# Supplementary material for: Associations between high blood pressure and DNA methylation
Source: PLoS One. 2020 Jan 30;15(1):e0227728. doi: 10.1371/journal.pone.0227728 (PMC6991984; doi:10.1371/journal.pone.0227728)
Supplement: S1 File — (XLSX) [file pone.0227728.s001.xlsx]

## Sheet: S1
Trans-ancestry EWAS of SBP and the model is unadjusted.
CpG	CHR	Position	Gene	GeneGroup	NearestGene	coef	se	pvalue	FDR
cg06639320	2	106015739	FHL2;FHL2;FHL2;FHL2	TSS200;TSS200;5'UTR;TSS200	FHL2	0.000512783	8.70693e-05	5.99682e-09	0.00155967
cg06192883	15	52554171	MYO5C	Body	MYO5C	0.00043632	7.4268e-05	6.51668e-09	0.00155967
cg16867657	6	11044877	ELOVL2	TSS1500	LOC100506409	0.000552448	0.000100999	6.25776e-08	0.00906503
cg14361627	7	130419116	KLF14	TSS1500	KLF14	0.000325259	5.98515e-05	7.57518e-08	0.00906503
cg08097417	7	130419133	KLF14	TSS1500	KLF14	0.000252581	4.8053e-05	1.94944e-07	0.0183045
cg00494544	3	195268648	PPP1R2	Body	PPP1R2	0.000521537	9.98145e-05	2.29443e-07	0.0183045
cg24590708	15	52554357	MYO5C	Body	MYO5C	0.000487689	9.54627e-05	4.17914e-07	0.0285775
cg22454769	2	106015767	FHL2;FHL2;FHL2;FHL2	TSS200;TSS200;5'UTR;TSS200	FHL2	0.000779177	0.000154138	5.48766e-07	0.0328348
cg01530605	3	181414848	SOX2OT	Body	JA611300	0.000581078	0.000117791	1.01002e-06	0.0537183
cg05308819	1	155959156			ARHGEF2	-0.000286607	5.87322e-05	1.31301e-06	0.0588298
cg07237926	11	117857630	IL10RA;IL10RA	Body;Body	IL10RA	0.000355113	7.28596e-05	1.35193e-06	0.0588298
cg16870867	18	45275452			7SK	0.000510708	0.00010519	1.48228e-06	0.059127
cg13554818	19	43979316	PHLDB3	3'UTR	PHLDB3	-0.000516929	0.000106866	1.6179e-06	0.0595725
cg03607117	3	53080440	SFMBT1;SFMBT1;SFMBT1	TSS1500;TSS1500;TSS1500	SFMBT1	0.000219604	4.57108e-05	1.89851e-06	0.0606638
cg03725309	1	109757585	SARS	Body	SARS	-0.000316998	6.65236e-05	2.29139e-06	0.068164
cg22284398	2	46119607	PRKCE	Body	PRKCE	-0.000310601	6.53381e-05	2.42085e-06	0.068164
cg26550194	17	74639928	ST6GALNAC1	TSS200	ST6GALNAC1	0.000530054	0.000112266	2.82574e-06	0.068489
cg26768584	3	18480242	SATB1;SATB1	5'UTR;1stExon	SATB1	0.000639929	0.000135609	2.85906e-06	0.068489
cg08287551	5	87955366	LOC645323	Body	LINC00461	0.000381003	8.07423e-05	2.86164e-06	0.068489
cg24079702	2	106015771	FHL2;FHL2;FHL2;FHL2	TSS200;TSS200;5'UTR;TSS200	FHL2	0.000576761	0.000123017	3.3043e-06	0.0753175
cg22356061	1	227954102	SNAP47	Body	SNAP47	0.000359858	7.756e-05	4.15818e-06	0.0863042
cg09308842	1	231297968	TRIM67	TSS1500	TRIM67	0.00017617	3.809e-05	4.45362e-06	0.0863042
cg18882457	6	136247622	PDE7B	Body	AJ606316	-0.00049331	0.00010716	4.92633e-06	0.0863042
cg27209729	11	64428925	NRXN2;NRXN2	Body;Body	NRXN2	-0.000859122	0.000187044	5.16957e-06	0.0863042
cg18120259	6	43894639	LOC100132354	Body	LOC100132354	-0.000539218	0.000117522	5.28936e-06	0.0863042
cg09662852	16	11707685			LITAF	-0.000448295	9.77888e-05	5.38666e-06	0.0863042
cg14423778	3	151985433	MBNL1;MBNL1;LOC401093;LOC401093	TSS1500;TSS1500;Body;Body	MBNL1	-0.000443916	9.69207e-05	5.4908e-06	0.0863042
cg11024682	17	17730094	SREBF1;SREBF1	Body;Body	SREBF1	0.000250177	5.46532e-05	5.55925e-06	0.0863042
cg17879376	1	32212024	BAI2	Body	BAI2	-0.000245075	5.35457e-05	5.57497e-06	0.0863042
cg00864954	16	70587308	SF3B3	Body	SNORD111	0.000448466	9.79961e-05	5.5893e-06	0.0863042
cg08539991	19	36203832	ZBTB32;ZBTB32	5'UTR;1stExon	ZBTB32	0.000350452	7.71043e-05	6.45717e-06	0.0897329
cg14644387	6	33173137	HSD17B8	Body	HSD17B8	0.000423214	9.31687e-05	6.53849e-06	0.0897329
cg12417871	2	26404158	FAM59B	Body	FAM59B	-0.000219905	4.84129e-05	6.54379e-06	0.0897329
cg05563287	15	100881162	ADAMTS17	Body	ADAMTS17	0.000269931	5.95268e-05	6.77913e-06	0.0897329
cg05641843	17	7477972	EIF4A1;SNORA48	Body;TSS200	SNORA48	0.000382338	8.43699e-05	6.87084e-06	0.0897329
cg02747254	16	29938183	KCTD13	TSS1500	KCTD13	-0.000530127	0.000117035	6.93613e-06	0.0897329
cg11246222	2	175595175			CHRNA1	0.000380117	8.40556e-05	7.17659e-06	0.0904004
cg25427880	10	102322128			HIF1AN	0.000292706	6.49415e-05	7.68734e-06	0.0943513
cg06911110	1	17293971	CROCC	Body	CROCC	-0.000455089	0.000101232	8.11001e-06	0.0970504
cg19284211	20	20347495	INSM1	TSS1500	INSM1	0.000216596	4.8331e-05	8.64546e-06	0.0980956
cg16998950	5	95252658	ELL2	Body	ELL2	-0.000730761	0.000163175	8.76963e-06	0.0980956
cg07963349	17	74072957	GALR2	Body	GALR2	0.000180039	4.02113e-05	8.81215e-06	0.0980956
cg27255275	11	129766154	NFRKB	TSS1500	NFRKB	-0.000492519	0.000110661	9.94364e-06	0.101229
cg22786472	4	26198975			RBPJ	0.000374359	8.41674e-05	1.00757e-05	0.101229
cg22156456	17	39844239	EIF1	TSS1500	EIF1	-0.000322294	7.25401e-05	1.02977e-05	0.101229
cg19439123	17	17687621	RAI1	5'UTR	RAI1	-0.000421276	9.48481e-05	1.03625e-05	0.101229
cg05071334	8	86195487	CA13	3'UTR	CA13	-0.000576126	0.00012991	1.06845e-05	0.102287
cg15355015	7	101943990	SH2B2	Body	MIR4285	0.000903466	0.000204455	1.14795e-05	0.105977
cg03191504	2	101922427	RNF149	Body	RNF149	0.000324281	7.34908e-05	1.18128e-05	0.105977
cg03835755	2	191519599	NAB1	5'UTR	NAB1	-0.000366487	8.3085e-05	1.18958e-05	0.105977
cg02842382	7	27615496	HIBADH	Body	HIBADH	-0.000419507	9.51404e-05	1.19837e-05	0.105977
cg04503319	16	89368367	ANKRD11	Body	ANKRD11	-0.000452051	0.000102682	1.23602e-05	0.105977
cg09577804	10	3235532			PITRM1	0.000596932	0.000135612	1.23984e-05	0.105977
cg26792900	1	167074894	DUSP27	Body	DUSP27	-0.000413732	9.428e-05	1.31678e-05	0.108916
cg07186962	6	11393478			NEDD9	-0.000450564	0.000102685	1.31972e-05	0.108916
cg02323633	5	73937762	ENC1	TSS1500	ENC1	5.5361e-05	1.26309e-05	1.34858e-05	0.109411
cg04875128	15	31775895	OTUD7A	Body	OTUD7A	0.000851177	0.000194412	1.37765e-05	0.109907
cg14768164	2	145025049	GTDC1;GTDC1	5'UTR;5'UTR	GTDC1	0.000453021	0.000103631	1.41986e-05	0.111417
cg13527921	9	100819928	NANS	Body	NANS	-0.00053648	0.000123356	1.56874e-05	0.112531
cg14070162	17	40575582	PTRF	TSS1500	PTRF	-0.00033507	7.70686e-05	1.57829e-05	0.112531
cg07512258	10	75619420	CAMK2G;CAMK2G;CAMK2G;CAMK2G;CAMK2G	Body;Body;Body;Body;Body	CAMK2G	0.000300935	6.92268e-05	1.58243e-05	0.112531
cg08160331	11	75140865	KLHL35	1stExon	KLHL35	0.000397332	9.1422e-05	1.58915e-05	0.112531
cg03257930	9	110399293			KLF4	-0.000307844	7.09801e-05	1.65453e-05	0.112531
cg17729667	20	25566382	NINL	TSS1500	NINL	0.000219233	5.05653e-05	1.66476e-05	0.112531
cg00506935	15	89169262	AEN	5'UTR	AEN	0.000302555	6.99309e-05	1.73362e-05	0.112531
cg13937075	X	136113882	GPR101	TSS200	GPR101	0.000343795	7.94729e-05	1.73777e-05	0.112531
cg23881299	10	121116990	GRK5	Body	MIR4681	-0.000246776	5.70739e-05	1.75428e-05	0.112531
cg04415599	19	37464508			ZNF568	0.000206874	4.78483e-05	1.75632e-05	0.112531
cg14463790	13	26337396	ATP8A2	Body	ATP8A2	0.000451525	0.000104435	1.75676e-05	0.112531
cg18127003	8	11614472	GATA4	Body	GATA4	-7.04436e-05	1.62985e-05	1.76766e-05	0.112531
cg16785938	4	10022984	SLC2A9;SLC2A9	1stExon;Body	SLC2A9	-0.000351588	8.13541e-05	1.7707e-05	0.112531
cg24413778	13	110977981	COL4A2	Body	COL4A2	0.000352705	8.1702e-05	1.80802e-05	0.112531
cg19312427	1	198174503	NEK7	5'UTR	NEK7	-0.00054457	0.000126356	1.86607e-05	0.112531
cg11079517	X	25039068			ARX	0.000214704	4.98574e-05	1.89465e-05	0.112531
cg12249234	17	25867613	KSR1	5'UTR	KSR1	-0.000567971	0.000131927	1.90423e-05	0.112531
cg11379081	1	209405050			MIR205HG	0.000723206	0.00016821	1.95335e-05	0.113403
cg04266202	17	56352895	MPO	Body	MPO	-0.000526383	0.000122474	1.96637e-05	0.113403
cg25211525	6	3751739	C6orf145	1stExon	PXDC1	9.81578e-05	2.28953e-05	2.06064e-05	0.116043
cg18933331	1	110186418			AMPD2	-0.000318702	7.44169e-05	2.10241e-05	0.117018
cg24673101	14	100069840	CCDC85C	1stExon	CCDC85C	0.000252783	5.91202e-05	2.16696e-05	0.118398
cg09077934	15	29407792	APBA2;APBA2	Body;Body	APBA2	0.000235071	5.49941e-05	2.17906e-05	0.118398
cg01820374	12	6882083	LAG3	Body	LAG3	-0.000286554	6.70966e-05	2.21471e-05	0.118398
cg17267737	7	158819531			LOC154822	0.000527945	0.000123652	2.22613e-05	0.118398
cg03913792	7	92466078	CDK6	TSS200	CDK6	-1.59362e-05	3.7395e-06	2.30542e-05	0.121174
cg12370935	17	16976475	MPRIP;MPRIP	Body;Body	MPRIP	0.000371524	8.72276e-05	2.32895e-05	0.121174
cg10517014	2	223185049			LOC440934	6.49093e-05	1.52535e-05	2.36876e-05	0.12192
cg07553761	3	160167977	TRIM59	TSS1500	IFT80	0.000367488	8.65639e-05	2.47495e-05	0.123502
cg07605241	1	6302729			HES3	0.000113917	2.68491e-05	2.50103e-05	0.123502
cg20941184	1	209878178	HSD11B1;HSD11B1	5'UTR;TSS200	HSD11B1	-0.000411825	9.70868e-05	2.51253e-05	0.123502
cg06671710	6	25878999			SLC17A3	-0.000602547	0.000142176	2.5543e-05	0.123502
cg00748589	12	11653486			LOC338817	0.000257156	6.0765e-05	2.62227e-05	0.124277
cg10163998	14	106657793			BC042994	0.000299666	7.09129e-05	2.69294e-05	0.124504
cg04084157	7	100809049	VGF	TSS200	VGF	0.00016704	3.95301e-05	2.69519e-05	0.124504
cg07701757	4	147164858			SLC10A7	0.000714645	0.000169155	2.70507e-05	0.124504
cg25297303	2	95540415	TEKT4	Body	TEKT4	0.000478178	0.000113285	2.74987e-05	0.124963
cg18757468	11	65352168	EHBP1L1	Body	EHBP1L1	0.000489488	0.000116019	2.77356e-05	0.124963
cg13699009	12	122356056	WDR66	TSS1500	PSMD9	-0.000691279	0.000163925	2.79733e-05	0.124963
cg27252696	6	100912940	SIM1	TSS1500	SIM1	0.000179015	4.24688e-05	2.81948e-05	0.124963
cg22242148	15	74215283			LOXL1	-0.000474629	0.000112704	2.86774e-05	0.12559
cg13573582	1	44887933	RNF220	Body	RNF220	-0.000623849	0.000148319	2.93225e-05	0.12559

## Sheet: S2
Trans-ancestry EWAS of SBP and the model is adjusted for confounders and estimated cell counts.
CpG	CHR	Position	Gene	NearestGene	GeneGroup	coef	se	pvalue	FDR
cg01087710	16	67144175	C16orf70	C16orf70	Body	9.78345e-05	2.17114e-05	7.7443e-06	0.828847
cg05906871	10	97416826	ALDH18A1;ALDH18A1	ALDH18A1	TSS1500;TSS1500	9.71604e-05	2.18786e-05	1.04199e-05	0.828847
cg12417871	2	26404158	FAM59B	FAM59B	Body	-0.000226826	5.18588e-05	1.40742e-05	0.828847
cg22418668	13	72451660		DACH1		-0.000292553	6.68986e-05	1.41266e-05	0.828847
cg22868951	4	129767588	PHF17;PHF17	PHF17	Body;Body	-0.00012868	2.94703e-05	1.45509e-05	0.828847
cg02323633	5	73937762	ENC1	ENC1	TSS1500	5.71739e-05	1.31304e-05	1.53579e-05	0.828847
cg25329377	8	2831994	CSMD1	CSMD1	Body	-0.000402851	9.27612e-05	1.61571e-05	0.828847
cg22753611	6	17472892	CAP2	CAP2	Body	-0.000486297	0.000113106	1.95685e-05	0.828847
cg16870867	18	45275452		7SK		0.000479796	0.0001117	1.99219e-05	0.828847
cg17823829	1	202765754	KDM5B	KDM5B	Body	-0.000235498	5.49484e-05	2.07787e-05	0.828847
cg27355050	6	42897231	CNPY3;CNPY3	CNPY3	5'UTR;1stExon	-2.63003e-05	6.21143e-06	2.60227e-05	0.876453
cg08492173	5	3597311	IRX1	IRX1	Body	-0.000412005	9.74936e-05	2.69652e-05	0.876453
cg25297303	2	95540415	TEKT4	TEKT4	Body	0.000509307	0.00012103	2.91311e-05	0.876453
cg02031849	8	145620185	CPSF1;MIR939	CPSF1	Body;TSS1500	-0.000425016	0.000101065	2.94785e-05	0.876453
cg03835755	2	191519599	NAB1	NAB1	5'UTR	-0.000370742	8.84253e-05	3.11273e-05	0.876453
cg10818423	5	173198602		CPEB4		0.000561737	0.000134488	3.33194e-05	0.886054
cg14887335	4	123761683	FGF2	FGF2	Body	-0.000136289	3.29133e-05	3.88562e-05	0.916686
cg14582191	4	5135644	STK32B	STK32B	Body	0.000417313	0.000100951	4.00365e-05	0.916686
cg02302730	8	142526477		FLJ43860		0.00022788	5.58589e-05	5.03503e-05	0.999987
cg04376719	19	1028379	CNN2;CNN2	CNN2	Body;Body	0.000136233	3.36552e-05	5.74894e-05	0.999987
cg04400533	3	185788716	ETV5	ETV5	Body	-0.000748489	0.000185126	5.86427e-05	0.999987
cg01685893	11	112048262	BCO2;BCO2	BCO2	5'UTR;Body	0.000402327	9.99318e-05	6.29689e-05	0.999987
cg03272170	13	45458708		TRNA		-0.000184892	4.61904e-05	6.93167e-05	0.999987
cg08779783	X	136509907		ZIC3		0.000160466	4.03311e-05	7.65649e-05	0.999987
cg22140378	20	5891760	CHGB	CHGB	TSS1500	0.000154987	3.91531e-05	8.31812e-05	0.999987
cg01530605	3	181414848	SOX2OT	JA611300	Body	0.000498203	0.000126471	8.99778e-05	0.999987
cg07131742	11	66112880	B3GNT1;BRMS1;BRMS1	B3GNT1	3'UTR;TSS1500;TSS1500	-0.000372998	9.47253e-05	9.05627e-05	0.999987
cg07392702	7	158595915	ESYT2	ESYT2	Body	-0.000307674	7.82547e-05	9.27948e-05	0.999987
cg18825015	5	5370278		ADAMTS16		0.000396236	0.000100798	9.30703e-05	0.999987
cg25211525	6	3751739	C6orf145	PXDC1	1stExon	9.65613e-05	2.45658e-05	9.31646e-05	0.999987
cg14644387	6	33173137	HSD17B8	HSD17B8	Body	0.000391821	9.97705e-05	9.45032e-05	0.999987
cg19693031	1	145441552	TXNIP	TXNIP	3'UTR	-0.000534086	0.000136435	9.94786e-05	0.999987
cg04271594	7	133501446	EXOC4	EXOC4	Body	0.000320229	8.19239e-05	0.000101812	0.999987
cg19962075	18	48256050	MAPK4	MAPK4	Body	0.00156146	0.000401118	0.000108647	0.999987
cg19695945	1	75139482	C1orf173	C1orf173	TSS200	0.00018561	4.77076e-05	0.000109616	0.999987
cg18621852	3	10150065	C3orf24;C3orf24	C3orf24	TSS200;TSS200	0.000387333	9.96204e-05	0.000110723	0.999987
cg05563287	15	100881162	ADAMTS17	ADAMTS17	Body	0.000247462	6.36713e-05	0.000111412	0.999987
cg13812894	11	44600545	CD82;CD82	CD82	5'UTR;5'UTR	-0.000231805	5.98008e-05	0.000116115	0.999987
cg15866977	17	79919578	NOTUM	NOTUM	TSS1500	-0.00011116	2.87272e-05	0.000119327	0.999987
cg15620384	6	34164405		HMGA1		8.92624e-05	2.31808e-05	0.000128654	0.999987
cg17528218	2	77747049	LRRTM4;LRRTM4	LRRTM4	Body;Body	-0.000225775	5.86503e-05	0.000129268	0.999987
cg23634413	3	116534169		LSAMP-AS3		-0.000239745	6.22921e-05	0.000129679	0.999987
cg07701757	4	147164858		SLC10A7		0.000695621	0.00018077	0.000129996	0.999987
cg27407935	17	17723235	SREBF1;SREBF1	SREBF1	Body;Body	0.000351714	9.17741e-05	0.000138408	0.999987
cg13123851	11	119252847	USP2	LOC100499227	TSS1500	-0.000173953	4.54813e-05	0.000142689	0.999987
cg12758973	1	247694275	LOC148824;OR2C3	LOC148824	TSS200;3'UTR	0.0012663	0.00033152	0.000145577	0.999987
cg08484992	16	88977278	CBFA2T3;CBFA2T3	CBFA2T3	5'UTR;Body	0.000366535	9.60254e-05	0.000147102	0.999987
cg00216180	13	114778713	RASA3	RASA3	Body	-0.00041645	0.000109105	0.000147153	0.999987
cg26707202	4	146403866	SMAD1;SMAD1	SMAD1	TSS200;5'UTR	-4.99817e-05	1.30974e-05	0.00014763	0.999987
cg06641503	3	48959341	ARIH2	ARIH2	5'UTR	0.000230447	6.0408e-05	0.000148395	0.999987
cg14926715	11	70318919	SHANK2;SHANK2	BC127192	3'UTR;3'UTR	0.00031237	8.19028e-05	0.000148944	0.999987
cg11862779	8	56757013		TGS1		-5.02248e-05	1.31934e-05	0.000153191	0.999987
cg08185075	2	119231686		Mir_544		0.000622373	0.000163706	0.000156278	0.999987
cg05929574	20	62611299	SAMD10;PRPF6	SAMD10	TSS1500;TSS1500	-4.16555e-05	1.09762e-05	0.000160475	0.999987
cg27025137	17	70715578	SLC39A11;SLC39A11	SLC39A11	Body;Body	-0.000337737	8.90106e-05	0.000160935	0.999987
cg15342452	10	127823065	ADAM12;ADAM12	ADAM12	Body;Body	-0.000804657	0.000212714	0.000168424	0.999987
cg11079517	X	25039068		ARX		0.000203616	5.38561e-05	0.000169806	0.999987
cg06671710	6	25878999		SLC17A3		-0.000518948	0.000137275	0.000170072	0.999987
cg16050746	6	26159157	HIST1H2BD	HIST1H2BD	3'UTR	6.45733e-05	1.71067e-05	0.00017386	0.999987
cg16911548	10	45352772		TMEM72-AS1		-0.000323126	8.58282e-05	0.000180778	0.999987
cg01458961	4	102269425	PPP3CA;PPP3CA;PPP3CA	FLJ20021	TSS1500;TSS1500;TSS1500	-0.0001887	5.01378e-05	0.000181611	0.999987
cg09096031	2	198540569	RFTN2;RFTN2	RFTN2	1stExon;5'UTR	0.000562195	0.000149633	0.000186263	0.999987
cg05125875	15	40425922		BMF		-9.82995e-05	2.61828e-05	0.000188327	0.999987
cg08524883	17	30331245		SUZ12		-0.000156428	4.16726e-05	0.000188789	0.999987
cg01156394	2	39714388		LOC728730		-0.000325705	8.68386e-05	0.000191035	0.999987
cg23796755	11	126700464	KIRREL3;KIRREL3	BC031955	Body;Body	0.000167106	4.45559e-05	0.000191194	0.999987
cg15676735	11	62521955	ZBTB3	ZBTB3	TSS1500	3.69881e-05	9.86743e-06	0.000192681	0.999987
cg26349375	6	150464124	PPP1R14C	PPP1R14C	TSS200	9.02987e-06	2.41267e-06	0.000197102	0.999987
cg10848828	6	30104295	TRIM40	TRIM40	TSS1500	0.000655727	0.000175242	0.000197759	0.999987
cg16699198	11	123461363	GRAMD1B	GRAMD1B	Body	-0.000338809	9.05768e-05	0.00019874	0.999987
cg02876129	14	75394075		RPS6KL1		0.000159877	4.28242e-05	0.000204432	0.999987
cg01091258	2	46844529	PIGF;PIGF;CRIPT	CRIPT	TSS1500;TSS1500;Body	4.41166e-05	1.18431e-05	0.000211099	0.999987
cg08287551	5	87955366	LOC645323	LINC00461	Body	0.000320787	8.61295e-05	0.000211591	0.999987
cg02830187	X	152906667	DUSP9	DUSP9	TSS1500	0.000250768	6.73335e-05	0.000211759	0.999987
cg18120259	6	43894639	LOC100132354	LOC100132354	Body	-0.00042295	0.000113567	0.000211798	0.999987
cg13808420	2	170681271	METTL5;METTL5	METTL5	5'UTR;1stExon	0.000125532	3.37232e-05	0.000213292	0.999987
cg00794911	6	166260532		AK090688		-0.000227048	6.10717e-05	0.000217205	0.999987
cg06539391	6	32053641	TNXB	TNXB	Body	0.000324731	8.76746e-05	0.000229232	0.999987
cg17721480	4	187619391	FAT1	FAT1	Body	-0.000223728	6.0459e-05	0.000232195	0.999987
cg12632313	2	151329752	RND3	RND3	Body	0.000460657	0.000124637	0.000236279	0.999987
cg19439123	17	17687621	RAI1	RAI1	5'UTR	-0.000359617	9.73233e-05	0.000237107	0.999987
cg14737296	12	133212394	POLE	POLE	Body	-0.000324758	8.79365e-05	0.000238919	0.999987
cg03936229	17	55392230	MSI2;MSI2	MSI2	Body;Body	-0.00033714	9.13224e-05	0.000240161	0.999987
cg11710912	13	107217605	ARGLU1	ARGLU1	Body	5.29658e-05	1.43817e-05	0.000248535	0.999987
cg14423778	3	151985433	MBNL1;MBNL1;LOC401093;LOC401093	MBNL1	TSS1500;TSS1500;Body;Body	-0.000376018	0.000102168	0.000250899	0.999987
cg20555305	8	145626588	CPSF1;MIR1234	CPSF1	Body;TSS1500	-0.000259496	7.0576e-05	0.00025436	0.999987
cg03874720	5	74060291	GFM2;GFM2;GFM2	GFM2	5'UTR;5'UTR;5'UTR	-0.000232173	6.31495e-05	0.00025463	0.999987
cg00955867	1	160337038	NHLH1;NHLH1	NHLH1	1stExon;5'UTR	0.000266218	7.24355e-05	0.00025593	0.999987
cg05598468	X	13753119	TRAPPC2;TRAPPC2;TRAPPC2;OFD1;OFD1	OFD1	TSS1500;TSS1500;TSS1500;1stExon;5'UTR	-0.000216968	5.90687e-05	0.000258003	0.999987
cg14452619	9	8627950	PTPRD;PTPRD;PTPRD;PTPRD;PTPRD;PTPRD	PTPRD	Body;Body;Body;Body;Body;Body	-0.000160567	4.37247e-05	0.000258914	0.999987
cg16643228	17	18535909		TBC1D28		0.00041732	0.000113652	0.000259235	0.999987
cg01779771	8	105235715	RIMS2;RIMS2	RIMS2	Body;Body	7.48444e-05	2.03916e-05	0.000260774	0.999987
cg13362028	2	5689033		SOX11		0.00041799	0.000113969	0.000263553	0.999987
cg24869195	3	197282220	BDH1;BDH1;BDH1	BDH1	5'UTR;5'UTR;5'UTR	4.82882e-05	1.31829e-05	0.000268291	0.999987
cg13573582	1	44887933	RNF220	RNF220	Body	-0.000470079	0.000128494	0.000273019	0.999987
cg18338460	2	105858167	GPR45	GPR45	TSS200	-0.000267932	7.32769e-05	0.000275057	0.999987
cg23870769	6	74079685	OOEP	OOEP	TSS200	0.00021236	5.81304e-05	0.000278529	0.999987
cg00786658	19	31841319	TSHZ3	TSHZ3	TSS1500	9.73821e-05	2.66821e-05	0.000282217	0.999987
cg13441107	9	37780478	EXOSC3;EXOSC3	EXOSC3	3'UTR;3'UTR	0.00046611	0.000127851	0.000286548	0.999987
cg26466773	16	84211947	TAF1C;TAF1C	DNAAF1	3'UTR;3'UTR	-0.000285274	7.8286e-05	0.000288444

## Sheet: S3
Trans-ancestry EWAS of DBP and the model is unadjusted.
CpG	CHR	Position	Gene	NearestGene	GeneGroup	coef	se	pvalue	FDR
cg05575921	5	373378	AHRR	AHRR	Body	0.00261456	0.000434072	2.74887e-09	0.0013158
cg12803068	7	45002919	MYO1G	MYO1G	Body	-0.00231974	0.00043306	1.14851e-07	0.0274879
cg03636183	19	17000585	F2RL3	F2RL3	Body	0.00129271	0.000244846	1.72468e-07	0.0275184
cg22132788	7	45002486	MYO1G	MYO1G	Body	-0.00186402	0.00037025	6.08833e-07	0.0442134
cg09935388	1	92947588	GFI1;GFI1;GFI1	GFI1	Body;Body;Body	0.00202972	0.000403241	6.11782e-07	0.0442134
cg06355652	11	33725105	CD59;CD59;CD59;CD59;CD59;CD59;CD59;CD59	CD59	3'UTR;3'UTR;3'UTR;3'UTR;3'UTR;3'UTR;3'UTR;3'UTR	-0.000975269	0.000194179	6.4657e-07	0.0442134
cg18934106	6	33289610	DAXX;DAXX;DAXX;DAXX	DAXX	Body;Body;Body;Body	0.000712515	0.000143614	8.78241e-07	0.0525485
cg06547490	10	134222053	PWWP2B;PWWP2B	PWWP2B	3'UTR;Body	-0.000977352	0.000198072	1.00412e-06	0.0534045
cg07598370	11	56409533	OR8U8;OR5AP2	OR5AP2	Body;1stExon	-0.000978725	0.000200945	1.37423e-06	0.0657804
cg04180046	7	45002736	MYO1G	MYO1G	Body	-0.00192751	0.00039749	1.52573e-06	0.0663928
cg02850715	11	130029212	ST14	ST14	TSS1500	0.00103492	0.000215149	1.84376e-06	0.0721732
cg11024682	17	17730094	SREBF1;SREBF1	SREBF1	Body;Body	0.000426727	8.89459e-05	1.96012e-06	0.0721732
cg08689929	19	41310517	EGLN2;EGLN2	EGLN2	Body;Body	0.000529424	0.000111868	2.67903e-06	0.0915978
cg15342087	6	30720209		IER3		0.000603342	0.000129694	3.9248e-06	0.125246
cg03155159	16	59627519		LOC644649		0.00107306	0.000235308	6.02285e-06	0.163112
cg19089201	7	45002287	MYO1G	MYO1G	3'UTR	-0.0014336	0.000315633	6.55205e-06	0.163112
cg23161492	15	90357202	ANPEP	ANPEP	5'UTR	0.000760871	0.000168154	7.09035e-06	0.163112
cg12417871	2	26404158	FAM59B	FAM59B	Body	-0.000355332	7.89214e-05	7.86073e-06	0.169248
cg26361535	8	144576604	ZC3H3	ZC3H3	Body	0.000946625	0.000211037	8.48591e-06	0.169248
cg07201754	1	39491318	NDUFS5	NDUFS5	TSS1500	-0.000519527	0.000116056	8.84364e-06	0.169327
cg01117384	20	56274096	PMEPA1;PMEPA1;PMEPA1;PMEPA1	PMEPA1	5'UTR;5'UTR;Body;Body	0.000772634	0.000173795	1.01739e-05	0.182546
cg14114133	6	10839408		MAK		0.000792505	0.000179009	1.10599e-05	0.182546
cg00506935	15	89169262	AEN	AEN	5'UTR	0.000503852	0.000113904	1.1246e-05	0.182546
cg21566642	2	233284661		ALPPL2		0.00134704	0.00030475	1.1416e-05	0.182546
cg13551706	20	46323481	SULF2;SULF2;SULF2	SULF2	Body;Body;Body	-0.000422147	9.5516e-05	1.14408e-05	0.182546
cg04482331	6	44119598	TMEM63B	TMEM63B	Body	0.000538655	0.000122509	1.2674e-05	0.195699
cg03329539	2	233283329		ALPPL2		0.00089568	0.000204374	1.35126e-05	0.200293
cg07701757	4	147164858		SLC10A7		0.00120397	0.000275444	1.42268e-05	0.200293
cg04751533	4	7790161	AFAP1;AFAP1	AFAP1-AS1	Body;Body	-0.000677698	0.00015535	1.47833e-05	0.202181
cg25648203	5	395444	AHRR	AHRR	Body	0.000789422	0.000182207	1.68778e-05	0.212603
cg00006122	12	52463316	C12orf44;C12orf44	C12orf44	TSS1500;TSS1500	0.000175418	4.06377e-05	1.8107e-05	0.222238
cg03991871	5	368447	AHRR	AHRR	Body	0.000829071	0.00019235	1.86269e-05	0.222903
cg04302946	6	33386168	CUTA;CUTA;CUTA;CUTA;CUTA	CUTA	TSS200;TSS200;TSS200;TSS200;TSS200	-1.55863e-05	3.63763e-06	2.08335e-05	0.241105
cg13015616	6	26086585	HFE;HFE;HFE;HFE;HFE;HFE;HFE;HFE;HFE	HFE	TSS1500;TSS1500;TSS1500;TSS1500;TSS1500;TSS1500;TSS1500;TSS1500;TSS1500	0.000759296	0.000177354	2.11553e-05	0.241105
cg05951221	2	233284402		ALPPL2		0.000920421	0.000215624	2.23541e-05	0.248843
cg14817490	5	392920	AHRR	AHRR	Body	0.000781754	0.000183691	2.36405e-05	0.250118
cg03477904	2	242040840	MTERFD2;MTERFD2;MTERFD2;MTERFD2	MTERFD2	Body;Body;Body;Body	0.000789343	0.00018582	2.44714e-05	0.250118
cg06957130	22	46933231	CELSR1	CELSR1	TSS200	-0.000138243	3.25917e-05	2.51419e-05	0.250118
cg16097124	14	75642688	TMED10	TMED10	Body	0.000398523	9.39985e-05	2.53601e-05	0.250118
cg10324224	1	231115997	TTC13;TTC13;ARV1	ARV1	TSS1500;TSS1500;Body	0.00103536	0.000244393	2.57197e-05	0.250118
cg20727217	4	154711280	SFRP2	SFRP2	TSS1500	-0.000528257	0.000124824	2.62193e-05	0.250118
cg09338136	5	344057	AHRR	AHRR	Body	0.000416724	9.85017e-05	2.63762e-05	0.250118
cg17825400	2	175499639	WIPF1;WIPF1	WIPF1	5'UTR;TSS1500	0.000546684	0.000129633	2.79573e-05	0.257292
cg06126421	6	30720080		IER3		0.00155287	0.000368605	2.84882e-05	0.257292
cg09108532	11	76481977		TSKU		0.000511084	0.000121533	2.94265e-05	0.260844
cg25212025	10	34602937	PARD3	PARD3	Body	0.000835035	0.00019913	3.09747e-05	0.265689
cg21200382	7	140103764	RAB19	RAB19	TSS200	0.0019979	0.00047782	3.26322e-05	0.272811
cg23922289	1	156084490	LMNA;LMNA;LMNA;LMNA;LMNA;LMNA	LMNA	5'UTR;1stExon;1stExon;5'UTR;5'UTR;1stExon	-1.77301e-05	4.24341e-06	3.30563e-05	0.272811
cg04543901	17	63519783		AXIN2		0.000840115	0.000201905	3.56036e-05	0.2778
cg02375409	12	4488749	FGF23;FGF23	FGF23	5'UTR;1stExon	-0.000448981	0.000108048	3.64572e-05	0.2778
cg13260726	2	234763101	HJURP	HJURP	1stExon	-5.20131e-05	1.25332e-05	3.73015e-05	0.2778
cg14380094	11	31849061		PAX6		-0.000390146	9.40372e-05	3.74898e-05	0.2778
cg24314474	3	40627134		ZNF621		0.000504119	0.000121625	3.81319e-05	0.2778
cg03636880	6	33048687	HLA-DPB1	HLA-DPA1	Body	-0.00231399	0.000558897	3.8884e-05	0.2778
cg14463790	13	26337396	ATP8A2	ATP8A2	Body	0.000704122	0.000170395	4.02284e-05	0.279687
cg02302730	8	142526477		FLJ43860		0.000355072	8.60426e-05	4.11939e-05	0.279687
cg17557984	11	45837681		SLC35C1		-0.000419706	0.000101746	4.14854e-05	0.279687
cg22284398	2	46119607	PRKCE	PRKCE	Body	-0.000440445	0.000106899	4.23452e-05	0.281519
cg23650353	4	148993643	ARHGAP10	ARHGAP10	3'UTR	-0.000312731	7.60245e-05	4.35532e-05	0.285584
cg18127003	8	11614472	GATA4	GATA4	Body	-0.000109259	2.65959e-05	4.45635e-05	0.28826
cg07973709	4	147164778		SLC10A7		0.000422692	0.000103152	4.65572e-05	0.291972
cg18120259	6	43894639	LOC100132354	LOC100132354	Body	-0.000786779	0.000192099	4.69642e-05	0.291972
cg06192883	15	52554171	MYO5C	MYO5C	Body	0.000501421	0.000122518	4.75773e-05	0.291972
cg15707833	8	131455276		ASAP1		-0.0007089	0.000173352	4.82346e-05	0.292259
cg21322436	7	145812842	CNTNAP2	CNTNAP2	TSS1500	0.000639914	0.000156791	4.98962e-05	0.298547
cg06386307	6	100895211	SIM1	SIM1	Body	0.000384907	9.44481e-05	5.11674e-05	0.301608
cg11161497	6	21826525	FLJ22536	LINC00340	Body	-0.000316314	7.76611e-05	5.16678e-05	0.301608
cg18780730	18	72265262	LOC400657	ZNF407	TSS200	-2.21744e-05	5.45388e-06	5.32529e-05	0.307115
cg02197634	6	33048875	HLA-DPB1	HLA-DPA1	Body	-0.00182638	0.000449986	5.4852e-05	0.312572
cg16699540	3	156793711		LOC339894		0.000930379	0.000229896	5.76183e-05	0.318259
cg11554391	5	321320	AHRR	AHRR	Body	0.000422354	0.000104406	5.80149e-05	0.318259
cg03167029	3	3377234		CRBN		-0.000212321	5.25101e-05	5.84708e-05	0.318259
cg00541303	1	208962374		PLXNA2		0.000742658	0.000183747	5.88837e-05	0.318259
cg23437459	10	124907457	HMX2	HMX2	TSS200	0.000239398	5.92486e-05	5.91744e-05	0.318259
cg02854396	12	72696687	TRHDE	LOC283392	Body	0.000434898	0.000107807	6.08104e-05	0.322816
cg11079517	X	25039068		ARX		0.00032799	8.13854e-05	6.18157e-05	0.322816
cg01539483	4	147164948		SLC10A7		0.00102019	0.000253234	6.21835e-05	0.322816
cg13349035	6	33048310	HLA-DPB1	HLA-DPB1	Body	-0.00203068	0.000504318	6.27193e-05	0.322816
cg00494544	3	195268648	PPP1R2	PPP1R2	Body	0.000659382	0.000163922	6.37847e-05	0.324807
cg26522157	19	49003082	LMTK3	LMTK3	Body	-0.000705008	0.000175502	6.52381e-05	0.327054
cg25045942	6	33048291	HLA-DPB1	HLA-DPB1	Body	-0.00181754	0.000452598	6.55926e-05	0.327054
cg01838443	21	15752932	HSPA13	HSPA13	Body	-0.000661596	0.000164888	6.65207e-05	0.328263
cg11033617	5	179562118	RASGEF1C	RASGEF1C	Body	0.000331104	8.26841e-05	6.87494e-05	0.332644
cg19923417	1	2002516	PRKCZ	PRKCZ	Body	-0.00011343	2.83274e-05	6.87984e-05	0.332644
cg15148088	1	8518145	RERE;RERE	RERE	Body;Body	0.000438735	0.000110014	7.35815e-05	0.348891
cg18901940	10	69869364	MYPN;MYPN	MYPN	1stExon;5'UTR	-0.000341007	8.5511e-05	7.36164e-05	0.348891
cg18139053	15	28373844	HERC2	HERC2	Body	-0.000205807	5.1717e-05	7.62044e-05	0.357615
cg16234726	14	102099176		DIO3		-0.0004626	0.000116491	7.88678e-05	0.364703
cg09942210	12	124965227	NCOR2;NCOR2	BC017209	Body;Body	0.000420475	0.000105933	7.9471e-05	0.364703
cg05485204	6	2971192	SERPINB6	SERPINB6	5'UTR	-0.000168289	4.24152e-05	8.00004e-05	0.364703
cg05030450	5	167480853	ODZ2	SNORA40	Body	0.000507745	0.000128074	8.10478e-05	0.365992
cg16017800	6	157184114	ARID1B;ARID1B;ARID1B	ARID1B	Body;Body;Body	0.000521303	0.000131585	8.19657e-05	0.366678
cg11704601	10	1390610	ADARB2	ADARB2	Body	0.000353292	8.94581e-05	8.62611e-05	0.368324
cg05135521	2	161188335	RBMS1;RBMS1	RBMS1	Body;Body	0.00102477	0.000259488	8.62699e-05	0.368324
cg25567280	3	149654539	RNF13;RNF13	RNF13	Body;Body	0.000409816	0.000103805	8.67197e-05	0.368324
cg07237926	11	117857630	IL10RA;IL10RA	IL10RA	Body;Body	0.0004709	0.000119417	8.83765e-05	0.368324
cg19627549	13	40762469		FLJ42392		0.000868082	0.000220256	8.9124e-05	0.368324
cg24127335	10	85325062		U6		0.000690054	0.000175225	9.0279e-05	0.368324
cg13429423	22	44568775	PARVG;PARVG	PARVG	TSS200;TSS200	-0.000549508	0.000139549	9.04111e-05	0.368324
cg10216414	2	101868516	C2orf29	C2orf29	TSS1500	0.000743409	0.000189212	9.36934e-05	0.368324

## Sheet: S4
Trans-ancestry EWAS of DBP and the model is adjusted for confounders and estimated cell counts.
CpG	CHR	Position	Gene	NearestGene	GeneGroup	coef	se	pvalue	FDR
cg07598370	11	56409533	OR8U8;OR5AP2	OR5AP2	Body;1stExon	-0.00115103	0.000211007	6.81773e-08	0.0271741
cg06957130	22	46933231	CELSR1	CELSR1	TSS200	-0.000174695	3.41819e-05	4.15153e-07	0.0662404
cg06355652	11	33725105	CD59;CD59;CD59;CD59;CD59;CD59;CD59;CD59	CD59	3'UTR;3'UTR;3'UTR;3'UTR;3'UTR;3'UTR;3'UTR;3'UTR	-0.000995908	0.000201428	9.59323e-07	0.1148
cg04302946	6	33386168	CUTA;CUTA;CUTA;CUTA;CUTA	CUTA	TSS200;TSS200;TSS200;TSS200;TSS200	-1.8294e-05	3.82749e-06	2.14418e-06	0.205271
cg00006122	12	52463316	C12orf44;C12orf44	C12orf44	TSS1500;TSS1500	0.000198101	4.25137e-05	3.79588e-06	0.283291
cg04751533	4	7790161	AFAP1;AFAP1	AFAP1-AS1	Body;Body	-0.000757141	0.000163138	4.1428e-06	0.283291
cg00794911	6	166260532	NA	AK090688	NA	-0.000444872	9.72663e-05	5.67218e-06	0.305179
cg03409108	6	34489785	PACSIN1	PACSIN1	5'UTR	0.000575156	0.000127997	8.20445e-06	0.351953
cg14887335	4	123761683	FGF2	FGF2	Body	-0.000236051	5.25702e-05	8.32899e-06	0.351953
cg23922289	1	156084490	LMNA;LMNA;LMNA;LMNA;LMNA;LMNA	LMNA	5'UTR;1stExon;1stExon;5'UTR;5'UTR;1stExon	-1.99873e-05	4.46387e-06	8.82328e-06	0.351953
cg23650353	4	148993643	ARHGAP10	ARHGAP10	3'UTR	-0.000353999	8.0032e-05	1.1284e-05	0.415486
cg14376312	8	143508084	NA	TSNARE1	NA	0.000758385	0.000175316	1.74241e-05	0.475659
cg14380094	11	31849061	NA	PAX6	NA	-0.000424668	9.83054e-05	1.78868e-05	0.475659
cg13260726	2	234763101	HJURP	HJURP	1stExon	-5.62519e-05	1.31225e-05	2.06993e-05	0.494042
cg07701757	4	147164858	NA	SLC10A7	NA	0.00123482	0.000288632	2.14848e-05	0.494042
cg05489252	3	183109869	MCF2L2	MCF2L2	Body	-0.000379363	8.87159e-05	2.16744e-05	0.494042
cg02323633	5	73937762	ENC1	ENC1	TSS1500	8.92653e-05	2.10306e-05	2.48784e-05	0.517763
cg14087796	9	34428987	C9orf25	C9orf25	Body	0.000442364	0.000105242	2.97404e-05	0.546973
cg14002754	20	62097336	KCNQ2;KCNQ2;KCNQ2;KCNQ2;KCNQ2	KCNQ2	Body;Body;Body;Body;Body	-0.000638489	0.000152169	3.06989e-05	0.546973
cg18934106	6	33289610	DAXX;DAXX;DAXX;DAXX	DAXX	Body;Body;Body;Body	0.000620074	0.000148586	3.38502e-05	0.546973
cg02375409	12	4488749	FGF23;FGF23	FGF23	5'UTR;1stExon	-0.000467745	0.000112223	3.46105e-05	0.546973
cg19312427	1	198174503	NEK7	NEK7	5'UTR	-0.000674379	0.000161934	3.51264e-05	0.546973
cg18901940	10	69869364	MYPN;MYPN	MYPN	1stExon;5'UTR	-0.000372941	8.99597e-05	3.80724e-05	0.546973
cg00429830	2	74007425	DUSP11	DUSP11	TSS200	-0.000140484	3.3993e-05	4.02226e-05	0.546973
cg27093817	16	89121623	NA	AK055272	NA	0.000825408	0.00019974	4.02759e-05	0.546973
cg07973709	4	147164778	NA	SLC10A7	NA	0.000448324	0.000108648	4.1319e-05	0.546973
cg14741141	20	24973699	C20orf3	C20orf3	TSS1500	6.37202e-05	1.54821e-05	4.32286e-05	0.546973
cg01117384	20	56274096	PMEPA1;PMEPA1;PMEPA1;PMEPA1	PMEPA1	5'UTR;5'UTR;Body;Body	0.000696969	0.000169432	4.36287e-05	0.546973
cg06547490	10	134222053	PWWP2B;PWWP2B	PWWP2B	3'UTR;Body	-0.00084611	0.000205952	4.46121e-05	0.546973
cg26891849	5	157170825	LSM11	LSM11	1stExon	0.000111164	2.70694e-05	4.49242e-05	0.546973
cg07914385	6	20728083	CDKAL1	CDKAL1	Body	-0.000279352	6.80457e-05	4.51653e-05	0.546973
cg17489622	11	118977782	C2CD2L	C2CD2L	TSS1500	0.000119029	2.90062e-05	4.55082e-05	0.546973
cg01838443	21	15752932	HSPA13	HSPA13	Body	-0.000709122	0.00017285	4.57077e-05	0.546973
cg02850715	11	130029212	ST14	ST14	TSS1500	0.000924707	0.000225874	4.74036e-05	0.551562
cg13564702	6	160220519	PNLDC1	PNLDC1	TSS1500	0.00037959	9.28325e-05	4.83958e-05	0.551562
cg26406256	4	89619393	HERC3;NAP1L5	NAP1L5	Body;TSS1500	0.000501567	0.000123138	5.17119e-05	0.575649
cg24723373	7	55267262	EGFR	EGFR	Body	0.000838663	0.000206577	5.46956e-05	0.58292
cg15451075	3	148966942	NA	CP	NA	-0.000500545	0.000123574	5.68522e-05	0.58292
cg15148088	1	8518145	RERE;RERE	RERE	Body;Body	0.000454072	0.000112135	5.71468e-05	0.58292
cg11161497	6	21826525	FLJ22536	LINC00340	Body	-0.000332536	8.21886e-05	5.79431e-05	0.58292
cg13551706	20	46323481	SULF2;SULF2;SULF2	SULF2	Body;Body;Body	-0.00040455	0.000100039	5.84539e-05	0.58292
cg14380774	14	101029898	BEGAIN;BEGAIN	BEGAIN	Body;Body	-0.000846021	0.000209892	6.17452e-05	0.586573
cg25949649	X	44733352	KDM6A	KDM6A	Body	-3.84042e-05	9.53719e-06	6.27681e-05	0.586573
cg02031849	8	145620185	CPSF1;MIR939	CPSF1	Body;TSS1500	-0.000651607	0.000161936	6.35389e-05	0.586573
cg17196713	15	62127170	NA	VPS13C	NA	0.000807423	0.000200709	6.38011e-05	0.586573
cg26062907	X	15683192	TMEM27	TMEM27	TSS200	-0.000782577	0.000194741	6.49474e-05	0.586573
cg02854396	12	72696687	TRHDE	LOC283392	Body	0.000455644	0.000113572	6.67544e-05	0.591728
cg18323210	1	166944395	ILDR2	ILDR2	Body	-0.000203611	5.10287e-05	7.30503e-05	0.62441
cg03167029	3	3377234	NA	CRBN	NA	-0.000218474	5.48538e-05	7.52728e-05	0.629067
cg24127335	10	85325062	NA	U6	NA	0.000730345	0.000183513	7.62235e-05	0.629067
cg13650856	2	63005412	EHBP1;EHBP1;EHBP1;EHBP1	EHBP1	Body;Body;Body;Body	-0.000627583	0.000158171	8.00887e-05	0.638935
cg12087123	17	40700043	NA	NAGLU	NA	-0.000553099	0.000139919	8.50738e-05	0.642589
cg16437184	6	135157459	NA	ALDH8A1	NA	0.000574671	0.000145452	8.57926e-05	0.642589
cg11027217	4	113300650	ALPK1;ALPK1	ALPK1	Body;Body	-0.000278351	7.0458e-05	8.59166e-05	0.642589
cg22356428	1	206687071	RASSF5;RASSF5	RASSF5	Body;Body	-0.000271624	6.89239e-05	8.93756e-05	0.651602
cg23634413	3	116534169	NA	LSAMP-AS3	NA	-0.000392601	9.96558e-05	8.98682e-05	0.651602
cg19706026	2	71576391	ZNF638;ZNF638	ZNF638	Body;Body	-0.00026704	6.78463e-05	9.12055e-05	0.651602
cg01539483	4	147164948	NA	SLC10A7	NA	0.00103566	0.000264207	9.73568e-05	0.681301
cg03976712	1	2946727	NA	ACTRT2	NA	0.000741463	0.000189374	9.91794e-05	0.681301
cg00694371	12	6833223	COPS7A;COPS7A;COPS7A;COPS7A;COPS7A;COPS7A	COPS7A	1stExon;5'UTR;TSS200;1stExon;TSS1500;5'UTR	-2.5688e-05	6.56443e-06	0.000100031	0.681301
cg08689929	19	41310517	EGLN2;EGLN2	EGLN2	Body;Body	0.000449502	0.000115009	0.000101994	0.681301
cg27331144	6	33175688	RING1;MIR219-1	MIR219-1	TSS1500;Body	-3.18497e-05	8.16015e-06	0.000104224	0.681301
cg18485444	11	66035072	KLC2;RAB1B;KLC2;KLC2;KLC2	KLC2	3'UTR;TSS1500;3'UTR;3'UTR;3'UTR	-8.98864e-05	2.30436e-05	0.000105226	0.681301
cg01700524	14	24803014	ADCY4	ADCY4	Body	-8.78931e-05	2.2534e-05	0.000105326	0.681301
cg21568453	2	58284130	VRK2;VRK2;VRK2;VRK2;VRK2;VRK2	VRK2	Body;Body;Body;Body;Body;5'UTR	-0.000831742	0.000213622	0.000108325	0.691361
cg26717041	11	44332754	ALX4	ALX4	TSS1500	0.000382448	9.83807e-05	0.000111019	0.69923
cg25945961	4	140477705	SETD7	SETD7	TSS200	7.48436e-05	1.92978e-05	0.000115149	0.709249
cg25468064	6	128388820	PTPRK;PTPRK	PTPRK	Body;Body	-0.000329493	8.49768e-05	0.000115573	0.709249
cg20727217	4	154711280	SFRP2	SFRP2	TSS1500	-0.000490483	0.000126656	0.000117865	0.7116
cg09667373	6	33756180	LEMD2;LEMD2	LEMD2	1stExon;TSS1500	9.32544e-05	2.40948e-05	0.00011893	0.7116
cg09563893	2	189434064	GULP1	GULP1	Body	-0.000406594	0.000105211	0.000121716	0.719283
cg01378456	10	114116705	GUCY2G	GUCY2GP	TSS1500	0.000488773	0.000126605	0.000123647	0.720087
cg15637781	4	79891402	NA	LOC100505875	NA	-0.000522189	0.000135424	0.000125983	0.720087
cg16097124	14	75642688	TMED10	TMED10	Body	0.000380607	9.87328e-05	0.000126505	0.720087
cg02302730	8	142526477	NA	FLJ43860	NA	0.000344831	8.9522e-05	0.000128035	0.720087
cg12417871	2	26404158	FAM59B	FAM59B	Body	-0.000320085	8.32599e-05	0.000131928	0.720087
cg21459816	7	157588756	PTPRN2;PTPRN2;PTPRN2	LOC100506585	Body;Body;Body	-0.000398386	0.000103632	0.000132018	0.720087
cg18794809	3	156480627	NA	LOC730091	NA	-0.000238714	6.24252e-05	0.000143097	0.744457
cg23965590	11	119133451	CBL	CBL	Body	0.000513731	0.000134498	0.000145617	0.744457
cg03526149	16	21173105	TMEM159	DNAH3	Body	-0.000412659	0.000108129	0.000147519	0.744457
cg25288897	7	103085984	SLC26A5;SLC26A5;SLC26A5;SLC26A5;SLC26A5	SLC26A5	5'UTR;5'UTR;5'UTR;5'UTR;5'UTR	-0.000333302	8.74258e-05	0.000149843	0.744457
cg16234726	14	102099176	NA	DIO3	NA	-0.000468637	0.000122945	0.000150226	0.744457
cg24650296	5	639205	CEP72	CEP72	Body	-0.000694184	0.000182201	0.00015128	0.744457
cg18780730	18	72265262	LOC400657	ZNF407	TSS200	-2.16627e-05	5.6858e-06	0.000151297	0.744457
cg23437459	10	124907457	HMX2	HMX2	TSS200	0.000236681	6.21651e-05	0.000152903	0.744457
cg24999858	2	214027718	NA	IKZF2	NA	-0.000359486	9.44425e-05	0.000153451	0.744457
cg27022584	17	79071378	BAIAP2;BAIAP2;BAIAP2;BAIAP2	BAIAP2	Body;Body;Body;Body	-0.000741983	0.000195008	0.000154367	0.744457
cg19037241	19	1371027	MUM1;MUM1	MUM1	Body;Body	-0.000453662	0.000119267	0.00015506	0.744457
cg10152030	16	460049	DECR2	DECR2	Body	-0.000149598	3.9337e-05	0.000155526	0.744457
cg17723958	12	124429295	CCDC92	CCDC92	5'UTR	0.00108001	0.000284419	0.000159096	0.74911
cg23798630	12	49716647	TROAP;TROAP	TROAP	TSS1500;TSS1500	5.19834e-05	1.37244e-05	0.000165231	0.74911
cg21646471	2	242523971	THAP4;THAP4	THAP4	3'UTR;3'UTR	-0.000475854	0.000125748	0.000167505	0.74911
cg06726740	12	2788627	CACNA1C;CACNA1C;CACNA1C;CACNA1C;CACNA1C;CACNA1C;CACNA1C;CACNA1C;CACNA1C;CACNA1C;CACNA1C;CACNA1C;CACNA1C;CACNA1C;CACNA1C;CACNA1C;CACNA1C;CACNA1C;CACNA1C;CACNA1C;CACNA1C;CACNA1C;CACNA1C	CACNA1C	Body;Body;Body;Body;Body;Body;Body;Body;Body;Body;Body;Body;Body;Body;Body;Body;Body;Body;Body;Body;Body;Body;Body	-0.000661304	0.000174836	0.000168681	0.74911
cg13159559	7	6312441	CYTH3	CYTH3	TSS200	0.000111962	2.9614e-05	0.000169816	0.74911
cg06855286	6	31010597	NA	MUC22	NA	0.000929771	0.000246414	0.000174905	0.74911
cg13797402	4	14918405	NA	LOC441009	NA	-0.000772849	0.00020488	0.0001756	0.74911
cg11024682	17	17730094	SREBF1;SREBF1	SREBF1	Body;Body	0.000335889	8.93777e-05	0.0001856	0.74911
cg14012538	7	157607823	PTPRN2;PTPRN2;PTPRN2	LOC100506585	Body;Body;Body	-0.000524853	0.000139823	0.000188806	0.74911
cg07639900	10	3828932	KLF6;KLF6;KLF6;KLF6	KLF6	TSS1500;TSS1500;TSS1500;TSS1500	-0.000256692	6.84049e-05	0.000189665	0.74911
cg05569086	8	143859399	LYNX1;LYNX1;LYNX1;LYNX1;LYNX1;LYNX1	LYNX1	1stExon;5'UTR;TSS1500;1stExon;5'UTR;TSS1500	-0.000276053	7.35775e-05	0.000190171	0.74911

## Sheet: S5
Trans-ancestry EWAS of hypertension and the model is unadjusted.
CpG	CHR	Position	Gene	NearestGene	GeneGroup	coef	se	pvalue	FDR
cg00494544	3	195268648	PPP1R2	PPP1R2	Body	0.0248343	0.00451781	5.4011e-08	0.0159362
cg18120259	6	43894639	LOC100132354	LOC100132354	Body	-0.0289188	0.00529808	6.65854e-08	0.0159362
cg10461004	4	13549496	LOC285548	LOC285548	TSS200	0.00345467	0.000666685	2.87036e-07	0.0457985
cg17651972	12	57620054	NXPH4	NXPH4	3'UTR	-0.022817	0.00456766	7.41107e-07	0.0757187
cg04270489	11	85827505		BC016143		0.0223687	0.00450299	8.51443e-07	0.0757187
cg25716149	3	33763505		CLASP2		0.0146924	0.00298702	1.08453e-06	0.0757187
cg01253508	5	173738923		HMP19		0.0087784	0.00178815	1.13685e-06	0.0757187
cg07237926	11	117857630	IL10RA;IL10RA	IL10RA	Body;Body	0.016059	0.00330464	1.4508e-06	0.0757187
cg17214023	2	10176748		KLF11		-0.0143177	0.00297186	1.77786e-06	0.0757187
cg14115756	9	125795935	GPR21;RABGAP1	GPR21	TSS1500;Body	-0.0199612	0.00414737	1.81948e-06	0.0757187
cg12057190	19	54976211	LENG9;CDC42EP5	CDC42EP5	TSS1500;3'UTR	0.00519279	0.00108011	1.86706e-06	0.0757187
cg01413546	2	200323768	SATB2	AK125157	5'UTR	0.00651875	0.00136082	2.03033e-06	0.0757187
cg07963349	17	74072957	GALR2	GALR2	Body	0.00870537	0.00182012	2.10468e-06	0.0757187
cg16104276	1	44880317	RNF220	RNF220	Body	-0.0187295	0.00394733	2.52629e-06	0.0757187
cg10524152	10	112836785	ADRA2A	ADRA2A	TSS200	0.00254192	0.000535763	2.53069e-06	0.0757187
cg01804679	1	32707303	MTMR9L	MTMR9LP	Body	-0.0163442	0.00345186	2.64922e-06	0.0757187
cg03259494	17	47307743	PHOSPHO1;PHOSPHO1	PHOSPHO1	5'UTR;5'UTR	0.00255702	0.000541923	2.86618e-06	0.0762198
cg23572459	4	91049533	FAM190A	FAM190A	5'UTR	0.00417846	0.000894196	3.55747e-06	0.089624
cg03913792	7	92466078	CDK6	CDK6	TSS200	-0.00078508	0.000169201	4.15423e-06	0.0994253
cg05341549	1	9774742	PIK3CD	PIK3CD	Body	0.0194141	0.00420573	4.64506e-06	0.102258
cg08160331	11	75140865	KLHL35	KLHL35	1stExon	0.0190972	0.00413933	4.69984e-06	0.102258
cg08097417	7	130419133	KLF14	KLF14	TSS1500	0.0100412	0.00218915	5.32474e-06	0.106903
cg13827677	9	131450747	SET;SET	SET	TSS1500;Body	0.0257682	0.00562967	5.56749e-06	0.106903
cg11460029	17	7608747	EFNB3;EFNB3	EFNB3	5'UTR;1stExon	0.00499601	0.00109164	5.58333e-06	0.106903
cg04268670	5	76926341	OTP	OTP	Body	0.00991026	0.0021783	6.32795e-06	0.114865
cg02275084	1	7531719	CAMTA1	CAMTA1	Body	-0.0122045	0.00268559	6.47908e-06	0.114865
cg27252696	6	100912940	SIM1	SIM1	TSS1500	0.00870611	0.00192241	6.96407e-06	0.11606
cg24540603	6	31547917		LTB		0.0161094	0.00355879	7.03147e-06	0.11606
cg03607117	3	53080440	SFMBT1;SFMBT1;SFMBT1	SFMBT1	TSS1500;TSS1500;TSS1500	0.00937876	0.00207691	7.39333e-06	0.117965
cg21564495	22	49023277	FAM19A5;FAM19A5	FAM19A5	Body;Body	0.0131492	0.0029344	8.66305e-06	0.132245
cg24111516	14	66974904	GPHN;GPHN;GPHN;GPHN	DJ031130	1stExon;5'UTR;1stExon;5'UTR	0.00424348	0.000948404	8.93218e-06	0.132245
cg14361627	7	130419116	KLF14	KLF14	TSS1500	0.0122124	0.00273218	9.11709e-06	0.132245
cg18505752	6	32808752	PSMB8;PSMB8	PSMB8	Body;Body	0.014332	0.003216	9.68712e-06	0.13638
cg20208009	22	19974048	ARVCF	ARVCF	Body	-0.0155671	0.00350085	1.01272e-05	0.138502
cg09165041	1	40025882	LOC728448	PPIEL	TSS1500	0.0190037	0.00428916	1.08876e-05	0.141909
cg13015616	6	26086585	HFE;HFE;HFE;HFE;HFE;HFE;HFE;HFE;HFE	HFE	TSS1500;TSS1500;TSS1500;TSS1500;TSS1500;TSS1500;TSS1500;TSS1500;TSS1500	0.021839	0.00493091	1.09692e-05	0.141909
cg00440980	17	74639894	ST6GALNAC1	ST6GALNAC1	TSS200	0.0205049	0.00466045	1.25099e-05	0.14236
cg09083359	5	3854537		IRX1		-0.00901126	0.00204918	1.26381e-05	0.14236
cg11804414	12	122712137	DIABLO;DIABLO;DIABLO;DIABLO	DIABLO	TSS200;TSS200;TSS200;TSS200	0.0239713	0.00545964	1.30323e-05	0.14236
cg02927682	1	54844424	SSBP3;SSBP3;SSBP3	SSBP3	Body;Body;Body	-0.0264286	0.00603092	1.3535e-05	0.14236
cg23731089	8	141599208	EIF2C2;EIF2C2	EIF2C2	Body;Body	0.0262133	0.00598206	1.35464e-05	0.14236
cg01595951	5	54834655		PPAP2A		0.0286216	0.00654127	1.39416e-05	0.14236
cg24335793	7	944752	ADAP1	ADAP1	Body	-0.0179965	0.00411769	1.4257e-05	0.14236
cg02062409	12	98850881		SLC9A7P1		0.00819939	0.00188159	1.50956e-05	0.14236
cg25486618	11	78136642		GAB2		0.0154706	0.00355017	1.50956e-05	0.14236
cg25522867	11	34236648	ABTB2	ABTB2	Body	0.0201825	0.00463775	1.54985e-05	0.14236
cg05729480	17	75276428	2009-09-01	2009-09-01	TSS1500	-0.0204631	0.00470235	1.55061e-05	0.14236
cg05756492	1	206729685	RASSF5;RASSF5;RASSF5	RASSF5	Body;TSS1500;Body	0.0235404	0.00541098	1.55874e-05	0.14236
cg06192883	15	52554171	MYO5C	MYO5C	Body	0.0148019	0.00340427	1.57581e-05	0.14236
cg03725309	1	109757585	SARS	SARS	Body	-0.0131495	0.00302489	1.5825e-05	0.14236
cg19996355	19	19729375	PBX4	PBX4	1stExon	0.00634849	0.00146047	1.58389e-05	0.14236
cg27486637	4	176987174	WDR17;WDR17;WDR17;WDR17	WDR17	1stExon;5'UTR;1stExon;5'UTR	0.00613376	0.00141363	1.6402e-05	0.14236
cg23280720	6	139483193	HECA	HECA	Body	0.0190976	0.00441511	1.74107e-05	0.14236
cg23056923	10	73497629	C10orf105;CDH23	C10orf105	TSS200;Body	-0.0120818	0.0027941	1.75257e-05	0.14236
cg23314364	8	29230998		DUSP4		-0.0224176	0.00518457	1.75355e-05	0.14236
cg22454769	2	106015767	FHL2;FHL2;FHL2;FHL2	FHL2	TSS200;TSS200;5'UTR;TSS200	0.0303677	0.00702346	1.7547e-05	0.14236
cg01441777	22	38714416	CSNK1E;CSNK1E	CSNK1E	TSS1500;TSS1500	-0.0136031	0.00315128	1.81025e-05	0.144419
cg27215916	8	120218354		MAL2		-0.0142683	0.00333329	2.12203e-05	0.156548
cg13469851	9	26936447	PLAA	IFT74	Body	-0.0296796	0.00695843	2.26849e-05	0.156548
cg06371984	11	45307960	SYT13	SYT13	TSS200	0.00943489	0.0022127	2.28152e-05	0.156548
cg07851675	5	2755540		C5orf38		0.0154799	0.00363059	2.28389e-05	0.156548
cg15393234	4	146019494	ABCE1;ABCE1;ABCE1;ANAPC10;ABCE1	ANAPC10	5'UTR;1stExon;5'UTR;TSS200;1stExon	0.00268903	0.000630776	2.29065e-05	0.156548
cg09308842	1	231297968	TRIM67	TRIM67	TSS1500	0.00737824	0.0017313	2.30451e-05	0.156548
cg16017800	6	157184114	ARID1B;ARID1B;ARID1B	ARID1B	Body;Body;Body	0.0155719	0.00365544	2.32206e-05	0.156548
cg02319043	14	36277474	RALGAPA1;RALGAPA1	RALGAPA1	Body;Body	0.0092577	0.00217355	2.32896e-05	0.156548
cg21315992	15	101592074	LRRK1	LRRK1	Body	-0.017192	0.00404526	2.42549e-05	0.156548
cg18463607	4	56718320	EXOC1;EXOC1;EXOC1	EXOC1	TSS1500;TSS1500;TSS1500	0.0187517	0.0044181	2.48564e-05	0.156548
cg11762513	16	80966279		AK093002		0.00633067	0.00149268	2.51988e-05	0.156548
cg14006800	4	11652483		HS3ST1		0.0198724	0.00468842	2.54792e-05	0.156548
cg07538204	8	62612575	ASPH;ASPH;ASPH;ASPH;ASPH	ASPH	Body;Body;Body;Body;Body	-0.0173851	0.00410336	2.56791e-05	0.156548
cg11816360	X	119763444	C1GALT1C1;C1GALT1C1	C1GALT1C1	5'UTR;5'UTR	0.0125566	0.00296369	2.56793e-05	0.156548
cg26891849	5	157170825	LSM11	LSM11	1stExon	0.00308451	0.000728094	2.5722e-05	0.156548
cg17939040	17	35503956	ACACA;ACACA;ACACA;ACACA;ACACA	ACACA	Body;Body;Body;Body;Body	0.0118043	0.00278853	2.60872e-05	0.156548
cg26705688	19	58238435	ZNF671	ZNF671	Body	0.00433447	0.0010241	2.61638e-05	0.156548
cg24878854	7	32996873	FKBP9	FKBP9	TSS200	0.00431922	0.00102167	2.67214e-05	0.15791
cg00506935	15	89169262	AEN	AEN	5'UTR	0.0133946	0.00317348	2.75252e-05	0.158312
cg02063488	2	73496909	FBXO41	FBXO41	Body	0.0123564	0.00292763	2.75448e-05	0.158312
cg21004042	1	70033902		LRRC7		0.00713607	0.00169266	2.81123e-05	0.158312
cg22360318	17	10030599	GAS7	GAS7	Body	-0.0125405	0.00297844	2.87848e-05	0.160214
cg05166473	16	88103629	BANP;BANP	BANP	Body;Body	0.0187534	0.00445976	2.94634e-05	0.162039
cg27355050	6	42897231	CNPY3;CNPY3	CNPY3	5'UTR;1stExon	-0.00111584	0.000265659	3.00722e-05	0.162039
cg13552026	9	91369283		MIR4289		0.0160897	0.00383108	3.01382e-05	0.162039
cg04975505	14	85996393	FLRT2	BX248253	TSS200	0.00639911	0.00152546	3.07797e-05	0.162039
cg05218346	14	70041283		C14orf162		0.00460784	0.00109869	3.09064e-05	0.162039
cg01779771	8	105235715	RIMS2;RIMS2	RIMS2	Body;Body	0.00359949	0.000858627	3.11437e-05	0.162039
cg19337852	19	38755293	SPINT2;SPINT2;SPINT2;SPINT2	SPINT2	5'UTR;1stExon;5'UTR;1stExon	0.00208158	0.000497317	3.2031e-05	0.163803
cg14926715	11	70318919	SHANK2;SHANK2	BC127192	3'UTR;3'UTR	0.0145738	0.0034838	3.23511e-05	0.163803
cg12496307	17	34947628	DHRS11	DHRS11	TSS1500	0.00669261	0.00160027	3.25094e-05	0.163803
cg03646329	13	48987165	LPAR6;LPAR6;LPAR6;RB1;LPAR6	LPAR6	5'UTR;5'UTR;5'UTR;Body;1stExon	0.0211577	0.00506276	3.29437e-05	0.163894
cg22304612	20	2781241	CPXM1;CPXM1	CPXM1	5'UTR;1stExon	0.00659678	0.00157983	3.34343e-05	0.163894
cg05568549	6	41907198	CCND3;CCND3;CCND3;CCND3	CCND3	Body;Body;5'UTR;Body	-0.0121721	0.00291562	3.35546e-05	0.163894
cg04811534	11	57115016	P2RX3	P2RX3	Body	-0.00818453	0.00196217	3.40801e-05	0.164779
cg23030278	15	55881081	PYGO1	PYGO1	TSS200	0.00770696	0.00185135	3.53088e-05	0.165552
cg04346672	14	69229910		ZFP36L1		-0.0190504	0.00457984	3.5804e-05	0.165552
cg04503319	16	89368367	ANKRD11	ANKRD11	Body	-0.0193952	0.00466352	3.59132e-05	0.165552
cg02799411	3	4794061	ITPR1;ITPR1;ITPR1;EGOT	EGOT	Body;Body;Body;TSS1500	-0.0205836	0.00495292	3.63869e-05	0.165552
cg04105282	10	99790170	CRTAC1	CRTAC1	Body	0.0168859	0.00406435	3.65728e-05	0.165552
cg11681959	20	43374369	KCNK15	KCNK15	TSS200	0.00459347	0.00110574	3.66399e-05	0.165552
cg10207428	6	114663972		HS3ST5		0.00476456	0.00114696	3.6661e-05	0.165552
cg16867657	6	11044877	ELOVL2	LOC100506409	TSS1500	0.0191742	0.00462054	3.73424e-05	0.167053

## Sheet: S6
Trans-ancestry EWAS of hypertension and the model is adjusted for confounders and estimated cell counts.
CpG	CHR	Position	Gene	NearestGene	GeneGroup	coef	se	pvalue	FDR
cg18120259	6	43894639	LOC100132354	LOC100132354	Body	-0.025963	0.00490234	1.58959e-07	0.0760889
cg06264922	11	1319648	TOLLIP	TOLLIP	Body	0.0168756	0.00347293	1.45787e-06	0.260627
cg12057190	19	54976211	LENG9;CDC42EP5	CDC42EP5	TSS1500;3'UTR	0.00527071	0.00109789	1.93651e-06	0.260627
cg10524152	10	112836785	ADRA2A	ADRA2A	TSS200	0.00258539	0.000546776	2.74059e-06	0.260627
cg10461004	4	13549496	LOC285548	LOC285548	TSS200	0.00322715	0.000684427	2.91995e-06	0.260627
cg03259494	17	47307743	PHOSPHO1;PHOSPHO1	PHOSPHO1	5'UTR;5'UTR	0.00254906	0.000552419	4.69541e-06	0.297655
cg01413546	2	200323768	SATB2	AK125157	5'UTR	0.00638907	0.00139886	5.84346e-06	0.297655
cg15393234	4	146019494	ABCE1;ABCE1;ABCE1;ANAPC10;ABCE1	ANAPC10	5'UTR;1stExon;5'UTR;TSS200;1stExon	0.00284241	0.000623617	6.10283e-06	0.297655
cg26891849	5	157170825	LSM11	LSM11	1stExon	0.00333371	0.000735398	6.84021e-06	0.297655
cg24338091	19	46270244	SIX5	SIX5	Body	0.0200445	0.00446634	8.41747e-06	0.326276
cg24723373	7	55267262	EGFR	EGFR	Body	0.0251152	0.00561266	8.93692e-06	0.326276
cg00925229	11	64052547	BAD;GPR137;GPR137;BAD;GPR137;GPR137;GPR137	GPR137	TSS1500;TSS1500;Body;TSS1500;TSS1500;1stExon;5'UTR	0.0035203	0.000789251	9.54281e-06	0.326276
cg11061177	10	119134785	PDZD8;PDZD8	PDZD8	1stExon;5'UTR	-0.00883823	0.00199891	1.13699e-05	0.356759
cg25540078	4	144102007		USP38		0.0173007	0.00396438	1.4707e-05	0.356759
cg18264657	18	4455862		DLGAP1		0.0149309	0.00342231	1.47888e-05	0.356759
cg02876129	14	75394075		RPS6KL1		0.00811293	0.00186033	1.49063e-05	0.356759
cg07342258	5	2866851		C5orf38		0.0293352	0.00683428	2.01899e-05	0.402638
cg02275084	1	7531719	CAMTA1	CAMTA1	Body	-0.011813	0.0027533	2.03565e-05	0.402638
cg09083359	5	3854537		IRX1		-0.00905596	0.00211436	2.1029e-05	0.402638
cg01779771	8	105235715	RIMS2;RIMS2	RIMS2	Body;Body	0.0037724	0.000886096	2.35317e-05	0.433228
cg02062409	12	98850881		SLC9A7P1		0.00814498	0.00192339	2.59647e-05	0.458695
cg14106635	21	48068452	PRMT2;PRMT2	PRMT2	Body;Body	-0.00786746	0.00186119	2.68316e-05	0.458695
cg17651972	12	57620054	NXPH4	NXPH4	3'UTR	-0.019212	0.00456478	2.90495e-05	0.479486
cg14926715	11	70318919	SHANK2;SHANK2	BC127192	3'UTR;3'UTR	0.014883	0.0035634	3.33516e-05	0.497999
cg08375550	19	54135150	DPRX	DPRX	TSS200	-0.0106405	0.00255827	3.5926e-05	0.497999
cg11460029	17	7608747	EFNB3;EFNB3	EFNB3	5'UTR;1stExon	0.00464299	0.00111646	3.60136e-05	0.497999
cg25716149	3	33763505		CLASP2		0.01256	0.00302405	3.68397e-05	0.497999
cg06371984	11	45307960	SYT13	SYT13	TSS200	0.00941217	0.00226872	3.75861e-05	0.497999
cg24335793	7	944752	ADAP1	ADAP1	Body	-0.0176416	0.00425491	3.79855e-05	0.497999
cg26215143	6	32132980	EGFL8	EGFL8	5'UTR	-0.00738253	0.00178229	3.86417e-05	0.497999
cg17646610	5	121401203	LOX	LOX	3'UTR	0.0195428	0.00473501	4.11616e-05	0.497999
cg27355050	6	42897231	CNPY3;CNPY3	CNPY3	5'UTR;1stExon	-0.00111662	0.000270976	4.23226e-05	0.497999
cg02168558	11	112045982	BCO2;BCO2	BCO2	TSS1500;TSS1500	0.00979408	0.00238038	4.34522e-05	0.497999
cg10148273	14	24505671	DHRS4L1	DHRS4L1	TSS200	0.00412585	0.00100419	4.45437e-05	0.497999
cg01945183	6	31696867	DDAH2	DDAH2	Body	-0.0102052	0.00248589	4.51827e-05	0.497999
cg13319841	20	42282773		IFT52		-0.00757665	0.00184834	4.6362e-05	0.497999
cg07167132	2	147344418	PABPC1P2	PABPC1P2	TSS1500	-0.0147169	0.00359193	4.6744e-05	0.497999
cg11710912	13	107217605	ARGLU1	ARGLU1	Body	0.00256198	0.000625576	4.71059e-05	0.497999
cg00494544	3	195268648	PPP1R2	PPP1R2	Body	0.014908	0.00364354	4.78575e-05	0.497999
cg26964629	5	6755439	POLS	PAPD7	3'UTR	0.0229872	0.0056269	4.91639e-05	0.500708
cg04268670	5	76926341	OTP	OTP	Body	0.00905206	0.00223037	5.49862e-05	0.537148
cg00737556	14	76013302	BATF	BATF	3'UTR	0.0277255	0.00685447	5.82155e-05	0.556123
cg25329377	8	2831994	CSMD1	CSMD1	Body	-0.0163634	0.00405129	5.9642e-05	0.556123
cg14102251	14	75745098	FOS	FOS	TSS1500	0.00265755	0.000658463	6.04141e-05	0.556123
cg26674402	22	50657728	TUBGCP6	TUBGCP6	Body	-0.0216768	0.00539368	6.48504e-05	0.566143
cg19147499	6	16234615		GMPR		0.0182802	0.00455971	6.75512e-05	0.566143
cg16080746	4	87928530	AFF1;AFF1;AFF1	AFF1	Body;1stExon;5'UTR	0.00170889	0.000427119	6.98515e-05	0.566143
cg11681959	20	43374369	KCNK15	KCNK15	TSS200	0.00450741	0.00112684	7.01206e-05	0.566143
cg21367769	6	25651194	SCGN	SCGN	TSS1500	0.0233225	0.00584639	7.33238e-05	0.566143
cg20320575	14	24458099	DHRS4L2;DHRS4L2	DHRS4L2	5'UTR;1stExon	0.00521264	0.00130799	7.45423e-05	0.566143
cg05866980	15	91575738		AK055351		0.0121628	0.00305555	7.59888e-05	0.566143
cg00807297	18	77504649	CTDP1;CTDP1	CTDP1	Body;Body	-0.0190086	0.00477595	7.61377e-05	0.566143
cg16149226	2	32852931	TTC27	TTC27	TSS200	0.000952228	0.00023938	7.68223e-05	0.566143
cg07963349	17	74072957	GALR2	GALR2	Body	0.00734921	0.00184793	7.71025e-05	0.566143
cg02319043	14	36277474	RALGAPA1;RALGAPA1	RALGAPA1	Body;Body	0.00891064	0.00224251	7.82187e-05	0.566143
cg08878352	6	30035220	PPP1R11	PPP1R11	1stExon	-0.00416124	0.00104808	7.92437e-05	0.566143
cg25804072	2	10829725	NOL10	NOL10	Body	0.00216083	0.000546527	8.48126e-05	0.568456
cg27370248	15	55579397	RAB27A	RAB27A	5'UTR	0.0112279	0.00284053	8.51644e-05	0.568456
cg10479629	17	36499845	GPR179	GPR179	TSS200	0.0155207	0.00392937	8.61573e-05	0.568456
cg24111516	14	66974904	GPHN;GPHN;GPHN;GPHN	DJ031130	1stExon;5'UTR;1stExon;5'UTR	0.00362939	0.000919661	8.7385e-05	0.568456
cg08363518	19	42905128		LIPE		0.0172345	0.00436925	8.80754e-05	0.568456
cg00544557	21	39578742	DSCR10	DSCR10	Body	-0.0123826	0.00314318	8.9888e-05	0.568456
cg06690548	4	139162808	SLC7A11	SLC7A11	Body	-0.0202893	0.0051518	9.03369e-05	0.568456
cg23073451	6	33385236	CUTA;CUTA;CUTA;CUTA;CUTA	CUTA	Body;Body;Body;Body;Body	0.00239267	0.000607602	9.0487e-05	0.568456
cg13552026	9	91369283		MIR4289		0.0155035	0.00394939	9.51488e-05	0.568456
cg19337852	19	38755293	SPINT2;SPINT2;SPINT2;SPINT2	SPINT2	5'UTR;1stExon;5'UTR;1stExon	0.00200746	0.000512351	9.80548e-05	0.568456
cg27195421	12	62685785	USP15	USP15	Body	-0.00942428	0.00240869	0.000100275	0.568456
cg09020705	16	30678903	FBRS	FBRS	Body	-0.0130915	0.00335007	0.000102235	0.568456
cg16640358	2	239892057		FLJ43879		0.00937651	0.00240145	0.000103618	0.568456
cg26914392	1	225566787	DNAH14	DNAH14	Body	-0.036821	0.0094394	0.000105197	0.568456
cg21315992	15	101592074	LRRK1	LRRK1	Body	-0.0163023	0.00417991	0.000105456	0.568456
cg07628658	22	39715635	SNORD43;RPL3;RPL3;RPL3;RPL3	RPL3	TSS1500;1stExon;5'UTR;1stExon;5'UTR	-0.00101007	0.000259168	0.000106664	0.568456
cg08475827	2	152266230	RIF1	RIF1	TSS200	0.0182293	0.0046779	0.000106861	0.568456
cg16202736	14	23564878	C14orf119;ACIN1;ACIN1;ACIN1	ACIN1	5'UTR;TSS200;TSS200;TSS200	-0.00767975	0.00197084	0.000106944	0.568456
cg15646543	5	141242687	PCDH1;PCDH1	PCDH1	Body;3'UTR	0.0162829	0.00418355	0.000108939	0.568456
cg19628874	4	7131247		FLJ36777		-0.0177773	0.00457998	0.000113691	0.568456
cg06608166	6	43444964	TJAP1;TJAP1;TJAP1;TJAP1;TJAP1;TJAP1	TJAP1	TSS1500;TSS1500;TSS1500;TSS1500;TSS1500;TSS1500	0.0182617	0.00471276	0.000116736	0.568456
cg06451604	5	3533392		LOC285577		0.0108008	0.00279062	0.000118886	0.568456
cg15521097	X	54824559	ITIH5L	ITIH6	1stExon	0.0126026	0.00325872	0.000120358	0.568456
cg23904004	15	35414083		ANP32AP1		-0.0095365	0.0024668	0.00012104	0.568456
cg13469851	9	26936447	PLAA	IFT74	Body	-0.0208163	0.00538767	0.000122133	0.568456
cg06654369	7	158793845		LOC154822		0.021936	0.00567902	0.00012265	0.568456
cg24878854	7	32996873	FKBP9	FKBP9	TSS200	0.00399576	0.00103503	0.000123704	0.568456
cg01483832	10	104154200	NFKB2;NFKB2;NFKB2	NFKB2	TSS1500;TSS200;TSS200	0.00297228	0.000770345	0.000124764	0.568456
cg01162915	16	1220067	CACNA1H;CACNA1H	CACNA1H	Body;Body	0.0172919	0.00448228	0.000125033	0.568456
cg10224867	6	170411613		LOC154449		0.0168232	0.00436318	0.000126103	0.568456
cg14282596	5	139555009	C5orf32	C5orf32	5'UTR	0.00144009	0.000373613	0.000126712	0.568456
cg10116864	2	219826743	CDK5R2;CDK5R2	CDK5R2	3'UTR;1stExon	0.00868252	0.0022528	0.000126914	0.568456
cg23572459	4	91049533	FAM190A	FAM190A	5'UTR	0.0034003	0.000882325	0.00012707	0.568456
cg27215916	8	120218354		MAL2		-0.0131372	0.00341156	0.000128601	0.569975
cg27486637	4	176987174	WDR17;WDR17;WDR17;WDR17	WDR17	1stExon;5'UTR;1stExon;5'UTR	0.00558096	0.00145128	0.000131326	0.571762
cg17074989	15	58880752		ADAM10		0.0128954	0.0033552	0.000132462	0.571762
cg12587954	1	200993200	KIF21B	BC016656	TSS1500	0.00407089	0.0010612	0.000136358	0.571762
cg06513194	19	47744517		BBC3		-0.000748305	0.000195391	0.000139844	0.571762
cg17966192	2	108994116	SULT1C4	SULT1C4	TSS1500	0.0174427	0.0045557	0.000140411	0.571762
cg10397930	11	109959298		ZC3H12C		-0.00931156	0.00243587	0.000143854	0.571762
cg07438288	3	10547187	ATP2B2;ATP2B2;ATP2B2;ATP2B2	ATP2B2	1stExon;1stExon;5'UTR;5'UTR	0.00429005	0.00112318	0.000145644	0.571762
cg27650554	6	30688868	TUBB	TUBB	Body	0.00145794	0.000381974	0.000147217	0.571762
cg04189328	14	24505653	DHRS4L1	DHRS4L1	TSS200	0.00413756	0.00108518	0.000149624	0.571762
cg06850548	1	151138564	LYSMD1;SCNM1;LYSMD1;SCNM1	SCNM1	TSS200;5'UTR;TSS200;1stExon	0.00203076	0.000532852	0.000150604	0.571762

## Sheet: S7
European EWAS of SBP and the model is unadjusted.
CpG	CHR	Position	Gene	NearestGene	GeneGroup	coef	se	pvalue	FDR
cg18338460	2	105858167	GPR45	GPR45	TSS200	-0.000517338	9.83612e-05	2.49024e-07	0.092721
cg02323633	5	73937762	ENC1	ENC1	TSS1500	9.06052e-05	1.75204e-05	3.87411e-07	0.092721
cg23881299	10	121116990	GRK5	MIR4681	Body	-0.000426337	8.74667e-05	1.64422e-06	0.262347
cg12681402	12	113229989	RPH3A;RPH3A	RPH3A	5'UTR;5'UTR	0.000710172	0.000149653	3.01149e-06	0.307462
cg05683049	5	24645093	CDH10	CDH10	TSS200	0.000378265	8.00941e-05	3.34598e-06	0.307462
cg25212025	10	34602937	PARD3	PARD3	Body	0.000838621	0.000181039	5.07067e-06	0.307462
cg06687489	15	52587077	MYO5C	MYO5C	Body	-0.00054691	0.00011887	5.84711e-06	0.307462
cg17729667	20	25566382	NINL	NINL	TSS1500	0.000330589	7.28257e-05	7.71352e-06	0.307462
cg19182289	6	33265386	RGL2;RGL2	RGL2	Body;Body	-0.000510684	0.000112613	7.87444e-06	0.307462
cg24504954	3	61237217	FHIT;FHIT	FHIT	TSS200;TSS200	0.000125582	2.77498e-05	8.21012e-06	0.307462
cg12240358	15	83619523	HOMER2;HOMER2;HOMER2;HOMER2	HOMER2	Body;Body;Body;Body	0.000704707	0.000155738	8.23095e-06	0.307462
cg15750534	19	17623398	PGLS	PGLS	Body	-0.000347314	7.68537e-05	8.4469e-06	0.307462
cg02747254	16	29938183	KCTD13	KCTD13	TSS1500	-0.000777776	0.00017244	8.78338e-06	0.307462
cg11177552	3	25347174		AK131021		0.000502796	0.000111605	8.99256e-06	0.307462
cg13929206	X	23927059	CXorf58;CXorf58;APOO;APOO	CXorf58	5'UTR;5'UTR;TSS1500;TSS1500	-0.000626937	0.000140443	1.07949e-05	0.317603
cg01867764	14	22986466		TCRA		0.000591057	0.000132463	1.08866e-05	0.317603
cg06639320	2	106015739	FHL2;FHL2;FHL2;FHL2	FHL2	TSS200;TSS200;5'UTR;TSS200	0.00053084	0.000119343	1.15833e-05	0.317603
cg24458917	13	112334205		C13orf16		-0.000523024	0.00011777	1.19432e-05	0.317603
cg06726740	12	2788627	CACNA1C;CACNA1C;CACNA1C;CACNA1C;CACNA1C;CACNA1C;CACNA1C;CACNA1C;CACNA1C;CACNA1C;CACNA1C;CACNA1C;CACNA1C;CACNA1C;CACNA1C;CACNA1C;CACNA1C;CACNA1C;CACNA1C;CACNA1C;CACNA1C;CACNA1C;CACNA1C	CACNA1C	Body;Body;Body;Body;Body;Body;Body;Body;Body;Body;Body;Body;Body;Body;Body;Body;Body;Body;Body;Body;Body;Body;Body	-0.000678495	0.000153594	1.32491e-05	0.321923
cg14983606	8	65493706	BHLHE22	LOC401463	1stExon	0.000247166	5.62614e-05	1.47351e-05	0.321923
cg18626282	6	138576734	KIAA1244	PBOV1	Body	-0.000101083	2.30646e-05	1.543e-05	0.321923
cg27588605	6	99271944		POU3F2		0.000469282	0.000107216	1.5813e-05	0.321923
cg06094707	17	78445867	NPTX1	NPTX1	Body	0.000474974	0.000108937	1.70175e-05	0.321923
cg17393267	3	192127356	FGF12;FGF12	FGF12	TSS1500;Body	0.000229341	5.26401e-05	1.72632e-05	0.321923
cg01054023	1	228291177	C1orf35	C1orf35	TSS200	9.90242e-05	2.27457e-05	1.75074e-05	0.321923
cg08763673	5	122152740	SNX2	SNX2	Body	-0.000431359	9.93027e-05	1.82544e-05	0.321923
cg07009835	16	70720133	MTSS1L	MTSS1L	TSS200	5.87802e-05	1.36075e-05	2.0262e-05	0.321923
cg08855288	8	63161589	NKAIN3;NKAIN3	NKAIN3	1stExon;5'UTR	0.000440857	0.000102307	2.12037e-05	0.321923
cg05266226	1	22920119	EPHA8	EPHA8	Body	0.00101419	0.000235447	2.1352e-05	0.321923
cg26640467	7	126893304	GRM8	GRM8	TSS1500	0.000175996	4.10018e-05	2.27831e-05	0.325746
cg17285177	18	77402002		CTDP1		-0.000660349	0.000153971	2.31378e-05	0.325746
cg23198623	2	111433128	BUB1	BUB1	Body	0.000818826	0.000191456	2.43508e-05	0.333029
cg15203777	1	159140702	CADM3;CADM3	CADM3	TSS1500;TSS1500	0.00043415	0.000101877	2.59934e-05	0.337923
cg07688779	15	37391207	MEIS2;MEIS2;MEIS2;MEIS2;MEIS2;MEIS2;MEIS2;MEIS2	MEIS2	1stExon;Body;5'UTR;Body;5'UTR;Body;TSS1500;Body	0.000151176	3.55377e-05	2.68457e-05	0.338164
cg05818894	11	27740078	BDNF;BDNF;BDNF;BDNF;BDNF	BDNF	Body;5'UTR;5'UTR;5'UTR;5'UTR	0.00015329	3.61033e-05	2.7782e-05	0.340985
cg12163781	7	1855682	MAD1L1;MAD1L1;MAD1L1	MAD1L1	3'UTR;3'UTR;3'UTR	-0.000584104	0.000137864	2.88699e-05	0.343799
cg25148589	4	158141936	GRIA2;GRIA2;GRIA2;GRIA2;GRIA2	GRIA2	1stExon;5'UTR;5'UTR;1stExon;5'UTR	0.000430317	0.000101815	3.0166e-05	0.343799
cg04254690	4	25031951	LGI2	LGI2	Body	0.000182045	4.32528e-05	3.24928e-05	0.344933
cg19284211	20	20347495	INSM1	INSM1	TSS1500	0.000299679	7.12182e-05	3.2625e-05	0.344933
cg22284398	2	46119607	PRKCE	PRKCE	Body	-0.000396311	9.42045e-05	3.27584e-05	0.344933
cg07331725	18	61157478	SERPINB5	SERPINB5	Body	-0.000381653	9.08117e-05	3.33483e-05	0.344933
cg12027899	11	58385947	ZFP91;ZFP91-CNTF	ZFP91	3'UTR;Body	0.000372649	8.87467e-05	3.38686e-05	0.344933
cg16689193	13	98869844	FARP1;FARP1	MIR3170	Body;Body	-0.000696391	0.000166658	3.69039e-05	0.368016
cg16376000	3	192127330	FGF12;FGF12	FGF12	TSS1500;Body	0.000200921	4.8279e-05	3.96076e-05	0.380736
cg04488453	1	12889600	PRAMEF11	PRAMEF11	5'UTR	-0.000491491	0.000118159	3.99582e-05	0.380736
cg12128828	14	91164042	TTC7B	BC039357	Body	0.000242219	5.83585e-05	4.14909e-05	0.380736
cg21243631	18	21154260	NPC1	NPC1	Body	0.000459878	0.000110817	4.16015e-05	0.380736
cg15179011	5	1247290		SLC6A18		0.00143756	0.000347235	4.3351e-05	0.380736
cg11797717	17	43198278	PLCD3	PLCD3	Body	0.00106593	0.000257607	4.37472e-05	0.380736
cg09926889	12	121838009	RNF34;RNF34;RNF34;RNF34	BC029038	1stExon;5'UTR;5'UTR;1stExon	7.13113e-05	1.73193e-05	4.76037e-05	0.406901
cg19918549	14	100531800	EVL;EVL	EVL	1stExon;5'UTR	0.000351441	8.55777e-05	4.97699e-05	0.407065
cg09293488	14	101405755	SNORD113-6	SNORD113-6	TSS200	-0.000253203	6.16657e-05	4.99006e-05	0.407065
cg20677570	11	15962841		SOX6		0.000474314	0.000115577	5.03497e-05	0.407065
cg20651453	1	27693398	MAP3K6	MAP3K6	TSS200	-0.000305474	7.44937e-05	5.10245e-05	0.407065
cg10182321	4	5052393	STK32B	STK32B	TSS1500	0.000159615	3.8968e-05	5.20045e-05	0.407131
cg12567545	16	604948		SOLH		-0.000533974	0.000130642	5.39158e-05	0.407131
cg00006122	12	52463316	C12orf44;C12orf44	C12orf44	TSS1500;TSS1500	0.000186882	4.59117e-05	5.77778e-05	0.407131
cg22418668	13	72451660		DACH1		-0.000390338	9.5935e-05	5.81786e-05	0.407131
cg09536652	X	119514843	ATP1B4;ATP1B4	ATP1B4	3'UTR;3'UTR	0.000322315	7.92408e-05	5.84725e-05	0.407131
cg18399451	6	16421273	ATXN1;ATXN1	ATXN1	5'UTR;5'UTR	0.000484349	0.000119194	5.94394e-05	0.407131
cg01087710	16	67144175	C16orf70	C16orf70	Body	0.000146913	3.6224e-05	6.13842e-05	0.407131
cg25095951	12	56435247	RPS26	RPS26	TSS1500	-0.00045013	0.000111122	6.26216e-05	0.407131
cg01101873	1	3269478	PRDM16;PRDM16	PRDM16	Body;Body	-0.00062615	0.000154714	6.35632e-05	0.407131
cg24039870	5	1786730		MRPL36		-0.000521653	0.000128967	6.41564e-05	0.407131
cg15443952	7	100817963	C7orf52	NAT16	Body	0.000350337	8.66344e-05	6.44198e-05	0.407131
cg26983535	Y	22737594	EIF1AY	EIF1AY	TSS200	0.000246445	6.09573e-05	6.46674e-05	0.407131
cg08315133	5	140018653	TMCO6	TMCO6	TSS1500	-0.000516589	0.000127784	6.47336e-05	0.407131
cg00494544	3	195268648	PPP1R2	PPP1R2	Body	0.000569505	0.000140971	6.54781e-05	0.407131
cg10511904	3	192127327	FGF12;FGF12	FGF12	TSS1500;Body	0.000148517	3.68557e-05	6.82442e-05	0.407131
cg15880738	11	118215112	CD3G;CD3G	CD3G	5'UTR;1stExon	0.000466329	0.000115776	6.8761e-05	0.407131
cg16261581	1	84972327	GNG5;SPATA1	GNG5	TSS200;5'UTR	-1.53574e-05	3.81705e-06	7.00226e-05	0.407131
cg18706028	11	6292490	CCKBR	CCKBR	Body	0.00202647	0.000504074	7.09362e-05	0.407131
cg12626076	15	92399195	SLCO3A1;SLCO3A1	SLCO3A1	Body;Body	0.000543239	0.000135214	7.16741e-05	0.407131
cg05376465	14	76734327		C14orf118		0.000680013	0.000169282	7.18456e-05	0.407131
cg09667373	6	33756180	LEMD2;LEMD2	LEMD2	1stExon;TSS1500	7.98631e-05	1.99041e-05	7.32157e-05	0.407131
cg06320981	8	110703410	GOLSYN;GOLSYN	SYBU	5'UTR;5'UTR	0.000428634	0.000106897	7.39986e-05	0.407131
cg23434070	20	8243123	PLCB1;PLCB1	PLCB1	Body;Body	0.00015863	3.9571e-05	7.43011e-05	0.407131
cg05753706	9	131939600	IER5L	IER5L	1stExon	9.15766e-05	2.28458e-05	7.43917e-05	0.407131
cg02478448	13	37006063	CCNA1;CCNA1;CCNA1;CCNA1;CCNA1;CCNA1	CCNA1	1stExon;5'UTR;1stExon;TSS1500;TSS1500;5'UTR	0.000249501	6.22668e-05	7.48393e-05	0.407131
cg15346168	14	24836194	NFATC4;NFATC4;NFATC4	NFATC4	1stExon;5'UTR;TSS1500	9.13146e-05	2.2807e-05	7.58073e-05	0.407715
cg15963499	1	178368509	RASAL2;RASAL2	RASAL2	Body;Body	0.000458435	0.000114821	7.9322e-05	0.416027
cg25584930	15	83332065	AP3B2	DQ601936	Body	0.000466621	0.00011693	7.99601e-05	0.416027
cg26848442	18	67624264	CD226	CD226	TSS200	0.000434864	0.000109112	8.1628e-05	0.420104
cg07753939	16	2374515	ABCA3	ABCA3	Body	-0.000150955	3.79675e-05	8.48393e-05	0.425153
cg13638867	11	2241568		MIR4686		0.000647296	0.000162856	8.52669e-05	0.425153
cg12099971	8	145998731	ZNF34	ZNF34	Body	-0.000229909	5.80396e-05	8.99888e-05	0.43954
cg07850464	13	95201745		TRNA		-2.27949e-05	5.76479e-06	9.25817e-05	0.445273
cg07086492	19	17439938	ANO8	ANO8	Body	7.75648e-05	1.96679e-05	9.65312e-05	0.445273
cg22163199	1	228297864	MRPL55;MRPL55;MRPL55;MRPL55;MRPL55;MRPL55;MRPL55;MRPL55	MRPL55	TSS1500;TSS1500;TSS1500;TSS1500;TSS1500;TSS1500;TSS1500;TSS1500	-0.000641364	0.000162714	9.73305e-05	0.445273
cg10148273	14	24505671	DHRS4L1	DHRS4L1	TSS200	0.000132489	3.36257e-05	9.79265e-05	0.445273
cg08485187	2	25500046	DNMT3A;DNMT3A	DNMT3A	Body;Body	0.000276695	7.02264e-05	9.79608e-05	0.445273
cg09300114	17	73084329	SLC16A5	SLC16A5	5'UTR	-0.000276928	7.0415e-05	0.000100834	0.445536
cg03310370	5	163851	PLEKHG4B	PLEKHG4B	Body	-0.000512618	0.000130354	0.000100948	0.445536
cg01647019	X	14547618	GLRA2;GLRA2;GLRA2;GLRA2;GLRA2;GLRA2	GLRA2	5'UTR;1stExon;5'UTR;1stExon;5'UTR;1stExon	0.000272005	6.91903e-05	0.000101455	0.445536
cg05563287	15	100881162	ADAMTS17	ADAMTS17	Body	0.000366138	9.31992e-05	0.000102555	0.446274
cg10964385	11	20690223	NELL1;NELL1	NELL1	TSS1500;TSS1500	-0.000836071	0.000213097	0.000104672	0.448618
cg06908202	11	133023057	OPCML	AK056505	Body	0.00091464	0.00023332	0.000106059	0.448618
cg17272331	6	101328506	ASCC3;ASCC3	ASCC3	5'UTR;5'UTR	6.39664e-05	1.63342e-05	0.000107769	0.448618
cg14897188	17	6917185	RNASEK;C17orf49;C17orf49;C17orf49	C17orf49	Body;TSS1500;TSS1500;TSS1500	0.000371243	9.48111e-05	0.000107975	0.448618
cg07237926	11	117857630	IL10RA;IL10RA	IL10RA	Body;Body	0.000419074	0.000107068	0.000108627	0.448618

## Sheet: S8
European EWAS of SBP and the model is adjusted for confounders and estimated cell counts.
CpG	CHR	Position	Gene	NearestGene	GeneGroup	coef	se	pvalue	FDR
cg18338460	2	105858167	GPR45	GPR45	TSS200	-0.000552833	0.000105498	2.786e-07	0.133357
cg02323633	5	73937762	ENC1	ENC1	TSS1500	8.63321e-05	1.78595e-05	2.01176e-06	0.237325
cg12681402	12	113229989	RPH3A;RPH3A	RPH3A	5'UTR;5'UTR	0.000768703	0.000159351	2.10864e-06	0.237325
cg12163781	7	1855682	MAD1L1;MAD1L1;MAD1L1	MAD1L1	3'UTR;3'UTR;3'UTR	-0.000687899	0.000145388	3.24612e-06	0.237325
cg08185075	2	119231686	NA	Mir_544	NA	0.00114282	0.000242453	3.52631e-06	0.237325
cg11177552	3	25347174	NA	AK131021	NA	0.000562513	0.000119386	3.55678e-06	0.237325
cg13929206	X	23927059	CXorf58;CXorf58;APOO;APOO	CXorf58	5'UTR;5'UTR;TSS1500;TSS1500	-0.000688686	0.000146903	3.96641e-06	0.237325
cg11558972	7	156743467	NOM1	NOM1	Body	0.000318048	6.82767e-05	4.54681e-06	0.241825
cg09536652	X	119514843	ATP1B4;ATP1B4	ATP1B4	3'UTR;3'UTR	0.000383874	8.45325e-05	7.72216e-06	0.369637
cg24039870	5	1786730	NA	MRPL36	NA	-0.000626224	0.000138849	8.86953e-06	0.385962
cg06726740	12	2788627	CACNA1C;CACNA1C;CACNA1C;CACNA1C;CACNA1C;CACNA1C;CACNA1C;CACNA1C;CACNA1C;CACNA1C;CACNA1C;CACNA1C;CACNA1C;CACNA1C;CACNA1C;CACNA1C;CACNA1C;CACNA1C;CACNA1C;CACNA1C;CACNA1C;CACNA1C;CACNA1C	CACNA1C	Body;Body;Body;Body;Body;Body;Body;Body;Body;Body;Body;Body;Body;Body;Body;Body;Body;Body;Body;Body;Body;Body;Body	-0.000729705	0.00016338	1.07719e-05	0.39663
cg00006122	12	52463316	C12orf44;C12orf44	C12orf44	TSS1500;TSS1500	0.000217285	4.89142e-05	1.19815e-05	0.409655
cg24458917	13	112334205	NA	C13orf16	NA	-0.000560245	0.000127279	1.43057e-05	0.449617
cg06908202	11	133023057	OPCML	AK056505	Body	0.00108377	0.000248445	1.69856e-05	0.449617
cg22418668	13	72451660	NA	DACH1	NA	-0.000441214	0.000101409	1.78433e-05	0.449617
cg08763673	5	122152740	SNX2	SNX2	Body	-0.000459965	0.000105747	1.79336e-05	0.449617
cg18626282	6	138576734	KIAA1244	PBOV1	Body	-0.000107654	2.47711e-05	1.82251e-05	0.449617
cg01087710	16	67144175	C16orf70	C16orf70	Body	0.000165192	3.81516e-05	1.95342e-05	0.449617
cg23881299	10	121116990	GRK5	MIR4681	Body	-0.000401374	9.36378e-05	2.35345e-05	0.512057
cg05683049	5	24645093	CDH10	CDH10	TSS200	0.000365197	8.60144e-05	2.79851e-05	0.527642
cg24633312	7	43300742	HECW1	AX748020	Body	0.000621487	0.000146987	3.0147e-05	0.527642
cg01518790	20	9823348	NA	PAK7	NA	0.000509086	0.000120647	3.12537e-05	0.527642
cg12128828	14	91164042	TTC7B	BC039357	Body	0.000264626	6.27961e-05	3.19982e-05	0.527642
cg11753286	6	32164000	GPSM3;NOTCH4	NOTCH4	TSS1500;Body	0.000113932	2.71382e-05	3.42013e-05	0.528019
cg23586138	2	27719544	FNDC4;GCKR	GCKR	TSS1500;TSS200	0.000277165	6.62779e-05	3.66328e-05	0.528019
cg17118948	17	37350252	CACNB1;CACNB1;CACNB1	CACNB1	Body;Body;Body	-0.000467519	0.000111824	3.67914e-05	0.528019
cg12240358	15	83619523	HOMER2;HOMER2;HOMER2;HOMER2	HOMER2	Body;Body;Body;Body	0.000683561	0.000163834	3.81296e-05	0.528019
cg10148273	14	24505671	DHRS4L1	DHRS4L1	TSS200	0.000142244	3.4155e-05	3.93638e-05	0.528019
cg16812753	10	103052460	NA	AX747408	NA	0.00013632	3.27491e-05	3.97115e-05	0.528019
cg05753706	9	131939600	IER5L	IER5L	1stExon	9.84979e-05	2.38223e-05	4.45935e-05	0.554229
cg26983535	Y	22737594	EIF1AY	EIF1AY	TSS200	0.000269879	6.52916e-05	4.48258e-05	0.554229
cg09307431	12	69485428	NA	CPM	NA	0.000382872	9.29277e-05	4.73702e-05	0.554973
cg04488453	1	12889600	PRAMEF11	PRAMEF11	5'UTR	-0.000518284	0.00012582	4.75357e-05	0.554973
cg20666019	7	80963086	NA	AY927633	NA	-0.000650109	0.000158111	4.90407e-05	0.558455
cg01054023	1	228291177	C1orf35	C1orf35	TSS200	9.81989e-05	2.39147e-05	5.01672e-05	0.558455
cg23276504	1	2035462	PRKCZ;PRKCZ;PRKCZ	PRKCZ	TSS1500;Body;5'UTR	-0.000302633	7.39655e-05	5.32934e-05	0.578909
cg22712840	1	2026193	PRKCZ;PRKCZ	PRKCZ	Body;5'UTR	-0.000168162	4.11943e-05	5.53879e-05	0.578909
cg05376465	14	76734327	NA	C14orf118	NA	0.000728115	0.000178522	5.62137e-05	0.578909
cg03441544	15	22991065	CYFIP1;CYFIP1	CYFIP1	Body;Body	-0.000399271	9.8144e-05	5.865e-05	0.578909
cg01801101	7	2738925	AMZ1	AMZ1	5'UTR	0.000619196	0.000152549	6.09011e-05	0.578909
cg05818894	11	27740078	BDNF;BDNF;BDNF;BDNF;BDNF	BDNF	Body;5'UTR;5'UTR;5'UTR;5'UTR	0.000156828	3.86455e-05	6.11213e-05	0.578909
cg07688779	15	37391207	MEIS2;MEIS2;MEIS2;MEIS2;MEIS2;MEIS2;MEIS2;MEIS2	MEIS2	1stExon;Body;5'UTR;Body;5'UTR;Body;TSS1500;Body	0.000151357	3.74658e-05	6.58453e-05	0.578909
cg14376312	8	143508084	NA	TSNARE1	NA	0.000676089	0.000167386	6.60504e-05	0.578909
cg00096806	17	61086969	TANC2	TANC2	1stExon	-0.000463885	0.000114849	6.60599e-05	0.578909
cg00969988	3	142297747	ATR	ATR	TSS200	-4.82677e-05	1.19628e-05	6.72132e-05	0.578909
cg05266226	1	22920119	EPHA8	EPHA8	Body	0.00102988	0.000255298	6.74362e-05	0.578909
cg13286510	7	126893007	GRM8	GRM8	TSS1500	0.000107013	2.65558e-05	6.86161e-05	0.578909
cg09300114	17	73084329	SLC16A5	SLC16A5	5'UTR	-0.00029746	7.38371e-05	6.89364e-05	0.578909
cg08587775	19	30363203	NA	CCNE1	NA	0.000635534	0.000158021	7.08567e-05	0.584776
cg03846641	2	109746751	LOC100287216;SH3RF3	LOC100287216	TSS200;Body	-0.00124713	0.00031125	7.52934e-05	0.610859
cg19478343	20	49620679	KCNG1	KCNG1	Body	-0.000131296	3.28299e-05	7.76303e-05	0.619322
cg04833017	1	201951399	RNPEP	RNPEP	TSS1500	0.000511788	0.000128454	8.24957e-05	0.646288
cg22753611	6	17472892	CAP2	CAP2	Body	-0.000704268	0.000176927	8.37108e-05	0.646288
cg19182289	6	33265386	RGL2;RGL2	RGL2	Body;Body	-0.000450944	0.000113889	9.10955e-05	0.662811
cg21816393	2	173115688	NA	Mir_186	NA	-0.000749186	0.000189242	9.13209e-05	0.662811
cg18548288	19	52772355	ZNF766	ZNF766	TSS1500	-0.000405957	0.000102572	9.17311e-05	0.662811
cg27472221	4	79574981	NA	LOC100505702	NA	0.000277197	7.01112e-05	9.32415e-05	0.662811
cg09069072	1	15482753	TMEM51;TMEM51;TMEM51;TMEM51	TMEM51	5'UTR;5'UTR;5'UTR;5'UTR	0.000891432	0.000225608	9.41591e-05	0.662811
cg15016597	1	156401319	NA	C1orf61	NA	0.000369779	9.39487e-05	0.000100078	0.682215
cg00072799	X	78427682	GPR174;GPR174	GPR174	1stExon;3'UTR	-0.000831367	0.000211447	0.000101755	0.682215
cg17528218	2	77747049	LRRTM4;LRRTM4	LRRTM4	Body;Body	-0.000354497	9.02102e-05	0.000102617	0.682215
cg16396527	1	33115894	RBBP4;ZBTB8OS;RBBP4;RBBP4	ZBTB8OS	TSS1500;Body;TSS1500;TSS1500	-8.77604e-05	2.23993e-05	0.000107492	0.687429
cg20155875	17	66452567	WIPI1	WIPI1	Body	-0.000729536	0.000186231	0.000107762	0.687429
cg09379492	10	126312050	FAM53B	FAM53B	Body	-0.000361233	9.22133e-05	0.000107767	0.687429
cg08465526	16	1555168	TELO2	TELO2	Body	-0.000394353	0.000101004	0.000113482	0.687429
cg07181000	15	55954199	PRTG	PRTG	Body	-0.00042775	0.000109704	0.00011584	0.687429
cg21323244	11	70415439	SHANK2;SHANK2	BC131767	Body;Body	-0.000535359	0.000137363	0.000116641	0.687429
cg27362297	5	135223833	LOC153328	SLC25A48	3'UTR	0.000142586	3.6587e-05	0.000116744	0.687429
cg07548255	2	109746754	LOC100287216;SH3RF3	LOC100287216	TSS200;Body	-0.000845748	0.000217206	0.000118328	0.687429
cg11832395	5	178057845	NA	CLK4	NA	0.00070224	0.000180416	0.000118996	0.687429
cg14983606	8	65493706	BHLHE22	LOC401463	1stExon	0.000225626	5.83477e-05	0.000131522	0.7102
cg02087039	12	95867833	METAP2;METAP2	METAP2	1stExon;5'UTR	-2.50687e-05	6.48676e-06	0.000132731	0.7102
cg12591625	11	133232454	OPCML	AK056505	Body	0.000858821	0.000222305	0.000133429	0.7102
cg12555334	7	56120290	CCT6A;PSPH;CCT6A	CCT6A	Body;TSS1500;Body	0.000680519	0.00017637	0.000135964	0.7102
cg09293488	14	101405755	SNORD113-6	SNORD113-6	TSS200	-0.000253207	6.58473e-05	0.000143123	0.7102
cg15724937	17	17598080	RAI1	RAI1	5'UTR	0.00055349	0.000143967	0.000143577	0.7102
cg00817501	4	138440719	PCDH18	PCDH18	3'UTR	-0.000409073	0.000106425	0.000144016	0.7102
cg25297303	2	95540415	TEKT4	TEKT4	Body	0.000682363	0.000177863	0.000148193	0.7102
cg09926889	12	121838009	RNF34;RNF34;RNF34;RNF34	BC029038	1stExon;5'UTR;5'UTR;1stExon	6.80689e-05	1.77556e-05	0.000149821	0.7102
cg24664351	1	208466157	NA	PLXNA2	NA	0.000277851	7.24834e-05	0.000150024	0.7102
cg03465880	1	1277465	DVL1	DVL1	Body	-5.04398e-05	1.31757e-05	0.000153012	0.7102
cg00968561	22	40417379	FAM83F	FAM83F	Body	-0.000257893	6.75572e-05	0.000159608	0.7102
cg16376000	3	192127330	FGF12;FGF12	FGF12	TSS1500;Body	0.00019477	5.10242e-05	0.000159733	0.7102
cg15179011	5	1247290	NA	SLC6A18	NA	0.001423	0.000373102	0.000161754	0.7102
cg12099971	8	145998731	ZNF34	ZNF34	Body	-0.000237913	6.25056e-05	0.000166666	0.7102
cg00602371	16	77233247	SYCE1L;MON1B	SYCE1L	TSS200;3'UTR	-0.000280441	7.3681e-05	0.000166743	0.7102
cg05315417	18	44237019	LOXHD1	LOXHD1	TSS200	0.000490028	0.000128809	0.000167937	0.7102
cg27003520	1	165086976	NA	LMX1A	NA	0.000171774	4.5226e-05	0.000172003	0.7102
cg06822690	1	82040009	NA	LPHN2	NA	0.000283041	7.45605e-05	0.000173343	0.7102
cg03666316	5	76012246	F2R	F2R	Body	3.05996e-05	8.06532e-06	0.000174797	0.7102
cg10511904	3	192127327	FGF12;FGF12	FGF12	TSS1500;Body	0.000146659	3.86651e-05	0.00017541	0.7102
cg19049316	3	61237063	FHIT;FHIT;FHIT;FHIT	FHIT	1stExon;5'UTR;1stExon;5'UTR	8.02196e-05	2.11534e-05	0.00017594	0.7102
cg13691892	9	140446458	PNPLA7;PNPLA7;MRPL41	MRPL41	TSS1500;TSS1500;5'UTR	6.99057e-05	1.84348e-05	0.000176102	0.7102
cg22365240	2	105374995	NA	LOC284998	NA	-0.000581684	0.000153401	0.000176191	0.7102
cg21788996	8	141474529	NA	TRAPPC9	NA	-4.64403e-05	1.22511e-05	0.000177014	0.7102
cg06355652	11	33725105	CD59;CD59;CD59;CD59;CD59;CD59;CD59;CD59	CD59	3'UTR;3'UTR;3'UTR;3'UTR;3'UTR;3'UTR;3'UTR;3'UTR	-0.000699459	0.000184592	0.000178044	0.7102
cg18901940	10	69869364	MYPN;MYPN	MYPN	1stExon;5'UTR	-0.00038005	0.000100303	0.000178187	0.7102
cg06320981	8	110703410	GOLSYN;GOLSYN	SYBU	5'UTR;5'UTR	0.000432496	0.000114149	0.000178269	0.7102
cg13978352	6	30908706	DPCR1	DPCR1	TSS200	0.000741179	0.000195627	0.000178375	0.7102
cg15750534	19	17623398	PGLS	PGLS	Body	-0.000312977	8.27174e-05	0.000181883	0.7102

## Sheet: S9
European EWAS of DBP and the model is unadjusted.
CpG	coef	se	pvalue	FDR	Gene	CHR	Position	GeneGroup	NearestGene
cg16241714	0.000173845	2.92016e-05	6.27338e-09	0.00300288	CEBPD	8	48650511	1stExon	CEBPD
cg05575921	0.00390903	0.000682448	2.15626e-08	0.00516068	AHRR	5	373378	Body	AHRR
cg00006122	0.000397906	7.1896e-05	6.04342e-08	0.00964269	C12orf44;C12orf44	12	52463316	TSS1500;TSS1500	C12orf44
cg04751533	-0.00139958	0.000263457	1.90575e-07	0.0182445	AFAP1;AFAP1	4	7790161	Body;Body	AFAP1-AS1
cg13799986	0.000429359	8.23474e-05	3.13195e-07	0.0248526	TMEM141	9	139686745	Body	TMEM141
cg06726740	-0.00125791	0.00024264	3.63441e-07	0.0248526	CACNA1C;CACNA1C;CACNA1C;CACNA1C;CACNA1C;CACNA1C;CACNA1C;CACNA1C;CACNA1C;CACNA1C;CACNA1C;CACNA1C;CACNA1C;CACNA1C;CACNA1C;CACNA1C;CACNA1C;CACNA1C;CACNA1C;CACNA1C;CACNA1C;CACNA1C;CACNA1C	12	2788627	Body;Body;Body;Body;Body;Body;Body;Body;Body;Body;Body;Body;Body;Body;Body;Body;Body;Body;Body;Body;Body;Body;Body	CACNA1C
cg05284742	0.00113802	0.000225432	7.11576e-07	0.0408753	ITPK1;ITPK1;ITPK1	14	93552128	Body;Body;Body	ITPK1-AS1
cg06355652	-0.00136819	0.000272387	8.04499e-07	0.0408753	CD59;CD59;CD59;CD59;CD59;CD59;CD59;CD59	11	33725105	3'UTR;3'UTR;3'UTR;3'UTR;3'UTR;3'UTR;3'UTR;3'UTR	CD59
cg04202002	0.00151369	0.000302091	8.53935e-07	0.0408753		2	127643360		BIN1
cg13691892	0.000133641	2.68747e-05	1.0262e-06	0.0435321	PNPLA7;PNPLA7;MRPL41	9	140446458	TSS1500;TSS1500;5'UTR	MRPL41
cg25648203	0.00134274	0.000270715	1.09133e-06	0.0435321	AHRR	5	395444	Body	AHRR
cg11033617	0.000637652	0.000129952	1.40808e-06	0.0501008	RASGEF1C	5	179562118	Body	RASGEF1C
cg15840985	0.00127757	0.000261292	1.52983e-06	0.0501008	ZNF860;OSBPL10	3	32023475	5'UTR;TSS1500	OSBPL10
cg18901940	-0.000726584	0.000148768	1.57e-06	0.0501008	MYPN;MYPN	10	69869364	1stExon;5'UTR	MYPN
cg03636183	0.00185954	0.000381884	1.68287e-06	0.0503461	F2RL3	19	17000585	Body	F2RL3
cg23161492	0.00122639	0.00025349	1.95203e-06	0.0504609	ANPEP	15	90357202	5'UTR	ANPEP
cg19763108	-0.00110786	0.000229414	2.03618e-06	0.0504609	THRB;THRB;THRB	3	24187579	Body;Body;Body	THRB
cg07598370	-0.00155308	0.000322275	2.13398e-06	0.0504609	OR8U8;OR5AP2	11	56409533	Body;1stExon	OR5AP2
cg10179300	0.000861401	0.000179073	2.22388e-06	0.0504609	TRIO	5	14147618	Body	TRIO
cg21044797	-2.66156e-05	5.53835e-06	2.27296e-06	0.0504609	DENND3	8	142138325	TSS1500	DENND3
cg26162331	-0.000808685	0.000168427	2.31922e-06	0.0504609	CX3CR1;CX3CR1;CX3CR1;CX3CR1;CX3CR1	3	39322541	Body;5'UTR;TSS1500;TSS1500;1stExon	CX3CR1
cg14817490	0.00128459	0.000268636	2.54123e-06	0.0528874	AHRR	5	392920	Body	AHRR
cg01872947	0.000847813	0.000181823	4.40922e-06	0.0802232	FAM65A	16	67580610	3'UTR	FAM65A
cg14592673	0.000614	0.000131839	4.52509e-06	0.0802232	ABCC3	17	48768755	3'UTR	ABCC3
cg23650353	-0.000598392	0.000129052	4.96644e-06	0.084903	ARHGAP10	4	148993643	3'UTR	ARHGAP10
cg06761584	0.000837646	0.000182612	6.22621e-06	0.102769	FLNC;FLNC	7	128469799	TSS1500;TSS1500	FLNC
cg12163781	-0.000992639	0.000219158	8.07131e-06	0.128783	MAD1L1;MAD1L1;MAD1L1	7	1855682	3'UTR;3'UTR;3'UTR	MAD1L1
cg14030268	-3.38303e-05	7.52399e-06	9.35236e-06	0.144409	PDZD8	10	119135296	TSS1500	PDZD8
cg01243072	-0.0012917	0.000289194	1.06739e-05	0.159664		2	43398171		ZFP36L2
cg25212025	0.00128923	0.000289388	1.12307e-05	0.162903	PARD3	10	34602937	Body	PARD3
cg10311240	-4.0475e-05	9.15905e-06	1.31528e-05	0.177185	DDX59	1	200639202	TSS200	DDX59
cg15342087	0.00087764	0.000198745	1.33395e-05	0.177185		6	30720209		IER3
cg23922289	-3.14439e-05	7.1287e-06	1.36365e-05	0.177185	LMNA;LMNA;LMNA;LMNA;LMNA;LMNA	1	156084490	5'UTR;1stExon;1stExon;5'UTR;5'UTR;1stExon	LMNA
cg19335954	-8.63619e-05	1.96934e-05	1.52477e-05	0.189143	C7orf13;RNF32	7	156433367	TSS200;TSS200	RNF32
cg12240358	0.00108869	0.000248855	1.59637e-05	0.189143	HOMER2;HOMER2;HOMER2;HOMER2	15	83619523	Body;Body;Body;Body	HOMER2
cg12803068	-0.00275458	0.000630137	1.62009e-05	0.189143	MYO1G	7	45002919	Body	MYO1G
cg22132788	-0.00233484	0.000538031	1.85947e-05	0.211922	MYO1G	7	45002486	Body	MYO1G
cg03329539	0.00126917	0.000293125	1.94006e-05	0.215965		2	233283329		ALPPL2
cg05396397	-0.00128393	0.00029799	2.12511e-05	0.222825	NPPA	1	11908164	TSS1500	NPPA
cg14983606	0.000386282	8.98385e-05	2.20775e-05	0.222825	BHLHE22	8	65493706	1stExon	LOC401463
cg06944092	-0.00114367	0.00026616	2.23444e-05	0.222825	APLP1;APLP1	19	36369620	Body;Body	APLP1
cg24941292	0.000950064	0.000221626	2.33367e-05	0.223569		1	12213045		TNFRSF8
cg10551778	0.000667145	0.000155634	2.33532e-05	0.223569	FBXO25;FBXO25;FBXO25	8	359909	5'UTR;5'UTR;5'UTR	FBXO25
cg00530925	0.00015981	3.73482e-05	2.41364e-05	0.226537		10	23463094		SNORA40
cg05583053	-0.000523429	0.000122573	2.50356e-05	0.230457	MPV17L;MPV17L	16	15488936	TSS1500;TSS1500	MPV17L
cg09425228	0.000301971	7.13377e-05	2.93444e-05	0.264534	CCL20;CCL20	2	228678005	TSS1500;TSS1500	CCL20
cg13777668	-0.000587921	0.000139076	3.00551e-05	0.264534	ACTN1;ACTN1;ACTN1	14	69351311	Body;Body;Body	ACTN1
cg11660018	0.000918922	0.000217514	3.03954e-05	0.264534	PRSS23	11	86510915	TSS1500	PRSS23
cg07140459	0.000337544	8.01101e-05	3.18619e-05	0.272345	XRN1;XRN1	3	142165032	Body;Body	XRN1
cg15346168	0.00015252	3.63004e-05	3.35001e-05	0.281324	NFATC4;NFATC4;NFATC4	14	24836194	1stExon;5'UTR;TSS1500	NFATC4
cg05135521	0.00157506	0.000376769	3.66162e-05	0.298081	RBMS1;RBMS1	2	161188335	Body;Body	RBMS1
cg13568343	-0.000782529	0.000187269	3.68947e-05	0.298081	RALGPS1	9	129676623	TSS1500	RALGPS1
cg17296990	0.000420804	0.000100926	3.83456e-05	0.298081		1	224528783		NVL
cg14766603	-0.000692345	0.000166065	3.83952e-05	0.298081		5	24382153		CDH10
cg13683667	-0.00042431	0.000102207	4.13322e-05	0.298081		1	9527208		5S_rRNA
cg12486287	-0.000512496	0.000123476	4.14879e-05	0.298081	VASN;CORO7	16	4421643	TSS1500;Body	VASN
cg26275360	-0.000401576	9.68145e-05	4.19519e-05	0.298081		8	52852168		AK299452
cg10772991	0.000480014	0.00011575	4.21095e-05	0.298081	SENP5	3	196594273	TSS1500	SENP5
cg10560079	0.000917198	0.00022147	4.30991e-05	0.298081	TMEM194B	2	191398806	Body	TMEM194B
cg04144365	-0.000492885	0.000119133	4.38505e-05	0.298081		2	188483530		TFPI
cg13129380	-0.000700056	0.000169303	4.42735e-05	0.298081	ANO1;ANO1	11	69931212	Body;TSS1500	ANO1
cg17958203	-0.000517013	0.000125295	4.58793e-05	0.298081		17	33734481		SLFN12
cg11802899	0.000158469	3.84108e-05	4.60161e-05	0.298081		14	52867870		TXNDC16
cg22655521	-3.82409e-05	9.27148e-06	4.62197e-05	0.298081	SAMD14	17	48194939	Body	SAMD14
cg10534479	-0.000566515	0.000137394	4.64654e-05	0.298081		5	166198692		ODZ2
cg00940313	-2.56252e-05	6.22609e-06	4.7936e-05	0.298081	MIR212;MIR132	17	1953823	TSS200;TSS1500	MIR212
cg15451075	-0.000816399	0.00019836	4.79429e-05	0.298081		3	148966942		CP
cg07140797	0.000595058	0.000144659	4.8387e-05	0.298081	CHGB	20	5905708	3'UTR	CHGB
cg10964385	-0.00139507	0.000339219	4.85728e-05	0.298081	NELL1;NELL1	11	20690223	TSS1500;TSS1500	NELL1
cg13199429	0.00191225	0.000466548	5.14353e-05	0.311652	RHOJ	14	63670711	TSS1500	RHOJ
cg10843276	-0.00135346	0.000330539	5.22927e-05	0.311716	PCGF3	4	726697	5'UTR	PCGF3
cg04301742	-0.00133173	0.000325414	5.2789e-05	0.311716	GPC6	13	94051470	Body	GPC6
cg04730443	-0.00109302	0.000267266	5.33994e-05	0.311716	MAGEB6	X	26210529	TSS200	MAGEB6
cg13123964	0.000233069	5.72115e-05	5.6988e-05	0.32206	FGFR1;FGFR1;FGFR1;FGFR1;FGFR1;FGFR1;FGFR1	8	38323238	5'UTR;5'UTR;5'UTR;5'UTR;5'UTR;5'UTR;5'UTR	FGFR1
cg09935388	0.00258661	0.000635015	5.71045e-05	0.32206	GFI1;GFI1;GFI1	1	92947588	Body;Body;Body	GFI1
cg11491056	-2.73197e-05	6.7076e-06	5.71899e-05	0.32206	EIF1	17	39845092	TSS200	EIF1
cg02323633	0.000114902	2.83279e-05	6.12688e-05	0.334518	ENC1	5	73937762	TSS1500	ENC1
cg26486070	0.00103702	0.000255846	6.19784e-05	0.334518	GGT1;GGT1;GGT1;GGT1;GGT1	22	25003675	5'UTR;1stExon;5'UTR;5'UTR;5'UTR	GGT1
cg10933457	-0.00110017	0.000271482	6.21987e-05	0.334518		2	123503367		TSN
cg26981432	0.000274232	6.77168e-05	6.29055e-05	0.334518	ENTPD4;ENTPD4	8	23307949	5'UTR;5'UTR	ENTPD4
cg12280622	0.000727559	0.000179842	6.39777e-05	0.334518	INSR;INSR	19	7295192	TSS1500;TSS1500	INSR
cg04848343	-0.00133444	0.000329967	6.43423e-05	0.334518	SEMA6B	19	4544095	Body	SEMA6B
cg08689929	0.000653762	0.000161755	6.49929e-05	0.334518	EGLN2;EGLN2	19	41310517	Body;Body	EGLN2
cg24709718	0.000203876	5.04973e-05	6.6149e-05	0.336846	DPY19L2;DPY19L2	12	64062221	5'UTR;1stExon	DPY19L2
cg07701757	0.00170404	0.000422936	6.84204e-05	0.34168		4	147164858		SLC10A7
cg25029022	-4.15274e-05	1.03112e-05	6.88834e-05	0.34168	C1orf25;C1orf26;C1orf26;C1orf25	1	185126088	1stExon;TSS1500;TSS200;5'UTR	TRMT1L
cg05951221	0.00128511	0.000319432	7.00968e-05	0.34168		2	233284402		ALPPL2
cg26703534	0.000904977	0.000225065	7.07158e-05	0.34168	AHRR	5	377358	Body	AHRR
cg07169834	0.000224492	5.58615e-05	7.13577e-05	0.34168	RDM1;RDM1;RDM1;RDM1;RDM1;RDM1;RDM1;RDM1;RDM1;RDM1;RDM1;RDM1;RDM1	17	34257462	TSS200;Body;TSS200;Body;Body;Body;TSS200;Body;TSS200;TSS200;Body;Body;TSS200	RDM1
cg16568256	-0.000471581	0.000117348	7.13812e-05	0.34168		17	72400209		GPRC5C
cg14009451	0.000768323	0.00019161	7.39792e-05	0.349064	CCDC155	19	49893460	5'UTR	CCDC155
cg19859270	0.000435201	0.000108587	7.45697e-05	0.349064	GPR15	3	98251294	1stExon	GPR15
cg14420494	-0.000506994	0.000126556	7.51115e-05	0.349064	LPAR3	1	85359912	TSS1500	LPAR3
cg11241133	-0.000255544	6.38509e-05	7.63009e-05	0.351182	STK32C	10	134072078	Body	STK32C
cg08739115	-0.000981258	0.000245587	7.83771e-05	0.357303	PRDM16;PRDM16	1	3139650	Body;Body	MIR4251
cg21566642	0.00180183	0.000451378	7.95587e-05	0.359268		2	233284661		ALPPL2
cg20368463	0.00131077	0.00032936	8.35383e-05	0.368301	PQLC1;PQLC1;PQLC1	18	77673604	Body;Body;Body	AX746671
cg11475323	0.000745526	0.000187376	8.38674e-05	0.368301	EGFLAM	5	38262316	Body	EGFLAM
cg16018921	0.000485275	0.000122233	8.68504e-05	0.368777	PALLD;PALLD;PALLD	4	169616009	Body;Body;Body	PALLD
cg15899948	-6.43081e-05	1.61983e-05	8.6858e-05	0.368777	SLC27A6;SLC27A6	5	128301146	TSS200;TSS200	SLC27A6

## Sheet: S10
European EWAS of DBP and the model is adjusted for confounders and estimated cell counts.
CpG	CHR	Position	Gene	NearestGene	GeneGroup	coef	se	pvalue	FDR
cg04751533	4	7790161	AFAP1;AFAP1	AFAP1-AS1	Body;Body	-0.00161766	0.00027957	1.60586e-08	0.00367459
cg00006122	12	52463316	C12orf44;C12orf44	C12orf44	TSS1500;TSS1500	0.0004411	7.64792e-05	1.77674e-08	0.00367459
cg16241714	8	48650511	CEBPD	CEBPD	1stExon	0.000174108	3.14947e-05	6.35974e-08	0.00761054
cg13691892	9	140446458	PNPLA7;PNPLA7;MRPL41	MRPL41	TSS1500;TSS1500;5'UTR	0.000152153	2.88173e-05	2.28121e-07	0.0218389
cg06355652	11	33725105	CD59;CD59;CD59;CD59;CD59;CD59;CD59;CD59	CD59	3'UTR;3'UTR;3'UTR;3'UTR;3'UTR;3'UTR;3'UTR;3'UTR	-0.00148985	0.00028905	4.27747e-07	0.0303504
cg13799986	9	139686745	TMEM141	TMEM141	Body	0.000456176	8.86324e-05	4.4384e-07	0.0303504
cg18901940	10	69869364	MYPN;MYPN	MYPN	1stExon;5'UTR	-0.000792738	0.00015731	7.5234e-07	0.0450153
cg04202002	2	127643360	NA	BIN1	NA	0.00160338	0.000324851	1.24075e-06	0.0614753
cg07598370	11	56409533	OR8U8;OR5AP2	OR5AP2	Body;1stExon	-0.00169865	0.000344657	1.28429e-06	0.0614753
cg06726740	12	2788627	CACNA1C;CACNA1C;CACNA1C;CACNA1C;CACNA1C;CACNA1C;CACNA1C;CACNA1C;CACNA1C;CACNA1C;CACNA1C;CACNA1C;CACNA1C;CACNA1C;CACNA1C;CACNA1C;CACNA1C;CACNA1C;CACNA1C;CACNA1C;CACNA1C;CACNA1C;CACNA1C	CACNA1C	Body;Body;Body;Body;Body;Body;Body;Body;Body;Body;Body;Body;Body;Body;Body;Body;Body;Body;Body;Body;Body;Body;Body	-0.00126918	0.000258662	1.42514e-06	0.0620158
cg23650353	4	148993643	ARHGAP10	ARHGAP10	3'UTR	-0.00065282	0.000138148	3.33695e-06	0.126055
cg11033617	5	179562118	RASGEF1C	RASGEF1C	Body	0.000654691	0.000138706	3.42346e-06	0.126055
cg19763108	3	24187579	THRB;THRB;THRB	THRB	Body;Body;Body	-0.00114305	0.000246869	5.16639e-06	0.164867
cg12163781	7	1855682	MAD1L1;MAD1L1;MAD1L1	MAD1L1	3'UTR;3'UTR;3'UTR	-0.00106177	0.000231911	6.53284e-06	0.195442
cg05284742	14	93552128	ITPK1;ITPK1;ITPK1	ITPK1-AS1	Body;Body;Body	0.000994009	0.000217798	6.97277e-06	0.196333
cg10926413	2	235940023	SH3BP4	SH3BP4	5'UTR	0.00102027	0.000227271	9.73183e-06	0.202101
cg01801101	7	2738925	AMZ1	AMZ1	5'UTR	0.00108356	0.000241665	9.97238e-06	0.202101
cg23955417	1	26880928	MIR1976;RPS6KA1;RPS6KA1	MIR1976	TSS200;Body;Body	0.000762168	0.000170122	1.01331e-05	0.202101
cg23922289	1	156084490	LMNA;LMNA;LMNA;LMNA;LMNA;LMNA	LMNA	5'UTR;1stExon;1stExon;5'UTR;5'UTR;1stExon	-3.38925e-05	7.61309e-06	1.148e-05	0.219805
cg21044797	8	142138325	DENND3	DENND3	TSS1500	-2.63129e-05	5.92345e-06	1.1982e-05	0.220594
cg14030268	10	119135296	PDZD8	PDZD8	TSS1500	-3.47062e-05	7.87399e-06	1.39359e-05	0.23777
cg13777668	14	69351311	ACTN1;ACTN1;ACTN1	ACTN1	Body;Body;Body	-0.000653595	0.000148322	1.40029e-05	0.23777
cg15840985	3	32023475	ZNF860;OSBPL10	OSBPL10	5'UTR;TSS1500	0.00122095	0.000277481	1.44052e-05	0.23777
cg15451075	3	148966942	NA	CP	NA	-0.000929353	0.000213085	1.70452e-05	0.271967
cg02323633	5	73937762	ENC1	ENC1	TSS1500	0.000124378	2.86055e-05	1.8062e-05	0.276344
cg16023991	13	45140260	TSC22D1	LOC641467	Body	-0.00127364	0.000293274	1.84741e-05	0.276344
cg01372071	2	214149425	SPAG16;SPAG16	SPAG16	Body;Body	0.00022582	5.2865e-05	2.50718e-05	0.357426
cg05583053	16	15488936	MPV17L;MPV17L	MPV17L	TSS1500;TSS1500	-0.000556371	0.000130338	2.5388e-05	0.357426
cg14380774	14	101029898	BEGAIN;BEGAIN	BEGAIN	Body;Body	-0.00119754	0.000281782	2.75012e-05	0.376115
cg17704026	8	145807555	KIAA1688	ARHGAP39	Body	-0.000719072	0.000169982	2.98811e-05	0.387241
cg09425228	2	228678005	CCL20;CCL20	CCL20	TSS1500;TSS1500	0.000319098	7.55445e-05	3.06866e-05	0.387241
cg05785565	3	42305191	CCK	CCK	5'UTR	0.000257455	6.09839e-05	3.09837e-05	0.387241
cg07169834	17	34257462	RDM1;RDM1;RDM1;RDM1;RDM1;RDM1;RDM1;RDM1;RDM1;RDM1;RDM1;RDM1;RDM1	RDM1	TSS200;Body;TSS200;Body;Body;Body;TSS200;Body;TSS200;TSS200;Body;Body;TSS200	0.000251957	5.97423e-05	3.15508e-05	0.387241
cg22655521	17	48194939	SAMD14	SAMD14	Body	-4.12607e-05	9.8376e-06	3.47888e-05	0.39501
cg07140459	3	142165032	XRN1;XRN1	XRN1	Body;Body	0.000352741	8.41651e-05	3.52475e-05	0.39501
cg13129380	11	69931212	ANO1;ANO1	ANO1	Body;TSS1500	-0.000759636	0.000181651	3.6637e-05	0.39501
cg05794227	16	56484937	OGFOD1;NUDT21	NUDT21	TSS1500;Body	2.86879e-05	6.86318e-06	3.69229e-05	0.39501
cg14376312	8	143508084	NA	TSNARE1	NA	0.00111179	0.000266067	3.71351e-05	0.39501
cg09563893	2	189434064	GULP1	GULP1	Body	-0.0006851	0.000164887	4.09859e-05	0.416207
cg11475323	5	38262316	EGFLAM	EGFLAM	Body	0.00082506	0.00019888	4.21016e-05	0.416207
cg14054467	9	37511793	FBXO10	FBXO10	3'UTR	-0.000665589	0.000160933	4.4384e-05	0.416207
cg04848343	19	4544095	SEMA6B	SEMA6B	Body	-0.00145232	0.000351499	4.51316e-05	0.416207
cg25861458	8	42948482	SGK196	SGK196	TSS200	0.000137391	3.33537e-05	4.75443e-05	0.416207
cg04128303	X	122318829	GRIA3;GRIA3	GRIA3	Body;Body	-0.000811292	0.000197875	5.14671e-05	0.416207
cg15899948	5	128301146	SLC27A6;SLC27A6	SLC27A6	TSS200;TSS200	-7.04343e-05	1.71827e-05	5.16527e-05	0.416207
cg07031243	17	40976230	BECN1;BECN1	BECN1	5'UTR;1stExon	-6.6484e-05	1.6239e-05	5.27365e-05	0.416207
cg04302946	6	33386168	CUTA;CUTA;CUTA;CUTA;CUTA	CUTA	TSS200;TSS200;TSS200;TSS200;TSS200	-2.3521e-05	5.74684e-06	5.30065e-05	0.416207
cg07489624	6	30294195	TRIM39;HCG18;HCG18;TRIM39	TRIM39	TSS1500;Body;Body;TSS1500	0.000134902	3.30465e-05	5.5386e-05	0.416207
cg01883155	17	74565009	ST6GALNAC2	ST6GALNAC2	Body	-0.00062071	0.000152237	5.65176e-05	0.416207
cg05131334	15	77924569	LINGO1	LINGO1	Body	0.000537422	0.000132003	5.79167e-05	0.416207
cg24709718	12	64062221	DPY19L2;DPY19L2	DPY19L2	5'UTR;1stExon	0.000218921	5.3776e-05	5.79903e-05	0.416207
cg16356837	12	54393445	HOXC9	HOXC9	TSS1500	-6.69951e-05	1.64819e-05	5.9482e-05	0.416207
cg27261665	16	71265020	HYDIN;HYDIN	HYDIN	TSS1500;TSS1500	-0.00146799	0.000361879	6.15109e-05	0.416207
cg24980893	7	116164709	CAV1	CAV1	TSS200	-4.63125e-05	1.14178e-05	6.16123e-05	0.416207
cg07029277	13	45150537	TSC22D1;TSC22D1	TSC22D1	5'UTR;1stExon	0.000193669	4.7747e-05	6.16175e-05	0.416207
cg07701757	4	147164858	NA	SLC10A7	NA	0.00183243	0.000452258	6.27342e-05	0.416207
cg17788480	1	161087923	NIT1;PFDN2;NIT1	NIT1	1stExon;TSS200;5'UTR	8.92947e-05	2.20546e-05	6.34947e-05	0.416207
cg04144365	2	188483530	NA	TFPI	NA	-0.000518112	0.000128121	6.47667e-05	0.416207
cg04500146	5	102608478	C5orf30	C5orf30	5'UTR	-0.000257451	6.36885e-05	6.51858e-05	0.416207
cg25029022	1	185126088	C1orf25;C1orf26;C1orf26;C1orf25	TRMT1L	1stExon;TSS1500;TSS200;5'UTR	-4.40581e-05	1.09094e-05	6.62064e-05	0.416207
cg08537300	5	179058959	NA	HNRNPH1	NA	-0.0004054	0.000100433	6.67543e-05	0.416207
cg21904441	3	173583617	NLGN1	7SK	Body	-0.0010377	0.000257149	6.70583e-05	0.416207
cg03178798	18	10032699	NA	VAPA	NA	-0.000334093	8.27991e-05	6.71696e-05	0.416207
cg18039847	3	13521379	HDAC11;HDAC11	HDAC11	TSS1500;TSS1500	0.000143544	3.56409e-05	6.92392e-05	0.416207
cg04301742	13	94051470	GPC6	GPC6	Body	-0.00140403	0.000348843	7.00056e-05	0.416207
cg03800844	13	112652438	NA	SOX1	NA	-0.00146497	0.000364644	7.21016e-05	0.416207
cg17383207	2	97426488	CNNM4	CNNM4	TSS200	0.00021701	5.40198e-05	7.2191e-05	0.416207
cg06653045	17	68165064	KCNJ2	KCNJ2	TSS1500	0.000611207	0.000152256	7.30413e-05	0.416207
cg10551778	8	359909	FBXO25;FBXO25;FBXO25	FBXO25	5'UTR;5'UTR;5'UTR	0.000670905	0.000167146	7.31763e-05	0.416207
cg23996979	2	121742161	GLI2	GLI2	Body	-0.000631626	0.000157475	7.4043e-05	0.416207
cg08258259	1	29450102	TMEM200B	TMEM200B	5'UTR	-4.39157e-05	1.09532e-05	7.45163e-05	0.416207
cg23337086	8	61325237	NA	AK124262	NA	0.000237697	5.92939e-05	7.46998e-05	0.416207
cg07169524	1	226070524	TMEM63A	TMEM63A	TSS200	0.00015472	3.8607e-05	7.50737e-05	0.416207
cg00940313	17	1953823	MIR212;MIR132	MIR212	TSS200;TSS1500	-2.66954e-05	6.66439e-06	7.56471e-05	0.416207
cg10933457	2	123503367	NA	TSN	NA	-0.0011692	0.000292347	7.76071e-05	0.417521
cg20346229	2	105689122	MRPS9	MRPS9	Body	-0.00126836	0.000317181	7.77607e-05	0.417521
cg05575921	5	373378	AHRR	AHRR	Body	0.00243364	0.000609003	7.86274e-05	0.417521
cg02965180	7	94285784	SGCE;PEG10;PEG10;PEG10;SGCE;PEG10;SGCE	PEG10	TSS1500;5'UTR;1stExon;1stExon;TSS1500;5'UTR;TSS1500	-0.000628055	0.000157259	7.9375e-05	0.417521
cg11301337	7	157442893	PTPRN2;PTPRN2;PTPRN2	MIR153-2	Body;Body;Body	-0.000556941	0.000139712	8.17794e-05	0.421213
cg10560079	2	191398806	TMEM194B	TMEM194B	Body	0.000949554	0.000238211	8.18368e-05	0.421213
cg14983606	8	65493706	BHLHE22	LOC401463	1stExon	0.000369213	9.27795e-05	8.40792e-05	0.427512
cg25970266	15	75074299	CSK;CSK	CSK	TSS200;TSS200	-3.96342e-05	9.96532e-06	8.48469e-05	0.427512
cg26216433	14	104346591	NA	LOC145216	NA	-0.000931949	0.000234551	8.61786e-05	0.429699
cg09935228	8	81557650	ZNF704	ZNF704	Body	-0.000456982	0.000115237	8.89056e-05	0.432746
cg08490094	3	35785735	MIR128-2;ARPP-21	MIR128-2	TSS1500;Body	-0.000462359	0.000116664	8.97669e-05	0.432746
cg13148824	12	57914715	DDIT3	DDIT3	TSS1500	-2.92387e-05	7.37902e-06	9.00405e-05	0.432746
cg17753789	10	81026766	ZMIZ1	ZMIZ1	Body	0.000526501	0.000132908	9.04059e-05	0.432746
cg09667373	6	33756180	LEMD2;LEMD2	LEMD2	1stExon;TSS1500	0.000134063	3.39536e-05	9.52298e-05	0.446898
cg00794911	6	166260532	NA	AK090688	NA	-0.000552941	0.000140144	9.63316e-05	0.44768
cg12191422	10	112631258	LOC282997;PDCD4;PDCD4	PDCD4	TSS1500;TSS1500;TSS1500	0.000220108	5.59305e-05	0.000100307	0.449877
cg07851808	3	14988835	NR2C2	BC063441	TSS1500	-2.59959e-05	6.60857e-06	0.000101002	0.449877
cg15024936	2	101925327	RNF149	RNF149	TSS200	0.000151242	3.84685e-05	0.000101842	0.449877
cg16970798	3	190116113	CLDN16	CLDN16	Body	-0.000824083	0.000209724	0.000102739	0.449877
cg27139841	20	44718745	NCOA5	NCOA5	TSS200	2.77112e-05	7.0547e-06	0.000103282	0.449877
cg15296767	11	64122743	CCDC88B	CCDC88B	Body	-0.000644713	0.000164219	0.000104162	0.449877
cg24048949	19	2893180	NA	ZNF57	NA	-0.00113222	0.00028843	0.000104347	0.449877
cg11436430	6	41514104	FOXP4;FOXP4;FOXP4	FOXP4	TSS200;TSS200;TSS200	-5.35999e-05	1.36753e-05	0.00010687	0.449877
cg13489914	19	42875662	MEGF8	MEGF8	Body	-0.000617629	0.000157606	0.000107143	0.449877
cg12128828	14	91164042	TTC7B	BC039357	Body	0.000392035	0.000100316	0.000111841	0.465521
cg10772991	3	196594273	SENP5	SENP5	TSS1500	0.000477137	0.000122191	0.000113257	0.467353

[truncated: 15 more sheets: S11, S12, S13, S14, S15, S16, S17, S18, S19, S20, S21, S22, S23, S24, S25]
