# Supplementary material for: Associations between high blood pressure and DNA methylation
Source: PLoS One. 2020 Jan 30;15(1):e0227728. doi: 10.1371/journal.pone.0227728 (PMC6991984; doi:10.1371/journal.pone.0227728)
Supplement: S1 Zip — (ZIP) [file pone.0227728.s002.zip › Transancestry-fully-adjusted-model-diastolicBP.csv]

	CpG	T.statistic	coef	se	pvalue	FDR	Holm.sig	Bonferroni	ProblematicProbes	Gene	CHR	Position	GeneGroup	NearestGene
1	cg07598370	-5.45491529179238	-0.00115102607253953	0.000211007139610655	6.81772674308773e-08	0.027174127917937	TRUE	0.032634412601138	No	OR8U8;OR5AP2	11	56409533	Body;1stExon	OR5AP2
3	cg06957130	-5.11075599579223	-0.000174695225176555	3.41818755034255e-05	4.15152761191644e-07	0.0662403907332014	FALSE	0.198721172199604	No	CELSR1	22	46933231	TSS200	CELSR1
4	cg06355652	-4.94422877900447	-0.000995908389804844	0.000201428460194629	9.59322588779833e-07	0.114799735892811	FALSE	0.459198943571243	No	CD59;CD59;CD59;CD59;CD59;CD59;CD59;CD59	11	33725105	3'UTR;3'UTR;3'UTR;3'UTR;3'UTR;3'UTR;3'UTR;3'UTR	CD59
5	cg04302946	-4.77963082006545	-1.82939980920434e-05	3.82749186720512e-06	2.14418072710129e-06	0.205270997728315	FALSE	1	No	CUTA;CUTA;CUTA;CUTA;CUTA	6	33386168	TSS200;TSS200;TSS200;TSS200;TSS200	CUTA
6	cg00006122	4.65970602553662	0.000198101125808367	4.25136531623909e-05	3.7958833663295e-06	0.283290819877367	FALSE	1	No	C12orf44;C12orf44	12	52463316	TSS1500;TSS1500	C12orf44
7	cg04751533	-4.64110733516919	-0.000757141437025188	0.000163138100963051	4.14280347450554e-06	0.283290819877367	FALSE	1	No	AFAP1;AFAP1	4	7790161	Body;Body	AFAP1-AS1
8	cg00794911	-4.57374992838924	-0.000444871891124638	9.72663346466148e-05	5.67218428914527e-06	0.305178781689153	FALSE	1	No	NA	6	166260532	NA	AK090688
10	cg03409108	4.49351236315466	0.000575156474052757	0.00012799708280962	8.20444994523318e-06	0.351953171634444	FALSE	1	No	PACSIN1	6	34489785	5'UTR	PACSIN1
11	cg14887335	-4.49021116842861	-0.000236051485274238	5.25702414474298e-05	8.32898640926561e-06	0.351953171634444	FALSE	1	No	FGF2	4	123761683	Body	FGF2
12	cg23922289	-4.47755865193588	-1.99872530500061e-05	4.46387297268894e-06	8.8232771212178e-06	0.351953171634444	FALSE	1	No	LMNA;LMNA;LMNA;LMNA;LMNA;LMNA	1	156084490	5'UTR;1stExon;1stExon;5'UTR;5'UTR;1stExon	LMNA
13	cg23650353	-4.42322124387839	-0.000353999178911207	8.00319856035081e-05	1.12840109869198e-05	0.415485964546839	FALSE	1	No	ARHGAP10	4	148993643	3'UTR	ARHGAP10
16	cg14376312	4.32581732433744	0.000758385486540796	0.000175316114777675	1.74241476550487e-05	0.475658761037194	FALSE	1	No	NA	8	143508084	NA	TSNARE1
18	cg14380094	-4.31988218356682	-0.000424667690413918	9.83053871305538e-05	1.7886764782981e-05	0.475658761037194	FALSE	1	No	NA	11	31849061	NA	PAX6
19	cg13260726	-4.28667513275532	-5.62518544096918e-05	1.31224906641188e-05	2.06993030332849e-05	0.494042225381488	FALSE	1	No	HJURP	2	234763101	1stExon	HJURP
20	cg07701757	4.27817001967269	0.00123481763188089	0.000288632201666302	2.14848464056943e-05	0.494042225381488	FALSE	1	No	NA	4	147164858	NA	SLC10A7
21	cg05489252	-4.27616214115892	-0.000379363386143642	8.87158563264461e-05	2.1674403520194e-05	0.494042225381488	FALSE	1	No	MCF2L2	3	183109869	Body	MCF2L2
23	cg02323633	4.2445409023712	8.92652566444258e-05	2.1030603473407e-05	2.48784298756931e-05	0.517763392547741	FALSE	1	No	ENC1	5	73937762	TSS1500	ENC1
24	cg14087796	4.2032954447311	0.000442364066487676	0.000105242201578332	2.97404264062925e-05	0.546973050392813	FALSE	1	No	C9orf25	9	34428987	Body	C9orf25
25	cg14002754	-4.19592965951805	-0.000638489050782229	0.000152168673593915	3.06989276863869e-05	0.546973050392813	FALSE	1	No	KCNQ2;KCNQ2;KCNQ2;KCNQ2;KCNQ2	20	62097336	Body;Body;Body;Body;Body	KCNQ2
27	cg18934106	4.1731685518001	0.000620073641234888	0.00014858581280342	3.38502002293329e-05	0.546973050392813	FALSE	1	No	DAXX;DAXX;DAXX;DAXX	6	33289610	Body;Body;Body;Body	DAXX
28	cg02375409	-4.16797998375611	-0.000467744582548773	0.000112223327456398	3.4610471807108e-05	0.546973050392813	FALSE	1	No	FGF23;FGF23	12	4488749	5'UTR;1stExon	FGF23
29	cg19312427	-4.1645205760672	-0.000674378986832637	0.000161934363035251	3.51263730699591e-05	0.546973050392813	FALSE	1	No	NEK7	1	198174503	5'UTR	NEK7
30	cg18901940	-4.14564701779227	-0.000372941159389961	8.99596993640255e-05	3.80723598619111e-05	0.546973050392813	FALSE	1	No	MYPN;MYPN	10	69869364	1stExon;5'UTR	MYPN
31	cg00429830	-4.13272914147685	-0.000140483830596643	3.39929924723886e-05	4.02226285813082e-05	0.546973050392813	FALSE	1	No	DUSP11	2	74007425	TSS200	DUSP11
32	cg27093817	4.13241727758085	0.000825408411024566	0.000199739850934842	4.02759415635882e-05	0.546973050392813	FALSE	1	No	NA	16	89121623	NA	AK055272
33	cg07973709	4.12639364737104	0.000448323510721567	0.000108647780370445	4.13189580344184e-05	0.546973050392813	FALSE	1	No	NA	4	147164778	NA	SLC10A7
34	cg14741141	4.11573052770694	6.37201818566141e-05	1.54821073507248e-05	4.32285913454827e-05	0.546973050392813	FALSE	1	No	C20orf3	20	24973699	TSS1500	C20orf3
35	cg01117384	4.11355300778516	0.000696969184963453	0.000169432406400111	4.36287407522363e-05	0.546973050392813	FALSE	1	No	PMEPA1;PMEPA1;PMEPA1;PMEPA1	20	56274096	5'UTR;5'UTR;Body;Body	PMEPA1
36	cg06547490	-4.1082812722974	-0.000846109894483378	0.000205952279895924	4.46121268082822e-05	0.546973050392813	FALSE	1	No	PWWP2B;PWWP2B	10	134222053	3'UTR;Body	PWWP2B
37	cg26891849	4.10663143746384	0.000111164069500693	2.70694049839899e-05	4.49241898138699e-05	0.546973050392813	FALSE	1	No	LSM11	5	157170825	1stExon	LSM11
38	cg07914385	-4.10536408316323	-0.000279352329163042	6.80456893722805e-05	4.51653152474758e-05	0.546973050392813	FALSE	1	No	CDKAL1	6	20728083	Body	CDKAL1
39	cg17489622	4.10357292921458	0.000119029230089365	2.90062421559417e-05	4.55081967772344e-05	0.546973050392813	FALSE	1	No	C2CD2L	11	118977782	TSS1500	C2CD2L
40	cg01838443	-4.1025364654524	-0.000709121992855967	0.000172849650168258	4.57077360513767e-05	0.546973050392813	FALSE	1	No	HSPA13	21	15752932	Body	HSPA13
41	cg02850715	4.09389711014886	0.000924706780113897	0.000225874455374447	4.74036353602867e-05	0.55156241331776	FALSE	1	No	ST14	11	130029212	TSS1500	ST14
42	cg13564702	4.08897792262077	0.000379590180008263	9.28325335063122e-05	4.83958078829797e-05	0.55156241331776	FALSE	1	No	PNLDC1	6	160220519	TSS1500	PNLDC1
43	cg26406256	4.07320503323348	0.000501566702936849	0.000123138093674279	5.1711861448383e-05	0.575649226034825	FALSE	1	No	HERC3;NAP1L5	4	89619393	Body;TSS1500	NAP1L5
44	cg24723373	4.05981332945784	0.00083866301594427	0.00020657674328496	5.46956008910307e-05	0.582919540288447	FALSE	1	No	EGFR	7	55267262	Body	EGFR
45	cg15451075	-4.05055911446442	-0.000500544716670458	0.000123574228279505	5.68522213291876e-05	0.582919540288447	FALSE	1	No	NA	3	148966942	NA	CP
46	cg15148088	4.04932085125642	0.000454071509337995	0.000112135226132329	5.7146838329201e-05	0.582919540288447	FALSE	1	No	RERE;RERE	1	8518145	Body;Body	RERE
47	cg11161497	-4.0460044261489	-0.000332535562670702	8.2188630472463e-05	5.79430624438319e-05	0.582919540288447	FALSE	1	No	FLJ22536	6	21826525	Body	LINC00340
48	cg13551706	-4.04389931097324	-0.000404549617829959	0.000100039488305805	5.84539200991193e-05	0.582919540288447	FALSE	1	No	SULF2;SULF2;SULF2	20	46323481	Body;Body;Body	SULF2
49	cg14380774	-4.03074142149323	-0.000846021002412762	0.000209892154803457	6.17451636107106e-05	0.586573225681589	FALSE	1	No	BEGAIN;BEGAIN	14	101029898	Body;Body	BEGAIN
50	cg25949649	-4.02678709409015	-3.84042496688199e-05	9.53719398902e-06	6.27681484471631e-05	0.586573225681589	FALSE	1	No	KDM6A	X	44733352	Body	KDM6A
51	cg02031849	-4.02384793148539	-0.000651607162795509	0.000161936329078661	6.35389053846848e-05	0.586573225681589	FALSE	1	No	CPSF1;MIR939	8	145620185	Body;TSS1500	CPSF1
52	cg17196713	4.02285582602676	0.000807423102326275	0.000200708933465244	6.38010927001584e-05	0.586573225681589	FALSE	1	No	NA	15	62127170	NA	VPS13C
53	cg26062907	-4.01856310536118	-0.000782577453044523	0.000194740615619668	6.49474188086244e-05	0.586573225681589	FALSE	1	No	TMEM27	X	15683192	TSS200	TMEM27
54	cg02854396	4.0119401159293	0.000455643525679064	0.000113571866107857	6.67544154728331e-05	0.591728445451501	FALSE	1	No	TRHDE	12	72696687	Body	LOC283392
56	cg18323210	-3.99012230073921	-0.000203610726310496	5.1028693098649e-05	7.30502933803802e-05	0.624410427364046	FALSE	1	No	ILDR2	1	166944395	Body	ILDR2
57	cg03167029	-3.98284450236942	-0.000218474030237956	5.48537684832999e-05	7.52727678258033e-05	0.629067027404216	FALSE	1	No	NA	3	3377234	NA	CRBN
58	cg24127335	3.97979330946813	0.00073034541681323	0.000183513403843286	7.62234683381965e-05	0.629067027404216	FALSE	1	No	NA	10	85325062	NA	U6
60	cg13650856	-3.96774841225707	-0.000627583424554637	0.000158171174012929	8.00887297926029e-05	0.638934538163754	FALSE	1	No	EHBP1;EHBP1;EHBP1;EHBP1	2	63005412	Body;Body;Body;Body	EHBP1
61	cg12087123	-3.95300236612341	-0.000553099192309066	0.000139918760749813	8.50737828817823e-05	0.642589185626108	FALSE	1	No	NA	17	40700043	NA	NAGLU
63	cg16437184	3.95094399381174	0.000574671357720179	0.000145451658798574	8.57925733083915e-05	0.642589185626108	FALSE	1	No	NA	6	135157459	NA	ALDH8A1
64	cg11027217	-3.95059042298962	-0.000278350679099473	7.04579947036956e-05	8.59166187145025e-05	0.642589185626108	FALSE	1	No	ALPK1;ALPK1	4	113300650	Body;Body	ALPK1
65	cg22356428	-3.94092093486904	-0.000271623681906249	6.89239105263285e-05	8.93756006338672e-05	0.651601740448793	FALSE	1	No	RASSF5;RASSF5	1	206687071	Body;Body	RASSF5
66	cg23634413	-3.93957291769712	-0.000392601190696039	9.96557745973982e-05	8.98681584228653e-05	0.651601740448793	FALSE	1	No	NA	3	116534169	NA	LSAMP-AS3
67	cg19706026	-3.93594800592703	-0.000267039528666796	6.78463049472881e-05	9.12054580610214e-05	0.651601740448793	FALSE	1	No	ZNF638;ZNF638	2	71576391	Body;Body	ZNF638
68	cg01539483	3.91989657637194	0.00103566225781333	0.000264206526278275	9.73567719623578e-05	0.681301455975817	FALSE	1	No	NA	4	147164948	NA	SLC10A7
69	cg03976712	3.91532473081681	0.000741462660240887	0.000189374499235011	9.91793987230819e-05	0.681301455975817	FALSE	1	No	NA	1	2946727	NA	ACTRT2
70	cg00694371	-3.9132162828136	-2.56880311905627e-05	6.56442918920216e-06	0.000100030793214855	0.681301455975817	FALSE	1	No	COPS7A;COPS7A;COPS7A;COPS7A;COPS7A;COPS7A	12	6833223	1stExon;5'UTR;TSS200;1stExon;TSS1500;5'UTR	COPS7A
71	cg08689929	3.90841811952518	0.000449501902692478	0.000115008652847789	0.000101994140966101	0.681301455975817	FALSE	1	No	EGLN2;EGLN2	19	41310517	Body;Body	EGLN2
72	cg27331144	-3.90307392086715	-3.18496508076655e-05	8.16014542727119e-06	0.000104223811596793	0.681301455975817	FALSE	1	No	RING1;MIR219-1	6	33175688	TSS1500;Body	MIR219-1
73	cg18485444	-3.9007064353103	-8.98864344347347e-05	2.30436296413022e-05	0.000105226222804016	0.681301455975817	FALSE	1	No	KLC2;RAB1B;KLC2;KLC2;KLC2	11	66035072	3'UTR;TSS1500;3'UTR;3'UTR;3'UTR	KLC2
74	cg01700524	-3.90047238607258	-8.78930877302447e-05	2.25339597439748e-05	0.000105325814741284	0.681301455975817	FALSE	1	No	ADCY4	14	24803014	Body	ADCY4
75	cg21568453	-3.89351957229981	-0.000831742142807542	0.000213622181001713	0.0001083253384311	0.691361196624193	FALSE	1	No	VRK2;VRK2;VRK2;VRK2;VRK2;VRK2	2	58284130	Body;Body;Body;Body;Body;5'UTR	VRK2
76	cg26717041	3.88742899580767	0.000382448015450579	9.8380707625277e-05	0.000111019078860904	0.69923029576775	FALSE	1	No	ALX4	11	44332754	TSS1500	ALX4
77	cg25945961	3.87835760653493	7.48435822953329e-05	1.92977517517269e-05	0.000115148835141611	0.709249253581198	FALSE	1	No	SETD7	4	140477705	TSS200	SETD7
78	cg25468064	-3.87744286240733	-0.000329492829681434	8.49768368931853e-05	0.000115573237886923	0.709249253581198	FALSE	1	No	PTPRK;PTPRK	6	128388820	Body;Body	PTPRK
79	cg20727217	-3.87255676282921	-0.000490482594973369	0.000126656011780453	0.000117865334649991	0.711600071422503	FALSE	1	No	SFRP2	4	154711280	TSS1500	SFRP2
80	cg09667373	3.87031861866235	9.32544428608175e-05	2.40947715289259e-05	0.00011892954585372	0.711600071422503	FALSE	1	No	LEMD2;LEMD2	6	33756180	1stExon;TSS1500	LEMD2
81	cg09563893	-3.86454619225116	-0.000406594357226929	0.000105211410861693	0.000121716330246388	0.719283404926404	FALSE	1	No	GULP1	2	189434064	Body	GULP1
82	cg01378456	3.86062021226158	0.000488772962801492	0.000126604777452368	0.00012364682450362	0.7200874460036	FALSE	1	No	GUCY2G	10	114116705	TSS1500	GUCY2GP
83	cg15637781	-3.85594636200457	-0.00052218877122135	0.000135424282963802	0.000125982780597874	0.7200874460036	FALSE	1	No	NA	4	79891402	NA	LOC100505875
84	cg16097124	3.8549134512397	0.000380606511401457	9.87328292102273e-05	0.000126504616173153	0.7200874460036	FALSE	1	No	TMED10	14	75642688	Body	TMED10
85	cg02302730	3.85190796423187	0.000344830600867774	8.95220249470677e-05	0.000128034652429697	0.7200874460036	FALSE	1	No	NA	8	142526477	NA	FLJ43860
86	cg12417871	-3.84441140057959	-0.000320085237714168	8.32598815168198e-05	0.000131927532686972	0.7200874460036	FALSE	1	No	FAM59B	2	26404158	Body	FAM59B
87	cg21459816	-3.84423878786808	-0.000398386192902006	0.000103632010102822	0.000132018471419819	0.7200874460036	FALSE	1	No	PTPRN2;PTPRN2;PTPRN2	7	157588756	Body;Body;Body	LOC100506585
89	cg18794809	-3.82400818556745	-0.000238714497217754	6.24252056046083e-05	0.000143096515153175	0.744456939421721	FALSE	1	No	NA	3	156480627	NA	LOC730091
90	cg23965590	3.81961256015141	0.000513730722083797	0.00013449812356451	0.000145616848963821	0.744456939421721	FALSE	1	No	CBL	11	119133451	Body	CBL
91	cg03526149	-3.8163428056937	-0.000412658927252012	0.000108129418205397	0.000147518745841549	0.744456939421721	FALSE	1	No	TMEM159	16	21173105	Body	DNAH3
92	cg25288897	-3.81240030677211	-0.000333302325586795	8.74258469119149e-05	0.000149843124605777	0.744456939421721	FALSE	1	No	SLC26A5;SLC26A5;SLC26A5;SLC26A5;SLC26A5	7	103085984	5'UTR;5'UTR;5'UTR;5'UTR;5'UTR	SLC26A5
93	cg16234726	-3.81175568817294	-0.000468636548138254	0.000122945064289491	0.000150226443621565	0.744456939421721	FALSE	1	No	NA	14	102099176	NA	DIO3
94	cg24650296	-3.8099917566965	-0.000694183880301904	0.000182200887726803	0.000151280091052683	0.744456939421721	FALSE	1	No	CEP72	5	639205	Body	CEP72
95	cg18780730	-3.80996295474701	-2.16626701410577e-05	5.68579547842249e-06	0.000151297353002071	0.744456939421721	FALSE	1	No	LOC400657	18	72265262	TSS200	ZNF407
96	cg23437459	3.80729675890389	0.000236681143884337	6.21651420606564e-05	0.000152903363845302	0.744456939421721	FALSE	1	No	HMX2	10	124907457	TSS200	HMX2
97	cg24999858	-3.80639360959551	-0.000359485513452814	9.44425485968109e-05	0.000153451022080789	0.744456939421721	FALSE	1	No	NA	2	214027718	NA	IKZF2
98	cg27022584	-3.80488930795602	-0.000741982576886227	0.000195007664305698	0.000154367321279371	0.744456939421721	FALSE	1	No	BAIAP2;BAIAP2;BAIAP2;BAIAP2	17	79071378	Body;Body;Body;Body	BAIAP2
99	cg19037241	-3.80375718468869	-0.000453661641299947	0.00011926671952828	0.000155060320593887	0.744456939421721	FALSE	1	No	MUM1;MUM1	19	1371027	Body;Body	MUM1
100	cg10152030	-3.80299888650018	-0.000149598486124732	3.93369786816856e-05	0.000155526132705564	0.744456939421721	FALSE	1	No	DECR2	16	460049	Body	DECR2
101	cg17723958	3.79725703729865	0.00108001071498943	0.00028441864861425	0.000159096348861777	0.749109718140681	FALSE	1	No	CCDC92	12	124429295	5'UTR	CCDC92
102	cg23798630	3.78766908292304	5.19834129413908e-05	1.37243808271851e-05	0.000165230870599646	0.749109718140681	FALSE	1	No	TROAP;TROAP	12	49716647	TSS1500;TSS1500	TROAP
103	cg21646471	-3.78419926849089	-0.000475854385302422	0.000125747708178219	0.000167505361098777	0.749109718140681	FALSE	1	No	THAP4;THAP4	2	242523971	3'UTR;3'UTR	THAP4
104	cg06726740	-3.78242375631719	-0.000661304344230759	0.000174836133346055	0.000168680608260064	0.749109718140681	FALSE	1	No	CACNA1C;CACNA1C;CACNA1C;CACNA1C;CACNA1C;CACNA1C;CACNA1C;CACNA1C;CACNA1C;CACNA1C;CACNA1C;CACNA1C;CACNA1C;CACNA1C;CACNA1C;CACNA1C;CACNA1C;CACNA1C;CACNA1C;CACNA1C;CACNA1C;CACNA1C;CACNA1C	12	2788627	Body;Body;Body;Body;Body;Body;Body;Body;Body;Body;Body;Body;Body;Body;Body;Body;Body;Body;Body;Body;Body;Body;Body	CACNA1C
105	cg13159559	3.78071988692363	0.000111962164314951	2.96139803168688e-05	0.00016981573921114	0.749109718140681	FALSE	1	No	CYTH3	7	6312441	TSS200	CYTH3
107	cg06855286	3.77320986805629	0.000929771012444771	0.000246413808125581	0.00017490533063584	0.749109718140681	FALSE	1	No	NA	6	31010597	NA	MUC22
108	cg13797402	-3.77220105932354	-0.000772849090479786	0.000204880142475327	0.000175599859495994	0.749109718140681	FALSE	1	No	NA	4	14918405	NA	LOC441009
111	cg11024682	3.75807843046274	0.000335888562499332	8.93777415012526e-05	0.000185599763159947	0.749109718140681	FALSE	1	No	SREBF1;SREBF1	17	17730094	Body;Body	SREBF1
113	cg14012538	-3.7537013576613	-0.000524853147147907	0.000139822830091873	0.000188806395617796	0.749109718140681	FALSE	1	No	PTPRN2;PTPRN2;PTPRN2	7	157607823	Body;Body;Body	LOC100506585
114	cg07639900	-3.75254172174189	-0.000256692212254103	6.84048922805713e-05	0.00018966464519488	0.749109718140681	FALSE	1	No	KLF6;KLF6;KLF6;KLF6	10	3828932	TSS1500;TSS1500;TSS1500;TSS1500	KLF6
115	cg05569086	-3.75185967311018	-0.000276052616782623	7.35775430944579e-05	0.000190171146003769	0.749109718140681	FALSE	1	No	LYNX1;LYNX1;LYNX1;LYNX1;LYNX1;LYNX1	8	143859399	1stExon;5'UTR;TSS1500;1stExon;5'UTR;TSS1500	LYNX1
116	cg20950167	-3.75128643774294	-0.000497300053232726	0.000132567870112297	0.000190597825311673	0.749109718140681	FALSE	1	No	LHX1	17	35300448	3'UTR	LHX1
117	cg13386634	3.74712124449491	0.000503558548654751	0.000134385443063673	0.000193725311843466	0.749109718140681	FALSE	1	No	WDR27	6	169951905	Body	WDR27
118	cg22262140	3.7447805315027	0.00050683834944049	0.000135345274623372	0.000195504011821307	0.749109718140681	FALSE	1	No	CCDC116	22	21986976	TSS200	CCDC116
120	cg18083008	-3.73760418481246	-0.000314143643143828	8.40494679507082e-05	0.000201053626873532	0.749109718140681	FALSE	1	No	LRRK1	15	101557551	Body	LRRK1
121	cg16050746	3.73661426941237	0.000102333533681444	2.73866999115049e-05	0.000201830688068915	0.749109718140681	FALSE	1	No	HIST1H2BD	6	26159157	3'UTR	HIST1H2BD
123	cg07605241	3.73278435553599	0.000171151061294796	4.58507765231512e-05	0.000204863795753599	0.749109718140681	FALSE	1	No	NA	1	6302729	NA	HES3
124	cg21200382	3.72844357790001	0.00188127470315012	0.000504573735351984	0.000208353343309639	0.749109718140681	FALSE	1	No	RAB19	7	140103764	TSS200	RAB19
125	cg18120259	-3.72523266310203	-0.00067715766603609	0.000181775939189853	0.000210970511373814	0.749109718140681	FALSE	1	No	LOC100132354	6	43894639	Body	LOC100132354
126	cg09076123	3.72338623968328	0.000322229999937853	8.65421901449748e-05	0.000212489482834904	0.749109718140681	FALSE	1	No	NCF2;NCF2;NCF2	1	183559527	5'UTR;1stExon;5'UTR	NCF2
127	cg11964338	-3.72318749151829	-0.000405932961491452	0.000109028342627439	0.000212653596376681	0.749109718140681	FALSE	1	No	ZNF610;ZNF610;ZNF610;ZNF610	19	52847185	5'UTR;TSS1500;5'UTR;5'UTR	AK097759
128	cg06188024	3.71859872421937	9.40822826849735e-05	2.53004665634429e-05	0.000216476042256868	0.749109718140681	FALSE	1	No	SLC35A1;SLC35A1	6	88182584	TSS200;TSS200	SLC35A1
130	cg20346229	-3.71376498312393	-0.000788562214469252	0.000212334980283521	0.000220572419137501	0.749109718140681	FALSE	1	No	MRPS9	2	105689122	Body	MRPS9
131	cg04268670	3.71096284252346	0.000304455633932489	8.20422210763658e-05	0.000222980385748824	0.749109718140681	FALSE	1	No	OTP	5	76926341	Body	OTP
132	cg26522157	-3.71068548169379	-0.00068497891332311	0.00018459632774116	0.000223220070912856	0.749109718140681	FALSE	1	No	LMTK3	19	49003082	Body	LMTK3
133	cg06089086	3.70922028807314	0.000110914253984966	2.99023097500051e-05	0.000224490265312517	0.749109718140681	FALSE	1	No	NA	20	52210841	NA	ZNF217
135	cg16751778	3.70817984703733	0.000350505262747321	9.45221853323427e-05	0.000225396361475419	0.749109718140681	FALSE	1	No	SQRDL	15	45952725	Body	SQRDL
136	cg05934997	-3.70811366478314	-0.000398428407907491	0.000107447733248164	0.000225454114300629	0.749109718140681	FALSE	1	No	PKD1L2;PKD1L2	16	81214503	Body;Body	PKD1L2
137	cg26366830	-3.70644301334862	-2.01078693787082e-05	5.42511224543057e-06	0.000226916599085031	0.749109718140681	FALSE	1	No	BOD1;BOD1	5	173043172	Body;Body	BOD1
138	cg14030268	-3.70632388849501	-2.08766194444292e-05	5.63270239528536e-06	0.00022702122084307	0.749109718140681	FALSE	1	No	PDZD8	10	119135296	TSS1500	PDZD8
139	cg17345261	-3.70143945421569	-0.000321944135531405	8.69780904195886e-05	0.000231350270513216	0.749109718140681	FALSE	1	No	MGAT3	22	39857219	5'UTR	MGAT3
140	cg03885119	3.70036290397334	0.000540659963455286	0.000146109983665316	0.000232314796736734	0.749109718140681	FALSE	1	No	GFRA1;GFRA1;GFRA1	10	117885028	Body;Body;Body	GFRA1
141	cg17557984	-3.69954430660896	-0.000396706577781265	0.00010723120062992	0.000233050742005596	0.749109718140681	FALSE	1	No	NA	11	45837681	NA	SLC35C1
142	cg14452619	-3.69519440151396	-0.000258581638427184	6.99778172215352e-05	0.000236998366459796	0.749109718140681	FALSE	1	No	PTPRD;PTPRD;PTPRD;PTPRD;PTPRD;PTPRD	9	8627950	Body;Body;Body;Body;Body;Body	PTPRD
143	cg05423713	-3.69488112742367	-0.000273250284035492	7.39537415716597e-05	0.000237285082668967	0.749109718140681	FALSE	1	No	C7orf45	7	129850238	Body	C7orf45
145	cg02332769	-3.69051254878717	-0.0001480211126906	4.01085515179307e-05	0.000241317453713065	0.749109718140681	FALSE	1	No	CCDC122	13	44424190	Body	CCDC122
146	cg11033617	3.68607548647842	0.000321296813942546	8.71650119812126e-05	0.000245478925747099	0.749109718140681	FALSE	1	No	RASGEF1C	5	179562118	Body	RASGEF1C
147	cg13691744	3.68552071364979	0.000379334791882122	0.000102925697982705	0.000246003960379993	0.749109718140681	FALSE	1	No	SLC44A4	6	31842575	Body	SLC44A4
148	cg00085029	3.68125125322773	5.30950814958358e-05	1.4423107210974e-05	0.000250080024967998	0.749109718140681	FALSE	1	No	PRR5L;PRR5L;PRR5L	11	36398393	5'UTR;5'UTR;Body	PRR5L
149	cg01868016	-3.68115764942454	-5.08203900149173e-05	1.38055456611215e-05	0.000250170095851962	0.749109718140681	FALSE	1	No	BTBD7;BTBD7;BTBD7;KIAA1409;BTBD7	14	93799226	5'UTR;1stExon;5'UTR;TSS1500;1stExon	BTBD7
150	cg04301742	-3.67937511885926	-0.00071687313801307	0.000194835567142534	0.000251891177911667	0.749109718140681	FALSE	1	No	GPC6	13	94051470	Body	GPC6
151	cg11534938	-3.67767378032075	-0.00036080756859016	9.81075511702105e-05	0.000253544241357092	0.749109718140681	FALSE	1	No	TUBGCP2	10	135095683	Body	TUBGCP2
152	cg04350287	-3.67647849672664	-0.000459787528901252	0.000125061938839198	0.00025471170088683	0.749109718140681	FALSE	1	No	GLYCTK;GLYCTK;GLYCTK;GLYCTK;GLYCTK;GLYCTK	3	52326883	Body;Body;Body;Body;3'UTR;Body	GLYCTK
153	cg22258976	3.6750554570255	0.000106793817937143	2.90591037838594e-05	0.000256108202269794	0.749109718140681	FALSE	1	No	MUS81	11	65628542	Body	MUS81
154	cg20368463	3.67257943433026	0.00089679685722218	0.000244187191389019	0.000258555215399424	0.749109718140681	FALSE	1	No	PQLC1;PQLC1;PQLC1	18	77673604	Body;Body;Body	AX746671
155	cg04103645	-3.67233800163442	-0.000519248304984267	0.000141394475332382	0.000258794991389509	0.749109718140681	FALSE	1	No	NA	13	51898948	NA	SERPINE3
156	cg04710276	-3.66972466261037	-0.000670264743802273	0.000182647148063009	0.000261403803950251	0.749109718140681	FALSE	1	No	HCG27	6	31164994	TSS1500	HCG27
157	cg23149492	-3.66900815667061	-3.93571509159583e-05	1.07269183483289e-05	0.000262123373250454	0.749109718140681	FALSE	1	No	RBM39;RBM39	20	34330278	TSS200;TSS200	RBM39
158	cg07816074	3.66870028551191	0.000637513573951666	0.000173770960922939	0.000262433131975916	0.749109718140681	FALSE	1	No	SH3TC1	4	8201560	5'UTR	SH3TC1
159	cg18139053	-3.66647806094608	-0.000199914871864104	5.45250424360972e-05	0.000264679202776181	0.749109718140681	FALSE	1	No	HERC2	15	28373844	Body	HERC2
160	cg23143313	3.66368027959858	0.000768424591947159	0.000209741170982134	0.000267532692441273	0.749109718140681	FALSE	1	No	LAMA2;LAMA2	6	129251318	Body;Body	LAMA2
161	cg27120020	-3.66185627492382	-0.000442322658099581	0.000120791922153958	0.000269408551282012	0.749109718140681	FALSE	1	No	GLI2	2	121554418	TSS1500	GLI2
162	cg20774166	3.6618442371387	0.00042199459527405	0.000115241000967258	0.000269420972226457	0.749109718140681	FALSE	1	No	C6orf47	6	31627617	1stExon	C6orf47
163	cg10072692	-3.66156563304837	-1.71814660263742e-05	4.69238237089035e-06	0.000269708594551102	0.749109718140681	FALSE	1	No	HS1BP3	2	20850716	Body	HS1BP3
164	cg19763108	-3.66081214588976	-0.000485053474534056	0.000132498870524853	0.00027048791717227	0.749109718140681	FALSE	1	No	THRB;THRB;THRB	3	24187579	Body;Body;Body	THRB
165	cg05938149	3.65952661960581	0.000993828402365758	0.000271572939800834	0.00027182240640937	0.749109718140681	FALSE	1	No	ZNF469	16	88498622	Body	ZNF469
166	cg02649189	3.65682915549971	0.000120158569440183	3.28586773761277e-05	0.000274642739857639	0.749109718140681	FALSE	1	No	LOC222699	6	28186673	Body	TOB2P1
168	cg00925229	3.6564743260924	0.000106439577307634	2.9109893251017e-05	0.000275015770587612	0.749109718140681	FALSE	1	No	BAD;GPR137;GPR137;BAD;GPR137;GPR137;GPR137	11	64052547	TSS1500;TSS1500;Body;TSS1500;TSS1500;1stExon;5'UTR	GPR137
169	cg11079517	3.6559843494244	0.000315362187064235	8.62591731591753e-05	0.00027553166340374	0.749109718140681	FALSE	1	No	NA	X	25039068	NA	ARX
170	cg26949612	3.65555245592295	0.000426804306867196	0.000116755076561865	0.000275987154429894	0.749109718140681	FALSE	1	No	OSBPL6	2	179121368	5'UTR	SNORD77
171	cg23997168	3.65475306724798	0.000533518995582409	0.000145979491846804	0.000276832086017984	0.749109718140681	FALSE	1	No	MAD1L1;MAD1L1;MAD1L1	7	1984831	Body;Body;Body	MAD1L1
172	cg01307776	-3.65448027141938	-0.000342477956597178	9.37145452051275e-05	0.000277120979171744	0.749109718140681	FALSE	1	No	NA	10	134774781	NA	AK125849
174	cg20845544	3.65270921100334	0.000185954430863781	5.09086325031338e-05	0.000279003444731041	0.749109718140681	FALSE	1	No	C1orf135	1	26185473	Body	C1orf135
175	cg20265830	-3.65193516700225	-5.72768744263487e-05	1.56839789884236e-05	0.000279829943925024	0.749109718140681	FALSE	1	No	CUTA;CUTA;CUTA;CUTA;CUTA;CUTA	6	33385493	Body;Body;5'UTR;1stExon;5'UTR;5'UTR	CUTA
176	cg26881527	-3.65179475138734	-0.000145828493614358	3.99333762005536e-05	0.000279980121345227	0.749109718140681	FALSE	1	No	TBX4	17	59539434	Body	TBX4
177	cg08020177	3.65126485483462	0.000110191444780754	3.01789788365669e-05	0.000280547538753881	0.749109718140681	FALSE	1	No	CP110	16	19535130	TSS200	CCP110
178	cg23542308	3.65047387837036	0.00010612871689814	2.90725863091281e-05	0.00028139653196467	0.749109718140681	FALSE	1	No	CRIP2	14	105940762	TSS1500	CRIP2
179	cg10919344	3.64991151029908	0.000439896040433345	0.000120522385047439	0.000282001615555821	0.749109718140681	FALSE	1	No	OR5A1	11	59210634	TSS200	OR5A1
180	cg20327862	3.64729755913339	0.000445821866155362	0.000122233478055267	0.00028483018545979	0.749109718140681	FALSE	1	No	C8orf47;C8orf47	8	99076531	TSS1500;TSS1500	C8orf47
182	cg24569746	3.64422853896196	0.000212791255462765	5.83913037252536e-05	0.000288185184104475	0.749109718140681	FALSE	1	No	NHSL2;RGAG4	X	71352089	Body;TSS1500	RGAG4
183	cg00415978	3.64301283946624	6.77910181042251e-05	1.8608503755413e-05	0.000289524396309616	0.749109718140681	FALSE	1	No	SYNPO2;SYNPO2;SYNPO2	4	119809925	TSS200;TSS200;TSS200	SYNPO2
184	cg08287551	3.64072915804398	0.00050212853013254	0.000137919770555609	0.00029205590594101	0.749109718140681	FALSE	1	No	LOC645323	5	87955366	Body	LINC00461
185	cg26939195	-3.6395702087807	-0.000109234886655705	3.00131280314827e-05	0.000293348560311521	0.749109718140681	FALSE	1	No	TNXB;TNXB	6	32077020	5'UTR;1stExon	TNXB
186	cg17515837	3.63951949251852	0.000588959481260653	0.000161823417204203	0.000293405250057367	0.749109718140681	FALSE	1	No	C15orf27	15	76355522	5'UTR	C15orf27
187	cg26117389	3.63869825984767	0.000348828003762763	9.58661529074868e-05	0.000294324642216671	0.749109718140681	FALSE	1	No	NA	2	417421	NA	FAM150B
189	cg25138283	-3.63740185116955	-0.000314436978688296	8.64454881682084e-05	0.000295781512792923	0.749109718140681	FALSE	1	No	NA	3	152891361	NA	RAP2B
190	cg01072639	3.63597228453898	0.00033598166169496	9.24049017435128e-05	0.000297395869257096	0.749234109143654	FALSE	1	No	CHGB	20	5891781	TSS200	CHGB
191	cg21203781	-3.63203359905212	-0.000307276978001783	8.46019095423498e-05	0.000301886567220238	0.756565670844561	FALSE	1	No	NRXN1;NRXN1	2	51254132	Body;Body	NRXN1
192	cg02405128	-3.62703293134363	-0.000332438794168746	9.16558521693913e-05	0.000307679800777435	0.767068178323619	FALSE	1	No	NA	6	29432580	NA	OR2H1
194	cg11968118	3.62421379914005	0.000672670334542169	0.000185604484675209	0.000310991560957086	0.767120696941985	FALSE	1	No	NA	17	16474839	NA	ZNF287
195	cg20402747	-3.62293173847372	-0.000323421101673023	8.92705480035556e-05	0.000312508692635191	0.767120696941985	FALSE	1	No	TBC1D16	17	77954963	Body	TBC1D16
196	cg09911316	3.61988986457768	0.000559241729356598	0.00015449136583658	0.000316136135337979	0.768586859080855	FALSE	1	No	NA	6	3610600	NA	PXDC1
198	cg01487892	3.61840347499734	0.000796513912312564	0.000220128550565564	0.000317922990991726	0.768586859080855	FALSE	1	No	COL18A1;COL18A1;COL18A1	21	46895183	Body;Body;Body	COL18A1
200	cg10993517	-3.60809638500184	-0.000378109902184708	0.000104794845214346	0.000330576695762844	0.786585278343991	FALSE	1	No	NA	12	4810234	NA	NDUFA9
202	cg13863153	-3.60411844791382	-0.000651776930808995	0.000180842261492894	0.000335585421491007	0.786585278343991	FALSE	1	No	KCNJ15;KCNJ15;KCNJ15	21	39628679	5'UTR;1stExon;TSS200	KCNJ15
203	cg09068492	3.6031481133202	0.000462805279335854	0.000128444700240033	0.000336817945950032	0.786585278343991	FALSE	1	No	CALCA;CALCA;CALCA	11	14993658	5'UTR;5'UTR;5'UTR	CALCA
204	cg20148796	3.60248823107798	0.000485799686677051	0.000134851151625188	0.000337658555478902	0.786585278343991	FALSE	1	No	CHRNA6	8	42608060	3'UTR	CHRNA6
206	cg01971203	3.59158993729822	0.000146324340062769	4.0740825822906e-05	0.000351829333433254	0.786585278343991	FALSE	1	No	NA	2	183473411	NA	PDE1A
207	cg09689317	3.5914690997737	0.000349615147531306	9.73459990379244e-05	0.000351989535337186	0.786585278343991	FALSE	1	No	MRC2	17	60744732	Body	Y_RNA
208	cg24878854	3.59086130325586	0.00013664813745654	3.80544181232063e-05	0.000352796366772974	0.786585278343991	FALSE	1	No	FKBP9	7	32996873	TSS200	FKBP9
209	cg04202002	3.58995734788606	0.000818650617546095	0.000228039093007096	0.000353999546866788	0.786585278343991	FALSE	1	No	NA	2	127643360	NA	BIN1
210	cg07289333	3.58842161346218	5.16613056417012e-05	1.43966654999208e-05	0.00035605245695945	0.786585278343991	FALSE	1	No	CRADD	12	94071446	5'UTR	CRADD
212	cg15342452	-3.58798721864892	-0.00122284866106859	0.000340817451832802	0.000356635160290246	0.786585278343991	FALSE	1	No	ADAM12;ADAM12	10	127823065	Body;Body	ADAM12
213	cg03132220	-3.58678835998987	-0.000124596927361073	3.47377416384345e-05	0.0003582479665773	0.786585278343991	FALSE	1	No	CACNB4;CACNB4;CACNB4	2	152890701	Body;Body;Body	CACNB4
215	cg27364012	-3.58271077898162	-0.000665123595619796	0.000185648140933345	0.000363784780439374	0.786585278343991	FALSE	1	No	SESN1	6	109322605	Body	SESN1
216	cg13799986	3.58260644164882	0.00017575132324524	4.90568322554442e-05	0.000363927503283163	0.786585278343991	FALSE	1	No	TMEM141	9	139686745	Body	TMEM141
217	cg07504977	3.5803517921434	0.000768102993293066	0.000214532827466442	0.000367024481036776	0.786585278343991	FALSE	1	No	NA	10	102131012	NA	LINC00263
218	cg24048949	-3.57616240387197	-0.00068769240508664	0.000192298986293817	0.000372844681516928	0.786585278343991	FALSE	1	No	NA	19	2893180	NA	ZNF57
219	cg05647208	-3.5731189665883	-4.77249487830192e-05	1.3356663808087e-05	0.000377126946355698	0.786585278343991	FALSE	1	No	NA	19	18527971	NA	SSBP4
220	cg03581271	-3.57284572748812	-0.000340568656298882	9.53213998798425e-05	0.000377513652604553	0.786585278343991	FALSE	1	No	PALLD;PALLD;PALLD;PALLD	4	169806766	Body;Body;Body;Body	PALLD
221	cg05929574	-3.57100471533686	-6.2810823389474e-05	1.75891180204025e-05	0.000380128874546354	0.786585278343991	FALSE	1	No	SAMD10;PRPF6	20	62611299	TSS1500;TSS1500	SAMD10
222	cg20025135	3.57035235342177	0.000934307355946543	0.000261684916070292	0.000381059642407646	0.786585278343991	FALSE	1	No	NA	4	107446698	NA	LOC100507096
223	cg24314474	3.57024304919923	0.000455625961175389	0.000127617631319969	0.000381215802611729	0.786585278343991	FALSE	1	No	NA	3	40627134	NA	ZNF621
224	cg24944117	-3.5698416109999	-0.000215467821838616	6.03578100425201e-05	0.000381789841795099	0.786585278343991	FALSE	1	No	NA	7	98098120	NA	BAIAP2L1
225	cg04726091	3.5696842566581	0.000176322636145914	4.93944627783369e-05	0.000382015072465494	0.786585278343991	FALSE	1	No	NDUFC1	4	140216130	Body	NDUFC1
226	cg16936289	-3.56937562511983	-0.00070341482190475	0.000197069430562141	0.000382457196706933	0.786585278343991	FALSE	1	No	CRLF3	17	29148918	Body	CRLF3
227	cg21342437	3.56906093439453	0.000197541990610154	5.53484499820304e-05	0.000382908494363643	0.786585278343991	FALSE	1	No	SELV	19	40006625	1stExon	SELV
228	cg03071134	3.56835003800313	0.00131867319248776	0.000369547039512329	0.000383929826898463	0.786585278343991	FALSE	1	No	CCL3L3;CCL3L1	17	34626096	TSS1500;TSS1500	CCL3L1
229	cg05294095	3.56805024040911	9.87898098743477e-05	2.76873371219741e-05	0.000384361305335033	0.786585278343991	FALSE	1	No	PSMD8	19	38865080	TSS200	PSMD8
230	cg23598352	3.56782469800748	0.000415357883482818	0.00011641768266103	0.000384686212606105	0.786585278343991	FALSE	1	No	C9orf46	9	5436819	5'UTR	C9orf46
231	cg26149739	3.56771877426711	0.000317735690454128	8.90585022412252e-05	0.00038483889082224	0.786585278343991	FALSE	1	No	BCL11A;BCL11A;BCL11A	2	60737387	Body;Body;Body	AL833181
232	cg22310062	3.56557504010337	9.32465500801924e-05	2.61518966874665e-05	0.000387941087845672	0.786585278343991	FALSE	1	No	ESCO1	18	19181025	TSS1500	ESCO1
233	cg06541550	-3.56544266911356	-1.49156148240181e-05	4.18338372209094e-06	0.000388133407503087	0.786585278343991	FALSE	1	No	PYCRL	8	144691910	TSS200	PYCRL
234	cg05467597	3.56509128989463	0.000947227397996242	0.000265695131196553	0.000388644353832357	0.786585278343991	FALSE	1	No	WHSC2	4	1986980	Body	MIR943
235	cg12808664	-3.56415991629156	-0.000625275838635878	0.000175434282782257	0.000390001728880282	0.786585278343991	FALSE	1	No	PVRL4	1	161049147	Body	PVRL4
236	cg07100542	3.56346263362904	0.000461942866335489	0.000129633144452267	0.000391020846697434	0.786585278343991	FALSE	1	No	PADI2	1	17402079	Body	PADI2
237	cg03169739	3.56268224932408	7.10141372725851e-05	1.99327732036889e-05	0.00039216437938916	0.786585278343991	FALSE	1	No	SLC12A6;SLC12A6;SLC12A6;SLC12A6;SLC12A6;SLC12A6;SLC12A6	15	34629727	5'UTR;1stExon;5'UTR;5'UTR;TSS1500;1stExon;TSS1500	SLC12A6
238	cg25975192	-3.56183024725361	-0.000517534801325125	0.000145300243245499	0.000393416432405656	0.786585278343991	FALSE	1	No	GAK	4	897587	Body	GAK
239	cg04322210	3.5612825956356	0.000474924652113281	0.000133357755067039	0.000394223204841589	0.786585278343991	FALSE	1	No	RHBDF1	16	114987	Body	RHBDF1
240	cg04621944	-3.56117261090628	-0.000412459468343086	0.000115821251427102	0.000394385415427242	0.786585278343991	FALSE	1	No	NA	1	5080448	NA	BC037321
241	cg08534256	3.56003935914299	9.49005067663863e-05	2.66571510010586e-05	0.000396060431287835	0.786648326325925	FALSE	1	No	DNAL4	22	39189722	5'UTR	SUN2
242	cg17140222	3.55676454952264	0.000424461892511344	0.000119339328370305	0.000400938315334092	0.793046047111446	FALSE	1	No	RAB3B	1	52385047	3'UTR	RAB3B
243	cg25649200	-3.55562994486558	-0.000164931675947505	4.6386063371322e-05	0.000402641407056317	0.793137293480029	FALSE	1	No	SLC38A10;SLC38A10	17	79233120	Body;Body	SLC38A10
244	cg08878352	-3.55320378014155	-0.000137028599419009	3.85648017670267e-05	0.000406305938750175	0.797075670907976	FALSE	1	No	PPP1R11	6	30035220	1stExon	PPP1R11
245	cg25646095	-3.55065400503297	-0.00046288456548692	0.000130366001539658	0.000410190807684951	0.797537395282256	FALSE	1	No	NA	17	22195182	NA	TRNA
246	cg18036569	3.55044924708437	0.000136705228574134	3.85036425140836e-05	0.000410504282914642	0.797537395282256	FALSE	1	No	NA	1	47973710	NA	FOXD2
247	cg09942210	3.54881737189563	0.00037101974333941	0.000104547432132645	0.000413010637787347	0.797537395282256	FALSE	1	No	NCOR2;NCOR2	12	124965227	Body;Body	BC017209
248	cg26825650	3.54869061918038	0.00032341859763682	9.11374454252983e-05	0.000413205912277768	0.797537395282256	FALSE	1	No	GOLT1A	1	204182957	Body	GOLT1A
249	cg23859313	-3.54453466229093	-0.000294734127545533	8.31517126016871e-05	0.00041965662983209	0.801898763010134	FALSE	1	No	ZFYVE28	4	2303860	Body	ZFYVE28
250	cg02493846	3.54316715647099	0.000486629832244432	0.000137343176529418	0.0004217997459034	0.801898763010134	FALSE	1	No	LOC100132111	1	151809534	TSS1500	C2CD4D
251	cg08110500	-3.54080751585762	-0.000124282989957023	3.51001824867401e-05	0.000425521808978927	0.801898763010134	FALSE	1	No	DCP1B	12	2114042	TSS1500	DCP1B
252	cg13517398	3.54012538453288	6.00219746705754e-05	1.69547595497088e-05	0.000426603506165211	0.801898763010134	FALSE	1	No	ESCO1;ESCO1	18	19180670	1stExon;5'UTR	ESCO1
253	cg24466229	-3.53999951955211	-0.000345202880252262	9.7514951159072e-05	0.000426803378901482	0.801898763010134	FALSE	1	No	NRG1;NRG1;NRG1;NRG1;NRG1;NRG1;NRG1;NRG1;NRG1;NRG1	8	32618341	Body;Body;Body;Body;Body;Body;Body;3'UTR;Body;Body	NRG1
254	cg25329377	-3.53522695911531	-0.000527246352079203	0.000149140736415731	0.000434447148021884	0.801898763010134	FALSE	1	No	CSMD1	8	2831994	Body	CSMD1
255	cg06953995	3.53475809725256	0.000321960089915245	9.10840518805213e-05	0.000435204950295271	0.801898763010134	FALSE	1	No	PALM2;PALM2-AKAP2;PALM2-AKAP2;PALM2	9	112542779	Body;1stExon;1stExon;Body	PALM2
256	cg07169524	3.53326617470565	9.18355569373359e-05	2.59916893877905e-05	0.000437624520050215	0.801898763010134	FALSE	1	No	TMEM63A	1	226070524	TSS200	TMEM63A
257	cg09164040	-3.53276544757834	-0.000545028224276002	0.000154278066960152	0.000438439405786428	0.801898763010134	FALSE	1	No	NA	2	86024524	NA	ATOH8
258	cg25109393	-3.53152081919962	-3.77785207927715e-05	1.06975217553251e-05	0.000440471073492479	0.801898763010134	FALSE	1	No	ENC1;ENC1	5	73936428	1stExon;5'UTR	HEXB
259	cg01959516	-3.53134623064229	-0.000491522469216172	0.000139188410626837	0.00044075676624309	0.801898763010134	FALSE	1	No	NA	6	2449276	NA	AK091028
260	cg10926413	3.53057295201076	0.000589524494725212	0.000166977004225181	0.00044202422722654	0.801898763010134	FALSE	1	No	SH3BP4	2	235940023	5'UTR	SH3BP4
261	cg26739829	-3.52940602327832	-0.000142786631823883	4.04562781618575e-05	0.000443943366089537	0.801898763010134	FALSE	1	No	PANK1	10	91405982	TSS1500	PANK1
262	cg20456243	3.52935766657088	0.000544611954626876	0.000154309085697178	0.000444023061791184	0.801898763010134	FALSE	1	No	SPEG	2	220352476	Body	SPEG
263	cg23996979	-3.52803948298002	-0.00034495549353457	9.7775406199025e-05	0.000446200694743729	0.801898763010134	FALSE	1	No	GLI2	2	121742161	Body	GLI2
264	cg21643871	3.52744477271289	3.1422726782625e-05	8.9080705177018e-06	0.000447186419743731	0.801898763010134	FALSE	1	No	ISY1	3	128880054	TSS200	ISY1-RAB43
265	cg25224568	3.52679178486939	0.000139841280940562	3.96511303957631e-05	0.000448271084899647	0.801898763010134	FALSE	1	No	NECAB1;NECAB1	8	91804110	1stExon;5'UTR	NECAB1
266	cg21497057	-3.52671575978957	-4.07339160145915e-05	1.15500989558121e-05	0.000448397528452444	0.801898763010134	FALSE	1	No	RQCD1;USP37	2	219433137	TSS1500;TSS200	USP37
267	cg06953601	-3.52384170166449	-8.73597029164097e-05	2.47910406631334e-05	0.000453202151032785	0.801898763010134	FALSE	1	No	TRAM2;TRAM2	6	52441809	5'UTR;1stExon	TRAM2
269	cg04720348	3.5211748198734	0.000645384837462033	0.000183286792186375	0.000457703459538501	0.801898763010134	FALSE	1	No	RGNEF	5	72922873	5'UTR	RGNEF
270	cg25122395	-3.51663096877587	-0.000566242287726909	0.000161018398789799	0.000465469250376008	0.801898763010134	FALSE	1	No	DCC	18	49866002	TSS1500	DCC
272	cg17740908	3.51477849299612	0.000713521185600546	0.00020300601788203	0.000468670484978508	0.801898763010134	FALSE	1	No	NA	1	38064123	NA	GNL2
273	cg05238276	-3.51344361419137	-0.000240371280651712	6.84147255646323e-05	0.000470990015960283	0.801898763010134	FALSE	1	No	NA	10	130084439	NA	AK124226
274	cg14288639	-3.50846323562598	-0.000324341043469619	9.24453305299491e-05	0.000479739147389061	0.801898763010134	FALSE	1	No	NA	9	122351409	NA	DBC1
275	cg13844552	3.50715167488653	0.000417666442586529	0.000119089928609957	0.000482068335059779	0.801898763010134	FALSE	1	No	NA	2	154288057	NA	RPRM
276	cg19529957	3.50699386605792	0.000364604737851721	0.000103965034379019	0.000482349297501905	0.801898763010134	FALSE	1	No	SDK1;SDK1	7	4198590	Body;Body	SDK1
277	cg25594550	-3.50637368770474	-0.000231195708763017	6.59358440812271e-05	0.000483454944849527	0.801898763010134	FALSE	1	No	NA	3	156488467	NA	LOC730091
280	cg11028950	-3.50529479369412	-1.75129070847943e-05	4.99612960265119e-06	0.000485384032387826	0.801898763010134	FALSE	1	No	ZFP64;ZFP64;ZFP64;ZFP64	20	50808697	TSS200;TSS200;TSS200;TSS200	ZFP64
282	cg13808420	3.50316383319668	0.000189304470419201	5.40381436418455e-05	0.000489215395257912	0.801898763010134	FALSE	1	No	METTL5;METTL5	2	170681271	5'UTR;1stExon	METTL5
283	cg01370179	3.50190848128298	0.00064645252341748	0.000184600062186845	0.000491485667100551	0.801898763010134	FALSE	1	No	HCFC1	X	153218937	Body	HCFC1
284	cg27213533	-3.49880391442832	-0.000577359245329958	0.000165016176799463	0.000497142549884448	0.801898763010134	FALSE	1	No	NA	9	140069081	NA	ANAPC2
286	cg08065565	3.49663006671888	9.43368253281957e-05	2.69793554159757e-05	0.000501139706103924	0.801898763010134	FALSE	1	No	TIMM44	19	8008274	Body	TIMM44
288	cg01631368	-3.49629786328793	-0.000485417058234682	0.000138837443837864	0.000501753182765982	0.801898763010134	FALSE	1	No	NA	4	176349632	NA	GPM6A
289	cg21838334	3.4962240261561	0.0003325648318835	9.5121144810945e-05	0.000501889632317855	0.801898763010134	FALSE	1	No	NES	1	156646653	1stExon	NES
290	cg01808968	3.49590537276836	0.000517842056038861	0.000148128167333313	0.000502478895216093	0.801898763010134	FALSE	1	No	SLC1A7	1	53574533	Body	SLC1A7
291	cg24097436	3.49547187080641	4.64193879821367e-05	1.32798631194327e-05	0.000503281577279734	0.801898763010134	FALSE	1	No	SLC4A2;CDK5;CDK5	7	150756491	TSS200;TSS1500;TSS1500	SLC4A2
293	cg17383207	3.49348813225793	0.000128824461597833	3.6875597317278e-05	0.000506970020710602	0.801898763010134	FALSE	1	No	CNNM4	2	97426488	TSS200	CNNM4
294	cg03523363	-3.49338705039084	-3.41028714530548e-05	9.76212225016387e-06	0.00050715864076686	0.801898763010134	FALSE	1	No	SPATA2	20	48532218	TSS200	SPATA2
295	cg16905100	3.49294218247401	7.16994584029383e-05	2.0526952539522e-05	0.000507989549480808	0.801898763010134	FALSE	1	No	NA	3	72149974	NA	AK097190
296	cg25347526	3.49221295107669	0.000584972896050579	0.000167507796416088	0.000509354333927615	0.801898763010134	FALSE	1	No	LOC285419;LOC285419	4	124778319	Body;Body	LOC285419
297	cg01636561	3.49164234749004	7.94240177407358e-05	2.27468938214218e-05	0.000510424628356605	0.801898763010134	FALSE	1	No	DOCK10	2	225906664	Body	DOCK10
299	cg21179705	3.48911439393669	0.000278965951447174	7.99532259337657e-05	0.000515191691279859	0.801898763010134	FALSE	1	No	NA	5	109392140	NA	LOC100289673
300	cg22107533	3.48730135221935	0.000540362323269415	0.000154951427677887	0.00051863619084965	0.801898763010134	FALSE	1	No	TRIM69;TRIM69	15	45028083	TSS1500;TSS1500	TRIM69
301	cg12364943	-3.48719177367074	-0.000387318847599681	0.000111068984081703	0.000518845060985187	0.801898763010134	FALSE	1	No	STK32C	10	134108614	Body	STK32C
302	cg14414792	3.4871425687797	0.0003840991398976	0.000110147242999592	0.000518938877094127	0.801898763010134	FALSE	1	No	ATOH7	10	69992001	TSS200	ATOH7
303	cg23413475	-3.48594298086678	-0.000428584465484197	0.000122946493340987	0.000521230969499451	0.801898763010134	FALSE	1	No	NA	10	95750037	NA	PLCE1
304	cg25562106	-3.48468469915717	-0.000201929176031706	5.79476174933548e-05	0.000523645368936	0.801898763010134	FALSE	1	No	C6orf72	6	149891579	Body	C6orf72
305	cg13835337	-3.48442113905827	-0.000275849216981754	7.91664399832874e-05	0.000524152411125066	0.801898763010134	FALSE	1	No	LRRN4CL;BSCL2;BSCL2;BSCL2	11	62458445	TSS1500;Body;Body;Body	BSCL2
306	cg13126575	-3.48354476930422	-0.000302898548821044	8.69512433111468e-05	0.00052584168799216	0.801898763010134	FALSE	1	No	RNF5;RNF5P1	6	32147501	Body;Body	RNF5
307	cg26950947	3.48224385297679	0.000235917869306464	6.77488077421085e-05	0.000528358692584421	0.801898763010134	FALSE	1	No	NA	11	120068986	NA	OAF
308	cg27198485	3.48222853345032	0.000186334050147293	5.35100003797473e-05	0.000528388399623392	0.801898763010134	FALSE	1	No	CHST8;CHST8;CHST8	19	34175308	5'UTR;TSS200;5'UTR	CHST8
309	cg11682012	-3.48072036877988	-6.14363932291419e-05	1.765048229102e-05	0.000531320622522894	0.801898763010134	FALSE	1	No	SLC37A4;SLC37A4;SLC37A4;SLC37A4;SLC37A4	11	118901739	TSS200;TSS200;TSS200;TSS200;TSS1500	SLC37A4
310	cg19407385	-3.47906969931398	-0.000792708626709043	0.000227850746096105	0.000534547321172533	0.801898763010134	FALSE	1	No	NA	17	43099144	NA	DCAKD
311	cg14926715	3.47769482806883	0.000456696301283927	0.000131321557486265	0.000537248852521541	0.801898763010134	FALSE	1	No	SHANK2;SHANK2	11	70318919	3'UTR;3'UTR	BC127192
312	cg02828785	-3.47660334871084	-0.000185376091293079	5.33210357062501e-05	0.000539402609533781	0.801898763010134	FALSE	1	No	GPR19	12	12846546	5'UTR	GPR19
313	cg21383891	-3.47529885732575	-2.07546611795664e-05	5.97205075926539e-06	0.000541987266467154	0.801898763010134	FALSE	1	No	SLFN5	17	33569747	TSS1500	SLFN5
314	cg24546463	3.47433508448476	0.000482164091544555	0.000138778810857289	0.000543904262418289	0.801898763010134	FALSE	1	No	SNX31	8	101662053	TSS200	SNX31
315	cg03707502	3.47429286310521	0.000352579059510269	0.000101482250749335	0.000543988387573776	0.801898763010134	FALSE	1	No	ISCU;ISCU	12	108957979	Body;Body	ISCU
316	cg04400533	-3.47410624612128	-0.00103253923777277	0.000297210034645764	0.000544360363275237	0.801898763010134	FALSE	1	No	ETV5	3	185788716	Body	ETV5
317	cg01026898	3.4731485466577	0.000461729429693811	0.000132942609131459	0.000546273044190711	0.801898763010134	FALSE	1	No	LOC221122	11	44995262	TSS200	LOC221122
318	cg16073034	3.47151144356789	9.65350940113554e-05	2.7807799450069e-05	0.000549557140624628	0.801898763010134	FALSE	1	No	FAM119A;FAM119A	2	208489113	5'UTR;5'UTR	METTL21A
319	cg25623604	-3.47070836579201	-8.87302381525093e-05	2.55654548872651e-05	0.000551174877623316	0.801898763010134	FALSE	1	No	STK3	8	99837491	Body	STK3
320	cg10532540	3.47066725491037	0.000132857877522037	3.82802117760114e-05	0.000551257811754022	0.801898763010134	FALSE	1	No	F5	1	169555773	TSS200	F5
322	cg18679190	-3.46967530697367	-0.000127342025467638	3.67014242547982e-05	0.000553262431123142	0.801898763010134	FALSE	1	No	MFAP2;MFAP2	1	17308781	TSS1500;TSS1500	MFAP2
323	cg14515801	3.46918011420119	0.000527900424934568	0.000152168641453233	0.000554265706607189	0.801898763010134	FALSE	1	No	SH3BGRL2	6	80411369	3'UTR	SH3BGRL2
324	cg16517702	-3.46842720050071	-0.000282219682176143	8.13682011648971e-05	0.000555794387018855	0.801898763010134	FALSE	1	No	NAV1	1	201617853	1stExon	NAV1
325	cg15463280	-3.46753261496227	-0.00055291809829051	0.000159455774375326	0.000557615827058083	0.801898763010134	FALSE	1	No	NA	11	96450386	NA	BC031306
326	cg22868951	-3.46636207636693	-0.000164323201007119	4.74050885011253e-05	0.000560007542713709	0.801898763010134	FALSE	1	No	PHF17;PHF17	4	129767588	Body;Body	PHF17
327	cg01238502	-3.46570183317225	-0.000169124923992089	4.87996175473885e-05	0.000561360811884122	0.801898763010134	FALSE	1	No	DYNLL1;DYNLL1;DYNLL1	12	120934839	Body;Body;Body	DYNLL1
328	cg11504897	3.46407047697195	8.47089853303273e-05	2.44535975504673e-05	0.000564717624449963	0.801898763010134	FALSE	1	No	NRN1;NRN1	6	6007412	5'UTR;1stExon	NRN1
329	cg01801101	3.4640422893068	0.000470729557979074	0.000135890245749071	0.000564775790012165	0.801898763010134	FALSE	1	No	AMZ1	7	2738925	5'UTR	AMZ1
331	cg08524883	-3.45887667331112	-0.000231059534023173	6.68019001099519e-05	0.000575530005849728	0.801898763010134	FALSE	1	No	NA	17	30331245	NA	SUZ12
333	cg08088566	-3.45649973082766	-0.000386654271246792	0.000111862954247709	0.000580542450374616	0.801898763010134	FALSE	1	No	ANO9	11	430123	Body	ANO9
334	cg20794824	3.45563346610298	0.000711792912760195	0.000205980443163987	0.000582379316065086	0.801898763010134	FALSE	1	No	CLDN11	3	170138205	Body	CLDN11
335	cg15209808	-3.4547931647411	-0.000912916694981228	0.000264246411130561	0.000584166307987127	0.801898763010134	FALSE	1	No	HORMAD2	22	30476254	TSS200	HORMAD2
336	cg01413546	3.4527937967003	0.000178447158389198	5.16819621721209e-05	0.000588438768841796	0.801898763010134	FALSE	1	No	SATB2	2	200323768	5'UTR	AK125157
337	cg23664708	3.45220218379023	0.000489716102225793	0.000141856147512231	0.000589708568160582	0.801898763010134	FALSE	1	No	SLC16A3;SLC16A3;SLC16A3	17	80196903	3'UTR;3'UTR;3'UTR	SLC16A3
338	cg12760625	-3.45213959603166	-0.00049930143416692	0.000144635354474333	0.00058984305185646	0.801898763010134	FALSE	1	No	DIP2C	10	712442	Body	C10orf108
339	cg03156904	3.45152154035029	0.000352979819409137	0.000102267888316094	0.00059117261889273	0.801898763010134	FALSE	1	No	NA	18	13801143	NA	MC5R
340	cg27440594	3.4513717765216	9.12511613568761e-05	2.64390993684377e-05	0.000591495212760803	0.801898763010134	FALSE	1	No	KIAA1147	7	141401691	1stExon	KIAA1147
341	cg01102046	-3.45128087901118	-0.000144414585880512	4.18437649507934e-05	0.000591691087639828	0.801898763010134	FALSE	1	No	NA	17	19801249	NA	AKAP10
342	cg08537300	-3.45119654615077	-0.000223078813789521	6.46381076262748e-05	0.000591872870478306	0.801898763010134	FALSE	1	No	NA	5	179058959	NA	HNRNPH1
343	cg22872634	-3.45114455852428	-0.000357103568995871	0.000103473952753972	0.000591984957833868	0.801898763010134	FALSE	1	No	SLC35A3	1	100462710	Body	SLC35A3
344	cg18971175	3.45073165427337	0.0003249164341284	9.41587079731411e-05	0.000592875899000963	0.801898763010134	FALSE	1	No	NA	11	129183160	NA	5S_rRNA
345	cg01739965	-3.449049450626	-0.000130116247454101	3.772524845374e-05	0.000596518606426458	0.801898763010134	FALSE	1	No	VPS54;VPS54	2	64246297	TSS200;TSS200	VPS54
347	cg23596567	-3.44759597119001	-0.000827689597315555	0.000240077318871521	0.000599682827274238	0.801898763010134	FALSE	1	No	ZNF18	17	11901585	TSS1500	ZNF18
348	cg01226315	-3.44624036366089	-8.46324182065849e-05	2.4557897672779e-05	0.000602648084872175	0.801898763010134	FALSE	1	No	MSI1	12	120807309	TSS1500	MSI1
349	cg13186404	3.44591242716367	4.08041171369468e-05	1.18413099576453e-05	0.000603367465018539	0.801898763010134	FALSE	1	No	CASC4;CASC4	15	44580545	TSS1500;TSS1500	CASC4
350	cg25091705	3.44523131442355	0.000579595911926355	0.000168231349082386	0.000604864152665355	0.801898763010134	FALSE	1	No	C11orf1	11	111752853	Body	C11orf1
351	cg27518043	3.44373154981015	7.4472300544283e-05	2.16254662905965e-05	0.000608171973633718	0.801898763010134	FALSE	1	No	GNL2	1	38061151	Body	GNL2
352	cg06773122	3.44361305846899	4.94099208473449e-05	1.43482789757198e-05	0.000608434031217953	0.801898763010134	FALSE	1	No	EHD3	2	31456747	TSS200	CAPN14
353	cg06649704	-3.44304235293117	-0.000333766738596435	9.69394809541885e-05	0.000609697689630299	0.801898763010134	FALSE	1	No	NA	3	187051701	NA	RTP4
354	cg24297365	3.4424972692458	0.000209618405372798	6.08913788386889e-05	0.000610906900916468	0.801898763010134	FALSE	1	No	LOC730668	22	46402336	TSS200	LOC730668
355	cg25422226	-3.44017620952783	-0.000420985090151788	0.000122373118268139	0.000616081011005098	0.801898763010134	FALSE	1	No	NA	7	13057352	NA	ARL4A
357	cg11823603	3.43868338795525	0.000392539067752318	0.00011415388492214	0.000619430373902635	0.801898763010134	FALSE	1	No	NA	5	33901508	NA	ADAMTS12
358	cg22535790	-3.43867890695286	-0.000300472932508463	8.73803401361259e-05	0.000619440453195962	0.801898763010134	FALSE	1	No	CARKD	13	111287263	Body	CARKD
359	cg18411055	-3.43812728634436	-0.000263846534214009	7.67413513926494e-05	0.000620682403778184	0.801898763010134	FALSE	1	No	FOXK1	7	4796655	Body	FOXK1
360	cg20567148	-3.43769532522644	-0.000288793788936581	8.40079651088795e-05	0.000621656566604645	0.801898763010134	FALSE	1	No	CUX1;CUX1;CUX1	7	101463138	Body;Body;Body	CUX1
361	cg17014378	3.43687522454579	0.000123734407980315	3.60020076075551e-05	0.000623509989306681	0.801898763010134	FALSE	1	No	RALGDS	9	136025100	TSS1500	RALGDS
363	cg23522194	-3.43598426239654	-0.0015516535997272	0.00045158926270662	0.000625529397075926	0.801898763010134	FALSE	1	No	PLA2G4C;PLA2G4C;PLA2G4C	19	48565189	Body;Body;Body	PLA2G4C
364	cg04176452	3.43576115122373	0.000509498710997682	0.000148292820301613	0.000626036042941259	0.801898763010134	FALSE	1	No	TTC9	14	71131956	Body	TTC9
365	cg25450034	-3.43449566279432	-0.000373892458006459	0.000108863860873902	0.000628916989441531	0.801898763010134	FALSE	1	No	ENOX2;ENOX2	X	129806493	Body;Body	ENOX2
366	cg18229134	3.43344593692281	0.000286063106344042	8.3316618813699e-05	0.000631316115896008	0.801898763010134	FALSE	1	No	FGFR4;FGFR4;FGFR4	5	176516040	5'UTR;TSS1500;5'UTR	FGFR4
368	cg24892309	-3.43123896269957	-0.000453321221828256	0.000132115899462624	0.000636387961591094	0.801898763010134	FALSE	1	No	GNL3;GNL3;GNL3;SNORD19B	3	52724568	Body;Body;Body;TSS200	GNL3
369	cg25328384	-3.43117468168361	-0.000811995013071307	0.000236652193024716	0.000636536253451431	0.801898763010134	FALSE	1	No	PVR;PVR;PVR	19	45165815	3'UTR;3'UTR;3'UTR	PVR
370	cg01274524	-3.43107628534122	-0.000368311013593495	0.000107345620721711	0.000636763309405892	0.801898763010134	FALSE	1	No	NA	7	145280278	NA	DQ597485
371	cg00397559	-3.4306240245759	-0.00036095705414991	0.000105216150637356	0.00063780790188352	0.801898763010134	FALSE	1	No	NA	5	82683873	NA	XRCC4
373	cg08288223	-3.42887393600571	-0.000673163353194941	0.000196321989597293	0.000641865173144878	0.801898763010134	FALSE	1	No	SHANK2	11	70563131	Body	SHANK2
374	cg10333144	-3.42843082102592	-0.000197955175533993	5.77392941167053e-05	0.000642896266988332	0.801898763010134	FALSE	1	No	ATP6V1H;ATP6V1H;ATP6V1H	8	54628500	3'UTR;3'UTR;3'UTR	ATP6V1H
377	cg01597125	3.42724623458148	0.000111820243623812	3.26268484871403e-05	0.000645660292385522	0.801898763010134	FALSE	1	No	ALMS1;ALMS1	2	73612893	1stExon;5'UTR	ALMS1
380	cg25594899	-3.42623793126092	-4.03086007202035e-05	1.17646822926186e-05	0.00064802171428568	0.801898763010134	FALSE	1	No	FAM132A	1	1182226	TSS200	FAM132A
381	cg21561142	-3.42589113904948	-0.000104355038515296	3.04606989188365e-05	0.00064883575189503	0.801898763010134	FALSE	1	No	DEK;DEK	6	18265208	TSS1500;TSS1500	DEK
382	cg00218767	3.42570904857762	0.000340898967388167	9.95119441126242e-05	0.000649263560794842	0.801898763010134	FALSE	1	No	GTF3A	13	28002738	Body	GTF3A
383	cg17418692	-3.42476740417829	-0.000451040266126937	0.000131699532522021	0.000651480086988747	0.801898763010134	FALSE	1	No	CDH10	5	24488043	Body	CDH10
384	cg25799969	-3.42443391231022	-2.3240316377556e-05	6.78661553198947e-06	0.000652266779431257	0.801898763010134	FALSE	1	No	PPP1CB;PPP1CB;PPP1CB;PPP1CB	2	28974658	5'UTR;1stExon;5'UTR;1stExon	PPP1CB
385	cg16705446	3.42439043724229	0.000428785561346433	0.000125215149733843	0.000652369400384433	0.801898763010134	FALSE	1	No	APBA3	19	3751546	Body	APBA3
386	cg14009451	3.42414568786383	0.000478534098028449	0.000139752843964704	0.00065294740119896	0.801898763010134	FALSE	1	No	CCDC155	19	49893460	5'UTR	CCDC155
387	cg16212754	3.42280207819799	0.000353379104390103	0.000103242634635815	0.000656128984534689	0.801898763010134	FALSE	1	No	NA	14	56777251	NA	PELI2
388	cg22524346	-3.42222861322215	-0.000456275883950944	0.000133327119698571	0.000657491307712464	0.801898763010134	FALSE	1	No	TPST1	7	65767274	Body	TPST1
389	cg11755251	3.42214030632168	0.000500366652259333	0.000146214534610113	0.000657701323610359	0.801898763010134	FALSE	1	No	MIR557	1	168343945	TSS1500	MIR557
390	cg27451531	-3.42174172632505	-0.000226645087411897	6.62367605562426e-05	0.000658650024648368	0.801898763010134	FALSE	1	No	NA	1	222648256	NA	DQ584971
391	cg14282596	3.42157548446914	4.70380178138101e-05	1.37474733576156e-05	0.000659046090640057	0.801898763010134	FALSE	1	No	C5orf32	5	139555009	5'UTR	C5orf32
392	cg10999749	-3.42094966655011	-0.000478328373273654	0.000139823271283622	0.000660539073395063	0.801898763010134	FALSE	1	No	NA	5	32852186	NA	NPR3
394	cg15866977	-3.41969601129605	-0.000157605690208194	4.60876316747412e-05	0.000663539341773933	0.801898763010134	FALSE	1	No	NOTUM	17	79919578	TSS1500	NOTUM
395	cg05018280	3.41968573064205	0.000196161922975529	5.73625585584729e-05	0.000663563998015461	0.801898763010134	FALSE	1	No	NA	15	81621983	NA	TMC3
398	cg21785010	-3.4183581272154	-0.000448602494032133	0.000131233322354544	0.000666755191839959	0.801898763010134	FALSE	1	No	NA	6	901035	NA	LOC285768
399	cg26446009	3.41545916732173	0.000186056892896306	5.44749281960247e-05	0.000673773263760003	0.808005760311738	FALSE	1	No	NA	6	170604454	NA	DLL1
400	cg21536992	-3.41354604399551	-3.20053018564484e-05	9.37596899058864e-06	0.000678442361679974	0.808005760311738	FALSE	1	No	C19orf73;PPFIA3	19	49622564	TSS200;TSS200	PPFIA3
401	cg23928165	-3.41351975933581	-2.73093635787202e-05	8.00035315572158e-06	0.000678506720456217	0.808005760311738	FALSE	1	No	PNMAL2;PNMAL2	19	46996713	1stExon;3'UTR	BC132841
402	cg03874720	-3.41348776370428	-0.000345482592965748	0.000101211024289958	0.000678585070393629	0.808005760311738	FALSE	1	No	GFM2;GFM2;GFM2	5	74060291	5'UTR;5'UTR;5'UTR	GFM2
403	cg18138147	3.4114660562071	0.000126745015963536	3.71526533974816e-05	0.000683552893937616	0.811901398861336	FALSE	1	No	MAPRE2;MAPRE2	18	32558112	TSS200;5'UTR	MAPRE2
404	cg24360513	-3.41041199542838	-0.000377136501387717	0.000110583853767012	0.000686156392175363	0.812296348856672	FALSE	1	No	SH3BP5L;SH3BP5L	1	249120106	5'UTR;1stExon	SH3BP5L
405	cg06641503	3.40995848815278	0.000330389379445012	9.68895605600138e-05	0.00068727938096591	0.812296348856672	FALSE	1	No	ARIH2	3	48959341	5'UTR	ARIH2
406	cg04072419	3.40877038819551	0.000490350357310282	0.000143849629475882	0.000690229513812747	0.813773796494452	FALSE	1	No	NA	2	71246588	NA	OR7E91P
408	cg02890457	-3.40528413700335	-4.37070892637923e-05	1.28350785148444e-05	0.000698954338224899	0.818984492899315	FALSE	1	No	KIF2C	1	45205198	TSS1500	KIF2C
410	cg19620294	3.40335471706378	0.000806320341749427	0.000236919277825109	0.000703827021682561	0.818984492899315	FALSE	1	No	TNFRSF11B	8	119964729	TSS1500	TNFRSF11B
411	cg15505141	-3.40192272745618	-9.23488143671662e-05	2.71460646715573e-05	0.000707463893969086	0.818984492899315	FALSE	1	No	KIAA0922;KIAA0922	4	154388378	Body;Body	KIAA0922
413	cg16579702	-3.40167455455236	-0.000228180632599997	6.70789133236247e-05	0.000708095963525886	0.818984492899315	FALSE	1	No	NA	1	224400038	NA	NVL
414	cg14041812	-3.4005714644553	-0.00121796050023639	0.00035816347721764	0.000710911783257151	0.818984492899315	FALSE	1	No	PALLD;PALLD;PALLD	4	169645874	Body;Body;Body	PALLD
417	cg24320737	-3.39911051869217	-0.000263529933982555	7.75290866635163e-05	0.000714657139376598	0.819613220107221	FALSE	1	No	WDR27	6	170068102	Body	WDR27
418	cg14521318	3.39755539108762	0.000178751577188423	5.26118213281582e-05	0.000718664127231189	0.819613220107221	FALSE	1	No	LGMN;LGMN	14	93215078	TSS200;TSS200	LGMN
420	cg15676735	3.39688574707107	5.37454385643863e-05	1.58219741746474e-05	0.000720395986509083	0.819613220107221	FALSE	1	No	ZBTB3	11	62521955	TSS1500	ZBTB3
421	cg07073814	-3.39670407787222	-0.000264620117083859	7.7904966407796e-05	0.000720866496051852	0.819613220107221	FALSE	1	No	BCL6B	17	6930347	Body	BCL6B
422	cg04482331	3.39516688703636	0.00043409927523187	0.000127858008067107	0.000724859172607098	0.822199858179714	FALSE	1	No	TMEM63B	6	44119598	Body	TMEM63B
423	cg19238520	3.39318344715798	9.70756151023451e-05	2.86090088007627e-05	0.000730041352772155	0.82446173586254	FALSE	1	No	NA	6	28921359	NA	TRNA_Met
424	cg08733315	3.39227598017846	7.71445700453116e-05	2.27412423093162e-05	0.000732423794376387	0.82446173586254	FALSE	1	No	BMF;BMF	15	40401063	1stExon;5'UTR	BMF
426	cg11403322	3.39177472831187	0.000765310886659727	0.000225637298453671	0.000733742869779686	0.82446173586254	FALSE	1	No	ANKRD11	16	89335087	Body	AX747440
427	cg23699700	3.3909441184123	0.000105984588402118	3.12551857834041e-05	0.000735933540641586	0.824986669552478	FALSE	1	No	SMAD7	18	46476108	Body	SMAD7
428	cg05210904	3.38929673535115	0.000402692209694921	0.000118812910505813	0.000740296412030048	0.827938512958932	FALSE	1	No	NA	8	72459565	NA	BC048982
429	cg01446372	3.38799258796668	9.57755326573744e-05	2.82691092647445e-05	0.000743767330125756	0.828876676250995	FALSE	1	No	RNF160	21	30365398	TSS200	LTN1
430	cg26605683	3.38768112331523	0.000831981013278744	0.000245590119906137	0.000744598514191254	0.828876676250995	FALSE	1	No	STC2	5	172751269	Body	STC2
431	cg24374538	-3.385498408726	-0.000378647382274388	0.000111843910869501	0.000750447675346163	0.83344962588851	FALSE	1	No	RPS9	19	54704434	TSS1500	RPS9
433	cg07594933	3.38233680086209	0.000197299625548948	5.83323415629868e-05	0.000758995902129443	0.834878340361	FALSE	1	No	CCDC77;CCDC77;CCDC77;CCDC77	12	515355	5'UTR;5'UTR;5'UTR;5'UTR	CCDC77
435	cg20919922	-3.38212465789484	-4.26047055750132e-05	1.25970240261729e-05	0.000759572717253318	0.834878340361	FALSE	1	No	POLE4	2	75185588	TSS200	POLE4
436	cg09020705	-3.38180048837602	-0.000417073176676901	0.000123328735125112	0.000760454919667821	0.834878340361	FALSE	1	No	FBRS	16	30678903	Body	FBRS
437	cg23302316	-3.38052036189774	-7.30349167385561e-05	2.16046374285278e-05	0.000763948010317202	0.836794036838753	FALSE	1	No	FANCF	11	22647430	TSS200	FANCF
438	cg11790673	3.37953848236257	0.000437357705336258	0.000129413441397037	0.000766637383413814	0.837822639997009	FALSE	1	No	NA	1	212845129	NA	BATF3
439	cg11070176	3.37812652010761	0.000392068091612383	0.000116060807456049	0.000770520200151111	0.840147845572511	FALSE	1	No	SHANK2;SHANK2	11	70489806	Body;Body	AK097446
440	cg00014289	3.37738588786356	0.000196825408988351	5.82774416437373e-05	0.000772564205347058	0.840462064030628	FALSE	1	No	NA	11	124709875	NA	BC036195
441	cg03544379	-3.37458621941754	-0.000329044887600689	9.7506735998431e-05	0.000780336425785619	0.841234725043372	FALSE	1	No	OR7C2	19	15052824	1stExon	OR7C2
442	cg20826024	3.37393974342776	0.000401955523028647	0.000119135359133676	0.000782141429378327	0.841234725043372	FALSE	1	No	NA	6	31529154	NA	NFKBIL1
443	cg26541780	-3.37371541417345	-0.000234560562163255	6.95258886324061e-05	0.000782768678620975	0.841234725043372	FALSE	1	No	PAQR6;PAQR6	1	156217981	TSS200;TSS200	PAQR6
444	cg04376719	3.37355394830358	0.00018237240732273	5.40594311273538e-05	0.000783220444517453	0.841234725043372	FALSE	1	No	CNN2;CNN2	19	1028379	Body;Body	CNN2
445	cg23206209	-3.37303918326163	-0.000280185537636801	8.30661971041408e-05	0.000784662327055022	0.841234725043372	FALSE	1	No	ONECUT1	15	53079494	Body	ONECUT1
446	cg03155159	3.37170779540729	0.000817181749137085	0.000242364344339149	0.000788403070868576	0.841234725043372	FALSE	1	No	NA	16	59627519	NA	LOC644649
447	cg16330786	3.36992703011227	0.000428108688124222	0.000127037969753891	0.000793432345826925	0.841234725043372	FALSE	1	No	TACR1;TACR1	2	75326898	Body;Body	TACR1
448	cg24487076	-3.36926278349928	-5.5923999645678e-05	1.65982896672713e-05	0.000795315954334501	0.841234725043372	FALSE	1	No	KIAA1217	10	23983496	TSS200	KIAA1217
449	cg24074177	-3.36889352659106	-0.000334580071589382	9.93145283305939e-05	0.000796364856399862	0.841234725043372	FALSE	1	No	CCKAR	4	26492488	TSS1500	CCKAR
450	cg06900355	3.3681760301197	0.000629901024429751	0.000187015470330797	0.000798406638969135	0.841234725043372	FALSE	1	No	NA	5	150554476	NA	CCDC69
451	cg00213052	3.36785869688922	0.000613727523665171	0.000182230781900693	0.000799311227341598	0.841234725043372	FALSE	1	No	NA	18	77397557	NA	CTDP1
452	cg00004082	-3.36752469191674	-0.000181679709791131	5.39505204600955e-05	0.000800264369643713	0.841234725043372	FALSE	1	No	SLC2A9;SLC2A9	4	10020360	Body;Body	SLC2A9
454	cg17632565	3.36674244950612	0.000178397466455516	5.29881537216146e-05	0.000802500775088315	0.841234725043372	FALSE	1	No	ZMYND11;ZMYND11;ZMYND11	10	180225	TSS200;TSS200;TSS200	ZMYND11
455	cg10291141	3.36651258884935	0.000192846211536456	5.72836745584159e-05	0.000803159043255457	0.841234725043372	FALSE	1	No	NHLRC1	6	18123024	TSS200	NHLRC1
456	cg15977933	3.36638690743333	0.000687358919932945	0.000204182982774555	0.000803519178296325	0.841234725043372	FALSE	1	No	NMNAT2	1	183388732	TSS1500	NMNAT2
457	cg06824134	3.36457402014441	6.41840215378186e-05	1.90764183381122e-05	0.000808730668320402	0.841234725043372	FALSE	1	No	PRKCE	2	45878977	TSS200	PRKCE
458	cg05962404	-3.36360325707051	-0.000781534953997693	0.00023235051647511	0.000811534216934237	0.841234725043372	FALSE	1	No	GANAB;GANAB;INTS5	11	62414563	TSS1500;TSS1500;Body	INTS5
459	cg08271180	-3.36350117751496	-0.00019649060761639	5.84184744545154e-05	0.000811829545632626	0.841234725043372	FALSE	1	No	EFR3A	8	132997218	Body	EFR3A
460	cg19520498	-3.36271952431876	-0.000422605924236275	0.000125673854503785	0.000814094279103151	0.841234725043372	FALSE	1	No	MUC2	11	1102508	Body	MUC2
461	cg12681727	3.36254262427854	0.000760870827447297	0.000226278418585266	0.000814607637384889	0.841234725043372	FALSE	1	No	COL6A3;COL6A3;COL6A3	2	238262372	Body;Body;Body	COL6A3
463	cg15835808	3.36197024723129	0.000317747159610528	9.45121866775011e-05	0.000816270720687056	0.841234725043372	FALSE	1	No	RPL36;RPL36	19	5690059	TSS1500;TSS1500	RPL36
464	cg11202023	-3.36189895428099	-0.000358996618150569	0.000106783881084061	0.00081647808852078	0.841234725043372	FALSE	1	No	NA	4	73437692	NA	ADAMTS3
465	cg21787560	-3.36087117297762	-0.000262450934759728	7.80901502175713e-05	0.000819473015948607	0.841234725043372	FALSE	1	No	EPB41L2;EPB41L2;EPB41L2	6	131247280	Body;Body;Body	EPB41L2
466	cg25678491	-3.35985473123731	-3.04782947927179e-05	9.07131326522973e-06	0.000822444943467074	0.841234725043372	FALSE	1	No	TMTC4;TMTC4	13	101327172	TSS200;TSS200	TMTC4
467	cg25641439	-3.35941582368038	-0.000585262147661785	0.000174215452441552	0.000823731340420486	0.841234725043372	FALSE	1	No	CCR6;CCR6	6	167544901	5'UTR;5'UTR	CCR6
468	cg19693031	-3.35637231402115	-0.000735065481941475	0.000219005942478658	0.000832703173504305	0.841234725043372	FALSE	1	No	TXNIP	1	145441552	3'UTR	TXNIP
469	cg09387687	-3.35629744865788	-0.000146132001836215	4.35396457172325e-05	0.000832925006408249	0.841234725043372	FALSE	1	No	PVRL3	3	110791400	Body	PVRL3
470	cg05021798	3.35615710504134	0.000108634842986271	3.23688193330069e-05	0.00083334100538343	0.841234725043372	FALSE	1	No	NOG	17	54670228	TSS1500	NOG
471	cg04155231	3.35518404567336	0.000897424637021038	0.000267474041603859	0.000836230611770717	0.841234725043372	FALSE	1	No	LOC144571	12	9217510	TSS1500	C12orf33
472	cg21691814	-3.3551710586317	-3.99534885102302e-05	1.19080332454119e-05	0.000836269241123437	0.841234725043372	FALSE	1	No	NA	6	33217266	NA	HCG25
473	cg22846109	-3.35510798457766	-2.18713878845466e-05	6.51883277232276e-06	0.000836456875563164	0.841234725043372	FALSE	1	No	DHRS13	17	27230122	TSS200	DHRS13
474	cg20594607	-3.35361572174187	-1.77722563556095e-05	5.29943136907127e-06	0.000840907532364718	0.841234725043372	FALSE	1	No	LOC338799;SETD1B	12	122241438	TSS200;TSS1500	LOC338799
475	cg09108532	3.35321821862198	0.00042561721279191	0.000126927979344815	0.000842096788151028	0.841234725043372	FALSE	1	No	NA	11	76481977	NA	TSKU
476	cg27372482	-3.35227231369693	-0.000405057558036477	0.000120830744084085	0.000844933049953579	0.841234725043372	FALSE	1	No	CAPN3;CAPN3;CAPN3;CAPN3;CAPN3;CAPN3;CAPN3;CAPN3;CAPN3	15	42696348	Body;Body;Body;Body;TSS1500;Body;TSS1500;Body;Body	CAPN3
477	cg20101398	-3.35119239938775	-0.000245130246595171	7.31471719260151e-05	0.000848181988157835	0.841234725043372	FALSE	1	No	HS3ST5	6	114384045	TSS200	HS3ST5
478	cg12005026	-3.35023077853771	-0.000436264563433243	0.00013021925720104	0.000851084808140586	0.841234725043372	FALSE	1	No	PTEN	10	89696774	Body	AK130076
479	cg05752207	-3.34973144225175	-0.000248174265963996	7.40878097968262e-05	0.000852595781206328	0.841234725043372	FALSE	1	No	CDC73	1	193126041	Body	MIR1278
480	cg25787131	-3.34956786324791	-0.000518335562074962	0.000154746995205632	0.000853091307087814	0.841234725043372	FALSE	1	No	WIPI2;WIPI2;WIPI2;WIPI2;WIPI2	7	5265865	Body;Body;Body;Body;Body	WIPI2
481	cg10812708	-3.34920918020538	-9.49705314630545e-05	2.83561062785666e-05	0.000854178793931772	0.841234725043372	FALSE	1	No	NA	6	27647713	NA	TRNA_Val
482	cg00341204	3.34919344180324	0.000281022818383681	8.39076103745072e-05	0.000854226540499156	0.841234725043372	FALSE	1	No	RGL3;RGL3	19	11520483	Body;Body	RGL3
483	cg24729378	3.34893740108015	0.000932702274990963	0.000278506930195271	0.000855003655633314	0.841234725043372	FALSE	1	No	NA	1	43609431	NA	AK309744
484	cg12982322	3.34753923790402	0.000481862892086057	0.000143945405218839	0.000859258855663678	0.841234725043372	FALSE	1	No	WT1;WT1;WT1;WT1	11	32449821	Body;Body;Body;Body	WT1
485	cg09935228	-3.34658778725717	-0.000220493219294524	6.58859809786247e-05	0.000862165765248684	0.841234725043372	FALSE	1	No	ZNF704	8	81557650	Body	ZNF704
487	cg02336827	3.3454834363874	0.000332614250730285	9.94218793949422e-05	0.000865551280341743	0.841234725043372	FALSE	1	No	LIMD1	3	45636190	TSS200	LIMD1
488	cg14766603	-3.34548018316537	-0.000398628667951012	0.000119154395221629	0.000865561271693422	0.841234725043372	FALSE	1	No	NA	5	24382153	NA	CDH10
489	cg08818207	3.34502242211915	0.000633068809915853	0.00018925697051525	0.000866968224325198	0.841234725043372	FALSE	1	No	TAP1	6	32820355	Body	TAP1
490	cg14712186	-3.3449630642598	-6.1354125693369e-05	1.83422431024499e-05	0.000867150819393458	0.841234725043372	FALSE	1	No	NA	1	91184413	NA	BARHL2
491	cg20442078	3.34424752554159	0.000891706321330426	0.000266638852094543	0.000869354754189405	0.841234725043372	FALSE	1	No	UCN	2	27531360	TSS1500	UCN
492	cg07810072	-3.3439335538634	-4.54125367840829e-05	1.35805739117082e-05	0.000870323462147056	0.841234725043372	FALSE	1	No	RCE1;RCE1;C11orf80	11	66610236	TSS1500;TSS1500;Body	RCE1
493	cg02295118	-3.34358499179588	-7.03689900435781e-05	2.1045970183573e-05	0.000871400067823991	0.841234725043372	FALSE	1	No	MFI2	3	196730265	Body	MFI2-AS1
494	cg23204707	3.34333930085887	0.000423655612050859	0.000126716307836906	0.000872159678236795	0.841234725043372	FALSE	1	No	NA	2	234726683	NA	HEATR7B1
496	cg25211525	3.34241057546745	0.000131821906463596	3.94391722642154e-05	0.000875036609782882	0.841234725043372	FALSE	1	No	C6orf145	6	3751739	1stExon	PXDC1
497	cg02524205	-3.34238399723296	-0.00173733514505574	0.000519789212279026	0.000875119071352237	0.841234725043372	FALSE	1	No	NA	6	167559851	NA	CCR6
498	cg17003375	3.34205638811215	9.2055302067487e-05	2.75445089421387e-05	0.000876136103843392	0.841234725043372	FALSE	1	No	NKRF	X	118740514	TSS1500	NKRF
500	cg15573861	-3.34002217753617	-0.000370444538746643	0.000110910802101293	0.00088247574383617	0.841234725043372	FALSE	1	No	SLC38A10;SLC38A10	17	79247945	Body;Body	SLC38A10
501	cg11658986	3.33930774880892	0.000511885740729414	0.000153290975026784	0.0008847123627334	0.841234725043372	FALSE	1	No	ADCY6;ADCY6;ADCY6	12	49177605	1stExon;5'UTR;5'UTR	ADCY6
502	cg11921539	3.33715161920339	0.000398018355967777	0.000119268885979711	0.000891494398096335	0.841234725043372	FALSE	1	No	NA	11	116328665	NA	Mir_652
503	cg11458618	-3.33678453621296	-0.000504459214281382	0.000151181237148117	0.000892653845580296	0.841234725043372	FALSE	1	No	NARS2;NARS2	11	78147532	Body;3'UTR	NARS2
504	cg24828663	3.33667244497899	0.000316690435862626	9.49120541751648e-05	0.000893008169662025	0.841234725043372	FALSE	1	No	NA	4	85421050	NA	NKX6-1
505	cg04189328	3.336063543832	0.000133234833981884	3.99377386645468e-05	0.000894935209777129	0.841234725043372	FALSE	1	No	DHRS4L1	14	24505653	TSS200	DHRS4L1
506	cg15544720	3.33564633290983	0.000340214494304224	0.000101993574962559	0.000896257821225887	0.841234725043372	FALSE	1	No	NA	5	1362749	NA	BC034612
507	cg07829289	-3.33561123209603	-0.000201689292039986	6.04654673480183e-05	0.000896369178013757	0.841234725043372	FALSE	1	No	LOC285627	5	158894390	TSS1500	LOC285627
509	cg25029022	-3.33527740900497	-2.46396760702563e-05	7.38759420842514e-06	0.000897428869106894	0.841234725043372	FALSE	1	No	C1orf25;C1orf26;C1orf26;C1orf25	1	185126088	1stExon;TSS1500;TSS200;5'UTR	TRMT1L
510	cg06219351	-3.33472865709659	-0.000121530836685608	3.64439956537332e-05	0.000899173361236686	0.841234725043372	FALSE	1	No	PTPRN2;PTPRN2;PTPRN2	7	158114137	Body;Body;Body	MIR595
511	cg19503731	-3.33298449847514	-0.000289072597679242	8.67308557275002e-05	0.000904739010800098	0.841234725043372	FALSE	1	No	AKT3;AKT3	1	244007303	TSS1500;TSS1500	AKT3
512	cg10466548	3.33227713586751	0.000122139806786159	3.6653556053753e-05	0.000907005327191161	0.841234725043372	FALSE	1	No	NA	16	10965217	NA	CIITA
514	cg00849365	-3.33068593452055	-0.000731212025688584	0.000219537969074182	0.000912122655301323	0.841234725043372	FALSE	1	No	NAGPA	16	5074999	3'UTR	NAGPA
515	cg01082057	3.33042004462666	0.000332255289877124	9.97637791704951e-05	0.000912980371449204	0.841234725043372	FALSE	1	No	PRKAR1B;PRKAR1B;PRKAR1B;PRKAR1B;PRKAR1B;PRKAR1B	7	750720	Body;Body;Body;Body;Body;Body	PRKAR1B
516	cg09783309	3.3290661060846	6.69052474799247e-05	2.0097302170612e-05	0.000917359580042744	0.841234725043372	FALSE	1	No	DNAL4	22	39190189	TSS200	SUN2
517	cg03971247	-3.32829175906809	-0.000172484339066324	5.18236836047748e-05	0.000919872905427112	0.841234725043372	FALSE	1	No	PIGF;PIGF	2	46841077	Body;Body	PIGF
518	cg18511546	3.32612080002126	0.000793778918929767	0.000238650057125013	0.000926953398679938	0.841234725043372	FALSE	1	No	HLA-C	6	31238388	Body	HLA-B
519	cg22870661	-3.32601935933197	-0.000237187402719655	7.13126945741212e-05	0.000927285477632453	0.841234725043372	FALSE	1	No	IL17RD	3	57144290	Body	IL17RD
520	cg03426023	-3.32584476733587	-0.000219289631565086	6.59350170876272e-05	0.000927857285348172	0.841234725043372	FALSE	1	No	NA	16	54972078	NA	IRX5
521	cg17856907	-3.32550088731805	-0.00039627192786968	0.000119161576345049	0.00092898448731084	0.841234725043372	FALSE	1	No	MIR107;PANK1;PANK1;PANK1	10	91353162	TSS1500;Body;Body;Body	MIR107
522	cg22868272	-3.32537444065137	-0.000148707335213589	4.47189746200312e-05	0.000929399285606569	0.841234725043372	FALSE	1	No	NA	8	65936215	NA	LINC00251
523	cg11773243	-3.32432799449094	-0.000175508520287634	5.27951876525078e-05	0.000932838676033875	0.841234725043372	FALSE	1	No	CHRM2;CHRM2;CHRM2;CHRM2;CHRM2;CHRM2;CHRM2;CHRM2	7	136613718	5'UTR;5'UTR;5'UTR;5'UTR;5'UTR;5'UTR;5'UTR;5'UTR	MIR490
524	cg15866047	3.32358653827786	0.000453494962204821	0.000136447466308431	0.000935282794697176	0.841234725043372	FALSE	1	No	KLF1	19	12998099	TSS200	KLF1
526	cg07152196	-3.32183306062695	-0.000255943723112027	7.70489420873311e-05	0.000941086593135306	0.841234725043372	FALSE	1	No	CD8A;CD8A;CD8A;CD8A	2	87016436	Body;Body;Body;Body	CD8A
527	cg06321424	-3.32156241683787	-2.90238999014306e-05	8.73802634395816e-06	0.000941985364191901	0.841234725043372	FALSE	1	No	TTLL4	2	219575502	TSS200	TTLL4
528	cg01859118	-3.32142191125638	-2.66087406273954e-05	8.01124980154366e-06	0.000942452278215615	0.841234725043372	FALSE	1	No	ARHGAP12	10	32217565	5'UTR	ARHGAP12
529	cg02965180	-3.321065241142	-0.000361385564380005	0.000108816159316321	0.000943638493628704	0.841234725043372	FALSE	1	No	SGCE;PEG10;PEG10;PEG10;SGCE;PEG10;SGCE	7	94285784	TSS1500;5'UTR;1stExon;1stExon;TSS1500;5'UTR;TSS1500	PEG10
530	cg06809188	3.31986621359318	0.00039383673928018	0.000118630304338054	0.000947636395560294	0.841234725043372	FALSE	1	No	KRT78	12	53242917	TSS200	KRT78
531	cg19843429	3.31911996632882	9.42695979403174e-05	2.84019857361727e-05	0.000950132530503876	0.841234725043372	FALSE	1	No	OSBPL3;OSBPL3;OSBPL3;OSBPL3;OSBPL3;OSBPL3;OSBPL3;OSBPL3	7	25019751	5'UTR;1stExon;1stExon;5'UTR;1stExon;1stExon;5'UTR;5'UTR	OSBPL3
535	cg21690505	-3.31753360945648	-0.000506371110407112	0.000152634809475245	0.000955459053302964	0.841234725043372	FALSE	1	No	NA	1	226314883	NA	ACBD3
536	cg08890976	3.31751533837184	0.000435594185463111	0.000131301332785063	0.000955520563411327	0.841234725043372	FALSE	1	No	UHRF1BP1L;UHRF1BP1L	12	100538115	TSS1500;TSS1500	UHRF1BP1L
537	cg11246695	-3.31586109435723	-1.22708024249968e-05	3.700638258303e-06	0.000961104877804399	0.841234725043372	FALSE	1	No	PIAS3;PIAS3	1	145576023	1stExon;5'UTR	PIAS3
538	cg08875947	-3.31535756366677	-0.000317443527246115	9.5749408970242e-05	0.000962810675775114	0.841234725043372	FALSE	1	No	ATXN7;ATXN7	3	63880859	5'UTR;5'UTR	ATXN7
539	cg05575921	3.3151195346365	0.00120714951359869	0.000364134536020902	0.000963618018356189	0.841234725043372	FALSE	1	No	AHRR	5	373378	Body	AHRR
540	cg19125277	-3.31408604490234	-0.00022318523937621	6.73444311198586e-05	0.000967130682267375	0.841234725043372	FALSE	1	No	LOC641518;LOC641518	4	109097522	Body;Body	LOC641518
542	cg08717880	-3.31198946583983	-0.000775250217403236	0.000234073877770216	0.000974293151556843	0.841234725043372	FALSE	1	No	HOXD4;MIR10B	2	177014849	TSS1500;TSS200	MIR10B
543	cg20095560	3.31177282590253	0.000395357446758804	0.000119379398147897	0.000975036050363111	0.841234725043372	FALSE	1	No	VSTM2B	19	30054873	3'UTR	VSTM2B
544	cg16696306	3.31166897219823	0.000339467960105924	0.000102506610097745	0.000975392370488681	0.841234725043372	FALSE	1	No	EIF3I	1	32691278	Body	EIF3I
546	cg01354447	-3.31040287451023	-0.00061554114962962	0.000185941461798872	0.000979746055692656	0.841234725043372	FALSE	1	No	FTHL17	X	31089887	1stExon	FTHL17
547	cg03411938	-3.30987900309518	-0.00062546889125639	0.000188970319057432	0.000981552742629931	0.841234725043372	FALSE	1	No	KCNQ1;KCNQ1OT1;KCNQ1	11	2700003	Body;Body;Body	KCNQ1OT1
548	cg16406225	3.30927264991104	9.36284156714403e-05	2.82927475540455e-05	0.000983647746110694	0.841234725043372	FALSE	1	No	NA	14	60386050	NA	AK128037
549	cg26103845	3.30883584658551	0.000351162027346466	0.000106128573198589	0.000985159510272161	0.841234725043372	FALSE	1	No	NA	8	49283175	NA	UBE2V2
551	cg04543901	3.3085501372792	0.00067711828893978	0.000204657103820289	0.000986149508222898	0.841234725043372	FALSE	1	No	NA	17	63519783	NA	AXIN2
552	cg24349832	3.30839494094886	0.000425229064926155	0.000128530321354015	0.000986687658603903	0.841234725043372	FALSE	1	No	TMEM51;TMEM51;C1orf126;TMEM51;TMEM51	1	15478848	TSS1500;TSS200;Body;TSS200;TSS1500	C1orf126
553	cg17360299	-3.30802525240748	-4.96648368279027e-05	1.50134394505478e-05	0.000987970668414245	0.841234725043372	FALSE	1	No	MYCNOS;MYCN	2	16082032	TSS200;5'UTR	MYCN
554	cg23055678	3.30788043372228	0.000193569477432348	5.85176765940506e-05	0.000988473685750582	0.841234725043372	FALSE	1	No	IL1RAPL2;IL1RAPL2	X	103811025	5'UTR;1stExon	IL1RAPL2
555	cg16811875	-3.3078571403615	-0.000704987467683953	0.000213125125351365	0.000988554615753759	0.841234725043372	FALSE	1	No	PLXNA4;PLXNA4;PLXNA4	7	132192823	Body;Body;Body	PLXNA4
556	cg08357895	-3.30651116789016	-0.000207658265250942	6.28028319600221e-05	0.000993241491999244	0.841234725043372	FALSE	1	No	NA	5	42422138	NA	GHR
557	cg05866980	3.30574026237934	0.000372135038713622	0.000112572376888974	0.000995935177201504	0.841234725043372	FALSE	1	No	NA	15	91575738	NA	AK055351
558	cg00291981	-3.30497914869124	-1.58718803382792e-05	4.80241466714379e-06	0.000998601295941846	0.841234725043372	FALSE	1	No	BSN	3	49591748	TSS200	BSN-AS2
559	cg26669717	3.30476320981804	0.000327936354519292	9.92314225554904e-05	0.000999358917043558	0.841234725043372	FALSE	1	No	PRKAR1B;PRKAR1B;PRKAR1B;PRKAR1B;PRKAR1B;PRKAR1B	7	641028	Body;Body;Body;Body;Body;Body	PRKAR1B
560	cg00675324	-3.30464315705403	-7.49764553267106e-05	2.26882152666521e-05	0.000999780352544126	0.841234725043372	FALSE	1	No	RELL1;RELL1	4	37688114	TSS200;TSS200	RELL1
561	cg19087038	-3.30447015138513	-0.000480640007578732	0.00014545145985878	0.00100038796494754	0.841234725043372	FALSE	1	No	PLXNA1	3	126730956	Body	PLXNA1
562	cg08820041	-3.30442595679595	-0.000127806695196026	3.8677427446415e-05	0.00100054323548556	0.841234725043372	FALSE	1	No	NA	12	40916109	NA	MUC19
563	cg05598468	-3.3043267872124	-0.000312980015110485	9.47182392255221e-05	0.00100089173315027	0.841234725043372	FALSE	1	No	TRAPPC2;TRAPPC2;TRAPPC2;OFD1;OFD1	X	13753119	TSS1500;TSS1500;TSS1500;1stExon;5'UTR	OFD1
564	cg09799307	3.30423106049009	0.000663589287828586	0.000200830170675219	0.00100122823886938	0.841234725043372	FALSE	1	No	FASN	17	80046218	Body	FASN
565	cg10743424	-3.30340601438257	-0.000248252393842498	7.51504334500943e-05	0.00100413285630335	0.841234725043372	FALSE	1	No	NA	19	37175471	NA	ZNF567
566	cg20738406	3.30320646192906	5.85980705233072e-05	1.7739754144549e-05	0.00100483656410085	0.841234725043372	FALSE	1	No	WDR93;PEX11A;PEX11A	15	90233884	TSS200;5'UTR;1stExon	PEX11A
567	cg09905732	-3.3031709105126	-0.000521945138767802	0.00015801336137548	0.00100496198169447	0.841234725043372	FALSE	1	No	LMF1	16	928154	Body	LMF1
569	cg00301372	3.30244817779306	0.000667300157146466	0.000202062264484164	0.00100751477467441	0.841234725043372	FALSE	1	No	NA	2	139654347	NA	LOC647012
570	cg12704098	-3.30202838277308	-0.000243014779943536	7.35956060254847e-05	0.00100900030988129	0.841234725043372	FALSE	1	No	ARHGEF3	3	56838665	Body	ARHGEF3
571	cg25202404	3.30143012138226	0.000113524703844463	3.43865233158205e-05	0.00101112089835956	0.841234725043372	FALSE	1	No	PXMP3;PXMP3	8	77912832	TSS1500;TSS1500	PEX2
572	cg01723876	3.3013008242096	0.00032173364014136	9.74566261220346e-05	0.00101157974618423	0.841234725043372	FALSE	1	No	RAP1GAP;RAP1GAP;RAP1GAP	1	21978856	5'UTR;TSS1500;5'UTR	RAP1GAP
573	cg21160357	-3.30050137101661	-0.000570647434202673	0.000172897196533175	0.00101442112554881	0.841234725043372	FALSE	1	No	TNS3	7	47522272	5'UTR	TNS3
574	cg17891495	3.29918239033755	9.3442776997514e-05	2.83230103528631e-05	0.00101912517350557	0.841234725043372	FALSE	1	No	TMEM198;CHPF	2	220408737	TSS200;TSS1500	TMEM198
575	cg02217035	-3.29904922210412	-0.000474061418262947	0.000143696376242787	0.00101960123110056	0.841234725043372	FALSE	1	No	C14orf73	14	103574144	Body	EXOC3L4
576	cg00771316	3.2980637561923	0.000474105638206521	0.000143752720764224	0.00102313054859021	0.841234725043372	FALSE	1	No	NA	2	105849570	NA	GPR45
577	cg03146965	-3.2964233350219	-0.000269561575904832	8.17739557419562e-05	0.00102903064288325	0.841234725043372	FALSE	1	No	EHMT2;EHMT2	6	31864071	Body;Body	EHMT2
578	cg06822995	3.29640973995506	0.000447959821762599	0.000135893246623129	0.00102907967176823	0.841234725043372	FALSE	1	No	CAMK4	5	110559431	TSS1500	CAMK4
579	cg16192746	-3.29470075676362	-0.000409395721047445	0.000124258848153965	0.00103526018604944	0.841234725043372	FALSE	1	No	FBXO21;FBXO21	12	117595738	Body;Body	FBXO21
580	cg01559259	3.2928690616243	0.000417343900299687	0.000126741723551504	0.00104192269532902	0.841234725043372	FALSE	1	No	CHST1	11	45687890	TSS1500	CHST1
581	cg00534492	-3.29170375799748	-0.000277777322070075	8.43870963160617e-05	0.0010461819790599	0.841234725043372	FALSE	1	No	NA	9	70922191	NA	FOXD4L3
582	cg20495903	3.29124138597566	0.000479731464746894	0.000145760036559786	0.00104787645773137	0.841234725043372	FALSE	1	No	HRNBP3	17	77457534	5'UTR	RBFOX3
583	cg17543112	3.29118126296149	0.000368120213638947	0.000111850482919832	0.00104809698053047	0.841234725043372	FALSE	1	No	PDLIM4;PDLIM4	5	131594335	Body;Body	PDLIM4
584	cg00807297	-3.29073767401752	-0.000579060925465905	0.000175966905547641	0.00104972533316748	0.841234725043372	FALSE	1	No	CTDP1;CTDP1	18	77504649	Body;Body	CTDP1
585	cg26333393	3.29048165118537	0.000756621641637677	0.000229942519620223	0.00105066622433847	0.841234725043372	FALSE	1	No	CPXM2	10	125651726	TSS1500	CPXM2
587	cg18202623	-3.28892909840024	-0.000228125557155814	6.93616524803701e-05	0.00105638866929776	0.841234725043372	FALSE	1	No	FAT4	4	126236316	TSS1500	FAT4
588	cg23475260	-3.28863085941102	-2.55633191358177e-05	7.77324066721068e-06	0.00105749123074881	0.841234725043372	FALSE	1	No	ALKBH6;ALKBH6	19	36505236	TSS200;TSS200	ALKBH6
589	cg14684917	-3.28738058457282	-0.000182403298855774	5.54859086628926e-05	0.0010621250010049	0.841234725043372	FALSE	1	No	EML3;ROM1;ROM1	11	62380363	TSS200;1stExon;5'UTR	EML3
590	cg05327068	-3.28693335374018	-0.000729506315344035	0.000221941316368321	0.00106378709468555	0.841234725043372	FALSE	1	No	NOP10	15	34634045	3'UTR	NOP10
591	cg05709124	-3.28657567729903	-1.28479993781136e-05	3.90923582464784e-06	0.00106511810251407	0.841234725043372	FALSE	1	No	C2orf82	2	233741084	3'UTR	C2orf82
592	cg26828689	-3.28532856026513	-0.000752680338347558	0.000229103520253942	0.00106977103817304	0.841234725043372	FALSE	1	No	SLC12A5;SLC12A5	20	44662145	Body;Body	SLC12A5
593	cg03544657	3.28527745757094	0.000267556602522275	8.14410977391542e-05	0.00106996210123995	0.841234725043372	FALSE	1	No	SYNJ2	6	158487564	Body	SYNJ2
594	cg08348962	-3.2850693990608	-0.000237474197133366	7.22889437895162e-05	0.00107074031831238	0.841234725043372	FALSE	1	No	ILDR2	1	166944393	Body	ILDR2
595	cg05528280	3.28406392290577	0.000750103429887006	0.000228407073521062	0.00107450857796196	0.841234725043372	FALSE	1	No	DIP2C	10	464225	Body	DIP2C
598	cg08355537	-3.28123358539629	-3.01697150918756e-05	9.1946258340617e-06	0.00108518204728252	0.841234725043372	FALSE	1	No	HNRNPU;HNRNPU	1	245026452	Body;Body	HNRNPU
600	cg06620541	-3.2796716421147	-0.000497804114891353	0.000151784742258641	0.00109111428037889	0.841234725043372	FALSE	1	No	GALNT13	2	155101803	Body	GALNT13
601	cg16238921	3.27871543907602	6.31361365267755e-05	1.92563635667534e-05	0.0010947607403089	0.841234725043372	FALSE	1	No	XKR9;LACTB2	8	71581516	TSS200;TSS200	LACTB2
602	cg20299002	-3.27815661819654	-6.11855731961952e-05	1.86646278144746e-05	0.00109689701757727	0.841234725043372	FALSE	1	No	STK17B	2	197036414	TSS200	STK17B
603	cg17125585	3.2781564170815	0.000391662940501457	0.000119476587041612	0.00109689778710086	0.841234725043372	FALSE	1	No	GNG12	1	68176471	5'UTR	GNG12
604	cg02364038	-3.27805835869756	-2.91131888625636e-05	8.88122958071157e-06	0.00109727304609456	0.841234725043372	FALSE	1	No	PTBP1;PTBP1;PTBP1;PTBP1	19	797109	TSS1500;TSS1500;TSS1500;TSS1500	PTBP1
605	cg00221747	-3.27778930071374	-2.90919995328622e-05	8.87549407966135e-06	0.00109830331355101	0.841234725043372	FALSE	1	No	INS-IGF2;IGF2;IGF2;IGF2	11	2152428	Body;3'UTR;3'UTR;3'UTR	INS-IGF2
606	cg01178924	3.27774365651808	0.000644920691348651	0.000196757513378501	0.001098478181634	0.841234725043372	FALSE	1	No	LMO7;LMO7	13	76430722	Body;Body	AK123459
607	cg14013417	-3.27682604282804	-0.000360570358366937	0.000110036466279959	0.00110199914179929	0.841234725043372	FALSE	1	No	AP2A2	11	992514	Body	AP2A2
609	cg04035353	-3.27642930387865	-0.000406441402232236	0.000124050105934253	0.00110352469835573	0.841234725043372	FALSE	1	No	ANKRD11	16	89335133	Body	AX747440
610	cg16805994	3.27595590294977	0.000127145176384619	3.88116263317628e-05	0.00110534759952799	0.841234725043372	FALSE	1	No	ETV1;ETV1;ETV1;ETV1	7	14028845	5'UTR;5'UTR;5'UTR;5'UTR	ETV1
611	cg16870098	-3.27506249879988	-0.00053484280039975	0.000163307662249419	0.00110879539060865	0.841234725043372	FALSE	1	No	TAF4	20	60587364	Body	TAF4
612	cg15503553	-3.27174439582851	-2.32284736673409e-05	7.09972138928618e-06	0.0011216879125214	0.841234725043372	FALSE	1	No	TMEM41A	3	185216877	TSS200	TMEM41A
613	cg15832405	-3.27100077243695	-0.00011717960181817	3.58237768714648e-05	0.00112459625660473	0.841234725043372	FALSE	1	No	APBB2;APBB2;APBB2	4	41216869	TSS1500;TSS1500;TSS1500	APBB2
614	cg16674116	-3.26843597937657	-0.000450140524120608	0.000137723524940044	0.00113468096681015	0.841234725043372	FALSE	1	No	TOLLIP	11	1319689	Body	TOLLIP
615	cg15998421	-3.26830966544612	-9.51535376941117e-05	2.91139908498002e-05	0.0011351797884883	0.841234725043372	FALSE	1	No	C14orf126	14	31926862	TSS200	HEATR5A
616	cg23092576	-3.26802717339073	-2.06800159948115e-05	6.3279816530274e-06	0.001136296102734	0.841234725043372	FALSE	1	No	ECE1	1	21672253	TSS1500	ECE1
617	cg22659426	3.26758769846332	5.59406558997184e-05	1.71198636615097e-05	0.00113803478272395	0.841234725043372	FALSE	1	No	CLN3;CLN3	16	28503060	Body;1stExon	CLN3
618	cg08484992	3.26758693621487	0.000503609407573148	0.000154122726465703	0.00113803780052195	0.841234725043372	FALSE	1	No	CBFA2T3;CBFA2T3	16	88977278	5'UTR;Body	CBFA2T3
619	cg23955417	3.26744928443767	0.000388038964485348	0.000118758986201718	0.00113858289565609	0.841234725043372	FALSE	1	No	MIR1976;RPS6KA1;RPS6KA1	1	26880928	TSS200;Body;Body	MIR1976
620	cg02433593	3.26737882685192	6.12251699790389e-05	1.87383138667238e-05	0.00113886199824901	0.841234725043372	FALSE	1	No	C18orf25;C18orf25	18	43754786	5'UTR;5'UTR	C18orf25
621	cg14211780	3.26587498918783	0.000200843062846278	6.14974741872237e-05	0.00114483426214491	0.841234725043372	FALSE	1	No	ROR2	9	94577112	Body	ROR2
622	cg04548519	-3.26549200659797	-0.000322287555665544	9.86949455133738e-05	0.00114635984771178	0.841234725043372	FALSE	1	No	LRRC31	3	169588236	TSS1500	LRRC31
623	cg16104276	-3.26514677972694	-0.000475422956190672	0.000145605385688184	0.0011477366495119	0.841234725043372	FALSE	1	No	RNF220	1	44880317	Body	RNF220
624	cg00401753	3.26503305751447	0.000386546918470824	0.000118389894271112	0.00114819052117474	0.841234725043372	FALSE	1	No	AHRR;LOC100310782	5	405986	Body;TSS1500	AHRR
625	cg06371984	3.26502861422705	0.000273218300902192	8.36802163728886e-05	0.00114820825795585	0.841234725043372	FALSE	1	No	SYT13	11	45307960	TSS200	SYT13
626	cg07200897	3.26464435948767	5.57024691743356e-05	1.706233912201e-05	0.00114974309212747	0.841234725043372	FALSE	1	No	DIRC2;HSPBAP1	3	122512821	TSS1500;TSS200	HSPBAP1
627	cg23515702	3.26461052699235	0.000400790048989224	0.000122768105314684	0.00114987832073285	0.841234725043372	FALSE	1	No	NA	2	206673425	NA	NRP2
628	cg08779783	3.26455795870469	0.000211512551707911	6.47905641080531e-05	0.00115008846559728	0.841234725043372	FALSE	1	No	NA	X	136509907	NA	ZIC3
629	cg27475923	-3.2640825867731	-0.000891229344794834	0.000273041297547532	0.00115199040922892	0.841234725043372	FALSE	1	No	C11orf95	11	63530997	Body	C11orf95
630	cg07141033	3.26400042195676	6.17126487800697e-05	1.89070590692734e-05	0.00115231944244112	0.841234725043372	FALSE	1	No	TP53INP2	20	33292071	TSS200	TP53INP2
631	cg10500716	-3.26325459237704	-0.000289299576015926	8.86536945942647e-05	0.00115531013895856	0.841234725043372	FALSE	1	No	WDR77;ATP5F1	1	111993148	TSS1500;Body	WDR77
632	cg07735152	-3.26295446894519	-0.000547665759974288	0.000167843518868141	0.00115651562899437	0.841234725043372	FALSE	1	No	SNX14;SNX14	6	86215383	3'UTR;3'UTR	SNX14
633	cg07140459	3.2628768478715	0.000187830805223879	5.75660112168833e-05	0.00115682759505272	0.841234725043372	FALSE	1	No	XRN1;XRN1	3	142165032	Body;Body	XRN1
635	cg00286125	-3.26208464348168	-0.00061234951926978	0.000187717237961125	0.00116001599567973	0.841234725043372	FALSE	1	No	HSPB6	19	36246906	Body	AJ278121
636	cg19906333	-3.26144843490408	-4.23722880436874e-05	1.29918620175682e-05	0.00116258244758827	0.841234725043372	FALSE	1	No	RPS7	2	3623115	5'UTR	RPS7
637	cg01984743	3.26084343089963	0.00127023795079134	0.000389542760242522	0.00116502789819068	0.841234725043372	FALSE	1	No	STC2	5	172751331	Body	STC2
638	cg21446172	3.2608021172464	0.000527385103727532	0.000161734777139094	0.00116519506328639	0.841234725043372	FALSE	1	No	CAPN8	1	223745234	Body	CAPN8
640	cg07146535	-3.26042172987193	-2.90988070831058e-05	8.92485987824921e-06	0.00116673524737114	0.841234725043372	FALSE	1	No	NA	1	63782988	NA	LINC00466
641	cg24849956	-3.26034264884668	-0.00065724352132274	0.000201587253890395	0.001167055682169	0.841234725043372	FALSE	1	No	NA	12	103216501	NA	LINC00485
642	cg15153049	-3.26022948595616	-1.87292496986271e-05	5.74476421960652e-06	0.0011675143577932	0.841234725043372	FALSE	1	No	SELO	22	50639340	TSS200	SELO
643	cg22566142	-3.26002552141647	-0.00051085745744845	0.000156703514770793	0.00116834149536408	0.841234725043372	FALSE	1	No	LNPEP;LNPEP	5	96298493	Body;5'UTR	LNPEP
644	cg14969320	3.25934211577811	0.000160584891515958	4.92691119286264e-05	0.0011711168679204	0.841234725043372	FALSE	1	No	KIAA0562	1	3731835	3'UTR	CEP104
645	cg11898425	-3.25825782151291	-0.000289710984651136	8.89159178068402e-05	0.00117553281658248	0.841234725043372	FALSE	1	No	CCNB3;CCNB3	X	50026326	TSS1500;TSS1500	CCNB3
646	cg09261702	-3.25787255019525	-0.000134106113285763	4.11637076710463e-05	0.00117710560025505	0.841234725043372	FALSE	1	No	NAV2;NAV2;NAV2	11	20023953	Body;Body;Body	NAV2
647	cg00690609	3.25744128874298	0.000488095107168217	0.000149840032069026	0.0011788684396013	0.841234725043372	FALSE	1	No	NA	10	72218900	NA	NODAL
648	cg19180498	3.25684872788503	0.00014568975521176	4.4733350359312e-05	0.00118129459941572	0.841234725043372	FALSE	1	No	KIAA1529	9	100000415	TSS1500	LOC100499484
649	cg02050934	-3.25636033419465	-0.000267078515034982	8.20174942651225e-05	0.0011832977358743	0.841234725043372	FALSE	1	No	NA	12	67192853	NA	GRIP1
651	cg03168582	3.25581473377761	0.000115185066348871	3.53782618998181e-05	0.00118553922371404	0.841234725043372	FALSE	1	No	DMRT1	9	841850	1stExon	DMRT1
652	cg16970798	-3.25552708682038	-0.00045584851971759	0.000140022954059587	0.00118672254461624	0.841234725043372	FALSE	1	No	CLDN16	3	190116113	Body	CLDN16
654	cg11723406	3.25500813254481	0.000353481547452713	0.000108596210227087	0.00118886018340165	0.841234725043372	FALSE	1	No	NA	6	160180425	NA	LOC100129518
655	cg26104239	-3.25490560824746	-0.000357603582456016	0.000109866037758484	0.00118928291556785	0.841234725043372	FALSE	1	No	TRIM55;TRIM55;TRIM55;TRIM55	8	67047851	Body;Body;Body;Body	TRIM55
657	cg06046805	-3.25452869400023	-0.000297057167220328	9.12750186433927e-05	0.00119083821967675	0.841234725043372	FALSE	1	No	PDE4D;PDE4D;PDE4D	5	58299024	Body;Body;Body	PDE4D
658	cg27254860	-3.2541311938167	-0.000379498572185759	0.000116620550796126	0.00119248051005607	0.841234725043372	FALSE	1	No	FHIT;FHIT	3	59983787	Body;Body	NPCR
659	cg00418163	3.25303307628729	0.000561089468673118	0.000172481943931998	0.00119702833815826	0.841234725043372	FALSE	1	No	TMTC2	12	83476631	Body	TMTC2
660	cg08747889	-3.25207500853816	-0.000231603230790199	7.12170630081216e-05	0.0012010092644945	0.841234725043372	FALSE	1	No	PTK7;PTK7;PTK7;PTK7	6	43043786	TSS1500;TSS1500;TSS1500;TSS1500	PTK7
661	cg06908202	3.25145630654784	0.000886360986895943	0.000272604305065079	0.00120358658091466	0.841234725043372	FALSE	1	No	OPCML	11	133023057	Body	AK056505
662	cg04332513	-3.25120791283527	-2.15271173337244e-05	6.62126751375653e-06	0.00120462275014531	0.841234725043372	FALSE	1	No	WDR5B	3	122135059	TSS200	WDR5B
664	cg06629170	3.24880169970465	0.000389595017866115	0.00011991960540452	0.00121470305256163	0.841234725043372	FALSE	1	No	NA	5	139141138	NA	PSD2
665	cg25963822	3.24788765107472	3.62187917406661e-05	1.11514915636572e-05	0.00121855268098171	0.841234725043372	FALSE	1	No	GNB2	7	100270831	TSS1500	GNB2
667	cg08916508	-3.24686761076263	-0.00017206312709314	5.29935764928602e-05	0.00122286203787234	0.841234725043372	FALSE	1	No	MED7;MED7	5	156566250	Body;Body	MED7
668	cg21747876	3.2465144592045	0.000332495140479873	0.000102416035615423	0.00122435727895167	0.841234725043372	FALSE	1	No	ADAMTS2;ADAMTS2	5	178687984	Body;Body	ADAMTS2
672	cg24894158	-3.24480483998086	-0.000291680396027319	8.98915067043108e-05	0.0012316197488174	0.841234725043372	FALSE	1	No	UTRN	6	145069599	Body	UTRN
673	cg01775921	3.24464861893247	0.000545864306048217	0.000168235260626716	0.00123228536071772	0.841234725043372	FALSE	1	No	TRIM15	6	30138213	Body	TRIM15
674	cg16030878	3.24360546218139	0.00056255413408423	0.000173434821418108	0.00123673848541138	0.841234725043372	FALSE	1	No	TBC1D16	17	77914307	3'UTR	TBC1D16
675	cg05318102	-3.24293592722668	-4.04491474472221e-05	1.24730023518577e-05	0.00123960450069583	0.841234725043372	FALSE	1	No	SLC37A4;SLC37A4;SLC37A4;SLC37A4;SLC37A4	11	118901735	TSS200;TSS200;TSS200;TSS200;TSS1500	SLC37A4
676	cg25567280	3.24260871956726	0.000356455840393033	0.000109928724437836	0.00124100738256162	0.841234725043372	FALSE	1	No	RNF13;RNF13	3	149654539	Body;Body	RNF13
677	cg05429359	-3.24215721406343	-0.000139194990755432	4.29328319279674e-05	0.00124294559606907	0.841234725043372	FALSE	1	No	ABCB8	7	150725385	TSS200	ABCB8
678	cg10182541	-3.24171870892153	-0.000111217567456959	3.43082103795364e-05	0.00124483068307001	0.841234725043372	FALSE	1	No	GABARAP;GABARAP	17	7145706	1stExon;5'UTR	GABARAP
679	cg16739096	-3.24164887888304	-0.000141563453295307	4.36701995140464e-05	0.00124513111907465	0.841234725043372	FALSE	1	No	ERN1	17	62131731	Body	ERN1
680	cg06081517	3.24158845941178	5.71367479241863e-05	1.76261572496326e-05	0.00124539112130029	0.841234725043372	FALSE	1	No	C21orf33;C21orf33	21	45553342	TSS200;TSS200	C21orf33
681	cg15133790	3.24151204755647	0.000170563735075285	5.26185720037227e-05	0.00124572001526784	0.841234725043372	FALSE	1	No	ANK1	8	41689378	Body	ANK1
682	cg00032805	3.24149766358168	0.00023340051036097	7.2003911334946e-05	0.00124578193614854	0.841234725043372	FALSE	1	No	MARCH1	4	165304473	TSS200	Mar-01
683	cg26873338	-3.24076923732641	-0.000553583837314695	0.000170818653466174	0.00124892143023066	0.841234725043372	FALSE	1	No	CPSF6	12	69637167	Body	CPSF6
684	cg11380607	3.24072465082449	7.26226019013174e-05	2.24093712752921e-05	0.00124911383422232	0.841234725043372	FALSE	1	No	S1PR2	19	10342000	TSS200	S1PR2
685	cg12730468	-3.24055433574397	-0.000531017381658048	0.000163866217517422	0.00124984904688258	0.841234725043372	FALSE	1	No	NA	17	63274652	NA	RGS9
686	cg22619386	3.23978669782735	8.83197539958431e-05	2.72609780313845e-05	0.00125316774296996	0.841234725043372	FALSE	1	No	ACTL6A;ACTL6A;ACTL6A	3	179280643	TSS200;TSS200;TSS200	ACTL6A
687	cg03769992	-3.2396298173401	-0.000231797343320357	7.15505648452988e-05	0.00125384698035816	0.841234725043372	FALSE	1	No	WDFY4	10	50010141	Body	WDFY4
688	cg06850548	3.23920365689225	6.35502278720171e-05	1.96190899379844e-05	0.00125569382535663	0.841234725043372	FALSE	1	No	LYSMD1;SCNM1;LYSMD1;SCNM1	1	151138564	TSS200;5'UTR;TSS200;1stExon	SCNM1
689	cg05161980	3.23917438617648	0.000414615832364261	0.000128000466456415	0.0012558207677441	0.841234725043372	FALSE	1	No	NA	1	39185780	NA	RRAGC
690	cg17095958	-3.23884694974337	-0.000240345757243425	7.42071981087184e-05	0.00125724161651672	0.841234725043372	FALSE	1	No	XRCC5	2	217009673	Body	XRCC5
691	cg06646139	-3.2387985680395	-0.000278249014345756	8.59111823413536e-05	0.00125745168590099	0.841234725043372	FALSE	1	No	NA	4	78096345	NA	CCNG2
692	cg16998150	3.23722517161618	0.000136864093035171	4.22782122897066e-05	0.00126430097180959	0.841234725043372	FALSE	1	No	C1orf114	1	169396834	TSS200	C1orf114
693	cg16204135	-3.23708951092856	-1.998114720951e-05	6.17256555373361e-06	0.00126489314141641	0.841234725043372	FALSE	1	No	NDUFA13;TSSK6	19	19626951	TSS200;TSS1500	NDUFA13
694	cg00240195	-3.23707187009469	-0.000681528016586909	0.000210538426064347	0.00126497016390008	0.841234725043372	FALSE	1	No	NR4A2	2	157184880	Body	NR4A2
695	cg21573359	-3.23615822217766	-0.0012355843976404	0.00038180592938035	0.00126896522293062	0.841234725043372	FALSE	1	No	NA	1	220132728	NA	SLC30A10
696	cg21648324	-3.23607259061694	-0.000432581477041855	0.000133674837300045	0.00126934025713964	0.841234725043372	FALSE	1	No	NA	11	12692986	NA	DD413619
697	cg25304837	-3.23569738832292	-0.000135462726728889	4.18650789835141e-05	0.00127098471218961	0.841234725043372	FALSE	1	No	NA	5	10018020	NA	LOC285692
698	cg18222926	-3.23551664674168	-0.000239086749671937	7.38944582197434e-05	0.00127177757849554	0.841234725043372	FALSE	1	No	PANK1;PANK1;PANK1	10	91351227	Body;Body;Body	MIR107
699	cg27046460	3.23434639862092	0.000512207946155473	0.000158365209853178	0.001276922235605	0.841234725043372	FALSE	1	No	NA	1	230837380	NA	AGT
700	cg02070113	-3.23425097566356	-0.000529793934524641	0.000163807304538556	0.00127734258283936	0.841234725043372	FALSE	1	No	NA	16	73602654	NA	TRNA_Lys
701	cg20684615	3.23333935699383	0.000711829230349301	0.000220152960068849	0.00128136480817366	0.841234725043372	FALSE	1	No	C9orf86;C9orf86	9	139726218	Body;Body	MIR4292
702	cg03550219	-3.23313320317256	-5.78155248453075e-05	1.78821969934846e-05	0.00128227601878193	0.841234725043372	FALSE	1	No	TOP2B	3	25705846	TSS200	TOP2B
703	cg16622950	-3.23269598438967	-3.88391962979613e-05	1.20144908415488e-05	0.001284210532631	0.841234725043372	FALSE	1	No	NA	12	115100633	NA	TBX3
704	cg05217397	3.23260242632751	0.000230810131450118	7.14007171343791e-05	0.00128462483920814	0.841234725043372	FALSE	1	No	RAI1	17	17697732	Body	RAI1
705	cg01372366	3.23113441015181	0.000262436731713043	8.12212363832654e-05	0.00129114192085567	0.841234725043372	FALSE	1	No	PTPRJ;PTPRJ	11	48041783	Body;Body	PTPRJ
709	cg14345012	3.22920483110089	0.000571554454274899	0.000176995416571344	0.00129975457555848	0.841234725043372	FALSE	1	No	MIR663	20	26189240	TSS1500	MIR663A
710	cg22140378	3.22914252990809	0.000203117135774591	6.29012605957571e-05	0.00130003353975117	0.841234725043372	FALSE	1	No	CHGB	20	5891760	TSS1500	CHGB
711	cg11742922	3.22895288392593	0.000310812341528607	9.62579364585542e-05	0.00130088305279985	0.841234725043372	FALSE	1	No	WDR8	1	3561824	Body	WRAP73
712	cg21111795	3.22886527217273	0.000304624723711912	9.43442039335781e-05	0.00130127568017775	0.841234725043372	FALSE	1	No	STOX2	4	184930229	Body	STOX2
713	cg11379392	-3.2287060334562	-8.6598923648464e-05	2.68215572279162e-05	0.00130198958060695	0.841234725043372	FALSE	1	No	SLC1A5;SLC1A5;SLC1A5	19	47291807	1stExon;5'UTR;TSS1500	SLC1A5
714	cg16399312	-3.2281408864843	-6.15023890536956e-05	1.90519531880396e-05	0.00130452617774479	0.841234725043372	FALSE	1	No	PPME1;C2CD3	11	73882310	TSS200;TSS1500	PPME1
715	cg18224793	3.22804194334612	0.00047409002939944	0.000146866130527415	0.00130497074250772	0.841234725043372	FALSE	1	No	TFR2	7	100222124	Body	TFR2
716	cg12128828	3.22792952085353	0.000218166326257625	6.75870786050922e-05	0.00130547604186604	0.841234725043372	FALSE	1	No	TTC7B	14	91164042	Body	BC039357
717	cg00459116	3.2279101164775	0.000404655401322977	0.000125361421700478	0.00130556327598628	0.841234725043372	FALSE	1	No	NA	1	247112228	NA	ZNF695
720	cg04042248	-3.22665246122273	-0.000762379000572019	0.000236275523854564	0.00131122869026684	0.841234725043372	FALSE	1	No	NA	2	11214061	NA	AX746649
721	cg12296326	-3.22544739596448	-0.000169621461987026	5.25885066980933e-05	0.00131667852232796	0.841234725043372	FALSE	1	No	LOC285830;LOC285830	6	29717114	TSS1500;TSS1500	HLA-F-AS1
722	cg15536446	3.22517766796888	0.000258011955469283	7.99992998933825e-05	0.00131790121579638	0.841234725043372	FALSE	1	No	INTS4	11	77702011	Body	INTS4
723	cg00428624	3.22454382601949	0.000166334159889578	5.15837801760962e-05	0.00132077859402879	0.841234725043372	FALSE	1	No	TLCD2	17	1613842	TSS200	TLCD2
724	cg11868921	-3.22438262474531	-0.000405733865833083	0.000125833039391574	0.00132151130665607	0.841234725043372	FALSE	1	No	CNKSR3	6	154812487	Body	CNKSR3
725	cg12803068	-3.22421619983687	-0.00139451241277622	0.000432512066916225	0.0013222681567507	0.841234725043372	FALSE	1	No	MYO1G	7	45002919	Body	MYO1G
726	cg07247409	-3.22395694441503	-0.000227091300659048	7.04386890316403e-05	0.00132344797051004	0.841234725043372	FALSE	1	No	COL24A1	1	86550209	Body	COL24A1
727	cg00403724	3.22395012249755	0.000500965413079902	0.000155388698349902	0.0013234790286796	0.841234725043372	FALSE	1	No	TNMD	X	99839289	TSS1500	TNMD
728	cg09504829	-3.22388370584645	-5.15105728416395e-05	1.59778011682698e-05	0.0013237814392435	0.841234725043372	FALSE	1	No	TRIB1	8	126442440	TSS200	TRIB1
729	cg07683142	-3.22385713364682	-0.000338153925563975	0.00010489110141846	0.00132390244658543	0.841234725043372	FALSE	1	No	KCNQ1;KCNQ1OT1;KCNQ1	11	2704514	Body;Body;Body	KCNQ1OT1
730	cg05642044	-3.22369622064807	-0.000188018964674216	5.83240329749239e-05	0.0013246354480586	0.841234725043372	FALSE	1	No	PRKCI	3	169940769	Body	PRKCI
731	cg05616095	-3.22302839336685	-0.000496132101425222	0.000153933518688909	0.00132768159136465	0.841234725043372	FALSE	1	No	NA	16	88144249	NA	AK126852
733	cg06736663	3.22218965785967	0.000459423511967424	0.000142581151561574	0.00133151646979163	0.841234725043372	FALSE	1	No	WNT10A	2	219754761	Body	WNT10A
734	cg02590376	3.22191734311224	0.00026585945494452	8.25159141692041e-05	0.00133276375195454	0.841234725043372	FALSE	1	No	BRD2;BRD2	6	32948526	3'UTR;3'UTR	BRD2
735	cg06885910	3.22155410685062	0.000608514907004785	0.000188888619225976	0.00133442916319478	0.841234725043372	FALSE	1	No	DOK7;DOK7	4	3472071	Body;Body	DOK7
736	cg14944166	-3.22151614040538	-0.000207323264422977	6.43558049648288e-05	0.00133460334755039	0.841234725043372	FALSE	1	No	CHRM2;CHRM2;CHRM2;CHRM2;CHRM2;CHRM2;CHRM2;CHRM2	7	136686832	5'UTR;5'UTR;5'UTR;5'UTR;5'UTR;5'UTR;5'UTR;5'UTR	CHRM2
737	cg11540624	-3.22134285092044	-1.36630681200684e-05	4.24142003890224e-06	0.00133539864070033	0.841234725043372	FALSE	1	No	PTMA;PTMA	2	232573066	TSS200;TSS200	PTMA
738	cg02746744	3.22126404677725	0.000375249691258	0.000116491441188568	0.00133576044862617	0.841234725043372	FALSE	1	No	NA	19	14380262	NA	LPHN1
740	cg06944092	-3.2199283420067	-0.000556886488794351	0.000172949963366978	0.00134190678018196	0.841234725043372	FALSE	1	No	APLP1;APLP1	19	36369620	Body;Body	APLP1
741	cg25711375	3.21891738811774	0.000548366898773364	0.000170357555865707	0.00134657612296064	0.841234725043372	FALSE	1	No	NA	13	113586361	NA	BC035340
742	cg09631059	3.21889607307148	0.000582993632705495	0.000181116016010173	0.00134667473331779	0.841234725043372	FALSE	1	No	TSPAN4;TSPAN4;TSPAN4;TSPAN4;TSPAN4;TSPAN4;TSPAN4	11	856942	5'UTR;Body;Body;Body;Body;Body;Body	AK126635
744	cg08979515	-3.21824348550043	-0.00144847721723407	0.000450083166099792	0.00134969704943834	0.841234725043372	FALSE	1	No	ABHD10	3	111697575	TSS1500	ABHD10
746	cg21929969	-3.21740488331036	-0.000248610550521647	7.72705206644224e-05	0.00135359005819982	0.841234725043372	FALSE	1	No	NA	5	60571434	NA	ZSWIM6
747	cg01324548	3.21699259533828	0.000543513067358318	0.000168950674038205	0.00135550780974763	0.841234725043372	FALSE	1	No	C16orf38	16	1539318	TSS1500	PTX4
748	cg13771376	3.21695404935624	0.000246459527174225	7.66126974128045e-05	0.00135568723416033	0.841234725043372	FALSE	1	No	DDX31;GTF3C4;DDX31	9	135546871	TSS1500;Body;TSS1500	DDX31
751	cg22387369	-3.21632737272276	-0.00042639823554099	0.000132573020755666	0.0013586073797086	0.841234725043372	FALSE	1	No	ALPK3	15	85360691	1stExon	ALPK3
754	cg22325580	3.2149829697627	0.000248049691614135	7.71542785598156e-05	0.00136489156544669	0.841234725043372	FALSE	1	No	ARHGEF10	8	1899943	Body	ARHGEF10
755	cg04459865	3.21410259165459	8.48055477441565e-05	2.63854514054261e-05	0.00136902129191223	0.841234725043372	FALSE	1	No	IFT172	2	27712752	TSS200	IFT172
757	cg10493736	-3.21379979221266	-0.000293792891375158	9.14160527631642e-05	0.00137044434761838	0.841234725043372	FALSE	1	No	BANP;BANP	16	88023582	Body;Body	BANP
760	cg19215678	-3.21315411319859	-0.000128061239375596	3.98553056791028e-05	0.00137348338958005	0.841234725043372	FALSE	1	No	NCOR2;NCOR2	12	124821188	Body;Body	NCOR2
761	cg22218806	-3.21311812404985	-0.000333079978571995	0.00010366253766985	0.00137365296421235	0.841234725043372	FALSE	1	No	NA	1	203434261	NA	PRELP
762	cg24733126	3.21286686624792	0.00056044106636897	0.000174436442498307	0.00137483738669135	0.841234725043372	FALSE	1	No	SCUBE2;SCUBE2	11	9112214	Body;Body	SCUBE2
763	cg14423778	-3.21239455153547	-0.000526524702971886	0.000163904120283175	0.00137706642081001	0.841234725043372	FALSE	1	No	MBNL1;MBNL1;LOC401093;LOC401093	3	151985433	TSS1500;TSS1500;Body;Body	MBNL1
764	cg19923417	-3.21082057368631	-9.45655567849167e-05	2.94521461460386e-05	0.00138451876094091	0.841234725043372	FALSE	1	No	PRKCZ	1	2002516	Body	PRKCZ
765	cg04423342	3.21076841802719	0.000130927974947581	4.07777696493067e-05	0.00138476634006472	0.841234725043372	FALSE	1	No	NA	10	102729112	NA	SEMA4G
766	cg06400065	3.21057355444829	0.000544156653590393	0.00016948892288621	0.0013856917053711	0.841234725043372	FALSE	1	No	NA	11	111800554	NA	DIXDC1
767	cg20253151	3.21037061298091	0.000167694102248549	5.22351225028317e-05	0.00138665603833305	0.841234725043372	FALSE	1	No	DUSP5	10	112258544	Body	DUSP5
768	cg13529074	-3.2101696242341	-0.000323845595070795	0.000100881147409168	0.00138761170366391	0.841234725043372	FALSE	1	No	C8orf41;C8orf41;C8orf41	8	33370659	1stExon;5'UTR;TSS200	TTI2
769	cg15571561	-3.20974886755627	-0.000590364647116873	0.000183928609831193	0.00138961429719794	0.841234725043372	FALSE	1	No	ARPP-21	3	35706161	5'UTR	ARPP21
770	cg21044797	-3.2094588428385	-1.2382340154217e-05	3.85807725244605e-06	0.00139099622599441	0.841234725043372	FALSE	1	No	DENND3	8	142138325	TSS1500	DENND3
771	cg00593536	3.20913804909787	0.000400229430778872	0.000124715554349986	0.00139252624428579	0.841234725043372	FALSE	1	No	NXPH2	2	139538222	TSS1500	NXPH2
773	cg03693842	-3.20856992185142	-0.00024325898945788	7.58153929578425e-05	0.00139523973076766	0.841234725043372	FALSE	1	No	GABRA3	X	151620975	TSS1500	GABRA3
774	cg18852414	3.20853180659055	0.000602157113580841	0.000187673724269764	0.00139542195147457	0.841234725043372	FALSE	1	No	SMYD2	1	214477280	Body	SMYD2
775	cg03478199	3.20763784549509	0.000593910288855543	0.000185155032289461	0.00139970209547579	0.841234725043372	FALSE	1	No	GRM1;GRM1;GRM1;GRM1	6	146348913	5'UTR;1stExon;5'UTR;1stExon	GRM1
776	cg24752644	3.20694659455246	0.000193174915896322	6.02363993913907e-05	0.00140302000903577	0.841234725043372	FALSE	1	No	PDE4D;PDE4D;PDE4D	5	58858686	Body;Body;Body	PDE4D
777	cg03800844	-3.20689477832237	-0.000701923313012141	0.000218879433699206	0.00140326901269829	0.841234725043372	FALSE	1	No	NA	13	112652438	NA	SOX1
778	cg03469521	-3.20684248582068	-0.000344868246499811	0.000107541373804505	0.00140352034649124	0.841234725043372	FALSE	1	No	CA7;CA7	16	66878810	TSS200;Body	CA7
779	cg13173541	-3.2063787502663	-0.000261341893927067	8.15068693632535e-05	0.00140575102248753	0.841234725043372	FALSE	1	No	MIR1827	12	100583499	TSS200	MIR1827
780	cg16322655	-3.20619919308081	-1.74990339558806e-05	5.4578748549512e-06	0.00140661561380774	0.841234725043372	FALSE	1	No	DNAJC24;DCDC1	11	31391333	TSS200;TSS200	DCDC1
781	cg07904051	3.20559144606354	0.000415231225406	0.000129533420709587	0.00140954564253504	0.841234725043372	FALSE	1	No	SLC6A12;SLC6A12;SLC6A12	12	322983	TSS200;TSS1500;5'UTR	SLC6A12
782	cg17322000	3.20558024866972	0.000378807309875196	0.000118171214098414	0.00140959967952204	0.841234725043372	FALSE	1	No	TOP1MT	8	144408126	Body	TOP1MT
784	cg08309069	3.2048790293409	0.00147613574191712	0.000460590159067782	0.00141298747735177	0.841234725043372	FALSE	1	No	HLA-C	6	31240651	TSS1500	HLA-C
785	cg19245980	-3.20484282443711	-0.000342186151454655	0.000106771586065147	0.00141316259801746	0.841234725043372	FALSE	1	No	NA	3	18632261	NA	SATB1
786	cg17494772	-3.20474671396373	-0.00074560073506888	0.000232655121173897	0.00141362757514455	0.841234725043372	FALSE	1	No	FBXL18	7	5540480	Body	MIR589
787	cg15342087	3.20470659146907	0.000411122606852593	0.000128287128671	0.00141382172736386	0.841234725043372	FALSE	1	No	NA	6	30720209	NA	IER3
788	cg21878995	3.20324342722777	0.000407692278419638	0.000127274834923324	0.00142091881430183	0.841234725043372	FALSE	1	No	ZDHHC11	5	849140	Body	ZDHHC11
789	cg08492173	-3.20282030867291	-0.000502484096958426	0.00015688800760934	0.00142297728041459	0.841234725043372	FALSE	1	No	IRX1	5	3597311	Body	IRX1
790	cg01875467	3.20234521403185	0.000496660581588878	0.000155092767454502	0.00142529189283989	0.841234725043372	FALSE	1	No	CSF1R	5	149493008	TSS200	CSF1R
791	cg06192883	3.2017703651451	0.000387822405651052	0.000121127489301837	0.00142809714808932	0.841234725043372	FALSE	1	No	MYO5C	15	52554171	Body	MYO5C
792	cg10046893	-3.20157336043636	-0.000516159028264127	0.000161220428256492	0.00142905970154902	0.841234725043372	FALSE	1	No	SNORD114-30	14	101456920	TSS1500	SNORD114-29
793	cg25922112	3.20148158038646	0.000568908463400461	0.000177701620051734	0.00142950833811982	0.841234725043372	FALSE	1	No	ENPP6	4	185019116	Body	ENPP6
794	cg13490966	3.20113769282974	7.78070061205508e-05	2.43060479075397e-05	0.00143119047664531	0.841234725043372	FALSE	1	No	ZNF593	1	26496285	TSS200	ZNF593
795	cg06745965	-3.20090928291607	-0.000201879790141852	6.30695131596908e-05	0.00143230876251266	0.841234725043372	FALSE	1	No	C1orf151	1	19922175	TSS1500	MINOS1
796	cg08076091	-3.2006432895999	-0.000505208008868601	0.000157845771351719	0.00143361207258524	0.841234725043372	FALSE	1	No	NBEAL1	2	203926405	Body	NBEAL1
798	cg04374043	3.20032420630285	0.00043454815477122	0.000135782541629815	0.00143517695750972	0.841234725043372	FALSE	1	No	NA	19	42777956	NA	DQ597999
799	cg19729188	-3.20031646141837	-0.000390309483568979	0.000121959652513863	0.00143521496046923	0.841234725043372	FALSE	1	No	C1orf52;C1orf52	1	85725931	TSS1500;TSS1500	C1orf52
800	cg21618333	3.20014399265739	8.35815307015522e-05	2.61180530917755e-05	0.00143606147909386	0.841234725043372	FALSE	1	No	C2CD4A	15	62359139	TSS200	C2CD4A
801	cg06297391	-3.20010111198638	-0.000164861320154518	5.15175347232027e-05	0.00143627201943869	0.841234725043372	FALSE	1	No	NHLRC4	16	616827	TSS1500	NHLRC4
802	cg24268161	3.19987101411231	0.000927548526620166	0.000289870598698955	0.00143740226698899	0.841234725043372	FALSE	1	No	SYNGR1;SYNGR1	22	39747459	Body;Body	SYNGR1
803	cg00597055	-3.19980023657708	-6.13255009994874e-05	1.91654154839019e-05	0.00143775009353164	0.841234725043372	FALSE	1	No	CHP;EXD1	15	41523239	TSS200;TSS1500	CHP
804	cg13790426	3.19970342233105	0.000159351469905438	4.98019500161509e-05	0.00143822599985503	0.841234725043372	FALSE	1	No	CLCC1;CLCC1	1	109506963	TSS1500;TSS1500	AKNAD1
805	cg07830126	3.19910607788176	0.000245448290974274	7.67240238363066e-05	0.00144116556485014	0.841234725043372	FALSE	1	No	MEGF6;MIR551A	1	3477690	Body;TSS1500	MIR551A
806	cg27343325	3.19905552217327	0.000284424063888402	8.89087613256489e-05	0.00144141460684381	0.841234725043372	FALSE	1	No	ADAM33;ADAM33	20	3649247	3'UTR;3'UTR	ADAM33
808	cg14311320	3.19886393652787	0.000227803562782697	7.1213895715102e-05	0.0014423587358889	0.841234725043372	FALSE	1	No	GPR37	7	124405732	TSS200	GPR37
809	cg23335299	3.1985234389676	0.000879911034855107	0.000275099136099849	0.00144403810888158	0.841234725043372	FALSE	1	No	NA	15	90291756	NA	MESP1
810	cg23871640	3.19836909219964	0.000118590661251861	3.70784790101577e-05	0.0014447999596074	0.841234725043372	FALSE	1	No	ALX3	1	110611807	Body	ALX3
811	cg18788313	-3.19831030564444	-0.000536735745799898	0.000167818533696576	0.00144509022579109	0.841234725043372	FALSE	1	No	NA	1	35391769	NA	DLGAP3
812	cg00713214	3.1979901162196	0.000183669670755754	5.74328450310765e-05	0.00144667214821436	0.841234725043372	FALSE	1	No	TNNC2	20	44453049	Body	TNNC2
813	cg18127003	-3.19734697328059	-8.82569940719939e-05	2.76031956523753e-05	0.00144985448366766	0.841234725043372	FALSE	1	No	GATA4	8	11614472	Body	GATA4
815	cg12201332	-3.19702596141243	-0.000276643890066941	8.65316370295353e-05	0.00145144530043242	0.841234725043372	FALSE	1	No	RALGAPA1;RALGAPA1	14	36101127	Body;Body	RALGAPA1
817	cg25191743	-3.1963315253613	-2.73809673043737e-05	8.56637275799437e-06	0.00145489218788562	0.841234725043372	FALSE	1	No	MAP3K14	17	43394540	TSS200	MAP3K14
818	cg09491787	3.19632121527445	5.19525964494308e-05	1.62538721706572e-05	0.00145494341971553	0.841234725043372	FALSE	1	No	ANKHD1;ANKHD1-EIF4EBP3;ANKHD1;ANKHD1	5	139781927	Body;Body;Body;Body	ANKHD1
819	cg24767634	-3.19630554237858	-0.000129386725879694	4.04800868265582e-05	0.00145502130305976	0.841234725043372	FALSE	1	No	C1QL3	10	16556469	3'UTR	C1QL3
820	cg07080049	3.19600425526149	0.000111696171176768	3.49486928851506e-05	0.00145651923827886	0.841234725043372	FALSE	1	No	FAM120A;FAM120AOS;FAM120A	9	96214194	1stExon;Body;5'UTR	FAM120A
821	cg14218108	-3.19573523780399	-0.000477119449060596	0.000149298804048754	0.00145785793917397	0.841234725043372	FALSE	1	No	CLNK	4	10658271	Body	CLNK
822	cg08685384	3.1956329886787	8.77963098153301e-05	2.74738401206803e-05	0.00145836705542205	0.841234725043372	FALSE	1	No	ATP5SL;ATP5SL;ATP5SL;ATP5SL;ATP5SL;ATP5SL;ATP5SL	19	41945961	TSS200;TSS1500;TSS1500;TSS200;TSS200;TSS200;TSS200	ATP5SL
823	cg18693004	-3.19506475517636	-0.000350777936888317	0.000109787426473914	0.00146119938254802	0.841234725043372	FALSE	1	No	SP4	7	21521627	Body	Mir_1183
824	cg11517468	3.19496919182381	3.18800611445048e-05	9.97820612044976e-06	0.00146167621131336	0.841234725043372	FALSE	1	No	CAMTA1	1	7023784	Body	CAMTA1
825	cg06368590	-3.19453903850274	-0.000114021476339444	3.56926226179053e-05	0.00146382431053744	0.841234725043372	FALSE	1	No	TRPS1	8	116679763	5'UTR	TRPS1
826	cg25571941	3.19438800678323	0.000331894228868893	0.000103899159452177	0.00146457922388472	0.841234725043372	FALSE	1	No	ZMYND11;ZMYND11;ZMYND11	10	294428	Body;Body;Body	ZMYND11
827	cg02197634	-3.19437028963029	-0.00147156725653329	0.000460675226447717	0.00146466780443911	0.841234725043372	FALSE	1	No	HLA-DPB1	6	33048875	Body	HLA-DPA1
828	cg05361594	-3.19234666144931	-0.000201170617508672	6.30165326147071e-05	0.00147481797000847	0.841234725043372	FALSE	1	No	NA	13	68220805	NA	PCDH9
830	cg08857898	-3.19137857444437	-2.61362347385943e-05	8.18963784111533e-06	0.00147969666091951	0.841234725043372	FALSE	1	No	PCMT1	6	150070787	TSS200	PCMT1
833	cg18039847	3.18978876352502	7.55768642505754e-05	2.36933759109038e-05	0.00148774088383821	0.841234725043372	FALSE	1	No	HDAC11;HDAC11	3	13521379	TSS1500;TSS1500	HDAC11
834	cg06441568	3.18953036505325	0.000162676852062146	5.10033871583567e-05	0.0014890521528714	0.841234725043372	FALSE	1	No	NKX6-1	4	85419504	TSS200	NKX6-1
835	cg25978487	3.18913028399764	0.000126937169694786	3.98030680438892e-05	0.0014910845098391	0.841234725043372	FALSE	1	No	PBX2	6	32157150	Body	PBX2
837	cg11368628	3.18866039467638	0.000293683377995883	9.21024322584498e-05	0.0014934747537162	0.841234725043372	FALSE	1	No	SYT8	11	1856183	Body	SYT8
838	cg24241925	-3.1885516688039	-3.01266588117838e-05	9.44838344836513e-06	0.0014940283267768	0.841234725043372	FALSE	1	No	NFE2L1	17	46125675	TSS200	NFE2L1
839	cg20014585	-3.18845525422666	-0.000304524503689329	9.55084764905035e-05	0.00149451937589631	0.841234725043372	FALSE	1	No	ZNF410	14	74371612	Body	ZNF410
843	cg17528218	-3.18784145955624	-0.000300249472259073	9.41858232500899e-05	0.0014976489894976	0.841234725043372	FALSE	1	No	LRRTM4;LRRTM4	2	77747049	Body;Body	LRRTM4
844	cg00187120	3.18755215619705	0.000574435965063369	0.000180212255961549	0.00149912618535598	0.841234725043372	FALSE	1	No	NA	7	54731309	NA	BC036261
845	cg22118655	-3.18727805838686	-0.000294168012916247	9.22944303971806e-05	0.00150052698193452	0.841234725043372	FALSE	1	No	ELFN2	22	37823656	TSS200	ELFN2
846	cg00579200	3.18703265726338	6.49916970336475e-05	2.03925419105853e-05	0.00150178214725435	0.841234725043372	FALSE	1	No	NA	11	133705235	NA	SPATA19
847	cg19410609	-3.18687538906632	-0.000585103861803097	0.000183597973052382	0.0015025870443111	0.841234725043372	FALSE	1	No	NA	2	31541350	NA	XDH
848	cg00102726	3.18661700813988	0.000359929353212327	0.000112950301932402	0.0015039103000621	0.841234725043372	FALSE	1	No	COL18A1;COL18A1;COL18A1	21	46897181	Body;Body;Body	SLC19A1
852	cg14317321	3.18460467989314	0.000296273184685256	9.30329552537106e-05	0.00151425298872319	0.841234725043372	FALSE	1	No	LOC285830;LOC285830	6	29700690	Body;Body	HLA-F-AS1
853	cg07372195	-3.1840933571274	-0.000205017987081537	6.43881834125926e-05	0.0015168914570997	0.841234725043372	FALSE	1	No	ABCA5;ABCA5;ABCA5	17	67310842	5'UTR;1stExon;5'UTR	ABCA5
854	cg14196261	3.18405055718993	0.000115990807934454	3.64286954151951e-05	0.00151711250074527	0.841234725043372	FALSE	1	No	ACOT9;ACOT9	X	23761469	TSS200;TSS200	ACOT9
855	cg04144589	-3.18301272358789	-1.62670854910681e-05	5.11059392584891e-06	0.00152248158502411	0.841234725043372	FALSE	1	No	AKAP5	14	64932036	TSS200	AKAP5
856	cg20335293	-3.18233524985633	-0.000310939821754155	9.77080657256941e-05	0.00152599585500687	0.841234725043372	FALSE	1	No	NA	2	156586057	NA	BC032407
857	cg03835158	-3.18158177697569	-0.000185255237485447	5.82274008564208e-05	0.00152991315051865	0.841234725043372	FALSE	1	No	PCMTD1	8	52773607	Body	PCMTD1
858	cg12017221	-3.18139290118837	-0.000291184856317332	9.15274740848775e-05	0.00153089656717154	0.841234725043372	FALSE	1	No	NA	12	22968563	NA	Mir_720
859	cg02696670	3.1813589525634	0.000452438445739635	0.000142215465933223	0.00153107338880495	0.841234725043372	FALSE	1	No	UBE2U	1	64669384	TSS200	UBE2U
860	cg24881993	3.18052817959962	0.00053105276029208	0.000166969990612984	0.00153540635481103	0.841234725043372	FALSE	1	No	RBMS2	12	56981896	Body	BAZ2A
861	cg20099018	-3.18048674279074	-3.11616353232622e-05	9.79775670937688e-06	0.00153562276801375	0.841234725043372	FALSE	1	No	DNAJC7;DNAJC7;DNAJC7;NKIRAS2	17	40169396	TSS1500;Body;1stExon;TSS200	NKIRAS2
862	cg26640467	3.18038463611536	0.000174394282559029	5.48343368844973e-05	0.00153615616362868	0.841234725043372	FALSE	1	No	GRM8	7	126893304	TSS1500	GRM8
863	cg13214309	-3.17919570916767	-0.000310634980244308	9.77086686889225e-05	0.00154237960648538	0.841234725043372	FALSE	1	No	NA	1	2250136	NA	MORN1
864	cg11122256	3.17907444688899	0.00049926864043689	0.000157048426760018	0.0015430156603847	0.841234725043372	FALSE	1	No	MIR1228;LRP1	12	57588350	Body;Body	MIR1228
865	cg04028591	3.17862143373464	6.56427318168507e-05	2.06513210790646e-05	0.00154539398070314	0.841234725043372	FALSE	1	No	AKAP8L	19	15529955	TSS200	AKAP8L
867	cg08375550	-3.17842545762875	-0.000300053327452316	9.44031349648733e-05	0.00154642390382084	0.841234725043372	FALSE	1	No	DPRX	19	54135150	TSS200	DPRX
868	cg20239565	-3.17804139997872	-0.000455602708348791	0.000143359588818397	0.00154844409875643	0.841234725043372	FALSE	1	No	HEXDC	17	80394416	Body	HEXDC
870	cg08586500	3.17770968071312	0.000743723581113892	0.000234043904522767	0.00155019094682368	0.841234725043372	FALSE	1	No	KCNE4	2	223916820	TSS200	KCNE4
871	cg03217253	-3.17754064383323	-0.000525795787040417	0.000165472560692763	0.00155108180173007	0.841234725043372	FALSE	1	No	ZNF677	19	53758055	5'UTR	ZNF677
873	cg19362774	3.17695362996653	0.00119730526273311	0.000376872124112721	0.00155417914146128	0.841234725043372	FALSE	1	No	NA	8	6664522	NA	XKR5
874	cg11657446	-3.17688241061142	-0.000324141568566835	0.000102031339744946	0.00155455531368129	0.841234725043372	FALSE	1	No	ARGLU1	13	107211797	Body	ARGLU1
878	cg12512271	-3.17457808974642	-0.000341415796184963	0.000107546825604228	0.00156677189941637	0.841234725043372	FALSE	1	No	KCNMB3;KCNMB3;KCNMB3;KCNMB3;KCNMB3	3	178976891	5'UTR;1stExon;Body;Body;Body	KCNMB3
880	cg01999787	3.17370413552587	6.77730679516682e-05	2.13545639598313e-05	0.00157142838029582	0.841234725043372	FALSE	1	No	EXOSC8;ALG5;ALG5	13	37573656	TSS1500;TSS200;TSS200	ALG5
881	cg13601475	-3.17308530875819	-1.79426021297262e-05	5.65462330313086e-06	0.00157473324525878	0.841234725043372	FALSE	1	No	GRPEL2	5	148724955	TSS200	GRPEL2
882	cg02725885	-3.17302393539434	-0.000114491461870502	3.60827602317702e-05	0.00157506136107274	0.841234725043372	FALSE	1	No	PPAP2C;PPAP2C;PPAP2C	19	291239	Body;5'UTR;TSS200	PPAP2C
883	cg23048366	-3.17257909018412	-1.36081576246804e-05	4.28930445478372e-06	0.00157744148998573	0.841234725043372	FALSE	1	No	HAGH;HAGH;FAHD1;HAGH;HAGH;FAHD1;FAHD1	16	1876863	5'UTR;5'UTR;TSS1500;1stExon;1stExon;TSS1500;TSS1500	HAGH
884	cg19304096	3.17229740226553	0.000352742010345931	0.00011119449585465	0.00157895036704196	0.841234725043372	FALSE	1	No	NA	11	9629860	NA	WEE1
885	cg13609505	3.17207989167221	0.000130267688251648	4.10669632229773e-05	0.00158011638569725	0.841234725043372	FALSE	1	No	HPS1;HPS1	10	100206860	TSS200;TSS200	HPS1
886	cg01613294	3.17172705889486	0.000802834348588668	0.000253122142505037	0.00158200952174601	0.841234725043372	FALSE	1	No	APOL3;APOL3;APOL3;APOL3;APOL3;APOL3	22	36557607	5'UTR;TSS1500;TSS1500;TSS1500;TSS1500;5'UTR	APOL3
887	cg07155014	-3.17154057406357	-0.000406027712999983	0.000128022235099378	0.00158301095746241	0.841234725043372	FALSE	1	No	NA	3	195855367	NA	LOC401109
889	cg06527100	-3.17124104842881	-0.00027924533304539	8.80555368642641e-05	0.00158462065388342	0.841234725043372	FALSE	1	No	TBCK;TBCK;TBCK;TBCK	4	107208133	Body;Body;Body;Body	AIMP1
890	cg09081202	3.17104133746881	0.00051900562331533	0.000163670406053303	0.0015856947700333	0.841234725043372	FALSE	1	No	NA	Y	22735320	NA	EIF1AY
891	cg22241638	-3.17103899741441	-0.000197501335585917	6.22828466464635e-05	0.00158570735965381	0.841234725043372	FALSE	1	No	NA	2	44364503	NA	PPM1B
892	cg05906871	3.16889044760774	0.000111731112058673	3.52587487342836e-05	0.00159730566800525	0.841234725043372	FALSE	1	No	ALDH18A1;ALDH18A1	10	97416826	TSS1500;TSS1500	ALDH18A1
893	cg22068473	3.16877808406123	8.18456419606648e-05	2.58287705195715e-05	0.00159791437737273	0.841234725043372	FALSE	1	No	DDIT4	10	74033403	TSS1500	DDIT4
894	cg00590029	3.16837531550078	0.000384293869859675	0.000121290513778332	0.0016000980626112	0.841234725043372	FALSE	1	No	TBX5;TBX5;TBX5;TBX5	12	114838618	Body;Body;Body;Body	TBX5
895	cg05192440	-3.16835446503938	-1.95175019317132e-05	6.16013837690053e-06	0.00160021118220666	0.841234725043372	FALSE	1	No	TSNAXIP1;RANBP10	16	67840165	TSS1500;Body	RANBP10
896	cg23832061	3.16785828717826	6.01495699339257e-05	1.8987456029008e-05	0.00160290526375446	0.841234725043372	FALSE	1	No	PPIL6;PPIL6;SMPD2	6	109761667	1stExon;1stExon;TSS1500	SMPD2
897	cg13277983	-3.16747574344153	-2.24076443592991e-05	7.07429075209041e-06	0.00160498520543784	0.841234725043372	FALSE	1	No	DNAJC30;WBSCR22;WBSCR22	7	73097916	TSS200;5'UTR;1stExon	WBSCR22
898	cg06120945	-3.16706145430188	-0.00111420520469344	0.000351810415039468	0.00160724055913887	0.841234725043372	FALSE	1	No	MT3	16	56622960	TSS1500	MT3
899	cg01080407	3.16698122887467	0.000473107146183285	0.000149387417225519	0.00160767763705494	0.841234725043372	FALSE	1	No	SDCCAG3;SDCCAG3;SDCCAG3	9	139302769	Body;Body;Body	SDCCAG3
900	cg10415171	-3.16691886038158	-0.000340332505411454	0.000107464864246774	0.00160801750396421	0.841234725043372	FALSE	1	No	NA	14	77413900	NA	IRF2BPL
902	cg06119536	-3.16645293338598	-3.6225491288072e-05	1.14404009944765e-05	0.00161055859472692	0.841234725043372	FALSE	1	No	SLTM;SLTM	15	59226299	TSS1500;TSS1500	SLTM
903	cg24625128	3.16614213039882	6.036478165455e-05	1.90657207315409e-05	0.00161225572314662	0.841234725043372	FALSE	1	No	JAM3	11	133939064	Body	JAM3
905	cg09232430	-3.16550691562551	-2.09632358706486e-05	6.62239458936901e-06	0.00161572942247549	0.841234725043372	FALSE	1	No	ECE1;ECE1;ECE1	1	21616825	TSS200;Body;Body	ECE1
906	cg20064452	-3.16534380223744	-0.000157873537734161	4.98756367705042e-05	0.00161662252833261	0.841234725043372	FALSE	1	No	DAAM1	14	59807178	Body	DAAM1
907	cg25648203	3.16512061528318	0.000569752749509242	0.000180009806500934	0.00161784529688817	0.841234725043372	FALSE	1	No	AHRR	5	395444	Body	AHRR
908	cg13181079	3.16495652007654	2.39960022354836e-05	7.58177942833265e-06	0.00161874486514548	0.841234725043372	FALSE	1	No	HYLS1;HYLS1;HYLS1	11	125757629	1stExon;5'UTR;5'UTR	HYLS1
909	cg00873811	3.16491882550242	0.000457825694309499	0.000144656378110052	0.00161895157156962	0.841234725043372	FALSE	1	No	NA	16	56654264	NA	MT1L
910	cg23350446	3.16385014949193	0.000135337152884899	4.27760944704135e-05	0.00162482202906989	0.841234725043372	FALSE	1	No	PDCD2;PDCD2	6	170893182	Body;Body	PDCD2
911	cg07904285	3.16320421003178	5.84702548996163e-05	1.84845021115563e-05	0.00162837982102905	0.841234725043372	FALSE	1	No	TXNDC5;TXNDC5;TXNDC5	6	7910088	1stExon;Body;5'UTR	TXNDC5
912	cg22979083	-3.16276719520362	-0.000203162023074357	6.42355287428222e-05	0.001630790943333	0.841234725043372	FALSE	1	No	GPR20	8	142367795	Body	GPR20
914	cg04903159	3.16203686339781	0.000447311584842209	0.000141463115126857	0.0016348277206966	0.841234725043372	FALSE	1	No	NA	6	44202699	NA	SLC29A1
915	cg10623198	3.16193603944712	0.000339721684762973	0.000107441036290657	0.0016353857302682	0.841234725043372	FALSE	1	No	GNB3	12	6949114	TSS1500	GNB3
916	cg13056369	-3.1615805077638	-0.000262953879318176	8.3171653757495e-05	0.00163735482040326	0.841234725043372	FALSE	1	No	ARHGEF10	8	1906312	3'UTR	ARHGEF10
917	cg15203403	-3.1615639943911	-0.000378199189971263	0.000119624081828558	0.00163744633180697	0.841234725043372	FALSE	1	No	SFXN1	5	174911512	5'UTR	SFXN1
918	cg17291922	-3.16134365942705	-0.000386303534408108	0.000122195995128894	0.00163866780344131	0.841234725043372	FALSE	1	No	ZNF789	7	99083678	Body	ZNF789
919	cg26638341	-3.16087934330602	-0.000752271744345802	0.000237994451113401	0.00164124458585975	0.841234725043372	FALSE	1	No	ATP8B3	19	1800126	Body	ATP8B3
920	cg00360365	-3.1608405147143	-0.000209556655712642	6.62977631225357e-05	0.00164146023937647	0.841234725043372	FALSE	1	No	GNL3L	X	54556536	TSS200	GNL3L
921	cg27189986	-3.16010089939719	-0.000592604843479776	0.000187527190537752	0.00164557304651776	0.841234725043372	FALSE	1	No	KCNAB1;KCNAB1;KCNAB1	3	156052823	Body;Body;Body	KCNAB1
922	cg11419111	-3.15915116781995	-0.000211092224079346	6.68192855820241e-05	0.00165086819118123	0.841234725043372	FALSE	1	No	IL1F8;IL1F8	2	113808452	5'UTR;5'UTR	IL36B
923	cg04633409	-3.15914934771919	-0.000322788444478732	0.000102175746997139	0.00165087835405983	0.841234725043372	FALSE	1	No	TWF1	12	44195947	Body	TWF1
924	cg11244640	-3.1588369217796	-0.000156776818276483	4.96311845652859e-05	0.00165262369882444	0.841234725043372	FALSE	1	No	MAP3K4;MAP3K4	6	161538175	3'UTR;3'UTR	MAP3K4
925	cg10964385	-3.15852604961402	-0.000788689504992462	0.000249701757276576	0.00165436205224745	0.841234725043372	FALSE	1	No	NELL1;NELL1	11	20690223	TSS1500;TSS1500	NELL1
927	cg24060538	3.15819710324847	0.000294128964824444	9.31319215390033e-05	0.00165620330993831	0.841234725043372	FALSE	1	No	NA	6	14024568	NA	RNF182
928	cg08623810	-3.15816983668839	-0.000487155051105065	0.000154252328499182	0.00165635601766085	0.841234725043372	FALSE	1	No	NRXN2;NRXN2	11	64427416	Body;Body	NRXN2
929	cg25351755	3.15797295697314	0.000678189765190057	0.000214754772897134	0.00165745903765689	0.841234725043372	FALSE	1	No	TMEM154	4	153561975	Body	TMEM154
930	cg00541303	3.15786538622948	0.000598927124123015	0.000189662018759495	0.00165806198960034	0.841234725043372	FALSE	1	No	NA	1	208962374	NA	PLXNA2
931	cg16327338	-3.15778810963613	-0.000305174491140587	9.66418520005613e-05	0.00165849526261089	0.841234725043372	FALSE	1	No	ABLIM1;ABLIM1;ABLIM1;ABLIM1	10	116232841	Body;Body;Body;Body	ABLIM1
932	cg19723154	-3.15778174507934	-0.00046965499633195	0.000148729403817663	0.00165853095194601	0.841234725043372	FALSE	1	No	NA	18	67876114	NA	RTTN
933	cg08658665	3.15722147136227	0.000131952375480732	4.17938293773853e-05	0.00166167547059996	0.841234725043372	FALSE	1	No	NA	15	99640754	NA	SYNM
934	cg25366139	-3.15643995451749	-0.000121520765824365	3.84993117484921e-05	0.00166607089186923	0.841234725043372	FALSE	1	No	ZNF837;ZNF837	19	58891861	5'UTR;5'UTR	ZNF837
935	cg13441107	3.15640356766481	0.000647449678029902	0.000205122590996468	0.00166627580041132	0.841234725043372	FALSE	1	No	EXOSC3;EXOSC3	9	37780478	3'UTR;3'UTR	EXOSC3
936	cg03601585	-3.15629182726554	-3.6135789367971e-05	1.14488112460999e-05	0.00166690519938032	0.841234725043372	FALSE	1	No	SNORD27;SLC3A2;SLC3A2;SNORD28;SNORD25;SLC3A2;SLC3A2;SNORD26;SLC3A2;SNHG1	11	62623324	TSS1500;TSS200;TSS200;TSS1500;TSS1500;TSS200;TSS200;TSS1500;TSS200;Body	SNHG1
937	cg27462988	-3.1562233578503	-0.000202709722101009	6.42254045794383e-05	0.00166729097463644	0.841234725043372	FALSE	1	No	DCLRE1A	10	115594756	3'UTR	DCLRE1A
938	cg09510036	3.15584138004073	0.000641742442172159	0.000203350664653455	0.00166944465225469	0.841234725043372	FALSE	1	No	DGAT2L6	X	69396399	TSS1500	DGAT2L6
939	cg15649801	-3.15508419874739	-0.000173791229310261	5.50829132798604e-05	0.00167372139577775	0.841234725043372	FALSE	1	No	TFPI2	7	93520269	TSS1500	TFPI2
940	cg03936229	-3.15505291928991	-0.000462379808789936	0.000146552156372071	0.00167389828680681	0.841234725043372	FALSE	1	No	MSI2;MSI2	17	55392230	Body;Body	MSI2
942	cg27518977	-3.15461284602581	-0.000322807528059068	0.000102328730597082	0.00167638880907181	0.841234725043372	FALSE	1	No	TXNDC3	7	37924598	Body	TXNDC3
943	cg22747897	-3.15352580155002	-3.58879848719013e-05	1.13802731070923e-05	0.00168255540764266	0.841234725043372	FALSE	1	No	FGFRL1;FGFRL1;FGFRL1	4	1005994	5'UTR;TSS1500;5'UTR	FGFRL1
944	cg12107072	3.15332318654612	0.000233978595367288	7.42006389847937e-05	0.00168370711402232	0.841234725043372	FALSE	1	No	PPIL1	6	36826690	Body	PPIL1
945	cg15359916	-3.15317161024901	-0.000418984439376334	0.000132877144401045	0.0016845691808071	0.841234725043372	FALSE	1	No	FBXO9;FBXO9;FBXO9	6	52965200	3'UTR;3'UTR;3'UTR	FBXO9
946	cg26381352	-3.15310147149597	-4.06191257846114e-05	1.28822767525271e-05	0.00168496822182579	0.841234725043372	FALSE	1	No	B3GALT4	6	33244799	TSS200	B3GALT4
947	cg13862210	-3.15271133935035	-1.49955843948884e-05	4.75640893846578e-06	0.00168718939487825	0.841234725043372	FALSE	1	No	AGTRAP;AGTRAP;AGTRAP;AGTRAP;AGTRAP	1	11796076	TSS200;TSS200;TSS200;TSS200;TSS200	AGTRAP
948	cg06995558	-3.15201405652572	-2.00478573401325e-05	6.36033246699099e-06	0.0016911660201611	0.841234725043372	FALSE	1	No	CCDC96;TADA2B	4	7044990	TSS1500;TSS200	TADA2B
949	cg16174779	3.15180628167218	0.000573208057253487	0.000181866525422804	0.00169235263631247	0.841234725043372	FALSE	1	No	TNFRSF11A	18	59993903	Body	TNFRSF11A
950	cg04597393	-3.15160990784505	-0.000330493226872594	0.000104864890178802	0.0016934748458891	0.841234725043372	FALSE	1	No	NA	8	142276533	NA	SLC45A4
952	cg09308842	3.15133046487071	0.000203740664420877	6.46522688407534e-05	0.00169507295000876	0.841234725043372	FALSE	1	No	TRIM67	1	231297968	TSS1500	TRIM67
954	cg06537801	-3.1507936457283	-0.0004111658959576	0.000130495977264344	0.00169814686169295	0.841234725043372	FALSE	1	No	NA	1	57315465	NA	C8A
955	cg17721480	-3.15073092540335	-0.000305714058585262	9.70295673681257e-05	0.00169850634329064	0.841234725043372	FALSE	1	No	FAT1	4	187619391	Body	FAT1
958	cg22516671	3.15026302745164	4.87684905273111e-05	1.54807678286983e-05	0.00170119031520651	0.841234725043372	FALSE	1	No	SLC25A42	19	19174604	TSS200	SLC25A42
959	cg09542013	-3.1502491026359	-0.000535563188657462	0.000170006615733766	0.00170127025107272	0.841234725043372	FALSE	1	No	CCDC37	3	126138615	Body	CCDC37
960	cg18874907	3.15024520912029	0.00057810629061329	0.000183511521242731	0.00170129260254748	0.841234725043372	FALSE	1	No	MYO9B;MYO9B	19	17283811	Body;Body	MYO9B
961	cg09446910	-3.15024159311278	-0.000327377585891584	0.00010392142196564	0.00170131336117604	0.841234725043372	FALSE	1	No	MRE11A;MRE11A	11	94224044	Body;Body	MRE11A
962	cg05266781	3.14917653098404	0.000260065414730182	8.25820376125179e-05	0.00170743779842291	0.841234725043372	FALSE	1	No	IRX5	16	54965492	Body	IRX5
963	cg14343927	-3.1491454499537	-4.95901223593368e-05	1.5747167969033e-05	0.0017076168287615	0.841234725043372	FALSE	1	No	TMEM55B;TMEM55B	14	20929646	TSS200;TSS200	TMEM55B
964	cg11301337	-3.14912451243066	-0.000314687041411949	9.99284214294394e-05	0.00170773744107553	0.841234725043372	FALSE	1	No	PTPRN2;PTPRN2;PTPRN2	7	157442893	Body;Body;Body	MIR153-2
965	cg18454045	3.14901832157901	0.000577049009724226	0.000183247269718925	0.00170834928307596	0.841234725043372	FALSE	1	No	NA	10	88391658	NA	OPN4
966	cg22833807	3.14857859707951	9.69001709810666e-05	3.07758463044077e-05	0.00171088500391821	0.841234725043372	FALSE	1	No	EIF3D;EIF3D	22	36925177	1stExon;5'UTR	EIF3D
969	cg11835219	-3.14740779958306	-0.000181664101338611	5.77186411505609e-05	0.00171765346420119	0.841234725043372	FALSE	1	No	NA	7	114463802	NA	MDFIC
970	cg02935052	3.14728714059456	0.000633104620667975	0.000201158836924035	0.00171835240297277	0.841234725043372	FALSE	1	No	CLIP2;CLIP2	7	73751804	Body;Body	CLIP2
973	cg13540147	3.14659273535779	5.30371237003086e-05	1.6855414145065e-05	0.00172237996730783	0.841234725043372	FALSE	1	No	NA	9	140131233	NA	SLC34A3
975	cg01272967	3.14605934946517	0.000452530752135144	0.000143840500724207	0.00172547952216849	0.841234725043372	FALSE	1	No	DIP2C	10	386708	Body	DIP2C
976	cg12102151	-3.14595324289991	-3.25866825113798e-05	1.03582857071778e-05	0.00172609672994621	0.841234725043372	FALSE	1	No	SLMO2	20	57617922	TSS200	SLMO2
977	cg25147576	-3.14548474684001	-0.00022171691177766	7.04873587450709e-05	0.00172882434246621	0.841234725043372	FALSE	1	No	NA	4	15001979	NA	BC113726
980	cg26466773	-3.14479975930326	-0.000395006690839474	0.000125606309168311	0.00173281953170356	0.841234725043372	FALSE	1	No	TAF1C;TAF1C	16	84211947	3'UTR;3'UTR	DNAAF1
981	cg03636880	-3.14466961968324	-0.00180651049256789	0.000574467499307561	0.00173357953204947	0.841234725043372	FALSE	1	No	HLA-DPB1	6	33048687	Body	HLA-DPA1
982	cg00243574	3.14445298635065	0.000332400954193826	0.00010571026364099	0.00173484532697274	0.841234725043372	FALSE	1	No	HOXC4;HOXC5;HOXC4;HOXC6;HOXC6	12	54410727	5'UTR;Body;1stExon;1stExon;5'UTR	HOXC6
983	cg13812894	-3.14429913569364	-0.000302060734356081	9.60661569782374e-05	0.0017357447980476	0.841234725043372	FALSE	1	No	CD82;CD82	11	44600545	5'UTR;5'UTR	CD82
984	cg11063167	-3.14342885702646	-4.29687719785836e-05	1.36693954064003e-05	0.00174084088344218	0.841234725043372	FALSE	1	No	TXN2	22	36877697	TSS200	TXN2
985	cg25716149	3.14304996912021	0.000350779269585025	0.00011160473840103	0.0017430638399166	0.841234725043372	FALSE	1	No	NA	3	33763505	NA	CLASP2
988	cg08989478	3.14199485392954	0.000457559858506157	0.000145627182658784	0.00174926805119759	0.841234725043372	FALSE	1	No	NA	10	82295394	NA	SH2D4B
989	cg12130725	-3.14136017367887	-0.000299845037436236	9.54507031535596e-05	0.00175300984635047	0.841234725043372	FALSE	1	No	DGKB;DGKB	7	14882020	TSS1500;TSS1500	DGKB
990	cg18073514	-3.14125630771853	-0.000483066690841465	0.000153781367554917	0.00175362289603774	0.841234725043372	FALSE	1	No	HMHA1	19	1065728	TSS1500	ABCA7
992	cg07306676	3.14071140853963	0.000510405630137014	0.000162512744325765	0.00175684230080659	0.841234725043372	FALSE	1	No	POLE	12	133220579	Body	POLE
993	cg16113650	3.14041284678302	0.000715462511515347	0.00022782434871525	0.00175860858909303	0.841234725043372	FALSE	1	No	VARS2;VARS2;VARS2	6	30883959	Body;Body;Body	GTF2H4
994	cg11882307	-3.14030280113403	-1.80443579123967e-05	5.74605668787113e-06	0.00175926003058821	0.841234725043372	FALSE	1	No	COPG	3	128968397	TSS200	COPG
995	cg03053427	3.14005006828989	0.000156286751974397	4.97720573161155e-05	0.00176075698475773	0.841234725043372	FALSE	1	No	STYXL1	7	75649626	Body	STYXL1
996	cg02621571	3.14000346097883	0.000127107048628219	4.04799071745595e-05	0.00176103317122901	0.841234725043372	FALSE	1	No	BLCAP;BLCAP;BLCAP;BLCAP	20	36156771	TSS1500;TSS1500;TSS1500;TSS1500	BLCAP
997	cg25488082	3.13936883180235	9.93367571346482e-05	3.16422702959747e-05	0.00176479784274304	0.841234725043372	FALSE	1	No	PNO1;WDR92	2	68384862	TSS200;TSS1500	PNO1
998	cg02539682	3.13925234079107	9.38734094163493e-05	2.99031104306492e-05	0.00176548968173891	0.841234725043372	FALSE	1	No	NA	12	54132444	NA	CALCOCO1
999	cg03283235	3.1389724060119	0.000442302438959827	0.000140906762389089	0.00176715323353756	0.841234725043372	FALSE	1	No	TMEM132D	12	130354828	Body	TMEM132D
1000	cg14063191	3.1382326263822	5.30641767376752e-05	1.6908936670781e-05	0.00177155643152617	0.841234725043372	FALSE	1	No	ZDHHC12	9	131486742	TSS1500	ZDHHC12
1001	cg03934713	3.1381007293402	0.000208013999206967	6.62865908866802e-05	0.0017723425489103	0.841234725043372	FALSE	1	No	A2BP1;A2BP1;A2BP1;A2BP1	16	6069198	5'UTR;1stExon;1stExon;5'UTR	RBFOX1
1002	cg27419024	-3.13806887597409	-0.000174361034845624	5.55631637599095e-05	0.00177253244580356	0.841234725043372	FALSE	1	No	NA	3	148360785	NA	TRNA_His
1003	cg26264232	-3.13794714318112	-0.000552290416110495	0.000176003734578717	0.00177325834022312	0.841234725043372	FALSE	1	No	NA	7	27138751	NA	HOTAIRM1
1005	cg04966779	-3.13654653329672	-0.000135906442245871	4.33299620468324e-05	0.00178162992270514	0.841234725043372	FALSE	1	No	LNX1;LNX1	4	54344840	Body;Body	LNX1
1006	cg08504905	3.13600933364666	8.26549466209719e-05	2.63567285129403e-05	0.00178485046641974	0.841234725043372	FALSE	1	No	LENG1;LENG1	19	54663436	5'UTR;1stExon	LENG1
1007	cg17016301	3.13583291198813	0.000114383393827023	3.64762399775003e-05	0.00178590929393569	0.841234725043372	FALSE	1	No	ZNF34	8	146013004	TSS1500	ZNF34
1008	cg06639101	3.13524528764142	4.34919597178285e-05	1.3871948038409e-05	0.0017894402058193	0.841234725043372	FALSE	1	No	IRF3;BCL2L12;BCL2L12	19	50169228	TSS200;1stExon;1stExon	IRF3
1009	cg09628488	-3.13509344923682	-0.000323607063031191	0.000103220866704936	0.00179035361594836	0.841234725043372	FALSE	1	No	NA	8	122598941	NA	HAS2
1010	cg12637920	3.13492205242751	0.00012357965934757	3.94203292078272e-05	0.00179138519905082	0.841234725043372	FALSE	1	No	CT62	15	71408366	TSS1500	CT62
1011	cg24832710	3.13455038611783	8.33014032353867e-05	2.65752318432362e-05	0.0017936240219898	0.841234725043372	FALSE	1	No	LOC388796;SNORA71D;LOC388796	20	37064094	TSS200;TSS1500;TSS200	LOC388796
1012	cg19099234	3.13433352190247	2.81860626510378e-05	8.99268136402075e-06	0.00179493154701859	0.841234725043372	FALSE	1	No	HSPA9	5	137911120	TSS200	HSPA9
1013	cg00421846	3.13419623493677	0.000221915657883936	7.08046469491127e-05	0.00179575973598625	0.841234725043372	FALSE	1	No	NA	6	41340293	NA	NCR2
1014	cg08098176	3.13373373749718	9.3993942053648e-05	2.99942336928466e-05	0.00179855236071976	0.841234725043372	FALSE	1	No	USP28	11	113746588	TSS1500	USP28
1015	cg25073705	-3.13352945268337	-0.00010597609355883	3.38200406790745e-05	0.00179978713441075	0.841234725043372	FALSE	1	No	AP2A2	11	1008290	Body	AP2A2
1016	cg01166685	-3.13352757701968	-2.9195996875593e-05	9.31729373939689e-06	0.00179979847523905	0.841234725043372	FALSE	1	No	EXOC6;EXOC6	10	94608070	Body;TSS200	EXOC6
1017	cg25391562	-3.13299051773966	-0.000329557035134171	0.000105189285849462	0.00180304840655049	0.841234725043372	FALSE	1	No	POLR3G	5	89806996	Body	POLR3G
1018	cg04611912	-3.13292370593193	-0.000340627527668308	0.000108725126955169	0.00180345308570802	0.841234725043372	FALSE	1	No	DTNBP1;DTNBP1;DTNBP1	6	15538569	Body;Body;Body	DTNBP1
1019	cg01788205	3.13246644413067	0.000584641931615906	0.000186639487459268	0.00180622496701509	0.841234725043372	FALSE	1	No	ATP10A	15	25959097	Body	ATP10A
1020	cg05671385	-3.13187337692123	-0.000184499358147678	5.89102227143836e-05	0.00180982593402114	0.841234725043372	FALSE	1	No	CASP1;CASP1;CASP1;CARD16;CASP1;CASP1;CARD16	11	104915759	Body;Body;Body;Body;Body;Body;Body	CASP1
1021	cg24360773	-3.13111355918299	-1.99745033246711e-05	6.37936087181811e-06	0.00181444903360941	0.841234725043372	FALSE	1	No	NR1D2;NR1D2	3	23987459	TSS200;Body	NR1D2
1023	cg16388829	3.13010148648659	0.000113387570185091	3.62248862136301e-05	0.0018206238671968	0.841234725043372	FALSE	1	No	ARID5A	2	97202323	TSS200	ARID5A
1024	cg07833019	3.12987812502603	0.000122993762050822	3.92966617669174e-05	0.00182198923897951	0.841234725043372	FALSE	1	No	EGFLAM	5	38258007	TSS1500	EGFLAM
1025	cg02147316	-3.12978138209754	-0.00021838105372631	6.97751782202608e-05	0.00182258090516571	0.841234725043372	FALSE	1	No	ACVR2B	3	38501099	Body	LOC100128640
1026	cg00975854	-3.1295443902932	-1.80708167864481e-05	5.77426440810291e-06	0.00182403106154028	0.841234725043372	FALSE	1	No	C1orf63	1	25574317	TSS1500	C1orf63
1029	cg27019250	3.12849426246021	0.000198158915570864	6.33400284439179e-05	0.00183046960397548	0.841234725043372	FALSE	1	No	HUS1	7	48019388	TSS200	HUS1
1031	cg05146416	-3.12804455546249	-0.000465120012019141	0.000148693538014637	0.00183323324190948	0.841234725043372	FALSE	1	No	OXA1L	14	23235642	TSS200	OXA1L
1032	cg10900075	-3.12761951996983	-0.000727837349604968	0.000232712881140987	0.0018358487944868	0.841234725043372	FALSE	1	No	IRAK3;IRAK3	12	66587084	Body;Body	IRAK3
1034	cg14745622	3.12661118413366	0.000162065436372338	5.18342150104105e-05	0.00184206757022048	0.841234725043372	FALSE	1	No	COL9A3	20	61447686	TSS1500	COL9A3
1035	cg07005843	3.12600983345667	8.20597094331933e-05	2.62506242158725e-05	0.00184578554717884	0.841234725043372	FALSE	1	No	SNORA26;KIAA0114	4	53578664	TSS1500;Body	SNHG13
1036	cg09035784	3.12583663995849	0.000414873263213341	0.000132723910747572	0.00184685763326561	0.841234725043372	FALSE	1	No	LMNB2	19	2434327	Body	LMNB2
1037	cg10905613	3.12559921200122	7.43774673539395e-05	2.37962266781857e-05	0.00184832826922861	0.841234725043372	FALSE	1	No	GPS2	17	7218247	Body	GPS2
1038	cg23681440	3.1248325057132	0.000525081932449027	0.00016803522476453	0.00185308463720942	0.841234725043372	FALSE	1	No	NA	13	27498239	NA	USP12
1039	cg13216490	3.12455540263376	0.000425797414599775	0.000136274560611363	0.00185480645499125	0.841234725043372	FALSE	1	No	NA	10	43838627	NA	FXYD4
1040	cg19038690	-3.12443273899609	-4.91703907468573e-05	1.57373817439438e-05	0.0018555691124722	0.841234725043372	FALSE	1	No	AKAP12	6	151561667	5'UTR	AKAP12
1041	cg08698605	3.12435131197218	0.000284143888679912	9.0944922739995e-05	0.00185607554197958	0.841234725043372	FALSE	1	No	LASS4	19	8273643	TSS1500	CERS4
1042	cg23471348	-3.12415190876582	-0.000498380300364954	0.000159524989475252	0.00185731625328626	0.841234725043372	FALSE	1	No	GATAD2A	19	19611900	Body	GATAD2A
1043	cg11832956	-3.12394671660831	-0.000506153523459657	0.00016202373771893	0.00185859378128436	0.841234725043372	FALSE	1	No	NA	15	98196077	NA	LOC91948
1044	cg04886198	-3.12381603153077	-0.000105965389836066	3.39217766880273e-05	0.00185940784927578	0.841234725043372	FALSE	1	No	ALG3;ECE2;ALG3;ECE2;ALG3;ALG3	3	183967409	TSS1500;TSS200;TSS1500;TSS200;TSS1500;TSS200	ECE2
1045	cg04412234	-3.12376175024339	-0.000284695944536604	9.11388150887057e-05	0.00185974607662775	0.841234725043372	FALSE	1	No	C16orf38	16	1537064	Body	PTX4
1047	cg22349489	-3.1232823938956	-6.01009972221496e-05	1.92428956599044e-05	0.00186273541150554	0.841234725043372	FALSE	1	No	HIST1H2BK;HIST1H2AH	6	27114943	TSS1500;1stExon	HIST1H2AH
1048	cg20225246	3.12284120872744	0.000393455258025651	0.0001259927200032	0.00186549061419296	0.841234725043372	FALSE	1	No	DOT1L	19	2200020	Body	DOT1L
1049	cg13375188	-3.12265636508009	-0.00037642936294809	0.000120547802556057	0.00186664607817142	0.841234725043372	FALSE	1	No	NA	10	102650389	NA	FAM178A
1050	cg05775918	3.12249694653446	0.000578622625276526	0.000185307667288103	0.00186764313809587	0.841234725043372	FALSE	1	No	TMPRSS4;TMPRSS4	11	117947555	TSS200;TSS200	TMPRSS4
1051	cg07854182	-3.12236327850594	-0.000378275717468411	0.000121150450388789	0.00186847952306116	0.841234725043372	FALSE	1	No	NA	21	47460364	NA	COL6A1
1052	cg07348768	-3.12231912777571	-0.000414572666444985	0.000132777160014492	0.00186875585789285	0.841234725043372	FALSE	1	No	PRDM16;PRDM16	1	2999941	Body;Body	PRDM16
1053	cg00570906	-3.1219317254438	-0.00167821968823868	0.0005375581005059	0.00187118218274965	0.841234725043372	FALSE	1	No	HLA-DPB1	6	33048809	Body	HLA-DPA1
1054	cg11304682	3.12184340867997	0.000373237292605658	0.000119556698958029	0.00187173572190364	0.841234725043372	FALSE	1	No	PDZRN3	3	73451011	Body	PDZRN3
1055	cg25238274	-3.12161967285979	-0.000232548901345201	7.44962313529236e-05	0.00187313869595481	0.841234725043372	FALSE	1	No	ADAM12;ADAM12	10	127914098	Body;Body	ADAM12
1056	cg17178268	-3.12132572300927	-0.000867692613792773	0.000277988486557638	0.00187498343068972	0.841234725043372	FALSE	1	No	LOC283761;LOC283761;LOC283761;LOC283761	15	90048444	Body;Body;Body;Body	LOC283761
1057	cg14190943	-3.12126401763909	-3.73051779762999e-05	1.19519456750465e-05	0.00187537088607652	0.841234725043372	FALSE	1	No	C14orf80;C14orf80;C14orf80	14	105957502	TSS200;Body;TSS200	C14orf80
1060	cg26571142	-3.12107409512766	-2.92872078233869e-05	9.38369514171658e-06	0.00187656389480257	0.841234725043372	FALSE	1	No	SEC1;DBP	19	49140646	TSS1500;TSS200	DBP
1061	cg10914120	-3.12105699856402	-0.000582752948760983	0.000186716535144698	0.00187667132207837	0.841234725043372	FALSE	1	No	CUL4A;CUL4A	13	113893660	Body;Body	CUL4A
1062	cg07325233	-3.1207164328912	-2.68082045593868e-05	8.59040067749771e-06	0.00187881246673852	0.841234725043372	FALSE	1	No	IL10RB	21	34638662	TSS200	IL10RB
1063	cg18957973	-3.12054633508691	-2.9135697268938e-05	9.33672957883721e-06	0.0018798827176342	0.841234725043372	FALSE	1	No	KIAA1310;KIAA1310	2	97303987	5'UTR;5'UTR	KANSL3
1065	cg08903465	3.12029066694036	0.000317703878045625	0.000101818680359402	0.00188149243062447	0.841234725043372	FALSE	1	No	NA	1	234917213	NA	LOC100506810
1066	cg00128530	3.11982008873056	7.31710329908635e-05	2.34536065894224e-05	0.00188445855687357	0.841234725043372	FALSE	1	No	RSL24D1	15	55489374	TSS200	RSL24D1
1067	cg24708181	-3.1196613881482	-0.000266911564827431	8.55578640173725e-05	0.00188545984103811	0.841234725043372	FALSE	1	No	ESYT3	3	138167430	Body	ESYT3
1068	cg16568727	3.11950549939076	7.98609222851574e-05	2.56005069716191e-05	0.00188644386141758	0.841234725043372	FALSE	1	No	TTBK1	6	43243709	Body	TTBK1
1069	cg22418668	-3.11948800275243	-0.00033624938014569	0.000107789925734289	0.00188655433537319	0.841234725043372	FALSE	1	No	NA	13	72451660	NA	DACH1
1070	cg14186618	3.11945908720407	6.4692193611446e-05	2.07382728232633e-05	0.0018867369214984	0.841234725043372	FALSE	1	No	WDR89;WDR89	14	64108276	TSS200;5'UTR	WDR89
1071	cg14654306	3.11915906242509	7.16741445029778e-05	2.29786756842251e-05	0.00188863237672739	0.841234725043372	FALSE	1	No	PLA2G4A;PLA2G4A	1	186798107	1stExon;5'UTR	PLA2G4A
1072	cg09062323	3.11908177900615	8.0917905784009e-05	2.59428612384098e-05	0.0018891209110893	0.841234725043372	FALSE	1	No	RHOBTB1;RHOBTB1;RHOBTB1;RHOBTB1	10	62704173	Body;TSS200;Body;TSS200	RHOBTB1
1073	cg03716937	3.11886924158955	0.000460353995796459	0.000147602852231739	0.00189046503112615	0.841234725043372	FALSE	1	No	ADAM2	8	39695862	TSS200	ADAM2
1074	cg08854834	-3.11881110094814	-0.000478829298084472	0.000153529432397783	0.00189083287499326	0.841234725043372	FALSE	1	No	C21orf7	21	30517941	Body	C21orf7
1075	cg09302848	3.11851555863296	7.28926699302674e-05	2.33741562483083e-05	0.00189270372919313	0.841234725043372	FALSE	1	No	KLRAQ1;KLRAQ1;KLRAQ1;KLRAQ1	2	48667639	TSS1500;TSS1500;TSS1500;TSS1500	PPP1R21
1076	cg13015616	3.11835462264307	0.000416061004889287	0.000133423248872394	0.00189372320924164	0.841234725043372	FALSE	1	No	HFE;HFE;HFE;HFE;HFE;HFE;HFE;HFE;HFE	6	26086585	TSS1500;TSS1500;TSS1500;TSS1500;TSS1500;TSS1500;TSS1500;TSS1500;TSS1500	HFE
1077	cg12505184	3.11738732642908	0.000319094982204693	0.000102359748337789	0.00189986138969677	0.841234725043372	FALSE	1	No	LAP3	4	17585801	Body	LAP3
1078	cg05351302	3.11727250929626	7.76662696495006e-05	2.49148155696642e-05	0.00190059120039059	0.841234725043372	FALSE	1	No	ADAM22;ADAM22;ADAM22;ADAM22;ADAM22	7	87563908	Body;Body;Body;Body;Body	ADAM22
1079	cg03076037	-3.11695781553078	-0.000576699553415159	0.000185020005898589	0.00190259280741025	0.841234725043372	FALSE	1	No	BAIAP2;BAIAP2;BAIAP2;BAIAP2	17	79071361	Body;Body;Body;Body	BAIAP2
1080	cg18355120	-3.11686935066834	-0.000326768747482317	0.00010483876952117	0.00190315583667946	0.841234725043372	FALSE	1	No	OCA2	15	28050623	Body	OCA2
1081	cg09322386	3.11674247552656	0.000192333339636212	6.17097309599561e-05	0.00190396359353231	0.841234725043372	FALSE	1	No	NA	1	41863226	NA	5S_rRNA
1083	cg01235795	3.11636285099923	0.00042112557049861	0.000135133676864226	0.001906382376735	0.841234725043372	FALSE	1	No	NA	12	6396083	NA	PLEKHG6
1085	cg08014661	-3.11591924977459	-0.000310680870430722	9.97076129149358e-05	0.00190921237141818	0.841234725043372	FALSE	1	No	NA	6	22334619	NA	PRL
1087	cg13080195	-3.1157427614281	-2.8816329087252e-05	9.2486226539588e-06	0.00191033936975817	0.841234725043372	FALSE	1	No	SCD5;SCD5;SCD5;SCD5	4	83719908	5'UTR;5'UTR;1stExon;1stExon	SCD5
1090	cg08296288	3.11443422643621	0.000419994008670305	0.000134854030663186	0.00191871437463018	0.841409041247244	FALSE	1	No	ELAVL3;ELAVL3	19	11564539	3'UTR;3'UTR	ELAVL3
1091	cg10591516	-3.1143595267882	-0.000151888240902446	4.87702975831718e-05	0.00191919349212536	0.841409041247244	FALSE	1	No	NA	12	125405786	NA	TRNA_Ala
1092	cg24454695	-3.11427493662281	-0.000364419201825638	0.000117015744994186	0.0019197361795303	0.841409041247244	FALSE	1	No	GNG4;GNG4;GNG4	1	235814326	TSS1500;TSS1500;TSS1500	GNG4
1093	cg07430153	3.11391411767555	0.000143260060228318	4.60064262579141e-05	0.00192205259634271	0.841409041247244	FALSE	1	No	PHLDA1	12	76424847	1stExon	PHLDA1
1095	cg03476195	-3.11309168894682	-0.000410859073085684	0.000131977825948545	0.0019273421120794	0.842521323095019	FALSE	1	No	ANK2;ANK2;ANK2	4	113970745	TSS200;Body;TSS200	ANK2
1096	cg27197503	-3.11244781515294	-0.000449691714046344	0.000144481687968235	0.00193149258283295	0.842721559420421	FALSE	1	No	EVC2;EVC2	4	5570245	Body;Body	EVC2
1097	cg18802601	-3.11198115318061	-0.000315156813423145	0.000101272082930527	0.00193450586855675	0.842721559420421	FALSE	1	No	RAI14;RAI14;RAI14;RAI14;RAI14;RAI14	5	34698640	Body;Body;Body;Body;Body;Body	RAI14
1098	cg12954230	-3.11165316077872	-3.33584719165797e-05	1.07204981381123e-05	0.00193662633815416	0.842721559420421	FALSE	1	No	ADAMTS17	15	100882231	TSS200	ADAMTS17
1099	cg16911548	-3.11148716867674	-0.000428808613368183	0.000137814681572525	0.0019377002913375	0.842721559420421	FALSE	1	No	NA	10	45352772	NA	TMEM72-AS1
1100	cg18348566	3.11146515937007	0.000253131204910984	8.1354343354509e-05	0.00193784273060861	0.842721559420421	FALSE	1	No	RBP1	3	139242345	Body	RBP1
1102	cg26858268	-3.11087922126374	-0.000158457236602414	5.09364797962307e-05	0.00194163833426003	0.842721559420421	FALSE	1	No	NA	10	102906606	NA	TLX1
1103	cg25130800	3.11065723671561	5.56276522066937e-05	1.78829256885366e-05	0.00194307809681477	0.842721559420421	FALSE	1	No	ZSCAN2;ZSCAN2;ZSCAN2	15	85143846	TSS1500;TSS1500;TSS1500	ZSCAN2
1108	cg02807271	3.1075497309628	0.000275495461645108	8.86535970446893e-05	0.00196333636539929	0.846276369932321	FALSE	1	No	NA	19	1867290	NA	KLF16
1110	cg21544805	3.10716859481272	0.000630953233544128	0.000203063726441325	0.00196583437880449	0.846276369932321	FALSE	1	No	NA	1	8334656	NA	SLC45A1
1111	cg08295258	3.10655347583388	6.97999995842624e-05	2.24686296653967e-05	0.00196987211278641	0.846276369932321	FALSE	1	No	GIN1	5	102455984	TSS200	PPIP5K2
1112	cg09491897	-3.10633236762272	-0.000205986311192692	6.63117422139646e-05	0.00197132536365197	0.846276369932321	FALSE	1	No	RPTOR;RPTOR	17	78935269	Body;Body	AK127919
1113	cg27629898	-3.10595099167471	-0.000334712105496003	0.000107764773621083	0.00197383430457577	0.846276369932321	FALSE	1	No	NA	8	142070851	NA	PTK2
1114	cg08842388	-3.10592919551557	-0.000256384828694046	8.25469006390171e-05	0.00197397778269425	0.846276369932321	FALSE	1	No	SP4	7	21552476	3'UTR	SP4
1115	cg01604073	3.10519440816877	4.79586887082132e-05	1.54446654232177e-05	0.00197882030285686	0.846276369932321	FALSE	1	No	NHLRC2;DCLRE1A	10	115615055	Body;TSS1500	NHLRC2
1116	cg06386307	3.1051601381799	0.000306497124953675	9.87057386139609e-05	0.00197904642124505	0.846276369932321	FALSE	1	No	SIM1	6	100895211	Body	SIM1
1117	cg27355050	-3.10507421745807	-3.10518819649891e-05	1.00003670734831e-05	0.00197961344321059	0.846276369932321	FALSE	1	No	CNPY3;CNPY3	6	42897231	5'UTR;1stExon	CNPY3
1118	cg21598506	3.10503506623421	7.05203642789115e-05	2.27116160605679e-05	0.00197987186587787	0.846276369932321	FALSE	1	No	LRRFIP1	2	238582132	Body	LRRFIP1
1119	cg18700664	-3.1046250683565	-4.74191071515591e-05	1.52736984684149e-05	0.00198257997407982	0.846276369932321	FALSE	1	No	BOD1;BOD1	5	173043808	TSS200;TSS200	BOD1
1120	cg23845773	-3.10444341713795	-1.83628091060116e-05	5.91500846967947e-06	0.00198378090128266	0.846276369932321	FALSE	1	No	TAF10	11	6633739	TSS1500	TPP1
1121	cg26967723	3.10428276065202	0.000660095887234216	0.000212640386887814	0.00198484358630037	0.846276369932321	FALSE	1	No	NA	5	169617918	NA	AK055811
1122	cg20660720	-3.10422716677864	-1.73764180669609e-05	5.59766316490071e-06	0.00198521144176365	0.846276369932321	FALSE	1	No	GGH	8	63951644	TSS200	GGH
1123	cg12023246	-3.10419332452276	-0.000393704445544826	0.000126829873137929	0.00198543540107798	0.846276369932321	FALSE	1	No	MLL4	19	36214912	Body	MLL4
1124	cg08316825	3.10376026408432	0.000244672052250689	7.88308475631809e-05	0.00198830333552798	0.846744802150513	FALSE	1	No	GLRA1;GLRA1	5	151304547	TSS200;TSS200	GLRA1
1126	cg16736826	3.10159696962405	0.000280746287070724	9.05166886027598e-05	0.00200268685719803	0.849843996900051	FALSE	1	No	EDN2	1	41951512	TSS1500	EDN2
1128	cg26985134	-3.1013648525553	-0.000281295250540198	9.07004702489069e-05	0.00200423585138462	0.849843996900051	FALSE	1	No	NA	11	23926945	NA	endogenous retrovirus ERV9
1129	cg01019333	-3.10132137653264	-0.000517615753654642	0.000166901681835163	0.00200452610379858	0.849843996900051	FALSE	1	No	SCRN1;SCRN1;SCRN1;SCRN1	7	30025851	5'UTR;Body;5'UTR;5'UTR	SCRN1
1130	cg16184943	3.10089540387924	0.000398521263207832	0.000128518125025849	0.0020073720065228	0.849843996900051	FALSE	1	No	ZNF280B;ZNF280B	22	22863293	1stExon;5'UTR	ZNF280B
1131	cg21872037	3.10026428200201	0.000363089464613929	0.000117115649372789	0.00201159533325123	0.849843996900051	FALSE	1	No	SLC13A5;SLC13A5	17	6617470	TSS1500;TSS1500	SLC13A5
1133	cg09208961	3.09992277054303	0.000799745917054622	0.000257988981097915	0.00201388405757864	0.849843996900051	FALSE	1	No	LOC91948;LOC91948	15	98418823	TSS1500;TSS1500	LOC91948
1134	cg00917899	-3.0996603373352	-2.27172297076255e-05	7.32894163724909e-06	0.0020156444462347	0.849843996900051	FALSE	1	No	SLC25A33	1	9599401	TSS200	SLC25A33
1135	cg21612046	-3.09948902031288	-3.95479709462052e-05	1.27595131607251e-05	0.00201679439546992	0.849843996900051	FALSE	1	No	NA	19	58071269	NA	ZNF550
1136	cg24530489	-3.09925726248708	-0.00155063304004932	0.00050032408048791	0.00201835100804934	0.849843996900051	FALSE	1	No	NA	15	56299380	NA	NEDD4
1137	cg11540932	-3.09916680547697	-0.000120676037524796	3.89382195600226e-05	0.00201895886663148	0.849843996900051	FALSE	1	No	NA	8	97631939	NA	SDC2
1138	cg01411894	3.09894697934868	9.06684615007273e-05	2.92578292255209e-05	0.00202043676953278	0.849843996900051	FALSE	1	No	SNX14;SNX14;SNX14;SNX14	6	86303454	5'UTR;1stExon;5'UTR;1stExon	SNX14
1139	cg15100231	-3.09747855307113	-0.000245771466030144	7.93456554481914e-05	0.00203033462594312	0.850485763012648	FALSE	1	No	KIAA1826	11	105880578	Body	KIAA1826
1140	cg14286256	3.0968155735447	0.000423275320872121	0.000136680829329345	0.00203481800091466	0.850485763012648	FALSE	1	No	NA	9	98318448	NA	PTCH1
1142	cg13703721	-3.09602508298559	-3.38236195906985e-05	1.09248532179466e-05	0.00204017556214458	0.850485763012648	FALSE	1	No	GMPPA;GMPPA;GMPPA;GMPPA	2	220363632	1stExon;1stExon;5'UTR;5'UTR	GMPPA
1143	cg17590805	-3.09584071106297	-0.000291759600970488	9.42424459785308e-05	0.00204142700951132	0.850485763012648	FALSE	1	No	FLI1;FLI1	11	128680490	Body;Body	FLI1
1144	cg03272170	-3.09575573767477	-0.000229921435494243	7.4269889156997e-05	0.00204200401454164	0.850485763012648	FALSE	1	No	NA	13	45458708	NA	TRNA
1145	cg17783509	-3.09542669405353	-0.000346012533334195	0.000111781853532149	0.00204423977399653	0.850485763012648	FALSE	1	No	PHOX2B	4	41751001	TSS200	PHOX2B
1146	cg09461185	3.09501627889614	0.000126750414122301	4.09530686434735e-05	0.00204703158478332	0.850485763012648	FALSE	1	No	PTGS2	1	186649631	TSS200	PTGS2
1149	cg18386131	-3.09354033491087	-5.22534368413023e-05	1.68911445089685e-05	0.00205710055372919	0.850485763012648	FALSE	1	No	NDUFS8	11	67797936	TSS200	NDUFS8
1150	cg03100992	3.09343585132924	0.00183791931869967	0.000594135261576515	0.00205781506931483	0.850485763012648	FALSE	1	No	ARHGAP6;ARHGAP6	X	11157546	Body;Body	ARHGAP6
1151	cg01685739	-3.09339465558735	-3.01991384758953e-05	9.7624589935038e-06	0.00205809685092704	0.850485763012648	FALSE	1	No	SLC4A2;SLC4A2	7	150756773	1stExon;5'UTR	SLC4A2
1152	cg11469319	-3.09251896891487	-0.000219328852352561	7.09223951598011e-05	0.00206409500389032	0.850485763012648	FALSE	1	No	SRD5A1	5	6667352	Body	SRD5A1
1153	cg00207865	3.09234979076789	7.54958410026735e-05	2.44137455691668e-05	0.00206525566683396	0.850485763012648	FALSE	1	No	KCNA2	1	111149644	TSS1500	KCNA2
1154	cg11408477	3.09188312428022	0.000549611768897119	0.00017775955519828	0.00206846038812763	0.850485763012648	FALSE	1	No	NA	13	49875337	NA	CAB39L
1155	cg00968561	-3.0917811171074	-0.000225185235260606	7.28334984694144e-05	0.00206916150675808	0.850485763012648	FALSE	1	No	FAM83F	22	40417379	Body	FAM83F
1156	cg20392615	3.09160954393997	0.000360663688010575	0.000116658873924597	0.00207034126116989	0.850485763012648	FALSE	1	No	MTSS1	8	125732565	Body	MTSS1
1157	cg14779825	3.09135995343242	0.000350549856629076	0.000113396648048006	0.0020720585747965	0.850485763012648	FALSE	1	No	CEACAM8	19	43099845	TSS1500	CEACAM8
1158	cg22234529	-3.09129366264221	-0.000651387214437075	0.000210716704889278	0.00207251491025056	0.850485763012648	FALSE	1	No	TP73;TP73;TP73;TP73	1	3616498	Body;Body;Body;Body	TP73
1160	cg05228295	3.09091786579924	0.000111494101114026	3.60715185439571e-05	0.00207510358394879	0.850485763012648	FALSE	1	No	SIDT2	11	117049893	TSS200	SIDT2
1161	cg03643904	-3.09002742469434	-0.000389215246694718	0.000125958508841784	0.00208124925073156	0.850485763012648	FALSE	1	No	NA	10	126063738	NA	OAT
1162	cg21193660	3.08997359445875	0.000389705081353186	0.000126119227054899	0.00208162131325016	0.850485763012648	FALSE	1	No	NA	5	1198257	NA	SLC6A19
1163	cg00423486	-3.0891357482976	-0.000342760764948298	0.000110956847764683	0.00208742020540443	0.850485763012648	FALSE	1	No	RERE;RERE	1	8491132	Body;Body	RERE
1164	cg24545602	-3.08881732524499	-0.000151048717742528	4.89017969784107e-05	0.00208962796310106	0.850485763012648	FALSE	1	No	PRKCE	2	46344839	Body	PRKCE
1166	cg05046589	3.08781294463121	0.00026691086360412	8.64401012594363e-05	0.00209660581589593	0.850485763012648	FALSE	1	No	BAMBI	10	28970534	Body	BAMBI
1167	cg16686761	3.08780426169744	9.01876177615953e-05	2.92076861478315e-05	0.00209666623314006	0.850485763012648	FALSE	1	No	PTEN;KILLIN;KILLIN	10	89622905	TSS1500;1stExon;5'UTR	PTEN
1168	cg10692302	-3.08693709381885	-6.14380994101121e-05	1.99026081655933e-05	0.00210270819293104	0.850485763012648	FALSE	1	No	GRM2;GRM2	3	51747227	5'UTR;Body	GRM2
1169	cg04174234	-3.08557780399381	-0.000352543609597532	0.000114255297384243	0.00211221120308536	0.850485763012648	FALSE	1	No	FIGF	X	15364248	3'UTR	FIGF
1171	cg06201372	3.08537058163296	8.39413565228923e-05	2.72062477754181e-05	0.00211366338984935	0.850485763012648	FALSE	1	No	DERL1;DERL1	8	124054732	TSS200;TSS200	DERL1
1172	cg00854172	3.08530344974397	0.000377355729797316	0.000122307492907587	0.00211413403794937	0.850485763012648	FALSE	1	No	KLHL29	2	23748104	5'UTR	KLHL29
1173	cg22969524	3.08514828577659	0.000442367474360542	0.000143386130384715	0.00211522222974961	0.850485763012648	FALSE	1	No	MPP3;MPP3	17	41909716	5'UTR;Body	MPP3
1174	cg06825166	-3.08456521223591	-0.000334586955139607	0.000108471350779799	0.00211931602886185	0.850485763012648	FALSE	1	No	OPALIN;OPALIN;OPALIN;OPALIN;OPALIN;OPALIN	10	98119079	1stExon;5'UTR;1stExon;5'UTR;1stExon;5'UTR	OPALIN
1175	cg08655893	3.08449591981662	0.000144050300539592	4.67014073885228e-05	0.00211980301944351	0.850485763012648	FALSE	1	No	CASZ1;CASZ1	1	10854560	5'UTR;5'UTR	CASZ1
1176	cg14387428	-3.08419233278115	-3.13882498313869e-05	1.01771376245796e-05	0.00212193785683037	0.850485763012648	FALSE	1	No	SCN4B;SCN4B;SCN4B;SCN4B	11	118023538	1stExon;1stExon;5'UTR;5'UTR	SCN4B
1177	cg23583920	3.0840756567015	0.000318554247271867	0.00010329002356984	0.00212275885361952	0.850485763012648	FALSE	1	No	CD300LG;CD300LG;CD300LG;CD300LG	17	41923945	TSS1500;TSS1500;TSS1500;TSS1500	CD300LG
1178	cg16918846	-3.083946138887	-0.000294871576358402	9.56150214947729e-05	0.00212367055376035	0.850485763012648	FALSE	1	No	IGFBPL1;IGFBPL1	9	38424431	5'UTR;1stExon	IGFBPL1
1179	cg15193473	3.0836024193586	0.000276414994847413	8.96402834269758e-05	0.00212609180477798	0.850485763012648	FALSE	1	No	BIVM;BIVM	13	103453215	5'UTR;5'UTR	KDELC1
1180	cg24000873	-3.08357676387703	-0.000202677865596418	6.57281725464774e-05	0.00212627263046065	0.850485763012648	FALSE	1	No	NEFL	8	24813653	1stExon	NEFL
1181	cg19857840	3.08324609914305	0.000100707180369892	3.2662712327077e-05	0.00212860449618617	0.850485763012648	FALSE	1	No	EIF2C2;EIF2C2	8	141551367	Body;Body	EIF2C2
1182	cg21631583	3.08315376272649	7.56195624177765e-05	2.45266918996945e-05	0.00212925607724919	0.850485763012648	FALSE	1	No	DVWA;CAPN7	3	15247517	TSS200;TSS1500	COL6A4P1
1183	cg01511104	3.0830478675982	8.05920551616795e-05	2.61403840039835e-05	0.00213000356233539	0.850485763012648	FALSE	1	No	CDS2;CDS2;PCNA	20	5107621	5'UTR;1stExon;TSS1500	CDS2
1184	cg04102208	3.08268028740296	0.000118594220013428	3.84711384109634e-05	0.00213260008322425	0.850485763012648	FALSE	1	No	ZNF622	5	16465239	1stExon	ZNF622
1185	cg06489433	-3.08267353546984	-6.59119758394199e-05	2.13814324095705e-05	0.00213264780486723	0.850485763012648	FALSE	1	No	ANKRD11	16	89491229	5'UTR	AK097694
1186	cg16247207	3.08257781351348	0.000208418221459178	6.76116659717425e-05	0.0021333244587682	0.850485763012648	FALSE	1	No	FAM101A	12	124773103	TSS1500	FAM101A
1187	cg22044848	3.08234551705561	7.07197339815747e-05	2.29434804081047e-05	0.00213496737164182	0.850485763012648	FALSE	1	No	RFTN1	3	16555311	TSS200	RFTN1
1188	cg18276135	3.08219643785464	0.000255809125117739	8.29957240803882e-05	0.00213602234424545	0.850485763012648	FALSE	1	No	LOC653486;SCGB1C1	11	194498	3'UTR;3'UTR	SCGB1C1
1189	cg22123309	-3.0815852271099	-4.41871115204052e-05	1.43390846800777e-05	0.00214035264295364	0.850485763012648	FALSE	1	No	MATN1	1	31191561	Body	LOC100129196
1190	cg02402565	3.08156088324688	0.000414252471354094	0.000134429429451226	0.00214052528099154	0.850485763012648	FALSE	1	No	NA	15	57590030	NA	LOC283663
1192	cg21944455	3.08127031493641	0.000335323821017581	0.000108826486073651	0.00214258687638559	0.850485763012648	FALSE	1	No	GFAP;GFAP	17	42994269	TSS1500;TSS1500	GFAP
1193	cg15837235	3.08115550980488	0.00094071853234468	0.000305313551799355	0.00214340192674145	0.850485763012648	FALSE	1	No	PRIMA1	14	94199997	Body	PRIMA1
1194	cg10526556	-3.08104967659274	-1.57556913915616e-05	5.11374143405095e-06	0.00214415353398993	0.850485763012648	FALSE	1	No	SEPHS1	10	13391149	TSS1500	SEPHS1
1195	cg07466531	-3.08098276463797	-7.93728471587089e-05	2.57621847384906e-05	0.00214462885485569	0.850485763012648	FALSE	1	No	SRP14	15	40331758	TSS1500	LOC100131089
1196	cg24952158	3.0804595833946	0.000490611152019199	0.000159265570197339	0.00214834870447448	0.850485763012648	FALSE	1	No	FHOD3	18	34338496	Body	FHOD3
1197	cg09985560	-3.07983015315161	-0.000578810167928294	0.000187935742929198	0.00215283184696063	0.850485763012648	FALSE	1	No	KIFC1	6	33358866	TSS1500	KIFC1
1198	cg24850445	-3.07972849389391	-0.000694804999800795	0.000225605926359537	0.00215355672489336	0.850485763012648	FALSE	1	No	ITGB2;ITGB2	21	46306794	Body;Body	ITGB2
1199	cg02756170	-3.07961522452108	-0.000375862748785118	0.000122048607174154	0.00215436465249248	0.850485763012648	FALSE	1	No	HISPPD1	5	102465317	1stExon	PPIP5K2
1200	cg05587736	3.07923079325008	0.00025667400835214	8.33565346627444e-05	0.0021571088002246	0.850485763012648	FALSE	1	No	NUP93	16	56780751	5'UTR	NUP93
1201	cg26856494	-3.07922103156568	-0.000590471489619911	0.000191760020981565	0.00215717852288198	0.850485763012648	FALSE	1	No	GABRG3	15	27300396	Body	GABRG3
1202	cg03299946	3.07830954248355	6.34561164628921e-05	2.06139491779947e-05	0.00216369794788463	0.850485763012648	FALSE	1	No	PDXK	21	45139816	Body	PDXK
1203	cg26834169	-3.07797114295886	-4.67950558103507e-05	1.52032145971864e-05	0.00216612295450353	0.850485763012648	FALSE	1	No	NA	16	31540879	NA	AHSP
1204	cg01715370	-3.07784625365958	-0.000238769293694843	7.75767449108105e-05	0.00216701855500534	0.850485763012648	FALSE	1	No	DNAJC7;NKIRAS2;DNAJC7;DNAJC7	17	40169196	TSS200;TSS1500;Body;Body	DNAJC7
1205	cg00487232	-3.07766208012144	-0.000364556492230078	0.000118452410543945	0.0021683399127329	0.850485763012648	FALSE	1	No	ZNF397OS;ZNF397OS	18	32847642	5'UTR;5'UTR	ZNF397
1206	cg26562417	3.07732222285086	0.00010076531014504	3.27444781039827e-05	0.00217078017077045	0.850485763012648	FALSE	1	No	ARL6IP4;ARL6IP4;ARL6IP4;ARL6IP4	12	123464823	TSS200;TSS200;TSS200;TSS200	ARL6IP4
1207	cg10772169	3.07729530507356	0.000467360667189714	0.000151873844027634	0.0021709735547599	0.850485763012648	FALSE	1	No	AGL;AGL;AGL;AGL;AGL	1	100315213	TSS1500;TSS1500;TSS1500;TSS1500;TSS1500	AGL
1210	cg04399631	-3.07523491195162	-0.000423317192451693	0.000137653611698576	0.00218582298708494	0.850485763012648	FALSE	1	No	NA	3	12269362	NA	SYN2
1211	cg26324973	3.07506245518372	9.22864971134494e-05	3.00112594324318e-05	0.00218707011999794	0.850485763012648	FALSE	1	No	MAP3K3;MAP3K3	17	61699501	TSS1500;TSS1500	MAP3K3
1212	cg05053735	3.07491765755234	0.00048376709477568	0.000157326845350637	0.00218811773873206	0.850485763012648	FALSE	1	No	LMF1	16	937312	Body	LMF1
1213	cg02180498	3.07478965829325	6.00475217668234e-05	1.95289852120013e-05	0.00218904420415775	0.850485763012648	FALSE	1	No	NEU1;NEU1	6	31830572	5'UTR;1stExon	NEU1
1214	cg10767420	-3.07476467318068	-0.000430359837801576	0.000139965130195278	0.00218922508975532	0.850485763012648	FALSE	1	No	NA	2	2581557	NA	MYT1L
1215	cg02132003	-3.0747193015694	-1.10315749108892e-05	3.58783154782893e-06	0.00218955360330963	0.850485763012648	FALSE	1	No	ANAPC11;ANAPC11;ANAPC11;ANAPC11;ANAPC11;ANAPC11;ANAPC11;ANAPC11;ANAPC11;ANAPC11;ANAPC11;ANAPC11;ANAPC11;THOC4	17	79849678	1stExon;5'UTR;5'UTR;5'UTR;5'UTR;5'UTR;1stExon;5'UTR;1stExon;TSS200;1stExon;1stExon;1stExon;TSS1500	ANAPC11
1216	cg05264145	-3.07471378476567	-1.45109182589338e-05	4.71943708413813e-06	0.00218959355086363	0.850485763012648	FALSE	1	No	UBE2H;UBE2H	7	129592319	Body;Body	UBE2H
1217	cg10962056	-3.07462238979573	-0.00040181794865876	0.000130688552191756	0.00219025544553115	0.850485763012648	FALSE	1	No	MARCH1	4	165034710	5'UTR	ANP32C
1218	cg01404317	-3.07441849974136	-0.000132532654085626	4.31082021191246e-05	0.00219173270714492	0.850485763012648	FALSE	1	No	SPG20;SPG20;SPG20;SPG20	13	36919819	5'UTR;5'UTR;5'UTR;5'UTR	SPG20OS
1219	cg04504578	-3.07439610893846	-6.12724730855664e-05	1.99299214917113e-05	0.00219189499285762	0.850485763012648	FALSE	1	No	C17orf96	17	36831313	TSS200	C17orf96
1220	cg08860546	-3.0740714342966	-3.6203570672642e-05	1.17770752718132e-05	0.00219424943444576	0.850485763012648	FALSE	1	No	NA	16	4233762	NA	SRL
1221	cg02869653	-3.07375372553674	-0.000172002755163982	5.59585349128602e-05	0.00219655561020737	0.850485763012648	FALSE	1	No	APOBEC3A	22	39352432	TSS1500	APOBEC3A
1222	cg06151567	3.07369914815725	7.96224292009592e-05	2.59044315539778e-05	0.0021969519990201	0.850485763012648	FALSE	1	No	RCC2;RCC2	1	17765735	5'UTR;TSS1500	RCC2
1223	cg23528488	3.07369609750716	0.000519846255892525	0.000169127408631625	0.00219697415745637	0.850485763012648	FALSE	1	No	WDFY3;WDFY3;WDFY3	4	85818121	5'UTR;5'UTR;1stExon	WDFY3
1224	cg20023356	-3.07337336678262	-0.000349946310861014	0.000113863910790428	0.00219931947616631	0.850485763012648	FALSE	1	No	TBRG4;SNORA5A;SNORA5C;TBRG4;TBRG4	7	45144652	Body;TSS1500;TSS200;Body;Body	SNORA5C
1226	cg04449473	3.07312417190378	0.000489480171533047	0.000159277707034473	0.00220113197517035	0.850485763012648	FALSE	1	No	NA	6	36094917	NA	MAPK13
1227	cg27332053	-3.07301847498901	-0.000310323680238833	0.00010098334349908	0.00220190116752171	0.850485763012648	FALSE	1	No	NA	7	42446175	NA	GLI3
1228	cg09360099	-3.0721998673644	-0.000448381946738369	0.000145948169421357	0.00220786681915762	0.850485763012648	FALSE	1	No	NA	16	86225916	NA	LOC146513
1230	cg27030245	-3.07202789969802	-0.000141787754108292	4.61544487021846e-05	0.00220912192905892	0.850485763012648	FALSE	1	No	TMEM223	11	62559554	TSS200	NXF1
1231	cg05531317	3.07142071085234	0.000511590808043647	0.000166564875412876	0.00221355875418452	0.850485763012648	FALSE	1	No	RESP18	2	220194899	Body	RESP18
1232	cg09379492	-3.07085650590533	-0.000297309186842596	9.6816372328327e-05	0.00221768882330474	0.850485763012648	FALSE	1	No	FAM53B	10	126312050	Body	FAM53B
1233	cg04975272	3.07049587260107	0.000336437275835162	0.000109570991069322	0.00222033242225484	0.850485763012648	FALSE	1	No	DNAJA4;DNAJA4	15	78555907	TSS1500;TSS1500	DNAJA4
1234	cg18139928	-3.07025391750065	-0.000244112075064519	7.95087577848412e-05	0.00222210768027318	0.850485763012648	FALSE	1	No	NA	2	227200219	NA	BC017935
1235	cg11290635	3.07023137512436	0.000889380636558305	0.000289678701013952	0.0022222731431691	0.850485763012648	FALSE	1	No	CDX4	X	72666403	TSS1500	CDX4
1236	cg24352688	3.07006140823497	0.000408047807033599	0.000132911936529697	0.00222352107845404	0.850485763012648	FALSE	1	No	TRAPPC2;OFD1;TRAPPC2;TRAPPC2	X	13751727	5'UTR;TSS1500;5'UTR;5'UTR	TRAPPC2
1237	cg14796565	3.06995701116604	6.16619074032638e-05	2.00855931138408e-05	0.00222428790433171	0.850485763012648	FALSE	1	No	CHID1;CHID1;CHID1;CHID1;CHID1	11	911369	TSS1500;TSS1500;TSS1500;TSS1500;5'UTR	CHID1
1239	cg16361705	-3.0694497873953	-0.000729729835417914	0.000237739623047281	0.00222801706355914	0.850485763012648	FALSE	1	No	NA	4	78332901	NA	CXCL13
1240	cg04081637	3.0692527116986	0.000232286488834069	7.56817735954744e-05	0.00222946753171187	0.850485763012648	FALSE	1	No	NA	10	88183346	NA	WAPAL
1243	cg23008175	3.06896957628657	0.000353698820379573	0.00011525002499619	0.00223155291335723	0.850485763012648	FALSE	1	No	STK10	5	171577222	Body	STK10
1244	cg22655521	-3.06881585824133	-1.89831185716146e-05	6.18581219874608e-06	0.00223268584537825	0.850485763012648	FALSE	1	No	SAMD14	17	48194939	Body	SAMD14
1245	cg13777668	-3.06878046026448	-0.000307592407696206	0.000100232783569567	0.00223294681019245	0.850485763012648	FALSE	1	No	ACTN1;ACTN1;ACTN1	14	69351311	Body;Body;Body	ACTN1
1246	cg27602981	-3.06858825193512	-0.000121414098379295	3.95667611328201e-05	0.00223436431839698	0.850485763012648	FALSE	1	No	ANKRD11	16	89385820	5'UTR	ANKRD11
1247	cg10806197	-3.06842662501807	-0.000815794660376118	0.00026586741678117	0.00223555693272151	0.850485763012648	FALSE	1	No	NA	14	27429693	NA	MIR4307
1249	cg18548288	-3.06803621524905	-0.000326590090528592	0.000106449229283977	0.00223844010403909	0.850485763012648	FALSE	1	No	ZNF766	19	52772355	TSS1500	ZNF766
1250	cg05852416	3.06798012143949	3.97169785835269e-05	1.2945644043121e-05	0.00223885463656132	0.850485763012648	FALSE	1	No	NFKBIA	14	35874177	TSS1500	NFKBIA
1251	cg25206690	-3.06776256005442	-0.000177376352324973	5.78194527290361e-05	0.00224046307937699	0.850485763012648	FALSE	1	No	SAMD12	8	119302728	Body	SAMD12
1252	cg13795321	3.06750860627695	0.000430813658505091	0.000140444156415252	0.00224234191523917	0.850485763012648	FALSE	1	No	NA	15	71398102	NA	CT62
1253	cg22284398	-3.0671272301621	-0.000284645560466784	9.28052666572104e-05	0.00224516618257746	0.850485763012648	FALSE	1	No	PRKCE	2	46119607	Body	PRKCE
1255	cg19576801	-3.06699530839543	-0.000461246968275791	0.000150390503374165	0.00224614388467105	0.850485763012648	FALSE	1	No	DONSON;CRYZL1	21	34962102	TSS1500;3'UTR	CRYZL1
1256	cg00937932	-3.066715183239	-0.000234537819291389	7.64785137443627e-05	0.00224822125224564	0.850485763012648	FALSE	1	No	CREM;CREM;CREM;CREM;CREM;CREM;CREM;CREM;CREM;CREM;CREM;CREM;CREM;CREM	10	35464629	5'UTR;Body;Body;1stExon;5'UTR;Body;5'UTR;Body;Body;5'UTR;Body;1stExon;Body;Body	CREM
1257	cg24900927	3.06644806136426	0.000184053548099499	6.00217399467753e-05	0.00225020383246613	0.850485763012648	FALSE	1	No	IQGAP2	5	75778823	Body	IQGAP2
1258	cg00395825	-3.06581985903112	-0.000141789567966879	4.62484994182563e-05	0.00225487268276987	0.850485763012648	FALSE	1	No	NA	22	19645893	NA	Sep-05
1260	cg21226353	-3.06567019879196	-0.000296400345523394	9.66837025196618e-05	0.00225598628086244	0.850485763012648	FALSE	1	No	NA	9	99419714	NA	C9orf21
1261	cg05501761	3.06555711487825	0.000385473268455679	0.000125743300160626	0.00225682805522969	0.850485763012648	FALSE	1	No	ANKRD23	2	97505599	Body	ANKRD23
1262	cg25951168	3.06546218697228	0.000337038746084551	0.000109947122335063	0.00225753490249942	0.850485763012648	FALSE	1	No	SORCS2	4	7333381	Body	TRNA_Pseudo
1263	cg15726025	-3.06518567809503	-0.000345762784573077	0.00011280321027337	0.00225959498717365	0.850485763012648	FALSE	1	No	C1orf91	1	32681995	3'UTR	TMEM234
1264	cg06181286	3.06480862005122	0.000118903619877	3.87964256884051e-05	0.00226240697888408	0.850485763012648	FALSE	1	No	NA	3	27064121	NA	NEK10
1266	cg06794034	-3.06426849218227	-0.000397298312872396	0.000129655189774005	0.00226644069707966	0.850485763012648	FALSE	1	No	SORCS2	4	7301854	Body	MIR4798
1267	cg01590314	3.06354107481216	0.000145834844963666	4.76033587937477e-05	0.00227188354292192	0.850485763012648	FALSE	1	No	KIFC2;CYHR1;CYHR1;CYHR1	8	145690586	TSS1500;TSS200;5'UTR;5'UTR	CYHR1
1268	cg01198591	-3.06343643900395	-0.000197303600147801	6.4405971553943e-05	0.0022726674590059	0.850485763012648	FALSE	1	No	SNORA16A;SNHG12	1	28909005	TSS1500;TSS1500	SNHG12
1269	cg15513936	3.06341905372262	8.57639239424052e-05	2.79961449734362e-05	0.00227279773103216	0.850485763012648	FALSE	1	No	ING1;ING1;ING1;ING1	13	111368529	Body;Body;Body;5'UTR	ING1
1270	cg17031543	3.06306732770358	0.000569538116762219	0.000185937185125215	0.00227543477012857	0.850485763012648	FALSE	1	No	SPATA18	4	52918471	Body	SPATA18
1271	cg11914020	3.06292832590164	0.000221681383322214	7.23756352532203e-05	0.00227647769976558	0.850485763012648	FALSE	1	No	NA	5	117543401	NA	BC044609
1272	cg13148650	3.06274569311739	0.000343082378048066	0.00011201791216915	0.00227784865948838	0.850485763012648	FALSE	1	No	NA	3	45624053	NA	LIMD1
1273	cg00586420	-3.06247039553473	-0.000621218065017961	0.000202848675998218	0.00227991665355673	0.850485763012648	FALSE	1	No	HOXD3	2	177034761	Body	HOXD3
1274	cg13349035	-3.06228532587219	-0.00159652216612047	0.000521349905781806	0.00228130783772145	0.850485763012648	FALSE	1	No	HLA-DPB1	6	33048310	Body	HLA-DPB1
1275	cg03775991	-3.06222541122345	-0.00117093203170516	0.000382379437977865	0.00228175838811773	0.850485763012648	FALSE	1	No	NA	6	170589530	NA	DLL1
1276	cg02462868	-3.06132010179555	-0.000715374400610405	0.000233681672227226	0.00228857614759979	0.850485763012648	FALSE	1	No	NA	17	46712052	NA	MIR196A1
1277	cg07295904	3.06131324581339	0.000553284253684308	0.000180734282726856	0.00228862785032018	0.850485763012648	FALSE	1	No	MUC5B	11	1257585	Body	MUC5B
1278	cg23598010	-3.06058021927373	-0.000710384465338077	0.00023210777514162	0.00229416198165772	0.850485763012648	FALSE	1	No	NA	12	88601809	NA	TMTC3
1279	cg07126637	-3.06038913376049	-0.000510087061656661	0.000166673922616463	0.00229560663731987	0.850485763012648	FALSE	1	No	SMR3B	4	71248757	TSS200	SMR3B
1280	cg23060384	3.0603870208962	0.000112498998743608	3.67597293987554e-05	0.00229562261578453	0.850485763012648	FALSE	1	No	NA	3	194206773	NA	FLJ34208
1281	cg07246206	-3.06033540576262	-0.000160646571318618	5.24931257587389e-05	0.00229601298519652	0.850485763012648	FALSE	1	No	SUV420H1;SUV420H1	11	67980532	5'UTR;5'UTR	SUV420H1
1282	cg02803828	-3.05999013467612	-0.000203646036521095	6.65512068857207e-05	0.00229862586578856	0.850485763012648	FALSE	1	No	CNTNAP5	2	125180279	Body	CNTNAP5
1283	cg10993460	3.05973524724136	0.000251616726197972	8.22348032970593e-05	0.00230055650811904	0.850485763012648	FALSE	1	No	RBP5	12	7276482	3'UTR	RBP5
1284	cg16337087	3.05933518297301	0.000398259370684449	0.000130178403759417	0.00230358979274101	0.850485763012648	FALSE	1	No	NA	7	26956748	NA	SKAP2
1285	cg00990635	3.05871579308479	4.24709364889589e-05	1.38852182948733e-05	0.00230829324503997	0.850485763012648	FALSE	1	No	GMIP	19	19745667	Body	GMIP
1286	cg00021028	3.05861405855763	0.000101459672763651	3.31717800353985e-05	0.00230906662738018	0.850485763012648	FALSE	1	No	RRP1	21	45209230	TSS200	RRP1
1287	cg25135706	-3.05852438053477	-0.000509149979962268	0.000166469158527108	0.00230974855381616	0.850485763012648	FALSE	1	No	NA	15	86301987	NA	KLHL25
1288	cg05027258	3.05814659457467	0.000236322417200193	7.72763534682878e-05	0.00231262333049264	0.850485763012648	FALSE	1	No	ASAP2;ASAP2	2	9459293	Body;Body	ASAP2
1289	cg11558972	3.05797464066102	0.000222640443189968	7.28065040924741e-05	0.00231393290764186	0.850485763012648	FALSE	1	No	NOM1	7	156743467	Body	NOM1
1290	cg25212025	3.05773204634803	0.000610527156209939	0.000199666663708848	0.00231578162981966	0.850485763012648	FALSE	1	No	PARD3	10	34602937	Body	PARD3
1291	cg03835755	-3.05746471260964	-0.000435257829009654	0.00014235906868019	0.00231782045212196	0.850485763012648	FALSE	1	No	NAB1	2	191519599	5'UTR	NAB1
1292	cg10967350	-3.05744918607488	-0.00019063159047187	6.23498802008221e-05	0.00231793891593516	0.850485763012648	FALSE	1	No	CNTN4	3	2141304	TSS1500	CNTN4
1293	cg13153661	-3.05739945987471	-0.00051401614004423	0.000168122009174848	0.00231831835256219	0.850485763012648	FALSE	1	No	TOP1MT	8	144417848	TSS1500	TOP1MT
1294	cg02928476	-3.05706313350476	-0.000128603087998355	4.20675276833157e-05	0.00232088619382043	0.850485763012648	FALSE	1	No	NA	7	98311382	NA	NPTX2
1295	cg03059382	3.05699814597967	0.000474225933123845	0.000155127975379217	0.00232138267236959	0.850485763012648	FALSE	1	No	IFT140;TMEM204	16	1602140	Body;Body	BC114455
1296	cg06654369	3.05654678341031	0.000639811300544957	0.00020932488389106	0.00232483359126743	0.850485763012648	FALSE	1	No	NA	7	158793845	NA	LOC154822
1297	cg11917694	3.0564870744372	0.000154008832668731	5.03875295128114e-05	0.00232529045216206	0.850485763012648	FALSE	1	No	STAMBPL1	10	90639684	TSS1500	STAMBPL1
1299	cg16760981	3.05558509735411	0.000486298467223387	0.000159150686932098	0.00233220192623485	0.850485763012648	FALSE	1	No	NA	11	63688531	NA	RCOR2
1300	cg22189307	3.05523090841902	5.40860602621458e-05	1.77027733364132e-05	0.00233492107970283	0.850485763012648	FALSE	1	No	VWCE	11	61061699	Body	VWCE
1301	cg18162120	-3.0549375167988	-6.31098840088829e-05	2.0658322359082e-05	0.00233717568734914	0.850485763012648	FALSE	1	No	WDR26;WDR26;WDR26;WDR26	1	224621880	1stExon;1stExon;5'UTR;5'UTR	WDR26
1302	cg06820719	3.05491584266904	0.000411461760893175	0.000134688411099956	0.00233734232435892	0.850485763012648	FALSE	1	No	NA	18	23802673	NA	TAF4B
1303	cg00522555	3.05461866097023	5.46804340127181e-05	1.79009035436685e-05	0.00233962824358373	0.850485763012648	FALSE	1	No	KEAP1;KEAP1	19	10602587	Body;Body	KEAP1
1304	cg01724479	-3.05456475832187	-0.000335722508358622	0.000109908459934915	0.00234004308206457	0.850485763012648	FALSE	1	No	NA	7	156139261	NA	LOC285889
1305	cg06761584	3.05439391303743	0.000414047927241867	0.000135558130035074	0.00234135836516541	0.850485763012648	FALSE	1	No	FLNC;FLNC	7	128469799	TSS1500;TSS1500	FLNC
1306	cg24911146	-3.05421721093288	-0.000311045559301339	0.000101841335379789	0.00234271945174618	0.850485763012648	FALSE	1	No	CAMLG	5	134073430	TSS1500	CAMLG
1307	cg05135521	3.0537477368338	0.000801576739265217	0.000262489507432696	0.00234633920670398	0.850485763012648	FALSE	1	No	RBMS1;RBMS1	2	161188335	Body;Body	RBMS1
1308	cg25344639	-3.05336931915749	-6.78918332027894e-05	2.22350544943324e-05	0.00234926063037367	0.850485763012648	FALSE	1	No	SEC14L1;SEC14L1;SEC14L1;SEC14L1;SEC14L1;SEC14L1;SEC14L1	17	75137144	1stExon;5'UTR;5'UTR;1stExon;1stExon;5'UTR;5'UTR	SEC14L1
1310	cg09326832	-3.05318793218023	-0.00032545246018629	0.000106594309756062	0.00235066213973723	0.850485763012648	FALSE	1	No	RREB1;RREB1;RREB1;RREB1	6	7243643	Body;Body;Body;Body	RREB1
1311	cg20091187	-3.05303080899116	-0.000173986309598305	5.69880621859157e-05	0.00235187679199602	0.850485763012648	FALSE	1	No	GPC6	13	93979371	Body	GPC6
1312	cg03298319	-3.05280199564465	-0.000139534338946084	4.57069731823924e-05	0.00235364668033986	0.850485763012648	FALSE	1	No	NA	14	33403060	NA	NPAS3
1314	cg18862215	-3.05245876192315	-0.000270247490637205	8.85343625304017e-05	0.00235630391070401	0.850485763012648	FALSE	1	No	SCGBL	19	35085677	TSS200	AX748165
1315	cg05568274	3.05195761967282	3.51991286591342e-05	1.15332953617186e-05	0.00236018857379779	0.850485763012648	FALSE	1	No	DLC1;DLC1	8	12990910	Body;TSS200	DLC1
1316	cg04789761	-3.0517917327962	-0.000111212275389123	3.64416333506565e-05	0.00236147575944223	0.850485763012648	FALSE	1	No	WIPF1;WIPF1	2	175431800	Body;Body	WIPF1
1318	cg01679328	3.05153518330654	0.000343684138762949	0.000112626634830585	0.00236346770266478	0.850485763012648	FALSE	1	No	NA	11	115631338	NA	LOC283143
1319	cg10455676	3.05146938658255	6.09136079723477e-05	1.99620577024917e-05	0.00236397882062439	0.850485763012648	FALSE	1	No	MTIF2;MTIF2	2	55496384	TSS200;TSS200	MTIF2
1320	cg23655934	-3.05130337037307	-2.95418315009599e-05	9.68170906498488e-06	0.00236526890809531	0.850485763012648	FALSE	1	No	NA	3	32823185	NA	CNOT10
1322	cg15948785	3.05093413631243	0.000634752520000863	0.000208051859411186	0.00236814048791844	0.850485763012648	FALSE	1	No	PTPRN2;PTPRN2;PTPRN2	7	158030626	Body;Body;Body	DQ583756
1323	cg25315362	3.05092772278567	0.000540162434128532	0.000177048584302526	0.00236819039497613	0.850485763012648	FALSE	1	No	LSAMP	3	116164576	TSS200	LSAMP
1324	cg24755033	-3.05088220428818	-0.000189890888171722	6.22413044675469e-05	0.00236854462630857	0.850485763012648	FALSE	1	No	PCLO;PCLO	7	82789373	Body;Body	PCLO
1326	cg02828514	-3.05081237871824	-0.000945871667877058	0.000310039278218234	0.00236908811317943	0.850485763012648	FALSE	1	No	SLC25A30	13	45993412	TSS1500	SLC25A30
1327	cg07498421	-3.05061653022565	-0.000154204822987559	5.05487403807364e-05	0.00237061310927182	0.850485763012648	FALSE	1	No	CRADD;CRADD	12	94071223	5'UTR;1stExon	CRADD
1328	cg02500960	-3.0505381785957	-0.00041578900801724	0.000136300214478432	0.00237122345516565	0.850485763012648	FALSE	1	No	ABLIM2;ABLIM2;ABLIM2;ABLIM2;ABLIM2;ABLIM2;ABLIM2	4	8122233	Body;Body;Body;Body;Body;Body;Body	ABLIM2
1329	cg01635086	-3.04954568936441	-0.000118870123725519	3.89796172394104e-05	0.00237896726830125	0.850485763012648	FALSE	1	No	RUNDC3A;RUNDC3A;RUNDC3A	17	42386326	Body;Body;Body	RUNDC3A
1330	cg06016645	-3.04952728681554	-0.000260880418909452	8.55478224567308e-05	0.00237911107147532	0.850485763012648	FALSE	1	No	NODAL	10	72191804	3'UTR	NODAL
1332	cg03049445	-3.04940752193963	-0.000317333501176145	0.000104063985837583	0.00238004714589712	0.850485763012648	FALSE	1	No	NA	6	21277954	NA	CDKAL1
1333	cg11523350	-3.04932022296845	-0.000120288488042374	3.94476405384789e-05	0.00238072968184579	0.850485763012648	FALSE	1	No	BACE1;BACE1;BACE1;BACE1	11	117171073	Body;Body;Body;Body	BACE1
1334	cg26769435	3.04925279396516	0.000368791578653876	0.000120944901447253	0.002381256989883	0.850485763012648	FALSE	1	No	NA	8	53397932	NA	FAM150A
1335	cg12360123	-3.04902588415041	-0.000297359869826062	9.75261874199926e-05	0.00238303225628038	0.850485763012648	FALSE	1	No	NA	10	79984532	NA	LOC100132987
1336	cg02657438	-3.04884934450951	-0.000173035047796591	5.67542138834112e-05	0.00238441428306691	0.850485763012648	FALSE	1	No	STON2;STON2	14	81864899	1stExon;5'UTR	STON2
1337	cg27596415	3.0487196408035	0.000478709768920018	0.000157019937980868	0.00238543012694077	0.850485763012648	FALSE	1	No	NA	6	75440995	NA	AF086303
1338	cg19599972	3.04816386552069	0.000198319360405199	6.50619091212544e-05	0.00238978747541427	0.850485763012648	FALSE	1	No	PNN	14	39643268	TSS1500	PNN
1339	cg14339778	3.04785967451742	0.000359925070724322	0.000118091089866632	0.00239217546220893	0.850485763012648	FALSE	1	No	INPP5A	10	134359611	Body	INPP5A
1340	cg23972431	-3.04785394598641	-0.000118210701720414	3.87848971162416e-05	0.00239222045381711	0.850485763012648	FALSE	1	No	NA	5	26237674	NA	TRNA_Lys
1341	cg03149432	3.04774186457591	0.000231227799002496	7.58685640966088e-05	0.00239310089204251	0.850485763012648	FALSE	1	No	GRIK3	1	37498721	Body	GRIK3
1342	cg23918923	-3.04764561329798	-0.00012949308932931	4.24895495605805e-05	0.00239385721635252	0.850485763012648	FALSE	1	No	AKR1B1	7	134144118	TSS1500	AKR1B1
1343	cg18950539	3.04763163225462	0.000158789598723401	5.21026219320113e-05	0.0023939670949808	0.850485763012648	FALSE	1	No	ZSWIM2	2	187714168	TSS1500	ZSWIM2
1344	cg21800193	3.04748912250652	0.000569529002761357	0.000186884671238114	0.00239508735945891	0.850485763012648	FALSE	1	No	NOTCH4	6	32186793	Body	NOTCH4
1345	cg13492291	3.04737962286466	0.000411413120856397	0.000135005536484375	0.00239594845927546	0.850485763012648	FALSE	1	No	ANKLE2	12	133312126	Body	ANKLE2
1348	cg19065831	3.04717078877061	0.000215359265645942	7.06751542905245e-05	0.00239759150774852	0.850485763012648	FALSE	1	No	SLC10A4	4	48485289	TSS200	SLC10A4
1349	cg07191594	-3.04698195492294	-0.000267437607698938	8.77713132717591e-05	0.00239907808968197	0.850485763012648	FALSE	1	No	SLC12A5	20	44650220	TSS200	SLC12A5
1350	cg02897675	3.04623946321542	0.000226620117983446	7.43934023309646e-05	0.00240493150880405	0.850485763012648	FALSE	1	No	TRIM26	6	30177705	5'UTR	TRIM26
1351	cg25293251	-3.04609113916879	-0.000474272387708968	0.000155698685968532	0.00240610238738539	0.850485763012648	FALSE	1	No	GOLGA5	14	93260171	TSS1500	GOLGA5
1353	cg14396758	-3.04587876106122	-0.000145530376232023	4.7779438266715e-05	0.00240777982287384	0.850485763012648	FALSE	1	No	RELL1;RELL1	4	37689379	TSS1500;TSS1500	RELL1
1354	cg09699593	3.04587565343917	0.000242475138982909	7.96076946572406e-05	0.00240780437590515	0.850485763012648	FALSE	1	No	FAM178A;FAM178A	10	102699066	Body;Body	FAM178A
1355	cg18024479	3.04576822192339	0.000230680072986056	7.57378947372371e-05	0.00240865332349598	0.850485763012648	FALSE	1	No	TFPI2	7	93519220	Body	TFPI2
1356	cg13752828	3.04568665789455	0.000217911504917873	7.15475783935411e-05	0.00240929804384054	0.850485763012648	FALSE	1	No	NA	17	46816630	NA	HOXB13
1357	cg23630131	3.04524155083041	0.000390204571473306	0.000128135835847537	0.00241281916879742	0.851084098204207	FALSE	1	No	NA	7	65973040	NA	LOC493754
1359	cg10775576	-3.04450607341354	-0.000952009641170896	0.000312697566769341	0.00241864768266397	0.851143727449274	FALSE	1	No	CLCN4	X	10124333	TSS1500	CLCN4
1360	cg10119160	-3.0444433270322	-0.000145618463211228	4.78308996322097e-05	0.00241914553281196	0.851143727449274	FALSE	1	No	MREG	2	216859796	Body	PECR
1361	cg07990843	-3.04396630122733	-0.000103006013709983	3.38394067202554e-05	0.00242293348509709	0.851143727449274	FALSE	1	No	NA	17	25676201	NA	WSB1
1362	cg05115375	-3.04386567816227	-9.0270153569049e-05	2.96564182239308e-05	0.00242373320423047	0.851143727449274	FALSE	1	No	FMN1	15	33360485	TSS1500	FMN1
1363	cg27314249	-3.0436725773927	-0.000313483226729316	0.000102995055728975	0.0024252685840038	0.851143727449274	FALSE	1	No	ARHGAP28;ARHGAP28	18	6834653	5'UTR;5'UTR	ARHGAP28
1364	cg20586163	-3.04365767631769	-0.000458712613484716	0.000150710974185402	0.00242538710226421	0.851143727449274	FALSE	1	No	NA	8	1136538	NA	BC022082
1366	cg11704601	3.04275617819072	0.000280457415810532	9.21721621406081e-05	0.00243256721286276	0.852413578170584	FALSE	1	No	ADARB2	10	1390610	Body	ADARB2
1367	cg16548961	3.04241669588027	0.000554911709528229	0.000182391751359908	0.00243527611753371	0.852738565603411	FALSE	1	No	NA	5	176928448	NA	DOK3
1369	cg15802848	3.04182168953894	5.0265565203976e-05	1.65248230614053e-05	0.00244003065554649	0.853155203718364	FALSE	1	No	KIFC1;KIFC1	6	33359461	5'UTR;1stExon	KIFC1
1370	cg10967430	-3.04115138888871	-0.000294308111093202	9.67752253861811e-05	0.00244539704701024	0.853333191843756	FALSE	1	No	ARHGAP24;ARHGAP24;ARHGAP24	4	86852666	Body;Body;Body	ARHGAP24
1371	cg05002512	-3.04039357184941	-1.34787803456951e-05	4.43323537797649e-06	0.0024514771248309	0.853333191843756	FALSE	1	No	FAF1	1	51425990	TSS200	FAF1
1372	cg01078271	-3.04014873360753	-4.03480595881046e-05	1.32717386955692e-05	0.00245344445926317	0.853333191843756	FALSE	1	No	DACT3	19	47164463	TSS200	DACT3
1373	cg11962947	-3.03998608838463	-9.58314523011092e-05	3.15236483045985e-05	0.00245475215318587	0.853333191843756	FALSE	1	No	SLC12A7	5	1112207	TSS200	SLC12A7
1374	cg18147676	-3.03992994827046	-0.00024458723632991	8.04581817647033e-05	0.00245520367716369	0.853333191843756	FALSE	1	No	NA	3	70033069	NA	MITF
1375	cg09326547	-3.03954169031123	-9.67557041570524e-05	3.18323332973088e-05	0.00245832844551822	0.853333191843756	FALSE	1	No	NA	17	74667999	NA	MXRA7
1377	cg20094837	3.03929498793923	0.000699288763773402	0.000230082557484013	0.00246031584405518	0.853333191843756	FALSE	1	No	NBEA	13	35515575	TSS1500	NBEA
1378	cg16862528	3.0392216161117	2.88535346014126e-05	9.49372511976505e-06	0.00246090720105503	0.853333191843756	FALSE	1	No	INTS2;INTS2	17	60005124	Body;Body	INTS2
1379	cg01520443	-3.0388514776337	-1.40577831266057e-05	4.62601849089127e-06	0.00246389240445456	0.853333191843756	FALSE	1	No	IFRD2	3	50330026	TSS200	IFRD2
1381	cg08664665	-3.03803362550197	-5.38963770004438e-05	1.77405465653918e-05	0.00247050024105364	0.853333191843756	FALSE	1	No	KPNA6;KPNA6	1	32573653	1stExon;5'UTR	KPNA6
1382	cg09256930	3.03788240310555	0.000375633925011647	0.000123649922929092	0.00247172382110792	0.853333191843756	FALSE	1	No	NA	17	26575633	NA	PPY2
1383	cg20660627	-3.03757248770895	-4.25496910487596e-05	1.40077944545949e-05	0.00247423316437811	0.853333191843756	FALSE	1	No	RFTN1	3	16555412	TSS200	RFTN1
1384	cg01342943	-3.03755835119677	-0.000312631019628043	0.000102921815314221	0.00247434768150231	0.853333191843756	FALSE	1	No	EYS	6	66010172	Body	AK302514
1386	cg06930464	-3.03745978116092	-0.000190875553643576	6.28405204992125e-05	0.00247514631321172	0.853333191843756	FALSE	1	No	BAT2L2	1	171510692	Body	PRRC2C
1387	cg13731387	-3.03706883620816	-5.35950850881798e-05	1.76469773912317e-05	0.00247831614604829	0.853333191843756	FALSE	1	No	SP2;SP2	17	45973624	5'UTR;1stExon	SP2
1388	cg04619304	-3.03703149609926	-0.000268059052046565	8.82635074383843e-05	0.00247861909919461	0.853333191843756	FALSE	1	No	SOX5	12	24434537	5'UTR	MIR920
1389	cg15703790	-3.03700680844268	-0.000567544032163955	0.000186876114530339	0.00247881941729032	0.853333191843756	FALSE	1	No	PRKCZ	1	1993510	Body	PRKCZ
1390	cg23898951	-3.03674546779151	-0.000209246187577857	6.8904750100782e-05	0.00248094087176924	0.853333191843756	FALSE	1	No	NA	10	4511903	NA	U6
1391	cg09667303	-3.03669449515713	-3.66705759693178e-05	1.20758199508707e-05	0.00248135484033364	0.853333191843756	FALSE	1	No	NA	2	144695257	NA	GTDC1
1392	cg16918585	-3.03650286366461	-3.51330260095484e-05	1.15702265359131e-05	0.00248291172082608	0.853333191843756	FALSE	1	No	NDUFS5	1	39492570	5'UTR	NDUFS5
1393	cg14939652	3.0364358936956	0.000188615493247847	6.21173967938727e-05	0.00248345601917006	0.853333191843756	FALSE	1	No	NPAS3;NPAS3;NPAS3;NPAS3	14	33407765	TSS1500;TSS1500;TSS1500;TSS1500	NPAS3
1394	cg03783391	-3.03623276331212	-0.000663076397939221	0.000218387867343838	0.00248510763037206	0.853333191843756	FALSE	1	No	FRMD4A	10	13908414	Body	FRMD4A
1395	cg25147632	3.03548923488389	0.000313276432155359	0.000103204593366757	0.00249116170003848	0.853784083850233	FALSE	1	No	NRG3;NRG3;NRG3	10	84027418	Body;Body;Body	U6
1396	cg03131732	3.03487115086578	0.000142505576378242	4.69560549012398e-05	0.0024962046466428	0.853784083850233	FALSE	1	No	CREB3L1	11	46317475	Body	CREB3L1
1397	cg17247190	-3.03484344097126	-0.00026453532599586	8.7166053584365e-05	0.00249643095068846	0.853784083850233	FALSE	1	No	NA	6	141883437	NA	AK097143
1398	cg22878582	3.03469691884018	0.000391567335701697	0.000129030129259612	0.00249762789557986	0.853784083850233	FALSE	1	No	NA	2	69944091	NA	ANXA4
1399	cg00019841	3.0339670453724	0.000862373983581524	0.000284239733222176	0.00250359810195987	0.853784083850233	FALSE	1	No	MAPK4	18	48256146	Body	MAPK4
1400	cg14757107	3.03393539929675	0.000602014607667427	0.000198426969739359	0.00250385725567377	0.853784083850233	FALSE	1	No	GMPR	6	16277615	Body	GMPR
1403	cg08371682	3.03342763236022	0.000132517288119039	4.36856599792794e-05	0.00250801878776287	0.853784083850233	FALSE	1	No	NA	19	40311424	NA	DYRK1B
1404	cg14236389	3.03330443848217	8.02857090168707e-05	2.64680682882741e-05	0.00250902940966808	0.853784083850233	FALSE	1	No	C20orf197;C20orf197	20	58631038	1stExon;5'UTR	C20orf197
1405	cg08274892	-3.03313726850224	-0.000371998320330769	0.00012264473625833	0.002510401386886	0.853784083850233	FALSE	1	No	SPG7	16	89621859	Body	SPG7
1407	cg07805040	-3.03264553536448	-0.000141809919234672	4.67611257501049e-05	0.00251444106750314	0.853784083850233	FALSE	1	No	NA	13	77297851	NA	KCTD12
1408	cg25764166	-3.03220981123032	-0.000424016052441368	0.000139837306399758	0.0025180256024159	0.853784083850233	FALSE	1	No	MAEA;MAEA	4	1299191	Body;Body	MAEA
1410	cg17036562	-3.0317424656294	-0.000217356858106143	7.16937076847057e-05	0.00252187548119644	0.853784083850233	FALSE	1	No	TPH2	12	72335305	Body	TPH2
1412	cg17492481	-3.03069254714401	-2.07410430110895e-05	6.84366450520851e-06	0.0025305441379814	0.853784083850233	FALSE	1	No	H2AFY;H2AFY;H2AFY;H2AFY	5	134735068	TSS200;5'UTR;TSS200;TSS200	H2AFY
1414	cg08815337	-3.03021407966592	-0.000490266822129627	0.000161792800521763	0.00253450365959783	0.853784083850233	FALSE	1	No	NONO;BCYRN1;NONO;NONO;NONO	X	70502155	TSS1500;Body;TSS1500;TSS1500;TSS1500	NONO
1415	cg21684179	3.0296592418882	0.000490191276999031	0.000161797495316181	0.0025391022882701	0.853784083850233	FALSE	1	No	FAM40A	1	110576933	TSS1500	FAM40A
1416	cg17073432	-3.02925792531789	-1.77802841826314e-05	5.86951808693066e-06	0.00254243326139298	0.853784083850233	FALSE	1	No	TMEM180	10	104221224	5'UTR	TMEM180
1418	cg04161859	3.02890981862034	0.00031691149077653	0.000104628896122395	0.00254532582990838	0.853784083850233	FALSE	1	No	CDH23;CDH23	10	73404657	Body;Body	CDH23
1419	cg16235062	-3.02882856891187	-2.7327781498737e-05	9.02255802102221e-06	0.00254600140276847	0.853784083850233	FALSE	1	No	GPC1	2	241374719	TSS1500	GPC1
1420	cg20324969	-3.0288229844381	-0.000449572006769652	0.000148431258307113	0.00254604784243428	0.853784083850233	FALSE	1	No	NRBP2	8	144922104	5'UTR	NRBP2
1421	cg21072025	3.02872771325741	0.000177819995665277	5.87111198167204e-05	0.00254684022323025	0.853784083850233	FALSE	1	No	GNG8	19	47137863	1stExon	GNG8
1422	cg16699198	-3.02817776527045	-0.000440520590263177	0.000145473821027093	0.00255141862035522	0.853784083850233	FALSE	1	No	GRAMD1B	11	123461363	Body	GRAMD1B
1423	cg23983783	-3.02816520205069	-0.000499182210316568	0.000164846425808777	0.00255152329906612	0.853784083850233	FALSE	1	No	N4BP2L1;N4BP2L1	13	32997294	Body;Body	SNORA16
1424	cg10169070	-3.0281638005657	-0.000318959171985701	0.000105330884652315	0.00255153497670221	0.853784083850233	FALSE	1	No	NA	6	114098428	NA	MARCKS
1425	cg04180046	-3.02813993298494	-0.00122378177202182	0.00040413646631432	0.00255173385679277	0.853784083850233	FALSE	1	No	MYO1G	7	45002736	Body	MYO1G
1426	cg26673775	-3.02794712530957	-2.42867053577799e-05	8.0208485659395e-06	0.00255334097585597	0.853784083850233	FALSE	1	No	GNAI2	3	50273532	TSS200	GNAI2
1428	cg13408214	3.02773570361731	0.000893716767743543	0.000295176612237256	0.00255510431553961	0.853784083850233	FALSE	1	No	PLEKHH3	17	40823572	Body	PLEKHH3
1431	cg14330027	-3.02755339284162	-1.76077994716534e-05	5.81585101464619e-06	0.00255662575486401	0.853784083850233	FALSE	1	No	GFPT1	2	69614473	TSS200	GFPT1
1434	cg12913097	3.02649801187834	0.000146592246288336	4.84362605602229e-05	0.00256544955997448	0.853784083850233	FALSE	1	No	NA	5	72511623	NA	TMEM174
1436	cg12394289	3.02638638277568	0.000730082294526664	0.000241238957022091	0.0025663844963341	0.853784083850233	FALSE	1	No	EHMT2;EHMT2	6	31856706	Body;Body	EHMT2
1437	cg23375247	3.02577854205293	0.000340702737601714	0.000112600024379363	0.00257148087604691	0.853784083850233	FALSE	1	No	SGTA	19	2772041	5'UTR	SGTA
1438	cg10482532	-3.02529970940897	-0.000229674983942427	7.59180927523037e-05	0.00257550212944722	0.853784083850233	FALSE	1	No	NA	10	96946522	NA	C10orf129
1439	cg22304169	3.0245436742098	3.04210030748417e-05	1.00580472136146e-05	0.00258186307347861	0.853784083850233	FALSE	1	No	CFLAR;CFLAR;CFLAR	2	201983303	5'UTR;TSS200;5'UTR	CFLAR
1440	cg20463945	-3.02372535639811	-2.32712386426827e-05	7.69621440434115e-06	0.00258876425732693	0.853784083850233	FALSE	1	No	C6orf136;C6orf136;C6orf136	6	30615578	Body;1stExon;Body	C6orf136
1441	cg10094191	3.02367229755844	0.000820864126317298	0.000271479196664311	0.00258921230559603	0.853784083850233	FALSE	1	No	ITLN1	1	160855148	TSS200	ITLN1
1442	cg13530158	3.02365580047137	5.62128059925739e-05	1.85910069472229e-05	0.00258935162751996	0.853784083850233	FALSE	1	No	FNBP1	9	132805668	TSS200	FNBP1
1443	cg03515663	-3.02341333594718	-0.000241989362882332	8.00384651364652e-05	0.0025914000921461	0.853784083850233	FALSE	1	No	PTPRN2;PTPRN2;PTPRN2	7	157478510	Body;Body;Body	MIR153-2
1444	cg09916572	3.02326804233338	0.000136591346262125	4.51800317899376e-05	0.00259262831851373	0.853784083850233	FALSE	1	No	ZP3;ZP3;SRCRB4D	7	76026853	5'UTR;1stExon;Body	ZP3
1445	cg24546723	3.02318307117843	0.000706215464871179	0.000233599966738335	0.00259334686162602	0.853784083850233	FALSE	1	No	DLX4	17	48048615	Body	DLX4
1446	cg27657862	-3.02317038444002	-0.000161956292399355	5.35716720542545e-05	0.00259345416037617	0.853784083850233	FALSE	1	No	GIPR	19	46172501	5'UTR	GIPR
1447	cg00574196	-3.02298141748983	-0.000498286221612138	0.000164832710756752	0.00259505283979828	0.853784083850233	FALSE	1	No	LDLRAD2	1	22137992	TSS1500	LDLRAD2
1448	cg23635355	-3.02235004233984	-5.17594707480948e-05	1.71255711691236e-05	0.00260040088813578	0.853784083850233	FALSE	1	No	G6PC3;G6PC3;G6PC3	17	42147951	TSS200;TSS200;TSS200	G6PC3
1449	cg17977780	-3.02190341783305	-0.000448964987448852	0.000148570263629007	0.00260419010693237	0.853784083850233	FALSE	1	No	NA	3	70048871	NA	BC015590
1450	cg07400328	3.02168088540856	9.44130612035558e-05	3.1245212444328e-05	0.00260607998788309	0.853784083850233	FALSE	1	No	MUTED	6	8064096	Body	TXNDC5
1451	cg24009736	3.02131679678077	8.66373153880265e-05	2.86753495960235e-05	0.00260917476043446	0.853784083850233	FALSE	1	No	B4GALNT1	12	58026342	5'UTR	B4GALNT1
1453	cg19397736	-3.02028442115531	-0.000321434850743261	0.000106425357986751	0.00261796832694779	0.853784083850233	FALSE	1	No	NA	10	32395630	NA	Y_RNA
1455	cg10283737	3.02010613349471	0.000127835474391807	4.23281397213289e-05	0.00261948969170859	0.853784083850233	FALSE	1	No	NA	1	112533749	NA	BC034233
1456	cg23268322	3.01989246925482	0.000372084161386625	0.000123211063034453	0.00262131399898331	0.853784083850233	FALSE	1	No	MYH14;MYH14;MYH14	19	50762551	Body;Body;Body	MYH14
1458	cg18060909	3.01931246472253	0.000774496433197283	0.000256514170774457	0.00262627206171242	0.853784083850233	FALSE	1	No	ANXA6;ANXA6	5	150534782	5'UTR;5'UTR	ANXA6
1459	cg07656648	3.01852314098293	8.34683577641686e-05	2.76520516377385e-05	0.00263303325345403	0.853784083850233	FALSE	1	No	PRDX5;PRDX5;TRMT112;PRDX5	11	64085864	Body;Body;TSS1500;Body	PRDX5
1460	cg12301087	3.01808493771277	0.000265413827428268	8.79411391348745e-05	0.00263679369630529	0.853784083850233	FALSE	1	No	MYH14;MYH14;MYH14	19	50762584	Body;Body;Body	MYH14
1461	cg21856257	-3.01776143440557	-0.000291874896172313	9.67190092777513e-05	0.0026395729970598	0.853784083850233	FALSE	1	No	OR14A16	1	247980207	TSS1500	OR14A16
1462	cg06281235	3.01695545331146	0.000297956428735222	9.87606324807284e-05	0.00264650906522434	0.853784083850233	FALSE	1	No	ZNF609	15	64970399	Body	ZNF609
1463	cg06385202	3.01692999747935	0.000705243809382573	0.000233762072693701	0.0026467284033676	0.853784083850233	FALSE	1	No	ADARB2	10	1367612	Body	ADARB2
1464	cg24941241	-3.01685640474462	-0.000220211131665961	7.29935741454694e-05	0.00264736260294575	0.853784083850233	FALSE	1	No	NA	6	122610595	NA	HSF2
1465	cg06879704	-3.01652758739292	-0.000384059089813016	0.000127318275297109	0.00265019795068415	0.853784083850233	FALSE	1	No	NA	13	105758082	NA	DAOA-AS1
1466	cg02543772	-3.01622050882241	-6.07387228628499e-05	2.01373615374571e-05	0.00265284835940409	0.853784083850233	FALSE	1	No	TMEM132C	12	128850630	Body	MIR3612
1467	cg00792719	3.01576157961132	5.14643906180026e-05	1.70651390235681e-05	0.00265681392365919	0.853784083850233	FALSE	1	No	TAPBP;TAPBP;TAPBP	6	33281044	Body;Body;Body	TAPBP
1468	cg26133541	3.01563510375435	0.000634819137282985	0.000210509267680516	0.0026579077436494	0.853784083850233	FALSE	1	No	CHST8;CHST8;CHST8	19	34263905	Body;Body;Body	CHST8
1469	cg10785170	-3.01504598338778	-0.00044584289344838	0.000147872667914477	0.00266300815853358	0.853784083850233	FALSE	1	No	SNORD114-25;SNORD114-24	14	101451162	TSS1500;Body	SNORD114-24
1470	cg21283193	3.01472181691233	0.000479164439233031	0.000158941510472031	0.00266581850983171	0.853784083850233	FALSE	1	No	ARHGEF10L;ARHGEF10L	1	17942609	Body;Body	ARHGEF10L
1471	cg16241648	3.01436490713637	6.68511525845959e-05	2.21775248332838e-05	0.00266891586989339	0.853784083850233	FALSE	1	No	ARPC1A	7	98923114	TSS1500	ARPC1A
1472	cg24392313	-3.01422016892337	-0.000248303737222892	8.23774387096556e-05	0.00267017288655753	0.853784083850233	FALSE	1	No	NA	15	40796834	NA	C15orf57
1474	cg08724371	-3.0141844256151	-0.000168177210479428	5.57952622441501e-05	0.00267048339209353	0.853784083850233	FALSE	1	No	NA	15	91442212	NA	FES
1475	cg07058377	-3.01418135843542	-0.000272833793617386	9.05167145479947e-05	0.00267051003851726	0.853784083850233	FALSE	1	No	SMG6;SMG6	17	2041773	Body;Body	AX747853
1477	cg22202154	-3.01397822920957	-1.58060924379502e-05	5.24426231243728e-06	0.00267227528574711	0.853784083850233	FALSE	1	No	PYCR1;PYCR1	17	79895100	TSS200;TSS200	PYCR1
1479	cg01685893	3.01366412150733	0.000484474866142508	0.000160759410010227	0.00267500706969821	0.853784083850233	FALSE	1	No	BCO2;BCO2	11	112048262	5'UTR;Body	BCO2
1480	cg05326378	3.01358686355653	0.000175283585455282	5.81644377253551e-05	0.00267567937124876	0.853784083850233	FALSE	1	No	NA	15	71081264	NA	UACA
1481	cg16118438	3.01336700212591	8.31155175409748e-05	2.758227507049e-05	0.00267759346049106	0.853784083850233	FALSE	1	No	NA	17	71898325	NA	LINC00469
1483	cg18050233	-3.01329875555967	-0.000241981643241446	8.03045641574635e-05	0.00267818786253247	0.853784083850233	FALSE	1	No	CCDC152;SEPP1;SEPP1;SEPP1	5	42800967	3'UTR;Body;Body;Body	SEPP1
1484	cg02187712	-3.01282426254743	-0.000606336771172706	0.000201251954423664	0.00268232386113448	0.853784083850233	FALSE	1	No	NA	6	34535602	NA	SPDEF
1485	cg15714692	-3.01281210147464	-0.000147700088586796	4.9023996058202e-05	0.00268242994202558	0.853784083850233	FALSE	1	No	BTBD18	11	57519659	TSS1500	BTBD18
1486	cg20908260	-3.01257046868629	-0.000151857035881308	5.04077954224684e-05	0.00268453849868439	0.853784083850233	FALSE	1	No	MPI	15	75181202	TSS1500	MPI
1487	cg19713209	3.01161413068445	5.52563837588992e-05	1.83477634786967e-05	0.00269289867796353	0.853784083850233	FALSE	1	No	BRD2;BRD2	6	32939729	5'UTR;5'UTR	BRD2
1488	cg19761149	-3.01156841321197	-0.000342330006670993	0.000113671668612663	0.00269329893050988	0.853784083850233	FALSE	1	No	NTM	11	131685205	Body	NTM
1489	cg24757778	-3.01146265507599	-0.000392584551803258	0.000130363413652676	0.00269422504270372	0.853784083850233	FALSE	1	No	NA	10	60616392	NA	BICC1
1490	cg20907471	3.01146263962548	0.0005289739980289	0.000175653515029058	0.00269422517802349	0.853784083850233	FALSE	1	No	NA	20	21679525	NA	PAX1
1491	cg16349331	3.01143225172295	0.000411913312595849	0.000136783190908637	0.0026944913354375	0.853784083850233	FALSE	1	No	HDAC1	1	32782341	Body	HDAC1
1492	cg01578221	3.01124283698714	5.45460849609208e-05	1.81141435326738e-05	0.00269615089825724	0.853784083850233	FALSE	1	No	ACYP1;ACYP1	14	75530906	TSS200;TSS200	ACYP1
1493	cg00667751	-3.01121548923434	-0.000370146368028428	0.000122922577062907	0.00269639058371734	0.853784083850233	FALSE	1	No	NA	6	28956320	NA	TRNA_Leu
1494	cg13428978	-3.0110928616112	-0.00093537657007179	0.000310643548060913	0.00269746557587895	0.853784083850233	FALSE	1	No	MYOM2	8	1993987	5'UTR	MYOM2
1495	cg09538603	-3.01101413132637	-0.000292429566107015	9.7119958044899e-05	0.00269815595708207	0.853784083850233	FALSE	1	No	CLEC16A	16	11219986	Body	CLEC16A
1496	cg10675659	-3.01022302251018	-7.86261326773879e-05	2.61197034536739e-05	0.00270510213063906	0.853784083850233	FALSE	1	No	PLEKHA5;PLEKHA5	12	19283425	Body;Body	PLEKHA5
1497	cg05845765	3.01015284872876	0.000411439745552506	0.000136684004510357	0.00270571906757309	0.853784083850233	FALSE	1	No	CUX1;CUX1;CUX1	7	101880148	Body;Body;Body	CUX1
1498	cg09121928	3.01007473550566	4.82152320717531e-05	1.60179518146261e-05	0.00270640595610663	0.853784083850233	FALSE	1	No	BCAR1;BCAR1;BCAR1;BCAR1;BCAR1;BCAR1;BCAR1;BCAR1;BCAR1	16	75271179	Body;Body;Body;Body;Body;Body;Body;Body;Body	BCAR1
1499	cg16358843	3.00959710623181	0.000248840296766671	8.26822621045888e-05	0.00271060946292742	0.853784083850233	FALSE	1	No	CCDC88C	14	91765880	Body	CCDC88C
1500	cg15887846	3.00924861987229	0.000471200949115983	0.000156584253625405	0.00271368018352812	0.853784083850233	FALSE	1	No	CST6	11	65779192	TSS1500	AX747517
1501	cg21380341	-3.00915857052133	-1.8135008266459e-05	6.02660439503432e-06	0.00271447417964435	0.853784083850233	FALSE	1	No	PLXNC1	12	94543978	Body	PLXNC1
1502	cg19335954	-3.00842675675396	-4.36906440054713e-05	1.45227547612337e-05	0.00272093472679773	0.853784083850233	FALSE	1	No	C7orf13;RNF32	7	156433367	TSS200;TSS200	RNF32
1503	cg03466082	-3.00827309551302	-0.000122263634043025	4.06424650160211e-05	0.00272229305543271	0.853784083850233	FALSE	1	No	ZNF384;ZNF384;ZNF384;ZNF384;ZNF384;ZNF384;ZNF384	12	6798118	5'UTR;TSS1500;5'UTR;5'UTR;5'UTR;5'UTR;5'UTR	ZNF384
1504	cg00157034	3.00809109194443	0.000288362457133702	9.58622755494098e-05	0.00272390272667926	0.853784083850233	FALSE	1	No	MAGEA12;MAGEA12;CSAG1;MAGEA12;CSAG1	X	151903752	TSS1500;TSS1500;5'UTR;TSS1500;5'UTR	CSAG1
1505	cg05277425	-3.00791728685252	-0.000259473203394422	8.6263410409777e-05	0.00272544070259716	0.853784083850233	FALSE	1	No	C2orf88;C2orf88;C2orf88;C2orf88	2	191065479	3'UTR;3'UTR;3'UTR;3'UTR	C2orf88
1506	cg01143510	3.00783369753907	0.000277101987046545	9.21267646124393e-05	0.00272618065535628	0.853784083850233	FALSE	1	No	COMMD2	3	149471298	TSS1500	COMMD2
1507	cg00419604	-3.00753114224955	-0.000654143375179932	0.000217501779446463	0.00272886048581074	0.853784083850233	FALSE	1	No	NA	2	45239247	NA	SIX2
1508	cg11294283	3.00748400191667	7.06398691745617e-05	2.34880282420598e-05	0.00272927824015385	0.853784083850233	FALSE	1	No	NA	3	49577229	NA	DAG1
1509	cg22251685	-3.00728791944843	-2.72354473370307e-05	9.05648147651455e-06	0.00273101653772242	0.853784083850233	FALSE	1	No	ST7OT1;ST7;ST7;ST7OT4	7	116594069	Body;Body;Body;Body	ST7-OT4
1510	cg17619403	3.00701153565091	0.000122199588372134	4.0638217354122e-05	0.00273346843881836	0.853784083850233	FALSE	1	No	NA	X	153194020	NA	NAA10
1511	cg07596467	3.00652681547072	0.000373966710043351	0.00012438495745956	0.00273777343509417	0.853784083850233	FALSE	1	No	NA	19	46382992	NA	IRF2BP1
1512	cg08160937	-3.00645854512891	-0.000106621018383008	3.546399086585e-05	0.00273838027011752	0.853784083850233	FALSE	1	No	APLF	2	68698676	Body	APLF
1513	cg14840351	3.00636095615027	2.87991548667174e-05	9.57940689317477e-06	0.00273924792372726	0.853784083850233	FALSE	1	No	ALK	2	29537776	Body	ALK
1515	cg06203476	3.00569506542079	0.000296600879139131	9.86796307288106e-05	0.00274517501123864	0.853784083850233	FALSE	1	No	NA	7	121956502	NA	CADPS2
1518	cg14207921	-3.00533765606632	-0.00020706760261006	6.88999461315406e-05	0.00274836114879338	0.853784083850233	FALSE	1	No	KLHL33	14	20898785	Body	KLHL33
1520	cg18125326	-3.00485724537811	-0.000239349196417331	7.96540989710854e-05	0.00275264911941344	0.853784083850233	FALSE	1	No	NA	3	88112162	NA	CGGBP1
1522	cg10386887	3.00454838721815	7.33589307291421e-05	2.4415959164187e-05	0.00275540910827507	0.853784083850233	FALSE	1	No	NA	1	24816546	NA	RCAN3AS
1523	cg00083596	3.00423969395636	0.00032404161774688	0.000107861439418019	0.00275817015473199	0.853784083850233	FALSE	1	No	SDK1	7	3996856	Body	SDK1
1525	cg00778858	3.00360524171964	0.000104104606712747	3.46598831520032e-05	0.00276385284235601	0.853784083850233	FALSE	1	No	MTUS1;MTUS1	8	17658543	TSS200;TSS200	MTUS1
1526	cg14515779	-3.00350883920294	-0.000189576507997813	6.31183452911434e-05	0.00276471724171755	0.853784083850233	FALSE	1	No	NA	1	101123966	NA	LOC100128787
1527	cg22409420	-3.00307460756868	-9.67715321772387e-05	3.22241518520201e-05	0.00276861387628956	0.853784083850233	FALSE	1	No	TCF4;TCF4;TCF4;TCF4	18	53255401	1stExon;5'UTR;1stExon;5'UTR	TCF4
1529	cg05279387	3.00299143885071	0.000418181940436593	0.000139255122417744	0.00276936077510335	0.853784083850233	FALSE	1	No	AIFM3;AIFM3;AIFM3;AIFM3	22	21321253	5'UTR;5'UTR;TSS200;TSS200	AIFM3
1530	cg12389397	-3.00263488766557	-0.000280040704196556	9.32649871441003e-05	0.00277256488298129	0.853784083850233	FALSE	1	No	NA	1	110313543	NA	EPS8L3
1531	cg01736243	-3.00246795166575	-0.00067900849673241	0.000226150123053171	0.00277406620091969	0.853784083850233	FALSE	1	No	NA	17	3289510	NA	OR1E1
1532	cg13331542	-3.00234184545686	-0.000338941612331734	0.000112892411916591	0.00277520081461592	0.853784083850233	FALSE	1	No	CDC42EP5	19	54985364	TSS1500	CDC42EP5
1533	cg01030213	-3.00227314957908	-0.000539713974776862	0.000179768444737459	0.00277581906982451	0.853784083850233	FALSE	1	No	RASGEF1C	5	179563745	Body	RASGEF1C
1534	cg07004386	-3.00196446608478	-0.000716926405252181	0.000238819084420147	0.00277859874308282	0.853784083850233	FALSE	1	No	NA	14	70040391	NA	C14orf162
1535	cg11967952	3.00151782677487	6.58521367151928e-05	2.19396120615252e-05	0.00278262520932242	0.853784083850233	FALSE	1	No	TXNDC12;KTI12	1	52498983	Body;1stExon	KTI12
1536	cg01760580	-3.00141958586381	-0.000497041024938665	0.000165601979569816	0.0027835115702017	0.853784083850233	FALSE	1	No	IGHMBP2	11	68700879	Body	IGHMBP2
1537	cg11327408	-3.00137670985493	-0.000453239692764111	0.000151010598328398	0.00278389849224853	0.853784083850233	FALSE	1	No	TRIM39;TRIM39	6	30297329	Body;Body	TRIM39-RPP21
1538	cg11133979	-3.00100372521584	-0.000513760488696975	0.000171196218245289	0.00278726646084287	0.853784083850233	FALSE	1	No	NA	8	110548574	NA	EBAG9
1539	cg25631874	-3.00089066352654	-0.00028787981596887	9.59314577727945e-05	0.00278828811917319	0.853784083850233	FALSE	1	No	SYTL2;SYTL2;SYTL2;SYTL2;SYTL2;SYTL2;SYTL2;SYTL2	11	85430657	Body;TSS1500;TSS1500;Body;TSS1500;Body;Body;Body	SYTL2
1540	cg21129864	3.00077351073387	0.000401308340564942	0.000133734965044662	0.00278934710748346	0.853784083850233	FALSE	1	No	ASAP2;ASAP2	2	9369739	Body;Body	ASAP2
1541	cg22857963	-3.00052684786163	-0.000914753751282317	0.000304864378045552	0.00279157798989393	0.853784083850233	FALSE	1	No	GLI4	8	144358043	Body	ZFP41
1542	cg14431547	3.00041574370739	0.000517027583495593	0.000172318647700715	0.00279258337776981	0.853784083850233	FALSE	1	No	MELK	9	36572421	TSS1500	MELK
1543	cg10780097	-3.00038152639725	-7.14742375697617e-05	2.38217163187195e-05	0.0027928930789188	0.853784083850233	FALSE	1	No	AMD1;AMD1	6	111195738	TSS1500;TSS1500	AMD1
1544	cg18945299	-3.00033565285544	-0.000225421371695614	7.51320511360385e-05	0.00279330833003727	0.853784083850233	FALSE	1	No	HRNBP3	17	77397485	5'UTR	RBFOX3
1545	cg24601911	-3.00029808213089	-0.00051449760149155	0.000171482161907773	0.0027936484654545	0.853784083850233	FALSE	1	No	NA	5	52637229	NA	FST
1546	cg21156483	2.99953364028422	0.000271129354644266	9.0390503044525e-05	0.00280057735068911	0.853784083850233	FALSE	1	No	CEP72	5	628118	Body	CEP72
1547	cg10538719	-2.99925000247263	-0.000389571923000432	0.000129889780004755	0.00280315223604806	0.853784083850233	FALSE	1	No	DPH5;DPH5;DPH5	1	101462013	Body;Body;Body	DPH5
1548	cg13534768	2.99913654222122	0.000589906825753986	0.000196692220393904	0.00280418284329451	0.853784083850233	FALSE	1	No	POMT1;POMT1;POMT1;POMT1;POMT1	9	134394271	Body;Body;Body;Body;Body	UCK1
1550	cg13249986	-2.9985716872631	-2.17625256352361e-05	7.2576306004875e-06	0.00280931882137602	0.853784083850233	FALSE	1	No	CCDC49	17	36981595	TSS200	CWC25
1551	cg20514061	-2.99850205504864	-9.41263034768839e-05	3.13911085431479e-05	0.00280995255221308	0.853784083850233	FALSE	1	No	MID2;MID2;MID2;MID2	X	107069338	1stExon;1stExon;5'UTR;5'UTR	MID2
1552	cg07570181	2.99837190401459	0.00024121162348649	8.04475332641444e-05	0.00281113742264756	0.853784083850233	FALSE	1	No	STON1-GTF2A1L;STON1	2	48806508	5'UTR;TSS1500	STON1-GTF2A1L
1553	cg09381155	2.99821444900087	0.00037879986077251	0.000126341816843269	0.00281257147453786	0.853784083850233	FALSE	1	No	EPHB1	3	134801915	Body	EPHB1
1554	cg23856090	-2.99812547381528	-0.000224198797704547	7.47796580438781e-05	0.0028133821292133	0.853784083850233	FALSE	1	No	KIF5C	2	149649821	Body	JA429504
1555	cg11797209	2.99809135732382	9.07368813727484e-05	3.0264882072754e-05	0.0028136930219517	0.853784083850233	FALSE	1	No	LBR;LBR	1	225614937	5'UTR;5'UTR	LBR
1557	cg25390658	-2.99739739124078	-0.000249134714204895	8.31170117559105e-05	0.00282002374226595	0.853784083850233	FALSE	1	No	CALD1;CALD1;CALD1;CALD1;CALD1;CALD1;CALD1	7	134576216	Body;1stExon;5'UTR;1stExon;5'UTR;Body;Body	CALD1
1558	cg04297867	-2.99726138149597	-0.000222967137516433	7.43902880452647e-05	0.00282126602071533	0.853784083850233	FALSE	1	No	USP3	15	63831570	Body	USP3
1559	cg05171224	2.99725703523273	0.000551363837589629	0.000183956140934311	0.00282130572663545	0.853784083850233	FALSE	1	No	PITPNM2	12	123471014	Body	PITPNM2
1560	cg01458961	-2.99678973266318	-0.000241379741584279	8.05461053718208e-05	0.00282557782177981	0.853784083850233	FALSE	1	No	PPP3CA;PPP3CA;PPP3CA	4	102269425	TSS1500;TSS1500;TSS1500	FLJ20021
1561	cg02629791	2.99637932561148	0.000288087102930763	9.61450709756089e-05	0.00282933465786614	0.853784083850233	FALSE	1	No	NA	13	107332814	NA	ARGLU1
1562	cg15352224	-2.99635835679601	-2.35580451378802e-05	7.86222551933697e-06	0.00282952672754562	0.853784083850233	FALSE	1	No	C3orf10	3	10157326	TSS200	BRK1
1563	cg23921523	-2.99622348438261	-0.000483321984155925	0.000161310391789922	0.00283076241402061	0.853784083850233	FALSE	1	No	LRRC3	21	45876245	5'UTR	LRRC3
1564	cg02801789	2.99586497866847	0.000316163757265653	0.000105533380014401	0.00283404940582598	0.853784083850233	FALSE	1	No	NA	7	127989338	NA	PRRT4
1565	cg07455468	2.99584985197669	1.84947537545664e-05	6.17345817326704e-06	0.00283418817301666	0.853784083850233	FALSE	1	No	CIC;CIC	19	42788848	5'UTR;1stExon	CIC
1566	cg12885751	-2.99544729070436	-8.38573132711018e-05	2.79949220042471e-05	0.00283788342015652	0.853784083850233	FALSE	1	No	NA	13	100085073	NA	MIR548AN
1567	cg15707833	-2.99542084921311	-0.00052344665499117	0.00017474895226448	0.00283812628984395	0.853784083850233	FALSE	1	No	NA	8	131455276	NA	ASAP1
1569	cg15456293	-2.99522816906317	-0.000184900075210069	6.17315492421738e-05	0.00283989666481397	0.853784083850233	FALSE	1	No	MYOM2	8	2044148	Body	MYOM2
1570	cg17371081	2.99518313735863	0.000317367343257507	0.000105959244795089	0.0028403105687217	0.853784083850233	FALSE	1	No	NELL1;NELL1	11	20690957	TSS200;TSS200	NELL1
1571	cg08590257	-2.99484782683104	-0.000199227600448355	6.65234469222313e-05	0.0028433942743343	0.853784083850233	FALSE	1	No	NA	6	159796425	NA	FNDC1
1572	cg19962075	2.99484087245969	0.00193121508524447	0.000644847311589663	0.00284345826308818	0.853784083850233	FALSE	1	No	MAPK4	18	48256050	Body	MAPK4
1574	cg24074480	2.99464486393866	0.000475700755751343	0.000158850473884133	0.0028452623241268	0.853784083850233	FALSE	1	No	NA	1	2723015	NA	TTC34
1576	cg22182287	-2.99446779659319	-0.000209887204662226	7.00916553188567e-05	0.00284689295105129	0.853784083850233	FALSE	1	No	TTC15	2	3452347	Body	TRAPPC12
1577	cg04707787	-2.99438298105534	-2.42334648081689e-05	8.0929743995633e-06	0.00284767432676837	0.853784083850233	FALSE	1	No	PTEN;KILLIN	10	89622160	TSS1500;1stExon	PTEN
1578	cg20618695	-2.99435557661103	-0.0003795525910679	0.000126756018567933	0.00284792683621593	0.853784083850233	FALSE	1	No	GSG1;GSG1	12	13251495	Body;Body	GSG1
1579	cg26250585	2.9938268355136	0.000318014195795662	0.000106223309920029	0.00285280276380183	0.853784083850233	FALSE	1	No	MS4A6A;MS4A6A;MS4A6A	11	59950745	TSS200;TSS200;TSS200	MS4A6A
1580	cg02385848	2.99370999602519	0.000778049025367813	0.000259894587786006	0.00285388126032018	0.853784083850233	FALSE	1	No	NA	6	166440066	NA	LOC441177
1581	cg01934797	2.99324546699038	0.000339456578202866	0.000113407531038268	0.0028581728247975	0.853784083850233	FALSE	1	No	GLIS2	16	4381661	TSS1500	GLIS2
1582	cg10474404	2.99318577363633	0.000304067394033751	0.000101586542576791	0.00285872473143784	0.853784083850233	FALSE	1	No	C3orf25	3	129148047	TSS1500	C3orf25
1583	cg17825400	2.99309554513766	0.000392171691275123	0.000131025450193935	0.00285955914184263	0.853784083850233	FALSE	1	No	WIPF1;WIPF1	2	175499639	5'UTR;TSS1500	WIPF1
1585	cg01202155	2.99189478192823	0.000327605234360127	0.00010949757870462	0.00287068473217037	0.853784083850233	FALSE	1	No	EMX2;EMX2;EMX2OS;EMX2;EMX2	10	119302540	1stExon;5'UTR;Body;1stExon;5'UTR	EMX2
1586	cg18583879	-2.99164081804264	-2.32710457064761e-05	7.77868972977236e-06	0.00287304288509949	0.853784083850233	FALSE	1	No	RQCD1;USP37	2	219433154	TSS1500;TSS200	USP37
1588	cg17184326	-2.99151800831635	-8.77654330063121e-05	2.93380928218805e-05	0.00287418385650435	0.853784083850233	FALSE	1	No	EGFL8	6	32134629	Body	PPT2
1589	cg16392310	-2.99138123914201	-0.000623644329420537	0.000208480390683807	0.00287545500691035	0.853784083850233	FALSE	1	No	EVI5L;EVI5L	19	7913967	Body;Body	EVI5L
1591	cg14095438	2.99123654484525	0.000244901915575502	8.1873135709557e-05	0.00287680037429458	0.853784083850233	FALSE	1	No	NA	8	49468684	NA	EFCAB1
1592	cg10324224	2.99091785823851	0.000712132378974553	0.000238098273749972	0.0028797655530946	0.853784083850233	FALSE	1	No	TTC13;TTC13;ARV1	1	231115997	TSS1500;TSS1500;Body	ARV1
1593	cg22813798	2.99090779004814	0.000657851704535824	0.000219950513594816	0.00287985927683028	0.853784083850233	FALSE	1	No	SRRT;SRRT;SRRT;SRRT	7	100484748	Body;Body;Body;Body	SRRT
1594	cg05358848	-2.99067882976994	-0.000560599514151783	0.000187448919145526	0.00288199139764193	0.853784083850233	FALSE	1	No	NPC1L1;NPC1L1	7	44579475	Body;Body	NPC1L1
1595	cg04562739	-2.99062849545116	-1.73757682880939e-05	5.81007246955715e-06	0.00288246031378926	0.853784083850233	FALSE	1	No	CDS2;PCNA	20	5107446	TSS200;TSS200	CDS2
1596	cg19695945	2.9904585071561	0.000229357553686504	7.66964507742396e-05	0.00288404444619253	0.853784083850233	FALSE	1	No	C1orf173	1	75139482	TSS200	C1orf173
1597	cg24360225	-2.99044291235934	-0.000489947737281619	0.000163837849990947	0.00288418981503373	0.853784083850233	FALSE	1	No	CRYGA	2	209028399	TSS200	CRYGD
1598	cg27313662	2.99041920318511	5.36778971994282e-05	1.79499573645914e-05	0.00288441083589763	0.853784083850233	FALSE	1	No	PPA2;PPA2;PPA2;PPA2;PPA2	4	106395321	TSS200;TSS200;TSS200;TSS200;TSS200	PPA2
1599	cg02898665	-2.98949683309037	-0.000461454024618987	0.000154358425642472	0.00289302135923936	0.853784083850233	FALSE	1	No	NA	8	55368762	NA	SOX17
1600	cg21977766	-2.98949480885762	-0.000536012559814926	0.000179298709008213	0.0028930402817179	0.853784083850233	FALSE	1	No	NA	11	1107580	NA	MUC2
1601	cg17020895	2.9892999747629	0.000558610336643056	0.000186869949941161	0.00289486211607162	0.853784083850233	FALSE	1	No	NA	12	3423790	NA	AK095365
1602	cg02593352	-2.98899336319524	-2.71270383472093e-05	9.07564355318958e-06	0.0028977312729681	0.853784083850233	FALSE	1	No	TRIM27	6	28890981	Body	TRIM27
1603	cg02801786	-2.98860860355036	-0.000444995395591184	0.000148897180802647	0.0029013353906243	0.853784083850233	FALSE	1	No	NA	12	113914222	NA	LHX5
1604	cg15668538	2.98852454472161	0.00041492872823867	0.00013884066268471	0.0029021233314201	0.853784083850233	FALSE	1	No	TTC19	17	15931082	3'UTR	TTC19
1605	cg11792664	2.98842883377187	9.28501322414731e-05	3.10698823382324e-05	0.00290302073381768	0.853784083850233	FALSE	1	No	UQCR	19	1605706	TSS1500	UQCR11
1609	cg18550212	2.98744930491932	0.000316316553256382	0.000105881814541762	0.00291221956840903	0.853784083850233	FALSE	1	No	ATL3	11	63435428	Body	ATL3
1610	cg08734618	2.98743674396448	3.77401472616861e-05	1.26329527605673e-05	0.0029123377022938	0.853784083850233	FALSE	1	No	TSLP;TSLP	5	110408916	TSS200;Body	TSLP
1611	cg23936585	-2.98727989622476	-1.76118281294778e-05	5.89560695391656e-06	0.00291381320074778	0.853784083850233	FALSE	1	No	PPM1D	17	58677532	TSS200	PPM1D
1613	cg26272879	-2.98694592983591	-0.000342968267175137	0.000114822388898743	0.00291695716833236	0.853784083850233	FALSE	1	No	GMDS	6	1766567	Body	AK024936
1614	cg25633114	-2.98688132108301	-4.93701894963939e-05	1.65290094212691e-05	0.00291756575475214	0.853784083850233	FALSE	1	No	DMXL1	5	118406749	TSS1500	DMXL1
1615	cg17788480	2.98680506585319	4.36137537695468e-05	1.46021426935971e-05	0.002918284195355	0.853784083850233	FALSE	1	No	NIT1;PFDN2;NIT1	1	161087923	1stExon;TSS200;5'UTR	NIT1
1616	cg02947125	-2.98671459625986	-0.000516234171987305	0.00017284348917495	0.00291913676681342	0.853784083850233	FALSE	1	No	NA	14	104376026	NA	C14orf2
1617	cg21921022	2.98655738182845	9.92426031649188e-05	3.32297660740607e-05	0.00292061887324535	0.853784083850233	FALSE	1	No	HNRNPR;HNRNPR;HNRNPR;HNRNPR	1	23670246	5'UTR;5'UTR;5'UTR;5'UTR	HNRNPR
1618	cg26354439	-2.98653271281989	-0.000176802398943789	5.91998869407501e-05	0.00292085149766614	0.853784083850233	FALSE	1	No	DYNC1H1	14	102430244	TSS1500	DYNC1H1
1620	cg14268714	-2.98595755864472	-0.000205624282334295	6.88637659095278e-05	0.00292627990632068	0.853784083850233	FALSE	1	No	INSL6	9	5186162	TSS1500	INSL6
1621	cg04076264	2.98516493845066	0.000143083027418104	4.79313640513166e-05	0.00293377591874786	0.853784083850233	FALSE	1	No	NA	6	150437118	NA	PPP1R14C
1623	cg17566710	2.98443584513115	0.000327702615995191	0.000109803873495827	0.00294068664348511	0.853784083850233	FALSE	1	No	FAM193A	4	2661423	Body	FAM193A
1624	cg22132788	-2.98422227248627	-0.00111183358337481	0.000372570633771356	0.0029427138131701	0.853784083850233	FALSE	1	No	MYO1G	7	45002486	Body	MYO1G
1625	cg01154505	-2.98371606129531	-0.000373330520157395	0.000125122670015498	0.00294752372848581	0.853784083850233	FALSE	1	No	FBLN7;FBLN7	2	112940409	Body;Body	FBLN7
1626	cg25567337	2.98370189165083	4.4873173420718e-05	1.50394292225657e-05	0.00294765846893537	0.853784083850233	FALSE	1	No	C20orf166;C20orf166;C20orf200	20	61148178	1stExon;5'UTR;5'UTR	C20orf166
1627	cg12462720	2.98361579989692	0.000461446819470395	0.000154660268083557	0.00294847724440876	0.853784083850233	FALSE	1	No	NPBWR2	20	62739073	TSS1500	NPBWR2
1628	cg14353569	2.98353045396751	0.000494513719578362	0.000165747837070259	0.0029492891320046	0.853784083850233	FALSE	1	No	MIR1256;H2BFWT	X	103268176	Body;1stExon	H2BFWT
1629	cg23822052	2.98330967127625	6.79013929191725e-05	2.276042395898e-05	0.00295139036506084	0.853784083850233	FALSE	1	No	PRICKLE1;PRICKLE1;PRICKLE1;PRICKLE1;PRICKLE1;PRICKLE1	12	42877561	5'UTR;TSS200;1stExon;5'UTR;1stExon;5'UTR	PRICKLE1
1630	cg03560963	-2.98328069188212	-1.24778108616782e-05	4.18258023645977e-06	0.0029516662693697	0.853784083850233	FALSE	1	No	CTSA;CTSA;CTSA;NEURL2;CTSA;CTSA;CTSA	20	44519939	5'UTR;5'UTR;1stExon;TSS200;1stExon;5'UTR;1stExon	NEURL2
1632	cg12701112	2.98251199774052	8.8788260845655e-05	2.97696240326674e-05	0.00295899339683753	0.853784083850233	FALSE	1	No	BCL6	3	187458780	5'UTR	BCL6
1634	cg03050907	-2.98234750821002	-2.73414107586262e-05	9.16774811900987e-06	0.00296056345586112	0.853784083850233	FALSE	1	No	SNHG3-RCC1;SNHG3-RCC1;SNHG3-RCC1;RCC1;RCC1;RCC1	1	28844869	Body;Body;5'UTR;5'UTR;5'UTR;5'UTR	RCC1
1635	cg00458295	2.98169433505464	0.000192099186119587	6.44261834156339e-05	0.00296680554070255	0.853784083850233	FALSE	1	No	ACOXL;ACOXL;ACOXL	2	111593263	Body;Body;Body	ACOXL
1636	cg04137128	2.98168315566062	4.35256346413786e-05	1.45976726463195e-05	0.00296691248186244	0.853784083850233	FALSE	1	No	SIN3A;SIN3A;SIN3A	15	75744262	5'UTR;TSS1500;TSS200	SIN3A
1638	cg16122796	-2.98096251275728	-0.000324914787215242	0.000108996602884049	0.00297381353392213	0.853784083850233	FALSE	1	No	COL16A1	1	32145414	Body	COL16A1
1640	cg09479163	2.98059968289492	0.000428268020382283	0.000143685186185864	0.00297729363343157	0.853784083850233	FALSE	1	No	MLPH;MLPH	2	238446240	Body;Body	MLPH
1641	cg10985956	-2.980314196689	-0.000176590098294144	5.92521749855527e-05	0.00298003450491129	0.853784083850233	FALSE	1	No	NA	1	87774698	NA	Mir_590
1642	cg03735531	-2.98010970143849	-1.37848227791591e-05	4.62560917556329e-06	0.0029819992233188	0.853784083850233	FALSE	1	No	PSMB9;PSMB9;TAP1	6	32822328	Body;Body;TSS1500	PSMB9
1643	cg14243973	2.98007440048007	0.000495109960310167	0.000166140134028334	0.00298233850235166	0.853784083850233	FALSE	1	No	NA	17	77884631	NA	BC044939
1644	cg06067842	2.98003294186189	0.000328741807297939	0.000110314823262506	0.00298273700798402	0.853784083850233	FALSE	1	No	TMEM26	10	63213385	TSS200	TMEM26
1645	cg06912252	-2.97997895854911	-0.000213620004352412	7.16850713793025e-05	0.00298325597558162	0.853784083850233	FALSE	1	No	C9orf125	9	104248926	5'UTR	C9orf125
1646	cg17753162	-2.97992134783805	-0.00033586818835897	0.000112710420562826	0.00298380990617232	0.853784083850233	FALSE	1	No	NA	1	29828926	NA	PTPRU
1647	cg02578058	-2.9799187695567	-0.000237158070549818	7.95854145329935e-05	0.00298383469870715	0.853784083850233	FALSE	1	No	UNC80;UNC80	2	210669575	Body;Body	UNC80
1648	cg06268478	2.97977504848284	0.000369115566247293	0.000123873634835364	0.0029852170062826	0.853784083850233	FALSE	1	No	CHRNA3;CHRNA3	15	78909917	Body;Body	CHRNA3
1649	cg16413327	2.97953073450974	0.000300132870434652	0.000100731590702667	0.00298756815885145	0.853784083850233	FALSE	1	No	PYCARD;PYCARD	16	31215451	TSS1500;TSS1500	PYCARD
1650	cg03279535	2.97941223580251	6.39446892082052e-05	2.1462182520366e-05	0.00298870913936028	0.853784083850233	FALSE	1	No	GALNT14	2	31360817	Body	GALNT14
1651	cg27198948	-2.97907595230306	-5.29513797984724e-05	1.77744309464607e-05	0.00299194925953387	0.853784083850233	FALSE	1	No	FANCE	6	35419997	TSS200	FANCE
1652	cg26660157	-2.97904008477541	-0.00018572359261164	6.2343435243048e-05	0.00299229503569021	0.853784083850233	FALSE	1	No	AGBL5;AGBL5	2	27278057	Body;Body	AGBL5
1653	cg19388739	2.97903442593251	0.000400719064862227	0.000134513069528155	0.00299234959235345	0.853784083850233	FALSE	1	No	NA	19	3581993	NA	HMG20B
1654	cg06445981	2.97889997370604	0.000469435153754348	0.000157586746080072	0.00299364610806858	0.853784083850233	FALSE	1	No	MIR518B	19	54206017	Body	MIR518B
1655	cg01958295	2.97867090169018	0.000303579194881627	0.000101917668954086	0.002995856220393	0.853784083850233	FALSE	1	No	CRIM1	2	36598278	Body	CRIM1
1656	cg04955485	2.97853772081918	0.000940598869989591	0.000315792163186337	0.00299714184993894	0.853784083850233	FALSE	1	No	NA	7	38344934	NA	AK096766
1658	cg16398511	2.97806061361081	0.000656228253414801	0.00022035423000311	0.00300175163099505	0.853784083850233	FALSE	1	No	NA	6	31010701	NA	MUC22
1659	cg26353296	-2.97801894275652	-0.000126044727526903	4.2325025444678e-05	0.0030021545599122	0.853784083850233	FALSE	1	No	USP4;USP4	3	49378124	TSS1500;TSS1500	USP4
1660	cg11086410	-2.97793357637749	-0.00019275063971997	6.47263059354204e-05	0.00300298014934625	0.853784083850233	FALSE	1	No	NA	15	58410989	NA	AQP9
1661	cg14983606	2.9778221852082	0.00020503015608989	6.88523838355226e-05	0.00300405774005984	0.853784083850233	FALSE	1	No	BHLHE22	8	65493706	1stExon	LOC401463
1662	cg10430493	-2.97762030641142	-0.000546952643854998	0.000183687840480298	0.00300601160298257	0.853784083850233	FALSE	1	No	ITPR2	12	26787780	Body	ITPR2
1663	cg19746502	-2.97752404878305	-0.000280325990105652	9.4147347095391e-05	0.00300694363139911	0.853784083850233	FALSE	1	No	NRG3;NRG3;NRG3	10	84296310	Body;Body;Body	NRG3
1665	cg08898622	2.9769938316833	0.000214735836260667	7.21317706389898e-05	0.00301208227240046	0.853784083850233	FALSE	1	No	N4BP2	4	40062021	5'UTR	LOC344967
1666	cg10382845	2.97682057823469	0.000323752570433325	0.000108757838077469	0.00301376311129863	0.853784083850233	FALSE	1	No	ABCC11;ABCC11;ABCC11	16	48221573	Body;Body;Body	ABCC11
1668	cg16988166	-2.97650058782855	-0.000213809049081835	7.18323557388628e-05	0.00301686979072788	0.853784083850233	FALSE	1	No	NA	10	35503900	NA	CREM
1669	cg14415079	2.97602283129054	0.000324468654638713	0.000109027609340621	0.00302151361729119	0.853784083850233	FALSE	1	No	VAV2;VAV2	9	136655966	Body;Body	VAV2
1671	cg03110795	2.97592068704657	0.000956899556352838	0.000321547398933708	0.00302250731388449	0.853784083850233	FALSE	1	No	NA	7	1329410	NA	UNCX
1674	cg13220290	-2.97507562646316	-0.00129665457985574	0.000435839199623048	0.00303073983916539	0.853784083850233	FALSE	1	No	NA	6	166205748	NA	AK090688
1675	cg00984696	2.97491784580058	0.000374079017311467	0.000125744318566484	0.00303227919698402	0.853784083850233	FALSE	1	No	KALRN;KALRN	3	124128381	Body;Body	KALRN
1676	cg16024274	-2.97431421139994	-0.000339623297940664	0.000114185413443864	0.0030381750439501	0.853784083850233	FALSE	1	No	NA	6	49877534	NA	CRISP1
1677	cg17057514	-2.97414527348415	-2.88422623245712e-05	9.69766426062405e-06	0.00303982697812297	0.853784083850233	FALSE	1	No	MTERF	7	91510184	TSS200	MTERF
1678	cg02133716	-2.9741096822131	-0.000303735530302558	0.000102126539622621	0.00304017510673549	0.853784083850233	FALSE	1	No	PVT1	8	128981622	Body	MIR1205
1679	cg01102193	-2.9740559064609	-0.000452714604910515	0.00015222128270253	0.003040701172194	0.853784083850233	FALSE	1	No	NA	1	235053806	NA	BC016972
1681	cg22231400	-2.97388284247798	-0.000554406896305642	0.00018642526477058	0.00304239474882313	0.853784083850233	FALSE	1	No	SLC17A7	19	49935823	Body	SLC17A7
1682	cg04956701	2.97354932856532	0.00050435751711016	0.000169614646128471	0.00304566089492087	0.853784083850233	FALSE	1	No	NTM;NTM;NTM;NTM	11	131903650	Body;Body;Body;Body	NTM
1683	cg01125463	2.97316147329794	0.000409586942782869	0.000137761418766314	0.00304946324365725	0.853784083850233	FALSE	1	No	PEX6	6	42946178	1stExon	PEX6
1684	cg14727987	2.97307323418012	0.00067203936123445	0.00022604198023389	0.00305032890365041	0.853784083850233	FALSE	1	No	NA	5	72485634	NA	TMEM174
1685	cg13832772	-2.97297832040571	-0.000269111254068973	9.05190771899905e-05	0.00305126029534135	0.853784083850233	FALSE	1	No	SNX25	4	186283800	Body	LRP2BP
1686	cg19746567	-2.97257273447948	-0.000367756942247825	0.000123716717839109	0.00305524325141035	0.853784083850233	FALSE	1	No	OBSCN;OBSCN	1	228495111	Body;Body	OBSCN
1688	cg04607679	-2.97179522682198	-5.08061416592779e-05	1.70961111992934e-05	0.0030628918614753	0.853784083850233	FALSE	1	No	BRD2	6	32935803	TSS1500	BRD2
1689	cg09248284	-2.97129258649445	-4.26463001393559e-05	1.43527770820007e-05	0.00306784581644078	0.853784083850233	FALSE	1	No	CCDC121;CCDC121;GPN1;CCDC121;GPN1;GPN1;GPN1;CCDC121;GPN1	2	27851818	1stExon;TSS200;Body;5'UTR;5'UTR;5'UTR;TSS200;TSS200;TSS200	GPN1
1690	cg13174051	2.9709597959516	0.000437811832253117	0.000147363768722048	0.00307112978295107	0.853784083850233	FALSE	1	No	INPP5A	10	134419536	Body	INPP5A
1691	cg26125690	2.97068799448551	0.000332514294995642	0.000111931746320343	0.00307381429428457	0.853784083850233	FALSE	1	No	DLC1;DLC1	8	13295112	Body;Body	DLC1
1692	cg04725029	-2.9706231928804	-6.30999688815031e-05	2.12413237171018e-05	0.00307445463914019	0.853784083850233	FALSE	1	No	CASP9;CASP9;CASP9;CASP9	1	15850746	1stExon;5'UTR;1stExon;5'UTR	CASP9
1693	cg13097090	-2.96992843192328	-0.000390586581176158	0.000131513802480156	0.00308132766734312	0.853784083850233	FALSE	1	No	C14orf115	14	74815158	TSS200	VRTN
1694	cg18419020	2.96985215848772	5.92866009243607e-05	1.99628122076454e-05	0.00308208306861666	0.853784083850233	FALSE	1	No	C18orf56;TYMS	18	657815	3'UTR;1stExon	C18orf56
1695	cg08535373	-2.96967823325493	-0.00022530396107661	7.58681390305591e-05	0.0030838062324014	0.853784083850233	FALSE	1	No	SLC32A1	20	37352612	TSS1500	SLC32A1
1696	cg19138227	-2.96943438914361	-0.000335970674367041	0.000113142986285659	0.00308622359973298	0.853784083850233	FALSE	1	No	DBF4B;DBF4B	17	42809833	3'UTR;Body	DBF4B
1698	cg11498516	-2.96933279576004	-0.00038385912905664	0.000129274539251632	0.0030872312644744	0.853784083850233	FALSE	1	No	CCDC109B	4	110608767	3'UTR	CCDC109B
1699	cg06442865	-2.96931385036575	-0.000113784805354676	3.83202352761261e-05	0.0030874192096332	0.853784083850233	FALSE	1	No	WFIKKN2	17	48913413	1stExon	WFIKKN2
1700	cg09511427	-2.96922960114666	-0.000449983104310455	0.000151548773505653	0.00308825511897445	0.853784083850233	FALSE	1	No	CLEC11A	19	51227402	Body	CLEC11A
1701	cg11802864	-2.96918313656614	-2.29358006820091e-05	7.72461637665583e-06	0.00308871622272826	0.853784083850233	FALSE	1	No	LTBP3;LTBP3;LTBP3	11	65308245	Body;Body;Body	LTBP3
1702	cg10021749	2.96910607085206	0.000452954727254531	0.000152555926412068	0.00308948114376663	0.853784083850233	FALSE	1	No	LFNG;LFNG	7	2557358	Body;TSS200	LFNG
1703	cg25326966	-2.96904508931392	-0.000265191797645789	8.93188852538002e-05	0.00309008654289112	0.853784083850233	FALSE	1	No	MICALL2	7	1479918	Body	MICALL2
1704	cg12104346	-2.96902957210249	-1.98661496958859e-05	6.69112557266241e-06	0.00309024060855658	0.853784083850233	FALSE	1	No	TJAP1;TJAP1;TJAP1;TJAP1;TJAP1;TJAP1	6	43445233	TSS200;TSS200;TSS200;TSS200;TSS200;TSS200	TJAP1
1705	cg10144104	-2.96902323365608	-0.000285448762433321	9.61423134711604e-05	0.00309030354307936	0.853784083850233	FALSE	1	No	CACNA2D2;CACNA2D2	3	50518896	Body;Body	CACNA2D2
1707	cg24052964	2.96883325047251	0.000495956407762957	0.000167054315928327	0.00309219043250574	0.853784083850233	FALSE	1	No	ARHGAP26;ARHGAP26	5	142226498	Body;Body	BC039527
1708	cg07201754	-2.9686281098274	-0.000345140624601321	0.000116262668085221	0.00309422904605015	0.853784083850233	FALSE	1	No	NDUFS5	1	39491318	TSS1500	NDUFS5
1709	cg20941184	-2.96837733804606	-0.000431060884762749	0.00014521768484006	0.00309672279360544	0.853784083850233	FALSE	1	No	HSD11B1;HSD11B1	1	209878178	5'UTR;TSS200	HSD11B1
1711	cg25334660	-2.96807969193413	-0.000289406560400396	9.7506330839724e-05	0.00309968505658824	0.853784083850233	FALSE	1	No	NA	8	42270520	NA	SLC20A2
1712	cg24813038	2.96798954389471	0.000367071114574458	0.000123676687247615	0.00310058274752545	0.853784083850233	FALSE	1	No	NA	4	85404026	NA	NKX6-1
1713	cg04397097	-2.9679115666072	-0.00013887249573367	4.67913186148007e-05	0.00310135943415951	0.853784083850233	FALSE	1	No	COPS4	4	83955958	TSS1500	COPS4
1714	cg06672753	-2.96730201650339	-0.000193896878182381	6.53445038974716e-05	0.00310743693917679	0.853784083850233	FALSE	1	No	HPN;HPN	19	35531990	5'UTR;5'UTR	HPN
1715	cg10891025	2.96708161667827	4.79558929407321e-05	1.61626470506126e-05	0.00310963710784122	0.853784083850233	FALSE	1	No	EIF3J	15	44828937	TSS1500	LOC645212
1716	cg14463790	2.96693260215965	0.00047520045233444	0.000160165570322878	0.00311112547021934	0.853784083850233	FALSE	1	No	ATP8A2	13	26337396	Body	ATP8A2
1717	cg13594655	-2.96688107533799	-9.3176489809395e-05	3.14055357944471e-05	0.0031116402733994	0.853784083850233	FALSE	1	No	SLC27A1;SLC27A1	19	17581315	5'UTR;1stExon	SLC27A1
1718	cg11374656	2.96673183210791	9.21417406085069e-05	3.10583314647076e-05	0.00311313179799784	0.853784083850233	FALSE	1	No	PTPRN2;PTPRN2;PTPRN2	7	157981333	Body;Body;Body	DQ583756
1719	cg24756227	2.9667020838908	0.000422924756573243	0.000142557204806551	0.00311342917730968	0.853784083850233	FALSE	1	No	SLC6A3	5	1406177	Body	SLC6A3
1720	cg20425447	2.96656588468768	8.55655723642613e-05	2.88433076123201e-05	0.00311479102988996	0.853784083850233	FALSE	1	No	NA	22	46973180	NA	CELSR1
1721	cg03996822	2.96652441808905	0.000805886297598729	0.000271660092424878	0.00311520576148645	0.853784083850233	FALSE	1	No	RASSF6;RASSF6	4	74486558	TSS1500;TSS1500	RASSF6
1722	cg13320585	2.96652393956008	0.000388970545670996	0.000131119975296298	0.00311521054782778	0.853784083850233	FALSE	1	No	MIR1252;SYT1;SYT1;SYT1	12	79812901	TSS200;Body;Body;Body	MIR1252
1723	cg21134252	-2.96648152761514	-1.43437010740235e-05	4.83525716930889e-06	0.00311563478717181	0.853784083850233	FALSE	1	No	EPB41L2;EPB41L2;EPB41L2	6	131383887	5'UTR;5'UTR;5'UTR	EPB41L2
1724	cg21574064	-2.96641309252587	-0.000402697959556618	0.000135752488610318	0.00311631944283398	0.853784083850233	FALSE	1	No	ADAMTS10	19	8661935	Body	ADAMTS10
1725	cg23161492	2.96636366440827	0.000484978501705741	0.000163492597864762	0.00311681402962941	0.853784083850233	FALSE	1	No	ANPEP	15	90357202	5'UTR	ANPEP
1727	cg08112448	-2.96611085131752	-7.98799307898913e-05	2.69308649588768e-05	0.00311934484542768	0.853784083850233	FALSE	1	No	FDXR;FDXR	17	72869226	TSS200;TSS200	FDXR
1728	cg04839897	-2.96590747322551	-0.000122582655010549	4.13305728911485e-05	0.0031213821488508	0.853784083850233	FALSE	1	No	SESN2	1	28589957	Body	SESN2
1729	cg24117723	-2.96587655685752	-2.22351974294299e-05	7.49700704097714e-06	0.00312169195442942	0.853784083850233	FALSE	1	No	PAK1;PAK1	11	77185398	TSS1500;TSS1500	PAK1
1730	cg14623917	-2.96582788426012	-0.000490621112185262	0.000165424674435434	0.00312217974789564	0.853784083850233	FALSE	1	No	CTGF	6	132271548	Body	CTGF
1731	cg26341268	2.96581863578535	4.68961640648069e-05	1.58122157231603e-05	0.00312227244335504	0.853784083850233	FALSE	1	No	SIK3;SIK3	11	116968963	1stExon;5'UTR	SIK3
1733	cg05780543	2.96565813638098	0.000557975260195089	0.000188145509204237	0.00312388149462385	0.853784083850233	FALSE	1	No	GPT2;GPT2	16	46963764	3'UTR;3'UTR	GPT2
1734	cg16673768	2.96563839363633	0.000199649384819543	6.73208794598665e-05	0.00312407947346186	0.853784083850233	FALSE	1	No	NA	2	219828170	NA	CDK5R2
1735	cg02277326	-2.96557341911486	-6.86391044955964e-05	2.31453060825192e-05	0.00312473111428626	0.853784083850233	FALSE	1	No	HERC2	15	28357447	Body	HERC2
1736	cg17224754	2.96535026703677	0.000326615669157155	0.000110144043618677	0.00312697009123869	0.853784083850233	FALSE	1	No	RPH3AL	17	96796	Body	RPH3AL
1737	cg20570179	-2.96519144316718	-0.000451206857220681	0.00015216786702269	0.00312856452945744	0.853784083850233	FALSE	1	No	INTS8	8	95848389	Body	INTS8
1738	cg26704043	2.96505817035044	0.000272988748060656	9.20685977733755e-05	0.0031299030329005	0.853784083850233	FALSE	1	No	FARS2	6	5282702	5'UTR	FARS2
1739	cg01368075	-2.96504793206894	-0.000446623885538813	0.000150629566796638	0.00313000588102067	0.853784083850233	FALSE	1	No	RAB7A	3	128523902	Body	RAB7A
1740	cg22544342	2.96495507724661	1.89406985552991e-05	6.38819073538487e-06	0.00313093879026737	0.853784083850233	FALSE	1	No	TOR3A	1	179051076	TSS200	TOR3A
1741	cg23089723	2.96448644367894	0.000241850173022155	8.15824857414486e-05	0.00313565101341228	0.853784083850233	FALSE	1	No	NOTCH4	6	32178017	Body	NOTCH4
1742	cg13718666	2.96414411089685	8.37127961432138e-05	2.82418104556614e-05	0.00313909734612091	0.853784083850233	FALSE	1	No	ARL1	12	101800969	Body	ARL1
1743	cg18562198	2.96384589961902	0.000575577765658456	0.000194199626145354	0.00314210231862267	0.853784083850233	FALSE	1	No	NA	1	84524127	NA	BC037304
1744	cg19230867	-2.96353638807913	-0.000558310567218139	0.000188393356485836	0.00314522393897691	0.853784083850233	FALSE	1	No	NA	3	42103367	NA	TRAK1
1745	cg19557518	2.96306339944112	4.93602309587003e-05	1.665851326975e-05	0.00314999980292296	0.853784083850233	FALSE	1	No	MRC2	17	60704641	TSS200	MRC2
1746	cg27161852	2.96291029659477	0.000472640020341048	0.000159518842296456	0.00315154713266277	0.853784083850233	FALSE	1	No	NA	7	64408298	NA	ZNF273
1747	cg09238235	-2.96278864346277	-0.000462863556741659	0.000156225641597129	0.00315277711173622	0.853784083850233	FALSE	1	No	MIR25;MCM7;MCM7;MIR106B;MIR93	7	99691833	TSS1500;Body;Body;TSS200;TSS1500	MIR106B
1748	cg00011350	-2.96243027349882	-0.000217250548157089	7.3335244410834e-05	0.00315640297528137	0.853784083850233	FALSE	1	No	MLL2	12	49444296	Body	MLL2
1749	cg22398879	-2.96227754941876	-0.000760033615049911	0.00025657069682719	0.00315794934204764	0.853784083850233	FALSE	1	No	NA	8	49173419	NA	UBE2V2
1752	cg12175172	2.96182575997445	0.000511386417312932	0.000172659183475176	0.00316252786760251	0.853784083850233	FALSE	1	No	SMAD6;SMAD6;SMAD6	15	67073649	Body;Body;Body	SMAD6
1754	cg23689219	-2.96170182179687	-0.000230176315822016	7.77175859257727e-05	0.00316378494160157	0.853784083850233	FALSE	1	No	OR10J1	1	159408079	TSS1500	OR10J1
1756	cg02020077	2.96141644096465	8.57135903026501e-05	2.89434437916235e-05	0.00316668122383393	0.853784083850233	FALSE	1	No	BCAR3	1	94147070	5'UTR	BCAR3
1758	cg06252849	2.96069938703518	8.44071501375267e-05	2.85091929653997e-05	0.00317396917491792	0.853784083850233	FALSE	1	No	AGGF1	5	76326040	TSS200	AGGF1
1759	cg24129873	-2.96057072755982	-1.98591274229274e-05	6.70787130267135e-06	0.00317527845656021	0.853784083850233	FALSE	1	No	C14orf21;DHRS1;C14orf21;DHRS1	14	24769112	5'UTR;TSS1500;1stExon;TSS200	C14orf21
1761	cg02275014	-2.95995543162572	-0.000262524124699622	8.86919180926432e-05	0.00318154673638091	0.853784083850233	FALSE	1	No	NA	1	109647126	NA	C1orf194
1762	cg14538537	-2.95990262253252	-0.000439882018841513	0.000148613679211226	0.00318208525124398	0.853784083850233	FALSE	1	No	LEPREL2	12	6939048	Body	GPR162
1763	cg01573616	2.95977214718844	5.64795097584257e-05	1.90823843693769e-05	0.00318341611604966	0.853784083850233	FALSE	1	No	NA	5	31639089	NA	PDZD2
1764	cg01893681	2.95968143774467	9.59080646679281e-05	3.24048606869703e-05	0.00318434166327253	0.853784083850233	FALSE	1	No	CCNG1;CCNG1	5	162864291	TSS1500;TSS1500	CCNG1
1766	cg24809529	-2.95876653799385	-0.000467758760426053	0.000158092486993992	0.00319369052687648	0.853784083850233	FALSE	1	No	CLDN15	7	100881286	TSS200	CLDN15
1767	cg08324796	-2.95833003088994	-0.000239861511210345	8.10800379625625e-05	0.00319815978327918	0.853784083850233	FALSE	1	No	GPKOW	X	48979771	Body	GPKOW
1768	cg05434952	-2.95828097550406	-1.65560614907541e-05	5.59651420126957e-06	0.00319866240253354	0.853784083850233	FALSE	1	No	CCDC137;C17orf90;CCDC137	17	79633760	1stExon;TSS200;5'UTR	CCDC137
1769	cg00050873	-2.95826956020906	-0.000273007997210866	9.22863828513223e-05	0.00319877937347403	0.853784083850233	FALSE	1	No	TSPY4;FAM197Y2	Y	9363356	Body;TSS1500	FAM197Y2P
1770	cg19394737	-2.95819247750348	-0.000582214365360457	0.000196814226859169	0.00319956933150036	0.853784083850233	FALSE	1	No	CCDC108	2	219892361	Body	CCDC108
1772	cg05173517	-2.95788441785599	-1.92053332414416e-05	6.49292890739879e-06	0.00320272816375852	0.853784083850233	FALSE	1	No	RHOF	12	122231614	TSS200	RHOF
1773	cg06448090	2.95782595216319	0.000161047506880568	5.444793219249e-05	0.0032033279902859	0.853784083850233	FALSE	1	No	C8orf48	8	13424135	TSS1500	C8orf48
1774	cg17213946	-2.9578122964521	-0.000316934928017793	0.000107151805541534	0.00320346810530814	0.853784083850233	FALSE	1	No	PTPRF;PTPRF	1	43997516	5'UTR;5'UTR	PTPRF
1775	cg00737556	2.95735170765863	0.000748253692640568	0.00025301478031944	0.00320819727621982	0.853784083850233	FALSE	1	No	BATF	14	76013302	3'UTR	BATF
1776	cg03595899	-2.95716282968293	-0.000199916785949878	6.76042536255311e-05	0.00321013845453697	0.853784083850233	FALSE	1	No	PRPF18	10	13651434	Body	PRPF18
1778	cg21870244	2.95708131815282	4.65315020592492e-05	1.57356180141558e-05	0.00321097651407337	0.853784083850233	FALSE	1	No	NEK7	1	198125992	TSS200	NEK7
1779	cg15419295	-2.95690921087708	-7.00086684781892e-05	2.36762996376961e-05	0.00321274668873933	0.853784083850233	FALSE	1	No	BRCA1;BRCA1;BRCA1;BRCA1;BRCA1;BRCA1;BRCA1;BRCA1;BRCA1;NBR2;BRCA1	17	41277389	5'UTR;5'UTR;TSS200;5'UTR;1stExon;1stExon;5'UTR;1stExon;TSS1500;TSS1500;1stExon	BRCA1
1780	cg06398251	2.95669983267207	0.00041323967363137	0.000139763823525472	0.0032149014076096	0.853784083850233	FALSE	1	No	EIF4G1;EIF4G1;EIF4G1;EIF4G1	3	184033620	Body;5'UTR;Body;5'UTR	EIF4G1
1781	cg02607330	-2.95662638985955	-0.000345570572288472	0.000116880027004321	0.00321565752290601	0.853784083850233	FALSE	1	No	NA	4	3510935	NA	LRPAP1
1782	cg17074989	2.95642577130838	0.000365740766337108	0.00012371045127754	0.00321772377751277	0.853784083850233	FALSE	1	No	NA	15	58880752	NA	ADAM10
1783	cg18058895	-2.95630396323463	-0.000321177424224108	0.000108641543027494	0.00321897892145117	0.853784083850233	FALSE	1	No	MLLT6	17	36868947	Body	MLLT6
1784	cg14506141	-2.95629933512523	-0.000552743118932615	0.000186971296297775	0.00321902661958043	0.853784083850233	FALSE	1	No	CNGA3;CNGA3	2	98962105	TSS1500;TSS1500	CNGA3
1785	cg09033376	2.95598930363383	0.000530023277909261	0.000179304870033764	0.00322222333018955	0.853784083850233	FALSE	1	No	ASPRV1	2	70188512	1stExon	PCBP1-AS1
1786	cg07092233	-2.95591324357501	-0.000205536941265868	6.95341589312963e-05	0.00322300802225929	0.853784083850233	FALSE	1	No	SYNE1;SYNE1	6	152795102	Body;Body	SYNE1
1788	cg11325249	-2.95561563542485	-0.00045729231917587	0.000154719820024953	0.00322608004653211	0.853784083850233	FALSE	1	No	NA	3	25915206	NA	LOC285326
1789	cg00494544	2.95561409683205	0.000397615090594293	0.000134528756991812	0.00322609593541613	0.853784083850233	FALSE	1	No	PPP1R2	3	195268648	Body	PPP1R2
1790	cg21771915	-2.95517898526249	-0.000296207269821877	0.000100233275648976	0.00323059215495289	0.853784083850233	FALSE	1	No	JAZF1	7	28101336	Body	U6
1791	cg02208506	2.95507795725575	7.08262582094319e-05	2.39676445880315e-05	0.00323163694472249	0.853784083850233	FALSE	1	No	MED11	17	4634804	1stExon	MED11
1792	cg19382632	2.95506061244682	0.00126069738276656	0.000426623189201756	0.00323181634857701	0.853784083850233	FALSE	1	No	NA	7	38344983	NA	AK096766
1793	cg02133234	2.95498207980028	0.000372552774914929	0.000126076153713971	0.00323262875496675	0.853784083850233	FALSE	1	No	NRBP2	8	144922496	5'UTR	NRBP2
1794	cg09117448	-2.95471438274537	-0.00114535015528925	0.000387634812345229	0.0032353994352806	0.853784083850233	FALSE	1	No	COX6A2	16	31439393	Body	COX6A2
1795	cg23461361	2.95461320028671	0.000165509402051173	5.6017282409458e-05	0.00323644724428198	0.853784083850233	FALSE	1	No	NA	12	78182101	NA	NAV3
1797	cg26394257	2.95403049827807	0.000418060319913715	0.000141522005327097	0.00324248752873387	0.853784083850233	FALSE	1	No	ADAM32	8	38964993	TSS200	ADAM32
1798	cg11247103	2.95365326649416	0.000124859221507129	4.22728093793253e-05	0.00324640339755523	0.853784083850233	FALSE	1	No	LMOD1	1	201915768	TSS200	LMOD1
1799	cg08941639	2.95350802104771	0.000424937582736658	0.000143875547216533	0.00324791227442173	0.853784083850233	FALSE	1	No	HSDL1;HSDL1	16	84175005	5'UTR;5'UTR	HSDL1
1801	cg21582375	-2.95330933499237	-0.000394697895884863	0.000133645971726793	0.00324997735414146	0.853784083850233	FALSE	1	No	NA	19	53069520	NA	ZNF808
1803	cg13683219	-2.95284010361917	-0.000392538905968006	0.00013293605213736	0.00325485915577544	0.853784083850233	FALSE	1	No	SCAMP4	19	1920965	Body	SCAMP4
1804	cg19136454	-2.95266498897856	-0.000612096444262918	0.000207303045400577	0.00325668273296525	0.853784083850233	FALSE	1	No	NA	4	187404958	NA	LOC285441
1805	cg07731639	-2.95257829143326	-0.000363052762193851	0.000122961265158397	0.00325758591339074	0.853784083850233	FALSE	1	No	DNAJC24	11	31437871	Body	DNAJC24
1806	cg10940374	2.95250605330322	7.71370086066568e-05	2.61259442704129e-05	0.00325833863605636	0.853784083850233	FALSE	1	No	NDUFA4	7	10979992	TSS200	NDUFA4
1808	cg11278602	2.9517194216807	0.000149560769732736	5.06690333214586e-05	0.00326654563841712	0.853784083850233	FALSE	1	No	HCG4	6	29760757	Body	HCG4
1810	cg24511685	-2.95127003234716	-0.000514651212978005	0.000174382963042084	0.0032712426262638	0.853784083850233	FALSE	1	No	C1orf59;C1orf59	1	109191152	3'UTR;3'UTR	HENMT1
1811	cg25061027	-2.95124679347665	-0.000416298976525125	0.000141058679824845	0.00327148568500555	0.853784083850233	FALSE	1	No	NA	14	38371657	NA	AK125955
1812	cg23318967	-2.95121489017252	-0.000314865253173554	0.000106690046266047	0.00327181939317954	0.853784083850233	FALSE	1	No	FOXK1	7	4751873	Body	FOXK1
1814	cg09370702	-2.95082537466954	-0.000293951593439007	9.96167363756408e-05	0.00327589622736005	0.853784083850233	FALSE	1	No	LTBP2	14	74970002	Body	LTBP2
1815	cg11061177	-2.95057760931692	-0.000218200083330652	7.39516502266032e-05	0.00327849185709693	0.853784083850233	FALSE	1	No	PDZD8;PDZD8	10	119134785	1stExon;5'UTR	PDZD8
1817	cg08388041	2.9503970176629	2.95245796183205e-05	1.00069853113219e-05	0.003280384947207	0.853784083850233	FALSE	1	No	NA	11	17743761	NA	MYOD1
1818	cg21900829	2.9502880183395	0.000255108855586533	8.64691358947779e-05	0.00328152803848853	0.853784083850233	FALSE	1	No	AGAP3;AGAP3	7	150818264	Body;Body	AX747175
1819	cg27542466	2.95019465185634	0.000482622319415386	0.000163589991972803	0.00328250747510499	0.853784083850233	FALSE	1	No	SEMA4B	15	90728004	TSS200	SEMA4B
1820	cg26993496	2.94994383650749	0.000528835617540308	0.000179269724052241	0.00328513990932939	0.853784083850233	FALSE	1	No	NA	5	2443073	NA	IRX2
1821	cg26957173	-2.9493125392734	-2.38798016310702e-05	8.09673485365958e-06	0.00329177422612003	0.853784083850233	FALSE	1	No	ANXA7;ANXA7	10	75173848	TSS200;TSS200	ANXA7
1823	cg00574014	2.94885869546625	6.8272228370484e-05	2.31520854069576e-05	0.00329655123529989	0.853784083850233	FALSE	1	No	ZNF846	19	9879473	TSS200	ZNF846
1825	cg02330500	2.94836248627149	0.000210958591804077	7.15511043117551e-05	0.00330178140973475	0.853784083850233	FALSE	1	No	CLMN	14	95731916	Body	CLMN
1826	cg21949305	-2.94816380111869	-0.000168779451317519	5.72490074172524e-05	0.00330387772593765	0.853784083850233	FALSE	1	No	C22orf45;ADORA2A	22	24828655	Body;5'UTR	EU036692
1828	cg05155047	2.94803452009327	0.000589464646158724	0.000199951744845944	0.00330524241536494	0.853784083850233	FALSE	1	No	PLEKHG4B	5	168719	Body	PLEKHG4B
1829	cg25491704	-2.94798694146578	-0.00101294307009321	0.000343605005790683	0.00330574478447556	0.853784083850233	FALSE	1	No	HLA-DPB1	6	33048879	Body	HLA-DPA1
1831	cg15108634	2.94747817620375	0.000537546796868127	0.000182375157586567	0.00331112105037572	0.853784083850233	FALSE	1	No	SENP7;SENP7	3	101102010	Body;Body	SENP7
1832	cg13363525	2.9469780729651	4.48411817811276e-05	1.52159875882655e-05	0.00331641355948815	0.853784083850233	FALSE	1	No	RARG;RARG	12	53614487	Body;TSS1500	RARG
1833	cg21757820	-2.94646424045989	-0.000215946258032356	7.3289963973447e-05	0.00332185940457511	0.853784083850233	FALSE	1	No	GABRA1;GABRA1;GABRA1;GABRA1;GABRA1;GABRA1;GABRA1	5	161285320	Body;Body;Body;Body;Body;Body;Body	GABRA1
1834	cg03776432	2.94637250017538	0.000198367608551522	6.73260453454933e-05	0.00332283257072875	0.853784083850233	FALSE	1	No	NA	8	143532082	NA	BAI1
1835	cg02334775	2.94627807794682	0.00044308918482334	0.000150389465318941	0.00332383445824632	0.853784083850233	FALSE	1	No	ISG20	15	89182676	Body	ISG20
1836	cg01615018	-2.94604499770671	-9.42632160534225e-05	3.19965296276193e-05	0.0033263087871096	0.853784083850233	FALSE	1	No	HOXC9	12	54393550	TSS1500	HOXC9
1837	cg04884090	-2.9455936994554	-0.000811512757684984	0.000275500574921457	0.00333110445019153	0.853784083850233	FALSE	1	No	TRAIP	3	49894441	TSS1500	TRAIP
1838	cg14609448	-2.94559058471588	-0.000162910626938245	5.53066090662966e-05	0.00333113757048792	0.853784083850233	FALSE	1	No	GART;GART;GART;GART	21	34896882	Body;Body;Body;3'UTR	GART
1839	cg22843712	-2.94544024311443	-0.00050698923763005	0.000172126811540394	0.00333273657150023	0.853784083850233	FALSE	1	No	MYOM2	8	1992555	TSS1500	MYOM2
1840	cg23323891	2.94527779664899	0.000618075872913386	0.00020985316686141	0.00333446510463248	0.853784083850233	FALSE	1	No	NA	14	57200519	NA	OTX2
1841	cg09251914	-2.94525609910172	-0.000221901291066702	7.53419341477232e-05	0.00333469604219084	0.853784083850233	FALSE	1	No	NA	16	85364534	NA	LOC727710
1842	cg27016051	-2.9451921147923	-0.000187604004579389	6.36983929289853e-05	0.00333537714334203	0.853784083850233	FALSE	1	No	NA	8	49219660	NA	UBE2V2
1844	cg07794628	-2.9448204987243	-0.000335265036028365	0.000113849056733204	0.00333933543843721	0.853784083850233	FALSE	1	No	NA	10	131930285	NA	GLRX3
1845	cg06510830	-2.94468713848714	-1.92810722657336e-05	6.54774899979336e-06	0.00334075697955077	0.853784083850233	FALSE	1	No	C21orf45	21	33651316	1stExon	MIS18A
1847	cg18621852	2.94406644045032	0.000471588412893679	0.000160182666537086	0.00334738052285021	0.853784083850233	FALSE	1	No	C3orf24;C3orf24	3	10150065	TSS200;TSS200	C3orf24
1848	cg10750959	2.94405853099183	0.000601350849735518	0.000204259135273689	0.00334746500291035	0.853784083850233	FALSE	1	No	MAPK13	6	36107350	3'UTR	MAPK13
1849	cg01683948	-2.94370426878309	-3.29529267957388e-05	1.11943740902212e-05	0.00335125083467521	0.853784083850233	FALSE	1	No	ANKS3;C16orf71	16	4784196	TSS200;TSS200	ANKS3
1851	cg16306644	2.94318790808291	0.000234928609407302	7.98211384200493e-05	0.00335677593454242	0.853784083850233	FALSE	1	No	COX19	7	1006943	3'UTR	COX19
1852	cg24304249	-2.94302631297429	-0.000122069135027528	4.14774188356346e-05	0.00335850672187896	0.853784083850233	FALSE	1	No	CACNA1E	1	181455181	Body	Mir_544
1854	cg15753746	-2.94266624798575	-0.000155478729177595	5.28360051990332e-05	0.00336236617836241	0.853784083850233	FALSE	1	No	GAD1;GAD1	2	171679591	Body;Body	GAD1
1855	cg05209645	-2.94259207190138	-2.44162887605156e-05	8.29754453349654e-06	0.00336316175789931	0.853784083850233	FALSE	1	No	PTPN18;PTPN18	2	131113386	TSS200;TSS200	PTPN18
1857	cg11325267	-2.94243947937582	-0.000422323314831153	0.000143528292694313	0.00336479893735147	0.853784083850233	FALSE	1	No	NA	3	137480853	NA	SOX14
1858	cg18606460	2.94201794664789	0.000286474777236974	9.73735655023385e-05	0.00336932538161347	0.853784083850233	FALSE	1	No	NA	4	123082094	NA	KIAA1109
1859	cg11216917	2.94173988478662	0.000306183419605154	0.000104082424550383	0.00337231426774066	0.853784083850233	FALSE	1	No	SOX13	1	204044509	5'UTR	SOX13
1860	cg01199603	-2.94136524567625	-0.000501439432260818	0.000170478465059014	0.00337634508831515	0.853784083850233	FALSE	1	No	MSRB3;MSRB3	12	65718113	Body;Body	MSRB3
1862	cg11268385	-2.94126683062315	-0.000226606495015293	7.70438413325743e-05	0.00337740468534436	0.853784083850233	FALSE	1	No	SV2C	5	75377922	TSS1500	SV2C
1864	cg23575688	2.94092973316647	0.000407457166639341	0.00013854705947042	0.00338103638410227	0.853784083850233	FALSE	1	No	NA	11	119486443	NA	PVRL1
1865	cg17755352	2.94085710370573	0.000322418693185455	0.000109634260290709	0.00338181931956635	0.853784083850233	FALSE	1	No	GPR144	9	127215714	Body	GPR144
1866	cg03031357	-2.94084047905529	-8.33774383427609e-05	2.83515678380301e-05	0.00338199855424679	0.853784083850233	FALSE	1	No	SMS	X	21959700	Body	SMS
1867	cg26888941	2.94048569629831	0.000288504353763166	9.81145237762439e-05	0.00338582562630253	0.853784083850233	FALSE	1	No	SYNGAP1	6	33398522	Body	SYNGAP1
1868	cg14284797	2.94043443177095	0.000115088955483948	3.91401196504942e-05	0.00338637894778716	0.853784083850233	FALSE	1	No	SARDH;SARDH	9	136545056	Body;Body	SARDH
1872	cg00817377	2.93991519350773	0.00032063528226768	0.000109062765815744	0.00339198797566422	0.853784083850233	FALSE	1	No	ELN;ELN;ELN;ELN;ELN	7	73441057	TSS1500;TSS1500;TSS1500;TSS1500;TSS1500	ELN
1873	cg14437996	2.93940260708954	0.000698491200007628	0.000237630326081544	0.00339753346098565	0.853784083850233	FALSE	1	No	SHC3	9	91794687	TSS1500	SHC3
1874	cg08643692	-2.93929452270733	-0.000154602864405624	5.25986297770604e-05	0.00339870384195461	0.853784083850233	FALSE	1	No	NA	17	43099350	NA	DCAKD
1875	cg22162638	-2.93928525081455	-0.000368744941013896	0.000125453948680791	0.00339880425885157	0.853784083850233	FALSE	1	No	NA	15	33406111	NA	FMN1
1876	cg21230392	-2.93927704881549	-0.000154199584969718	5.24617388591726e-05	0.00339889309079089	0.853784083850233	FALSE	1	No	PROM1;PROM1;PROM1;PROM1;PROM1;PROM1;PROM1;PROM1;PROM1;PROM1;PROM1;PROM1	4	16077697	1stExon;1stExon;5'UTR;1stExon;5'UTR;5'UTR;1stExon;5'UTR;5'UTR;5'UTR;1stExon;5'UTR	PROM1
1877	cg21672109	-2.93884976681205	-0.000149250627714016	5.07853886916844e-05	0.00340352370901982	0.853784083850233	FALSE	1	No	NA	22	42667895	NA	LOC388906
1879	cg18120489	-2.9385270750359	-0.000545424900359284	0.000185611664086036	0.00340702465716252	0.853784083850233	FALSE	1	No	KIAA1530	4	1366662	Body	KIAA1530
1880	cg17990278	-2.93843879068858	-6.65843434428046e-05	2.26597687363097e-05	0.00340798304408404	0.853784083850233	FALSE	1	No	LY6G5C	6	31648767	TSS1500	LY6G5C
1881	cg23677911	-2.93834603909401	-0.000315002090052408	0.000107203877916821	0.00340899019096852	0.853784083850233	FALSE	1	No	GALNT2	1	230256394	Body	GALNT2
1882	cg27311647	-2.93819395709198	-0.000291120413398808	9.90814145186448e-05	0.00341064216711964	0.853784083850233	FALSE	1	No	TRIM39;TRIM39	6	30309124	Body;Body	TRIM39
1884	cg09716545	-2.93793180976436	-0.00063067377123062	0.000214665898348813	0.00341349143190638	0.853784083850233	FALSE	1	No	CDH4	20	60448883	Body	CDH4
1885	cg19452338	-2.93789129905337	-0.000202090211322161	6.87875046252657e-05	0.00341393193425331	0.853784083850233	FALSE	1	No	LOC150622	2	6115711	Body	LOC150622
1886	cg26294014	-2.93781413946422	-0.000398682501490342	0.000135707189959624	0.0034147710899017	0.853784083850233	FALSE	1	No	NA	8	36850538	NA	KCNU1
1887	cg15117891	-2.93764136136938	-0.000722649150959063	0.000245996383514358	0.00341665083523039	0.853784083850233	FALSE	1	No	NA	5	146893482	NA	DPYSL3
1888	cg15066967	2.93706168862436	0.00029723868222534	0.000101202737203848	0.00342296430382102	0.853784083850233	FALSE	1	No	CXCR7	2	237487774	5'UTR	CXCR7
1889	cg16548818	-2.93705803230725	-0.000393385761423285	0.000133938709108262	0.00342300416012023	0.853784083850233	FALSE	1	No	ODZ3	4	183497087	Body	U2
1890	cg24275769	2.93704665731676	0.00038493838351203	0.000131063080851328	0.00342312815782321	0.853784083850233	FALSE	1	No	IMPACT	18	22006446	TSS200	IMPACT
1893	cg05944207	2.93638523941792	0.00016071361066491	5.47317867245403e-05	0.0034303452626793	0.853784083850233	FALSE	1	No	RASL10A;RASL10A;RASL10A;RASL10A	22	29711453	5'UTR;1stExon;5'UTR;1stExon	RASL10A
1895	cg12510502	2.93575434875911	0.000531419596904134	0.000181016370504145	0.00343724219955577	0.853784083850233	FALSE	1	No	SLC22A18;SLC22A18	11	2942176	Body;Body	SLC22A18
1896	cg17745339	-2.9355716991623	-0.000865226945294831	0.000294738822268158	0.00343924129647875	0.853784083850233	FALSE	1	No	NA	5	176755199	NA	LMAN2
1898	cg11317690	-2.93536912758192	-0.00113713788527805	0.000387391784765003	0.00344145967959365	0.853784083850233	FALSE	1	No	PPP2R2C;PPP2R2C	4	6347280	Body;Body	PPP2R2C
1899	cg06720244	-2.93482758698033	-0.000392843885079822	0.000133855864931412	0.00344739655926884	0.853784083850233	FALSE	1	No	ZC3H13	13	46543102	Body	ZC3H13
1900	cg04920214	2.93468225860054	0.000251756590147441	8.57866603478553e-05	0.00344899137544267	0.853784083850233	FALSE	1	No	NA	16	87102163	NA	AK125749
1901	cg08550724	-2.9346345693488	-0.000354237484534967	0.000120709231818792	0.00344951485819557	0.853784083850233	FALSE	1	No	C6orf182;C6orf182	6	109450991	5'UTR;5'UTR	CEP57L1
1902	cg08293825	-2.93457111343342	-2.14142928588011e-05	7.29724788769781e-06	0.00345021152327775	0.853784083850233	FALSE	1	No	HNRNPL	19	39342501	5'UTR	HNRNPL
1903	cg09237846	-2.93453337742748	-0.000133718695968657	4.55672772363828e-05	0.00345062587738394	0.853784083850233	FALSE	1	No	CHST11	12	105114399	Body	CHST11
1904	cg14457214	-2.93450257335368	-1.52105735305879e-05	5.18335668494732e-06	0.00345096415018038	0.853784083850233	FALSE	1	No	ANAPC2;SSNA1	9	140083259	TSS1500;Body	ANAPC2
1905	cg07011538	2.93403963297682	0.000320972104807476	0.000109395967661767	0.00345605154234608	0.853784083850233	FALSE	1	No	NA	2	47497026	NA	AX747384
1906	cg16377998	-2.93392524141732	-0.000172003530745523	5.86257373969186e-05	0.00345730967945319	0.853784083850233	FALSE	1	No	L3MBTL4	18	6284498	Body	BC040631
1908	cg06055229	-2.9337195094571	-0.000120057418518493	4.09232778155776e-05	0.00345957347656076	0.853784083850233	FALSE	1	No	ZNF608	5	124077966	Body	ZNF608
1910	cg02952978	2.93317717903039	0.000173981103926047	5.93148975690445e-05	0.00346554755785958	0.853784083850233	FALSE	1	No	DPYSL5	2	27165719	Body	DPYSL5
1911	cg10298898	-2.9331355799951	-0.000742836226581675	0.000253256696229131	0.00346600618346351	0.853784083850233	FALSE	1	No	PIWIL2;PIWIL2	8	22132678	TSS200;TSS1500	PIWIL2
1912	cg13713537	-2.93285880770587	-0.000225100628483457	7.67512666794669e-05	0.00346905898264131	0.853784083850233	FALSE	1	No	NOS1	12	117696644	Body	NOS1
1913	cg09935271	-2.93285375881226	-0.000739682951212995	0.00025220587592903	0.00346911469472291	0.853784083850233	FALSE	1	No	YJEFN3	19	19643534	Body	NDUFA13
1915	cg11028664	-2.93260111318337	-0.000217492594693449	7.41637155205735e-05	0.00347190355850658	0.853784083850233	FALSE	1	No	EYS	6	64729109	Body	EYS
1917	cg09442556	2.93256968289442	0.000488431502408015	0.000166554099381515	0.00347225064908856	0.853784083850233	FALSE	1	No	SKI	1	2239065	3'UTR	SKI
1919	cg23626908	-2.93243696835109	-0.000272787567573115	9.30241879082922e-05	0.00347371658968687	0.853784083850233	FALSE	1	No	NA	3	155180813	NA	PLCH1
1920	cg00969153	2.93241439578886	0.000266361515302343	9.08335178291497e-05	0.00347396597824678	0.853784083850233	FALSE	1	No	EIF4ENIF1;EIF4ENIF1;EIF4ENIF1	22	31884264	Body;Body;Body	EIF4ENIF1
1921	cg25332918	-2.93231256947686	-0.0016038637113579	0.000546962055837053	0.00347509118943342	0.853784083850233	FALSE	1	No	NA	7	158766061	NA	WDR60
1922	cg17314520	-2.93212806406307	-0.000330475662038471	0.000112708467985716	0.00347713087627111	0.853784083850233	FALSE	1	No	SFRS2IP	12	46320036	Body	SCAF11
1923	cg14759740	-2.93189042305498	-1.80588507296494e-05	6.15945622921076e-06	0.00347975958003644	0.853784083850233	FALSE	1	No	RPS21	20	60962311	5'UTR	RPS21
1924	cg13804171	-2.93159643503461	-0.000173546811089476	5.91987386174548e-05	0.00348301408326065	0.853784083850233	FALSE	1	No	AKAP2;AKAP2;PALM2-AKAP2;PALM2-AKAP2	9	112899496	Body;Body;Body;Body	AKAP2
1925	cg11983469	-2.931280139904	-0.000442711967321168	0.000151030248284514	0.00348651863023098	0.853784083850233	FALSE	1	No	LOC100133612	1	3823410	Body	LOC100133612
1926	cg08492090	2.9311671345547	0.000126661498672003	4.32119674033004e-05	0.00348777150794271	0.853784083850233	FALSE	1	No	RSPO2	8	109094581	Body	RSPO2
1927	cg00708603	2.9311580415189	0.000384796529933881	0.000131277987908998	0.00348787233926392	0.853784083850233	FALSE	1	No	NA	2	16463534	NA	SNORA40
1928	cg22726760	-2.93083507486822	-2.6699270052202e-05	9.10978249207779e-06	0.0034914553929725	0.853784083850233	FALSE	1	No	TBC1D17;TBC1D17;AKT1S1;AKT1S1;AKT1S1;TBC1D17;TBC1D17	19	50380763	5'UTR;1stExon;TSS200;TSS200;TSS200;1stExon;5'UTR	TBC1D17
1930	cg23331981	-2.93057629613473	-0.000121482428077351	4.14534261529309e-05	0.00349432875574384	0.853784083850233	FALSE	1	No	NA	10	7574780	NA	ITIH5
1931	cg20586607	2.93047651115981	0.000187440708932523	6.39625358601964e-05	0.00349543729925039	0.853784083850233	FALSE	1	No	KLHDC2	14	50235780	Body	KLHDC2
1932	cg08205099	2.93038654257683	0.000259903773669716	8.86926587647955e-05	0.00349643706422219	0.853784083850233	FALSE	1	No	NA	8	1200896	NA	LOC286083
1933	cg26839512	2.93030634201138	0.000522550368371017	0.000178326190978495	0.00349732850312226	0.853784083850233	FALSE	1	No	SPATA18	4	52918489	Body	SPATA18
1934	cg05045806	-2.93020657743798	-0.000173314691358851	5.914760163783e-05	0.00349843768759138	0.853784083850233	FALSE	1	No	NA	3	39091102	NA	WDR48
1935	cg12661092	-2.9302051474766	-0.000327982713048212	0.000111931655478341	0.00349845358826171	0.853784083850233	FALSE	1	No	SLIT1	10	98861029	Body	LOC100505540
1936	cg11197905	2.93016435161059	0.000440010262912065	0.00015016572796342	0.00349890725178219	0.853784083850233	FALSE	1	No	ZNF518B	4	10459435	TSS1500	ZNF518B
1937	cg03245229	-2.93001297118276	-0.000126059355520557	4.30234803601129e-05	0.00350059112112843	0.853784083850233	FALSE	1	No	DPYSL2	8	26436527	Body	DPYSL2
1938	cg26071642	-2.92985942387026	-0.000560790755116608	0.000191405345440027	0.00350229984859007	0.853784083850233	FALSE	1	No	DIAPH2;RPA4;DIAPH2	X	96138787	Body;TSS1500;Body	RPA4
1939	cg18633002	-2.92972858240495	-0.00040194198943505	0.000137194275213407	0.0035037564977387	0.853784083850233	FALSE	1	No	SLC7A3;SLC7A3	X	70145544	3'UTR;3'UTR	SLC7A3
1940	cg02054724	2.9297236866154	0.000930225623587679	0.000317513091025432	0.00350381101295293	0.853784083850233	FALSE	1	No	MIR7-2	15	89153667	TSS1500	MIR7-2
1941	cg08580187	-2.92947618651068	-0.000324523134955977	0.000110778553671235	0.00350656796500239	0.853784083850233	FALSE	1	No	NECAB2	16	84027871	Body	NECAB2
1942	cg06890779	2.92930468977459	0.000127436254775658	4.35039261093268e-05	0.00350847946079005	0.853784083850233	FALSE	1	No	NA	16	10449523	NA	ATF7IP2
1943	cg13623452	2.92906407733175	7.27101331106476e-05	2.48236744540199e-05	0.00351116291930231	0.853784083850233	FALSE	1	No	ZNF618	9	116638760	Body	ZNF618
1944	cg09854007	2.92892385751609	0.000328268465654685	0.000112078183532254	0.00351272760029197	0.853784083850233	FALSE	1	No	RBPJL	20	43945601	3'UTR	RBPJL
1946	cg23517954	-2.92799313619408	-0.00060788682312002	0.000207612106601511	0.00352312943473182	0.853784083850233	FALSE	1	No	PSMD14	2	162168615	5'UTR	PSMD14
1947	cg20087221	2.9276809266613	7.73082920067199e-05	2.64059827362682e-05	0.0035266250057202	0.853784083850233	FALSE	1	No	TLL2	10	98135160	Body	TLL2
1948	cg07139527	2.92740511889563	0.00045241376494805	0.000154544296594905	0.0035297156445539	0.853784083850233	FALSE	1	No	B3GNTL1	17	80969525	Body	B3GNTL1
1950	cg11450827	-2.9263145907212	-0.000328059328108191	0.000112106650853058	0.00354196005709356	0.853784083850233	FALSE	1	No	CLDN5;CLDN5	22	19513006	TSS200;TSS200	CLDN5
1951	cg15979171	2.92611588258661	0.000270567864898741	9.24665583167422e-05	0.00354419531192565	0.853784083850233	FALSE	1	No	SKI	1	2171212	Body	SKI
1952	cg03162506	2.92611059217958	0.00046580037275918	0.000159187548824741	0.00354425484094203	0.853784083850233	FALSE	1	No	NA	22	38580953	NA	PLA2G6
1953	cg00506935	2.92601217164094	0.000330798779648796	0.000113054478328872	0.00354536246032593	0.853784083850233	FALSE	1	No	AEN	15	89169262	5'UTR	AEN
1954	cg04201744	-2.92595845358186	-0.000323888954422162	0.000110694994327642	0.00354596713356452	0.853784083850233	FALSE	1	No	RBM45	2	178976295	TSS1500	RBM45
1955	cg03034634	2.92589503713181	0.000143707071029054	4.91155934185278e-05	0.00354668109702563	0.853784083850233	FALSE	1	No	MTMR9	8	11141680	TSS1500	MTMR9
1956	cg19862769	2.92558812014064	0.000472574403247312	0.000161531419954151	0.00355013832295127	0.853784083850233	FALSE	1	No	NA	10	6162118	NA	RBM17
1957	cg19549902	2.92544222145925	0.000251906584657229	8.61088907548394e-05	0.00355178285660588	0.853784083850233	FALSE	1	No	NA	7	134146926	NA	AKR1B1
1958	cg14993900	-2.92543054490232	-0.00056222164341154	0.000192184239134043	0.00355191450186473	0.853784083850233	FALSE	1	No	TFAP2A	6	10421069	TSS1500	TFAP2A
1959	cg16235809	2.92528146517584	0.000932157593904824	0.0003186556934783	0.00355359566568019	0.853784083850233	FALSE	1	No	KIRREL3;KIRREL3	11	126839681	Body;Body	MIR3167
1960	cg05238517	2.92524379995478	0.000152479221269815	5.21253036318449e-05	0.00355402052907493	0.853784083850233	FALSE	1	No	PDGFD;PDGFD	11	104034227	Body;Body	PDGFD
1961	cg00955867	2.92465923036621	0.000340279818166801	0.00011634853545799	0.00356062040914091	0.853784083850233	FALSE	1	No	NHLH1;NHLH1	1	160337038	1stExon;5'UTR	NHLH1
1962	cg16759787	2.92451819338468	0.000399318913084738	0.000136541777715046	0.00356221441045744	0.853784083850233	FALSE	1	No	NA	14	85667733	NA	7SK
1963	cg03861143	-2.92449726039426	-0.000347054404834812	0.000118671475448065	0.00356245105075301	0.853784083850233	FALSE	1	No	SYT8;SYT8	11	1855746	1stExon;5'UTR	SYT8
1964	cg11399837	-2.92424647808586	-0.000242944259140488	8.30792687829493e-05	0.00356528717351081	0.853784083850233	FALSE	1	No	EFCAB7;DLEU2L	1	64014796	Body;Body	DLEU2L
1965	cg06576557	2.92414472472134	0.000538076590740209	0.000184011614128123	0.00356643849963149	0.853784083850233	FALSE	1	No	PLUNC;PLUNC	20	31828749	Body;Body	BPIFA1
1966	cg08526209	2.92414009229956	0.000398492843158733	0.000136276932903497	0.00356649092294891	0.853784083850233	FALSE	1	No	NA	3	139400319	NA	NMNAT3
1967	cg22716950	2.92405433313547	0.000308810555489925	0.000105610402648978	0.0035674615529822	0.853784083850233	FALSE	1	No	NA	4	112572194	NA	C4orf32
1968	cg20526654	-2.9237790234759	-1.46691512468785e-05	5.01718875780128e-06	0.00357057916050981	0.853784083850233	FALSE	1	No	RYBP	3	72495865	TSS200	RYBP
1969	cg16419253	-2.92365937131492	-0.000122318901300438	4.18376034159633e-05	0.0035719348761326	0.853784083850233	FALSE	1	No	ZBTB41	1	197168834	1stExon	ZBTB41
1970	cg13858106	2.92349100820601	0.000437578260961256	0.000149676622822854	0.00357384330457684	0.853784083850233	FALSE	1	No	OBSL1;INHA	2	220436948	TSS1500;TSS200	INHA
1971	cg18020334	-2.92346145628758	-0.000232115878775921	7.93976189686722e-05	0.00357417837717691	0.853784083850233	FALSE	1	No	HLA-C	6	31239243	Body	HLA-C
1972	cg08083689	2.9233145428755	8.52395089588353e-05	2.91585143194992e-05	0.0035758445709449	0.853784083850233	FALSE	1	No	ACOX3;ACOX3	4	8442326	5'UTR;5'UTR	ACOX3
1973	cg23527920	2.92301212459867	0.000266370497889268	9.11287694113962e-05	0.0035792766262094	0.853784083850233	FALSE	1	No	HLA-DMB	6	32906857	Body	HLA-DMB
1974	cg26829529	2.92299327244787	0.000409475951713645	0.000140087887157786	0.00357949067307237	0.853784083850233	FALSE	1	No	SPACA3	17	31317536	TSS1500	SPACA3
1976	cg13193548	-2.92258147734954	-1.79005821936951e-05	6.12492152312174e-06	0.00358416909684864	0.853784083850233	FALSE	1	No	FBXO6	1	11724542	5'UTR	FBXO6
1977	cg26738904	-2.92229609206811	-9.70430909029722e-05	3.32078228371084e-05	0.00358741464202077	0.853784083850233	FALSE	1	No	SHKBP1	19	41082366	TSS1500	SPTBN4
1978	cg11976052	-2.92220351252506	-0.000950588495852308	0.000325298526190227	0.00358846807858486	0.853784083850233	FALSE	1	No	KLK4	19	51411839	Body	KLK4
1979	cg00931201	-2.92215916926313	-0.000179157638168563	6.1310020362012e-05	0.00358897274795288	0.853784083850233	FALSE	1	No	CA5B	X	15756372	TSS200	CA5B
1980	cg06226384	2.92215768418006	0.00062899799738507	0.000215251216862913	0.00358898965075952	0.853784083850233	FALSE	1	No	CACNG5;CACNG5	17	64873351	TSS200;TSS200	CACNG5
1981	cg05479791	-2.92184729355406	-3.0989275765326e-05	1.06060559132204e-05	0.00359252402438132	0.853784083850233	FALSE	1	No	ZNF252;C8orf77	8	146228139	Body;TSS200	C8orf77
1982	cg25277397	-2.92178758028243	-0.000135535120966856	4.6387739437839e-05	0.00359320433464609	0.853784083850233	FALSE	1	No	OTUD3	1	20208604	TSS1500	OTUD3
1983	cg01104131	2.92170495270359	0.00028103745937878	9.61895413562289e-05	0.00359414590012371	0.853784083850233	FALSE	1	No	RBMXL3;LRCH2	X	114426686	1stExon;Body	RBMXL3
1984	cg04833017	2.92145708044539	0.000416672527159451	0.000142624901097615	0.00359697182663377	0.853784083850233	FALSE	1	No	RNPEP	1	201951399	TSS1500	RNPEP
1985	cg03721976	-2.92133954711236	-6.93450183421557e-05	2.37374044419796e-05	0.00359831250102576	0.853784083850233	FALSE	1	No	NA	17	36859825	NA	MIR4734
1986	cg07108002	-2.9209459565336	-0.000211756628578374	7.24959077399958e-05	0.00360280541116411	0.853784083850233	FALSE	1	No	CALB2;CALB2;CALB2	16	71392377	TSS1500;TSS1500;TSS1500	CALB2
1987	cg03357952	2.9205207550533	0.000267598343414286	9.16269274756111e-05	0.00360766491117761	0.853784083850233	FALSE	1	No	NA	4	1027974	NA	FGFRL1
1988	cg23047236	-2.92005091583301	-0.000487978265136286	0.000167112930288436	0.0036130415100292	0.853784083850233	FALSE	1	No	PIPOX	17	27369447	TSS1500	PIPOX
1989	cg05138681	2.91985672335741	0.000416583478016489	0.000142672575227417	0.00361526588139854	0.853784083850233	FALSE	1	No	NCRNA00092	9	98782756	Body	LINC00092
1990	cg19071225	-2.91983421401493	-0.000487940001051537	0.000167112228053727	0.00361552379463533	0.853784083850233	FALSE	1	No	API5;API5;API5;API5	11	43340020	Body;Body;Body;Body	API5
1992	cg17741818	-2.91948490819797	-0.000483406688162839	0.00016557944410174	0.00361952830915279	0.853784083850233	FALSE	1	No	RUSC1;RUSC1;RUSC1;RUSC1;C1orf104;RUSC1	1	155293962	Body;1stExon;TSS1500;Body;TSS200;5'UTR	RUSC1-AS1
1993	cg20155782	-2.91918138547541	-0.000403198141473982	0.000138120276965358	0.00362301123879332	0.853784083850233	FALSE	1	No	NA	19	9521388	NA	ZNF266
1994	cg06367453	-2.91913163962025	-3.79095271066759e-05	1.29865767586993e-05	0.00362358236478606	0.853784083850233	FALSE	1	No	EHMT2;EHMT2	6	31865669	TSS1500;TSS1500	C2
1996	cg04862264	-2.91875697990928	-0.000131169318243313	4.49401300437798e-05	0.00362788642339443	0.853784083850233	FALSE	1	No	POLR2H	3	184086153	3'UTR	POLR2H
1997	cg06171830	-2.91848595074596	-0.000405613846791066	0.000138980914637397	0.00363100288704264	0.853784083850233	FALSE	1	No	NA	3	30124478	NA	RBMS3
1998	cg19542987	2.91847495222174	0.000184548205763356	6.32344662142348e-05	0.00363112940648622	0.853784083850233	FALSE	1	No	ARMC3	10	23216695	TSS1500	ARMC3
1999	cg07850464	-2.91786714067468	-1.86232008772575e-05	6.38247047566097e-06	0.00363812750106367	0.853784083850233	FALSE	1	No	NA	13	95201745	NA	TRNA
2000	cg23722529	2.9177995980203	0.000423305387594526	0.000145076922994209	0.00363890591803211	0.853784083850233	FALSE	1	No	ARHGAP6;ARHGAP6	X	11445498	Body;Body	ARHGAP6
2001	cg19584341	-2.91772197343434	-1.24091424664012e-05	4.25302430436677e-06	0.00363980071491319	0.853784083850233	FALSE	1	No	RNH1;RNH1;RNH1;RNH1;RNH1;RNH1;RNH1;RNH1	11	506908	TSS200;5'UTR;5'UTR;TSS200;TSS200;5'UTR;TSS200;5'UTR	RNH1
2002	cg08176081	-2.91770914669176	-0.000144457864624443	4.9510714523494e-05	0.00363994859109861	0.853784083850233	FALSE	1	No	ROBO1	3	79210914	Body	ROBO1
2003	cg08230177	2.91750243075288	0.000201454266700022	6.90502481082888e-05	0.00364233252076749	0.853784083850233	FALSE	1	No	NA	5	72596822	NA	TMEM174
2004	cg19053046	-2.91734265386892	-0.00137603578079585	0.000471674377698136	0.00364417610559046	0.853784083850233	FALSE	1	No	HLA-DPB1	6	33048254	Body	HLA-DPB1
2005	cg14604584	-2.91732943688376	-0.000580026382382636	0.000198821009053475	0.00364432864778774	0.853784083850233	FALSE	1	No	NA	9	137439199	NA	COL5A1
2007	cg11968804	2.91706239717167	0.000471358154007918	0.000161586586034271	0.00364741190031852	0.853784083850233	FALSE	1	No	NA	1	212688447	NA	ATF3
2008	cg18214661	-2.91689691163386	-0.000571831911849798	0.000196041179778786	0.00364932379664465	0.853784083850233	FALSE	1	No	PDGFRL	8	17471997	Body	PDGFRL
2009	cg15128562	-2.91670534380881	-2.16954988428163e-05	7.43835810801685e-06	0.00365153816876431	0.853784083850233	FALSE	1	No	EVI5L	19	7895127	TSS200	EVI5L
2010	cg01089858	2.91652553441863	0.000283744855537849	9.72886580930997e-05	0.00365361773667572	0.853784083850233	FALSE	1	No	KIAA1755	20	36885605	Body	AK055854
2011	cg02639111	-2.91623695558158	-0.000249097885149752	8.54175737239001e-05	0.00365695752309861	0.853784083850233	FALSE	1	No	CDK8	13	26922789	Body	BC047364
2012	cg25711575	2.91619208453787	0.000169180536381911	5.80141950452901e-05	0.00365747707541621	0.853784083850233	FALSE	1	No	PDE11A;PDE11A;PDE11A	2	178937477	5'UTR;1stExon;Body	PDE11A
2013	cg09669178	2.9159844976119	0.000457855888604852	0.000157015885708522	0.0036598815560197	0.853784083850233	FALSE	1	No	NA	7	27309189	NA	EVX1
2015	cg21655830	2.9158229426259	0.000441637718626909	0.000151462460964514	0.00366175384504637	0.853784083850233	FALSE	1	No	C21orf84	21	44899410	TSS1500	LINC00313
2016	cg06264922	2.91579016953692	0.000375752087107879	0.000128868013560645	0.00366213376458603	0.853784083850233	FALSE	1	No	TOLLIP	11	1319648	Body	TOLLIP
2017	cg06856528	2.91573259166586	0.000137257165083799	4.70746753238366e-05	0.00366280131866261	0.853784083850233	FALSE	1	No	TMEFF2;TMEFF2	2	193059405	5'UTR;1stExon	TMEFF2
2018	cg22202692	2.91553481324172	8.9346115134224e-05	3.06448459227561e-05	0.00366509519350196	0.853784083850233	FALSE	1	No	LOC400940	2	6121939	TSS200	LOC400940
2019	cg01978368	2.91542575089541	4.8066224140571e-05	1.64868627252155e-05	0.00366636068091518	0.853784083850233	FALSE	1	No	C1orf89	1	16563189	1stExon	RSG1
2020	cg16013670	-2.91532516560054	-0.000189956816541123	6.51580203754023e-05	0.00366752815915515	0.853784083850233	FALSE	1	No	OPN3	1	241804175	TSS1500	OPN3
2021	cg18305583	-2.91514391890276	-0.000200782688192879	6.88757377949461e-05	0.00366963271725191	0.853784083850233	FALSE	1	No	STAU2;STAU2;STAU2;STAU2	8	74394435	Body;Body;Body;Body	LOC100128126
2022	cg03689386	2.91494567884146	0.000559992628352663	0.00019211082814251	0.00367193585493346	0.853784083850233	FALSE	1	No	CNR1;CNR1;CNR1;CNR1	6	88875236	5'UTR;5'UTR;5'UTR;5'UTR	CNR1
2023	cg02447556	-2.91492754069818	-0.000115197633358879	3.95198960353187e-05	0.00367214664823424	0.853784083850233	FALSE	1	No	CHTF18	16	845011	Body	CHTF18
2024	cg19894253	-2.91483632509221	-0.000396033959606712	0.000135868335452483	0.00367320688193441	0.853784083850233	FALSE	1	No	ZHX1;ZHX1	8	124261709	3'UTR;3'UTR	ZHX1
2025	cg14327063	2.91474197772773	0.000370977134066424	0.000127276148935704	0.00367430381071169	0.853784083850233	FALSE	1	No	NA	9	107757388	NA	AK311445
2026	cg11078433	2.91467381233285	6.10566722833006e-05	2.09480292528624e-05	0.00367509652078067	0.853784083850233	FALSE	1	No	SLC25A13;SLC25A13;SLC25A13	7	95951561	TSS200;TSS200;TSS200	SLC25A13
2027	cg22846067	2.91453744753155	0.000422733049642437	0.00014504292953946	0.0036766828041663	0.853784083850233	FALSE	1	No	NA	15	75252565	NA	RPP25
2028	cg01693503	-2.91411179134679	-1.93896167072253e-05	6.65369693942461e-06	0.00368163832558208	0.853784083850233	FALSE	1	No	CLPB	11	72145691	TSS200	CLPB
2029	cg26601289	-2.91411005587375	-0.00014749707800759	5.06147932574787e-05	0.00368165854254132	0.853784083850233	FALSE	1	No	ZNF669;ZNF669;ZNF669;ZNF669	1	247267644	5'UTR;1stExon;1stExon;5'UTR	ZNF669
2031	cg17015511	-2.91354160821535	-2.28550416484111e-05	7.84441917148754e-06	0.00368828597691984	0.853784083850233	FALSE	1	No	RDX	11	110167602	TSS200	RDX
2032	cg02224329	-2.91352416956108	-0.000181122631393509	6.21661674496406e-05	0.0036884894629604	0.853784083850233	FALSE	1	No	ZNF804A	2	185740590	Body	ZNF804A
2033	cg05845030	2.91331661289942	0.000485610903623187	0.000166686621520306	0.00369091216031596	0.853784083850233	FALSE	1	No	DCN;DCN;DCN;DCN;DCN;DCN;DCN	12	91573247	5'UTR;TSS1500;1stExon;TSS1500;TSS1500;TSS1500;5'UTR	DCN
2034	cg18638118	2.9132005991669	0.000622617797455438	0.000213722940203119	0.00369226695786923	0.853784083850233	FALSE	1	No	NA	7	155193226	NA	BC150495
2035	cg00857862	-2.91317736073631	-0.00057555336305566	0.000197568939952969	0.00369253838855885	0.853784083850233	FALSE	1	No	MAP4;MAP4;MAP4;MAP4	3	47952509	Body;TSS1500;Body;TSS1500	MAP4
2037	cg01065033	-2.9131083731408	-2.00125906732056e-05	6.86984077136435e-06	0.00369334428805524	0.853784083850233	FALSE	1	No	PSMB1;TBP	6	170863692	TSS1500;5'UTR	TBP
2038	cg06175001	-2.91298669948861	-0.000444307709211294	0.000152526514895964	0.00369476604626553	0.853784083850233	FALSE	1	No	GRK1	13	114323051	Body	GRK1
2040	cg02909329	2.91289627883385	0.00048849379835635	0.000167700375020532	0.00369582293575696	0.853784083850233	FALSE	1	No	SDK1	7	4049599	Body	SDK1
2041	cg24801244	-2.91283204545422	-0.000121270307584016	4.16331273796824e-05	0.00369657390039479	0.853784083850233	FALSE	1	No	ZNF544	19	58774332	3'UTR	ZNF544
2042	cg14832223	2.91274888975513	0.000362907805767999	0.00012459289128714	0.00369754629595429	0.853784083850233	FALSE	1	No	NA	15	75490372	NA	C15orf39
2043	cg07773769	2.91260444095051	0.000326504235250789	0.000112100438583496	0.00369923598710104	0.853784083850233	FALSE	1	No	PPM1M;PPM1M;PPM1M;PPM1M	3	52280329	1stExon;5'UTR;5'UTR;1stExon	PPM1M
2044	cg18127191	-2.91254892857063	-1.66091007432301e-05	5.7025997332794e-06	0.00369988553075536	0.853784083850233	FALSE	1	No	CDC7;CDC7;CDC7;CDC7	1	91966734	5'UTR;5'UTR;5'UTR;1stExon	CDC7
2046	cg10731022	-2.91238058652691	-0.000103103100140149	3.54016575364906e-05	0.00370185591608998	0.853784083850233	FALSE	1	No	EIF4EBP3;EIF4EBP3;ANKHD1-EIF4EBP3	5	139927252	1stExon;5'UTR;Body	EIF4EBP3
2047	cg09393494	2.91227550105297	0.000209945246735001	7.20897616517024e-05	0.00370308638979588	0.853784083850233	FALSE	1	No	KCNQ1;KCNQ1	11	2482401	TSS1500;Body	KCNQ1
2049	cg05097579	2.91218657731245	0.000455239107080415	0.00015632209509754	0.00370412791253969	0.853784083850233	FALSE	1	No	NA	3	136750029	NA	AX746877
2050	cg25045942	-2.91204406850623	-0.00135653868064132	0.000465837277434187	0.00370579760902826	0.853784083850233	FALSE	1	No	HLA-DPB1	6	33048291	Body	HLA-DPB1
2052	cg07140797	2.91172416583761	0.000327591960448659	0.000112507896280904	0.00370954822841943	0.853784083850233	FALSE	1	No	CHGB	20	5905708	3'UTR	CHGB
2055	cg17170088	-2.91141252995252	-2.02348850589481e-05	6.95019508598395e-06	0.0037132052510884	0.853784083850233	FALSE	1	No	SHARPIN;MAF1;MAF1	8	145159375	TSS1500;1stExon;5'UTR	MAF1
2056	cg12616721	-2.91128859032454	-0.000253553012366982	8.70930532993699e-05	0.00371466058557039	0.853784083850233	FALSE	1	No	LOC100128640;ACVR2B	3	38494937	Body;TSS1500	ACVR2B
2057	cg10730421	-2.91078143842706	-0.000175252668799619	6.02081167915937e-05	0.00372062112311699	0.853784083850233	FALSE	1	No	DGKG;DGKG;DGKG	3	186078847	5'UTR;5'UTR;5'UTR	DGKG
2058	cg14874516	2.91060971716532	0.000748810645086593	0.000257269341427153	0.00372264133053719	0.853784083850233	FALSE	1	No	NA	18	5630951	NA	EPB41L3
2059	cg03083632	-2.91032089746291	-1.68787123164965e-05	5.79960523638841e-06	0.00372604139143863	0.853784083850233	FALSE	1	No	ZNF707;ZNF707;ZNF707	8	144766577	TSS200;TSS200;TSS200	ZNF707
2060	cg07435275	2.91014113907398	0.000347659315581821	0.000119464760974599	0.00372815898215791	0.853784083850233	FALSE	1	No	NA	5	72471841	NA	TMEM174
2062	cg00397714	-2.91002566727985	-0.000191035426337667	6.56473337969688e-05	0.00372951984185936	0.853784083850233	FALSE	1	No	TMEFF2	2	192815005	3'UTR	TMEFF2
2063	cg10702818	2.90976229084437	0.000633752698835122	0.000217802224198602	0.00373262548259389	0.853784083850233	FALSE	1	No	ZNF860;OSBPL10	3	32023473	5'UTR;TSS1500	OSBPL10
2064	cg20501958	2.9097438411076	0.000198834341631617	6.83339676924722e-05	0.00373284312356166	0.853784083850233	FALSE	1	No	SIRT3;SIRT3	11	234764	Body;5'UTR	SIRT3
2065	cg21201357	2.90966157619596	0.000522233644816311	0.000179482606873845	0.00373381369625982	0.853784083850233	FALSE	1	No	FRMPD1	9	37746776	3'UTR	FRMPD1
2066	cg20123374	-2.90944702822317	-0.000413917210965296	0.000142266625564955	0.00373634604431789	0.853784083850233	FALSE	1	No	NA	X	152062988	NA	ZNF185
2067	cg11312462	-2.90939106325726	-0.000591393771694704	0.000203270635963458	0.003737006866043	0.853784083850233	FALSE	1	No	MYH13	17	10213042	Body	MYH13
2068	cg05202136	2.90910696571708	0.00121527085136713	0.000417747049417132	0.00374036306817424	0.853784083850233	FALSE	1	No	C4orf44;C4orf44;C4orf44;C4orf44	4	3250845	5'UTR;5'UTR;1stExon;1stExon	C4orf44
2070	cg15897496	-2.90900151481769	-0.000449252919305186	0.000154435436701153	0.00374160951681081	0.853784083850233	FALSE	1	No	SPTBN5	15	42178365	Body	SPTBN5
2071	cg01180167	-2.90883736812047	-0.000495417884799627	0.000170314741631547	0.00374355051326512	0.853784083850233	FALSE	1	No	DLG2;DLG2	11	84620643	Body;Body	DLG2
2072	cg25585647	-2.90881095505384	-2.13870319769331e-05	7.35249980400916e-06	0.00374386292727985	0.853784083850233	FALSE	1	No	F2R;F2R	5	76011922	1stExon;5'UTR	F2R
2074	cg21606405	-2.90840591764223	-0.000264263559094097	9.08619933314976e-05	0.00374865668923038	0.853784083850233	FALSE	1	No	SYNE1;SYNE1	6	152795042	Body;Body	SYNE1
2075	cg17888390	-2.90806812649334	-0.00102958489633289	0.000354044283541045	0.00375265884278257	0.853784083850233	FALSE	1	No	NA	10	101282816	NA	DQ372722
2076	cg20387100	2.90787085490449	4.15377494611367e-05	1.42845922442113e-05	0.00375499791869932	0.853784083850233	FALSE	1	No	NA	7	1216035	NA	AK090593
2077	cg27520502	-2.90756522426906	-0.000104318011364312	3.58781328424152e-05	0.00375862444514413	0.853784083850233	FALSE	1	No	POLDIP2;POLDIP2;TMEM199	17	26684562	1stExon;5'UTR;TSS200	POLDIP2
2078	cg25741118	2.90744960057061	0.000315129985712197	0.000108387084560417	0.00375999723469217	0.853784083850233	FALSE	1	No	LDLRAD1	1	54482237	Body	LDLRAD1
2079	cg01098320	-2.90722287928054	-0.000305927317956244	0.000105230087495718	0.00376269040155224	0.853784083850233	FALSE	1	No	NA	8	11557597	NA	GATA4
2080	cg01601639	2.90711290582959	0.000328401521584386	0.000112964832196867	0.0037639973820583	0.853784083850233	FALSE	1	No	NA	12	24901377	NA	BCAT1
2081	cg19212767	-2.90672750335472	-0.000231532939471128	7.96541606338781e-05	0.00376858096580775	0.853784083850233	FALSE	1	No	NA	2	76705915	NA	LRRTM4
2082	cg23585575	2.90668289012382	5.4102530082419e-05	1.86131518736515e-05	0.00376911187822473	0.853784083850233	FALSE	1	No	PPIF	10	81107083	TSS200	PPIF
2083	cg07549373	-2.90667200082116	-0.000291047895168401	0.00010013097283979	0.00376924147492271	0.853784083850233	FALSE	1	No	VPS52	6	33232598	Body	VPS52
2084	cg19646327	-2.9064350805039	-5.78103676536715e-05	1.98904727105237e-05	0.00377206213617599	0.853784083850233	FALSE	1	No	RIMKLA	1	42846900	Body	RIMKLA
2085	cg01830674	-2.90631262030191	-0.000131277136346374	4.51696542998656e-05	0.00377352084297753	0.853784083850233	FALSE	1	No	RQCD1;USP37	2	219433148	TSS1500;TSS200	USP37
2087	cg17840536	-2.90621918307818	-0.00034544624350818	0.000118864483972711	0.00377463418287313	0.853784083850233	FALSE	1	No	C1orf159	1	1018254	3'UTR	C1orf159
2088	cg00582417	-2.90621543064492	-3.01187772479088e-05	1.03635735088039e-05	0.00377467890078407	0.853784083850233	FALSE	1	No	KAT5;KAT5;KAT5	11	65479414	TSS200;TSS200;TSS200	KAT5
2089	cg13285447	2.90619267868265	3.93972528058781e-05	1.35563113536355e-05	0.0037749500472439	0.853784083850233	FALSE	1	No	NUMBL	19	41196734	TSS200	NUMBL
2091	cg24021343	2.90617486036028	0.000634761942894983	0.000218418358631143	0.00377516240944744	0.853784083850233	FALSE	1	No	NA	3	170026743	NA	PRKCI
2092	cg22853427	2.90571446052297	0.000426863368970444	0.000146904788742944	0.00378065331765275	0.853784083850233	FALSE	1	No	C8orf84	8	74005275	1stExon	C8orf84
2093	cg21381511	2.9056034248754	0.000200445663931433	6.89858988378735e-05	0.00378197866031563	0.853784083850233	FALSE	1	No	SUFU	10	104264849	Body	SUFU
2094	cg17743381	2.90550551627832	0.000321803985024047	0.00011075662504205	0.00378314766705008	0.853784083850233	FALSE	1	No	NA	1	39024825	NA	RRAGC
2095	cg07745434	2.90533186372158	0.000106444150283404	3.66375186299904e-05	0.00378522184919027	0.853784083850233	FALSE	1	No	CHST13	3	126243401	Body	CHST13
2096	cg00119284	2.90531948327741	0.000412858771011483	0.000142104430644491	0.00378536976617874	0.853784083850233	FALSE	1	No	NA	3	9904130	NA	CIDEC
2098	cg22439922	2.90510487067354	0.000465509585076019	0.000160238478746584	0.00378793471526304	0.853784083850233	FALSE	1	No	NA	1	156597158	NA	HAPLN2
2099	cg27629454	-2.90509129766131	-0.000922078138608981	0.000317400743773968	0.00378809698673912	0.853784083850233	FALSE	1	No	NA	1	228742687	NA	DUSP5P
2100	cg23974739	2.90508690451056	0.000388166524557923	0.000133616148954181	0.00378814951019165	0.853784083850233	FALSE	1	No	SRD5A1	5	6637525	Body	SRD5A1
2101	cg07787543	-2.9047349516513	-0.00063885861935155	0.000219936975312797	0.00379235952946995	0.853784083850233	FALSE	1	No	NA	6	901310	NA	LOC285768
2102	cg19089201	-2.90468044073467	-0.000939341196968465	0.000323388825770755	0.00379301196368843	0.853784083850233	FALSE	1	No	MYO1G	7	45002287	3'UTR	MYO1G
2104	cg04993795	-2.90411261251989	-0.000115637678795538	3.98185932243171e-05	0.00379981430823212	0.853784083850233	FALSE	1	No	NA	4	57770421	NA	REST
2105	cg15660293	2.90408852363691	0.000214158584356839	7.37438210349868e-05	0.00380010312847137	0.853784083850233	FALSE	1	No	NA	17	41797862	NA	SOST
2106	cg06233018	-2.90407977495401	-0.000591053772296373	0.000203525322339236	0.00380020802814235	0.853784083850233	FALSE	1	No	DSCAM	21	41552656	Body	MIR4760
2107	cg09525324	-2.90391535865719	-2.68259437646958e-05	9.23785319180255e-06	0.0038021799257542	0.853784083850233	FALSE	1	No	PDLIM5;PDLIM5;PDLIM5;PDLIM5;PDLIM5	4	95372865	TSS200;TSS200;TSS200;TSS200;TSS200	PDLIM5
2108	cg03704215	-2.90383534412621	-0.00027858641484579	9.59374006550703e-05	0.0038031399028359	0.853784083850233	FALSE	1	No	TRPC4;TRPC4;TRPC4;TRPC4;TRPC4;TRPC4	13	38276207	Body;Body;Body;Body;Body;Body	TRPC4
2110	cg13405782	2.90320718000307	0.000359530088653058	0.000123838936170128	0.00381068399510213	0.853784083850233	FALSE	1	No	DEFB124	20	30060868	TSS200	DEFB124
2111	cg14153319	-2.90300337520437	-2.76448630726594e-05	9.5228490978634e-06	0.00381313456556145	0.853784083850233	FALSE	1	No	CRIM1	2	36584021	Body	CRIM1
2112	cg01316378	-2.90291718252626	-0.000630588069594032	0.000217225649215822	0.00381417138716769	0.853784083850233	FALSE	1	No	NA	10	63629580	NA	ARID5B
2113	cg02625315	2.90284263669203	0.000200328538125322	6.9011160161823e-05	0.00381506831457795	0.853784083850233	FALSE	1	No	RBM15B;RBM15B	3	51431907	1stExon;3'UTR	VPRBP
2114	cg24531955	2.90242779967084	0.000431552616755373	0.000148686770711166	0.00382006309798487	0.853784083850233	FALSE	1	No	LOXL2	8	23154691	3'UTR	LOXL2
2115	cg13900100	2.90195608369644	9.80423108188462e-05	3.37849050747736e-05	0.00382574995877721	0.853784083850233	FALSE	1	No	C6orf223	6	43970921	3'UTR	C6orf223
2116	cg24385322	-2.90188305616888	-0.000143509805479509	4.94540278507893e-05	0.0038266310446609	0.853784083850233	FALSE	1	No	RELL2;RELL2;HDAC3;RELL2	5	141017773	5'UTR;1stExon;TSS1500;5'UTR	FCHSD1
2118	cg24438779	-2.90169548305297	-9.34196803615229e-06	3.21948601798948e-06	0.00382889498366924	0.853784083850233	FALSE	1	No	USP14;USP14;USP14;USP14	18	158551	5'UTR;1stExon;1stExon;5'UTR	USP14
2119	cg08544712	-2.90156810481396	-0.000403427564143664	0.000139037771842867	0.00383043308775139	0.853784083850233	FALSE	1	No	NA	13	53454712	NA	PCDH8
2120	cg13404546	2.90123756034319	2.84756556330995e-05	9.81500309465561e-06	0.00383442706758385	0.853784083850233	FALSE	1	No	FASTKD1;FASTKD1	2	170430270	1stExon;5'UTR	FASTKD1
2121	cg02775804	-2.90110029138129	-0.000358470169072762	0.000123563521791274	0.003836086807068	0.853784083850233	FALSE	1	No	NA	2	120974080	NA	TMEM185B
2122	cg23711144	2.90104893358583	3.98142995493184e-05	1.37241047844395e-05	0.00383670794996606	0.853784083850233	FALSE	1	No	MMP25	16	3108784	Body	BC045731
2123	cg13191172	2.90103843350643	9.55309081891116e-05	3.29299009229757e-05	0.00383683495364171	0.853784083850233	FALSE	1	No	SLC25A4	4	186064250	TSS200	SLC25A4
2124	cg18763223	2.90071326114079	0.000323284913819549	0.000111450145090318	0.00384076997029356	0.853784083850233	FALSE	1	No	PML;PML;PML;PML	15	74334701	Body;3'UTR;Body;Body	PML
2125	cg26393183	2.90039164082582	0.000395132686581141	0.000136234252305539	0.00384466561665425	0.853784083850233	FALSE	1	No	KIAA0664	17	2605881	Body	KIAA0664
2126	cg12817260	-2.90023854735982	-0.000131424137337291	4.5314940544091e-05	0.00384652123446249	0.853784083850233	FALSE	1	No	SETD7	4	140464744	Body	SETD7
2127	cg02369904	-2.90014228060017	-0.000571551497910797	0.000197077054368697	0.00384768848374576	0.853784083850233	FALSE	1	No	MAGEB6	X	26212857	Body	MAGEB6
2128	cg12648193	-2.89995353320574	-9.0166712319927e-05	3.10924679611168e-05	0.00384997801105621	0.853784083850233	FALSE	1	No	SMYD3	1	246669975	Body	SMYD3
2129	cg16203125	-2.89991492471731	-0.000206972211384227	7.13718218490161e-05	0.00385044648918568	0.853784083850233	FALSE	1	No	ONECUT1	15	53079445	Body	ONECUT1
2130	cg12347349	-2.89983883852683	-0.000499052637538351	0.000172096680307888	0.0038513698763349	0.853784083850233	FALSE	1	No	NA	5	92390297	NA	FLJ42709
2131	cg16003829	-2.89953492870636	-9.86074151662256e-05	3.40080107985523e-05	0.00385506015775751	0.853784083850233	FALSE	1	No	CREM;CREM;CREM;CREM;CREM;CREM	10	35416245	5'UTR;5'UTR;5'UTR;TSS200;5'UTR;TSS200	CREM
2132	cg04602218	2.89937899679638	0.000129119002897808	4.45333304271281e-05	0.00385695483930495	0.853784083850233	FALSE	1	No	SLC25A43	X	118533786	Body	SLC25A43
2133	cg11140606	-2.8992826857196	-3.23881255940834e-05	1.11710823348171e-05	0.00385812550960981	0.853784083850233	FALSE	1	No	PEF1	1	32110617	TSS200	PEF1
2134	cg26464586	2.89924205146134	0.000389553821700644	0.000134364021625684	0.00385861951991537	0.853784083850233	FALSE	1	No	NA	6	43921712	NA	LOC100132354
2135	cg03913924	-2.8991304132746	-1.38674457893686e-05	4.78331217039152e-06	0.00385997705575132	0.853784083850233	FALSE	1	No	TM2D2;TM2D2;ADAM9;ADAM9;ADAM9;TM2D2;TM2D2;ADAM9	8	38854048	TSS200;TSS200;TSS1500;TSS1500;TSS1500;TSS200;TSS200;TSS1500	TM2D2
2136	cg02913948	2.8990766261176	7.33259971146298e-05	2.52928799653105e-05	0.00386063127024736	0.853784083850233	FALSE	1	No	TMEM208;LRRC29;LRRC29	16	67261147	Body;TSS1500;TSS1500	TMEM208
2138	cg02540440	2.89886470398962	0.000566203463577384	0.000195319037414245	0.00386320986677249	0.853784083850233	FALSE	1	No	NA	X	39866758	NA	AK123758
2139	cg16554020	-2.89881517678782	-0.000405978320785228	0.000140049743093691	0.00386381272295682	0.853784083850233	FALSE	1	No	BEST2	19	12863295	TSS200	BEST2
2140	cg19311375	-2.89858141968355	-0.000348799229855128	0.000120334459983259	0.00386665922299195	0.853784083850233	FALSE	1	No	EPAS1	2	46542361	Body	EPAS1
2141	cg22994781	2.8983403572066	0.000349134982337673	0.000120460311526065	0.00386959668126006	0.853784083850233	FALSE	1	No	POU5F1	6	31139359	TSS1500	POU5F1
2142	cg04239024	2.89828226037423	0.000339937386560214	0.000117289261714738	0.00387030492189454	0.853784083850233	FALSE	1	No	CENPE	4	104119155	Body	CENPE
2143	cg06401138	2.89782501481183	0.00033820624000988	0.000116710373566791	0.003875883182793	0.853784083850233	FALSE	1	No	SEC23B;SEC23B;SEC23B	20	18487539	TSS1500;TSS1500;TSS1500	SEC23B
2144	cg06914015	-2.89773475129707	-0.000129773858957119	4.47845886857071e-05	0.00387698523570719	0.853784083850233	FALSE	1	No	NEXN	1	78354839	5'UTR	NEXN
2145	cg23230018	2.89751774223139	4.5773213766517e-05	1.57973886058992e-05	0.00387963592852029	0.853784083850233	FALSE	1	No	LIN37;LIN37	19	36239588	1stExon;5'UTR	LIN37
2146	cg09077096	2.89751661138105	0.000252697642900225	8.72118012741198e-05	0.00387964974579709	0.853784083850233	FALSE	1	No	CARD11	7	3033798	5'UTR	CARD11
2147	cg08173533	-2.89695385402085	-0.000319208673327131	0.000110187696943837	0.00388653134852864	0.853784083850233	FALSE	1	No	GSTCD;GSTCD	4	106756925	Body;Body	GSTCD
2148	cg18181196	2.89689421853208	0.000150698518241305	5.20207183532118e-05	0.00388726124385589	0.853784083850233	FALSE	1	No	ESRRG	1	217308156	5'UTR	ESRRG
2150	cg21911000	2.89680026707097	0.000295059014744614	0.000101856872252692	0.00388841139505927	0.853784083850233	FALSE	1	No	CD28	2	204599104	Body	CD28
2151	cg15930219	-2.89674717617295	-0.000161981398012396	5.59183760822366e-05	0.00388906146935323	0.853784083850233	FALSE	1	No	PTGER3;PTGER3;PTGER3;PTGER3;PTGER3;PTGER3;PTGER3;PTGER3;PTGER3;PTGER3	1	71510804	Body;Body;Body;Body;Body;Body;Body;Body;Body;Body	ZRANB2-AS1
2152	cg16312954	2.89672520389984	0.000218165384760891	7.5314491159595e-05	0.00388933053895139	0.853784083850233	FALSE	1	No	TRPV5	7	142632296	TSS1500	TRPV5
2153	cg18909530	2.8963181308127	0.00013055988524685	4.50778814170582e-05	0.00389431856928519	0.853784083850233	FALSE	1	No	FRMD4A	10	14216100	Body	FRMD4A
2154	cg11278204	2.89628276479102	0.000184917645746716	6.38465442651829e-05	0.00389475219819648	0.853784083850233	FALSE	1	No	SDK1	7	3341875	Body	SDK1
2155	cg03477904	2.89604510686276	0.000549488226033137	0.000189737454272039	0.00389766730344303	0.853784083850233	FALSE	1	No	MTERFD2;MTERFD2;MTERFD2;MTERFD2	2	242040840	Body;Body;Body;Body	MTERFD2
2156	cg27223343	2.89575939108802	5.60357169341844e-05	1.93509575093289e-05	0.00390117451391847	0.853784083850233	FALSE	1	No	MAP3K6;MAP3K6	1	27693193	1stExon;5'UTR	MAP3K6
2157	cg26971989	-2.8956975529474	-3.46299191693714e-05	1.19590939786247e-05	0.00390193396582451	0.853784083850233	FALSE	1	No	SMEK1	14	91976806	TSS200	SMEK1
2158	cg14681511	2.89563734111342	0.000786487523846395	0.000271611196844139	0.00390267357390573	0.853784083850233	FALSE	1	No	PCDHGA4;PCDHGA11;PCDHGA11;PCDHGA9;PCDHGA1;PCDHGB8P;PCDHGB1;PCDHGB6;PCDHGB3;PCDHGB7;PCDHGA6;PCDHGA8;PCDHGA10;PCDHGA5;PCDHGB4;PCDHGA3;PCDHGA2;PCDHGB2;PCDHGA7;PCDHGB5	5	140805681	Body;Body;Body;Body;Body;TSS200;Body;Body;Body;Body;Body;Body;Body;Body;Body;Body;Body;Body;Body;Body	PCDHGB8P
2159	cg02909397	-2.89554387961972	-3.98141060799267e-05	1.37501304539566e-05	0.00390382185475663	0.853784083850233	FALSE	1	No	RPS6KA3	X	20284697	1stExon	RPS6KA3
2160	cg16071082	2.89540605860223	0.000292437353758658	0.00010100046343753	0.00390551570399002	0.853784083850233	FALSE	1	No	SLC19A1	21	46952285	Body	SLC19A1
2161	cg21500909	-2.89538685973987	-0.00057541553603253	0.000198735286131756	0.0039057517151179	0.853784083850233	FALSE	1	No	TMEM91;B9D2	19	41870640	5'UTR;TSS1500	B9D2
2162	cg09114799	2.89538459126886	8.29762089848157e-05	2.86580957966805e-05	0.00390577960223205	0.853784083850233	FALSE	1	No	RAPGEF3;RAPGEF3;RAPGEF3;RAPGEF3	12	48152515	1stExon;5'UTR;TSS1500;TSS1500	RAPGEF3
2163	cg06721712	2.89534584178111	0.000358792461522445	0.000123920416119177	0.00390625599134161	0.853784083850233	FALSE	1	No	SDCCAG8	1	243638141	Body	AKT3
2164	cg03497549	-2.89521740055865	-0.000242739335632198	8.38414882368971e-05	0.00390783543559793	0.853784083850233	FALSE	1	No	RAB27B	18	52534107	5'UTR	RAB27B
2165	cg22523072	2.8950895389203	0.000930030716525956	0.000321244197812549	0.00390940833005095	0.853784083850233	FALSE	1	No	NA	1	248300255	NA	OR2M5
2166	cg00474080	-2.89482094802735	-2.09059576873903e-05	7.22184828102631e-06	0.00391271428721432	0.853784083850233	FALSE	1	No	NA	6	30923243	NA	DPCR1
2167	cg00692763	2.89481779255828	6.2518490581537e-05	2.15966928012718e-05	0.00391275314149646	0.853784083850233	FALSE	1	No	LIPG	18	47088373	TSS200	LIPG
2168	cg09935388	2.89468922708136	0.00112922461334912	0.000390102192243858	0.00391433650729271	0.853784083850233	FALSE	1	No	GFI1;GFI1;GFI1	1	92947588	Body;Body;Body	GFI1
2170	cg20158826	2.8945431884281	0.000800155925755586	0.000276435994789947	0.0039161357738659	0.853784083850233	FALSE	1	No	CCDC87;CCS	11	66359489	1stExon;TSS1500	CCDC87
2171	cg15749858	-2.89447162357452	-0.000192139682418142	6.6381608599382e-05	0.0039170177621503	0.853784083850233	FALSE	1	No	MACC1;MACC1	7	20256996	1stExon;5'UTR	MACC1
2173	cg25421069	2.89418086802928	0.000597170903846017	0.000206335032631408	0.00392060298686123	0.853784083850233	FALSE	1	No	CHST5	16	75563114	Body	CHST5
2174	cg02412346	2.89384882841876	0.000395806700715731	0.000136775182182549	0.00392470092663985	0.853784083850233	FALSE	1	No	NA	7	1687852	NA	TFAMP1
2175	cg16696727	2.89315855129825	0.000358116738310631	0.000123780543638002	0.00393323261264043	0.853784083850233	FALSE	1	No	NA	14	103691932	NA	LOC100131366
2176	cg21458840	-2.89306553788955	-2.51735089239906e-05	8.70132687777072e-06	0.0039343835292226	0.853784083850233	FALSE	1	No	PYCRL	8	144691748	1stExon	PYCRL
2177	cg21980394	-2.89304877385751	-0.000658502809804142	0.00022761552302698	0.00393459099430378	0.853784083850233	FALSE	1	No	PARK2;PARK2;PARK2	6	161860263	Body;Body;Body	PARK2
2178	cg09703323	-2.89296712851236	-0.000146553047460745	5.06583866841605e-05	0.00393560154739	0.853784083850233	FALSE	1	No	NA	11	65197876	NA	NEAT1
2179	cg26254792	2.89289514449472	0.000227348894404227	7.85887089052914e-05	0.00393649271477615	0.853784083850233	FALSE	1	No	HOOK1	1	60280088	TSS1500	HOOK1
2180	cg03116258	2.8928433451316	0.000170441223126491	5.89182346888325e-05	0.00393713410829344	0.853784083850233	FALSE	1	No	HOXA1;HOXA1	7	27135214	1stExon;1stExon	HOXA1
2181	cg04364311	2.89284261179001	0.000441552263762279	0.000152636117140524	0.00393714318940714	0.853784083850233	FALSE	1	No	SENP7;SENP7	3	101231003	Body;Body	SENP7
2182	cg21372107	-2.8928320748222	-0.000271479676794016	9.38456397648667e-05	0.00393727367286544	0.853784083850233	FALSE	1	No	NA	2	134900674	NA	MIR3679
2183	cg08220120	2.89252835174189	0.000753026603460488	0.000260335081247177	0.00394103648858013	0.853784083850233	FALSE	1	No	LOC389333;LOC389333	5	138727711	1stExon;3'UTR	C5orf65
2184	cg19824441	-2.89233272040856	-0.000472612111074595	0.00016340170954047	0.00394346189166592	0.853784083850233	FALSE	1	No	GPR182	12	57388312	TSS200	GPR182
2185	cg16701258	-2.89203395106811	-0.000432591111457681	0.000149580232727874	0.00394716860334034	0.853784083850233	FALSE	1	No	FUT6;FUT6;FUT6;FUT6	19	5838729	1stExon;5'UTR;1stExon;5'UTR	FUT6
2186	cg03267220	2.89196966749076	0.00048948501347812	0.000169256620835455	0.00394796655837114	0.853784083850233	FALSE	1	No	FAM184B	4	17710911	Body	FAM184B
2187	cg03889450	2.89139076785089	0.000479638406507382	0.000165885016940788	0.00395515908312318	0.853784083850233	FALSE	1	No	WDR1;WDR1	4	10082415	Body;Body	MIR3138
2188	cg24513791	2.89138907496659	0.0002068221545011	7.15303783540407e-05	0.00395518013379936	0.853784083850233	FALSE	1	No	NA	3	40886580	NA	ZNF621
2190	cg15575834	-2.89125404518892	-8.97956726816535e-05	3.10576902887778e-05	0.00395685953041014	0.853784083850233	FALSE	1	No	PRKCZ;PRKCZ;PRKCZ	1	2099845	Body;Body;Body	PRKCZ
2191	cg17573586	-2.89123549731239	-0.00064533043925974	0.00022320230913726	0.00395709026532987	0.853784083850233	FALSE	1	No	NA	3	125990056	NA	BC039521
2192	cg12953256	2.89104802198859	3.59832618551019e-05	1.24464421142168e-05	0.00395942313908812	0.853784083850233	FALSE	1	No	CCDC69;CCDC69	5	150603639	5'UTR;1stExon	CCDC69
2193	cg07282465	-2.89087793979316	-0.000256662640993611	8.87836312493966e-05	0.003961540661904	0.853784083850233	FALSE	1	No	PSD3;PSD3	8	18667277	Body;TSS1500	PSD3
2195	cg15547825	2.89078879700121	0.000811458316029204	0.000280704808622123	0.00396265090096049	0.853784083850233	FALSE	1	No	NA	16	85519178	NA	KIAA0182
2196	cg14278534	-2.89076483133332	-0.000125643536611501	4.34637696050666e-05	0.00396294943239217	0.853784083850233	FALSE	1	No	NA	7	28967567	NA	TRIL
2197	cg03708168	-2.89020165094668	-0.000424409808829138	0.000146844359005235	0.00396997065565081	0.853784083850233	FALSE	1	No	CALB1	8	91095906	TSS1500	CALB1
2199	cg02441374	-2.88987420082133	-0.000389349735499861	0.000134728956502399	0.00397405820982132	0.853784083850233	FALSE	1	No	POLS	5	6752609	Body	PAPD7
2200	cg01973164	2.88982301686878	0.000285826482371803	9.89079541215317e-05	0.00397469748419045	0.853784083850233	FALSE	1	No	TCF25	16	89972593	Body	TCF25
2201	cg04833152	-2.88982055844254	-5.64824848256597e-05	1.95453259755688e-05	0.00397472819165538	0.853784083850233	FALSE	1	No	PURG;PURG;WRN	8	30891510	TSS1500;TSS1500;5'UTR	PURG
2202	cg02100629	2.88978263501604	0.000278465672887583	9.63621517803319e-05	0.00397520190915412	0.853784083850233	FALSE	1	No	AIFM2	10	71892760	TSS200	AIFM2
2204	cg10353705	2.88949727989439	0.000340133669242005	0.000117713787657359	0.00397876804822102	0.853784083850233	FALSE	1	No	CCDC153	11	119064659	Body	CCDC153
2205	cg26261502	-2.88947638434	-0.000301839339262578	0.000104461604496388	0.00397902929842797	0.853784083850233	FALSE	1	No	NA	11	31846533	NA	PAX6
2206	cg17753789	2.88940538045336	0.000246651675410339	8.5364164225249e-05	0.00397991715318601	0.853784083850233	FALSE	1	No	ZMIZ1	10	81026766	Body	ZMIZ1
2207	cg19973647	2.88934329380791	0.000228748063533034	7.91695690931774e-05	0.00398069365170541	0.853784083850233	FALSE	1	No	NA	14	65323467	NA	SPTB
2209	cg01749702	-2.88913686948434	-0.00017063523825966	5.90609742521874e-05	0.00398327632824053	0.853784083850233	FALSE	1	No	C20orf202	20	1187652	Body	C20orf202
2210	cg24549153	2.88894501748305	0.00046697957487661	0.000161643635323825	0.00398567805023808	0.853784083850233	FALSE	1	No	NA	18	37421319	NA	AK309717
2212	cg00031896	-2.88893551226335	-0.000283168209091203	9.80181827836488e-05	0.00398579707670874	0.853784083850233	FALSE	1	No	KDM2B	12	122020205	TSS1500	KDM2B
2213	cg22050705	-2.88893365576887	-0.00010095511737621	3.49454606458735e-05	0.0039858203245221	0.853784083850233	FALSE	1	No	ZNF197;ZNF197	3	44666898	5'UTR;5'UTR	ZNF197
2214	cg03096378	-2.88887701147004	-0.000239450455021832	8.28870367520368e-05	0.00398652970783913	0.853784083850233	FALSE	1	No	EXPH5;EXPH5;EXPH5	11	108377279	3'UTR;3'UTR;3'UTR	EXPH5
2215	cg07271361	2.88876029025755	0.00031959008330501	0.000110632261313907	0.00398799182500185	0.853784083850233	FALSE	1	No	STK19;STK19;DOM3Z;STK19	6	31940855	Body;Body;TSS1500;Body	STK19
2216	cg27254620	2.88865940735303	0.000253807602735269	8.78634573841439e-05	0.00398925593549556	0.853784083850233	FALSE	1	No	NA	6	27265855	NA	TRNA_Ser
2217	cg25841373	-2.88861324194585	-0.000238182533925985	8.24556678157227e-05	0.00398983453146478	0.853784083850233	FALSE	1	No	SERPINB5	18	61143630	TSS1500	SERPINB5
2218	cg22727109	-2.88852981371598	-3.97284295750229e-05	1.37538582383243e-05	0.00399088034004892	0.853784083850233	FALSE	1	No	C12orf35	12	32112813	5'UTR	C12orf35
2219	cg16005240	-2.88847129468886	-0.000301110100094639	0.000104245488140492	0.00399161404994226	0.853784083850233	FALSE	1	No	NA	11	32847480	NA	PRRG4
2220	cg04244932	-2.88837459632348	-0.000334680724311555	0.000115871647928755	0.00399282672026826	0.853784083850233	FALSE	1	No	NA	12	6304615	NA	CD9
2222	cg25714956	2.88825998601081	0.000559995812742312	0.000193886913039211	0.00399426445400991	0.853784083850233	FALSE	1	No	AUTS2;AUTS2	7	70096264	Body;Body	AUTS2
2223	cg13487655	2.88819131319978	0.000189808763453098	6.57189025483258e-05	0.0039951261485543	0.853784083850233	FALSE	1	No	SMOC1;SMOC1	14	70497701	3'UTR;3'UTR	SMOC1
2225	cg19192280	-2.8876825441176	-0.000203213033886695	7.03723594204126e-05	0.00400151536527256	0.853784083850233	FALSE	1	No	PRRT1	6	32116893	3'UTR	PRRT1
2226	cg07464859	2.8876310911721	0.000642528397428617	0.000222510555241256	0.00400216203830856	0.853784083850233	FALSE	1	No	C16orf45	16	15528108	TSS1500	C16orf45
2227	cg25324601	-2.88754880856506	-2.80521780548504e-05	9.71487580457235e-06	0.00400319638358997	0.853784083850233	FALSE	1	No	NT5C2;NT5C2	10	104952715	5'UTR;5'UTR	NT5C2
2229	cg04411893	2.88703965857367	0.000199825313909613	6.92146064970703e-05	0.00400960213716419	0.853784083850233	FALSE	1	No	NA	3	185300709	NA	SENP2
2230	cg18180107	2.88689477111609	0.000168164262421376	5.82509151715157e-05	0.00401142670917425	0.853784083850233	FALSE	1	No	C4orf37	4	99064573	TSS200	C4orf37
2231	cg20427938	-2.88680027412473	-0.000175293617267883	6.07224610718979e-05	0.00401261711953437	0.853784083850233	FALSE	1	No	FH	1	241676975	Body	FH
2232	cg23690380	-2.88664521746172	-0.00011360379588751	3.9354956127031e-05	0.00401457111681549	0.853784083850233	FALSE	1	No	PRMT5;PRMT5;PRMT5;PRMT5	14	23398654	1stExon;5'UTR;1stExon;5'UTR	PRMT5
2234	cg24722351	2.88617729852337	0.000306191480238723	0.000106088936530468	0.00402047299969322	0.853784083850233	FALSE	1	No	NA	5	146837147	NA	DPYSL3
2235	cg15116488	-2.88606402486557	-2.20372163069426e-05	7.63573369027013e-06	0.00402190291173854	0.853784083850233	FALSE	1	No	SNX15;SNX15;SNX15;SNX15	11	64794988	5'UTR;1stExon;1stExon;5'UTR	SNX15
2237	cg09276368	-2.88512331983185	-0.000168678604891271	5.84649549403321e-05	0.00403379580664978	0.853784083850233	FALSE	1	No	SLIT1	10	98945791	TSS200	SLIT1
2240	cg20669292	2.88479785550234	0.000855371728573892	0.000296510109691877	0.00403791794383162	0.853784083850233	FALSE	1	No	PLEKHH3	17	40823420	Body	PLEKHH3
2241	cg19549068	2.8847462269411	6.29734790731438e-05	2.18298159072103e-05	0.00403857219245782	0.853784083850233	FALSE	1	No	CLU;CLU	8	27472319	1stExon;5'UTR	CLU
2242	cg14296049	-2.88474046831208	-0.000526408670105862	0.000182480426190254	0.004038645173065	0.853784083850233	FALSE	1	No	CHCHD10	22	24108140	3'UTR	C22orf15
2243	cg25974870	2.88472861083	8.61145661387711e-05	2.9851877856196e-05	0.00403879544980584	0.853784083850233	FALSE	1	No	NUDT21;OGFOD1;NUDT21	16	56485177	1stExon;TSS1500;5'UTR	NUDT21
2245	cg07318658	2.88427550031468	4.58989453286535e-05	1.59135094146332e-05	0.0040445417945388	0.853784083850233	FALSE	1	No	MTMR4	17	56594994	5'UTR	MTMR4
2246	cg05776084	2.88427248139891	5.37880281607741e-05	1.86487332620829e-05	0.00404458010533901	0.853784083850233	FALSE	1	No	CDV3;CDV3;CDV3;CDV3	3	133293427	1stExon;Body;Body;5'UTR	CDV3
2247	cg22158723	2.88427160690738	3.16011803049809e-05	1.09563815797725e-05	0.00404459120291801	0.853784083850233	FALSE	1	No	FASN	17	80051063	Body	FASN
2248	cg13970341	2.88421220550007	8.20793399165012e-05	2.84581487312131e-05	0.00404534509074788	0.853784083850233	FALSE	1	No	ABCA2;C9orf139;ABCA2	9	139923093	TSS1500;5'UTR;Body	ABCA2
2249	cg11829200	-2.88395857296645	-0.000230063954056622	7.97736681147873e-05	0.00404856548450215	0.853784083850233	FALSE	1	No	ZNF509	4	4322607	Body	ZBTB49
2251	cg08921682	2.88356975925719	0.000713719366986831	0.000247512433051276	0.00405350681308303	0.853784083850233	FALSE	1	No	TBL1Y;TBL1Y;TBL1Y	Y	6891543	5'UTR;5'UTR;5'UTR	TBL1Y
2252	cg11952236	2.88309460957119	0.00045992294399	0.00015952405531999	0.00405955281066214	0.853784083850233	FALSE	1	No	NA	7	101962267	NA	SH2B2
2254	cg23840797	-2.88295192503717	-0.000295070477671546	0.000102350120759555	0.00406136998746862	0.853784083850233	FALSE	1	No	PLAGL1;PLAGL1;PLAGL1;PLAGL1;PLAGL1;HYMAI;PLAGL1;PLAGL1;PLAGL1	6	144330233	TSS1500;TSS1500;5'UTR;TSS1500;TSS1500;TSS1500;TSS1500;5'UTR;TSS1500	HYMAI
2255	cg01651821	-2.88271414980564	-5.51908847037633e-05	1.91454587016491e-05	0.00406439984774438	0.853784083850233	FALSE	1	No	MRPL30;MITD1	2	99797358	TSS1500;1stExon	MITD1
2256	cg00256816	2.88269015275438	0.00016143692652381	5.60021778162871e-05	0.00406470574531095	0.853784083850233	FALSE	1	No	OPRD1	1	29188362	Body	OPRD1
2257	cg26714425	2.8826497756652	0.000227454971721851	7.89048234863576e-05	0.00406522049136653	0.853784083850233	FALSE	1	No	NA	5	10330845	NA	CMBL
2258	cg05775809	-2.88248720472542	-1.86263046655734e-05	6.46188633033243e-06	0.00406729362193536	0.853784083850233	FALSE	1	No	LDB1	10	103880419	TSS1500	LDB1
2259	cg13598193	-2.88237283497257	-0.000469294134118222	0.000162815208506046	0.00406875265946574	0.853784083850233	FALSE	1	No	THOP1	19	2799757	Body	THOP1
2260	cg06742162	-2.8821229827909	-0.000182754506430536	6.34096835984308e-05	0.00407194172928812	0.853784083850233	FALSE	1	No	MARVELD3	16	71674938	3'UTR	MARVELD3
2261	cg27564579	2.88211190244347	0.000169084028837341	5.86667119670094e-05	0.00407208320955227	0.853784083850233	FALSE	1	No	COL9A3	20	61456564	Body	COL9A3
2263	cg19674065	2.88193205868873	5.71842591945003e-05	1.98423342500721e-05	0.00407438018363272	0.853784083850233	FALSE	1	No	NA	4	26858928	NA	STIM2
2264	cg09804496	2.8818580821096	0.000530921301651404	0.000184228815758601	0.00407532535850589	0.853784083850233	FALSE	1	No	FZD9;FZD9	7	72850442	1stExon;3'UTR	FZD9
2266	cg20926120	-2.88174268336802	-0.000170355444305875	5.91154252907735e-05	0.00407680016918735	0.853784083850233	FALSE	1	No	C3orf67	3	58852325	Body	C3orf67
2267	cg24341220	2.88164101669217	7.39640328991084e-05	2.56673306878494e-05	0.00407809988453047	0.853784083850233	FALSE	1	No	RETSAT;ELMOD3;ELMOD3;RETSAT;ELMOD3;ELMOD3	2	85581729	5'UTR;TSS200;TSS200;1stExon;TSS200;TSS200	RETSAT
2268	cg07293329	-2.88117603627569	-0.000316285542491184	0.000109776542116471	0.00408404903826255	0.853784083850233	FALSE	1	No	LY75	2	160713067	Body	LY75
2270	cg11261908	2.88101057382924	4.74739926582304e-05	1.64782431170085e-05	0.00408616793743568	0.853784083850233	FALSE	1	No	DDAH2;DDAH2	6	31697955	1stExon;5'UTR	DDAH2
2271	cg09891468	-2.88084754825019	-0.000191162437342174	6.63563184585331e-05	0.0040882566081224	0.853784083850233	FALSE	1	No	CDR1	X	139866441	1stExon	AK054921
2272	cg07643503	2.88070626005691	5.72047097089234e-05	1.98578766957633e-05	0.00409006756656601	0.853784083850233	FALSE	1	No	ZNF397;ZNF397	18	32820679	TSS1500;TSS1500	ZNF397
2273	cg13782388	-2.88004436604061	-0.000264955515150206	9.19970255577896e-05	0.00409856109816432	0.853784083850233	FALSE	1	No	CHCHD6	3	126614750	Body	CHCHD6
2274	cg05145233	2.8797629329594	0.00035302444020122	0.000122588021451625	0.00410217735111864	0.853784083850233	FALSE	1	No	ACSF3;ACSF3;ACSF3	16	89169858	Body;Body;Body	ACSF3
2276	cg06828936	2.87922362111773	0.000308302953256473	0.000107078502341818	0.00410911530717518	0.853784083850233	FALSE	1	No	DPP10;DPP10	2	115920825	Body;Body	DPP10
2277	cg16068196	2.87894999979036	3.00262320651203e-05	1.04295774734909e-05	0.00411263937702095	0.853784083850233	FALSE	1	No	CDADC1;CDADC1	13	49822161	1stExon;5'UTR	CDADC1
2278	cg12750378	2.8788963920711	6.91981626031063e-05	2.40363504548785e-05	0.00411333013249658	0.853784083850233	FALSE	1	No	RPIA	2	88991122	TSS200	RPIA
2279	cg10453337	-2.8784999381209	-0.000213824134741634	7.42831819830505e-05	0.00411844186600961	0.853784083850233	FALSE	1	No	ADCY2	5	7502014	Body	ADCY2
2280	cg04558553	-2.87828305188325	-0.000235334892762658	8.17622480209788e-05	0.00412124076254056	0.853784083850233	FALSE	1	No	UGT2B7	4	69960869	TSS1500	UGT2B7
2282	cg13465462	2.87799898448655	6.62632781157642e-05	2.30240797418439e-05	0.00412490924208022	0.853784083850233	FALSE	1	No	ABCF3	3	183903780	TSS200	ABCF3
2283	cg12886066	-2.87799680954103	-0.000426659847208218	0.000148248895132118	0.00412493734103222	0.853784083850233	FALSE	1	No	NA	13	90015518	NA	MIR622
2284	cg13343818	2.87779376340758	0.000272956281125744	9.48491461050835e-05	0.00412756133836842	0.853784083850233	FALSE	1	No	DLX1;DLX1	2	172951966	Body;Body	DLX1
2285	cg24610044	-2.87768263532078	-0.000391768829243033	0.000136140387558534	0.0041289981068677	0.853784083850233	FALSE	1	No	NA	1	115727622	NA	TSPAN2
2286	cg16928869	2.87766771697372	0.000466279649397458	0.00016203387439319	0.00412919101992064	0.853784083850233	FALSE	1	No	CDH4	20	60397766	Body	CDH4
2287	cg22658649	-2.87765166272783	-0.00013006063232836	4.5196795016208e-05	0.00412939863073496	0.853784083850233	FALSE	1	No	PFAS;C17orf68	17	8152418	TSS200;TSS1500	PFAS
2288	cg18041884	-2.87759005719257	-0.000334859845193966	0.000116368154788755	0.00413019539128412	0.853784083850233	FALSE	1	No	NA	12	109162555	NA	SSH1
2289	cg01282150	-2.87745291186158	-0.000122758281289081	4.26621338556195e-05	0.00413196962987409	0.853784083850233	FALSE	1	No	SACS	13	23993332	5'UTR	AK057396
2290	cg20655877	-2.87742806621038	-0.000221310704252664	7.69126800601947e-05	0.00413229113029501	0.853784083850233	FALSE	1	No	NA	11	88110442	NA	CTSC
2291	cg04640684	-2.87741993052808	-0.000216600635063104	7.52759903985765e-05	0.00413239641021279	0.853784083850233	FALSE	1	No	OXR1;OXR1	8	107763534	3'UTR;3'UTR	OXR1
2292	cg17562299	2.87695727741793	0.000283181664914585	9.84309593810653e-05	0.00413838739440715	0.853784083850233	FALSE	1	No	MARK2;MARK2;MARK2;MARK2;MARK2	11	63674850	Body;Body;Body;Body;Body	MARK2
2293	cg06827976	2.87682139785378	0.000277300946891238	9.63914364298443e-05	0.00414014842486076	0.853784083850233	FALSE	1	No	FGR;FGR;FGR	1	27950589	5'UTR;5'UTR;5'UTR	FGR
2294	cg11342468	2.87675639525398	0.000155196117224776	5.39483000648982e-05	0.00414099111446891	0.853784083850233	FALSE	1	No	C12orf42;C12orf42	12	103889784	TSS200;TSS200	C12orf42
2295	cg20953257	2.87667298258607	0.000618071145063433	0.000214856241500137	0.00414207269952146	0.853784083850233	FALSE	1	No	KANK2;KANK2	19	11289349	Body;Body	KANK2
2297	cg03137177	2.87633995533662	0.00036215583455956	0.000125908564419736	0.00414639351665164	0.853784083850233	FALSE	1	No	CBS	21	44488499	Body	CBS
2298	cg20320575	2.87614976483424	0.000138863814681574	4.8281148770282e-05	0.00414886295593142	0.853784083850233	FALSE	1	No	DHRS4L2;DHRS4L2	14	24458099	5'UTR;1stExon	DHRS4L2
2299	cg07533529	2.87591688580363	8.8138185661953e-05	3.06469863913762e-05	0.00415188848553924	0.853784083850233	FALSE	1	No	ROM1;EML3	11	62379499	TSS1500;Body	EML3
2300	cg16369482	-2.87587220007467	-0.000318469184204292	0.000110738295045247	0.00415246926521788	0.853784083850233	FALSE	1	No	C3orf19	3	14692941	TSS1500	C3orf19
2301	cg15553946	-2.87586924860928	-0.000729769931611869	0.000253756297149035	0.00415250762796517	0.853784083850233	FALSE	1	No	NA	1	19146909	NA	TAS1R2
2302	cg20266320	2.87549397589446	0.000440788199686003	0.000153291296515024	0.00415738799809367	0.853784083850233	FALSE	1	No	NA	1	6800814	NA	DNAJC11
2303	cg12632313	2.87548689074043	0.000575841975134234	0.000200258946402623	0.00415748018969014	0.853784083850233	FALSE	1	No	RND3	2	151329752	Body	RND3
2305	cg21209364	2.87521476052386	5.58772857706057e-05	1.94341259434912e-05	0.00416102253874714	0.853784083850233	FALSE	1	No	ZNF782	9	99616394	TSS200	ZNF782
2306	cg09340523	-2.87506745094922	-4.87127696423405e-05	1.69431745423078e-05	0.00416294122837117	0.853784083850233	FALSE	1	No	ZNF816A	19	53466210	TSS200	ZNF816-ZNF321P
2309	cg23448774	2.87470521026855	7.40010568070077e-05	2.57421375042815e-05	0.00416766279163519	0.853784083850233	FALSE	1	No	NA	20	40627235	NA	PTPRT
2310	cg20299810	-2.87467225630263	-0.000393631651502301	0.00013693096687432	0.00416809256591009	0.853784083850233	FALSE	1	No	NAGA	22	42463911	Body	NAGA
2311	cg06914048	-2.87445814931989	-0.000146640287517109	5.10149321714091e-05	0.00417088585697347	0.853784083850233	FALSE	1	No	CABLES1;CABLES1;CABLES1	18	20839953	3'UTR;Body;3'UTR	CABLES1
2312	cg23250700	2.87402443610063	0.000500938102653682	0.000174298484160885	0.00417654940010016	0.853784083850233	FALSE	1	No	RAD23A	19	13056068	TSS1500	RAD23A
2313	cg23281527	-2.87387048913481	-0.0010976840969136	0.000381953223384142	0.00417856136147229	0.853784083850233	FALSE	1	No	KLHDC7A	1	18809531	1stExon	KLHDC7A
2314	cg08095985	2.87382377732648	0.0002811109379141	9.78177368187891e-05	0.00417917202096475	0.853784083850233	FALSE	1	No	MEGF11	15	66544325	5'UTR	MEGF11
2315	cg13014689	-2.87379424921263	-0.000145133438304828	5.05023762033736e-05	0.00417955808133666	0.853784083850233	FALSE	1	No	UHRF1BP1L	12	100431242	3'UTR	UHRF1BP1L
2316	cg19855470	-2.87376514954408	-0.000222503013296142	7.74256077715475e-05	0.00417993857179358	0.853784083850233	FALSE	1	No	CACNA1I;CACNA1I	22	40060836	Body;Body	CACNA1I
2317	cg17272331	2.8737547620355	5.69418230380832e-05	1.98144336428175e-05	0.00418007440048236	0.853784083850233	FALSE	1	No	ASCC3;ASCC3	6	101328506	5'UTR;5'UTR	ASCC3
2318	cg12446153	-2.87373979919434	-0.00030058276429378	0.000104596374514509	0.00418027006399005	0.853784083850233	FALSE	1	No	MAPKBP1;MAPKBP1	15	42116798	Body;Body	MAPKBP1
2319	cg11669824	-2.87368878049264	-0.000142069176601492	4.9437913237472e-05	0.00418093727917406	0.853784083850233	FALSE	1	No	TPD52;TPD52	8	81020215	Body;Body	TPD52
2320	cg27048140	-2.87367222304562	-0.000319564839814809	0.000111204345872169	0.00418115383587453	0.853784083850233	FALSE	1	No	ATP5J2;ATP5J2;ATP5J2;ATP5J2	7	99058641	Body;Body;Body;Body	ATP5J2
2321	cg26528311	-2.87359582807572	-0.000390706010880414	0.000135964148842061	0.00418215314630549	0.853784083850233	FALSE	1	No	FHL3	1	38462546	3'UTR	FHL3
2322	cg10177465	2.87355415229687	0.000444890098801958	0.000154822242847364	0.00418269839206432	0.853784083850233	FALSE	1	No	NA	17	77536811	NA	RBFOX3
2323	cg21288364	-2.87293516063249	-0.000196624734511423	6.84403662170137e-05	0.00419080429488884	0.853784083850233	FALSE	1	No	UBD	6	29524117	Body	UBD
2324	cg07913999	2.87285399710224	8.01149525188144e-05	2.78868862112811e-05	0.00419186821686255	0.853784083850233	FALSE	1	No	ZKSCAN1	7	99613796	5'UTR	ZKSCAN1
2325	cg27136344	-2.87268928772252	-0.000556340255668844	0.000193665307990866	0.00419402804395616	0.853784083850233	FALSE	1	No	WDR45L	17	80606911	TSS1500	WDR45L
2326	cg25412130	2.87268032539846	0.000205092874012574	7.13942558102515e-05	0.0041941455955475	0.853784083850233	FALSE	1	No	NA	12	48720624	NA	H1FNT
2327	cg26649504	-2.87248583431079	-0.000368438232763322	0.000128264595202686	0.00419669731651326	0.853784083850233	FALSE	1	No	NA	12	112196397	NA	ACAD10
2328	cg01321106	-2.87227403949196	-0.000250366305483616	8.71665802222339e-05	0.00419947766746098	0.853784083850233	FALSE	1	No	NA	6	111552536	NA	SLC16A10
2329	cg08164556	2.87225645730604	0.000160315073521203	5.58150276286839e-05	0.00419970855406706	0.853784083850233	FALSE	1	No	CACNG4	17	64961914	Body	CACNG4
2330	cg27227797	2.87212835839326	0.00065771418387596	0.000228998882293653	0.00420139107796615	0.853784083850233	FALSE	1	No	THEG;THEG	19	375831	1stExon;1stExon	THEG
2331	cg24557248	-2.8721220389129	-1.98923342462864e-05	6.92600592063129e-06	0.0042014740974701	0.853784083850233	FALSE	1	No	SSR2	1	155990769	TSS200	SSR2
2332	cg07890514	2.87207086081444	5.07659647693634e-05	1.76757354639111e-05	0.00420214648306678	0.853784083850233	FALSE	1	No	SHQ1	3	72897063	Body	SHQ1
2333	cg14223293	-2.87206811681254	-0.00024036902554954	8.36919654316224e-05	0.00420218253694156	0.853784083850233	FALSE	1	No	NA	5	3602272	NA	IRX1
2334	cg04277998	-2.87203074501025	-0.000155732887555615	5.42239625485135e-05	0.00420267359895718	0.853784083850233	FALSE	1	No	GRIPAP1;GRIPAP1	X	48858688	TSS200;TSS200	GRIPAP1
2336	cg00640315	-2.87197549059615	-0.000104968832931181	3.65493484449591e-05	0.0042033997324166	0.853784083850233	FALSE	1	No	NA	22	19644159	NA	Sep-05
2337	cg02359773	2.87180931748175	0.000406967956616745	0.000141711343486276	0.00420558420651871	0.853784083850233	FALSE	1	No	RSPH6A	19	46307846	Body	RSPH6A
2339	cg13734282	-2.87123914045204	-0.00056989557718545	0.000198484190730183	0.00421308747247659	0.853784083850233	FALSE	1	No	DGKI	7	137125473	Body	DGKI
2341	cg01882871	2.87113129148214	0.000242145633039837	8.43380564860327e-05	0.0042145080828547	0.853784083850233	FALSE	1	No	NA	17	32575548	NA	CCL2
2342	cg19311055	2.87107597165069	0.000272291656659117	9.48395860463999e-05	0.00421523693680232	0.853784083850233	FALSE	1	No	RNF5P1	8	38459149	TSS1500	RNF5P1
2343	cg23798387	-2.8709124152532	-0.000146294164068898	5.09573762305094e-05	0.00421739250740556	0.853784083850233	FALSE	1	No	KIAA0100	17	26972805	TSS1500	KIAA0100
2344	cg17878819	2.87074011721305	6.77222705290629e-05	2.35905264022326e-05	0.0042196643711076	0.853784083850233	FALSE	1	No	ARL6;ARL6;ARL6;ARL6	3	97483606	5'UTR;5'UTR;1stExon;1stExon	ARL6
2346	cg14585852	2.87046406205464	8.05887716110731e-05	2.80751717732319e-05	0.00422330666025049	0.853784083850233	FALSE	1	No	C14orf43	14	74254099	TSS1500	C14orf43
2347	cg12390516	-2.87024870453479	-0.000329907952080118	0.000114940545590661	0.00422615008501809	0.853784083850233	FALSE	1	No	BEND7	10	13481846	Body	BEND7
2348	cg07529241	-2.87015060642839	-0.00016189482964113	5.64063883193195e-05	0.0042274458781625	0.853784083850233	FALSE	1	No	NA	12	133189335	NA	LOC100507055
2350	cg17361641	2.86962221119276	7.76459320042677e-05	2.70578934402637e-05	0.00423443174668359	0.853784083850233	FALSE	1	No	JUND	19	18391832	1stExon	JUND
2351	cg07147234	2.86948521672857	8.61033887276632e-05	3.00065629283247e-05	0.00423624465095396	0.853784083850233	FALSE	1	No	ESYT1;ESYT1	12	56522077	5'UTR;1stExon	ESYT1
2352	cg25626999	-2.86923059939107	-0.000372564059663483	0.000129848071375843	0.00423961598148326	0.853784083850233	FALSE	1	No	NCLN	19	3189496	Body	NCLN
2353	cg11436430	-2.86891343262821	-2.80788361064255e-05	9.78727199889837e-06	0.00424381892561267	0.853784083850233	FALSE	1	No	FOXP4;FOXP4;FOXP4	6	41514104	TSS200;TSS200;TSS200	FOXP4
2355	cg13060902	-2.8686250357819	-0.000359305803480172	0.00012525366647727	0.00424764391140153	0.853784083850233	FALSE	1	No	NOC2L	1	889215	Body	NOC2L
2356	cg24335793	-2.86841128655113	-0.000450938043406266	0.00015720829349701	0.00425048087298593	0.853784083850233	FALSE	1	No	ADAP1	7	944752	Body	ADAP1
2357	cg15988232	2.86840176104215	0.00050565149801184	0.000176283359213992	0.00425060733925984	0.853784083850233	FALSE	1	No	CSPG5	3	47621127	TSS1500	CSPG5
2358	cg17052816	2.86815900059993	0.000235778794402184	8.22056219173575e-05	0.00425383152447268	0.853784083850233	FALSE	1	No	SMAP1;SMAP1	6	71377145	TSS1500;TSS1500	SMAP1
2359	cg00672445	2.86792500021303	0.000405948432568819	0.000141547785433254	0.00425694146811244	0.853784083850233	FALSE	1	No	DLGAP2	8	1616925	Body	DLGAP2
2360	cg19351638	2.86791997251672	0.000340699722981925	0.000118796802646814	0.00425700831055385	0.853784083850233	FALSE	1	No	AVPR2;AVPR2;AVPR2	X	153170390	TSS200;TSS200;Body	AVPR2
2361	cg08029287	2.86789940377161	0.00028732259598596	0.000100185730227531	0.00425728177875901	0.853784083850233	FALSE	1	No	NA	4	1503238	NA	AX748388
2362	cg16225804	2.86778428782313	0.000497971628046074	0.000173643335086431	0.00425881257776431	0.853784083850233	FALSE	1	No	NA	15	29210759	NA	APBA2
2363	cg08842138	-2.86769075484516	-0.000180610038226114	6.29810023695761e-05	0.00426005673719061	0.853784083850233	FALSE	1	No	NA	17	7301657	NA	PLSCR3
2364	cg23092421	-2.8675709494773	-0.000620661225994563	0.00021644145408423	0.00426165084993284	0.853784083850233	FALSE	1	No	FUT1	19	49253689	Body	FUT1
2366	cg07472806	-2.86720870513977	-0.000514903300505277	0.000179583474192953	0.00426647411858816	0.853784083850233	FALSE	1	No	SNORD114-10	14	101432887	TSS1500	SNORD114-9
2367	cg13364881	2.86693358638013	0.000257757595560913	8.99070689273849e-05	0.00427014062796086	0.853784083850233	FALSE	1	No	LHX9	1	197880513	TSS1500	LHX9
2368	cg08934799	-2.86686771536132	-0.00013239453086178	4.61808998553998e-05	0.00427101891621079	0.853784083850233	FALSE	1	No	LOC153328	5	135188205	Body	SLC25A48
2369	cg27153492	2.86685016346723	0.000311993153002327	0.000108827854688086	0.00427125297129628	0.853784083850233	FALSE	1	No	NA	18	13801010	NA	MC5R
2370	cg14138611	-2.86681395683118	-0.000431168569268858	0.000150399912851495	0.00427173582480475	0.853784083850233	FALSE	1	No	PTPRB	12	71007843	Body	PTPRB
2371	cg09122593	2.86677394538633	0.000247747120199521	8.64201799371852e-05	0.00427226947713426	0.853784083850233	FALSE	1	No	PPFIA4	1	203020141	TSS200	PPFIA4
2372	cg00217461	-2.86655705679554	-0.000124744525064151	4.35171959226934e-05	0.00427516328149903	0.853784083850233	FALSE	1	No	FAM36A	1	244997292	TSS1500	FAM36A
[truncated: 400,332 more rows]
