# Supplementary material for: Associations between high blood pressure and DNA methylation
Source: PLoS One. 2020 Jan 30;15(1):e0227728. doi: 10.1371/journal.pone.0227728 (PMC6991984; doi:10.1371/journal.pone.0227728)
Supplement: S2 Zip — (ZIP) [file pone.0227728.s003.zip › Transancestry-fully-adjusted-model-systolicBP.csv]

	CpG	T.statistic	coef	se	pvalue	FDR	Holm.sig	Bonferroni	ProblematicProbes	Gene	CHR	Position	GeneGroup	NearestGene
1	cg01087710	4.50614106735327	9.78344854914478e-05	2.17113676711661e-05	7.74430006708416e-06	0.828846979416596	FALSE	1	No	C16orf70	16	67144175	Body	C16orf70
2	cg05906871	4.44088128794322	9.71604028235614e-05	2.18786309571813e-05	1.0419941171094e-05	0.828846979416596	FALSE	1	No	ALDH18A1;ALDH18A1	10	97416826	TSS1500;TSS1500	ALDH18A1
4	cg12417871	-4.37391852978819	-0.000226826298326575	5.1858830195806e-05	1.40742090421711e-05	0.828846979416596	FALSE	1	No	FAM59B	2	26404158	Body	FAM59B
5	cg22418668	-4.37308460821671	-0.000292553449786106	6.68986484360306e-05	1.41266480291852e-05	0.828846979416596	FALSE	1	No		13	72451660		DACH1
6	cg22868951	-4.36644419057017	-0.000128680417471812	2.94702993684681e-05	1.45509288028745e-05	0.828846979416596	FALSE	1	No	PHF17;PHF17	4	129767588	Body;Body	PHF17
7	cg02323633	4.35430911330824	5.7173913397261e-05	1.31304213617995e-05	1.53579391079235e-05	0.828846979416596	FALSE	1	No	ENC1	5	73937762	TSS1500	ENC1
8	cg25329377	-4.34287810924234	-0.000402850558857226	9.27611940109245e-05	1.61571073230874e-05	0.828846979416596	FALSE	1	No	CSMD1	8	2831994	Body	CSMD1
10	cg22753611	-4.29947525842426	-0.000486296997693204	0.000113106127716486	1.95685217478401e-05	0.828846979416596	FALSE	1	No	CAP2	6	17472892	Body	CAP2
11	cg16870867	4.29540051275843	0.000479795797015054	0.000111699897504305	1.99219338988942e-05	0.828846979416596	FALSE	1	No		18	45275452		7SK
12	cg17823829	-4.28580109632164	-0.000235497725837822	5.49483563387815e-05	2.07787489355906e-05	0.828846979416596	FALSE	1	No	KDM5B	1	202765754	Body	KDM5B
13	cg27355050	-4.23418305650669	-2.63003144539246e-05	6.21142593575608e-06	2.60227178659093e-05	0.87645317275309	FALSE	1	No	CNPY3;CNPY3	6	42897231	5'UTR;1stExon	CNPY3
14	cg08492173	-4.22597280497432	-0.000412005389232903	9.749362058079e-05	2.69652137988458e-05	0.87645317275309	FALSE	1	No	IRX1	5	3597311	Body	IRX1
15	cg25297303	4.20809664499499	0.000509306581757196	0.000121030153231617	2.91310711105537e-05	0.87645317275309	FALSE	1	No	TEKT4	2	95540415	Body	TEKT4
16	cg02031849	-4.20534730121912	-0.000425015524231293	0.000101065499181978	2.94785393742834e-05	0.87645317275309	FALSE	1	No	CPSF1;MIR939	8	145620185	Body;TSS1500	CPSF1
17	cg03835755	-4.19270833062589	-0.000370741501986992	8.84253023943707e-05	3.11272984243895e-05	0.87645317275309	FALSE	1	No	NAB1	2	191519599	5'UTR	NAB1
18	cg10818423	4.17685759121243	0.000561737335334215	0.000134488026720384	3.33193500262313e-05	0.886054070947564	FALSE	1	No		5	173198602		CPEB4
19	cg14887335	-4.14085969841533	-0.000136289424340976	3.29133161389488e-05	3.8856165146234e-05	0.916686370287537	FALSE	1	No	FGF2	4	123761683	Body	FGF2
20	cg14582191	4.13382092187124	0.000417312591832395	0.000100950815170651	4.00365175067823e-05	0.916686370287537	FALSE	1	No	STK32B	4	5135644	Body	STK32B
22	cg02302730	4.07956178227918	0.000227879860501633	5.58589065844029e-05	5.03502748227278e-05	0.999987079943658	FALSE	1	No		8	142526477		FLJ43860
24	cg04376719	4.04788860154654	0.00013623265066261	3.36552371057249e-05	5.74894175719948e-05	0.999987079943658	FALSE	1	No	CNN2;CNN2	19	1028379	Body;Body	CNN2
25	cg04400533	-4.04312580382317	-0.000748488671988737	0.000185126238535781	5.8642702181367e-05	0.999987079943658	FALSE	1	No	ETV5	3	185788716	Body	ETV5
26	cg01685893	4.02601843258112	0.000402327262566525	9.99317984514513e-05	6.29688588814736e-05	0.999987079943658	FALSE	1	No	BCO2;BCO2	11	112048262	5'UTR;Body	BCO2
28	cg03272170	-4.00283452881674	-0.000184892449626144	4.61903804154501e-05	6.93167214467167e-05	0.999987079943658	FALSE	1	No		13	45458708		TRNA
30	cg08779783	3.97870617931681	0.000160465564962042	4.03310920007657e-05	7.65649407374943e-05	0.999987079943658	FALSE	1	No		X	136509907		ZIC3
33	cg22140378	3.95850203523001	0.000154987493588425	3.91530665410962e-05	8.31811514447323e-05	0.999987079943658	FALSE	1	No	CHGB	20	5891760	TSS1500	CHGB
35	cg01530605	3.93927384742231	0.000498202601940188	0.000126470669782501	8.9977784759681e-05	0.999987079943658	FALSE	1	No	SOX2OT	3	181414848	Body	JA611300
36	cg07131742	-3.93768395623364	-0.000372998204798917	9.47252773317253e-05	9.05626992128241e-05	0.999987079943658	FALSE	1	No	B3GNT1;BRMS1;BRMS1	11	66112880	3'UTR;TSS1500;TSS1500	B3GNT1
37	cg07392702	-3.93170472470072	-0.000307674250373373	7.82546686276887e-05	9.27948159392363e-05	0.999987079943658	FALSE	1	No	ESYT2	7	158595915	Body	ESYT2
38	cg18825015	3.9309761283192	0.00039623558823261	0.000100798268750116	9.30703414285462e-05	0.999987079943658	FALSE	1	No		5	5370278		ADAMTS16
39	cg25211525	3.93072743794069	9.65613046887013e-05	2.45657594461166e-05	9.31645631216424e-05	0.999987079943658	FALSE	1	No	C6orf145	6	3751739	1stExon	PXDC1
40	cg14644387	3.92721975345357	0.000391820635398027	9.97704890472356e-05	9.45031788399666e-05	0.999987079943658	FALSE	1	No	HSD17B8	6	33173137	Body	HSD17B8
42	cg19693031	-3.9145819380665	-0.000534085966228842	0.000136434994765403	9.94785543425501e-05	0.999987079943658	FALSE	1	No	TXNIP	1	145441552	3'UTR	TXNIP
43	cg04271594	3.90885899529582	0.000320229097484518	8.19239317329948e-05	0.000101812230522065	0.999987079943658	FALSE	1	No	EXOC4	7	133501446	Body	EXOC4
44	cg19962075	3.8927846931032	0.00156146431021211	0.000401117563213433	0.000108647051259227	0.999987079943658	FALSE	1	No	MAPK4	18	48256050	Body	MAPK4
45	cg19695945	3.89058359372885	0.000185610247670764	4.77075593414688e-05	0.000109616054561624	0.999987079943658	FALSE	1	No	C1orf173	1	75139482	TSS200	C1orf173
46	cg18621852	3.88809067592436	0.00038733328747888	9.96204357777213e-05	0.000110723393399243	0.999987079943658	FALSE	1	No	C3orf24;C3orf24	3	10150065	TSS200;TSS200	C3orf24
47	cg05563287	3.886551269391	0.000247461833614001	6.36713158946124e-05	0.000111412461127285	0.999987079943658	FALSE	1	No	ADAMTS17	15	100881162	Body	ADAMTS17
48	cg13812894	-3.87627978929089	-0.000231804773209048	5.98008363197781e-05	0.000116114989937357	0.999987079943658	FALSE	1	No	CD82;CD82	11	44600545	5'UTR;5'UTR	CD82
49	cg15866977	-3.86948831600106	-0.000111159613467214	2.87272125897236e-05	0.000119326649067678	0.999987079943658	FALSE	1	No	NOTUM	17	79919578	TSS1500	NOTUM
50	cg15620384	3.85070057874627	8.9262419016435e-05	2.31808257201596e-05	0.000128654216840918	0.999987079943658	FALSE	1	No		6	34164405		HMGA1
51	cg17528218	-3.84951026550223	-0.000225775098551117	5.86503432850726e-05	0.000129267791755097	0.999987079943658	FALSE	1	No	LRRTM4;LRRTM4	2	77747049	Body;Body	LRRTM4
52	cg23634413	-3.84871553787264	-0.00023974460692241	6.22921087732368e-05	0.000129678990239599	0.999987079943658	FALSE	1	No		3	116534169		LSAMP-AS3
53	cg07701757	3.84810471872923	0.000695620523528842	0.000180769644896399	0.000129995872256935	0.999987079943658	FALSE	1	No		4	147164858		SLC10A7
55	cg27407935	3.83238391224962	0.000351713731296028	9.17741383298864e-05	0.000138407647062046	0.999987079943658	FALSE	1	No	SREBF1;SREBF1	17	17723235	Body;Body	SREBF1
57	cg13123851	-3.82472513557124	-0.000173953407940346	4.54812834319831e-05	0.000142689360956188	0.999987079943658	FALSE	1	No	USP2	11	119252847	TSS1500	LOC100499227
58	cg12758973	3.81968067379562	0.00126630104960147	0.000331520134206177	0.00014557747687215	0.999987079943658	FALSE	1	No	LOC148824;OR2C3	1	247694275	TSS200;3'UTR	LOC148824
59	cg08484992	3.8170565234207	0.000366534526128417	9.60254384181721e-05	0.000147101613240327	0.999987079943658	FALSE	1	No	CBFA2T3;CBFA2T3	16	88977278	5'UTR;Body	CBFA2T3
60	cg00216180	-3.81696881279794	-0.000416450071857511	0.000109104918662472	0.000147152815697171	0.999987079943658	FALSE	1	No	RASA3	13	114778713	Body	RASA3
61	cg26707202	-3.81615272127447	-4.99816555674425e-05	1.30973939509293e-05	0.000147630028823008	0.999987079943658	FALSE	1	No	SMAD1;SMAD1	4	146403866	TSS200;5'UTR	SMAD1
63	cg06641503	3.81484886852846	0.000230447202487109	6.04079507285965e-05	0.000148395493932299	0.999987079943658	FALSE	1	No	ARIH2	3	48959341	5'UTR	ARIH2
64	cg14926715	3.81391803173676	0.000312370485129805	8.19027788564087e-05	0.000148944258499028	0.999987079943658	FALSE	1	No	SHANK2;SHANK2	11	70318919	3'UTR;3'UTR	BC127192
66	cg11862779	-3.80682268227174	-5.02247579101123e-05	1.31933536447619e-05	0.000153190607552659	0.999987079943658	FALSE	1	No		8	56757013		TGS1
67	cg08185075	3.80177994476673	0.000622373060016999	0.000163705703396567	0.000156277678957083	0.999987079943658	FALSE	1	No		2	119231686		Mir_544
68	cg05929574	-3.79507168109151	-4.1655508240217e-05	1.09762111866715e-05	0.000160475375441324	0.999987079943658	FALSE	1	No	SAMD10;PRPF6	20	62611299	TSS1500;TSS1500	SAMD10
69	cg27025137	-3.79434759697589	-0.000337737145354386	8.90105971375852e-05	0.000160934775434659	0.999987079943658	FALSE	1	No	SLC39A11;SLC39A11	17	70715578	Body;Body	SLC39A11
70	cg15342452	-3.78281103903344	-0.000804656648514476	0.000212713942148185	0.000168423597119001	0.999987079943658	FALSE	1	No	ADAM12;ADAM12	10	127823065	Body;Body	ADAM12
71	cg11079517	3.78073425285672	0.000203615779301558	5.3856146897314e-05	0.000169806138486412	0.999987079943658	FALSE	1	No		X	25039068		ARX
72	cg06671710	-3.78033739237016	-0.000518947605238328	0.000137275473423541	0.000170071547825671	0.999987079943658	FALSE	1	No		6	25878999		SLC17A3
73	cg16050746	3.7747348315314	6.45732524911398e-05	1.7106698979685e-05	0.000173860360541269	0.999987079943658	FALSE	1	No	HIST1H2BD	6	26159157	3'UTR	HIST1H2BD
74	cg16911548	-3.7647964584128	-0.000323125522713819	8.58281520085272e-05	0.000180777785440641	0.999987079943658	FALSE	1	No		10	45352772		TMEM72-AS1
75	cg01458961	-3.76362321843306	-0.000188699898748755	5.0137829372654e-05	0.000181611300972394	0.999987079943658	FALSE	1	No	PPP3CA;PPP3CA;PPP3CA	4	102269425	TSS1500;TSS1500;TSS1500	FLJ20021
76	cg09096031	3.75716783077372	0.000562195339365686	0.000149632745910611	0.000186262609966485	0.999987079943658	FALSE	1	No	RFTN2;RFTN2	2	198540569	1stExon;5'UTR	RFTN2
77	cg05125875	-3.75435109104477	-9.82994800159236e-05	2.6182814987761e-05	0.000188327126599316	0.999987079943658	FALSE	1	No		15	40425922		BMF
78	cg08524883	-3.75372483195153	-0.000156427542332146	4.16726183551449e-05	0.000188789060068267	0.999987079943658	FALSE	1	No		17	30331245		SUZ12
79	cg01156394	-3.75070083757425	-0.000325705471398386	8.68385631121235e-05	0.000191034639125027	0.999987079943658	FALSE	1	No		2	39714388		LOC728730
80	cg23796755	3.75048687970542	0.000167106486740783	4.45559448947889e-05	0.000191194470701612	0.999987079943658	FALSE	1	No	KIRREL3;KIRREL3	11	126700464	Body;Body	BC031955
81	cg15676735	3.74850488906161	3.69881099660309e-05	9.86743009832126e-06	0.000192681063584427	0.999987079943658	FALSE	1	No	ZBTB3	11	62521955	TSS1500	ZBTB3
82	cg26349375	3.74269507365027	9.02987361927827e-06	2.41266612470019e-06	0.000197101688381371	0.999987079943658	FALSE	1	No	PPP1R14C	6	150464124	TSS200	PPP1R14C
83	cg10848828	3.7418418848202	0.000655726806610777	0.000175241719665096	0.00019775885642692	0.999987079943658	FALSE	1	No	TRIM40	6	30104295	TSS1500	TRIM40
84	cg16699198	-3.74057366847776	-0.000338809309688773	9.05768311807245e-05	0.00019873951284489	0.999987079943658	FALSE	1	No	GRAMD1B	11	123461363	Body	GRAMD1B
86	cg02876129	3.73332691804098	0.000159876573711301	4.28241558323518e-05	0.00020443151880332	0.999987079943658	FALSE	1	No		14	75394075		RPS6KL1
87	cg01091258	3.72507553069301	4.41165673943118e-05	1.18431336575085e-05	0.000211099378401366	0.999987079943658	FALSE	1	No	PIGF;PIGF;CRIPT	2	46844529	TSS1500;TSS1500;Body	CRIPT
88	cg08287551	3.72447748808859	0.00032078720776265	8.61294527322484e-05	0.0002115905214279	0.999987079943658	FALSE	1	No	LOC645323	5	87955366	Body	LINC00461
89	cg02830187	3.724273081971	0.000250768297302028	6.7333488115032e-05	0.000211758636595026	0.999987079943658	FALSE	1	No	DUSP9	X	152906667	TSS1500	DUSP9
90	cg18120259	-3.72422480928781	-0.000422949757570201	0.000113567192967355	0.000211798357128692	0.999987079943658	FALSE	1	No	LOC100132354	6	43894639	Body	LOC100132354
91	cg13808420	3.72241590591109	0.000125531773774482	3.37231993811174e-05	0.000213291853640149	0.999987079943658	FALSE	1	No	METTL5;METTL5	2	170681271	5'UTR;1stExon	METTL5
92	cg00794911	-3.71773175430741	-0.000227048348348226	6.10717403387604e-05	0.000217205451913959	0.999987079943658	FALSE	1	No		6	166260532		AK090688
94	cg06539391	3.70381907385652	0.000324731019319402	8.76746441562229e-05	0.00022923161712069	0.999987079943658	FALSE	1	No	TNXB	6	32053641	Body	TNXB
95	cg17721480	-3.7004965274158	-0.000223728400231406	6.04590218025808e-05	0.000232194872685285	0.999987079943658	FALSE	1	No	FAT1	4	187619391	Body	FAT1
98	cg12632313	3.69598165033333	0.000460656752172079	0.000124637185936931	0.000236279294120426	0.999987079943658	FALSE	1	No	RND3	2	151329752	Body	RND3
99	cg19439123	-3.6950757359055	-0.000359617004905942	9.73233109707335e-05	0.0002371069338152	0.999987079943658	FALSE	1	No	RAI1	17	17687621	5'UTR	RAI1
100	cg14737296	-3.69310231827741	-0.000324758469258388	8.79364938391054e-05	0.000238919286493105	0.999987079943658	FALSE	1	No	POLE	12	133212394	Body	POLE
101	cg03936229	-3.69175782802809	-0.000337140268256628	9.13224225318994e-05	0.000240161494551086	0.999987079943658	FALSE	1	No	MSI2;MSI2	17	55392230	Body;Body	MSI2
105	cg11710912	3.68286182075138	5.29658157138892e-05	1.43817005067768e-05	0.000248535011871017	0.999987079943658	FALSE	1	No	ARGLU1	13	107217605	Body	ARGLU1
106	cg14423778	-3.68040131511202	-0.00037601775696295	0.000102167596620236	0.000250899002975506	0.999987079943658	FALSE	1	No	MBNL1;MBNL1;LOC401093;LOC401093	3	151985433	TSS1500;TSS1500;Body;Body	MBNL1
107	cg20555305	-3.67683760639121	-0.000259496364621763	7.0575965653391e-05	0.000254360420819617	0.999987079943658	FALSE	1	No	CPSF1;MIR1234	8	145626588	Body;TSS1500	CPSF1
108	cg03874720	-3.67656222045117	-0.000232172901376308	6.31494552396876e-05	0.000254629761841333	0.999987079943658	FALSE	1	No	GFM2;GFM2;GFM2	5	74060291	5'UTR;5'UTR;5'UTR	GFM2
109	cg00955867	3.67523663339218	0.000266217648012176	7.24355122044106e-05	0.000255930005792416	0.999987079943658	FALSE	1	No	NHLH1;NHLH1	1	160337038	1stExon;5'UTR	NHLH1
110	cg05598468	-3.6731366799541	-0.000216967532381666	5.90687336972108e-05	0.000258002590299682	0.999987079943658	FALSE	1	No	TRAPPC2;TRAPPC2;TRAPPC2;OFD1;OFD1	X	13753119	TSS1500;TSS1500;TSS1500;1stExon;5'UTR	OFD1
111	cg14452619	-3.67221836879353	-0.000160566507178529	4.37246620579597e-05	0.000258913880717133	0.999987079943658	FALSE	1	No	PTPRD;PTPRD;PTPRD;PTPRD;PTPRD;PTPRD	9	8627950	Body;Body;Body;Body;Body;Body	PTPRD
112	cg16643228	3.67189563572318	0.000417319508190837	0.00011365233372398	0.000259234864042004	0.999987079943658	FALSE	1	No		17	18535909		TBC1D28
113	cg01779771	3.67035348487969	7.48443845231856e-05	2.03916011990434e-05	0.000260773822825342	0.999987079943658	FALSE	1	No	RIMS2;RIMS2	8	105235715	Body;Body	RIMS2
115	cg13362028	3.66759032464196	0.000417989824835347	0.000113968515520106	0.000263552755589796	0.999987079943658	FALSE	1	No		2	5689033		SOX11
116	cg24869195	3.66294170059897	4.82881823152654e-05	1.31828967704753e-05	0.000268290785157568	0.999987079943658	FALSE	1	No	BDH1;BDH1;BDH1	3	197282220	5'UTR;5'UTR;5'UTR	BDH1
117	cg13573582	-3.65837894081942	-0.000470078903679029	0.00012849377040579	0.000273019020603657	0.999987079943658	FALSE	1	No	RNF220	1	44887933	Body	RNF220
118	cg18338460	-3.65643529991529	-0.000267932082816561	7.32768559648157e-05	0.000275056827685937	0.999987079943658	FALSE	1	No	GPR45	2	105858167	TSS200	GPR45
120	cg23870769	3.65315469463329	0.000212359511316738	5.81304458934376e-05	0.000278528811628927	0.999987079943658	FALSE	1	No	OOEP	6	74079685	TSS200	OOEP
121	cg00786658	3.64971119911857	9.73821156208974e-05	2.66821428622669e-05	0.000282217436617858	0.999987079943658	FALSE	1	No	TSHZ3	19	31841319	TSS1500	TSHZ3
122	cg13441107	3.64572213428202	0.000466110008440342	0.00012785121610266	0.000286547804242013	0.999987079943658	FALSE	1	No	EXOSC3;EXOSC3	9	37780478	3'UTR;3'UTR	EXOSC3
124	cg26466773	-3.64399312727469	-0.000285273686322254	7.82860110758792e-05	0.000288444058241596	0.999987079943658	FALSE	1	No	TAF1C;TAF1C	16	84211947	3'UTR;3'UTR	DNAAF1
125	cg13699009	-3.64228787336018	-0.000633577537440687	0.000173950428815552	0.000290325796262889	0.999987079943658	FALSE	1	No	WDR66	12	122356056	TSS1500	PSMD9
126	cg09955413	3.64160691984671	0.000570415609941542	0.000156638435310737	0.00029108043964353	0.999987079943658	FALSE	1	No	JAKMIP3	10	133995286	3'UTR	AL137551
127	cg12754571	3.64070588481718	0.00150362526241387	0.000413003771791737	0.000292081811446845	0.999987079943658	FALSE	1	No	LOC148824;OR2C3	1	247694271	TSS200;3'UTR	LOC148824
128	cg15270813	3.6330687173778	0.000281253271661635	7.74147954637731e-05	0.000300700250158635	0.999987079943658	FALSE	1	No	MMP24	20	33814170	TSS1500	MMP24
129	cg16234726	-3.62175866567292	-0.000278469395070542	7.6887893638491e-05	0.00031390293420012	0.999987079943658	FALSE	1	No		14	102099176		DIO3
131	cg03612747	-3.62010480254941	-0.000310525751412481	8.57781109524226e-05	0.000315878529827107	0.999987079943658	FALSE	1	No		10	43858053		FXYD4
132	cg18127003	-3.61805452115414	-6.22683818111872e-05	1.72104597780699e-05	0.000318343855127802	0.999987079943658	FALSE	1	No	GATA4	8	11614472	Body	GATA4
133	cg08245789	-3.61688307506454	-0.000341088497434847	9.43045407761103e-05	0.000319760531165201	0.999987079943658	FALSE	1	No	ENTHD1	22	40289538	5'UTR	ENTHD1
134	cg13834017	-3.61593926383585	-0.000291276088131598	8.05533685382225e-05	0.000320906218921797	0.999987079943658	FALSE	1	No	PRRX2	9	132484151	Body	PRRX2
135	cg14063191	3.61456098287695	3.80975773925627e-05	1.05400289476482e-05	0.000322586226509246	0.999987079943658	FALSE	1	No	ZDHHC12	9	131486742	TSS1500	ZDHHC12
136	cg18893120	-3.61446965119002	-0.000569130114646539	0.000157458816802946	0.000322697843033852	0.999987079943658	FALSE	1	No	MTSS1	8	125741209	TSS1500	MTSS1
137	cg17840536	-3.6137052523467	-0.000267485204269471	7.40196517399335e-05	0.000323633436812082	0.999987079943658	FALSE	1	No	C1orf159	1	1018254	3'UTR	C1orf159
139	cg18762500	3.61295525286278	0.000319614593045887	8.84634795276348e-05	0.000324553878719461	0.999987079943658	FALSE	1	No		6	67658480		LOC648232
141	cg11710000	3.61129249997861	8.43716413570825e-05	2.33632809742169e-05	0.000326603266608372	0.999987079943658	FALSE	1	No	FZD3	8	28352559	5'UTR	FZD3
142	cg13527921	-3.61021946550768	-0.00047043002617045	0.00013030510490151	0.000327932247516525	0.999987079943658	FALSE	1	No	NANS	9	100819928	Body	NANS
144	cg11427855	3.60869729057933	0.000167524676429674	4.6422479620833e-05	0.000329826202935177	0.999987079943658	FALSE	1	No		4	568298		PIGG
145	cg11469319	-3.60838407759556	-0.000159495183891849	4.4201276932285e-05	0.000330217186419719	0.999987079943658	FALSE	1	No	SRD5A1	5	6667352	Body	SRD5A1
146	cg20372886	-3.60809184897329	-0.000167543950002138	4.64356111249811e-05	0.00033058236705914	0.999987079943658	FALSE	1	No		3	42094749		TRAK1
147	cg17527798	3.6063894606647	0.000222217785052052	6.16178001504846e-05	0.000332717280635792	0.999987079943658	FALSE	1	No	LTF	3	46506404	TSS200	LTF
149	cg17074573	-3.59645804489183	-0.000194481315355701	5.40757914948928e-05	0.000345431922387218	0.999987079943658	FALSE	1	No	SHANK3	22	51165537	Body	SHANK3
150	cg20740028	3.59525090023593	5.24185682983153e-05	1.45799472005905e-05	0.000347008041492685	0.999987079943658	FALSE	1	No	CREB5	7	28450406	5'UTR	BC087859
152	cg12128828	3.59294447549173	0.000151447922657451	4.21514787357586e-05	0.000350038207650255	0.999987079943658	FALSE	1	No	TTC7B	14	91164042	Body	BC039357
153	cg10474404	3.59236755889508	0.000227361722217606	6.32902169641953e-05	0.000350800025483812	0.999987079943658	FALSE	1	No	C3orf25	3	129148047	TSS1500	C3orf25
154	cg15110900	-3.59138171218171	-2.99002960116306e-05	8.32556893359759e-06	0.000352105433162031	0.999987079943658	FALSE	1	No		19	17501938		BST2
155	cg02338162	-3.59023819240276	-0.00016633807035337	4.63306503466414e-05	0.000353625326801155	0.999987079943658	FALSE	1	No		10	43844651		FXYD4
156	cg14890343	3.58838747863757	0.000514824086873577	0.000143469480355294	0.000356098213571419	0.999987079943658	FALSE	1	No	CARD14;CARD14	17	78161178	TSS1500;Body	CARD14
157	cg04638014	3.58738855208351	0.000600277494072529	0.000167329935232105	0.000357439684800724	0.999987079943658	FALSE	1	No	ARL9	4	57371368	TSS200	ARL9
158	cg09461185	3.58692161697345	9.15612868259119e-05	2.55264253315825e-05	0.000358068360915242	0.999987079943658	FALSE	1	No	PTGS2	1	186649631	TSS200	PTGS2
159	cg18495047	3.58108760647734	0.00057063289465361	0.00015934625380889	0.000366011065157958	0.999987079943658	FALSE	1	No	C22orf45;C22orf45;UPB1	22	24891166	TSS1500;TSS1500;TSS200	C22orf45
160	cg07598370	-3.58087670752301	-0.000477677094193829	0.000133396688355755	0.000366301261839831	0.999987079943658	FALSE	1	No	OR8U8;OR5AP2	11	56409533	Body;1stExon	OR5AP2
161	cg27022558	-3.57977955557954	-0.000399975156388112	0.000111731784088409	0.000367814422686862	0.999987079943658	FALSE	1	No		11	64141041		RPS6KA4
162	cg23346516	-3.57603104184466	-0.000298197921086855	8.33879565354758e-05	0.000373028569715444	0.999987079943658	FALSE	1	No	DNAH17	17	76421646	Body	PGS1
163	cg07342258	3.56558818563238	0.000561200505492736	0.000157393528437778	0.000387921993792674	0.999987079943658	FALSE	1	No		5	2866851		C5orf38
164	cg17557984	-3.56548591264322	-0.000239030167429812	6.70399977131337e-05	0.000388070569864535	0.999987079943658	FALSE	1	No		11	45837681		SLC35C1
166	cg05866980	3.56491797797636	0.000250408174664331	7.024233831222e-05	0.00038889660146195	0.999987079943658	FALSE	1	No		15	91575738		AK055351
168	cg10595181	-3.56359988593731	-0.000202103032256923	5.67131661033168e-05	0.000390820047811592	0.999987079943658	FALSE	1	No		3	107105984		CCDC54
169	cg14286140	3.56084412533943	0.000259911120453034	7.29914344195727e-05	0.000394870253348135	0.999987079943658	FALSE	1	No		9	93279614		LOC340515
170	cg09423459	3.55845609496249	1.59974513651286e-05	4.49561577780188e-06	0.000398411749792105	0.999987079943658	FALSE	1	No	SEC24B;SEC24B	4	110354674	TSS1500;TSS1500	SEC24B
171	cg23798630	3.55427212465848	3.05128541547741e-05	8.58483905694362e-06	0.000404688457556925	0.999987079943658	FALSE	1	No	TROAP;TROAP	12	49716647	TSS1500;TSS1500	TROAP
172	cg20646359	3.55285684999616	0.000182097307531997	5.12537699153833e-05	0.000406832493868127	0.999987079943658	FALSE	1	No		5	1382527		BC034612
173	cg26550194	3.54936731442119	0.000388925386576236	0.000109575975694603	0.000412164399518215	0.999987079943658	FALSE	1	No	ST6GALNAC1	17	74639928	TSS200	ST6GALNAC1
174	cg27511630	-3.54527541968891	-0.000160095891915206	4.51575330441476e-05	0.000418499995373188	0.999987079943658	FALSE	1	No		1	91079449		BARHL2
175	cg06489433	-3.54400074096665	-4.72394205815914e-05	1.33294048264523e-05	0.000420492160555455	0.999987079943658	FALSE	1	No	ANKRD11	16	89491229	5'UTR	AK097694
176	cg22356541	-3.54360581843623	-0.00029751151299635	8.39572820002988e-05	0.000421111174141471	0.999987079943658	FALSE	1	No	FGF9	13	22277315	3'UTR	FGF9
177	cg09563893	-3.54201520974421	-0.000233216550394391	6.58428991927544e-05	0.00042361298722561	0.999987079943658	FALSE	1	No	GULP1	2	189434064	Body	GULP1
180	cg15930219	-3.54035237879549	-0.000123321840412883	3.48332107141381e-05	0.000426243262213237	0.999987079943658	FALSE	1	No	PTGER3;PTGER3;PTGER3;PTGER3;PTGER3;PTGER3;PTGER3;PTGER3;PTGER3;PTGER3	1	71510804	Body;Body;Body;Body;Body;Body;Body;Body;Body;Body	ZRANB2-AS1
181	cg05171224	3.53877696031061	0.000405688472582765	0.000114640870880757	0.000428749359120639	0.999987079943658	FALSE	1	No	PITPNM2	12	123471014	Body	PITPNM2
182	cg25133685	3.5344572649864	0.000945277785778541	0.000267446375754151	0.000435691824293318	0.999987079943658	FALSE	1	No	OR2W1	6	29013336	TSS1500	OR2W1
183	cg05763306	-3.53427314698001	-0.000134005907375088	3.79161150828408e-05	0.000435990056521705	0.999987079943658	FALSE	1	No	SFRS8	12	132252745	Body	SFSWAP
185	cg05851042	3.52826826715405	0.000172702319013256	4.89481824896947e-05	0.00044582202936894	0.999987079943658	FALSE	1	No	ATP9A	20	50386166	TSS1500	ATP9A
186	cg12236857	3.52813299025572	0.000225173260025088	6.38222143686164e-05	0.000446045892599242	0.999987079943658	FALSE	1	No		10	88136645		GRID1
187	cg19364929	3.52474657695444	7.1927982342717e-05	2.04065684645239e-05	0.00045168428362475	0.999987079943658	FALSE	1	No	TMEM175	4	947062	Body	TMEM175
188	cg09164040	-3.52417573906424	-0.000339699217320987	9.63911117018204e-05	0.000452641271170918	0.999987079943658	FALSE	1	No		2	86024524		ATOH8
189	cg06908202	3.52267020517758	0.000599175705943576	0.000170091342942894	0.000455174343796087	0.999987079943658	FALSE	1	No	OPCML	11	133023057	Body	AK056505
190	cg11024682	3.5223708049809	0.000196926775712542	5.59074517180508e-05	0.000455679664694089	0.999987079943658	FALSE	1	No	SREBF1;SREBF1	17	17730094	Body;Body	SREBF1
191	cg01084154	-3.52075212802536	-0.000211192059844586	5.99849271306226e-05	0.000458420728633266	0.999987079943658	FALSE	1	No		1	20692892		LOC339505
193	cg02546490	-3.5182413156456	-0.000458334487779974	0.00013027374948437	0.000462703057480192	0.999987079943658	FALSE	1	No	AATK	17	79096529	Body	AATK
194	cg24633312	3.51754224768988	0.000348636675253398	9.91137136966479e-05	0.000463901996554641	0.999987079943658	FALSE	1	No	HECW1	7	43300742	Body	AX748020
195	cg11558972	3.51527715027781	0.000159558224468687	4.538994157433e-05	0.000467806744363942	0.999987079943658	FALSE	1	No	NOM1	7	156743467	Body	NOM1
196	cg10006042	-3.51020182522824	-0.000214212172081131	6.10255998790616e-05	0.000476667815612355	0.999987079943658	FALSE	1	No		16	23042421		USP31
197	cg26790372	3.50659283866765	4.79553404571997e-05	1.36757652409456e-05	0.00048306397449795	0.999987079943658	FALSE	1	No	EPB41L3	18	5542879	5'UTR	EPB41L3
198	cg21176488	3.50273893354592	0.000206099930688572	5.88396493711654e-05	0.000489982715906265	0.999987079943658	FALSE	1	No	LPP;LPP;LPP	3	188251742	Body;Body;Body	LPP
199	cg21544805	3.500813074536	0.000443317990954362	0.000126632865427446	0.000493474722362414	0.999987079943658	FALSE	1	No		1	8334656		SLC45A1
200	cg02275084	-3.49946481496809	-0.000221966579745654	6.34287216708814e-05	0.000495933238878242	0.999987079943658	FALSE	1	No	CAMTA1	1	7531719	Body	CAMTA1
202	cg23677911	-3.49849438943767	-0.000233720065509117	6.68058997649798e-05	0.00049770986340678	0.999987079943658	FALSE	1	No	GALNT2	1	230256394	Body	GALNT2
203	cg07548255	-3.49808132700755	-0.000518842689123096	0.000148322077339163	0.000498467888077435	0.999987079943658	FALSE	1	No	LOC100287216;SH3RF3	2	109746754	TSS200;Body	LOC100287216
204	cg01072639	3.49710268278076	0.000202032630497061	5.77714321892351e-05	0.000500268138578588	0.999987079943658	FALSE	1	No	CHGB	20	5891781	TSS200	CHGB
205	cg00494544	3.49639208097094	0.000293140282123708	8.38407922610052e-05	0.000501579120692957	0.999987079943658	FALSE	1	No	PPP1R2	3	195268648	Body	PPP1R2
206	cg01030481	-3.49516367343075	-0.000420191762730858	0.000120220911519835	0.00050385297099248	0.999987079943658	FALSE	1	No		15	40423556		BMF
207	cg15125891	-3.49407508364054	-0.000160701356200965	4.59925308856063e-05	0.000505876056485882	0.999987079943658	FALSE	1	No		1	220470753		RAB3GAP2
208	cg10919344	3.49231598843991	0.000263172668242116	7.53576334768266e-05	0.000509161287972168	0.999987079943658	FALSE	1	No	OR5A1	11	59210634	TSS200	OR5A1
209	cg21116660	-3.48938567948902	-0.000641021904555028	0.000183706234688536	0.000514678132335402	0.999987079943658	FALSE	1	No		6	28839951		TRNA_Ala
210	cg22609785	3.48864373713152	0.000306972621925597	8.79919662355664e-05	0.000516083807113702	0.999987079943658	FALSE	1	No		10	80416672		LOC100132987
211	cg09077934	3.48784541084422	0.000205362336332355	5.88794261620235e-05	0.000517600310998836	0.999987079943658	FALSE	1	No	APBA2;APBA2	15	29407792	Body;Body	APBA2
212	cg08110500	-3.48770204293339	-7.65028348089907e-05	2.19350259475281e-05	0.000517873093759866	0.999987079943658	FALSE	1	No	DCP1B	12	2114042	TSS1500	DCP1B
213	cg20941184	-3.48741591111305	-0.000315650204596962	9.05112016009063e-05	0.000518417911543351	0.999987079943658	FALSE	1	No	HSD11B1;HSD11B1	1	209878178	5'UTR;TSS200	HSD11B1
214	cg02180498	3.48705414225201	4.24639391666762e-05	1.21775967433795e-05	0.000519107514645407	0.999987079943658	FALSE	1	No	NEU1;NEU1	6	31830572	5'UTR;1stExon	NEU1
215	cg11379081	3.48466627193289	0.000627232336399965	0.000179997821154922	0.00052368080469832	0.999987079943658	FALSE	1	No		1	209405050		MIR205HG
217	cg12720152	3.47999664110751	0.000388918580464152	0.000111758320646074	0.000532733106585112	0.999987079943658	FALSE	1	No	TTC7B	14	91087476	Body	BC028746
218	cg12499123	3.47742780593451	0.000124017010837256	3.56634322143542e-05	0.000537775009629963	0.999987079943658	FALSE	1	No	CCT5;FAM173B	5	10250085	TSS200;TSS200	FAM173B
219	cg00309056	3.47675134974825	6.20996985869949e-05	1.78614149647174e-05	0.000539110095392436	0.999987079943658	FALSE	1	No	STARD3NL	7	38218112	5'UTR	STARD3NL
221	cg14619806	3.47168264907428	0.00025586310578568	7.37000272343169e-05	0.0005492128343099	0.999987079943658	FALSE	1	No	CHST15	10	125768098	3'UTR	CHST15
222	cg05558330	3.47161815007606	0.000259746608513215	7.48200399020049e-05	0.000549342522682405	0.999987079943658	FALSE	1	No	KIF13A;KIF13A;KIF13A;KIF13A	6	17919174	Body;Body;Body;Body	KIF13A
223	cg08383399	3.46989836973979	0.000293469804401683	8.45759077444363e-05	0.000552811053264919	0.999987079943658	FALSE	1	No	CSMD1	8	4852488	TSS200	CSMD1
224	cg10148273	3.46843652555127	8.01645377685388e-05	2.31125860825138e-05	0.000555775429830772	0.999987079943658	FALSE	1	No	DHRS4L1	14	24505671	TSS200	DHRS4L1
225	cg23665603	3.46573199581392	0.000395429649336273	0.000114097007447169	0.000561298922471516	0.999987079943658	FALSE	1	No	SEC14L2;SEC14L2	22	30792674	TSS1500;TSS1500	SEC14L2
227	cg08587775	3.46063118724554	0.000378049351927576	0.000109242889944733	0.000571856062859552	0.999987079943658	FALSE	1	No		19	30363203		CCNE1
229	cg24010402	3.45647746545443	0.000406947563331505	0.000117734765349614	0.000580589595085459	0.999987079943658	FALSE	1	No	ZNF322A	6	26660753	TSS1500	ZNF322
230	cg14380094	-3.45615479847949	-0.000213274032761314	6.17084723332247e-05	0.000581273211392357	0.999987079943658	FALSE	1	No		11	31849061		PAX6
232	cg22094845	3.45464940875859	0.0007192659322191	0.00020820229410126	0.000584472532654531	0.999987079943658	FALSE	1	No	ALPI	2	233324053	3'UTR	ALPI
233	cg01838443	-3.4522019116852	-0.000374095815276151	0.000108364407658165	0.000589709152776739	0.999987079943658	FALSE	1	No	HSPA13	21	15752932	Body	HSPA13
235	cg26293182	3.45058360955964	6.63083386903296e-05	1.92165576010464e-05	0.000593195645942549	0.999987079943658	FALSE	1	No		10	57389779		PCDH15
236	cg05882938	3.44910071319975	4.05966093215949e-05	1.17702011907716e-05	0.000596407292782432	0.999987079943658	FALSE	1	No	RPL39L	3	186857284	TSS200	RPL39L
238	cg08934846	3.44875028837106	3.96478320462599e-05	1.14962895921893e-05	0.000597168606205894	0.999987079943658	FALSE	1	No	CLDN6	16	3068345	TSS200	CLDN6
239	cg05470554	3.44826078572628	0.000267181803476715	7.74830617749929e-05	0.000598233589985904	0.999987079943658	FALSE	1	No	WNT16;WNT16	7	120969079	TSS200;Body	WNT16
240	cg03846641	-3.44821801182034	-0.000719085553862028	0.000208538309177968	0.000598326734921227	0.999987079943658	FALSE	1	No	LOC100287216;SH3RF3	2	109746751	TSS200;Body	LOC100287216
241	cg24413778	3.44767316454377	0.000300590966288818	8.71866188999951e-05	0.000599514384656696	0.999987079943658	FALSE	1	No	COL4A2	13	110977981	Body	COL4A2
242	cg23038824	-3.44598552512961	-0.00024809125646911	7.19942828139939e-05	0.000603207043830999	0.999987079943658	FALSE	1	No	PC;PC;PC	11	66676634	5'UTR;TSS1500;5'UTR	PC
243	cg01492470	-3.44211977018649	-0.000138718791075129	4.03003963652355e-05	0.000611745653616036	0.999987079943658	FALSE	1	No		20	62477890		ABHD16B
244	cg05489252	-3.44129162243983	-0.000191605210016611	5.56782833419869e-05	0.000613589451379304	0.999987079943658	FALSE	1	No	MCF2L2	3	183109869	Body	MCF2L2
245	cg01433520	-3.43989694915845	-0.000167055386653683	4.85640672156043e-05	0.000616706285405936	0.999987079943658	FALSE	1	No	SEC13;SEC13;SEC13;SEC13	3	10363474	TSS1500;TSS1500;TSS1500;TSS1500	SEC13
246	cg24812442	3.43960912134336	0.000261880573298067	7.61367248601167e-05	0.000617351361881908	0.999987079943658	FALSE	1	No		2	237079690		GBX2
247	cg04608811	-3.43944754983482	-0.000179966454614887	5.23242328912763e-05	0.000617713749816295	0.999987079943658	FALSE	1	No	MXRA7	17	74671934	3'UTR	MXRA7
248	cg20425447	3.43479442750299	6.17642535088335e-05	1.79819359826243e-05	0.000628235724464326	0.999987079943658	FALSE	1	No		22	46973180		CELSR1
249	cg09261702	-3.43186630741633	-8.81863022101752e-05	2.56963104942645e-05	0.000634942410600864	0.999987079943658	FALSE	1	No	NAV2;NAV2;NAV2	11	20023953	Body;Body;Body	NAV2
252	cg25212701	-3.4304819634539	-0.000218947704870645	6.38241819088892e-05	0.000638136351825922	0.999987079943658	FALSE	1	No	C1orf226;C1orf226;C1orf226	1	162351664	5'UTR;Body;1stExon	C1orf226
253	cg03049445	-3.43006392870514	-0.000222616702003508	6.49016189291687e-05	0.000639103776643299	0.999987079943658	FALSE	1	No		6	21277954		CDKAL1
254	cg02132003	-3.42712708620164	-7.66957507277784e-06	2.2379021494876e-06	0.000645938916518568	0.999987079943658	FALSE	1	No	ANAPC11;ANAPC11;ANAPC11;ANAPC11;ANAPC11;ANAPC11;ANAPC11;ANAPC11;ANAPC11;ANAPC11;ANAPC11;ANAPC11;ANAPC11;THOC4	17	79849678	1stExon;5'UTR;5'UTR;5'UTR;5'UTR;5'UTR;1stExon;5'UTR;1stExon;TSS200;1stExon;1stExon;1stExon;TSS1500	ANAPC11
255	cg19542987	3.42602423176809	0.000135041365647641	3.94163486631119e-05	0.000648523226021305	0.999987079943658	FALSE	1	No	ARMC3	10	23216695	TSS1500	ARMC3
256	cg01923894	3.42533064267325	0.000226641671581429	6.61663632578693e-05	0.000650153440133567	0.999987079943658	FALSE	1	No	MRPL55;MRPL55;MRPL55;MRPL55;MRPL55;MRPL55;MRPL55;MRPL55	1	228295858	Body;Body;Body;Body;Body;Body;Body;Body	MRPL55
257	cg25840545	3.42411154828421	0.000354808834049915	0.000103620699573209	0.000653028063244856	0.999987079943658	FALSE	1	No		10	133775473		PPP2R2D
258	cg02113284	-3.42378553701979	-0.000346600405821354	0.000101233094793388	0.00065379880237104	0.999987079943658	FALSE	1	No	AATK	17	79098060	Body	MIR657
259	cg00820740	-3.42333452629774	-0.000177025122748404	5.17113128701017e-05	0.000654866456550536	0.999987079943658	FALSE	1	No	BICC1	10	60274755	Body	BICC1
260	cg11497870	3.42251589564163	6.9330008630421e-05	2.02570304256903e-05	0.000656808510546895	0.999987079943658	FALSE	1	No	GPRIN1	5	176037262	TSS200	GPRIN1
261	cg01407927	3.42183009006128	0.000455487095067759	0.000133112130959022	0.00065843959112276	0.999987079943658	FALSE	1	No	C10orf76	10	103816225	TSS1500	C10orf76
262	cg07963349	3.42164717018802	0.000145454675863301	4.25101328771161e-05	0.000658875274459951	0.999987079943658	FALSE	1	No	GALR2	17	74072957	Body	GALR2
263	cg01677302	3.42137909874438	0.000334627406799099	9.78048316603984e-05	0.000659514259406767	0.999987079943658	FALSE	1	No	FUT6;FUT6	19	5832190	Body;Body	FUT6
264	cg02890194	3.42050041363576	0.000161819343579573	4.73086753430825e-05	0.00066161277646692	0.999987079943658	FALSE	1	No		7	156791845		MNX1
265	cg00019841	3.41913619961298	0.000606108391238501	0.000177269449315037	0.000664883189395799	0.999987079943658	FALSE	1	No	MAPK4	18	48256146	Body	MAPK4
266	cg00397559	-3.41911515029542	-0.000224768036977253	6.57386566690604e-05	0.000664933768459614	0.999987079943658	FALSE	1	No		5	82683873		XRCC4
268	cg24454695	-3.41381101732769	-0.000249227675238732	7.30057035886614e-05	0.000677793884112518	0.999987079943658	FALSE	1	No	GNG4;GNG4;GNG4	1	235814326	TSS1500;TSS1500;TSS1500	GNG4
269	cg20981893	3.41375501834667	0.000134202119508824	3.9312170553416e-05	0.000677930884037183	0.999987079943658	FALSE	1	No	HSD11B2	16	67465461	Body	HSD11B2
270	cg12670943	-3.41189326540447	-0.000202384150794019	5.93172573263445e-05	0.000682500323152586	0.999987079943658	FALSE	1	No	POLDIP3;POLDIP3	22	43006541	Body;Body	POLDIP3
272	cg02365220	-3.40898884412065	-0.0008307794683439	0.000243702606940681	0.000689686189442037	0.999987079943658	FALSE	1	No	SLC27A2;SLC27A2	15	50474069	TSS1500;TSS1500	SLC27A2
273	cg11917694	3.40817170134814	0.000107117131184171	3.14294996175808e-05	0.000691720559254018	0.999987079943658	FALSE	1	No	STAMBPL1	10	90639684	TSS1500	STAMBPL1
274	cg18706028	3.40811434522921	0.00126256353576299	0.000370458091445894	0.000691863563554414	0.999987079943658	FALSE	1	No	CCKBR	11	6292490	Body	CCKBR
275	cg09536652	3.4075259575253	0.000212671530556968	6.2412299482942e-05	0.000693332164107172	0.999987079943658	FALSE	1	No	ATP1B4;ATP1B4	X	119514843	3'UTR;3'UTR	ATP1B4
276	cg20324969	-3.40750681036308	-0.000315446700445109	9.25740484173814e-05	0.000693380003675772	0.999987079943658	FALSE	1	No	NRBP2	8	144922104	5'UTR	NRBP2
277	cg17475271	3.40568488901274	0.000754454132793046	0.00022152787394601	0.000697946201435168	0.999987079943658	FALSE	1	No	HLA-DQB2	6	32729741	Body	HLA-DQB2
278	cg06890415	-3.40523962597684	-0.000218956696849627	6.42999380070986e-05	0.000699066394364133	0.999987079943658	FALSE	1	No	C8orf46	8	67405405	TSS200	C8orf46
279	cg04165859	-3.40400867094837	-0.000218021376922035	6.40484199651856e-05	0.000702171950769569	0.999987079943658	FALSE	1	No		14	104862559		AX746996
280	cg15022014	3.40400526910162	4.54799614543084e-05	1.33607200515031e-05	0.000702180551008285	0.999987079943658	FALSE	1	No	FCHO2;FCHO2	5	72251458	TSS1500;TSS1500	FCHO2
282	cg09502447	-3.40350960932571	-0.000414632464247666	0.000121824972408352	0.000703434681809663	0.999987079943658	FALSE	1	No		11	69587394		FGF4
283	cg14339778	3.40104282692111	0.000250519948292571	7.36597452727056e-05	0.000709707279290387	0.999987079943658	FALSE	1	No	INPP5A	10	134359611	Body	INPP5A
284	cg02405813	3.40098767016059	0.000322617086998515	9.48598225830329e-05	0.000709848126801534	0.999987079943658	FALSE	1	No	TPBG;TPBG	6	83072522	TSS1500;TSS1500	TPBG
285	cg06149671	-3.39760436597429	-0.000200010528948178	5.8868104524237e-05	0.000718537618726004	0.999987079943658	FALSE	1	No		17	71951051		LINC00469
286	cg26914392	-3.39719051648055	-0.0007374625087452	0.000217080115220974	0.000719607298823679	0.999987079943658	FALSE	1	No	DNAH14	1	225566787	Body	DNAH14
287	cg01026898	3.39620491823144	0.00028218548081646	8.30884730487365e-05	0.000722160755389794	0.999987079943658	FALSE	1	No	LOC221122	11	44995262	TSS200	LOC221122
288	cg21905819	3.39343858864304	0.000248678823151162	7.3282252398327e-05	0.000729372811035123	0.999987079943658	FALSE	1	No		17	5972032		WSCD1
289	cg14796605	3.39238465870322	0.000202919958917489	5.98163178214165e-05	0.000732138091432735	0.999987079943658	FALSE	1	No	FOXI2	10	129537990	3'UTR	FOXI2
290	cg11607332	-3.39129140023363	-0.000185638267293083	5.47396980631905e-05	0.000735016871511807	0.999987079943658	FALSE	1	No	PPY	17	42019987	TSS200	PPY
291	cg22672359	3.39006398986302	6.32359501490823e-05	1.86533205090437e-05	0.000738261455569219	0.999987079943658	FALSE	1	No	RBM8A	1	145507515	TSS200	RBM8A
292	cg06736663	3.38932574021062	0.000301682219488208	8.90095088557231e-05	0.000740219388817748	0.999987079943658	FALSE	1	No	WNT10A	2	219754761	Body	WNT10A
293	cg06646728	-3.38898532735774	-0.000107627899787631	3.17581486466761e-05	0.000741123834760089	0.999987079943658	FALSE	1	No	PRKCZ;PRKCZ;PRKCZ	1	2104886	Body;Body;Body	PRKCZ
294	cg11149566	3.38523972592083	0.000253288222678502	7.48213548184106e-05	0.000751143711493832	0.999987079943658	FALSE	1	No		4	129260147		PGRMC2
295	cg21962423	-3.3850316760488	-4.75904014177912e-05	1.40590712206692e-05	0.000751703945795465	0.999987079943658	FALSE	1	No		12	113913887		LHX5
296	cg13866190	-3.38423859378476	-0.00020659511111719	6.10462605965808e-05	0.000753843117013115	0.999987079943658	FALSE	1	No	FLJ14107;BIN3	8	22499776	TSS200;Body	FLJ14107
297	cg24393470	-3.38315955845824	-0.000343417154788025	0.000101507820974464	0.000756762684134173	0.999987079943658	FALSE	1	No	UTRN	6	145069578	Body	UTRN
299	cg16606324	3.37556373569645	0.000622163224208231	0.000184313872562642	0.000777614494184727	0.999987079943658	FALSE	1	No	C3orf24;C3orf24	3	10149918	TSS200;TSS200	C3orf24
300	cg11342468	3.37455247239448	0.000113487864449781	3.3630493340426e-05	0.000780430553755177	0.999987079943658	FALSE	1	No	C12orf42;C12orf42	12	103889784	TSS200;TSS200	C12orf42
301	cg22284398	-3.37441814016259	-0.000195378320875239	5.7899854955683e-05	0.000780805341005139	0.999987079943658	FALSE	1	No	PRKCE	2	46119607	Body	PRKCE
302	cg03143347	3.37338871216738	0.000196189087558345	5.81578656650851e-05	0.000783683010348359	0.999987079943658	FALSE	1	No	GALNT9	12	132893664	Body	GALNT9
303	cg09208961	3.37307729892483	0.000542996992550558	0.000160979706193996	0.000784555478593437	0.999987079943658	FALSE	1	No	LOC91948;LOC91948	15	98418823	TSS1500;TSS1500	LOC91948
304	cg08916508	-3.37273398966872	-0.000111599753015155	3.30888096591681e-05	0.000785518355070476	0.999987079943658	FALSE	1	No	MED7;MED7	5	156566250	Body;Body	MED7
306	cg06708683	3.37050190756515	0.000386707490401636	0.00011473290952118	0.000791805512366741	0.999987079943658	FALSE	1	No		17	42782472		DBF4B
307	cg03705396	3.3698460236861	0.000221592891868034	6.57575718031309e-05	0.000793661833926862	0.999987079943658	FALSE	1	No	MAP6D1	3	183543680	TSS1500	MAP6D1
308	cg07605241	3.3695291858037	9.66989583581551e-05	2.86980622591314e-05	0.000794560016588961	0.999987079943658	FALSE	1	No		1	6302729		HES3
309	cg06867863	3.36906880491626	0.000207159786358768	6.14887372013518e-05	0.000795866804802071	0.999987079943658	FALSE	1	No		2	66159330		FLJ16124
310	cg23722529	3.36849615654849	0.000304702375726519	9.04565009326686e-05	0.000797495053120571	0.999987079943658	FALSE	1	No	ARHGAP6;ARHGAP6	X	11445498	Body;Body	ARHGAP6
311	cg07560447	-3.36836850267351	-9.77188812857979e-05	2.90107454716541e-05	0.000797858441731977	0.999987079943658	FALSE	1	No		1	226150385		C1orf55
312	cg15649801	-3.36664379797865	-0.000115745384153015	3.43800506078216e-05	0.000802783228937982	0.999987079943658	FALSE	1	No	TFPI2	7	93520269	TSS1500	TFPI2
313	cg22298236	-3.36599641877027	-0.000366207341340622	0.000108796117339427	0.000804639066226009	0.999987079943658	FALSE	1	No		3	150496799		SIAH2
314	cg16349331	3.3649223505432	0.000287096511618127	8.53203972364417e-05	0.000807726893135656	0.999987079943658	FALSE	1	No	HDAC1	1	32782341	Body	HDAC1
315	cg13322131	3.36351454043835	0.000197407975845194	5.86909833365747e-05	0.000811790879368941	0.999987079943658	FALSE	1	No	TFAP2B	6	50814305	3'UTR	TFAP2B
316	cg01778701	3.36348385363479	3.15876930398421e-05	9.39136158055477e-06	0.000811879675665168	0.999987079943658	FALSE	1	No	ATP10D	4	47487227	TSS200	ATP10D
317	cg18757468	3.36279457028691	0.000417859775724402	0.000124259679558348	0.000813876588985077	0.999987079943658	FALSE	1	No	EHBP1L1	11	65352168	Body	EHBP1L1
318	cg21878598	3.36251177903387	0.000156121369628857	4.64299844545718e-05	0.000814697180115025	0.999987079943658	FALSE	1	No		20	25583652		NANP
319	cg02052460	3.3622642408042	0.000214857311983731	6.39025658293712e-05	0.000815416106957676	0.999987079943658	FALSE	1	No	MTFR1;MTFR1;MTFR1	8	66581484	5'UTR;5'UTR;TSS1500	MTFR1
320	cg21646471	-3.36224551115067	-0.000264709057551684	7.87298419088654e-05	0.000815470527607342	0.999987079943658	FALSE	1	No	THAP4;THAP4	2	242523971	3'UTR;3'UTR	THAP4
321	cg07533529	3.36186708465876	6.42315744828602e-05	1.91059232460345e-05	0.000816570802651625	0.999987079943658	FALSE	1	No	ROM1;EML3	11	62379499	TSS1500;Body	EML3
324	cg24228329	3.35958931291407	0.000126964418379025	3.77916484883973e-05	0.000823222636304095	0.999987079943658	FALSE	1	No	CHST9	18	24765473	TSS200	CHST9
325	cg14338830	3.35871040969701	0.000177360287717628	5.28060672350812e-05	0.000825802762781545	0.999987079943658	FALSE	1	No		6	169568946		AF086258
326	cg00066360	3.35793731377078	0.000146183867520707	4.35338286159222e-05	0.000828078492208894	0.999987079943658	FALSE	1	No	MYO1C;MYO1C;MYO1C	17	1374650	Body;Body;Body	MYO1C
327	cg00946245	-3.35664184667072	-0.00016071845918645	4.78807291715851e-05	0.000831904978401286	0.999987079943658	FALSE	1	No	DIO3;DIO3	14	102029375	3'UTR;1stExon	DIO3
328	cg18865566	3.35556885297073	8.86412836390241e-05	2.64161718990056e-05	0.000835086772758715	0.999987079943658	FALSE	1	No	E2F1	20	32274387	TSS200	E2F1
331	cg06387245	-3.35179182753973	-0.000460454989066593	0.000137375771753872	0.000846377168664319	0.999987079943658	FALSE	1	No	AXIN1;AXIN1	16	348076	Body;Body	AXIN1
332	cg06264922	3.35128666313439	0.000269296120510313	8.03560386142693e-05	0.000847897932415042	0.999987079943658	FALSE	1	No	TOLLIP	11	1319648	Body	TOLLIP
333	cg22228116	3.34997125990398	0.000103754038893423	3.09716206032158e-05	0.000851869791009296	0.999987079943658	FALSE	1	No	HLCS	21	38359443	5'UTR	HLCS
334	cg02898665	-3.34647993225872	-0.000322207880058836	9.62826272923026e-05	0.000862495864168002	0.999987079943658	FALSE	1	No		8	55368762		SOX17
335	cg19275978	-3.3460098181812	-0.000417613547164267	0.000124809420730053	0.000863936058312802	0.999987079943658	FALSE	1	No	PAPOLG	2	60983087	TSS1500	PAPOLG
336	cg06574229	-3.34505741912974	-0.000506583991364477	0.000151442539810354	0.000866860584194912	0.999987079943658	FALSE	1	No	LRRC26	9	140064863	TSS1500	LRRC26
338	cg10334741	3.34299807154113	0.000126807349683412	3.79322234023766e-05	0.000873215688353465	0.999987079943658	FALSE	1	No		11	128321749		ETS1
339	cg26959380	-3.34089611339566	-0.000172777634232623	5.17159553509771e-05	0.000879746909086619	0.999987079943658	FALSE	1	No		12	130498820		LOC100190940
341	cg12637676	3.33946039413112	0.000382719832885944	0.000114605291788622	0.000884234043302049	0.999987079943658	FALSE	1	No	GATA4	8	11587161	Body	GATA4
343	cg05160272	-3.33912033193784	-0.000241996731615632	7.2473198794603e-05	0.000885299968772322	0.999987079943658	FALSE	1	No	KIAA0284;KIAA0284	14	105342430	5'UTR;Body	KIAA0284
344	cg20849855	-3.33860025230594	-0.000266479874290114	7.98178440518774e-05	0.000886932468289869	0.999987079943658	FALSE	1	No	ADPRHL1;ADPRHL1	13	114091716	Body;Body	ADPRHL1
346	cg24074480	3.33851734438134	0.000330815320859581	9.90904903987802e-05	0.000887192969707875	0.999987079943658	FALSE	1	No		1	2723015		TTC34
347	cg05683049	3.33843612014934	0.000199871191300367	5.98697066851249e-05	0.000887448249795111	0.999987079943658	FALSE	1	No	CDH10	5	24645093	TSS200	CDH10
348	cg06192883	3.3372146829418	0.000252387899233463	7.56283077991793e-05	0.000891295349424412	0.999987079943658	FALSE	1	No	MYO5C	15	52554171	Body	MYO5C
349	cg26294716	-3.33660201942448	-0.000224332762647058	6.72338988411188e-05	0.000893230853982596	0.999987079943658	FALSE	1	No	KRTAP22-1	21	31972923	TSS1500	KRTAP22-1
352	cg18055610	-3.33464919662404	-0.000288624984008992	8.65533274987945e-05	0.000899426228415262	0.999987079943658	FALSE	1	No		6	30095419		DQ580846
353	cg12191422	3.33414546116734	8.3231709977262e-05	2.4963430944048e-05	0.000901030803769044	0.999987079943658	FALSE	1	No	LOC282997;PDCD4;PDCD4	10	112631258	TSS1500;TSS1500;TSS1500	PDCD4
354	cg15571561	-3.33382399073374	-0.000382874400142507	0.000114845415116903	0.000902056190051327	0.999987079943658	FALSE	1	No	ARPP-21	3	35706161	5'UTR	ARPP21
355	cg22039566	-3.33316704904811	-0.0003918180582884	0.00011755128156577	0.000904154992131072	0.999987079943658	FALSE	1	No	EPHA8	1	22927865	Body	EPHA8
356	cg19624542	3.33250658229116	0.000231651443598238	6.95126739821691e-05	0.000906269627545767	0.999987079943658	FALSE	1	No	PTPLB	3	123304600	TSS1500	MYLK-AS1
358	cg07331725	-3.33119993906036	-0.000221248466017926	6.64170479302824e-05	0.000910466684251924	0.999987079943658	FALSE	1	No	SERPINB5	18	61157478	Body	SERPINB5
359	cg04461197	-3.33055847881863	-0.00017380421551726	5.21847061454119e-05	0.000912533712564844	0.999987079943658	FALSE	1	No	SPATA16	3	172635656	Body	SPATA16
360	cg13096433	3.32959876497012	0.000177199533756812	5.32194856692896e-05	0.000915634414063237	0.999987079943658	FALSE	1	No		8	102076512		FLJ42969
362	cg13969672	3.32793849679512	6.17513875177945e-05	1.85554473369212e-05	0.000921021623918981	0.999987079943658	FALSE	1	No	SNRPC;SNRPC;SNRPC	6	34725293	5'UTR;Body;1stExon	SNRPC
364	cg03971247	-3.32613205545969	-0.000107692728751774	3.23777670146925e-05	0.000926916559382547	0.999987079943658	FALSE	1	No	PIGF;PIGF	2	46841077	Body;Body	PIGF
367	cg23921523	-3.32447041202586	-0.000334549189114554	0.000100632325649331	0.000932369893719404	0.999987079943658	FALSE	1	No	LRRC3	21	45876245	5'UTR	LRRC3
368	cg09444685	3.32411762958747	0.000426364721588155	0.000128264029465488	0.000933531514641462	0.999987079943658	FALSE	1	No	ADRA1B	5	159355481	Body	ADRA1B
369	cg01811583	3.32366820046827	0.000342950458258696	0.000103184324539489	0.000935013314325123	0.999987079943658	FALSE	1	No		14	100225060		EML1
371	cg02400308	3.32240618601402	0.000284106772638354	8.55123536171852e-05	0.000939185949444712	0.999987079943658	FALSE	1	No	ATP10B	5	160048139	Body	ATP10B
372	cg15129663	-3.32213752624196	-0.000133473635462441	4.01770349385348e-05	0.000940076456034904	0.999987079943658	FALSE	1	No	FMO1	1	171249942	Body	FMO1
373	cg13021384	-3.32182377008846	-5.53896284105717e-05	1.66744632600111e-05	0.000941117432544478	0.999987079943658	FALSE	1	No	SLC27A2;SLC27A2	15	50474754	1stExon;1stExon	SLC27A2
374	cg27044861	-3.31941808833908	-0.000397248773256683	0.000119674220807615	0.000949134605994472	0.999987079943658	FALSE	1	No		10	132600750		MIR378C
375	cg11504897	3.31887642239186	5.07400313760768e-05	1.52883159595045e-05	0.000950948484788114	0.999987079943658	FALSE	1	No	NRN1;NRN1	6	6007412	5'UTR;1stExon	NRN1
376	cg02856952	-3.31831750186893	-3.13531719016861e-05	9.44851476208275e-06	0.000952823516915189	0.999987079943658	FALSE	1	No	SH2B3	12	111885521	Body	SH2B3
377	cg00072799	-3.31796600134521	-0.0004759885739584	0.000143457941933528	0.000954004466406564	0.999987079943658	FALSE	1	No	GPR174;GPR174	X	78427682	1stExon;3'UTR	GPR174
378	cg23036668	3.31790120161525	0.000260553134657871	7.8529503690775e-05	0.000954222324759066	0.999987079943658	FALSE	1	No		1	88421825		5S_rRNA
379	cg20073050	3.31777177160814	0.000459776298697162	0.000138579845253885	0.000954657610007202	0.999987079943658	FALSE	1	No	PPA2;PPA2;PPA2;PPA2;PPA2	4	106395643	TSS1500;TSS1500;TSS1500;TSS1500;TSS1500	PPA2
380	cg05438837	-3.31725346843667	-0.000280226352762412	8.44754117913319e-05	0.000956402559709289	0.999987079943658	FALSE	1	No	CRYL1	13	20980132	Body	CRYL1
381	cg06557644	-3.31718799531061	-0.000359555516701815	0.000108391661012311	0.000956623195846343	0.999987079943658	FALSE	1	No	NOD1	7	30510463	5'UTR	NOD1
385	cg00006122	3.31403052861912	8.86900016993897e-05	2.67619748621763e-05	0.000967319709030477	0.999987079943658	FALSE	1	No	C12orf44;C12orf44	12	52463316	TSS1500;TSS1500	C12orf44
386	cg04268670	3.31401857961824	0.000170201174290517	5.13579420879781e-05	0.000967360398532183	0.999987079943658	FALSE	1	No	OTP	5	76926341	Body	OTP
387	cg20713333	-3.31394768542692	-3.67051097596063e-05	1.10759472519789e-05	0.000967601844637975	0.999987079943658	FALSE	1	No	RG9MTD2;MTTP;RG9MTD2;RG9MTD2	4	100484892	5'UTR;TSS1500;5'UTR;TSS200	RG9MTD2
388	cg24208172	3.31330249385061	8.86077927857658e-05	2.67430435193344e-05	0.000969801761717194	0.999987079943658	FALSE	1	No	CDS1	4	85504879	Body	CDS1
389	cg05573829	3.31000472634263	0.000218118935955467	6.58968654091551e-05	0.000981118876360988	0.999987079943658	FALSE	1	No		5	132175434		SHROOM1
391	cg09479783	-3.30692879632994	-0.00022404037971093	6.77487764355775e-05	0.000991785046141502	0.999987079943658	FALSE	1	No	FAM101A	12	124796409	Body	ZNF664-FAM101A
392	cg26143452	3.30681823970154	0.000549518678271272	0.000166177466808962	0.000992170410586693	0.999987079943658	FALSE	1	No	TBPL2	14	55907385	TSS200	TBPL2
393	cg00459116	3.30481786661437	0.000258744442361426	7.82931020118508e-05	0.000999167103392889	0.999987079943658	FALSE	1	No		1	247112228		ZNF695
394	cg24903637	3.30476990678289	0.000237161314512511	7.17633363901518e-05	0.000999335412745191	0.999987079943658	FALSE	1	No	GAK	4	851793	Body	GAK
397	cg19522930	3.3013084949067	0.000622469087776299	0.000188552232769719	0.00101155251914305	0.999987079943658	FALSE	1	No		11	133837711		IGSF9B
398	cg16149226	3.30129131117045	1.81899300353814e-05	5.50994393431227e-06	0.00101161351353926	0.999987079943658	FALSE	1	No	TTC27	2	32852931	TSS200	TTC27
399	cg27584647	-3.3007926660377	-9.82672912886992e-05	2.97708160526969e-05	0.00101338496210933	0.999987079943658	FALSE	1	No	INSIG2	2	118857452	Body	INSIG2
400	cg20636319	-3.30063680168364	-3.44497295768319e-05	1.04372979054403e-05	0.00101393926390965	0.999987079943658	FALSE	1	No	CCDC130	19	13869945	Body	CCDC130
401	cg03008269	3.29962439047525	6.10074549100405e-05	1.84892120103566e-05	0.00101754656295628	0.999987079943658	FALSE	1	No	BTBD10	11	13485254	TSS1500	BTBD10
402	cg22902550	3.29901442210877	0.000162477985725178	4.92504623915284e-05	0.00101972567015079	0.999987079943658	FALSE	1	No	SPOCK1	5	136340060	Body	SPOCK1
403	cg11027217	-3.29523994621382	-0.000145541702412374	4.41672548245232e-05	0.00103330650746777	0.999987079943658	FALSE	1	No	ALPK1;ALPK1	4	113300650	Body;Body	ALPK1
404	cg10279922	3.29515739158121	0.000359065874596141	0.000108967746279288	0.00103360541094068	0.999987079943658	FALSE	1	No		2	45347089		UNQ6975
405	cg23742111	3.2938274568034	0.000133395367750698	4.04985900142308e-05	0.00103843173677952	0.999987079943658	FALSE	1	No	C17orf102	17	32906064	1stExon	C17orf102
406	cg17835016	3.29339983264163	0.000460487360937054	0.000139821274165699	0.00103998801730811	0.999987079943658	FALSE	1	No	F10	13	113784082	Body	F10
408	cg27306986	-3.29300254723936	-0.000148658814373861	4.51438504043936e-05	0.00104143582193224	0.999987079943658	FALSE	1	No	PCGF1	2	74735907	TSS1500	PCGF1
410	cg10618221	-3.29182141362073	-0.000236506399569681	7.18466678025353e-05	0.00104575120612755	0.999987079943658	FALSE	1	No	BAT2	6	31591494	Body	SNORA38
411	cg16601444	-3.29138811214759	-0.000137824955172959	4.18744160447946e-05	0.00104733846727952	0.999987079943658	FALSE	1	No	PRKD2;PRKD2;PRKD2;PRKD2	19	47214184	Body;Body;Body;Body	MIR320E
412	cg12974637	3.29093868665282	7.80026738667162e-05	2.3702256800795e-05	0.00104898715361363	0.999987079943658	FALSE	1	No	CCDC68;CCDC68;CCDC68	18	52626668	TSS1500;5'UTR;1stExon	CCDC68
413	cg25440307	-3.29082609411242	-0.000121760827232602	3.70000795394333e-05	0.00104940056835913	0.999987079943658	FALSE	1	No	ZNF777	7	149129893	Body	ZNF777
414	cg19726408	3.29069574070347	0.000530314854135713	0.000161155845426884	0.00104987938576385	0.999987079943658	FALSE	1	No	SH3PXD2A	10	105428651	Body	SH3PXD2A
415	cg21975377	-3.29005961969581	-8.70000620359543e-05	2.64433086607708e-05	0.00105221890914526	0.999987079943658	FALSE	1	No	FZD6;FZD6;FZD6	8	104311490	5'UTR;5'UTR;5'UTR	FZD6
416	cg08088566	-3.28973183504971	-0.000230094811556312	6.99433337103098e-05	0.00105342632056095	0.999987079943658	FALSE	1	No	ANO9	11	430123	Body	ANO9
417	cg24466229	-3.28802536133917	-0.000200562269326791	6.09977866001328e-05	0.00105973298283706	0.999987079943658	FALSE	1	No	NRG1;NRG1;NRG1;NRG1;NRG1;NRG1;NRG1;NRG1;NRG1;NRG1	8	32618341	Body;Body;Body;Body;Body;Body;Body;3'UTR;Body;Body	NRG1
418	cg09308842	3.28769014195871	0.000132714552101366	4.03671107588924e-05	0.00106097596881423	0.999987079943658	FALSE	1	No	TRIM67	1	231297968	TSS1500	TRIM67
419	cg00520408	-3.28654526126391	-0.000456313952772308	0.000138843045355421	0.00106523135975659	0.999987079943658	FALSE	1	No		2	134959755		MGAT5
420	cg19934194	-3.2854856377408	-0.000261296341198317	7.95305078180137e-05	0.00106918395395156	0.999987079943658	FALSE	1	No	CYTH3	7	6286149	Body	CYTH3
421	cg23586138	3.28448513823112	0.000147644783980616	4.49521851269911e-05	0.00107292848011094	0.999987079943658	FALSE	1	No	FNDC4;GCKR	2	27719544	TSS1500;TSS200	GCKR
422	cg07996352	-3.28397631023659	-0.000259188563448446	7.89252232546625e-05	0.00107483750875872	0.999987079943658	FALSE	1	No	SLC19A1	21	46951449	Body	SLC19A1
423	cg11730559	-3.2839741167997	-0.000205314585635181	6.25201595179637e-05	0.00107484574494046	0.999987079943658	FALSE	1	No	TRPS1	8	116506662	Body	TRPS1
424	cg01603733	-3.28134752090957	-0.000317121406218154	9.66436514868897e-05	0.00108475049421127	0.999987079943658	FALSE	1	No	MOV10L1;MOV10L1;MOV10L1	22	50529698	Body;Body;Body	MOV10L1
425	cg06210240	-3.27739603967919	-5.09463418019039e-05	1.55447621175776e-05	0.00109981078790017	0.999987079943658	FALSE	1	No	SLC4A4;SLC4A4	4	72052544	TSS1500;TSS1500	SLC4A4
426	cg08475827	3.27733699083547	0.000352764274331854	0.000107637473753325	0.00110003730336033	0.999987079943658	FALSE	1	No	RIF1	2	152266230	TSS200	RIF1
427	cg23881299	-3.27675272779429	-0.000199698077140795	6.09438959024594e-05	0.00110228090841533	0.999987079943658	FALSE	1	No	GRK5	10	121116990	Body	MIR4681
428	cg26215143	-3.27655689745045	-0.000134558841225889	4.10671462261472e-05	0.00110303385705447	0.999987079943658	FALSE	1	No	EGFL8	6	32132980	5'UTR	EGFL8
430	cg00355019	3.27593983445956	0.000265858352102962	8.11548335858925e-05	0.00110540952259435	0.999987079943658	FALSE	1	No	TRIM29	11	119994877	Body	TRIM29
431	cg26605683	3.27447007068715	0.000502687469189675	0.000153517197695499	0.00111108715886522	0.999987079943658	FALSE	1	No	STC2	5	172751269	Body	STC2
432	cg22809315	-3.27422699096868	-0.000203565531228987	6.21720887985113e-05	0.00111202876575478	0.999987079943658	FALSE	1	No	SERINC2	1	31890152	Body	SERINC2
433	cg22813798	3.27422139378871	0.000449366165581316	0.000137243671559222	0.00111205045600384	0.999987079943658	FALSE	1	No	SRRT;SRRT;SRRT;SRRT	7	100484748	Body;Body;Body;Body	SRRT
435	cg00429830	-3.27249629745306	-6.98126435127801e-05	2.13331466767783e-05	0.0011187542788426	0.999987079943658	FALSE	1	No	DUSP11	2	74007425	TSS200	DUSP11
436	cg12097945	-3.27139757138859	-1.07197191503944e-05	3.27680109692208e-06	0.00112304349003559	0.999987079943658	FALSE	1	No	RNF141;RNF141	11	10562746	1stExon;5'UTR	RNF141
437	cg10970409	3.27092684767137	9.66183997047341e-05	2.95385388314381e-05	0.00112488576112447	0.999987079943658	FALSE	1	No	VIPR1	3	42543566	TSS1500	VIPR1
438	cg20265830	-3.27007014214255	-3.21025366086408e-05	9.81707890449324e-06	0.00112824583607848	0.999987079943658	FALSE	1	No	CUTA;CUTA;CUTA;CUTA;CUTA;CUTA	6	33385493	Body;Body;5'UTR;1stExon;5'UTR;5'UTR	CUTA
439	cg10593727	-3.26989153107361	-0.000402180446634016	0.000122995042132779	0.00112894753490161	0.999987079943658	FALSE	1	No	HK3	5	176308136	Body	UNC5A
440	cg19635533	-3.26785714121454	-0.000492667234669698	0.000150761558226071	0.00113696850328603	0.999987079943658	FALSE	1	No	NACC1	19	13249050	Body	NACC1
441	cg16203802	-3.2674814162829	-0.00016095620595026	4.92600218468463e-05	0.00113845563329151	0.999987079943658	FALSE	1	No	RBKS	2	28015108	Body	RBKS
442	cg04072419	3.26711831873646	0.000293818138275172	8.99318939844224e-05	0.0011398944956786	0.999987079943658	FALSE	1	No		2	71246588		OR7E91P
443	cg23256297	3.26671127163272	0.00019179048440628	5.87105711091578e-05	0.0011415095216262	0.999987079943658	FALSE	1	No	ZNF608	5	123987523	Body	ZNF608
444	cg17744605	-3.26671124810387	-7.6583096076704e-05	2.34434849793216e-05	0.00114150961504202	0.999987079943658	FALSE	1	No	LOC442245	6	111368770	TSS200	GSTM2P1
445	cg11073811	3.26589802570928	0.000150178485721924	4.59838257470725e-05	0.00114474255769121	0.999987079943658	FALSE	1	No	PTPRF;PTPRF	1	44016049	Body;Body	PTPRF
446	cg13431028	3.26546797152301	0.000121541507868419	3.72202419158109e-05	0.00114645565259903	0.999987079943658	FALSE	1	No	STK39	2	169073609	Body	STK39
447	cg27056681	-3.26434367745	-0.000169568295654794	5.19456014469824e-05	0.00115094543578544	0.999987079943658	FALSE	1	No		7	22130093		RAPGEF5
448	cg23089445	-3.2643260481916	-0.000450416379066159	0.000137981430903841	0.00115101596640687	0.999987079943658	FALSE	1	No		8	67104240		LOC100505659
449	cg17286712	3.26432448803501	0.000159024549604519	4.87159135641705e-05	0.00115102220842855	0.999987079943658	FALSE	1	No		3	193527826		AK091265
450	cg09449232	3.26320589906899	0.000326379223127374	0.000100017967980657	0.0011555056436853	0.999987079943658	FALSE	1	No		12	106135284		NUAK1
451	cg26704043	3.26313868049266	0.000187451622754058	5.74451903851532e-05	0.00115577557812873	0.999987079943658	FALSE	1	No	FARS2	6	5282702	5'UTR	FARS2
453	cg15838042	-3.26303925648176	-0.000249224839254591	7.63781308360069e-05	0.00115617494932482	0.999987079943658	FALSE	1	No	PCDH24	5	176022759	3'UTR	CDHR2
454	cg09981464	-3.2623695366236	-0.00038615243160668	0.000118365631873307	0.00115886844462379	0.999987079943658	FALSE	1	No	ZCCHC14	16	87441659	3'UTR	ZCCHC14
456	cg04189328	3.26133091685887	8.14037111054538e-05	2.49602733303302e-05	0.00116305708791367	0.999987079943658	FALSE	1	No	DHRS4L1	14	24505653	TSS200	DHRS4L1
459	cg09010387	3.25968453684391	0.000126923088500321	3.8937230601833e-05	0.00116972550249117	0.999987079943658	FALSE	1	No		8	28269964		FBXO16
460	cg11213396	-3.25909573364303	-3.17448438403471e-05	9.74038396990032e-06	0.00117211894467478	0.999987079943658	FALSE	1	No		5	174337477		MIR4634
462	cg26493247	-3.25825578975414	-9.4359243140362e-05	2.89600477154319e-05	0.00117554110567495	0.999987079943658	FALSE	1	No	ERCC4	16	14029535	Body	ERCC4
465	cg17506563	-3.25760113361661	-0.000191757568784554	5.88646555914179e-05	0.00117821476718641	0.999987079943658	FALSE	1	No		1	57290756		BC048114
466	cg14376312	3.2574536454971	0.000358833775557726	0.000110157753450692	0.00117881789570107	0.999987079943658	FALSE	1	No		8	143508084		TSNARE1
467	cg02188048	-3.25661896078052	-0.000198381196825406	6.0916305903304e-05	0.00118223659291552	0.999987079943658	FALSE	1	No		X	39871543		AK123758
468	cg09817599	3.25649598758625	0.000274807523943428	8.43874904163843e-05	0.00118274104108968	0.999987079943658	FALSE	1	No	C6orf10	6	32326581	Body	C6orf10
469	cg00832581	3.25554726258742	0.000242407819438002	7.44599294329836e-05	0.00118663950997616	0.999987079943658	FALSE	1	No		7	55076394		EGFR
470	cg03883572	3.25547764118685	0.000518576816087996	0.000159293619322459	0.00118692606398485	0.999987079943658	FALSE	1	No	MAST4;MAST4	5	66461884	Body;Body	BC080587
471	cg22786472	3.25488396500482	0.000285951187731955	8.78529590628684e-05	0.00118937217361652	0.999987079943658	FALSE	1	No		4	26198975		RBPJ
472	cg20320575	3.25462898791646	9.80117181446268e-05	3.01145594500993e-05	0.00119042418170442	0.999987079943658	FALSE	1	No	DHRS4L2;DHRS4L2	14	24458099	5'UTR;1stExon	DHRS4L2
473	cg03454920	3.25459674388475	0.000661727581178157	0.000203320912927697	0.00119055727846412	0.999987079943658	FALSE	1	No		22	49826270		BC033837
474	cg10193721	3.25410603071549	0.000551900796392279	0.000169601356311961	0.00119258454311463	0.999987079943658	FALSE	1	No	LTB4R2;LTB4R2;LTB4R2;CIDEB;LTB4R	14	24780691	Body;1stExon;Body;TSS200;TSS200	LTB4R
475	cg10376838	-3.2539412351975	-9.10066528486606e-05	2.7968130421119e-05	0.00119326607315884	0.999987079943658	FALSE	1	No		4	26165511		RBPJ
478	cg26964629	3.25318785269289	0.000421694950877767	0.000129625146155855	0.00119638636458704	0.999987079943658	FALSE	1	No	POLS	5	6755439	3'UTR	PAPD7
479	cg07769947	3.25144460031239	0.000489544212519028	0.000150562064773299	0.00120363539470102	0.999987079943658	FALSE	1	No		2	220601262		SLC4A3
480	cg22549984	-3.25133905424137	-0.000294174085081231	9.04778247280859e-05	0.00120407559362379	0.999987079943658	FALSE	1	No	DIP2C	10	395367	Body	DIP2C
481	cg15236798	3.25117427215825	0.00010790673974256	3.31900817088244e-05	0.00120476314501121	0.999987079943658	FALSE	1	No	POLR2H	3	184081119	TSS200	POLR2H
482	cg19419246	3.24947224057331	0.000269188554545566	8.2840699847946e-05	0.00121188614900343	0.999987079943658	FALSE	1	No		19	45950425		FOSB
483	cg17573586	-3.24921327567692	-0.000452390550181371	0.000139230795826144	0.00121297332811572	0.999987079943658	FALSE	1	No		3	125990056		BC039521
484	cg11217193	-3.24911678906961	-0.000387107001069732	0.00011914222424137	0.00121337862626948	0.999987079943658	FALSE	1	No	VPS13D;VPS13D	1	12538341	Body;Body	SNORA59B
486	cg07475178	-3.24869228529094	-0.000128207507969339	3.94643434066755e-05	0.00121516327097901	0.999987079943658	FALSE	1	No	LDHD;LDHD	16	75149110	Body;Body	LDHD
487	cg03423138	3.24765212835673	0.000532695514552573	0.000164024807306597	0.00121954644211879	0.999987079943658	FALSE	1	No		16	33355024		DQ571479
488	cg23494863	3.24735763647717	0.00037157642185634	0.000114424237627069	0.00122079007229125	0.999987079943658	FALSE	1	No	STAR;STAR	8	38009476	TSS1500;TSS1500	STAR
489	cg12496307	3.24578679705636	0.00012156224971793	3.74523212147441e-05	0.00122744353223605	0.999987079943658	FALSE	1	No	DHRS11	17	34947628	TSS1500	DHRS11
491	cg21203781	-3.24320075336987	-0.000171747111398407	5.29560531274397e-05	0.00123847015034898	0.999987079943658	FALSE	1	No	NRXN1;NRXN1	2	51254132	Body;Body	NRXN1
492	cg10479629	3.24298299422972	0.000293343400154917	9.04548067864885e-05	0.00123940282472011	0.999987079943658	FALSE	1	No	GPR179	17	36499845	TSS200	GPR179
497	cg19452338	-3.23927593600686	-0.000139026603798728	4.29190370148305e-05	0.00125538041331655	0.999987079943658	FALSE	1	No	LOC150622	2	6115711	Body	LOC150622
498	cg02367921	-3.23761783366964	-0.000207157961400476	6.39846862857422e-05	0.00126258841632103	0.999987079943658	FALSE	1	No		1	40504529		CAP1
499	cg12467264	3.23699257301656	0.000216914419442276	6.70110958086422e-05	0.0012653164402404	0.999987079943658	FALSE	1	No		5	175200071		CPLX2
500	cg18548288	-3.23640852991811	-0.000215076557073782	6.64553177034247e-05	0.00126786955636741	0.999987079943658	FALSE	1	No	ZNF766	19	52772355	TSS1500	ZNF766
501	cg15837531	-3.23460383692765	-0.000284020921569137	8.78070193099478e-05	0.00127578883354473	0.999987079943658	FALSE	1	No	STX8	17	9162271	Body	STX8
502	cg04102208	3.23344117413941	7.76642035447094e-05	2.40190556630058e-05	0.0012809149921109	0.999987079943658	FALSE	1	No	ZNF622	5	16465239	1stExon	ZNF622
503	cg19594923	3.23256510621378	0.000246999653664859	7.64098001274793e-05	0.0012847901397233	0.999987079943658	FALSE	1	No		4	147165249		SLC10A7
504	cg08985530	3.23252024516666	0.000247204661298666	7.64742809169692e-05	0.00128498886704005	0.999987079943658	FALSE	1	No		12	77694045		E2F7
506	cg15355015	3.23150044739532	0.000687146742218103	0.000212640150729969	0.00128951408652956	0.999987079943658	FALSE	1	No	SH2B2	7	101943990	Body	MIR4285
507	cg24320737	-3.23101083903398	-0.000156624636699343	4.84754290537048e-05	0.0012916918931547	0.999987079943658	FALSE	1	No	WDR27	6	170068102	Body	WDR27
508	cg00690609	3.23009460448269	0.000302420967504937	9.36260402668207e-05	0.00129577650103391	0.999987079943658	FALSE	1	No		10	72218900		NODAL
509	cg01962937	3.22973029792603	3.68770488614014e-05	1.14179963835005e-05	0.00129740391028604	0.999987079943658	FALSE	1	No	HTRA1;HTRA1	10	124221066	1stExon;5'UTR	HTRA1
510	cg00196474	-3.22943455786531	-0.000102122895320462	3.16225312792732e-05	0.00129872641328453	0.999987079943658	FALSE	1	No		3	71702735		EIF4E3
511	cg21229718	-3.22897180551501	-0.000114450669656341	3.54449269147726e-05	0.00130079827110076	0.999987079943658	FALSE	1	No	CSNK1A1;CSNK1A1	5	148894958	Body;Body	CSNK1A1
512	cg00328227	-3.22893808950563	-0.000301939664514231	9.35105152667884e-05	0.00130094934551181	0.999987079943658	FALSE	1	No	C1orf59;C1orf59	1	109204325	TSS200;TSS1500	HENMT1
515	cg07365743	-3.22794314472908	-0.000204674489063449	6.34070923453724e-05	0.00130541479772752	0.999987079943658	FALSE	1	No	LYSMD3	5	89822945	5'UTR	LYSMD3
516	cg23394729	3.22791656703489	0.000282799287075368	8.76104698502611e-05	0.00130553427632633	0.999987079943658	FALSE	1	No		1	5490307		AK125078
517	cg04785187	-3.22714267218503	-0.000231341510035999	7.1686173663764e-05	0.001309017717102	0.999987079943658	FALSE	1	No	CCDC85C	14	99997549	Body	CCNK
518	cg13343818	3.2266689705747	0.000190917375348894	5.91685658150702e-05	0.00131115417282681	0.999987079943658	FALSE	1	No	DLX1;DLX1	2	172951966	Body;Body	DLX1
519	cg18809151	-3.22653977453658	-5.23334241391891e-05	1.62196742628736e-05	0.00131173742316584	0.999987079943658	FALSE	1	No	NDUFAF1;NDUFAF1	15	41694502	1stExon;5'UTR	NDUFAF1
520	cg15703790	-3.22639245782484	-0.000376374097941002	0.000116654778629983	0.00131240277134198	0.999987079943658	FALSE	1	No	PRKCZ	1	1993510	Body	PRKCZ
521	cg25631874	-3.22564342997181	-0.00019313472996489	5.98747921640485e-05	0.001315790546566	0.999987079943658	FALSE	1	No	SYTL2;SYTL2;SYTL2;SYTL2;SYTL2;SYTL2;SYTL2;SYTL2	11	85430657	Body;TSS1500;TSS1500;Body;TSS1500;Body;Body;Body	SYTL2
522	cg03628403	-3.22557300267609	-4.68909448624184e-05	1.45372449557072e-05	0.00131610949751265	0.999987079943658	FALSE	1	No	NDUFAF1	15	41694790	TSS200	NDUFAF1
523	cg09662852	-3.22504634244444	-0.00024559371905995	7.61519968962061e-05	0.00131849690240126	0.999987079943658	FALSE	1	No		16	11707685		LITAF
524	cg24304249	-3.22500003851273	-8.34679189702364e-05	2.58815249530134e-05	0.0013187069942949	0.999987079943658	FALSE	1	No	CACNA1E	1	181455181	Body	Mir_544
525	cg06188024	3.22485856843751	5.10982683711857e-05	1.58451191848527e-05	0.00131934906929242	0.999987079943658	FALSE	1	No	SLC35A1;SLC35A1	6	88182584	TSS200;TSS200	SLC35A1
526	cg26183870	3.22434752731233	0.000347403036587724	0.000107743670198387	0.00132167088581328	0.999987079943658	FALSE	1	No	HHIPL1	14	100142298	3'UTR	HHIPL1
527	cg00080706	3.22425704565769	0.000236129705014259	7.32353846701736e-05	0.00132208236521761	0.999987079943658	FALSE	1	No	GALNTL1;GALNTL1	14	69725831	TSS1500;TSS1500	GALNTL1
530	cg15296317	3.22135678271033	0.000137348989973521	4.26370002573762e-05	0.00133533468607878	0.999987079943658	FALSE	1	No	C6orf35	6	157746688	TSS1500	TMEM242
531	cg21266559	3.22113402792935	0.000129364333969357	4.01611149513443e-05	0.00133635759316819	0.999987079943658	FALSE	1	No	CHST8;CHST8	19	34114285	5'UTR;5'UTR	CHST8
532	cg02741216	3.22061772785005	9.40415425598357e-05	2.91998462737811e-05	0.00133873126917193	0.999987079943658	FALSE	1	No	SLIT1;SLIT1	10	98945465	5'UTR;1stExon	SLIT1
533	cg09791535	3.22052279637242	0.000403107890534879	0.000125168463638555	0.00133916813818672	0.999987079943658	FALSE	1	No	GPC4	X	132435532	3'UTR	GPC4
534	cg04585679	-3.21965124030159	-0.000276692890745423	8.59387772445519e-05	0.00134318515205562	0.999987079943658	FALSE	1	No	KDM4B	19	5044863	Body	KDM4B
535	cg08529267	-3.21793777533504	-0.000361408491693235	0.000112310590485425	0.0013511150347681	0.999987079943658	FALSE	1	No	ACOX3;ACOX3	4	8385035	Body;Body	ACOX3
536	cg08655893	3.21598878122752	9.37785439041578e-05	2.91600967178633e-05	0.00136018754398146	0.999987079943658	FALSE	1	No	CASZ1;CASZ1	1	10854560	5'UTR;5'UTR	CASZ1
537	cg16234966	-3.21571373706589	-0.000216631322811042	6.73664823812033e-05	0.00136147239114876	0.999987079943658	FALSE	1	No	FAM84A	2	14774311	Body	FAM84A
538	cg19005033	3.21547451047558	0.000353356942779775	0.000109892627551108	0.0013625908315331	0.999987079943658	FALSE	1	No	EXD3	9	140265895	Body	EXD3
539	cg06451604	3.21446688402853	0.000206435391498223	6.4220724289904e-05	0.00136731105022412	0.999987079943658	FALSE	1	No		5	3533392		LOC285577
540	cg19165344	3.21422324849431	0.000289808332834083	9.01643446732714e-05	0.00136845462594165	0.999987079943658	FALSE	1	No	AP1B1;AP1B1;AP1B1	22	29785355	TSS1500;TSS1500;TSS1500	AP1B1
541	cg19939077	-3.21378768489309	-0.00019578898109004	6.09215667887385e-05	0.00137050127637293	0.999987079943658	FALSE	1	No	PPIF	10	81108060	Body	PPIF
542	cg23355015	-3.21297015091069	-0.000101996499884163	3.17452373017698e-05	0.00137435039137296	0.999987079943658	FALSE	1	No	CDCA5	11	64847796	Body	CDCA5
543	cg11145055	3.21253497914371	6.0966154984251e-05	1.89775847983144e-05	0.00137640334043975	0.999987079943658	FALSE	1	No	C1orf101;C1orf101	1	244624752	1stExon;1stExon	C1orf101
544	cg18023263	3.21137134044645	0.000282369319244501	8.79279564116824e-05	0.00138190680698175	0.999987079943658	FALSE	1	No	DLG2;DLG2	11	84403466	Body;Body	DLG2
545	cg10524152	3.21101212095169	4.06142348275926e-05	1.26484215249724e-05	0.00138360985096257	0.999987079943658	FALSE	1	No	ADRA2A	10	112836785	TSS200	ADRA2A
547	cg17557160	3.21051412381719	0.000118793511480445	3.70013981870303e-05	0.00138597404238854	0.999987079943658	FALSE	1	No		7	129464924		AL832212
551	cg04415599	3.20879500285807	0.000155594068726393	4.84898750427515e-05	0.00139416411607916	0.999987079943658	FALSE	1	No		19	37464508		ZNF568
552	cg19764731	-3.2079180838033	-8.38874609753161e-05	2.61501256527908e-05	0.00139835905522224	0.999987079943658	FALSE	1	No		22	46459024		LOC150381
554	cg07086224	-3.20737220966834	-0.000237589513286564	7.40760653130222e-05	0.00140097625376744	0.999987079943658	FALSE	1	No	FAM82A1;FAM82A1;FAM82A1;FAM82A1	2	38191377	Body;Body;Body;Body	FAM82A1
555	cg26717041	3.2072214528164	0.000197803434360122	6.16743923892196e-05	0.00140169985613277	0.999987079943658	FALSE	1	No	ALX4	11	44332754	TSS1500	ALX4
556	cg23888047	-3.20683891513546	-0.000179247031049677	5.58952400769733e-05	0.00140353750981604	0.999987079943658	FALSE	1	No	CLEC4A;CLEC4A;CLEC4A;CLEC4A	12	8274843	TSS1500;TSS1500;TSS1500;TSS1500	CLEC4A
557	cg21929969	-3.20680579659634	-0.00015481807254073	4.8277969531255e-05	0.00140369671097999	0.999987079943658	FALSE	1	No		5	60571434		ZSWIM6
558	cg21588838	3.20613859282444	0.000239952510443339	7.48415901235116e-05	0.00140690752284593	0.999987079943658	FALSE	1	No	TMEM207	3	190152481	Body	TMEM207
559	cg00667751	-3.20610432936687	-0.00024600850207748	7.67312840771032e-05	0.00140707259333646	0.999987079943658	FALSE	1	No		6	28956320		TRNA_Leu
560	cg01534242	-3.20548952356412	-0.000346882774702146	0.000108215226458283	0.00141003757621915	0.999987079943658	FALSE	1	No	FRAS1;FRAS1	4	79101988	Body;Body	FRAS1
562	cg19554569	3.20548378557053	0.000246536276898908	7.69107858254314e-05	0.00141006527562838	0.999987079943658	FALSE	1	No	OR51B5	11	5364833	TSS200	OR51B5
565	cg19412964	3.20321872065608	0.00041150090698163	0.000128464817069172	0.00142103893576982	0.999987079943658	FALSE	1	No	PRKAG2;PRKAG2;PRKAG2	7	151328093	Body;Body;Body	PRKAG2
566	cg22469355	3.20304455472903	7.01480349496939e-05	2.19004243466193e-05	0.00142188598344943	0.999987079943658	FALSE	1	No	VPS37D	7	73082054	TSS200	VPS37D
567	cg04290350	-3.20270829658873	-0.000238608158687661	7.450199537117e-05	0.00142352267873946	0.999987079943658	FALSE	1	No		1	5922801		MIR4689
568	cg13670091	3.2025384952994	0.000307927606145805	9.61511021952657e-05	0.00142434982693017	0.999987079943658	FALSE	1	No		6	143723025		ADAT2
569	cg13485469	3.20239938908322	0.000483262524340626	0.000150906387875303	0.00142502778194688	0.999987079943658	FALSE	1	No	ASTN2;ASTN2;ASTN2	9	120174870	Body;Body;Body	ASTN2
570	cg14002754	-3.20174342939163	-0.000305969936045968	9.55635399255294e-05	0.00142822871924418	0.999987079943658	FALSE	1	No	KCNQ2;KCNQ2;KCNQ2;KCNQ2;KCNQ2	20	62097336	Body;Body;Body;Body;Body	KCNQ2
571	cg26985366	3.20141170786486	0.000291995748621872	9.12084340494322e-05	0.00142984997418009	0.999987079943658	FALSE	1	No	CAMK2B;CAMK2B;CAMK2B;CAMK2B;CAMK2B;CAMK2B;CAMK2B;CAMK2B	7	44261120	Body;Body;Body;Body;Body;Body;Body;Body	CAMK2B
572	cg02268171	3.20115480456354	0.000175434582461377	5.48035297172379e-05	0.001431106730762	0.999987079943658	FALSE	1	No		13	24477610		AK127292
575	cg27176357	3.19982639059552	0.000435121642003682	0.000135982890597606	0.00143762155411933	0.999987079943658	FALSE	1	No	ZNF264	19	57702500	TSS1500	ZNF264
576	cg17320856	3.19982171886405	0.000301572859157571	9.42467692433285e-05	0.00143764451354525	0.999987079943658	FALSE	1	No	GALNT9;GALNT9	12	132687617	Body;Body	GALNT9
577	cg20465954	-3.19848302624425	-9.34534589407315e-05	2.9218056864434e-05	0.00144423754892687	0.999987079943658	FALSE	1	No	SOAT2	12	53496921	TSS1500	SOAT2
578	cg14288639	-3.19738779725142	-0.000184942129058203	5.78416322277783e-05	0.00144965229055008	0.999987079943658	FALSE	1	No		9	122351409		DBC1
579	cg24097436	3.19551653551955	2.65500886236356e-05	8.30854365124382e-06	0.00145894709604592	0.999987079943658	FALSE	1	No	SLC4A2;CDK5;CDK5	7	150756491	TSS200;TSS1500;TSS1500	SLC4A2
580	cg04655662	3.19440655746013	6.63811273423189e-05	2.07804254556435e-05	0.00146448648125795	0.999987079943658	FALSE	1	No	C17orf55	17	79283230	TSS200	LINC00482
581	cg03894975	3.19271628399266	5.97406513815397e-05	1.87115440482644e-05	0.00147295917263499	0.999987079943658	FALSE	1	No	PTPRU;PTPRU;PTPRU	1	29586570	Body;Body;Body	PTPRU
582	cg09942210	3.19253464267834	0.000208882238158421	6.54283387769857e-05	0.00147387235937562	0.999987079943658	FALSE	1	No	NCOR2;NCOR2	12	124965227	Body;Body	BC017209
583	cg01506341	3.19212007455777	0.000431282857260489	0.000135108594660318	0.00147595852513896	0.999987079943658	FALSE	1	No	TRIM40;TRIM40	6	30104709	1stExon;5'UTR	TRIM40
584	cg00095326	3.19136703576788	0.000434883971214261	0.000136268867334974	0.00147975490004504	0.999987079943658	FALSE	1	No		1	228940949		RHOU
585	cg13375188	-3.19133074800579	-0.000240276748863452	7.52904565011311e-05	0.00147993806894851	0.999987079943658	FALSE	1	No		10	102650389		FAM178A
586	cg05261433	3.18994423862294	0.000322727197421939	0.000101170168905917	0.00148695242367204	0.999987079943658	FALSE	1	No		19	403863		C2CD4C
587	cg11815790	3.18958895835392	4.51611433355786e-05	1.4158922646536e-05	0.00148875472175238	0.999987079943658	FALSE	1	No	RAB40B	17	80621858	Body	RAB40B
589	cg20720326	-3.18781397283512	-0.000198218300113585	6.21800085584346e-05	0.00149778928012237	0.999987079943658	FALSE	1	No	AGER;AGER	6	32152335	TSS1500;TSS1500	PBX2
590	cg09905732	-3.18776353665879	-0.000314865197767694	9.87730721387557e-05	0.00149804673498981	0.999987079943658	FALSE	1	No	LMF1	16	928154	Body	LMF1
591	cg11024450	3.18561954699472	0.000390454983209057	0.00012256798950691	0.00150902873450649	0.999987079943658	FALSE	1	No	MAD1L1;MAD1L1;MAD1L1	7	2057287	Body;Body;Body	MAD1L1
592	cg26982386	3.18492308239419	5.66875038703245e-05	1.77987042084894e-05	0.0015126121462954	0.999987079943658	FALSE	1	No		7	75947745		YWHAG
595	cg16413327	3.18379303078575	0.000200187371836244	6.2877005477595e-05	0.00151844314397324	0.999987079943658	FALSE	1	No	PYCARD;PYCARD	16	31215451	TSS1500;TSS1500	PYCARD
596	cg21163972	3.18371834129927	0.000141727707935167	4.45164090355205e-05	0.00151882926729455	0.999987079943658	FALSE	1	No	ARL8A	1	202114946	TSS1500	ARL8A
597	cg20771870	3.1836756070191	0.000109453695448147	3.43796633070383e-05	0.00151905023208649	0.999987079943658	FALSE	1	No	ZNF354A	5	178157956	TSS1500	ZNF354A
598	cg22404117	3.18235281419858	0.000125266551502227	3.93628735768486e-05	0.00152590464875234	0.999987079943658	FALSE	1	No	CENPI	X	100353450	TSS1500	CENPI
599	cg18784435	-3.18153836731776	-0.000350405295413051	0.000110137064199061	0.00153013911929414	0.999987079943658	FALSE	1	No	CRMP1	4	5893789	Body	CRMP1
600	cg04302946	-3.18141508347701	-7.67595038973171e-06	2.41274721729884e-06	0.00153078104075927	0.999987079943658	FALSE	1	No	CUTA;CUTA;CUTA;CUTA;CUTA	6	33386168	TSS200;TSS200;TSS200;TSS200;TSS200	CUTA
601	cg11214962	-3.18136418872584	-0.000108186704201705	3.40063877581504e-05	0.00153104611498939	0.999987079943658	FALSE	1	No	MPZ	1	161280287	TSS1500	MPZ
602	cg24652679	3.18077486307774	0.00015472447193524	4.86436414382148e-05	0.00153411857650744	0.999987079943658	FALSE	1	No		10	95302411		CEP55
603	cg02062409	3.18064894679568	0.000141099661474074	4.43619097342456e-05	0.00153477578110452	0.999987079943658	FALSE	1	No		12	98850881		SLC9A7P1
604	cg27004521	-3.17989846710543	-0.000130320333767913	4.098254554855e-05	0.00153869821088787	0.999987079943658	FALSE	1	No		11	119791729		TRIM29
606	cg05842855	-3.17907985025984	-0.000195746238324538	6.15732373971477e-05	0.00154298731307061	0.999987079943658	FALSE	1	No		6	28603263		TRNA_Pseudo
607	cg20718319	3.17897075208729	0.000158709669729163	4.99248599959451e-05	0.00154355976006136	0.999987079943658	FALSE	1	No	NLGN2	17	7311282	TSS1500	NLGN2
608	cg26360953	-3.17893316609663	-0.000128309896099358	4.0362564859112e-05	0.00154375702220589	0.999987079943658	FALSE	1	No		1	6784749		DNAJC11
609	cg10072692	-3.17875588392459	-9.34070093710324e-06	2.9384769633744e-06	0.00154468776401582	0.999987079943658	FALSE	1	No	HS1BP3	2	20850716	Body	HS1BP3
610	cg16202736	-3.17773383817466	-0.000144170923218491	4.53690996667315e-05	0.00155006367120636	0.999987079943658	FALSE	1	No	C14orf119;ACIN1;ACIN1;ACIN1	14	23564878	5'UTR;TSS200;TSS200;TSS200	ACIN1
611	cg10033746	-3.17772131708579	-0.000233400837959322	7.34491211373336e-05	0.00155012963841192	0.999987079943658	FALSE	1	No	DPCR1	6	30920769	Body	DPCR1
612	cg14418693	3.17763894045037	0.000259208302679046	8.15726102104943e-05	0.0015505637033208	0.999987079943658	FALSE	1	No		9	103359868		MURC
614	cg25476813	3.17729241948134	0.000352423420869855	0.000110919416390193	0.00155239084526703	0.999987079943658	FALSE	1	No	TXNDC6	3	138050155	TSS1500	NME9
615	cg24094029	3.17727475320675	0.000189589431672574	5.96704554685507e-05	0.00155248404952592	0.999987079943658	FALSE	1	No	KRT73	12	53013048	TSS1500	KRT73
616	cg03265267	3.17690107379736	1.67993388620975e-05	5.28796411089289e-06	0.00155445672881443	0.999987079943658	FALSE	1	No	STAT4	2	192015389	5'UTR	STAT4
617	cg27484412	-3.17620647078296	-4.24465796054609e-05	1.33639232826692e-05	0.0015581297334339	0.999987079943658	FALSE	1	No		21	44876687		LINC00319
618	cg23331932	-3.17518137036697	-8.2564430637603e-06	2.60030596702766e-06	0.00156356501542828	0.999987079943658	FALSE	1	No	C10orf28;C10orf28	10	99894438	5'UTR;1stExon	C10orf28
619	cg17322000	3.1749759331479	0.000234437164609136	7.38390367503347e-05	0.00156465638588869	0.999987079943658	FALSE	1	No	TOP1MT	8	144408126	Body	TOP1MT
620	cg04529860	-3.17485717821342	-0.000139495781161844	4.39376555641921e-05	0.00156528758351972	0.999987079943658	FALSE	1	No		19	39900650		MIR4530
621	cg18368116	3.17464038597416	0.000276410918211092	8.70684186568972e-05	0.00156644046797034	0.999987079943658	FALSE	1	No		14	21436271		RNASE2
622	cg03465061	-3.17463321329809	-0.000246181646494073	7.75464848861444e-05	0.00156647862509744	0.999987079943658	FALSE	1	No	BAIAP3	16	1391682	Body	BAIAP3
626	cg11028950	-3.17130613978041	-9.91452138509045e-06	3.12632112703473e-06	0.00158427071465855	0.999987079943658	FALSE	1	No	ZFP64;ZFP64;ZFP64;ZFP64	20	50808697	TSS200;TSS200;TSS200;TSS200	ZFP64
627	cg09854007	3.17052509014282	0.000221774769458873	6.9948908509941e-05	0.00158847444394773	0.999987079943658	FALSE	1	No	RBPJL	20	43945601	3'UTR	RBPJL
628	cg24493137	3.17038950915952	4.60088408955712e-05	1.45120467887772e-05	0.00158920520903737	0.999987079943658	FALSE	1	No	CNST;CNST;TFB2M	1	246729572	TSS200;TSS200;TSS200	TFB2M
629	cg05432213	3.17019206777462	0.00034026655504544	0.000107333104042588	0.00159026994893099	0.999987079943658	FALSE	1	No	ACTC1	15	35086985	Body	ACTC1
630	cg01600529	-3.17013637882914	-0.000276229388082343	8.71348595369784e-05	0.00159057038103962	0.999987079943658	FALSE	1	No	BCL11A;BCL11A;BCL11A	2	60688991	Body;Body;Body	BCL11A
632	cg11246222	3.16685773430372	0.000280170511204806	8.84695602742022e-05	0.00160835066484333	0.999987079943658	FALSE	1	No		2	175595175		CHRNA1
634	cg27513573	3.16499524536574	2.66126080358301e-05	8.40841959393047e-06	0.00161853253192145	0.999987079943658	FALSE	1	No		10	131768098		EBF3
635	cg11026555	3.16488268547953	6.65845127152824e-05	2.10385405502618e-05	0.00161914977613354	0.999987079943658	FALSE	1	No	DNAH10	12	124247223	Body	DNAH10
636	cg10311132	3.16483542686086	0.000275299282437893	8.69869188461899e-05	0.0016194089927473	0.999987079943658	FALSE	1	No	GABRB3;GABRB3	15	26996607	Body;Body	GABRB3
637	cg13810673	3.16422089362511	0.000174133822224815	5.50321321041899e-05	0.00162278323466253	0.999987079943658	FALSE	1	No	GPR65	14	88473038	5'UTR	GPR65
638	cg02168558	3.16393258329723	0.000173597021585949	5.48674843776345e-05	0.00162436850533092	0.999987079943658	FALSE	1	No	BCO2;BCO2	11	112045982	TSS1500;TSS1500	BCO2
639	cg01505275	-3.16375234699701	-0.000176403870449047	5.57577999480545e-05	0.00162536025777235	0.999987079943658	FALSE	1	No	TRIM68	11	4628823	5'UTR	TRIM68
641	cg01012242	3.1633930058858	0.000260816095142091	8.24482113530683e-05	0.00162733920349999	0.999987079943658	FALSE	1	No	SLC37A3;SLC37A3	7	140043078	Body;Body	SLC37A3
642	cg26959384	-3.16329112821157	-0.000336487429596826	0.000106372577154183	0.00162790066342111	0.999987079943658	FALSE	1	No		19	57272621		BC036412
643	cg09566331	-3.16328174099535	-0.000635176806358196	0.000200796785858958	0.00162795240646933	0.999987079943658	FALSE	1	No	KRTAP5-4;HCCA2;KRTAP5-4	11	1642310	1stExon;Body;3'UTR	KRTAP5-4
644	cg19075239	-3.1626141274741	-1.67578724447212e-05	5.29874077875738e-06	0.00163163623536458	0.999987079943658	FALSE	1	No	TMEM41B;TMEM41B;TMEM41B	11	9335949	1stExon;Body;1stExon	TMEM41B
645	cg01801101	3.16247722742477	0.000268871344367781	8.50192191223223e-05	0.00163239258627205	0.999987079943658	FALSE	1	No	AMZ1	7	2738925	5'UTR	AMZ1
646	cg13501803	3.1615207030385	0.00019689157875322	6.22774915134954e-05	0.00163768625991158	0.999987079943658	FALSE	1	No		10	130519843		AK124226
647	cg15750534	-3.16005334300206	-0.000186301970959955	5.8955324717072e-05	0.00164583782006547	0.999987079943658	FALSE	1	No	PGLS	19	17623398	Body	PGLS
648	cg24504954	3.15984633036107	7.91829314335668e-05	2.50591083093964e-05	0.0016469908351683	0.999987079943658	FALSE	1	No	FHIT;FHIT	3	61237217	TSS200;TSS200	FHIT
649	cg05503916	-3.15983202690442	-0.00018761257028734	5.93742226453529e-05	0.00164707052979683	0.999987079943658	FALSE	1	No	SEPT9;SEPT9;SEPT9;SEPT9;SEPT9;SEPT9;SEPT9	17	75494655	Body;Body;Body;Body;Body;Body;Body	Sep-09
650	cg12025832	-3.15961091484176	-0.000196661061818802	6.22421770019272e-05	0.00164830295326367	0.999987079943658	FALSE	1	No	BEGAIN;BEGAIN	14	101003831	3'UTR;3'UTR	BEGAIN
651	cg02304370	3.15951402806897	0.000466556108631517	0.000147667047680958	0.00164884324385955	0.999987079943658	FALSE	1	No	PHRF1	11	587926	Body	PHRF1
652	cg27565719	3.15882230184241	7.64870809831592e-05	2.42137966857292e-05	0.00165270541369817	0.999987079943658	FALSE	1	No	ZNF350;ZNF350	19	52490069	1stExon;5'UTR	ZNF350
654	cg16904781	-3.15774315075064	-0.00023832257104424	7.5472437011727e-05	0.00165874738531445	0.999987079943658	FALSE	1	No	MCF2L;MCF2L	13	113739577	Body;Body	MCF2L
655	cg00925229	3.15723374831875	5.75581495626212e-05	1.82305632559741e-05	0.00166160650769836	0.999987079943658	FALSE	1	No	BAD;GPR137;GPR137;BAD;GPR137;GPR137;GPR137	11	64052547	TSS1500;TSS1500;Body;TSS1500;TSS1500;1stExon;5'UTR	GPR137
656	cg09372750	-3.15701997277568	-0.00023890360462685	7.56737704186279e-05	0.00166280771847479	0.999987079943658	FALSE	1	No	SLC22A17	14	23823420	TSS1500	SLC22A17
657	cg21367769	3.15654505460555	0.00042508320038576	0.000134667236814993	0.00166547916279586	0.999987079943658	FALSE	1	No	SCGN	6	25651194	TSS1500	SCGN
658	cg05898188	-3.15644362994691	-0.000413616063879686	0.000131038634732927	0.00166605019538637	0.999987079943658	FALSE	1	No		10	126916492		CTBP2
659	cg08495115	3.15571748270951	7.973013086613e-05	2.52652942802958e-05	0.0016701437642601	0.999987079943658	FALSE	1	No	GREM1	15	33010399	5'UTR	GREM1
660	cg26674402	-3.15492235331751	-0.000392033838995897	0.000124261010285613	0.00167463684731131	0.999987079943658	FALSE	1	No	TUBGCP6	22	50657728	Body	TUBGCP6
661	cg01154622	-3.15478448908959	-0.000159837254431219	5.06650311563263e-05	0.00167541701727543	0.999987079943658	FALSE	1	No		7	138723354		ZC3HAV1L
662	cg06358442	3.15418093749293	0.000100070378627576	3.17262644758471e-05	0.0016788364458124	0.999987079943658	FALSE	1	No	VPS52;RPS18	6	33239202	Body;TSS1500	VPS52
663	cg12596692	3.15406021863831	0.000129407674685614	4.10289169245735e-05	0.00167952115155301	0.999987079943658	FALSE	1	No	DAB1	1	57773982	5'UTR	DAB1
664	cg26422151	3.15361774914743	0.00028722078585801	9.10766011307678e-05	0.00168203299773918	0.999987079943658	FALSE	1	No		10	88136949		GRID1
665	cg25649200	-3.15322985936633	-9.15561115739914e-05	2.90356604679591e-05	0.00168423784981866	0.999987079943658	FALSE	1	No	SLC38A10;SLC38A10	17	79233120	Body;Body	SLC38A10
666	cg11906777	3.15313092484779	3.89241888345712e-05	1.23446154829268e-05	0.00168480064200254	0.999987079943658	FALSE	1	No	COX18	4	73935531	TSS200	COX18
667	cg05641843	3.15239587515305	0.000279083727438316	8.85306726981955e-05	0.00168898742788048	0.999987079943658	FALSE	1	No	EIF4A1;SNORA48	17	7477972	Body;TSS200	SNORA48
668	cg22668421	3.15169721682815	8.37401394423854e-05	2.65698554401939e-05	0.00169297582010323	0.999987079943658	FALSE	1	No		3	196729632		MFI2-AS1
669	cg26703066	-3.15131441273013	-0.000232503791108016	7.37799408934848e-05	0.00169516479267192	0.999987079943658	FALSE	1	No		11	10813944		EIF4G2
670	cg08724371	-3.15064097561844	-0.000109761780959046	3.48379208575172e-05	0.00169902201300179	0.999987079943658	FALSE	1	No		15	91442212		FES
671	cg26501671	-3.15027831071925	-0.000239829450768047	7.61296073277065e-05	0.00170110258508745	0.999987079943658	FALSE	1	No		11	124406358		OR8B12
672	cg25373553	-3.15019359461997	-0.000532814364094022	0.0001691370222465	0.00170158893108731	0.999987079943658	FALSE	1	No		5	151328029		AK001582
673	cg08065241	3.14963742081409	9.19774067765401e-05	2.92025380981049e-05	0.00170478504916222	0.999987079943658	FALSE	1	No	ERC2	3	56502265	5'UTR	ERC2
674	cg17675852	3.14920764070668	0.000241171624770664	7.65816841205635e-05	0.0017072586201382	0.999987079943658	FALSE	1	No		8	143054785		MIR4472-1
675	cg16215071	-3.14897457746576	-0.000193080637983644	6.13154006911772e-05	0.00170860138318145	0.999987079943658	FALSE	1	No	VIPR2	7	158857749	Body	VIPR2
676	cg09605191	-3.14774095068714	-0.000200975681324913	6.38475924396004e-05	0.00171572498712435	0.999987079943658	FALSE	1	No	CCDC34;CCDC34	11	27371297	Body;3'UTR	CCDC34
677	cg11497377	-3.14746553204969	-0.000335095790113843	0.000106465277125885	0.00171731913124933	0.999987079943658	FALSE	1	No	SFRS12;SFRS12	5	65465543	Body;Body	SREK1
678	cg04701869	-3.14694716347629	-0.000136853808601542	4.3487799919197e-05	0.00172032319131253	0.999987079943658	FALSE	1	No	GUCA2A	1	42628449	3'UTR	GUCA2A
679	cg16192746	-3.14657863342484	-0.000244440870218542	7.76846532999192e-05	0.00172246184886351	0.999987079943658	FALSE	1	No	FBXO21;FBXO21	12	117595738	Body;Body	FBXO21
680	cg26344606	3.14616998859887	0.00028527061803985	9.0672347353645e-05	0.00172483616566129	0.999987079943658	FALSE	1	No	HR;HR	8	21976510	Body;Body	HR
681	cg07707891	-3.14483521372232	-0.000207113654271144	6.58583487514432e-05	0.00173261253521793	0.999987079943658	FALSE	1	No	MRPS6;SLC5A3	21	35473313	Body;3'UTR	SLC5A3
682	cg13030332	-3.14473013678916	-0.000339504220395268	0.000107959731241648	0.00173322608094129	0.999987079943658	FALSE	1	No	TBX3;TBX3	12	115117351	Body;Body	TBX3
683	cg00678361	-3.14443982765945	-0.00034009075447943	0.000108156229127963	0.00173492224102356	0.999987079943658	FALSE	1	No	C8ORFK29	8	145577929	Body	C8ORFK29
684	cg21109518	-3.14319719827621	-0.000180128419902974	5.73073875230482e-05	0.00174219972770553	0.999987079943658	FALSE	1	No	MPL	1	43819313	3'UTR	MPL
685	cg02087039	-3.14277883866641	-1.43913824599356e-05	4.57919032764088e-06	0.00174465618269299	0.999987079943658	FALSE	1	No	METAP2;METAP2	12	95867833	1stExon;5'UTR	METAP2
686	cg21240441	3.14242279947113	8.4271524610863e-05	2.68173730871116e-05	0.00174674922832326	0.999987079943658	FALSE	1	No	PTGDS	9	139872871	Body	PTGDS
687	cg09935228	-3.14237586096503	-0.000129471202650098	4.12016920885895e-05	0.0017470253380162	0.999987079943658	FALSE	1	No	ZNF704	8	81557650	Body	ZNF704
688	cg11183001	-3.14218451747831	-0.000281246251413797	8.95065995804424e-05	0.0017481513075081	0.999987079943658	FALSE	1	No	TTC23L	5	34838922	TSS1500	TTC23L
689	cg21318835	-3.14170872167672	-0.000288897663403816	9.19555850007738e-05	0.00175095404895095	0.999987079943658	FALSE	1	No	EHMT2;EHMT2	6	31856488	Body;Body	EHMT2
690	cg09089913	3.14099455121249	0.000172331854087983	5.48653782355206e-05	0.00175516874188813	0.999987079943658	FALSE	1	No		3	119863394		BC035247
691	cg14079463	3.14070663736966	0.00127386537907184	0.000405598333800034	0.00175687051414291	0.999987079943658	FALSE	1	No	C6orf174	6	127796989	Body	KIAA0408
692	cg03875156	3.14068765804369	0.000121564576230188	3.87063565263632e-05	0.0017569827486327	0.999987079943658	FALSE	1	No	SPRN	10	135237037	Body	SPRN
693	cg20155875	-3.14016908291986	-0.000417922668641054	0.000133089224689917	0.00176005190670709	0.999987079943658	FALSE	1	No	WIPI1	17	66452567	Body	WIPI1
694	cg00685622	3.13958532149597	0.000273671177709492	8.71679377004766e-05	0.00176351277592824	0.999987079943658	FALSE	1	No		16	85373209		LOC727710
695	cg13319841	-3.1389594592227	-0.000133735573466692	4.26050655333436e-05	0.00176723020658205	0.999987079943658	FALSE	1	No		20	42282773		IFT52
696	cg13782388	-3.13873125149617	-0.000180202957844927	5.74126751881123e-05	0.00176858748595107	0.999987079943658	FALSE	1	No	CHCHD6	3	126614750	Body	CHCHD6
697	cg09020705	-3.13785227417521	-0.000242047386526289	7.71379164399676e-05	0.00177382423535753	0.999987079943658	FALSE	1	No	FBRS	16	30678903	Body	FBRS
698	cg09131012	-3.13766657874217	-0.000127062024847019	4.049570649344e-05	0.00177493239315368	0.999987079943658	FALSE	1	No		13	45900642		TPT1
699	cg03476722	-3.13676878945644	-0.000203168651521525	6.47700436845813e-05	0.00178029905010218	0.999987079943658	FALSE	1	No	CAMKK1;CAMKK1;CAMKK1	17	3789206	5'UTR;5'UTR;5'UTR	CAMKK1
701	cg01523763	3.13642652097253	0.000329387472586688	0.000105019987040714	0.00178234893897073	0.999987079943658	FALSE	1	No		X	129068084		UTP14A
702	cg15076078	-3.13546320930486	-0.000130962195133803	4.17680535192238e-05	0.00178813001058127	0.999987079943658	FALSE	1	No		4	95676253		BMPR1B
703	cg08719515	-3.13494625064942	-0.00018453294371404	5.88631922081001e-05	0.00179123952443289	0.999987079943658	FALSE	1	No	SEMA6A	5	115857138	5'UTR	SEMA6A
704	cg12467288	3.13484595608683	0.000328746343821504	0.000104868420466782	0.0017918433743009	0.999987079943658	FALSE	1	No	SLC9A6;SLC9A6	X	135067367	TSS1500;TSS1500	SLC9A6
705	cg03775416	3.13482016942215	0.00062205693360599	0.000198434646961155	0.00179199866001748	0.999987079943658	FALSE	1	No	HAPLN4	19	19368775	Body	HAPLN4
706	cg08892705	-3.13432700730587	-5.74923154661332e-05	1.8342794268793e-05	0.00179497083862361	0.999987079943658	FALSE	1	No	SYNM;SYNM	15	99646202	1stExon;1stExon	SYNM
707	cg03913792	-3.13406308069294	-1.23954222816107e-05	3.9550647075266e-06	0.00179656333038401	0.999987079943658	FALSE	1	No	CDK6	7	92466078	TSS200	CDK6
709	cg00536080	3.13345130940493	0.000366033223488259	0.000116814715578833	0.00180025966799289	0.999987079943658	FALSE	1	No	CACNA1A;CACNA1A	19	13409931	Body;Body	CACNA1A
710	cg02390561	3.13344773314301	0.000127879264878603	4.0811041309546e-05	0.00180028129643689	0.999987079943658	FALSE	1	No	GALNT9	12	132846284	Body	AX747752
711	cg08193551	-3.13228734841784	-0.000299218023694588	9.55270032443629e-05	0.00180731169867821	0.999987079943658	FALSE	1	No	TJP2;TJP2;TJP2;TJP2;TJP2;TJP2	9	71863159	Body;Body;Body;Body;Body;Body	TJP2
712	cg17013193	3.13222427304032	2.25780428042586e-05	7.20830976204111e-06	0.00180769457600084	0.999987079943658	FALSE	1	No	BRD2;BRD2	6	32939317	5'UTR;5'UTR	BRD2
713	cg17184326	-3.13209335852506	-5.73740349944716e-05	1.83181113801441e-05	0.00180848948585851	0.999987079943658	FALSE	1	No	EGFL8	6	32134629	Body	PPT2
714	cg22360318	-3.13201660251202	-0.000189400680230483	6.0472438134132e-05	0.00180895569626567	0.999987079943658	FALSE	1	No	GAS7	17	10030599	Body	GAS7
715	cg03936251	3.13193419332946	0.000161032098531135	5.14161820111384e-05	0.00180945636683017	0.999987079943658	FALSE	1	No	ANKRD55	5	55530254	TSS1500	ANKRD55
717	cg14796305	-3.13154777577637	-3.3858526891027e-05	1.08120741931305e-05	0.00181180571927364	0.999987079943658	FALSE	1	No		1	46632581		TSPAN1
718	cg13056927	3.13147870145915	0.000504014983624925	0.000160951113411716	0.00181222597513613	0.999987079943658	FALSE	1	No	KBTBD5	3	42727915	1stExon	KBTBD5
720	cg11608285	3.13097742373318	0.000262556835554836	8.38577862505888e-05	0.00181527849572331	0.999987079943658	FALSE	1	No		20	31167157		LOC284804
721	cg06872721	3.13017993267812	0.000333768622366581	0.000106629212871164	0.00182014456218959	0.999987079943658	FALSE	1	No	HOMER3;HOMER3;HOMER3;HOMER3;HOMER3	19	19040258	Body;Body;Body;Body;Body	HOMER3
722	cg14196261	3.12975812366242	7.12482459071595e-05	2.27647770504978e-05	0.00182272317687468	0.999987079943658	FALSE	1	No	ACOT9;ACOT9	X	23761469	TSS200;TSS200	ACOT9
723	cg06355652	-3.12975050258813	-0.000397935013169135	0.000127145921964088	0.00182276979716533	0.999987079943658	FALSE	1	No	CD59;CD59;CD59;CD59;CD59;CD59;CD59;CD59	11	33725105	3'UTR;3'UTR;3'UTR;3'UTR;3'UTR;3'UTR;3'UTR;3'UTR	CD59
724	cg16531585	3.12871790968444	2.67475654174914e-05	8.54904986310801e-06	0.00182909662697957	0.999987079943658	FALSE	1	No	MYLK;MYLK;MYLK;MYLK	3	123603306	TSS200;TSS200;TSS200;TSS200	MYLK
726	cg17285177	-3.12831759749837	-0.000336945791271008	0.000107708306707878	0.00183155482632516	0.999987079943658	FALSE	1	No		18	77402002		CTDP1
727	cg24082573	-3.1278428063963	-9.8265307938485e-06	3.14163191761226e-06	0.00183447432254644	0.999987079943658	FALSE	1	No	GSS	20	33543484	5'UTR	GSS
728	cg02778392	-3.12766805925389	-0.000220334686036306	7.0446953404917e-05	0.00183554992325206	0.999987079943658	FALSE	1	No		16	88387006		ZNF469
729	cg20094837	3.12722010525818	0.000449354632117845	0.00014369139906791	0.00183830981517042	0.999987079943658	FALSE	1	No	NBEA	13	35515575	TSS1500	NBEA
731	cg19733938	-3.12561306904222	-0.00016132679409338	5.16144482793626e-05	0.00184824240867687	0.999987079943658	FALSE	1	No	DYNC1H1	14	102510360	Body	DYNC1H1
732	cg05569086	-3.12550791479218	-0.00014411303868383	4.61086782093182e-05	0.00184889405387381	0.999987079943658	FALSE	1	No	LYNX1;LYNX1;LYNX1;LYNX1;LYNX1;LYNX1	8	143859399	1stExon;5'UTR;TSS1500;1stExon;5'UTR;TSS1500	LYNX1
733	cg12681402	3.12448279080219	0.000333399888940712	0.000106705624982852	0.00185525788200918	0.999987079943658	FALSE	1	No	RPH3A;RPH3A	12	113229989	5'UTR;5'UTR	RPH3A
734	cg11913951	-3.12414310339471	-0.000249272218872361	7.97889887315024e-05	0.00185737105898968	0.999987079943658	FALSE	1	No	NFKBIE	6	44229550	Body	NFKBIE
735	cg10397930	-3.12388772097518	-0.000175141749744008	5.60653152058019e-05	0.00185896123827782	0.999987079943658	FALSE	1	No		11	109959298		ZC3H12C
736	cg09651136	3.12357797283292	0.00031221761861475	9.99551224045753e-05	0.00186089161644608	0.999987079943658	FALSE	1	No	PKM2;PKM2;PKM2	15	72525012	TSS1500;TSS1500;TSS1500	PKM2
737	cg16895464	-3.12253747693161	-1.18577072081283e-05	3.79745873211436e-06	0.00186738960019804	0.999987079943658	FALSE	1	No	FURIN	15	91415119	5'UTR	FURIN
738	cg25406665	3.12225278712688	0.000252364356405373	8.08276502933641e-05	0.00186917114785896	0.999987079943658	FALSE	1	No	C3	19	6712357	Body	C3
739	cg26720338	3.1220904448914	6.60799163112243e-05	2.11652793144892e-05	0.00187018776251738	0.999987079943658	FALSE	1	No	JPH3	16	87635575	TSS1500	JPH3
740	cg03074946	3.12200466285535	0.000350707141679278	0.000112333958322319	0.00187072514972296	0.999987079943658	FALSE	1	No	PXN;PXN;PXN;PXN	12	120687694	5'UTR;Body;1stExon;Body	PXN
741	cg06186041	-3.12156360727535	-0.000201535112057911	6.45622314368986e-05	0.00187349041653221	0.999987079943658	FALSE	1	No	ZNF205;ZNF205	16	3170468	3'UTR;3'UTR	ZNF205
742	cg13353942	3.12091207640768	0.000298236345911204	9.55606369579268e-05	0.00187758217649351	0.999987079943658	FALSE	1	No		1	47010223		KNCN
743	cg21998840	3.12074793882416	0.000298361478139718	9.56057598974608e-05	0.00187861429381764	0.999987079943658	FALSE	1	No	MAD1L1;MAD1L1;MAD1L1	7	2212030	Body;Body;Body	MAD1L1
744	cg07150036	-3.12072053844314	-0.000197681390238262	6.33447909875587e-05	0.00187878664164784	0.999987079943658	FALSE	1	No	DEF8;DEF8	16	90017616	5'UTR;Body	DEF8
745	cg15724937	3.120499626032	0.000222924862549271	7.14388364893797e-05	0.00188017670797415	0.999987079943658	FALSE	1	No	RAI1	17	17598080	5'UTR	RAI1
746	cg15787985	3.12008581601484	0.000208712078372198	6.68930570117386e-05	0.00188278310865046	0.999987079943658	FALSE	1	No	MAP6D1	3	183544049	TSS1500	MAP6D1
747	cg05014721	3.11841200365008	0.000824922454016159	0.000264532862575757	0.00189335966022688	0.999987079943658	FALSE	1	No	FOXR1	11	118842387	TSS200	FOXR1
748	cg25350792	-3.11795571095894	-0.00024992808168509	8.01576753661533e-05	0.00189625237171498	0.999987079943658	FALSE	1	No	WFDC11	20	44278111	Body	WFDC11
749	cg18499545	3.11791990216531	9.876698160794e-06	3.16772029773276e-06	0.00189647955707074	0.999987079943658	FALSE	1	No	EBAG9;EBAG9;EBAG9	8	110552416	1stExon;5'UTR;5'UTR	EBAG9
750	cg25485055	3.11736778610033	0.000884107632418214	0.0002836070983861	0.001899985575426	0.999987079943658	FALSE	1	No	ADAMTS16	5	5271554	Body	ADAMTS16
751	cg04621944	-3.11671506540305	-0.000226001948994809	7.25128682770949e-05	0.00190413814287969	0.999987079943658	FALSE	1	No		1	5080448		BC037321
752	cg24623760	-3.11513353418727	-0.00035844893886311	0.000115066957781837	0.00191423440702686	0.999987079943658	FALSE	1	No		12	123610989		PITPNM2
754	cg17536039	3.11363039735202	0.000579435409495101	0.000186096400519433	0.00192387585489538	0.999987079943658	FALSE	1	No	FBRSL1	12	133154674	Body	FBRSL1
755	cg05654096	3.11334813246974	0.000469620393434883	0.00015084095110891	0.00192569133967559	0.999987079943658	FALSE	1	No	NUAK1	12	106477691	Body	NUAK1
757	cg06900355	3.11260242043196	0.000364103763586414	0.00011697727958969	0.00193049523307182	0.999987079943658	FALSE	1	No		5	150554476		CCDC69
758	cg01620077	-3.11230832128356	-0.000168723183760259	5.42115903512655e-05	0.00193239285662834	0.999987079943658	FALSE	1	No	PGK2	6	49755009	TSS200	PGK2
759	cg24058365	3.11186392836709	0.000225267148261625	7.23897809952863e-05	0.00193526348106322	0.999987079943658	FALSE	1	No	SLC16A4	1	110923328	Body	SLC16A4
760	cg19351638	3.11156074722304	0.000230700130323362	7.41428977497076e-05	0.00193722417750831	0.999987079943658	FALSE	1	No	AVPR2;AVPR2;AVPR2	X	153170390	TSS200;TSS200;Body	AVPR2
761	cg15107861	3.11100771864769	0.000186843112717659	6.00587107507649e-05	0.00194080536577543	0.999987079943658	FALSE	1	No	WFDC10A;WFDC9	20	44258271	TSS200;5'UTR	WFDC10A
763	cg09196959	3.11080647839869	0.000246426964634073	7.92164238904772e-05	0.00194211002674021	0.999987079943658	FALSE	1	No	TRIM40	6	30104440	TSS200	TRIM40
764	cg23253978	3.11041534409146	0.000417750869489502	0.00013430710155255	0.00194464809891537	0.999987079943658	FALSE	1	No	KCNA7	19	49570878	3'UTR	KCNA7
765	cg05902522	3.10949966567774	0.000340424990961451	0.000109479024782996	0.00195060188028099	0.999987079943658	FALSE	1	No	WWTR1;WWTR1;WWTR1	3	149348590	Body;Body;Body	AK309441
767	cg13672800	3.10890401567267	0.000373881793362063	0.000120261607137835	0.00195448382128631	0.999987079943658	FALSE	1	No	C20orf141	20	2795194	TSS1500	C20orf141
768	cg04424544	3.10843753280643	0.000473190115506458	0.000152227641865861	0.0019575289221469	0.999987079943658	FALSE	1	No		9	138193722		C9orf62
769	cg09177106	-3.10683978966157	-0.000112006037236347	3.60514364496883e-05	0.00196799175734442	0.999987079943658	FALSE	1	No		11	69451645		CCND1
771	cg20018912	3.10587346839232	1.80348326056089e-05	5.80668619927528e-06	0.00197434466263808	0.999987079943658	FALSE	1	No	INSM2	14	36003211	TSS200	INSM2
774	cg11771602	3.1053863802396	0.000429028162109189	0.000138156129246657	0.00197755408250253	0.999987079943658	FALSE	1	No		2	134976155		MGAT5
775	cg05003554	-3.1050853740554	-0.000316182308097236	0.000101827251108489	0.00197953980834196	0.999987079943658	FALSE	1	No	CDH10	5	24488076	Body	CDH10
777	cg10324224	3.10379863292265	0.000461478913020188	0.000148681975732956	0.00198804908486526	0.999987079943658	FALSE	1	No	TTC13;TTC13;ARV1	1	231115997	TSS1500;TSS1500;Body	ARV1
780	cg12373934	-3.10201367066738	-5.22291186582086e-05	1.68371658552271e-05	0.00199990883523553	0.999987079943658	FALSE	1	No	WRAP53;TP53;WRAP53;TP53;WRAP53;TP53;TP53;WRAP53	17	7590932	TSS1500;TSS200;5'UTR;TSS200;5'UTR;TSS200;TSS200;TSS1500	TP53
781	cg19598189	3.1016713119075	0.000223821533439007	7.21615899723943e-05	0.00200219097932974	0.999987079943658	FALSE	1	No	PKIA;PKIA	8	79513961	Body;Body	PKIA
782	cg19428602	-3.10125277710728	-0.000279922472062072	9.02610951704402e-05	0.00200498416242381	0.999987079943658	FALSE	1	No	MYH16	7	98889946	Body	MYH16
783	cg24294013	3.10021796846226	0.00015950649725001	5.14500912105631e-05	0.00201190557473367	0.999987079943658	FALSE	1	No	PEX14	1	10601833	Body	PEX14
784	cg08011119	3.09988800350912	0.000230114874236295	7.42332864851253e-05	0.00201411719180032	0.999987079943658	FALSE	1	No	C1QL2	2	119913996	3'UTR	C1QL2
786	cg00773359	-3.09902217708787	-0.000282040381925915	9.10094751857977e-05	0.00201993109916312	0.999987079943658	FALSE	1	No	HEATR2	7	805214	Body	HEATR2
788	cg22599229	-3.09848432170106	-0.000191251630392833	6.17242530657172e-05	0.00202355049276628	0.999987079943658	FALSE	1	No	ABCC5	3	183639072	3'UTR	ABCC5
789	cg25091705	3.09795318084698	0.000326133295128758	0.000105273797275268	0.00202713055411777	0.999987079943658	FALSE	1	No	C11orf1	11	111752853	Body	C11orf1
791	cg19896824	-3.09708419145499	-0.000193644536886862	6.25247894200412e-05	0.00203300038617198	0.999987079943658	FALSE	1	No		11	128555529		FLI1
792	cg18268562	3.09700978854321	0.000553472623213972	0.000178711938612993	0.00203350368715025	0.999987079943658	FALSE	1	No	FOXR1	11	118842392	TSS200	FOXR1
793	cg14347389	3.09688446525396	4.36832079654465e-05	1.41055336276048e-05	0.00203435169975543	0.999987079943658	FALSE	1	No	BAZ1B	7	72935712	Body	BAZ1B
794	cg24076965	-3.09608977778128	-0.000212414302387749	6.8607281323725e-05	0.00203973660538481	0.999987079943658	FALSE	1	No	OCRL;OCRL	X	128675022	Body;Body	OCRL
795	cg03425262	3.09586100208818	0.000427800391427839	0.000138184624936095	0.00204128924709507	0.999987079943658	FALSE	1	No		10	134738509		C10orf93
796	cg10216414	3.09534076476439	0.000378315230123323	0.000122220866416341	0.00204482401003283	0.999987079943658	FALSE	1	No	C2orf29	2	101868516	TSS1500	C2orf29
797	cg00977696	3.09489648111833	0.000559958114336354	0.000180929513394908	0.00204784715872188	0.999987079943658	FALSE	1	No		8	144854517		SCRIB
798	cg02890457	-3.09355374195057	-2.48424181427473e-05	8.03038195388951e-06	0.00205700888561031	0.999987079943658	FALSE	1	No	KIF2C	1	45205198	TSS1500	KIF2C
799	cg03137177	3.09354917945812	0.000243123241600502	7.85903916494673e-05	0.00205704008037496	0.999987079943658	FALSE	1	No	CBS	21	44488499	Body	CBS
800	cg14130595	-3.09295489134625	-0.000278762788505166	9.01283071683694e-05	0.00206110707895248	0.999987079943658	FALSE	1	No		9	139254689		GPSM1
801	cg11753286	3.09291506475627	5.52760918393951e-05	1.78718428026898e-05	0.00206137989554233	0.999987079943658	FALSE	1	No	GPSM3;NOTCH4	6	32164000	TSS1500;Body	NOTCH4
803	cg20631351	3.09264117123428	0.000364624106844198	0.000117900553816489	0.00206325699618909	0.999987079943658	FALSE	1	No	PALM;PALM	19	711001	Body;Body	PALM
804	cg15674422	-3.09232297520509	-3.17155186733041e-05	1.02562115689745e-05	0.00206543969266095	0.999987079943658	FALSE	1	No		11	123172362		MIR4493
805	cg02629791	3.0920424698472	0.000185655186476408	6.00428966571026e-05	0.00206736560664007	0.999987079943658	FALSE	1	No		13	107332814		ARGLU1
806	cg08844770	-3.091898340493	-0.000487440973892488	0.000157651035129042	0.00206835582233797	0.999987079943658	FALSE	1	No	EEF2;SNORD37	19	3982903	Body;TSS1500	SNORD37
807	cg20270653	3.09165980745728	0.000388037205694815	0.000125510964938265	0.00206999558012603	0.999987079943658	FALSE	1	No	WBSCR17	7	70962720	Body	MIR3914-1
808	cg16826718	3.09141936939433	0.000171692662863547	5.553845737118e-05	0.00207164964308652	0.999987079943658	FALSE	1	No	HRK	12	117318659	3'UTR	HRK
809	cg04772328	3.09090201308699	0.000403957186936049	0.000130692330337772	0.00207521285054742	0.999987079943658	FALSE	1	No	C2orf77;KLHL23;PHOSPHO2	2	170549930	Body;TSS1500;TSS1500	C2orf77
812	cg20327862	3.09047825416695	0.000236637350346877	7.65698157001477e-05	0.0020781356175466	0.999987079943658	FALSE	1	No	C8orf47;C8orf47	8	99076531	TSS1500;TSS1500	C8orf47
813	cg13476133	3.09016739756588	0.000121341002206625	3.9266805514227e-05	0.00208028207575273	0.999987079943658	FALSE	1	No	GCK;GCK;GCK	7	44185646	Body;Body;Body	GCK
814	cg25844612	3.08966192882267	0.000270438320568688	8.75300685961262e-05	0.00208377667829482	0.999987079943658	FALSE	1	No	BEND7;BEND7	10	13510336	Body;Body	BEND7
815	cg09495303	-3.08963291598711	-0.000753337939249617	0.000243827651936098	0.0020839774247452	0.999987079943658	FALSE	1	No	CHRNE;C17orf107	17	4804838	Body;3'UTR	C17orf107
816	cg10287545	-3.08933984264594	-0.000398201851692782	0.000128895450800172	0.00208600626330541	0.999987079943658	FALSE	1	No	TBC1D24	16	2547038	Body	TBC1D24
817	cg01983492	-3.08921436597957	-0.000192344292863715	6.22631744115704e-05	0.00208687544689025	0.999987079943658	FALSE	1	No		12	93858750		MRPL42
819	cg05433642	3.08781621310393	0.000223228919557594	7.22934605402566e-05	0.00209658307375371	0.999987079943658	FALSE	1	No	MBNL2;MBNL2	13	97873992	TSS1500;TSS1500	MBNL2
820	cg22046187	-3.08763299544723	-9.77214034946212e-05	3.1649293694786e-05	0.00209785825826865	0.999987079943658	FALSE	1	No	TMEM18	2	674845	Body	TMEM18
821	cg04751533	-3.08723555259749	-0.000317328797173712	0.00010278736162737	0.00210062688881964	0.999987079943658	FALSE	1	No	AFAP1;AFAP1	4	7790161	Body;Body	AFAP1-AS1
822	cg25716149	3.08722248396927	0.000215313833725306	6.97435428911736e-05	0.00210071798332345	0.999987079943658	FALSE	1	No		3	33763505		CLASP2
823	cg07906116	-3.08693291141696	-0.000174202364583286	5.64321835239768e-05	0.00210273737239769	0.999987079943658	FALSE	1	No		3	14287306		AX747368
824	cg08216584	-3.086413084341	-0.000151423006135609	4.90611599930863e-05	0.00210636696190541	0.999987079943658	FALSE	1	No	SLC4A4;SLC4A4	4	72056209	5'UTR;5'UTR	SLC4A4
825	cg22365167	3.08631121545962	0.00016492677638352	5.34381547646221e-05	0.00210707891559955	0.999987079943658	FALSE	1	No	AHNAK;AHNAK	11	62306861	5'UTR;5'UTR	AHNAK
826	cg16986921	-3.085997262958	-9.7261661736704e-05	3.15170926767046e-05	0.00210927449664008	0.999987079943658	FALSE	1	No	PLCE1;PLCE1	10	95753828	1stExon;5'UTR	PLCE1
827	cg03162506	3.08594644202454	0.00030670107035157	9.93863879732008e-05	0.0021096301030948	0.999987079943658	FALSE	1	No		22	38580953		PLA2G6
829	cg06385202	3.08554544344804	0.000450496159824506	0.000146002114725325	0.00211243792105596	0.999987079943658	FALSE	1	No	ADARB2	10	1367612	Body	ADARB2
830	cg22942210	3.08522930064828	0.000283463714728751	9.1877681399301e-05	0.00211465399420753	0.999987079943658	FALSE	1	No		14	69654470		EXD2
831	cg19520498	-3.08481440574663	-0.00024251563440254	7.86159562632888e-05	0.00211756553405613	0.999987079943658	FALSE	1	No	MUC2	11	1102508	Body	MUC2
833	cg06165395	3.0838447110532	0.000198860768564652	6.44846894695733e-05	0.00212438477449361	0.999987079943658	FALSE	1	No	GRIK3	1	37500790	TSS1500	GRIK3
835	cg24167422	-3.08235023417021	-0.000285340688227101	9.25724419840036e-05	0.00213493399836487	0.999987079943658	FALSE	1	No		1	9243600		mir-34
836	cg15206330	3.08176509000656	3.84376821744111e-05	1.24726191165756e-05	0.00213907751553657	0.999987079943658	FALSE	1	No	TP53;WRAP53;TP53;WRAP53;WRAP53;TP53;TP53;WRAP53	17	7591591	TSS1500;5'UTR;TSS1500;TSS200;TSS200;TSS1500;TSS1500;5'UTR	WRAP53
839	cg25741118	3.08111480731913	0.000208486918536941	6.76660662048956e-05	0.00214369095936354	0.999987079943658	FALSE	1	No	LDLRAD1	1	54482237	Body	LDLRAD1
840	cg12510502	3.07983443893617	0.000348090441560212	0.000113022452492754	0.00215280129224261	0.999987079943658	FALSE	1	No	SLC22A18;SLC22A18	11	2942176	Body;Body	SLC22A18
841	cg23340214	-3.07865675594147	-0.00050573204903801	0.000164270358513336	0.00216121237242151	0.999987079943658	FALSE	1	No		12	106974225		RFX4
843	cg23936294	3.07826264928717	0.000220825137930696	7.17369383609397e-05	0.00216403384053226	0.999987079943658	FALSE	1	No	FGFR2;FGFR2;FGFR2;FGFR2;FGFR2;FGFR2;FGFR2;FGFR2;FGFR2	10	123325021	Body;Body;Body;Body;Body;Body;Body;Body;Body	FGFR2
844	cg03267220	3.07826022424004	0.000325253588566867	0.000105661498662663	0.00216405121227598	0.999987079943658	FALSE	1	No	FAM184B	4	17710911	Body	FAM184B
845	cg13344867	-3.07800512510333	-0.000155896577500712	5.06485763227826e-05	0.00216587932214379	0.999987079943658	FALSE	1	No	NFE2L2;NFE2L2;NFE2L2	2	178095625	Body;Body;Body	NFE2L2
846	cg14262740	3.07772420388237	0.000771264782250885	0.000250595807537914	0.00216789412152386	0.999987079943658	FALSE	1	No	OR4N5	14	20612220	1stExon	OR4N5
847	cg25622628	-3.07766550214763	-1.08679874999779e-05	3.53124389001797e-06	0.00216831535457156	0.999987079943658	FALSE	1	No	C19orf24	19	1275762	1stExon	C19orf24
848	cg12885751	-3.07561803754891	-5.37744247543081e-05	1.74841037143752e-05	0.00218305472549738	0.999987079943658	FALSE	1	No		13	100085073		MIR548AN
849	cg00962740	3.07536423767305	0.000263185440523311	8.55786242485697e-05	0.00218488818794927	0.999987079943658	FALSE	1	No	SDCCAG8	1	243507532	Body	MIR4677
850	cg16745616	3.0752913772337	0.00012808261022831	4.16489348542719e-05	0.00218541479651849	0.999987079943658	FALSE	1	No	ANGPTL4;ANGPTL4	19	8428856	TSS200;TSS200	ANGPTL4
854	cg23251200	3.0736634414211	0.000226538818732978	7.37031958932494e-05	0.00219721136821914	0.999987079943658	FALSE	1	No		10	125835213		CHST15
856	cg27405644	3.07279865376415	2.37462741422099e-05	7.72789786051256e-06	0.00220350167197676	0.999987079943658	FALSE	1	No	CNTNAP1;CCR10	17	40834479	TSS200;TSS1500	CNTNAP1
857	cg24349832	3.07101851610115	0.000246870118281191	8.03870497643915e-05	0.0022165021593958	0.999987079943658	FALSE	1	No	TMEM51;TMEM51;C1orf126;TMEM51;TMEM51	1	15478848	TSS1500;TSS200;Body;TSS200;TSS1500	C1orf126
859	cg02483627	-3.07078383864294	-0.00012246802538559	3.98816822742274e-05	0.00221822127326745	0.999987079943658	FALSE	1	No	CDC73	1	193093934	Body	CDC73
860	cg21239840	-3.07076711780931	-0.000246280049513014	8.02014741152729e-05	0.00221834380732619	0.999987079943658	FALSE	1	No	MOBKL2B	9	27530289	TSS1500	MOB3B
861	cg14138171	3.07029353888984	0.000311396135401604	0.000101422268410922	0.00222181688343768	0.999987079943658	FALSE	1	No	CIR1;SCRN3	2	175261646	TSS1500;5'UTR	SCRN3
862	cg14591419	-3.07003468374546	-0.000407387856039018	0.000132698128198996	0.00222371735423337	0.999987079943658	FALSE	1	No	TEX101;TEX101	19	43919003	TSS200;Body	TEX101
863	cg15361789	3.06987531058346	0.000227790799084992	7.42019711027605e-05	0.00222488818752324	0.999987079943658	FALSE	1	No		3	177248003		AK056252
864	cg02474926	-3.06986068384499	-8.91133954865268e-05	2.90284819618956e-05	0.00222499567106541	0.999987079943658	FALSE	1	No	PARP11	12	3930923	Body	PARP11
866	cg03999130	-3.06902774144155	-0.00022361567463921	7.28620571328479e-05	0.00223112436249711	0.999987079943658	FALSE	1	No		15	45571217		SLC28A2
867	cg25399309	3.06860899088704	0.000231865052126243	7.55603117943084e-05	0.00223421133191084	0.999987079943658	FALSE	1	No	MAST4;MAST4	5	66462293	Body;Body	BC080587
870	cg08537300	-3.06799389642198	-0.000124115511317173	4.04549407552347e-05	0.00223875283309058	0.999987079943658	FALSE	1	No		5	179058959		HNRNPH1
871	cg00420246	-3.0678090218598	-0.000108145572507842	3.52517290800196e-05	0.00224011949571421	0.999987079943658	FALSE	1	No	ADAMTS10	19	8653285	Body	ADAMTS10
872	cg12544951	-3.06724741108407	-0.000109888284962519	3.58263518506585e-05	0.00224427583472275	0.999987079943658	FALSE	1	No	PAX1	20	21695343	Body	PAX1
873	cg15476885	-3.06700805676607	-0.000126262839030625	4.11680819527286e-05	0.00224604938654694	0.999987079943658	FALSE	1	No	C12orf69;C12orf60	12	14968227	TSS1500;5'UTR	C12orf69
874	cg08892175	-3.06685083145327	-0.00023675316385793	7.71974826521777e-05	0.00224721508453776	0.999987079943658	FALSE	1	No		16	83979981		OSGIN1
875	cg16203491	-3.06666843366408	-0.000241109492891316	7.86226154234861e-05	0.00224856811204883	0.999987079943658	FALSE	1	No		13	112547459		SOX1
876	cg16480132	-3.06640595568777	-1.70956083063499e-05	5.57512884901618e-06	0.00225051648748671	0.999987079943658	FALSE	1	No	LOC401431;ATP6V0E2;ATP6V0E2	7	149571111	TSS200;1stExon;1stExon	LOC401431
877	cg19616851	-3.06639578804348	-0.000425599578580327	0.000138794731012816	0.00225059199314414	0.999987079943658	FALSE	1	No		7	63363811		BC042811
878	cg13392141	3.06586445397516	7.38571206369878e-05	2.40901454535035e-05	0.00225454095648527	0.999987079943658	FALSE	1	No	AK5;AK5;AK5	1	77748391	Body;5'UTR;1stExon	AK5
879	cg27364012	-3.06580751749618	-0.000356456494104402	0.000116268386736659	0.00225496449507486	0.999987079943658	FALSE	1	No	SESN1	6	109322605	Body	SESN1
880	cg17783509	-3.06571041397112	-0.000214127804150452	6.984606346856e-05	0.0022556869964912	0.999987079943658	FALSE	1	No	PHOX2B	4	41751001	TSS200	PHOX2B
881	cg04512965	3.06499570024682	0.000257786321385679	8.4106584999424e-05	0.00226101138660671	0.999987079943658	FALSE	1	No	RFX2;RFX2	19	6038846	Body;Body	RFX2
882	cg13564702	3.06494503337888	0.000178683233903932	5.82990011102896e-05	0.00226138927633653	0.999987079943658	FALSE	1	No	PNLDC1	6	160220519	TSS1500	PNLDC1
883	cg00511464	3.06491973513788	0.000239646607565725	7.81901740584876e-05	0.00226157798042574	0.999987079943658	FALSE	1	No	RBM47;RBM47	4	40518041	5'UTR;TSS200	RBM47
884	cg14024126	3.06470121534713	0.000166233877962146	5.42414631252454e-05	0.00226320856039583	0.999987079943658	FALSE	1	No	DYNC1H1	14	102452368	Body	DYNC1H1
886	cg05116424	3.06409264147838	0.000209534502231972	6.83838665305088e-05	0.00226775538838244	0.999987079943658	FALSE	1	No	TRNP1	1	27324982	3'UTR	TRNP1
888	cg06700877	-3.06212409487858	-0.000170214020974238	5.55869114706754e-05	0.00228252045977338	0.999987079943658	FALSE	1	No	PSD	10	104169610	Body	PSD
889	cg12902183	-3.06210421036473	-0.000546179940982778	0.000178367522285508	0.00228267005264658	0.999987079943658	FALSE	1	No	IGFBP3;IGFBP3	7	45959833	Body;Body	IGFBP3
890	cg20239565	-3.06189442662872	-0.0002743812730921	8.96116047326313e-05	0.0022842488218366	0.999987079943658	FALSE	1	No	HEXDC	17	80394416	Body	HEXDC
891	cg12879242	-3.06110013738293	-0.000113415063782426	3.70504258901472e-05	0.0022902354904388	0.999987079943658	FALSE	1	No	KCNN2	5	113696517	TSS1500	KCNN2
892	cg27105598	-3.06077391246713	-0.000258045088717575	8.43071380301913e-05	0.00229269846302655	0.999987079943658	FALSE	1	No	PARD3B;PARD3B;PARD3B	2	205520167	Body;Body;Body	PARD3B
894	cg15200009	-3.06047187479924	-0.000141808372737886	4.6335460196702e-05	0.00229498099129061	0.999987079943658	FALSE	1	No		1	55909399		Y_RNA
895	cg06123358	3.06011749203726	0.000235803199634113	7.70569104773584e-05	0.00229766175604703	0.999987079943658	FALSE	1	No		2	15830876		AK093525
896	cg22156925	-3.05961260242858	-0.000117498382160291	3.84030259474765e-05	0.00230148601035102	0.999987079943658	FALSE	1	No	CCDC132	7	92941693	Body	CCDC132
898	cg25567337	3.05862124696811	2.87297366365096e-05	9.39303506931045e-06	0.00230901197352547	0.999987079943658	FALSE	1	No	C20orf166;C20orf166;C20orf200	20	61148178	1stExon;5'UTR;5'UTR	C20orf166
899	cg22984616	-3.05752359749687	-2.34767856695465e-05	7.67836614205251e-06	0.00231737122476262	0.999987079943658	FALSE	1	No	BAG2	6	57037535	1stExon	BAG2
900	cg20699323	3.05748902109089	0.000406678622709974	0.000133010656752865	0.00231763499528007	0.999987079943658	FALSE	1	No	OC90;OC90	8	133071588	1stExon;5'UTR	OC90
901	cg01597891	3.05701435060586	0.000240144512459176	7.85552453856104e-05	0.00232125886642237	0.999987079943658	FALSE	1	No	INA	10	105037796	1stExon	INA
902	cg05097579	3.05699690921011	0.000298375325577788	9.76040651787522e-05	0.00232139212173659	0.999987079943658	FALSE	1	No		3	136750029		AX746877
903	cg23345317	-3.05657354117871	-0.000349850521017052	0.000114458401312386	0.00232462888197191	0.999987079943658	FALSE	1	No	PCNXL3	11	65402736	Body	MIR4690
904	cg06297391	-3.05629524618491	-9.84332385193212e-05	3.2206717803914e-05	0.00232675877626142	0.999987079943658	FALSE	1	No	NHLRC4	16	616827	TSS1500	NHLRC4
905	cg05437059	3.05541487349958	0.00021932627027245	7.17828116157726e-05	0.00233350839347137	0.999987079943658	FALSE	1	No	KCNE1L	X	108868775	TSS1500	KCNE1L
906	cg16805994	3.05519517855115	7.41558593956414e-05	2.42720530315866e-05	0.00233519554393331	0.999987079943658	FALSE	1	No	ETV1;ETV1;ETV1;ETV1	7	14028845	5'UTR;5'UTR;5'UTR;5'UTR	ETV1
907	cg01886385	3.0546393217143	0.000139395900308441	4.56341602484875e-05	0.00233946925497233	0.999987079943658	FALSE	1	No	TNXB	6	32037342	Body	TNXB
908	cg19312427	-3.05392866037784	-0.000310720382035422	0.000101744479518057	0.00234494363651831	0.999987079943658	FALSE	1	No	NEK7	1	198174503	5'UTR	NEK7
909	cg26752613	-3.05388752294529	-0.000253891138010901	8.31370298032581e-05	0.00234526088691454	0.999987079943658	FALSE	1	No	NOD1	7	30492160	Body	NOD1
912	cg26341268	3.05315423685503	3.01504321197676e-05	9.87517491118455e-06	0.00235092257540484	0.999987079943658	FALSE	1	No	SIK3;SIK3	11	116968963	1stExon;5'UTR	SIK3
913	cg01573616	3.05308331865939	3.63841673364622e-05	1.19171878193087e-05	0.00235147079811884	0.999987079943658	FALSE	1	No		5	31639089		PDZD2
914	cg01173186	-3.05273868555662	-0.000360842416190482	0.000118202851065416	0.00235413660442729	0.999987079943658	FALSE	1	No	NRSN1	6	24126221	TSS200	NRSN1
915	cg00994876	-3.05226906950177	-0.000314648731190489	0.000103086826235096	0.00235777364320906	0.999987079943658	FALSE	1	No	ING5	2	242663243	Body	ING5
916	cg20515900	-3.05216959113014	-2.35571250432832e-05	7.71815731070192e-06	0.00235854473553538	0.999987079943658	FALSE	1	No	PCGF5	10	92980241	TSS200	PCGF5
917	cg11813246	3.05185502412039	3.87611090284339e-05	1.27008356301609e-05	0.00236098457961316	0.999987079943658	FALSE	1	No	RIMKLA	1	42846740	1stExon	RIMKLA
918	cg26071642	-3.05184355966859	-0.000364758517463021	0.000119520712753255	0.00236107354389832	0.999987079943658	FALSE	1	No	DIAPH2;RPA4;DIAPH2	X	96138787	Body;TSS1500;Body	RPA4
919	cg11278204	3.05153169536163	0.000121642292530504	3.98627000058369e-05	0.00236349479495295	0.999987079943658	FALSE	1	No	SDK1	7	3341875	Body	SDK1
920	cg23057284	-3.05141625050412	-0.000165027843332551	5.40823767669479e-05	0.0023643916629795	0.999987079943658	FALSE	1	No	IER5L;IER5L	9	131938815	3'UTR;1stExon	IER5L
921	cg23030894	3.05131002682529	6.68494410755946e-05	2.19084394859567e-05	0.00236521716935829	0.999987079943658	FALSE	1	No	ZNF585B	19	37701637	TSS200	ZNF585B
922	cg01225317	3.05130877884818	4.82675716839746e-05	1.58186454345649e-05	0.00236522686945542	0.999987079943658	FALSE	1	No	CDK18;CDK18;CDK18;CDK18;CDK18;CDK18	1	205473878	1stExon;5'UTR;1stExon;5'UTR;5'UTR;1stExon	CDK18
923	cg10858572	3.05107602147912	4.26092816339332e-05	1.39653293900152e-05	0.00236703665087911	0.999987079943658	FALSE	1	No	CSPP1;CSPP1	8	67976441	TSS200;TSS200	CSPP1
924	cg18853775	3.05061654021337	9.14242296053206e-05	2.99690991641073e-05	0.00237061303147836	0.999987079943658	FALSE	1	No	SYDE1	19	15218139	TSS200	SYDE1
925	cg10809449	-3.05061042538244	-0.000290802237537067	9.5325917435233e-05	0.00237066065978537	0.999987079943658	FALSE	1	No	COL6A1	21	47421947	Body	COL6A1
926	cg08573435	3.04993794374286	0.000685201209100609	0.000224660705148557	0.00237590396799531	0.999987079943658	FALSE	1	No		7	1398116		MICALL2
927	cg07354581	3.04985187201986	0.00014531129021358	4.76453599424625e-05	0.00237657583276255	0.999987079943658	FALSE	1	No		15	35585747		ANP32AP1
928	cg23445294	-3.04983663542123	-0.000162236332757738	5.31950894921723e-05	0.00237669478584473	0.999987079943658	FALSE	1	No		3	81533970		GBE1
929	cg10786221	3.04963531576838	4.70299471741474e-05	1.54214987382181e-05	0.00237826701402268	0.999987079943658	FALSE	1	No	THAP2;ZFC3H1;ZFC3H1	12	72057484	TSS1500;5'UTR;1stExon	THAP2
930	cg06649520	-3.04908010828419	-2.17698946701859e-05	7.139823781946e-06	0.00238260791443957	0.999987079943658	FALSE	1	No	ARFIP1;TIGD4;ARFIP1;ARFIP1;TIGD4	4	153700671	TSS1500;5'UTR;TSS1500;TSS1500;1stExon	TIGD4
931	cg21971035	-3.04885584082652	-7.58669461438582e-06	2.4883743313784e-06	0.00238436341412795	0.999987079943658	FALSE	1	No	HCCA2;LOC338651;DUSP8	11	1593797	Body;TSS200;TSS1500	LOC338651
932	cg01727348	-3.04835872873519	-0.000111265208383827	3.65000376546866e-05	0.00238825889258256	0.999987079943658	FALSE	1	No	DCST1;DCST1;DCST2	1	155005190	TSS1500;TSS1500;Body	DCST2
933	cg14988565	3.04814759523577	0.000179009545392109	5.87273220207247e-05	0.00238991514644773	0.999987079943658	FALSE	1	No	ROMO1;NFS1	20	34287060	TSS200;Body	NFS1
934	cg04101806	3.04796577324042	0.000234076476315535	7.67976065776744e-05	0.0023913423082432	0.999987079943658	FALSE	1	No	AFF3;AFF3	2	100722584	TSS1500;5'UTR	AFF3
935	cg10155200	-3.04756241879087	-0.000184500632229923	6.05403948717561e-05	0.00239451111970788	0.999987079943658	FALSE	1	No	ITGB1BP2;BCYRN1	X	70522390	Body;Body	ITGB1BP2
937	cg01132443	3.04722771572919	0.000132481157210048	4.34759622742358e-05	0.00239714351984919	0.999987079943658	FALSE	1	No	MFSD11	17	74735058	Body	MFSD11
938	cg04874562	-3.04642315242	-0.000448713176766073	0.000147291808890576	0.00240348218010622	0.999987079943658	FALSE	1	No	OR51I1	11	5462540	1stExon	OR51I1
939	cg27252696	3.04466166638224	0.000135369707133507	4.44613300151531e-05	0.00241741356299389	0.999987079943658	FALSE	1	No	SIM1	6	100912940	TSS1500	SIM1
940	cg25996061	-3.04439150603726	-0.000230043582264259	7.55630745283794e-05	0.00241955676826942	0.999987079943658	FALSE	1	No		2	42328001		PKDCC
941	cg11161497	-3.04373994963013	-0.000157077307676199	5.1606678059105e-05	0.00242473279363831	0.999987079943658	FALSE	1	No	FLJ22536	6	21826525	Body	LINC00340
943	cg12509435	3.04249874563058	2.62621586987318e-05	8.63177305707936e-06	0.00243462114678305	0.999987079943658	FALSE	1	No	CCDC41;CCDC41;LOC144486	12	94853886	TSS200;TSS200;Body	LOC144486
944	cg09873772	3.04184036214741	0.000274685427285247	9.03023809873211e-05	0.0024398813183795	0.999987079943658	FALSE	1	No	GLYR1	16	4896197	Body	GLYR1
945	cg16689211	-3.04161257840131	-0.000253194198482039	8.3243408539269e-05	0.00244170362795894	0.999987079943658	FALSE	1	No	SNORD114-10;SNORD114-9	14	101432414	TSS1500;Body	SNORD114-9
946	cg03689146	3.04156511622954	0.000823762972891981	0.000270835225093965	0.00244208349069581	0.999987079943658	FALSE	1	No		7	52341810		POM121L12
947	cg01119374	-3.04151897940949	-0.000241252315351841	7.93196810491974e-05	0.00244245279795039	0.999987079943658	FALSE	1	No		2	109742964		LOC100287216
948	cg06039074	-3.04140340278426	-0.000117917597683469	3.87707850841229e-05	0.00244337816865151	0.999987079943658	FALSE	1	No	ANKRD11	16	89502388	5'UTR	AK097694
949	cg10149296	3.04119563611818	0.00032209739038191	0.000105911433831018	0.00244504247264064	0.999987079943658	FALSE	1	No		2	20795912		HS1BP3
951	cg09530108	3.03992637630525	0.000184099689177849	6.05605749576096e-05	0.00245523240835954	0.999987079943658	FALSE	1	No	CRIM1	2	36586710	Body	CRIM1
952	cg08271180	-3.03907155338701	-0.000111082303482729	3.65513945727699e-05	0.00246211707177788	0.999987079943658	FALSE	1	No	EFR3A	8	132997218	Body	EFR3A
953	cg14845020	-3.03891272069241	-0.000505596869602958	0.000166374264769196	0.00246339824398266	0.999987079943658	FALSE	1	No	BMP7	20	55833416	Body	BMP7
954	cg02568531	3.03888022816138	0.000296402183701758	9.75366455561465e-05	0.00246366040971345	0.999987079943658	FALSE	1	No	PNPLA2	11	820843	Body	PNPLA2
955	cg26891849	3.03826855898883	5.16606795476477e-05	1.70033288844094e-05	0.00246860043428761	0.999987079943658	FALSE	1	No	LSM11	5	157170825	1stExon	LSM11
956	cg25582401	3.03731333610468	0.000284492065555736	9.36656953281591e-05	0.00247633327317368	0.999987079943658	FALSE	1	No	AGAP2;AGAP2	12	58133411	TSS1500;Body	AGAP2
957	cg03343534	-3.03727468363635	-1.17983386632039e-05	3.88451486682081e-06	0.00247664664448856	0.999987079943658	FALSE	1	No	UTP23	8	117778609	TSS200	EIF3H
958	cg23690380	-3.03700292326017	-7.4624945374305e-05	2.45719043609601e-05	0.0024788509433987	0.999987079943658	FALSE	1	No	PRMT5;PRMT5;PRMT5;PRMT5	14	23398654	1stExon;5'UTR;1stExon;5'UTR	PRMT5
959	cg01429996	-3.03672950438514	-7.98749958679081e-05	2.63029669756776e-05	0.00248107050998246	0.999987079943658	FALSE	1	No	NANS	9	100819542	Body	NANS
960	cg24721964	3.0367256193067	0.000228141452563244	7.51274501432665e-05	0.00248110206149582	0.999987079943658	FALSE	1	No	CLRN1;CLRN1	3	150662697	TSS1500;Body	CLRN1
961	cg24664351	3.03661556761331	0.000159315408594121	5.24647934672015e-05	0.00248199596654056	0.999987079943658	FALSE	1	No		1	208466157		PLXNA2
963	cg20095560	3.03613772572217	0.000226727346076738	7.46762388793839e-05	0.00248588070716021	0.999987079943658	FALSE	1	No	VSTM2B	19	30054873	3'UTR	VSTM2B
964	cg11998497	3.03550738575009	0.000365651932176166	0.000120458258112857	0.00249101374842894	0.999987079943658	FALSE	1	No	ARHGEF4;ARHGEF4	2	131688028	5'UTR;5'UTR	ARHGEF4
967	cg02544002	-3.03531789098281	-0.00038208868940534	0.000125880946618617	0.00249255875805009	0.999987079943658	FALSE	1	No	PLXND1	3	129323778	Body	PLXND1
968	cg01798589	-3.03521022787873	-0.000136353900529833	4.49240383013369e-05	0.00249343696008038	0.999987079943658	FALSE	1	No	STAC	3	36421572	TSS1500	STAC
969	cg06895831	-3.03410155158747	-0.000236889295278652	7.80755987401639e-05	0.00250249688791914	0.999987079943658	FALSE	1	No	ABCA4	1	94587076	TSS1500	ABCA4
970	cg11682012	-3.03403233218983	-3.35263648696849e-05	1.1050101382897e-05	0.00250306353765373	0.999987079943658	FALSE	1	No	SLC37A4;SLC37A4;SLC37A4;SLC37A4;SLC37A4	11	118901739	TSS200;TSS200;TSS200;TSS200;TSS1500	SLC37A4
971	cg14521318	3.03370244768797	9.9882840841662e-05	3.29244026281431e-05	0.00250576568280851	0.999987079943658	FALSE	1	No	LGMN;LGMN	14	93215078	TSS200;TSS200	LGMN
973	cg25315362	3.03341409583671	0.000335560790866137	0.000110621491251948	0.00250812981648231	0.999987079943658	FALSE	1	No	LSAMP	3	116164576	TSS200	LSAMP
974	cg08465526	-3.03307148013375	-0.000196864863006767	6.49061073226292e-05	0.00251094150578304	0.999987079943658	FALSE	1	No	TELO2	16	1555168	Body	TELO2
976	cg12296772	-3.03280392192927	-0.000196808903738111	6.48933820993329e-05	0.00251313924181363	0.999987079943658	FALSE	1	No	MTMR7	8	17271067	TSS200	MTMR7
978	cg14306330	-3.03094785888605	-0.000214386534910227	7.07325051078311e-05	0.00252843364565973	0.999987079943658	FALSE	1	No	L3MBTL;L3MBTL	20	42143045	TSS200;TSS200	L3MBTL1
979	cg25637829	-3.03060323646357	-0.000129858490509285	4.28490568962823e-05	0.00253128279111154	0.999987079943658	FALSE	1	No		10	77155545		ZNF503
980	cg10328877	3.03047960158176	0.000100947488062334	3.33107300935616e-05	0.00253230565223161	0.999987079943658	FALSE	1	No	MEIS2;MEIS2;MEIS2;MEIS2;MEIS2;MEIS2;MEIS2;MEIS2	15	37391187	1stExon;Body;5'UTR;Body;5'UTR;Body;TSS1500;Body	MEIS2
981	cg01054023	3.03000199259964	4.82595280367181e-05	1.59272265016938e-05	0.00253626058600008	0.999987079943658	FALSE	1	No	C1orf35	1	228291177	TSS200	C1orf35
982	cg20908260	-3.02976955938073	-9.54090227519312e-05	3.14905212696877e-05	0.00253818734173019	0.999987079943658	FALSE	1	No	MPI	15	75181202	TSS1500	MPI
983	cg24175561	-3.02896454989616	-0.00012576837289024	4.15219032175704e-05	0.00254487084440941	0.999987079943658	FALSE	1	No		13	56511952		7SK
984	cg07216337	3.0288623746497	8.76819054126005e-05	2.89487915154089e-05	0.00254572029577952	0.999987079943658	FALSE	1	No	JPH1	8	75233610	TSS200	JPH1
985	cg13945107	3.02874821205195	0.000129209192317839	4.26609223585148e-05	0.0025466697134395	0.999987079943658	FALSE	1	No		11	123947230		OR10G7
986	cg11060907	-3.02739362869737	-9.4669384040915e-05	3.12709200229272e-05	0.00255795971820769	0.999987079943658	FALSE	1	No	NCRNA00173;NCRNA00173	12	116971025	TSS1500;TSS1500	LINC00173
987	cg05310249	-3.02729951984019	-0.000124736301821687	4.12038191147573e-05	0.00255874578605856	0.999987079943658	FALSE	1	No	NKX2-6	8	23560590	Body	NKX2-6
988	cg14987681	-3.02689304666913	-0.000182096305789971	6.01594780464259e-05	0.00256214349902163	0.999987079943658	FALSE	1	No	STXBP5L	3	121025407	Body	STXBP5L
989	cg16028578	-3.02684947927549	-9.33414043573935e-06	3.08378084197751e-06	0.00256250792450683	0.999987079943658	FALSE	1	No	TMEM146;LONP1	19	5720624	TSS200;TSS1500	TMEM146
991	cg07928086	3.02682142313285	0.000274729558053599	9.07650368647274e-05	0.00256274262913433	0.999987079943658	FALSE	1	No		1	5907446		MIR4689
992	cg23629722	-3.02676800941386	-1.78005983507858e-05	5.88105804456182e-06	0.00256318951789844	0.999987079943658	FALSE	1	No	NCRNA00188;NCRNA00188;NCRNA00188;NCRNA00188;NCRNA00188;NCRNA00188;NCRNA00188;NCRNA00188;NCRNA00188;SNORD49A;NCRNA00188;NCRNA00188;NCRNA00188;NCRNA00188;SNORD65;NCRNA00188;NCRNA00188;NCRNA00188;NCRNA00188;NCRNA00188;NCRNA00188;NCRNA00188;NCRNA00188;NCRNA00188;NCRNA00188	17	16343399	Body;Body;Body;Body;Body;Body;Body;Body;Body;Body;Body;Body;Body;Body;TSS1500;Body;Body;Body;Body;Body;Body;Body;Body;Body;Body	SNORD49A
993	cg16563660	3.02664940830342	0.000148402263234403	4.90318643537871e-05	0.00256418205584989	0.999987079943658	FALSE	1	No	CDK17;CDK17	12	96792147	5'UTR;5'UTR	CDK17
994	cg07071764	3.02595602219821	0.000333135726399372	0.00011009271911274	0.00256999185368828	0.999987079943658	FALSE	1	No	FAT3	11	92441315	Body	FAT3
995	cg15514496	3.02555325461101	0.000184711322901978	6.10504285854081e-05	0.00257337213065097	0.999987079943658	FALSE	1	No		18	12287561		CIDEA
997	cg12742475	3.02387219491649	0.000117154749797374	3.8743287495525e-05	0.00258752466945757	0.999987079943658	FALSE	1	No		15	75233485		COX5A
998	cg04674832	-3.02383966449334	-0.000203014154862876	6.7137870187602e-05	0.00258779923930665	0.999987079943658	FALSE	1	No		2	72078638		DYSF
999	cg03658716	-3.02304655409433	-1.82021253594449e-05	6.02111976568555e-06	0.00259450167561178	0.999987079943658	FALSE	1	No	CD3EAP;CD3EAP;PPP1R13L;PPP1R13L	19	45909670	5'UTR;1stExon;TSS200;TSS1500	PPP1R13L
1000	cg02765962	-3.02291033372338	-0.000212419460495012	7.0269851581529e-05	0.00259565444930733	0.999987079943658	FALSE	1	No	HRH2;HRH2	5	175107772	5'UTR;TSS1500	HRH2
1001	cg08079694	-3.02266056142145	-0.00010580423526238	3.5003677426692e-05	0.0025977693828421	0.999987079943658	FALSE	1	No	ZBTB7A	19	4068106	TSS1500	ZBTB7A
1002	cg03353124	3.02256029150305	0.000177321078934074	5.86658533934144e-05	0.00259861885706243	0.999987079943658	FALSE	1	No		18	5894801		TMEM200C
1003	cg09521743	-3.02252309627145	-0.000311356852299197	0.000103012232622236	0.00259893403513113	0.999987079943658	FALSE	1	No	SYNPO2L;SYNPO2L	10	75415752	1stExon;5'UTR	SYNPO2L
1005	cg19713196	3.02211332437775	0.000197817261791631	6.54565995907389e-05	0.0026024086036013	0.999987079943658	FALSE	1	No	LAD1	1	201368390	Body	LAD1
1006	cg02281680	-3.0214449469074	-1.95385778181652e-05	6.4666337336922e-06	0.00260808509379092	0.999987079943658	FALSE	1	No		15	31175500		FAN1
1007	cg02524941	3.02137692628996	0.000201144607082935	6.65738211385383e-05	0.00260866342441549	0.999987079943658	FALSE	1	No	SYNGAP1	6	33394326	Body	SYNGAP1
1008	cg10824725	-3.02074711366501	-0.000204557256591582	6.77174383999981e-05	0.00261402385368672	0.999987079943658	FALSE	1	No	KIF26A	14	104626668	Body	KIF26A
1009	cg22591040	-3.02057760382631	-0.000246107000174328	8.14768009477964e-05	0.00261546829981079	0.999987079943658	FALSE	1	No	FLNB;FLNB;FLNB;FLNB	3	58106772	Body;Body;Body;Body	FLNB
1011	cg18554976	3.02018436228183	8.67979254809366e-05	2.87392804773542e-05	0.00261882204990269	0.999987079943658	FALSE	1	No	FXYD1;FXYD1	19	35629356	TSS1500;TSS1500	FXYD1
1012	cg18626282	-3.01982107320612	-4.91240923058527e-05	1.62672195189691e-05	0.0026219238518885	0.999987079943658	FALSE	1	No	KIAA1244	6	138576734	Body	PBOV1
1013	cg23680821	-3.01979835527348	-0.000238104508368918	7.88478170912026e-05	0.0026221179318647	0.999987079943658	FALSE	1	No	C1orf59;C1orf59	1	109204316	TSS200;TSS1500	HENMT1
1014	cg17016394	3.01965619952123	7.33931683449291e-05	2.4305140550956e-05	0.00262333267157826	0.999987079943658	FALSE	1	No	OLIG1	21	34442360	TSS200	OLIG1
1015	cg26900146	3.01946954965895	0.00030500587014761	0.000101013063762163	0.0026249284022132	0.999987079943658	FALSE	1	No	PPL	16	4936043	Body	PPL
1016	cg11266582	3.01940805844	0.000231724945495621	7.67451570011851e-05	0.00262545430543477	0.999987079943658	FALSE	1	No	DAPK2	15	64275853	Body	DAPK2
1017	cg02381552	3.01903607457284	0.000409684314407914	0.000135700370677379	0.00262863775358417	0.999987079943658	FALSE	1	No		4	184977586		ENPP6
1018	cg04580344	3.01902685526012	0.00101044999048411	0.000334693939116037	0.00262871669760405	0.999987079943658	FALSE	1	No	C6orf174	6	127797022	Body	KIAA0408
1019	cg03666244	-3.01897049969859	-0.000261759518312471	8.67048943799234e-05	0.00262919931165924	0.999987079943658	FALSE	1	No		2	177008770		BC047605
1020	cg02844502	3.01845955657233	0.00032502638005106	0.000107679554408259	0.00263357859839804	0.999987079943658	FALSE	1	No		9	140189025		NRARP
1021	cg20097440	3.01791818528621	0.000180313673635537	5.97477010856862e-05	0.00263822597466206	0.999987079943658	FALSE	1	No	CYP26B1	2	72374969	TSS200	CYP26B1
1023	cg26705688	3.01754413021593	7.34022354009324e-05	2.43251572250179e-05	0.00264144142014646	0.999987079943658	FALSE	1	No	ZNF671	19	58238435	Body	ZNF671
1024	cg05217397	3.01737594373012	0.000134728863422669	4.46510033668906e-05	0.00264288835142595	0.999987079943658	FALSE	1	No	RAI1	17	17697732	Body	RAI1
1025	cg00825462	3.01716752663869	4.08920915173581e-05	1.35531392129605e-05	0.00264468239942056	0.999987079943658	FALSE	1	No	SLC35A3	1	100435485	TSS200	SLC35A3
1026	cg17725124	-3.01686566645375	-0.000212778517544587	7.05296625933972e-05	0.0026472827807257	0.999987079943658	FALSE	1	No		6	33947308		MIR1275
1028	cg02265288	-3.01570344973959	-0.000322973470043298	0.000107097224719223	0.00265731660567277	0.999987079943658	FALSE	1	No		14	97876102		BC038465
1030	cg11128944	-3.01416920329174	-0.000166182727338268	5.51338415762399e-05	0.0026706156399127	0.999987079943658	FALSE	1	No		6	114215021		FLJ34503
1031	cg07763231	-3.01406862967636	-0.000249417772101148	8.27511920748562e-05	0.00267148954961153	0.999987079943658	FALSE	1	No	SLC16A3;SLC16A3	17	80187349	5'UTR;5'UTR	SLC16A3
1032	cg17466474	3.01389910998159	0.000174192297711231	5.77963267364631e-05	0.00267296314212289	0.999987079943658	FALSE	1	No		1	244264748		ZNF238
1033	cg21880392	3.01361294434317	0.000221600805398468	7.35332670422834e-05	0.00267545239797618	0.999987079943658	FALSE	1	No	FRZB	2	183699153	3'UTR	FRZB
1034	cg04382077	3.01296331908155	0.000349020345333821	0.000115839560051535	0.00268111114577483	0.999987079943658	FALSE	1	No	CHPF2;MIR671	7	150935054	Body;TSS1500	MIR671
1035	cg21179705	3.01290457793055	0.000150830238775139	5.00614058208039e-05	0.00268162336748765	0.999987079943658	FALSE	1	No		5	109392140		LOC100289673
1037	cg18001844	3.01225030872545	0.000180112215288154	5.97932431997539e-05	0.00268733464392017	0.999987079943658	FALSE	1	No	SAMD12	8	119220574	Body	SAMD12
1038	cg12824782	3.01209724811838	0.00018906014151783	6.2766944737901e-05	0.00268867235436078	0.999987079943658	FALSE	1	No	C5orf38	5	2753928	Body	C5orf38
1039	cg01631368	-3.0119218275011	-0.000261839153969294	8.69342462936807e-05	0.00269020623549729	0.999987079943658	FALSE	1	No		4	176349632		GPM6A
1040	cg21782309	-3.01160254028357	-0.00060393506502093	0.000200536112233476	0.00269300014577339	0.999987079943658	FALSE	1	No	BRSK2	11	1473279	Body	BRSK2
1041	cg00807297	-3.01145842410743	-0.000331485261056478	0.000110074659640944	0.00269426209888939	0.999987079943658	FALSE	1	No	CTDP1;CTDP1	18	77504649	Body;Body	CTDP1
1043	cg04837832	-3.01129019083175	-0.000181262538489857	6.01943110769374e-05	0.00269573591841395	0.999987079943658	FALSE	1	No		10	101290958		DQ372722
1044	cg04852143	3.0109570917718	0.000399734743070239	0.000132760026425689	0.00269865623463248	0.999987079943658	FALSE	1	No		11	115024403		CADM1
1046	cg04640684	-3.01057663901545	-0.00014150716034158	4.70033409904679e-05	0.00270199524987631	0.999987079943658	FALSE	1	No	OXR1;OXR1	8	107763534	3'UTR;3'UTR	OXR1
1047	cg23972431	-3.01032887766952	-7.29559784197007e-05	2.4235218603816e-05	0.0027041717424771	0.999987079943658	FALSE	1	No		5	26237674		TRNA_Lys
1048	cg09241885	3.00944317811701	0.000287416784587095	9.55049713771071e-05	0.00271196542257988	0.999987079943658	FALSE	1	No	C20orf118	20	35504371	TSS200	C20orf118
1049	cg13530711	3.0093977384936	4.28704539701384e-05	1.42455260804435e-05	0.00271236582097893	0.999987079943658	FALSE	1	No	KHDRBS3	8	136478162	Body	KHDRBS3
1050	cg15865175	-3.0092882534362	-6.26618990344903e-05	2.08228304360471e-05	0.00271333078815827	0.999987079943658	FALSE	1	No	BRCA2	13	32890215	5'UTR	BRCA2
1051	cg00650795	-3.00861866140016	-0.000224954362719951	7.47699818544836e-05	0.00271923920708351	0.999987079943658	FALSE	1	No	LOC619207	10	135271052	Body	LOC619207
1052	cg17976390	3.0085932309882	0.000376610924494002	0.000125178412493569	0.00271946383474224	0.999987079943658	FALSE	1	No	RBM17;RBM17	10	6130479	TSS1500;TSS1500	RBM17
1053	cg06568346	-3.0081827714382	-0.000343235498456582	0.000114100613072949	0.0027230917883791	0.999987079943658	FALSE	1	No	SPINT4	20	44352696	Body	SPINT4
1054	cg10288307	3.00791080274835	0.000264115140430328	8.78068392816053e-05	0.0027254980948711	0.999987079943658	FALSE	1	No	PTPRN2;PTPRN2;PTPRN2	7	157563602	Body;Body;Body	LOC100506585
1055	cg11565042	3.00790134550632	0.000212749720010656	7.07302851965193e-05	0.00272558180504524	0.999987079943658	FALSE	1	No	GPR45	2	105858730	1stExon	GPR45
1058	cg01636561	3.00586689093243	4.28131692997563e-05	1.42432019957063e-05	0.00274364447095338	0.999987079943658	FALSE	1	No	DOCK10	2	225906664	Body	DOCK10
1060	cg02070113	-3.00541218842822	-0.000307887077273557	0.000102444209968609	0.00274769644833352	0.999987079943658	FALSE	1	No		16	73602654		TRNA_Lys
1061	cg11310939	3.00521234390563	0.000303194274406244	0.000100889467934305	0.00274947904953747	0.999987079943658	FALSE	1	No	MARCH3	5	126257116	5'UTR	Mar-03
1062	cg09935989	3.00507359127965	0.000429528626991185	0.000142934478622295	0.00275071733733784	0.999987079943658	FALSE	1	No	JAKMIP3	10	133921266	Body	JAKMIP3
1064	cg12510708	-3.00490465852123	-0.000324679306400281	0.000108049786364956	0.00275222565475259	0.999987079943658	FALSE	1	No	NFE2L3	7	26193805	Body	NFE2L3
1065	cg06229455	-3.00479074400583	-0.000408520725600935	0.000135956464328134	0.00275324316875002	0.999987079943658	FALSE	1	No	DNAJB6	7	157189721	Body	DNAJB6
1066	cg10665891	3.00446365975659	0.00061360997074192	0.00020423278169776	0.00275616668442854	0.999987079943658	FALSE	1	No		12	117042917		MAP1LC3B2
1067	cg27588605	3.00441699259747	0.000252604045895466	8.40775586471028e-05	0.00275658403230683	0.999987079943658	FALSE	1	No		6	99271944		POU3F2
1068	cg15624314	3.0043234766798	5.67439557893847e-05	1.88874321389968e-05	0.00275742052624774	0.999987079943658	FALSE	1	No	H3F3A;LOC440926	1	226251003	5'UTR;Body	H3F3B
1069	cg01112778	3.00416736985593	0.000352457165810157	0.000117322746178107	0.00275881740959899	0.999987079943658	FALSE	1	No	PPP2R2B;PPP2R2B;PPP2R2B;PPP2R2B	5	146460987	5'UTR;1stExon;5'UTR;1stExon	PPP2R2B
1071	cg23662142	-3.003884204047	-0.000351225371126249	0.000116923738489339	0.00276135290229098	0.999987079943658	FALSE	1	No		20	55199914		TFAP2C
1072	cg08788576	3.00386229355686	2.63183651718579e-05	8.76150855127731e-06	0.00276154917972193	0.999987079943658	FALSE	1	No	NDST2;NDST2	10	75571325	1stExon;5'UTR	NDST2
1073	cg00154333	-3.00383905180732	-1.19386525507785e-05	3.9744647915125e-06	0.00276175739673154	0.999987079943658	FALSE	1	No	ARHGAP21	10	25012173	5'UTR	ARHGAP21
1074	cg02309655	3.00372622198797	0.000151506781570187	5.04396107944601e-05	0.00276276841505507	0.999987079943658	FALSE	1	No	GNG7	19	2588629	5'UTR	BC022568
1075	cg22882523	3.00372204472902	0.000302958223134351	0.000100860938070481	0.00276280585213615	0.999987079943658	FALSE	1	No	OPLAH	8	145107012	Body	OPLAH
1076	cg03696441	3.00359499670999	4.56056903601528e-05	1.51837016675375e-05	0.00276394469314325	0.999987079943658	FALSE	1	No	EPHA7	6	94129431	TSS200	EPHA7
1077	cg18816826	3.00338227167936	0.000253188391148381	8.43010873227299e-05	0.00276585249329507	0.999987079943658	FALSE	1	No		1	237168540		BC133032
1078	cg06896987	-3.00322005213933	-0.000164271907871932	5.46985918514074e-05	0.0027673081507614	0.999987079943658	FALSE	1	No		2	177003735		BC047605
1079	cg04231319	-3.00265993026361	-0.000176604763760674	5.88161056737349e-05	0.00277233972968787	0.999987079943658	FALSE	1	No	MLLT10;MLLT10	10	21824447	Body;Body	MLLT10
1080	cg24888944	3.00262639266255	2.08007380740315e-05	6.92751456686779e-06	0.0027726412637591	0.999987079943658	FALSE	1	No	MYBL1;MYBL1	8	67525724	TSS1500;TSS1500	MYBL1
1081	cg05480110	-3.00246422241016	-0.000272134767384941	9.06371391051883e-05	0.00277409974800714	0.999987079943658	FALSE	1	No	MUC4;MUC4;MUC4	3	195534854	Body;Body;Body	MUC4
1083	cg16116949	3.00167120543523	0.000190416933928216	6.34369725716199e-05	0.00278124189457452	0.999987079943658	FALSE	1	No	LRRC41	1	46763858	Body	LRRC41
1084	cg05104447	3.00104859932829	0.000230698427816605	7.68726064177171e-05	0.00278686106029492	0.999987079943658	FALSE	1	No	FRS3	6	41739545	Body	FRS3
1085	cg21228500	3.00037492215231	0.000199722243081785	6.65657620343378e-05	0.00279295285761192	0.999987079943658	FALSE	1	No		14	78108468		SPTLC2
1086	cg08875947	-3.00018829746249	-0.00017972640880983	5.99050429474175e-05	0.00279464258564136	0.999987079943658	FALSE	1	No	ATXN7;ATXN7	3	63880859	5'UTR;5'UTR	ATXN7
1087	cg14282596	2.99917601831455	2.58091666836467e-05	8.60541913046861e-06	0.00280382422598199	0.999987079943658	FALSE	1	No	C5orf32	5	139555009	5'UTR	C5orf32
1088	cg27058018	2.99901371742387	0.000393289093224009	0.00013113947793538	0.00280529890354531	0.999987079943658	FALSE	1	No	SNORD1C	17	74553406	TSS1500	LOC100507246
1089	cg03106914	-2.99893119610734	-6.71006635426345e-05	2.23748592931149e-05	0.00280604897034096	0.999987079943658	FALSE	1	No	ZNF311	6	28963322	Body	ZNF311
1090	cg07855083	-2.99880864356745	-2.46980766305918e-05	8.2359628659768e-06	0.00280716323444273	0.999987079943658	FALSE	1	No	SATB2	2	200320871	5'UTR	SATB2
1091	cg17545182	2.99845458515558	0.000875884762365678	0.000292112065562677	0.00281038465619457	0.999987079943658	FALSE	1	No	LOC148824;OR2C3	1	247694041	Body;3'UTR	LOC148824
1092	cg06089086	2.99807255063489	5.61988447869613e-05	1.87449916030418e-05	0.00281386441477027	0.999987079943658	FALSE	1	No		20	52210841		ZNF217
1093	cg25112877	2.99800282549717	0.000264244576135468	8.81402025001919e-05	0.00281449993099576	0.999987079943658	FALSE	1	No		2	159702723		DAPL1
1094	cg13707793	-2.99785264446357	-7.9108643639941e-05	2.63884363315985e-05	0.002815869216117	0.999987079943658	FALSE	1	No	CXXC5	5	139045301	5'UTR	CXXC5
1095	cg12198913	2.9973259623014	0.000200805960514317	6.69950359219971e-05	0.00282067609362042	0.999987079943658	FALSE	1	No	TP53I11;TP53I11	11	44972718	TSS200;TSS200	TP53I11
1096	cg16246545	-2.99652190279723	-0.000333594792045261	0.000111327333110381	0.00282802899892379	0.999987079943658	FALSE	1	No	PHGDH	1	120255941	Body	PHGDH
1097	cg16829244	-2.99596126203013	-0.000283105597870885	9.44957471442895e-05	0.00283316628031989	0.999987079943658	FALSE	1	No	INPP5A	10	134491593	Body	INPP5A
1098	cg26673775	-2.99594582731572	-1.50150893754225e-05	5.01180269633765e-06	0.00283330783289648	0.999987079943658	FALSE	1	No	GNAI2	3	50273532	TSS200	GNAI2
1099	cg23536372	2.99579990113909	6.29558420104067e-05	2.10147019453699e-05	0.00283464644939216	0.999987079943658	FALSE	1	No	CTNNA2;CTNNA2	2	80136875	Body;Body	CTNNA2
1100	cg04887172	2.99577915701746	0.00035174350430954	0.000117413028756008	0.00283483678726561	0.999987079943658	FALSE	1	No	CBFA2T3	16	89041793	Body	CBFA2T3
1101	cg01897005	-2.99551938653623	-0.000133410649345137	4.45367337446618e-05	0.00283722130404076	0.999987079943658	FALSE	1	No	CCDC144A	17	16610132	Body	CCDC144A
1102	cg03164800	-2.9952755504309	-8.3065150636586e-05	2.77320564462379e-05	0.00283946122382443	0.999987079943658	FALSE	1	No	ANTXR2	4	80836552	Body	ANTXR2
1103	cg22992815	-2.99520297801366	-0.000235985889772571	7.87879457602137e-05	0.00284012819874398	0.999987079943658	FALSE	1	No		6	28641704		TRNA_Ala
1104	cg01082091	-2.99499122255976	-0.000362458285183465	0.000121021484955698	0.0028420751512417	0.999987079943658	FALSE	1	No	FZD9	7	72849243	1stExon	FZD9
1105	cg13320585	2.9949108647226	0.000245309715167738	8.19088534678173e-05	0.0028428143084439	0.999987079943658	FALSE	1	No	MIR1252;SYT1;SYT1;SYT1	12	79812901	TSS200;Body;Body;Body	MIR1252
1106	cg05869617	2.99439720247328	6.88094053307676e-05	2.29793847235541e-05	0.00284754329615574	0.999987079943658	FALSE	1	No		6	28616368		TRNA_Thr
1107	cg22376361	-2.99431458553536	-0.000296290720564681	9.89510995257386e-05	0.00284830457355377	0.999987079943658	FALSE	1	No	BIN1;BIN1;BIN1;BIN1;BIN1;BIN1;BIN1;BIN1;BIN1;BIN1	2	127815133	Body;Body;Body;Body;Body;Body;Body;Body;Body;Body	BIN1
1110	cg03835158	-2.99407616131146	-0.000109008745211825	3.64081403874769e-05	0.00285050258831563	0.999987079943658	FALSE	1	No	PCMTD1	8	52773607	Body	PCMTD1
1111	cg19384717	-2.99395876768347	-0.000197328607703307	6.59089262795648e-05	0.00285158540133121	0.999987079943658	FALSE	1	No		2	73402212		NOTO
1112	cg00113663	-2.99389206219803	-0.000190644494710427	6.36778116076974e-05	0.00285220084573287	0.999987079943658	FALSE	1	No		5	82243		PLEKHG4B
1114	cg07969984	2.99312051901452	0.000186576507054475	6.23351134273421e-05	0.00285932816742675	0.999987079943658	FALSE	1	No	CALCR;CALCR	7	93204350	TSS1500;TSS1500	CALCR
1115	cg05700339	2.99286137563892	0.000220385359981276	7.36370089758094e-05	0.00286172572202651	0.999987079943658	FALSE	1	No	CIDEA;CIDEA	18	12254566	Body;TSS200	CIDEA
1117	cg15777014	2.99245921216361	0.00040569247417935	0.000135571596942846	0.00286545011885312	0.999987079943658	FALSE	1	No		7	47092839		TNS3
1118	cg23678364	-2.99225535021401	-0.000274082961985782	9.15974507209683e-05	0.00286733975780732	0.999987079943658	FALSE	1	No		4	5028695		CYTL1
1119	cg09127853	2.99210253378265	1.30772090404161e-05	4.37057517005734e-06	0.00286875699274128	0.999987079943658	FALSE	1	No	E2F8	11	19263291	TSS1500	E2F8
1120	cg11775417	-2.9915430332286	-1.71734706974656e-05	5.74067312644715e-06	0.00287395132737656	0.999987079943658	FALSE	1	No	CLU	8	27472239	1stExon	CLU
1121	cg12587954	2.99142244349334	7.31130862123013e-05	2.44409098324879e-05	0.0028750719942139	0.999987079943658	FALSE	1	No	KIF21B	1	200993200	TSS1500	BC016656
1124	cg23190089	2.99120559421081	0.000133260653600076	4.4550817188223e-05	0.00287708822800756	0.999987079943658	FALSE	1	No	SLC22A18AS;SLC22A18	11	2920209	Body;TSS1500	SLC22A18
1126	cg18052606	-2.9904656107439	-6.40186770425866e-05	2.14075951291951e-05	0.00288397823143574	0.999987079943658	FALSE	1	No	MBNL2;MBNL2	13	97876459	5'UTR;5'UTR	MBNL2
1127	cg08559989	-2.99022965111823	-0.00012504931701661	4.18193020625845e-05	0.0028861784289769	0.999987079943658	FALSE	1	No		6	99292919		POU3F2
1128	cg12647283	-2.99013802645614	-0.000242223788949967	8.10075611248778e-05	0.00288703319384878	0.999987079943658	FALSE	1	No	CTBP2;CTBP2	10	126791396	5'UTR;5'UTR	CTBP2
1129	cg25343280	2.98940097723669	0.000377355016777758	0.000126230980604875	0.00289391754169851	0.999987079943658	FALSE	1	No		2	44314198		PPM1B
1130	cg27480913	2.98916386459639	0.000274810793180788	9.19356735291909e-05	0.00289613546343367	0.999987079943658	FALSE	1	No	OR52L1	11	6008246	TSS200	OR52L1
1131	cg23583920	2.98892578686284	0.00019295937402024	6.45581013982851e-05	0.0028983639768537	0.999987079943658	FALSE	1	No	CD300LG;CD300LG;CD300LG;CD300LG	17	41923945	TSS1500;TSS1500;TSS1500;TSS1500	CD300LG
1132	cg00719626	-2.98783081788125	-2.13020278088292e-05	7.12959638857165e-06	0.0029086335841577	0.999987079943658	FALSE	1	No	RASAL3	19	15575685	TSS1500	RASAL3
1133	cg04677061	2.98772108230329	6.89147755784054e-05	2.30660003661646e-05	0.00290966461624287	0.999987079943658	FALSE	1	No	RCN1;RCN1	11	32112634	5'UTR;1stExon	RCN1
1134	cg09648269	2.98767384593911	0.000436941791804212	0.000146248156370251	0.00291010853334764	0.999987079943658	FALSE	1	No	ANO4	12	101188325	TSS200	ANO4
1135	cg14939652	2.98765155106727	0.000115970631885634	3.88166524453651e-05	0.00291031807723599	0.999987079943658	FALSE	1	No	NPAS3;NPAS3;NPAS3;NPAS3	14	33407765	TSS1500;TSS1500;TSS1500;TSS1500	NPAS3
1136	cg03191504	2.98762241893514	0.000224745443159278	7.52255177009226e-05	0.00291059190361139	0.999987079943658	FALSE	1	No	RNF149	2	101922427	Body	RNF149
1137	cg26357744	-2.98739474470843	-0.000115438253640699	3.86417810519263e-05	0.00291273273078932	0.999987079943658	FALSE	1	No	RASSF1;RASSF1;RASSF1;RASSF1	3	50374304	Body;Body;Body;5'UTR	RASSF1
1138	cg18852414	2.98729761222687	0.000350605392424396	0.000117365404434223	0.00291364650848139	0.999987079943658	FALSE	1	No	SMYD2	1	214477280	Body	SMYD2
1140	cg04234170	-2.98615730702866	-3.56315448935443e-05	1.19322397415825e-05	0.00292439360017726	0.999987079943658	FALSE	1	No	S100PBP;YARS;S100PBP	1	33282284	TSS1500;Body;TSS1500	S100PBP
1141	cg05145233	2.98609840956169	0.000228598746176818	7.65543243467226e-05	0.00292494967753688	0.999987079943658	FALSE	1	No	ACSF3;ACSF3;ACSF3	16	89169858	Body;Body;Body	ACSF3
1143	cg14606129	-2.98517816355852	-0.000341678731661748	0.000114458405140699	0.00293365070158077	0.999987079943658	FALSE	1	No		4	55414710		BC044946
1144	cg17384889	2.98477892906617	0.000151631817755958	5.0801691300936e-05	0.00293743286359886	0.999987079943658	FALSE	1	No	NKAPL	6	28227068	TSS200	NKAPL
1145	cg03669663	-2.9847632842381	-7.71793363653146e-05	2.5857774642593e-05	0.00293758116618729	0.999987079943658	FALSE	1	No	RASL11A;RASL11A	13	27844659	1stExon;5'UTR	RASL11A
1146	cg09865173	2.98468324691416	4.65167426198708e-05	1.55851521825521e-05	0.0029383399740364	0.999987079943658	FALSE	1	No	NT5C2;NT5C2	10	104952209	5'UTR;5'UTR	NT5C2
1148	cg24590708	2.98461761071245	0.000293108412158829	9.82063535063248e-05	0.00293896238330092	0.999987079943658	FALSE	1	No	MYO5C	15	52554357	Body	MYO5C
1150	cg26864766	-2.9842416529567	-0.000633706906083947	0.000212351069309715	0.00294252980664924	0.999987079943658	FALSE	1	No	MACF1;MACF1	1	39857950	Body;Body	KIAA0754
1151	cg16173322	2.98396498205302	2.17394799168753e-05	7.28543399390638e-06	0.00294515763655835	0.999987079943658	FALSE	1	No	TXNL1;TXNL1	18	54305979	TSS200;TSS200	TXNL1
1152	cg23301563	2.98331868911214	0.000258314404762992	8.65862590227894e-05	0.00295130451370263	0.999987079943658	FALSE	1	No		2	101770526		BC077729
1153	cg18139053	-2.98318940073881	-0.000101950229146413	3.41749099541465e-05	0.00295253557975208	0.999987079943658	FALSE	1	No	HERC2	15	28373844	Body	HERC2
1154	cg03984537	2.98303267408788	0.000113577818282949	3.80746142238208e-05	0.00295402853894018	0.999987079943658	FALSE	1	No	KCNA10	1	111063237	TSS1500	KCNA10
1155	cg20562574	2.98302169157377	0.000181476793503456	6.08365651567601e-05	0.00295413318292428	0.999987079943658	FALSE	1	No		4	94735948		ATOH1
1159	cg08989478	2.98228927950516	0.000271523818506987	9.10454329071792e-05	0.00296111943367723	0.999987079943658	FALSE	1	No		10	82295394		SH2D4B
1160	cg15233380	2.98222217559824	0.000278302539661015	9.33205251903096e-05	0.0029617602718802	0.999987079943658	FALSE	1	No	SHISA2	13	26620612	3'UTR	SHISA2
1161	cg21878995	2.98203394711114	0.000237350967184793	7.95936503052649e-05	0.00296355851925933	0.999987079943658	FALSE	1	No	ZDHHC11	5	849140	Body	ZDHHC11
1162	cg04455646	-2.98203271585101	-0.000366280995992416	0.000122829301652342	0.00296357028543163	0.999987079943658	FALSE	1	No	IRAK2	3	10206344	TSS1500	IRAK2
1163	cg01768446	2.98175997450566	0.000280771627038925	9.41630545179861e-05	0.0029661777102355	0.999987079943658	FALSE	1	No		16	89982419		BC160930
1164	cg24982402	2.98154984204169	0.00016260690249339	5.45377106230231e-05	0.00296818802059715	0.999987079943658	FALSE	1	No		13	91826906		MIR17HG
1165	cg15117754	2.98110063111792	0.000416881314269569	0.000139841409551223	0.00297248974296927	0.999987079943658	FALSE	1	No	C3orf24;C3orf24	3	10150083	TSS200;TSS200	C3orf24
1167	cg20741293	2.98068713536884	3.13061071902137e-05	1.05029832949374e-05	0.00297645448852483	0.999987079943658	FALSE	1	No	KIAA1045	9	34958139	TSS200	KIAA1045
1168	cg13937075	2.9806303653921	0.000251845360701866	8.44939928231376e-05	0.00297699919676165	0.999987079943658	FALSE	1	No	GPR101	X	136113882	TSS200	GPR101
1169	cg14032950	-2.98043262997608	-0.000220490523567707	7.39793684145369e-05	0.00297889718086726	0.999987079943658	FALSE	1	No		15	63458312		RPS27L
1170	cg25293251	-2.98035539478229	-0.000289994242226366	9.73018998788061e-05	0.00297963883139965	0.999987079943658	FALSE	1	No	GOLGA5	14	93260171	TSS1500	GOLGA5
1171	cg04266169	2.98022119715557	2.96308282208611e-05	9.94249294285329e-06	0.00298092786491891	0.999987079943658	FALSE	1	No	GNB1	1	1822862	TSS1500	GNB1
1172	cg27160395	-2.98010969199239	-0.000685650960396839	0.000230075745949619	0.00298199931410098	0.999987079943658	FALSE	1	No	HOXD4;MIR10B	2	177014949	TSS1500;TSS200	MIR10B
1173	cg01805215	2.97999631113183	0.000242017472606245	8.12140175147814e-05	0.00298308914783946	0.999987079943658	FALSE	1	No	FBXL17	5	107595754	Body	FBXL17
1174	cg22723143	-2.97989927756165	-0.000132293614388218	4.4395330870535e-05	0.00298402213817336	0.999987079943658	FALSE	1	No		1	168940137		ATP1B1
1175	cg04564646	-2.97956830601835	-7.61940544060456e-06	2.55721791147205e-06	0.00298720647976365	0.999987079943658	FALSE	1	No	MOV10;MOV10	1	113217655	Body;Body	MOV10
1177	cg18096987	-2.97886822447935	-0.00029620035833095	9.94338574284266e-05	0.00299395233913278	0.999987079943658	FALSE	1	No	VGLL4;VGLL4;VGLL4	3	11623873	Body;TSS200;Body	VGLL4
1178	cg27028800	-2.97886730982241	-0.00025356483671778	8.51212257362671e-05	0.00299396116170494	0.999987079943658	FALSE	1	No	CDC42BPB	14	103411330	Body	CDC42BPB
1179	cg03475671	-2.9788099148342	-0.000181786389429786	6.10265154968453e-05	0.00299451482821039	0.999987079943658	FALSE	1	No		15	90317562		MESP2
1180	cg19322380	-2.97847099615856	-0.000508042518263262	0.000170571584856291	0.0029977861500637	0.999987079943658	FALSE	1	No	IGF1R	15	99408636	Body	AF020763
1181	cg09703323	-2.97836583584834	-9.42299260026595e-05	3.16381301680556e-05	0.0029988018457953	0.999987079943658	FALSE	1	No		11	65197876		NEAT1
1183	cg03769992	-2.97792125279424	-0.000133272911986459	4.47536723348229e-05	0.00300309934947748	0.999987079943658	FALSE	1	No	WDFY4	10	50010141	Body	WDFY4
1184	cg25852472	-2.97770334535388	-0.000483723507593571	0.000162448522062591	0.00300520777860739	0.999987079943658	FALSE	1	No	H19	11	2017664	Body	MIR675
1185	cg01974817	2.97762585513175	0.000220235749357188	7.3963540106164e-05	0.00300595788474674	0.999987079943658	FALSE	1	No		1	29802252		PTPRU
1186	cg11787367	2.97709729957847	2.48157763970167e-05	8.33556108513163e-06	0.00301107887510164	0.999987079943658	FALSE	1	No	PSMD8	19	38865418	1stExon	PSMD8
1187	cg19261518	-2.9770663182582	-0.000129918424541184	4.36397482126617e-05	0.00301137928960582	0.999987079943658	FALSE	1	No	THADA;THADA	2	43604247	Body;Body	THADA
1188	cg15977933	2.97672616593607	0.000380394139007012	0.000127789429662702	0.00301467942432463	0.999987079943658	FALSE	1	No	NMNAT2	1	183388732	TSS1500	NMNAT2
1189	cg17930459	-2.97660378550454	-0.00021413203414134	7.19383732507901e-05	0.00301586755945464	0.999987079943658	FALSE	1	No	ALDH16A1;ALDH16A1	19	49967850	Body;Body	ALDH16A1
1190	cg09266433	2.97653690718496	1.38021197552082e-05	4.6369724903769e-06	0.00301651703106433	0.999987079943658	FALSE	1	No	OSBPL6	2	179058698	TSS1500	OSBPL6
1191	cg18091195	-2.9755745312358	-0.00010105054103552	3.39600100668802e-05	0.00302587706636991	0.999987079943658	FALSE	1	No	ATPBD4;ATPBD4	15	35836023	Body;Body	LOC100507466
1193	cg00795927	2.9745054238409	0.000161447153910851	5.42769741204164e-05	0.00303630629166532	0.999987079943658	FALSE	1	No	PRKAR1B;PRKAR1B;PRKAR1B;PRKAR1B;PRKAR1B;PRKAR1B	7	640603	Body;Body;Body;Body;Body;Body	PRKAR1B
1194	cg24959335	2.97441391153232	0.000648482422353399	0.000218020235798092	0.00303720052616541	0.999987079943658	FALSE	1	No	ITGA8	10	15760373	Body	ITGA8
1195	cg13554818	-2.97370114718596	-0.000322425562783295	0.000108425677909298	0.00304417371778934	0.999987079943658	FALSE	1	No	PHLDB3	19	43979316	3'UTR	PHLDB3
1196	cg14010039	-2.97367200668224	-0.000108496597716223	3.64857312684172e-05	0.00304445911937108	0.999987079943658	FALSE	1	No	ZNF45	19	44430831	TSS1500	ZNF45
1197	cg19723154	-2.97359826759645	-0.000276529491568836	9.29949060645487e-05	0.00304518142793181	0.999987079943658	FALSE	1	No		18	67876114		RTTN
1198	cg17431391	2.97310337821943	0.000297687919990172	0.000100126999340485	0.00305003315367007	0.999987079943658	FALSE	1	No	ZNF540	19	38042109	TSS200	LOC100507433
1199	cg20651995	2.97300842812904	0.000299281368780201	0.000100666168971658	0.0030509648192115	0.999987079943658	FALSE	1	No		2	69525471		GFPT1
1200	cg13304265	2.9724924124453	0.000119835414535632	4.03147924058283e-05	0.0030560325975317	0.999987079943658	FALSE	1	No		1	36111024		PSMB2
1201	cg05266226	2.97228138853605	0.000527472520378318	0.000177463857363154	0.0030581072741345	0.999987079943658	FALSE	1	No	EPHA8	1	22920119	Body	EPHA8
1202	cg02486837	2.97212450729835	0.000162977510377886	5.48353576634084e-05	0.003059650482474	0.999987079943658	FALSE	1	No	SPATA18	4	52941964	Body	SPATA18
1203	cg06569272	-2.97204405644671	-9.73410997501095e-06	3.27522398394349e-06	0.00306044213693879	0.999987079943658	FALSE	1	No	WFS1;WFS1	4	6271485	TSS200;TSS200	WFS1
1204	cg21509097	2.97203075767882	0.000154353279399099	5.19352900370553e-05	0.0030605730178335	0.999987079943658	FALSE	1	No	PLA2G15	16	68279613	Body	PLA2G15
1205	cg16485385	2.97145692417388	0.000162034627522201	5.45303639450366e-05	0.00306622532141266	0.999987079943658	FALSE	1	No	NUTF2;CENPT	16	67881857	5'UTR;TSS1500	CENPT
1206	cg18694418	-2.97129300183086	-0.000283908572967233	9.5550513797291e-05	0.00306784171992017	0.999987079943658	FALSE	1	No	AMZ1	7	2742484	Body	AMZ1
1207	cg17431052	2.97128332502835	0.000121845819379328	4.10078091015321e-05	0.00306793716486359	0.999987079943658	FALSE	1	No		19	37742481		BC041478
1208	cg19435381	2.97124997168442	6.61217487248865e-05	2.22538491729128e-05	0.00306826615879229	0.999987079943658	FALSE	1	No	OXCT1	5	41870796	TSS200	OXCT1
1209	cg24941342	2.97076494284055	0.00028453485114373	9.57783118551505e-05	0.00307305407815675	0.999987079943658	FALSE	1	No		11	95093809		SESN3
1210	cg11414709	-2.97050775038094	-9.01702121138478e-05	3.03551512707834e-05	0.00307559570013408	0.999987079943658	FALSE	1	No	SCAND3;SCAND3	6	28555055	1stExon;5'UTR	SCAND3
1211	cg06447378	-2.97049568241172	-0.000264262285522376	8.89623530130241e-05	0.00307571500513973	0.999987079943658	FALSE	1	No	FREM2	13	39358893	Body	FREM2
1212	cg26152379	-2.97003217734509	-0.000134667332843112	4.53420450695222e-05	0.00308030045899806	0.999987079943658	FALSE	1	No		6	147152774		LOC729178
1213	cg09783309	2.9699850674037	3.73510615947144e-05	1.25761782456926e-05	0.00308076686705187	0.999987079943658	FALSE	1	No	DNAL4	22	39190189	TSS200	SUN2
1214	cg25256715	-2.9698576581123	-0.000276573299311308	9.312678624709e-05	0.00308202859545498	0.999987079943658	FALSE	1	No		7	57218214		ZNF479
1215	cg22439922	2.9692611096479	0.000297175559647318	0.000100084010355882	0.00308794247168565	0.999987079943658	FALSE	1	No		1	156597158		HAPLN2
1216	cg16776231	-2.96883770421292	-2.59595044987447e-05	8.74399582769614e-06	0.00309214618645993	0.999987079943658	FALSE	1	No	LRGUK	7	133812041	TSS200	LRGUK
1217	cg25337691	2.96867575757875	0.000331293415210172	0.000111596362238082	0.00309375543045728	0.999987079943658	FALSE	1	No	ATG9B	7	150717629	Body	ATG9B
1218	cg20594607	-2.96857882701011	-9.84559130526282e-06	3.31660093229833e-06	0.00309471898379616	0.999987079943658	FALSE	1	No	LOC338799;SETD1B	12	122241438	TSS200;TSS1500	LOC338799
1219	cg09577804	2.96856683548482	0.000420588110876858	0.000141680526053633	0.00309483820647094	0.999987079943658	FALSE	1	No		10	3235532		PITRM1
1220	cg00218620	-2.96853399651834	-0.000106054102674491	3.57260866134184e-05	0.00309516472098514	0.999987079943658	FALSE	1	No	MIR375	2	219866460	TSS200	MIR375
1221	cg02583484	-2.96852955953684	-0.000212408541559806	7.15534534185158e-05	0.00309520883985621	0.999987079943658	FALSE	1	No	HNRNPA1;HNRPA1L-2;HNRNPA1	12	54677008	Body;Body;Body	HNRNPA1
1222	cg16905100	2.96829577340298	3.81583171344731e-05	1.28552947709543e-05	0.00309753429187086	0.999987079943658	FALSE	1	No		3	72149974		AK097190
1223	cg02053964	2.96816468576435	2.06064910017545e-05	6.94250258436989e-06	0.0030988389085975	0.999987079943658	FALSE	1	No	NCOR2;NCOR2	12	124950784	Body;Body	BC017209
1224	cg09423413	2.96806983663337	0.000484604924085112	0.000163272749887446	0.0030997831837554	0.999987079943658	FALSE	1	No	TRIM40;TRIM40	6	30104754	1stExon;5'UTR	TRIM40
1225	cg12204574	2.96794456158808	0.000242891286893872	8.18382155911652e-05	0.00310103076855521	0.999987079943658	FALSE	1	No	GABRE	X	151142772	Body	GABRE
1226	cg22356061	2.96794218247166	0.000227985264075336	7.68159384713732e-05	0.00310105446605656	0.999987079943658	FALSE	1	No	SNAP47	1	227954102	Body	SNAP47
1227	cg11859541	-2.96786546925647	-8.39411032417925e-06	2.82833248714679e-06	0.00310181866680122	0.999987079943658	FALSE	1	No	ZNF703	8	37553278	TSS200	ZNF703
1228	cg13576859	2.9674665324576	0.00023338952409924	7.8649420826307e-05	0.00310579556543444	0.999987079943658	FALSE	1	No	FBP1;FBP1	9	97403129	TSS1500;TSS1500	FBP1
1229	cg01997884	2.96675696806253	0.000234144162453771	7.8922596280841e-05	0.00311288054559267	0.999987079943658	FALSE	1	No		2	224967286		SERPINE2
1230	cg07181000	-2.96672992863802	-0.000226525035392358	7.63551252864975e-05	0.003113150825338	0.999987079943658	FALSE	1	No	PRTG	15	55954199	Body	PRTG
1231	cg26391786	-2.96657207665053	-0.000136131143202087	4.58883653202145e-05	0.00311472910479351	0.999987079943658	FALSE	1	No		X	16735283		SYAP1
1232	cg26261502	-2.96604840541232	-0.000193513264097137	6.52427869160943e-05	0.00311997025675397	0.999987079943658	FALSE	1	No		11	31846533		PAX6
1233	cg25363292	2.96601729103628	0.000387346522448307	0.000130594829510577	0.00312028191775724	0.999987079943658	FALSE	1	No		Y	13472366		DQ590126
1234	cg16636110	2.96580983287614	0.000393232798422247	0.000132588675802219	0.00312236067534302	0.999987079943658	FALSE	1	No	ZNF264	19	57702479	TSS1500	ZNF264
1235	cg06154903	2.96574535074629	0.000387313004476318	0.000130595502536607	0.00312300705233588	0.999987079943658	FALSE	1	No	EHD1	11	64642558	Body	EHD1
1236	cg06680826	-2.96445076330252	-0.000190236007458088	6.41724294473211e-05	0.00313601005347655	0.999987079943658	FALSE	1	No	MCTP2;MCTP2	15	95022460	3'UTR;3'UTR	MCTP2
1237	cg08157194	2.96434260787014	0.000246765588673838	8.32446249696952e-05	0.00313709861602865	0.999987079943658	FALSE	1	No	SLC25A17	22	41185264	Body	SLC25A17
1239	cg01518790	2.96419201661197	0.000248567180733205	8.38566392933321e-05	0.00313861486153526	0.999987079943658	FALSE	1	No		20	9823348		PAK7
1240	cg11534938	-2.9638671602614	-0.00018227755303148	6.14999064315028e-05	0.0031418879954722	0.999987079943658	FALSE	1	No	TUBGCP2	10	135095683	Body	TUBGCP2
1241	cg08478447	2.96383344918806	6.09007951699957e-05	2.05479815968335e-05	0.00314222783446444	0.999987079943658	FALSE	1	No	CACNA1D;CACNA1D;CACNA1D	3	53528849	TSS200;TSS200;TSS200	CACNA1D
1242	cg10743424	-2.96346598251889	-0.00013934838709332	4.70220977447755e-05	0.00314593441916302	0.999987079943658	FALSE	1	No		19	37175471		ZNF567
1244	cg13306921	-2.9625895153597	-0.000236079351087531	7.9686824605152e-05	0.00315479135112368	0.999987079943658	FALSE	1	No	SSBP3;SSBP3;SSBP3	1	54863529	Body;Body;Body	SSBP3
1245	cg10347032	2.96257767334274	0.000317918663674265	0.000107311503267879	0.0031549111736368	0.999987079943658	FALSE	1	No	MAP6D1	3	183543704	TSS1500	MAP6D1
1247	cg08898155	2.96170618198334	0.000261820562857783	8.84019368465687e-05	0.00316374070957342	0.999987079943658	FALSE	1	No	PON3	7	95026097	TSS1500	PON1
1248	cg26825650	2.96138840348541	0.000169076373440786	5.70936163732494e-05	0.00316696590213196	0.999987079943658	FALSE	1	No	GOLT1A	1	204182957	Body	GOLT1A
1249	cg00533390	-2.96099575030884	-0.000220511559381284	7.44720958678457e-05	0.00317095515958906	0.999987079943658	FALSE	1	No	HNRNPU;HNRNPU	1	245028657	TSS1500;TSS1500	HNRNPU
1250	cg27095074	2.9609405585527	0.000309414117716688	0.0001044985914435	0.0031715162617278	0.999987079943658	FALSE	1	No		19	51928597		SIGLEC10
1251	cg10030843	2.96047866389419	0.000146638954127739	4.95321773185325e-05	0.00317621562983951	0.999987079943658	FALSE	1	No		12	115303226		TBX3
1252	cg19698976	2.96047023640172	0.000209730936844154	7.0843791727854e-05	0.00317630143114503	0.999987079943658	FALSE	1	No		12	114232905		AK096932
1253	cg05902130	2.96022089766405	0.000512667459421245	0.000173185541601236	0.0031788409366785	0.999987079943658	FALSE	1	No	TMEM90A	14	74885106	5'UTR	SYNDIG1L
1254	cg10143507	-2.95966697941971	-0.000259780008245334	8.77733914159045e-05	0.00318448921044924	0.999987079943658	FALSE	1	No		2	118943004		Mir_544
1255	cg23664708	2.9592440282631	0.000262854950572053	8.88250337118475e-05	0.00318880819022713	0.999987079943658	FALSE	1	No	SLC16A3;SLC16A3;SLC16A3	17	80196903	3'UTR;3'UTR;3'UTR	SLC16A3
1256	cg08994384	-2.95897914223263	-0.00021089504157183	7.12729057673262e-05	0.00319151580656564	0.999987079943658	FALSE	1	No		3	62363642		FEZF2
1257	cg14779825	2.958945779747	0.000209748312651757	7.08861629325601e-05	0.00319185698061328	0.999987079943658	FALSE	1	No	CEACAM8	19	43099845	TSS1500	CEACAM8
1258	cg25673593	-2.95862168497338	-0.000272138559366196	9.19815334107661e-05	0.00319517299777421	0.999987079943658	FALSE	1	No		17	37778125		PPP1R1B
1259	cg27466742	-2.95835343104208	-0.00018243026849172	6.1666150696355e-05	0.00319792005179509	0.999987079943658	FALSE	1	No		17	5729119		LOC339166
1261	cg11964338	-2.95782531682324	-0.000202207938002658	6.83637187269169e-05	0.00320333450909515	0.999987079943658	FALSE	1	No	ZNF610;ZNF610;ZNF610;ZNF610	19	52847185	5'UTR;TSS1500;5'UTR;5'UTR	AK097759
1262	cg07499259	2.95767151683057	8.18307547608978e-05	2.76672897227571e-05	0.00320491290710799	0.999987079943658	FALSE	1	No	TNFRSF8;TNFRSF8	1	12188502	5'UTR;Body	TNFRSF8
1263	cg13993270	-2.95743404407568	-0.000245282093698771	8.29374687797752e-05	0.0032073514058303	0.999987079943658	FALSE	1	No		1	91317469		AK022898
1264	cg26741530	2.95704573325917	0.000299298164314313	0.000101215263919654	0.0032113424422581	0.999987079943658	FALSE	1	No	C10orf32;C10orf32	10	104613774	TSS200;TSS200	C10orf32
1265	cg21783213	-2.95692968972927	-0.000308246822743484	0.000104245570604591	0.00321253601093344	0.999987079943658	FALSE	1	No	RASA3	13	114782106	Body	RASA3
1266	cg23873021	2.95687637059695	5.88255721905624e-05	1.98944983887461e-05	0.0032130845620499	0.999987079943658	FALSE	1	No	MPZL3	11	118122801	Body	MPZL3
1268	cg23305046	2.95611280857964	9.18987121858174e-05	3.10876878308216e-05	0.00322094953305492	0.999987079943658	FALSE	1	No	CDKN1A;CDKN1A	6	36646245	TSS1500;TSS1500	CDKN1A
1269	cg26754560	-2.9554622893041	-0.000267325080668357	9.04511898648864e-05	0.00322766398699598	0.999987079943658	FALSE	1	No	NDUFV1;NDUFV1	11	67379955	3'UTR;3'UTR	NDUFV1
1270	cg25608490	-2.95533574371591	-0.000226046280643306	7.64875128397714e-05	0.00322897163459199	0.999987079943658	FALSE	1	No	WNT16;WNT16	7	120968877	TSS1500;Body	WNT16
1272	cg00373371	-2.95504168645603	-0.000133559634586698	4.51972082826607e-05	0.00323201211756367	0.999987079943658	FALSE	1	No	PFKFB3;PFKFB3	10	6275077	3'UTR;3'UTR	PFKFB3
1273	cg06639101	2.95503920694122	2.56302760333429e-05	8.67341318962496e-06	0.00323203776627555	0.999987079943658	FALSE	1	No	IRF3;BCL2L12;BCL2L12	19	50169228	TSS200;1stExon;1stExon	IRF3
1274	cg01353486	-2.95478923507888	-0.000106272598289267	3.59662195284903e-05	0.00323462449089599	0.999987079943658	FALSE	1	No	C6orf165;C6orf165	6	88117432	TSS1500;TSS1500	C6orf165
1276	cg16340103	2.95406062333558	0.000632135133603208	0.000213988544652625	0.00324217500047235	0.999987079943658	FALSE	1	No		12	34372299		ALG10
1277	cg10605766	2.95375027750621	0.000366607593519978	0.000124115974296073	0.00324539595884079	0.999987079943658	FALSE	1	No	IQCB1;IQCB1	3	121512184	Body;Body	IQCB1
1279	cg09634094	-2.95361952803378	-0.000216443353931016	7.32807160423609e-05	0.00324675383120325	0.999987079943658	FALSE	1	No		15	75124243		CPLX3
1280	cg03444722	-2.95327778124692	-0.000228155198982173	7.72549065417891e-05	0.00325030542403815	0.999987079943658	FALSE	1	No		2	112375854		AX747531
1282	cg12839556	-2.95286174765681	-0.000237514397272259	8.04353259886732e-05	0.00325463382775879	0.999987079943658	FALSE	1	No	ODF4	17	8243756	1stExon	ODF4
1283	cg02286990	2.95278749698226	2.68819195936847e-05	9.10391269983295e-06	0.00325540688326716	0.999987079943658	FALSE	1	No	CCDC28B	1	32666098	TSS200	CCDC28B
1284	cg12910906	2.95261197893748	0.000280467377804442	9.49895820396187e-05	0.00325723494325313	0.999987079943658	FALSE	1	No	ARHGEF4;ARHGEF4	2	131673894	TSS1500;TSS1500	ARHGEF4
1286	cg05532481	-2.95239445086542	-0.000164143372025434	5.55966943974303e-05	0.00325950184773273	0.999987079943658	FALSE	1	No		9	130372799		STXBP1
1288	cg05383442	2.95187755057696	0.000497639372788517	0.000168584016193778	0.00326489435060563	0.999987079943658	FALSE	1	No		1	48022001		FOXD2
1289	cg06198758	2.95170155930765	0.000147796079231835	5.00714846207223e-05	0.00326673221719992	0.999987079943658	FALSE	1	No	C1orf216	1	36181297	Body	C1orf216
1290	cg12064504	-2.95166920414857	-0.000475317875522233	0.000161033585624763	0.00326707020301539	0.999987079943658	FALSE	1	No	ZNF311;ZNF311	6	28972891	5'UTR;1stExon	ZNF311
1291	cg07278054	2.95132845828682	0.000246857093956508	8.36427044449683e-05	0.00327063161365371	0.999987079943658	FALSE	1	No		3	55523594		WNT5A
1293	cg05676377	-2.9510923871881	-8.32652942200238e-06	2.82150754010659e-06	0.00327310106170037	0.999987079943658	FALSE	1	No	BTN2A2;BTN2A2	6	26383673	5'UTR;5'UTR	BTN2A2
1294	cg04672785	-2.95094439582707	-0.000336400029639116	0.000113997413883779	0.00327465000975374	0.999987079943658	FALSE	1	No	CATSPER1	11	65792781	1stExon	CATSPER1
1295	cg03311339	2.95013421091323	3.26740235630549e-05	1.10754363114011e-05	0.00328314165726678	0.999987079943658	FALSE	1	No	PRKCA	17	64299562	Body	PRKCA
1296	cg16426293	2.94952775374257	0.00059387802584538	0.000201346817330953	0.00328951115962894	0.999987079943658	FALSE	1	No		17	40192112		ZNF385C
1297	cg04040095	-2.94950494560405	-0.000155237750178982	5.26317985702477e-05	0.0032897509290538	0.999987079943658	FALSE	1	No	GUCY1B3	4	156680007	TSS200	GUCY1B3
1298	cg11789864	2.94930422659268	1.44144591624946e-05	4.88741006523684e-06	0.00329186166579466	0.999987079943658	FALSE	1	No	ABCB10	1	229694784	TSS1500	ABCB10
1299	cg09225922	2.94920839035366	1.86763011844396e-05	6.33264887131288e-06	0.00329286990403688	0.999987079943658	FALSE	1	No		20	42286289		MYBL2
1300	cg14117297	-2.94819270315408	-0.000160204164043075	5.43397871759477e-05	0.00330357270664726	0.999987079943658	FALSE	1	No	TMIGD2;TMIGD2	19	4301870	Body;Body	TMIGD2
1303	cg06912939	2.94734418457568	0.000249908839287467	8.47911962896338e-05	0.00331253830481836	0.999987079943658	FALSE	1	No	SMO	7	128852939	3'UTR	SMO
1304	cg23779103	2.94721140576942	0.000208723451455503	7.08206581471927e-05	0.00331394327721852	0.999987079943658	FALSE	1	No		18	76123747		SALL3
1305	cg15084269	-2.94718328472731	-0.000477982736978975	0.000162182901706842	0.00331424090419339	0.999987079943658	FALSE	1	No	STX6	1	180993237	TSS1500	STX6
1306	cg08160937	-2.94682549632957	-6.53079037846364e-05	2.21621211931215e-05	0.00331802978913709	0.999987079943658	FALSE	1	No	APLF	2	68698676	Body	APLF
1308	cg16576935	2.94572956208334	0.000118746539212256	4.03114191950037e-05	0.0033296600598722	0.999987079943658	FALSE	1	No		1	89570545		GBP2
1309	cg13838074	-2.94570056012077	-3.5849964403544e-05	1.21702677077517e-05	0.00332996833915223	0.999987079943658	FALSE	1	No	ARF6	14	50359978	5'UTR	ARF6
1310	cg02466711	2.94552105440368	1.99919908430252e-05	6.78725104108027e-06	0.0033318769929159	0.999987079943658	FALSE	1	No	ZNF706;ZNF706;ZNF706	8	102218365	TSS1500;TSS1500;TSS1500	ZNF706
1311	cg23955334	2.9450558560866	0.00020070808357883	6.81508580436676e-05	0.00333682801519264	0.999987079943658	FALSE	1	No		1	1543828		AK094692
1312	cg26160573	2.94500619984523	0.000216904998784298	7.36517969964536e-05	0.00333735689408608	0.999987079943658	FALSE	1	No	PTPN18;PTPN18	2	131113015	TSS1500;TSS1500	PTPN18
1313	cg26302994	2.94500170899081	5.47934114958363e-05	1.86055618672672e-05	0.00333740472906847	0.999987079943658	FALSE	1	No	PPM1B;PPM1B;PPM1B;PPM1B;PPM1B	2	44395983	TSS200;TSS200;TSS200;TSS200;TSS200	PPM1B
1314	cg11823603	2.94487654103544	0.000210495379137653	7.14785072326466e-05	0.00333873822536334	0.999987079943658	FALSE	1	No		5	33901508		ADAMTS12
1315	cg06226384	2.94356827672703	0.000395817657237508	0.000134468651658938	0.00335270515468964	0.999987079943658	FALSE	1	No	CACNG5;CACNG5	17	64873351	TSS200;TSS200	CACNG5
1316	cg07126637	-2.94346319827408	-0.000306659899354485	0.000104183364525943	0.00335382927429304	0.999987079943658	FALSE	1	No	SMR3B	4	71248757	TSS200	SMR3B
1317	cg26744081	2.94300496963994	0.00011495922171236	3.90618510326283e-05	0.00335873538356494	0.999987079943658	FALSE	1	No	JAZF1	7	28176110	Body	U6
1318	cg10517014	2.94275683213869	4.72059354196498e-05	1.60413986314126e-05	0.00336139484614569	0.999987079943658	FALSE	1	No		2	223185049		LOC440934
1319	cg01559597	-2.94252979494643	-0.000236029385530961	8.02130826122214e-05	0.0033638298453448	0.999987079943658	FALSE	1	No		6	14716193		JARID2
1321	cg02981928	2.94245130216758	9.20141401139657e-05	3.12712533411114e-05	0.00336467206352808	0.999987079943658	FALSE	1	No	LUZP1;LUZP1	1	23495492	TSS200;TSS200	LUZP1
1322	cg02130289	-2.9421036472277	-0.000418188053368274	0.000142139130197648	0.0033684046737839	0.999987079943658	FALSE	1	No	TBCD	17	80732581	Body	TBCD
1323	cg07371628	2.94188440944746	0.000219898178097783	7.47473889156251e-05	0.00337076047076271	0.999987079943658	FALSE	1	No	ARHGAP22	10	49811797	Body	ARHGAP22
1324	cg07576632	-2.94160483716906	-0.000391389976827546	0.0001330532136343	0.00337376676688728	0.999987079943658	FALSE	1	No	SMOC2;SMOC2	6	168844079	Body;Body	SMOC2
1325	cg12225045	-2.94135413600079	-0.000249738806710596	8.49060654254145e-05	0.00337646468672795	0.999987079943658	FALSE	1	No		1	22584863		WNT4
1326	cg00512031	2.94129595270842	0.000236311081067585	8.03425037354652e-05	0.00337709110744633	0.999987079943658	FALSE	1	No	CYTL1	4	5021976	TSS1500	CYTL1
1327	cg00128530	2.9408384558139	4.31250385391356e-05	1.4664198386647e-05	0.00338202036793008	0.999987079943658	FALSE	1	No	RSL24D1	15	55489374	TSS200	RSL24D1
1328	cg20169015	2.94078374232063	0.000265462277843743	9.02692279012196e-05	0.00338261031301141	0.999987079943658	FALSE	1	No	DDAH1	1	85968569	5'UTR	DDAH1
1330	cg18253971	-2.94054211116406	-0.0001032367918679	3.51080814234734e-05	0.00338521681020528	0.999987079943658	FALSE	1	No	OSBPL1A;MIR320C2	18	21900171	Body;TSS1500	OSBPL1A
1331	cg07461772	2.94050271660782	0.00024585667428762	8.36104224284621e-05	0.0033856419365616	0.999987079943658	FALSE	1	No	SMPD3	16	68482809	TSS1500	SMPD3
1332	cg10694598	-2.94036329920262	-0.00011468651256931	3.90041980868185e-05	0.00338714685079374	0.999987079943658	FALSE	1	No		7	95957175		SLC25A13
1333	cg16589861	-2.94025960079413	-0.000216033804025901	7.34743979638917e-05	0.0033882665990248	0.999987079943658	FALSE	1	No		12	66457341		5S_rRNA
1334	cg23603197	2.94006354758162	0.000198895929310972	6.7650214388929e-05	0.00339038452882951	0.999987079943658	FALSE	1	No	IGF1R	15	99491882	Body	IGF1R
1336	cg24506216	-2.939941350769	-7.96373572355524e-05	2.70880768470846e-05	0.00339170521140233	0.999987079943658	FALSE	1	No	JTB	1	153951257	TSS1500	JTB
1337	cg06335597	-2.93991230550852	-0.000304932348068952	0.000103721579551063	0.00339201919672526	0.999987079943658	FALSE	1	No	ZNF467	7	149461763	3'UTR	ZNF467
1338	cg00221747	-2.93921392520811	-1.63224953397677e-05	5.55335397664599e-06	0.00339957682336055	0.999987079943658	FALSE	1	No	INS-IGF2;IGF2;IGF2;IGF2	11	2152428	Body;3'UTR;3'UTR;3'UTR	INS-IGF2
1339	cg23746497	-2.93905396115948	-0.000405296724013177	0.000137900402431973	0.00340131005929921	0.999987079943658	FALSE	1	No		6	105388668		LIN28B
1340	cg05169312	2.93903184921616	0.000179464403891581	6.10624222869322e-05	0.00340154970914249	0.999987079943658	FALSE	1	No	GEMIN5	5	154316775	Body	GEMIN5
1341	cg04323365	2.93852929257289	0.000243610501078795	8.29021856935437e-05	0.00340700058744913	0.999987079943658	FALSE	1	No	GJB1;GJB1;BCYRN1;GJB1	X	70443093	1stExon;5'UTR;Body;5'UTR	GJB1
1342	cg17459778	2.9384117447604	0.000385040074335732	0.00013103680075548	0.00340827669533042	0.999987079943658	FALSE	1	No		4	189321136		LOC401164
1343	cg13486082	-2.93828711625659	-0.000148298790947806	5.04711708148998e-05	0.00340963014798792	0.999987079943658	FALSE	1	No	NGFRAP1;NGFRAP1	X	102629870	TSS1500;TSS1500	NGFRAP1
1344	cg14087796	2.93815581454485	0.000194423811290107	6.61720560657961e-05	0.00341105660142033	0.999987079943658	FALSE	1	No	C9orf25	9	34428987	Body	C9orf25
1345	cg17598378	-2.93781031872935	-0.000116970571471449	3.98155628788318e-05	0.00341481264751698	0.999987079943658	FALSE	1	No	ULK2;ULK2	17	19771708	TSS1500;TSS1500	ULK2
1346	cg18407963	-2.9377709396107	-0.000162330984757159	5.52565152607406e-05	0.00341524099573777	0.999987079943658	FALSE	1	No	MLPH;MLPH	2	238417616	Body;Body	MLPH
1347	cg02174379	-2.93762725425219	-2.3797810030755e-05	8.10103119662574e-06	0.00341680435578351	0.999987079943658	FALSE	1	No	DBNDD1;DBNDD1	16	90085915	5'UTR;1stExon	DBNDD1
1348	cg09973375	-2.93748140596286	-8.55373167520616e-05	2.91192708755287e-05	0.00341839191715292	0.999987079943658	FALSE	1	No	PPID	4	159644880	TSS1500	PPID
1349	cg20663980	2.93741856014102	0.000578047458121683	0.00019678756918249	0.00341907620254199	0.999987079943658	FALSE	1	No	CDX4	X	72667070	TSS200	CDX4
1350	cg07968770	-2.93726991037668	-0.00022275180359874	7.58363413630495e-05	0.00342069524606673	0.999987079943658	FALSE	1	No	TMEM159;DNAH3	16	21170927	5'UTR;TSS200	DNAH3
1351	cg18255504	2.93726620284566	0.000238242534088825	8.11102970027069e-05	0.00342073563619324	0.999987079943658	FALSE	1	No	ST6GAL2;ST6GAL2;ST6GAL2	2	107463082	5'UTR;5'UTR;5'UTR	ST6GAL2
1352	cg02376178	2.93724146338763	0.000322605224068291	0.000109832721650408	0.0034210051608794	0.999987079943658	FALSE	1	No	CSNK1G2	19	1969988	Body	CSNK1G2
1353	cg02930419	-2.93711966880195	-0.000572586228676106	0.000194948212276848	0.00342233233773512	0.999987079943658	FALSE	1	No		17	19628087		SLC47A2
1355	cg15416279	-2.93679910285163	-0.000201003122544448	6.84429256156044e-05	0.00342582774101354	0.999987079943658	FALSE	1	No		5	3606795		IRX1
1356	cg07145783	2.93674002208013	0.000403920729590131	0.000137540513138112	0.00342647230425087	0.999987079943658	FALSE	1	No	ITLN1	1	160855077	TSS200	ITLN1
1357	cg03662997	2.93673719446582	0.000436775698882672	0.000148728221137989	0.00342650315591512	0.999987079943658	FALSE	1	No		11	15963027		SOX6
1358	cg18275519	2.93656390529257	0.000329120633618051	0.000112076782332193	0.00342839437112059	0.999987079943658	FALSE	1	No	SCUBE1	22	43606007	Body	SCUBE1
1359	cg09613130	2.93645558558841	0.000109321965378147	3.72292248909465e-05	0.00342957701669764	0.999987079943658	FALSE	1	No	C2orf90;C2orf90	2	903676	3'UTR;1stExon	LOC339822
1360	cg12364943	-2.93616206860202	-0.000204256838591967	6.95659278403589e-05	0.00343278353590131	0.999987079943658	FALSE	1	No	STK32C	10	134108614	Body	STK32C
1361	cg01062834	2.93548138046191	0.000105458820711424	3.59255628100185e-05	0.00344023022506461	0.999987079943658	FALSE	1	No	KIAA1462	10	30348632	TSS200	KIAA1462
1362	cg23472153	2.9352842641589	0.000238924431201377	8.13973740529147e-05	0.00344238941593559	0.999987079943658	FALSE	1	No	MPRIP;MPRIP	17	17044218	Body;Body	MPRIP
1363	cg00496967	-2.93522821246406	-0.000167012911441032	5.68994638072209e-05	0.00344300362589752	0.999987079943658	FALSE	1	No	CDRT4	17	15371256	TSS1500	CDRT4
1365	cg22812005	-2.93504017282765	-0.000237672782943125	8.09776933016043e-05	0.00344506487940065	0.999987079943658	FALSE	1	No	ZNF238;ZNF238	1	244216231	Body;TSS1500	ZNF238
1366	cg27381557	2.93496388849247	0.000286547666072365	9.7632433297007e-05	0.00344590141419076	0.999987079943658	FALSE	1	No	SDK1	7	4152953	Body	SDK1
1367	cg05837244	-2.93479789375895	-0.00037700318356577	0.000128459674980513	0.00344772235442158	0.999987079943658	FALSE	1	No		X	135179916		FHL1
1368	cg05327068	-2.93476315174517	-0.00040756846092936	0.00013887609999703	0.00344810358077038	0.999987079943658	FALSE	1	No	NOP10	15	34634045	3'UTR	NOP10
1369	cg05051550	-2.93455576108169	-8.43733483056e-05	2.87516595951476e-05	0.00345038009181484	0.999987079943658	FALSE	1	No	GSTCD;GSTCD	4	106766775	3'UTR;3'UTR	GSTCD
1371	cg14690102	2.93442720603726	0.000377722648723315	0.00012872108326497	0.00345179191867556	0.999987079943658	FALSE	1	No		11	17745835		MYOD1
1372	cg06890779	2.93441596389368	7.97544773874974e-05	2.71789951966016e-05	0.00345191540804115	0.999987079943658	FALSE	1	No		16	10449523		ATF7IP2
1373	cg08698605	2.93440659039881	0.000166865985989158	5.68653255261669e-05	0.0034520183743091	0.999987079943658	FALSE	1	No	LASS4	19	8273643	TSS1500	CERS4
1374	cg02955911	2.93435698373821	2.30114730019737e-05	7.84208367608303e-06	0.00345256334179758	0.999987079943658	FALSE	1	No	HSD11B2	16	67464503	TSS1500	HSD11B2
1375	cg13650856	-2.9341207272379	-0.000291413792531	9.93189509299195e-05	0.00345515987900832	0.999987079943658	FALSE	1	No	EHBP1;EHBP1;EHBP1;EHBP1	2	63005412	Body;Body;Body;Body	EHBP1
1376	cg13805698	-2.93410135745573	-2.24102548770763e-05	7.63785982380277e-06	0.00345537283831489	0.999987079943658	FALSE	1	No	ROMO1;NFS1	20	34287057	TSS200;Body	NFS1
1377	cg03034634	2.93359873268755	9.00161362381642e-05	3.0684542925098e-05	0.00346090308847159	0.999987079943658	FALSE	1	No	MTMR9	8	11141680	TSS1500	MTMR9
1378	cg16455008	-2.9335914883745	-3.87797706852656e-05	1.32192129814071e-05	0.00346098285475671	0.999987079943658	FALSE	1	No	MECOM;MECOM;MECOM;MECOM;MECOM;MECOM;MECOM	3	168865213	1stExon;TSS1500;Body;5'UTR;TSS1500;TSS1500;TSS1500	MECOM
1381	cg24544431	2.93338461155813	0.000308147361779491	0.000105048400596815	0.00346326145904435	0.999987079943658	FALSE	1	No	TNR	1	175713248	TSS1500	TNR
1382	cg24107338	2.93280148647869	0.000146372148890887	4.99086452205227e-05	0.00346969154242378	0.999987079943658	FALSE	1	No	RPS27	1	153962020	TSS1500	RPS27
1384	cg00713214	2.93259879449967	0.00010534859016865	3.59232876881215e-05	0.00347192916308483	0.999987079943658	FALSE	1	No	TNNC2	20	44453049	Body	TNNC2
1385	cg14074581	2.93256383509295	4.12233470146261e-05	1.40571013395586e-05	0.00347231523094995	0.999987079943658	FALSE	1	No	TMEM149	19	36232218	5'UTR	IGFLR1
1386	cg01378456	2.93183469621305	0.000232938956002542	7.94515994723103e-05	0.00348037627364256	0.999987079943658	FALSE	1	No	GUCY2G	10	114116705	TSS1500	GUCY2GP
1387	cg19284108	-2.93153156064406	-0.000155538305693476	5.30570121712433e-05	0.00348373262886711	0.999987079943658	FALSE	1	No	MERTK	2	112786451	3'UTR	MERTK
1388	cg09177131	-2.93142318879831	-1.46100500611651e-05	4.983944357469e-06	0.00348493325173745	0.999987079943658	FALSE	1	No	SYT6;SYT6	1	114696462	5'UTR;1stExon	SYT6
1389	cg03926206	2.9311969103133	0.000662665743571252	0.000226073431382139	0.00348744134759076	0.999987079943658	FALSE	1	No	HLA-DQB2	6	32729358	Body	HLA-DQB2
1390	cg19977363	-2.93104888685704	-0.00020320842816341	6.93295936054173e-05	0.00348908294659072	0.999987079943658	FALSE	1	No	SLC24A3	20	19701832	3'UTR	SLC24A3
1391	cg01103582	-2.93104641197633	-0.000213323379286971	7.27806214242553e-05	0.00348911039932216	0.999987079943658	FALSE	1	No	SLC9A3	5	480412	Body	BC013821
1392	cg19118751	-2.93100992964276	-0.000172653666990386	5.89058621890882e-05	0.00348951510419005	0.999987079943658	FALSE	1	No		17	26577636		PPY2
1393	cg20074021	2.93066185810373	3.3988350633123e-05	1.15974999091553e-05	0.0034933784755373	0.999987079943658	FALSE	1	No	MBP;MBP;MBP;MBP;MBP	18	74695457	Body;Body;Body;Body;Body	AK094611
1394	cg08450501	2.93012882885138	6.35194097626998e-05	2.16780262824142e-05	0.00349930232030638	0.999987079943658	FALSE	1	No	NCK1	3	136580965	TSS200	NCK1
1395	cg24769846	-2.92958040470506	-0.00024343800427558	8.30965430696512e-05	0.00350540681713332	0.999987079943658	FALSE	1	No		3	43965139		MIR138-1
1396	cg01610838	-2.9294330110623	-5.90389375574636e-05	2.01537080160281e-05	0.00350704910735933	0.999987079943658	FALSE	1	No	SNX25	4	186131545	5'UTR	SNX25
1397	cg17445618	2.92939367371676	6.20075333610873e-05	2.1167360985802e-05	0.00350748753074139	0.999987079943658	FALSE	1	No	KIAA0090;MRTO4	1	19577962	1stExon;TSS200	KIAA0090
1398	cg13691744	2.929336633024	0.000189036481833934	6.45321810074074e-05	0.00350812335061033	0.999987079943658	FALSE	1	No	SLC44A4	6	31842575	Body	SLC44A4
1399	cg01354447	-2.92902111193247	-0.000340836518325164	0.000116365333433971	0.00351164229285895	0.999987079943658	FALSE	1	No	FTHL17	X	31089887	1stExon	FTHL17
1400	cg12555033	-2.92895368993169	-8.34963828786466e-05	2.8507239006771e-05	0.00351239465392191	0.999987079943658	FALSE	1	No	SRD5A3	4	56224290	Body	LOC100506462
1401	cg23630131	2.92879772916371	0.000234578805741174	8.00938908840783e-05	0.00351413558102301	0.999987079943658	FALSE	1	No		7	65973040		LOC493754
1402	cg15743657	2.92869201205573	0.000237008762614652	8.09264892446949e-05	0.00351531610584577	0.999987079943658	FALSE	1	No	TAS1R2	1	19186787	TSS1500	TAS1R2
1403	cg13492340	2.92821141525265	0.000228392180464293	7.7997162115628e-05	0.0035206874082024	0.999987079943658	FALSE	1	No	ITGA8	10	15762222	TSS1500	ITGA8
1404	cg18427696	2.9277106813144	0.000120838237011726	4.12739680129445e-05	0.00352629172937878	0.999987079943658	FALSE	1	No	DLGAP2	8	1449108	TSS1500	DLGAP2
1405	cg06965177	2.9275571252225	0.000440706675102906	0.000150537344363319	0.00352801199101933	0.999987079943658	FALSE	1	No	NR1H2	19	50885179	Body	NR1H2
1406	cg08230177	2.92733704624065	0.00012627995688677	4.31381678611083e-05	0.00353047883108283	0.999987079943658	FALSE	1	No		5	72596822		TMEM174
1407	cg01984743	2.92732619778873	0.000713471289912575	0.000243727976216495	0.00353060047080018	0.999987079943658	FALSE	1	No	STC2	5	172751331	Body	STC2
1408	cg07142678	-2.92728266857938	-1.50845047303489e-05	5.15307417772178e-06	0.0035310885863089	0.999987079943658	FALSE	1	No	RAP1A;RAP1A	1	112162349	TSS200;TSS200	RAP1A
1409	cg21411812	2.92728060125534	0.000182662594809732	6.24000974595323e-05	0.0035311117698117	0.999987079943658	FALSE	1	No		8	67875646		TCF24
1410	cg22510098	-2.9271088491974	-0.000402027257641698	0.000137346193241817	0.00353303832631604	0.999987079943658	FALSE	1	No	CTBP1;CTBP1	4	1229471	Body;Body	CTBP1
1411	cg19285478	-2.92694549296923	-0.000297865090308062	0.000101766531363006	0.00353487159536686	0.999987079943658	FALSE	1	No	MACROD1	11	63849412	Body	FLRT1
1412	cg23004527	2.92676554345545	0.000279623526764216	9.55401184729278e-05	0.00353689208691653	0.999987079943658	FALSE	1	No	NFIC;NFIC	19	3390353	Body;Body	NFIC
1413	cg01984511	2.92666910637277	0.000267129751698023	9.12743265428788e-05	0.00353797532566963	0.999987079943658	FALSE	1	No	DTX1;DTX1	12	113495839	1stExon;5'UTR	DTX1
1414	cg19503826	2.92625198477574	0.000166292251877556	5.68277280093159e-05	0.00354266416855936	0.999987079943658	FALSE	1	No	EPN1;EPN1;EPN1	19	56187810	TSS200;5'UTR;5'UTR	EPN1
1415	cg21940830	2.9261803843431	9.4578774785214e-05	3.23215804778371e-05	0.0035434695949326	0.999987079943658	FALSE	1	No	ING2	4	184425975	TSS1500	ING2
1417	cg22873167	-2.92538564437012	-0.000242469148554567	8.28845075592673e-05	0.00355242076635275	0.999987079943658	FALSE	1	No	FGFRL1;FGFRL1;FGFRL1	4	1019143	3'UTR;3'UTR;3'UTR	FGFRL1
1418	cg06764092	-2.92528429694244	-0.000533345584674323	0.000182322649881171	0.00355356372524706	0.999987079943658	FALSE	1	No	SLAMF8;SLAMF8	1	159796658	5'UTR;1stExon	SLAMF8
1419	cg08425760	2.92494378306139	0.000143882972681101	4.91917053292922e-05	0.0035574063712145	0.999987079943658	FALSE	1	No	AGTRAP;AGTRAP;AGTRAP;AGTRAP;AGTRAP	1	11795897	TSS1500;TSS1500;TSS1500;TSS1500;TSS1500	AGTRAP
1421	cg10888202	2.9244616794304	0.000243637297569309	8.33101350867292e-05	0.00356285331426139	0.999987079943658	FALSE	1	No	MON1A;MON1A	3	49964918	Body;Body	MON1A
1422	cg19544459	2.92434371299888	5.78783744693037e-05	1.97919191961024e-05	0.00356418728970013	0.999987079943658	FALSE	1	No		7	22123197		RAPGEF5
1423	cg00216138	-2.92409748680817	-0.000138073859992557	4.72193080481983e-05	0.00356697310568495	0.999987079943658	FALSE	1	No	LOC145845	15	37171175	Body	LOC145845
1424	cg04786889	2.92405948796751	0.000232433900890382	7.9490140965615e-05	0.0035674032033215	0.999987079943658	FALSE	1	No	ADAP1	7	990150	Body	ADAP1
1426	cg21723486	-2.92365187773125	-0.000546407878537532	0.000186892250304966	0.00357201979759566	0.999987079943658	FALSE	1	No	TP63;TP63;TP63	3	189349323	1stExon;1stExon;1stExon	TP63
1427	cg20647962	2.92337009147758	3.57172635857591e-05	1.22178384768609e-05	0.00357521449257868	0.999987079943658	FALSE	1	No	SPINT1;SPINT1;SPINT1	15	41136443	TSS200;5'UTR;5'UTR	SPINT1
1428	cg20485230	2.92297841590759	2.54394356030762e-05	8.70325810981988e-06	0.00357965936209148	0.999987079943658	FALSE	1	No		X	37765115		DYNLT3
1429	cg12533658	-2.92276707862787	-0.000212577021886023	7.27314275025361e-05	0.00358205978230014	0.999987079943658	FALSE	1	No	STARD3;STARD3;STARD3	17	37809838	Body;Body;Body	STARD3
1431	cg23377260	-2.92210531916724	-0.00015926987987051	5.45051811876173e-05	0.0035895857013113	0.999987079943658	FALSE	1	No	ANKRD10	13	111532033	Body	DKFZp686B07190
1432	cg26467774	-2.92199469448258	-6.56317081473795e-05	2.24612687597646e-05	0.00359084519570823	0.999987079943658	FALSE	1	No	KIF9;KIF9;KLHL18;KIF9	3	47323578	5'UTR;5'UTR;TSS1500;5'UTR	KLHL18
1433	cg13975075	2.92186215423252	0.000157282103914972	5.38294059105898e-05	0.0035923547356749	0.999987079943658	FALSE	1	No	DUSP26	8	33453217	Body	DUSP26
1434	cg21459816	-2.92176144777588	-0.000190007531061992	6.50318427627384e-05	0.00359350209790374	0.999987079943658	FALSE	1	No	PTPRN2;PTPRN2;PTPRN2	7	157588756	Body;Body;Body	LOC100506585
1435	cg18495191	2.92175438405623	0.00031696963407552	0.000108486064333538	0.00359358258834894	0.999987079943658	FALSE	1	No	RPS6KA2	6	167200499	Body	RPS6KA2
1436	cg11327408	-2.92130421109775	-0.00027570505855675	9.43773871647372e-05	0.00359871565947177	0.999987079943658	FALSE	1	No	TRIM39;TRIM39	6	30297329	Body;Body	TRIM39-RPP21
1438	cg06802658	-2.92056202934828	-6.81751171173819e-05	2.3343149856877e-05	0.00360719293797278	0.999987079943658	FALSE	1	No	MIPOL1	14	37666920	TSS200	MIPOL1
1442	cg02582669	2.92010120119025	0.000284594128748275	9.74603649463497e-05	0.00361246572141223	0.999987079943658	FALSE	1	No	FAM19A5;FAM19A5	22	49088813	Body;Body	FAM19A5
1443	cg19906333	-2.91985278226138	-2.37354407825214e-05	8.1289854497865e-06	0.00361531103747435	0.999987079943658	FALSE	1	No	RPS7	2	3623115	5'UTR	RPS7
1444	cg01923514	2.91982203122205	0.000459440777984222	0.000157352322529031	0.00361566339271515	0.999987079943658	FALSE	1	No	BASE	20	31781277	TSS200	BPIFA4P
1445	cg24892309	-2.91974548933562	-0.000241554222697521	8.27312598237753e-05	0.00361654057004285	0.999987079943658	FALSE	1	No	GNL3;GNL3;GNL3;SNORD19B	3	52724568	Body;Body;Body;TSS200	GNL3
1446	cg19131227	-2.91961971109313	-0.000464342332837482	0.00015904205985225	0.00361798242196657	0.999987079943658	FALSE	1	No	IGF2AS;INS-IGF2;IGF2;IGF2;IGF2AS	11	2162917	Body;Body;5'UTR;TSS1500;Body	IGF2
1447	cg16102536	-2.91955027800327	-0.000219063093831924	7.50331636630506e-05	0.00361877858877566	0.999987079943658	FALSE	1	No	UBE3C	7	156981717	Body	UBE3C
1448	cg02290550	2.91881112669184	0.000324957960261668	0.000111332301460003	0.00362726410190602	0.999987079943658	FALSE	1	No	SLFNL1;SLFNL1;SLFNL1;SLFNL1	1	41487317	1stExon;1stExon;5'UTR;5'UTR	SLFNL1
1449	cg18497811	-2.91875080917527	-0.000269386314143238	9.22950713354515e-05	0.00362795735124325	0.999987079943658	FALSE	1	No		4	14860861		MGC4836
1450	cg04768312	2.91858274221859	0.000152081391931797	5.21079597065632e-05	0.00362988963788544	0.999987079943658	FALSE	1	No	MED12	X	70337980	TSS1500	MED12
1451	cg06120979	-2.91842974825265	-9.80508501197372e-05	3.35971253645708e-05	0.0036316494439892	0.999987079943658	FALSE	1	No		10	130506833		AK124226
1452	cg12434898	-2.91827215009049	-0.000157004340896555	5.38004452023729e-05	0.00363346302263637	0.999987079943658	FALSE	1	No	RPTOR;RPTOR	17	78817642	Body;Body	RPTOR
1453	cg22068985	-2.91789742394679	-6.96555192832015e-05	2.38718190405009e-05	0.00363777854106413	0.999987079943658	FALSE	1	No	SLC33A1	3	155571279	1stExon	SLC33A1
1454	cg15126975	-2.91766830651916	-8.1406652870878e-05	2.7901270575886e-05	0.00364041946331724	0.999987079943658	FALSE	1	No		2	175208605		CIR1
1456	cg02010196	2.91731657752715	0.00026030391444195	8.92271741939626e-05	0.00364447706804442	0.999987079943658	FALSE	1	No		5	146889275		DPYSL3
1457	cg11941941	-2.9172899491891	-0.000336152693626302	0.000115227728296168	0.0036447844247892	0.999987079943658	FALSE	1	No	NCOA5	20	44719536	TSS1500	NCOA5
1459	cg04887030	2.91585607593479	0.000224281809972758	7.69179973674989e-05	0.00366136978619569	0.999987079943658	FALSE	1	No	CYP2W1	7	1022471	TSS1500	CYP2W1
1461	cg12573318	2.915373427937	0.000301312591636536	0.00010335300059648	0.00366696794327686	0.999987079943658	FALSE	1	No	COL4A2	13	111040014	Body	COL4A2
1462	cg20660627	-2.91533573228375	-2.55268379033326e-05	8.75605427555199e-06	0.00366740549734557	0.999987079943658	FALSE	1	No	RFTN1	3	16555412	TSS200	RFTN1
1463	cg18887371	-2.91517266177489	-0.0003618739815836	0.00012413466493037	0.00366929889407577	0.999987079943658	FALSE	1	No		12	79198115		SYT1
1464	cg26269196	-2.91481976375816	-0.000336884903958679	0.00011557658149138	0.00367339941053917	0.999987079943658	FALSE	1	No		19	45648796		PPP1R37
1465	cg08560888	-2.91481862478257	-6.60553639832964e-05	2.26619122787524e-05	0.00367341265168128	0.999987079943658	FALSE	1	No	TH;TH;TH	11	2191082	Body;Body;Body	TH
1466	cg00458295	2.914763783344	0.000117355040192845	4.02622815829718e-05	0.00367405026139399	0.999987079943658	FALSE	1	No	ACOXL;ACOXL;ACOXL	2	111593263	Body;Body;Body	ACOXL
1468	cg10511904	2.9145076482207	8.8809147118318e-05	3.04714064389352e-05	0.00367702953203728	0.999987079943658	FALSE	1	No	FGF12;FGF12	3	192127327	TSS1500;Body	FGF12
1469	cg26507422	2.91445852072506	0.000229176842778549	7.86344499840521e-05	0.00367760121674745	0.999987079943658	FALSE	1	No	CBFA2T3;CBFA2T3	16	88990409	5'UTR;Body	CBFA2T3
1472	cg24049050	2.91382672751132	0.000227783761227609	7.81734064956422e-05	0.00368496046208584	0.999987079943658	FALSE	1	No	ARHGAP29	1	94702435	5'UTR	ARHGAP29
1473	cg21540359	2.91360103071398	0.000683896879600129	0.000234725644448492	0.00368759267172626	0.999987079943658	FALSE	1	No		7	52341648		POM121L12
1474	cg24462545	2.91333304426253	0.000288276351515484	9.89507025580924e-05	0.00369072031301194	0.999987079943658	FALSE	1	No	MAGEB3	X	30254216	Body	MAGEB3
1475	cg18836486	-2.91317103261845	-0.000304147777557349	0.000104404366977373	0.0036926123057098	0.999987079943658	FALSE	1	No	KDM4B	19	5070723	Body	KDM4B
1476	cg08751840	2.91295068463752	0.00032236573965552	0.000110666391077484	0.00369518697590465	0.999987079943658	FALSE	1	No		11	28650063		METTL15
1477	cg19547976	-2.91234585145401	-9.46991037584045e-05	3.25164347191544e-05	0.00370226259705625	0.999987079943658	FALSE	1	No	TACC3	4	1737009	Body	TACC3
1478	cg16595365	2.91218822136067	8.24564077454211e-05	2.83142439560087e-05	0.00370410865414008	0.999987079943658	FALSE	1	No	KCNK9	8	140716505	TSS1500	KCNK9
1479	cg25363564	2.91209509122295	0.000302386126650241	0.000103837998821409	0.00370519972542281	0.999987079943658	FALSE	1	No		10	111540348		XPNPEP1
1480	cg10037072	2.91163366770896	0.000296568546090035	0.000101856407754548	0.00371060987862902	0.999987079943658	FALSE	1	No	POU6F2;POU6F2	7	39082429	Body;Body	AK023033
1481	cg25347526	2.91140119142228	0.000305489517943436	0.000104928691670349	0.00371333836975598	0.999987079943658	FALSE	1	No	LOC285419;LOC285419	4	124778319	Body;Body	LOC285419
1482	cg15241582	2.91131315916449	0.000197540781799683	6.78528110855564e-05	0.0037143720499511	0.999987079943658	FALSE	1	No	NOX4	11	89323227	TSS1500	NOX4
1483	cg24576945	2.91105100850298	0.00027396330354235	9.41114747704943e-05	0.00371745179201771	0.999987079943658	FALSE	1	No	HHATL;HHATL	3	42743203	5'UTR;TSS200	HHATL
1484	cg04137128	2.91091703736741	2.65556124794395e-05	9.12276514189358e-06	0.00371902658097372	0.999987079943658	FALSE	1	No	SIN3A;SIN3A;SIN3A	15	75744262	5'UTR;TSS1500;TSS200	SIN3A
1486	cg23944925	2.9105957378552	4.87740978504349e-05	1.67574277719434e-05	0.00372280583350975	0.999987079943658	FALSE	1	No	LRRC33	3	196366897	5'UTR	LRRC33
1487	cg02767093	2.91038236928377	0.00013971452969507	4.80055580220731e-05	0.00372531749222964	0.999987079943658	FALSE	1	No	STK24;STK24	13	99130655	Body;Body	STK24
1489	cg20076826	-2.9100753790194	-0.000178995315574953	6.15088244330181e-05	0.00372893392295223	0.999987079943658	FALSE	1	No	ZAP70;ZAP70	2	98354292	Body;Body	ZAP70
1490	cg01124275	-2.91006051611613	-0.000214900022949634	7.38472694157054e-05	0.00372910909322877	0.999987079943658	FALSE	1	No	SEPT11	4	77906825	Body	Sep-11
1491	cg14334338	2.91004856931812	0.00016063724775269	5.52008820218179e-05	0.00372924990048837	0.999987079943658	FALSE	1	No		14	75115531		KIAA0317
1492	cg01055696	2.9099931390218	0.000695171576207284	0.000238891139255733	0.00372990327599585	0.999987079943658	FALSE	1	No		6	164255524		AK093114
1493	cg17223520	-2.90961012033675	-0.000204589040231069	7.03149328499691e-05	0.00373442089639638	0.999987079943658	FALSE	1	No	LCK;LCK	1	32739114	5'UTR;TSS1500	LCK
1494	cg10864603	-2.90951668202355	-0.000136869923657578	4.70421511941241e-05	0.00373552373660291	0.999987079943658	FALSE	1	No		8	122302722		HAS2
1496	cg00666422	2.90935686347006	0.000486757038310827	0.000167307436369377	0.00373741074184282	0.999987079943658	FALSE	1	No	LEP	7	127881440	5'UTR	LEP
1497	cg23585575	2.90935297257184	3.38318491860728e-05	1.16286505986126e-05	0.00373745669317496	0.999987079943658	FALSE	1	No	PPIF	10	81107083	TSS200	PPIF
1498	cg09651654	-2.90929093696254	-0.00115274716749468	0.000396229594245466	0.00373818940043725	0.999987079943658	FALSE	1	No		12	7781431		APOBEC1
1499	cg08174482	2.90896243440433	0.00029746665795985	0.000102258679741515	0.00374207155042826	0.999987079943658	FALSE	1	No	APBB2;APBB2;APBB2;APBB2;APBB2;APBB2;APBB2	4	40823896	Body;Body;Body;Body;Body;Body;Body	APBB2
1501	cg00990635	2.9087595397064	2.52493835624657e-05	8.68046437589486e-06	0.00374447113663238	0.999987079943658	FALSE	1	No	GMIP	19	19745667	Body	GMIP
1502	cg00411358	-2.90840930177094	-0.000212160270775739	7.29471847881088e-05	0.00374861661371103	0.999987079943658	FALSE	1	No	SUSD2	22	24577142	TSS1500	SUSD2
1503	cg03752800	-2.90838005946493	-0.000288189486058012	9.90893487665541e-05	0.00374896291974797	0.999987079943658	FALSE	1	No	HIGD1C	12	51346423	TSS1500	HIGD1C
1504	cg11341428	2.90822468626284	0.00020912170414345	7.19069971213874e-05	0.00375080343711658	0.999987079943658	FALSE	1	No		15	101200426		ASB7
1505	cg00563824	2.90815466057756	0.000566922372761108	0.000194942304976489	0.00375163321528294	0.999987079943658	FALSE	1	No		1	209405064		MIR205HG
1506	cg07445112	-2.90772544996037	-0.000217603322497266	7.48362684999133e-05	0.00375672285488296	0.999987079943658	FALSE	1	No	C22orf9	22	45628839	Body	KIAA0930
1507	cg22218806	-2.90752004080698	-0.000188553833775006	6.48503986657556e-05	0.00375916084988569	0.999987079943658	FALSE	1	No		1	203434261		PRELP
1508	cg08827122	-2.90748716986086	-0.000242706834606721	8.34764937650047e-05	0.00375955112788152	0.999987079943658	FALSE	1	No	SNX8	7	2349748	Body	SNX8
1509	cg03783663	2.90733742313374	0.000444840316080148	0.000153006084722243	0.00376132954355449	0.999987079943658	FALSE	1	No	KLHL1;ATXN8OS	13	70682628	TSS200;Body	KLHL1
1510	cg16330786	2.90705397116786	0.000231204277219586	7.95321585057136e-05	0.00376469796175756	0.999987079943658	FALSE	1	No	TACR1;TACR1	2	75326898	Body;Body	TACR1
1511	cg10471825	2.90697479294355	0.000310966410663179	0.00010697251707102	0.00376563937168333	0.999987079943658	FALSE	1	No		16	73557323		TRNA_Lys
1512	cg19685532	-2.9068534213671	-0.000487332269968049	0.000167649413068395	0.00376708286661474	0.999987079943658	FALSE	1	No	TRIM40	6	30115945	3'UTR	TRIM40
1513	cg12051027	-2.90657318650483	-0.000268724937127381	9.24542132209387e-05	0.00377041767782753	0.999987079943658	FALSE	1	No	SPATA6	1	48931095	Body	SPATA6
1514	cg12301695	2.90644765886875	0.000562289347347155	0.00019346274674219	0.00377191233580146	0.999987079943658	FALSE	1	No	SLC38A11	2	165812159	TSS200	SLC38A11
1516	cg26065247	2.90581448163864	0.000132245370347216	4.55106033722566e-05	0.00377945980869825	0.999987079943658	FALSE	1	No		7	37734052		BC043356
1517	cg03190505	2.90580475149591	8.02530656184452e-05	2.76181892734297e-05	0.00377957589923729	0.999987079943658	FALSE	1	No		2	137522287		THSD7B
1518	cg19507727	2.90570754991671	2.4261140162122e-05	8.34947762131722e-06	0.00378073579162131	0.999987079943658	FALSE	1	No	C1orf57	1	233086292	TSS200	NTPCR
1519	cg16204135	-2.90566109072727	-1.12215388188705e-05	3.86195721678668e-06	0.00378129029690645	0.999987079943658	FALSE	1	No	NDUFA13;TSSK6	19	19626951	TSS200;TSS1500	NDUFA13
1521	cg08898622	2.90465993337456	0.000130938503694881	4.50787722825647e-05	0.00379325744013059	0.999987079943658	FALSE	1	No	N4BP2	4	40062021	5'UTR	LOC344967
1522	cg13277337	2.90458253945983	0.00020654455952785	7.11098950440781e-05	0.00379418398824113	0.999987079943658	FALSE	1	No	HDAC4	2	240265810	Body	MIR2467
1523	cg02919116	-2.90457291764122	-0.000339347982363133	0.000116832316483455	0.00379429919358577	0.999987079943658	FALSE	1	No		1	214152742		PROX1
1524	cg04482331	2.90417987756863	0.000232497513320187	8.00561683923082e-05	0.00379900792140939	0.999987079943658	FALSE	1	No	TMEM63B	6	44119598	Body	TMEM63B
1525	cg07684068	-2.90384218838478	-0.00013715917516757	4.72336877383348e-05	0.00380305777997699	0.999987079943658	FALSE	1	No	HIF3A;HIF3A;HIF3A	19	46807660	Body;Body;Body	HIF3A
1526	cg02806645	2.90383423226454	0.000795458875881335	0.000273933982540388	0.00380315324398913	0.999987079943658	FALSE	1	No	PRR23A	3	138725153	TSS200	PRR23A
1527	cg20025032	-2.90346315388371	-0.000110891485703648	3.81928338079022e-05	0.00380760816991694	0.999987079943658	FALSE	1	No	SH3BGR	21	40821440	5'UTR	SH3BGR
1528	cg25204955	-2.90329677904897	-0.000315725834628488	0.00010874735125491	0.00380960710061038	0.999987079943658	FALSE	1	No	KIAA1274	10	72254314	5'UTR	KIAA1274
1529	cg20123153	2.90327733145434	4.96794971000778e-05	1.71115230921435e-05	0.00380984081847189	0.999987079943658	FALSE	1	No	NTN1	17	9019012	Body	NTN1
1531	cg05192831	2.90278016612733	0.000401464605129291	0.000138303482231965	0.00381582010156558	0.999987079943658	FALSE	1	No	ASPHD1	16	29913007	1stExon	ASPHD1
1532	cg19599451	2.90274469428888	7.87462400450458e-05	2.71282004924436e-05	0.00381624703892002	0.999987079943658	FALSE	1	No		4	11374377		MIR572
1535	cg12011267	2.90190023947325	0.00021116014085803	7.27661612848414e-05	0.00382642370941003	0.999987079943658	FALSE	1	No	PPP1R13B	14	104314583	TSS1500	LOC145216
1536	cg07759042	-2.90151924446653	-3.57718217798654e-05	1.2328652256257e-05	0.00383102323026878	0.999987079943658	FALSE	1	No	NFATC1;NFATC1;NFATC1;NFATC1;NFATC1	18	77193502	Body;5'UTR;Body;Body;Body	NFATC1
1537	cg20849150	-2.90151891241274	-0.000239527191671546	8.2552345479068e-05	0.00383102724114691	0.999987079943658	FALSE	1	No		1	59522993		HSD52
1538	cg15993674	2.90114034930603	4.36340317928658e-05	1.504030365277e-05	0.00383560239314715	0.999987079943658	FALSE	1	No	PRNP;PRNP;PRNP;PRNP;PRNP	20	4667405	5'UTR;5'UTR;5'UTR;5'UTR;5'UTR	PRNP
1539	cg23250973	-2.90106761327309	-0.000351837032813943	0.000121278467004424	0.00383648201933257	0.999987079943658	FALSE	1	No	PLXNA3	X	153690367	Body	PLXNA3
1540	cg17355294	2.90063911727737	6.46837935345246e-05	2.2299841834595e-05	0.00384166772361193	0.999987079943658	FALSE	1	No		19	51416098		KLK4
1541	cg08605326	-2.90042416992752	-0.000406212496075254	0.000140052789618494	0.00384427144238671	0.999987079943658	FALSE	1	No	CA10;CA10;CA10	17	50237401	TSS1500;TSS200;TSS1500	CA10
1542	cg06800578	2.90042141650337	0.000185267430814753	6.38760387578796e-05	0.00384430480582192	0.999987079943658	FALSE	1	No	DMAP1;DMAP1;DMAP1	1	44683416	Body;Body;Body	DMAP1
1543	cg04779860	2.90041840400197	0.000174887522754433	6.02973427947929e-05	0.00384434130881648	0.999987079943658	FALSE	1	No		10	131763929		EBF3
1544	cg00238815	-2.90041263087174	-0.000329967211798095	0.000113765609860457	0.00384441126370453	0.999987079943658	FALSE	1	No	FAM83H	8	144808056	3'UTR	FAM83H
1545	cg19134568	2.90014207537173	0.000185223121437482	6.38669129386501e-05	0.00384769097251664	0.999987079943658	FALSE	1	No	POU4F2	4	147561339	Body	POU4F2
1546	cg25007572	2.89964386860001	1.86493885079375e-05	6.43161345084134e-06	0.00385373696486639	0.999987079943658	FALSE	1	No	TMEM223	11	62559380	1stExon	TMEM223
1547	cg14415770	2.89948286987155	8.07080485898783e-05	2.78353251983357e-05	0.0038556926146884	0.999987079943658	FALSE	1	No		9	99637871		ZNF782
1548	cg11685843	2.89941071836963	0.000976431571841203	0.000336768973658986	0.00385656933136984	0.999987079943658	FALSE	1	No		4	176349171		GPM6A
1550	cg16311883	2.89916580496156	0.000335950342732282	0.000115878278557696	0.00385954664086165	0.999987079943658	FALSE	1	No	ZNF664	12	124481981	5'UTR	ZNF664
1551	cg24928901	-2.89875251769866	-0.000207783464610855	7.16803050078298e-05	0.00386457554613552	0.999987079943658	FALSE	1	No	PDGFA;PDGFA	7	540029	Body;3'UTR	PDGFA
1552	cg22693266	-2.89852906722914	-0.00027436674961313	9.46572358770275e-05	0.00386729698934878	0.999987079943658	FALSE	1	No	CCDC91	12	28409714	TSS1500	CCDC91
1554	cg00291981	-2.89837696509162	-8.71176171637403e-06	3.00573797725399e-06	0.00386915046638076	0.999987079943658	FALSE	1	No	BSN	3	49591748	TSS200	BSN-AS2
1556	cg14170835	2.89789270291405	0.000197174483083474	6.80406430801252e-05	0.00387505694663276	0.999987079943658	FALSE	1	No		1	88418535		5S_rRNA
1557	cg00099441	2.89771640732997	0.000133142820274882	4.59474984985033e-05	0.0038772092372916	0.999987079943658	FALSE	1	No		2	11264766		FLJ33534
1558	cg11287292	-2.89760411096215	-0.000183336695138858	6.32718232436456e-05	0.00387858076591658	0.999987079943658	FALSE	1	No	NEIL3	4	178277261	Body	NEIL3
1559	cg20339650	2.89690694268788	0.000128494046662302	4.43556003711597e-05	0.0038871054989044	0.999987079943658	FALSE	1	No	INS-IGF2;IGF2AS;IGF2;IGF2;IGF2AS;IGF2	11	2160882	Body;TSS1500;Body;5'UTR;TSS1500;TSS1500	IGF2
1561	cg01667018	2.89648398542558	0.000332588179317382	0.000114824794817056	0.00389228558344146	0.999987079943658	FALSE	1	No		15	80547879		LOC283688
1562	cg03828329	2.89636042422835	0.000132819228160462	4.58572859404569e-05	0.00389380006010164	0.999987079943658	FALSE	1	No		17	70384485		Mir_584
1563	cg25160554	-2.8961036303589	-7.75711334097615e-05	2.67846539041658e-05	0.00389694927167466	0.999987079943658	FALSE	1	No	ARL6;ARL6	3	97483242	TSS1500;TSS1500	ARL6
1564	cg09122593	2.89596846079751	0.000156340408887819	5.39855357557192e-05	0.00389860786532187	0.999987079943658	FALSE	1	No	PPFIA4	1	203020141	TSS200	PPFIA4
1565	cg16514473	2.89567936897245	0.000217247087525593	7.50245658595427e-05	0.00390215731402984	0.999987079943658	FALSE	1	No	ECE1	1	21650610	Body	ECE1
1566	cg13378628	2.89539998644864	3.46379492138075e-05	1.19630964205028e-05	0.00390559034741641	0.999987079943658	FALSE	1	No	OTP	5	76934693	TSS200	OTP
1567	cg11344352	2.89492207506913	2.80353658003441e-05	9.68432485343312e-06	0.00391146926413858	0.999987079943658	FALSE	1	No	ERCC1;ERCC1;ERCC1	19	45927696	TSS1500;TSS1500;TSS1500	ERCC1
1569	cg19386159	2.89476449622012	1.74011625974887e-05	6.01125328855266e-06	0.00391340944911527	0.999987079943658	FALSE	1	No	CORO1C;CORO1C	12	109125243	1stExon;5'UTR	CORO1C
1570	cg04280969	-2.89454399085962	-7.73401965472551e-05	2.6719302519319e-05	0.00391612588546648	0.999987079943658	FALSE	1	No	MEGF10	5	126626092	TSS1500	MEGF10
1571	cg19679003	2.89452312262431	0.000593933666041864	0.000205192234050414	0.00391638305305077	0.999987079943658	FALSE	1	No		15	102035794		PCSK6
1572	cg16376000	2.89414545776394	0.000119227880199639	4.11962294015989e-05	0.00392103982483399	0.999987079943658	FALSE	1	No	FGF12;FGF12	3	192127330	TSS1500;Body	FGF12
1573	cg10914120	-2.89413544820989	-0.000337937833831226	0.000116766419498524	0.00392116331551219	0.999987079943658	FALSE	1	No	CUL4A;CUL4A	13	113893660	Body;Body	CUL4A
1575	cg02386916	-2.89387421702533	-0.000243869371780231	8.42708955162916e-05	0.00392438744998066	0.999987079943658	FALSE	1	No		6	114815726		Mir_584
1576	cg06553058	2.89378970934526	0.000119533325095918	4.13068457289398e-05	0.00392543096639488	0.999987079943658	FALSE	1	No		12	117036929		MAP1LC3B2
1577	cg12623183	2.89378278963563	0.000112499093491262	3.88761360715079e-05	0.00392551642343065	0.999987079943658	FALSE	1	No		4	138831252		LOC641365
1578	cg20336341	-2.8936828598853	-0.000247076083941429	8.53846450717211e-05	0.00392675072475352	0.999987079943658	FALSE	1	No	DDC;DDC	7	50628841	TSS200;5'UTR	DDC
1580	cg01218494	2.89321652639537	0.000139772889223981	4.83105526146442e-05	0.00393251540334757	0.999987079943658	FALSE	1	No	SSTR2	17	71160864	TSS1500	SSTR2
1581	cg00488842	-2.89312041468228	-0.00023749314371072	8.20889246453302e-05	0.00393370446521093	0.999987079943658	FALSE	1	No	USP20;USP20;USP20	9	132628324	Body;Body;Body	USP20
1582	cg00338329	2.89297431356558	0.000169909619614915	5.87318106552774e-05	0.0039355126059866	0.999987079943658	FALSE	1	No	RBCK1;RBCK1	20	398430	Body;Body	RBCK1
1583	cg08118747	2.89289483615728	0.00023876196287649	8.2533924113759e-05	0.00393649653241115	0.999987079943658	FALSE	1	No		2	5633431		SOX11
1585	cg23919385	2.89251562683247	0.000275138585495121	9.51208639783285e-05	0.00394119420849215	0.999987079943658	FALSE	1	No	NUDCD1;NUDCD1;NUDCD1	8	110342136	5'UTR;Body;1stExon	NUDCD1
1586	cg20888443	2.89251509165415	4.20884800934707e-05	1.45508247182218e-05	0.00394120084192879	0.999987079943658	FALSE	1	No	LOC148709	1	202830608	TSS1500	BC040684
1587	cg18228116	2.89243992511094	0.000795789919263168	0.000275127553161764	0.00394213261830906	0.999987079943658	FALSE	1	No	JAKMIP3	10	133995345	3'UTR	AL137551
1588	cg04357685	-2.89220062821973	-1.78508805782059e-05	6.17207547914607e-06	0.00394510031574224	0.999987079943658	FALSE	1	No	LOC641367;ZNF100	19	21933540	TSS200;Body	LOC641367
1589	cg07950252	2.89204817211828	0.00020398499917234	7.05330572080101e-05	0.0039469920966126	0.999987079943658	FALSE	1	No	TCF19;TCF19	6	31130221	Body;Body	TCF19
1590	cg03536474	2.89204281654428	0.000160962939928162	5.56571773444548e-05	0.00394705856729085	0.999987079943658	FALSE	1	No	HOXC11	12	54367460	1stExon	HOXC11
1591	cg06726740	-2.89126100776513	-0.000317147346368665	0.000109691703902517	0.00395677291937224	0.999987079943658	FALSE	1	No	CACNA1C;CACNA1C;CACNA1C;CACNA1C;CACNA1C;CACNA1C;CACNA1C;CACNA1C;CACNA1C;CACNA1C;CACNA1C;CACNA1C;CACNA1C;CACNA1C;CACNA1C;CACNA1C;CACNA1C;CACNA1C;CACNA1C;CACNA1C;CACNA1C;CACNA1C;CACNA1C	12	2788627	Body;Body;Body;Body;Body;Body;Body;Body;Body;Body;Body;Body;Body;Body;Body;Body;Body;Body;Body;Body;Body;Body;Body	CACNA1C
1593	cg27580375	2.89034258890612	0.000143289317429652	4.95752019084636e-05	0.0039682125075905	0.999987079943658	FALSE	1	No	SLC6A3	5	1438391	Body	SLC6A3
1594	cg03996822	2.89031536466912	0.000490707873831271	0.000169776585569044	0.00396855206448891	0.999987079943658	FALSE	1	No	RASSF6;RASSF6	4	74486558	TSS1500;TSS1500	RASSF6
1595	cg20826024	2.88998615537469	0.000215568117457749	7.45914014352089e-05	0.00397266025244294	0.999987079943658	FALSE	1	No		6	31529154		NFKBIL1
1596	cg14279856	-2.88991539943985	-0.000440181993431608	0.000152316567300526	0.00397354371766414	0.999987079943658	FALSE	1	No	DDR1;DDR1	6	30851086	TSS1500;TSS1500	DDR1
1597	cg17822325	2.88984477897073	0.000290654944280477	0.000100578047096356	0.00397442566971435	0.999987079943658	FALSE	1	No	SERINC2	1	31896462	Body	SERINC2
1598	cg23606385	2.88966560095103	7.23326783226496e-05	2.50315047868667e-05	0.00397666415490806	0.999987079943658	FALSE	1	No	AGFG2	7	100136742	TSS200	AGFG2
1599	cg11559680	2.88936595378944	0.000346526582476309	0.000119931704054945	0.00398041023433385	0.999987079943658	FALSE	1	No		3	11966511		DQ583118
1600	cg23618217	-2.88931063962254	-0.000183763462753103	6.36011442428736e-05	0.0039811021028436	0.999987079943658	FALSE	1	No	MAD1L1;MAD1L1;MAD1L1	7	1932321	Body;Body;Body	MAD1L1
1601	cg12249234	-2.88919413004365	-0.000337557236284438	0.00011683439086848	0.00398255976036826	0.999987079943658	FALSE	1	No	KSR1	17	25867613	5'UTR	KSR1
1602	cg25812473	2.88898718739519	2.95048700909248e-05	1.02128767547521e-05	0.00398515002824244	0.999987079943658	FALSE	1	No	YIPF4	2	32503470	Body	YIPF4
1604	cg09704116	-2.88884954380015	-0.000253481656435003	8.77448453412908e-05	0.00398687373980575	0.999987079943658	FALSE	1	No	LOC404266;LOC404266	17	46666958	TSS1500;TSS1500	HOXB3
1605	cg10731022	-2.88875429413082	-6.38985062601682e-05	2.21197442752376e-05	0.00398806694911561	0.999987079943658	FALSE	1	No	EIF4EBP3;EIF4EBP3;ANKHD1-EIF4EBP3	5	139927252	1stExon;5'UTR;Body	EIF4EBP3
1606	cg02308079	2.88872915422325	0.000269076953039266	9.3147172570984e-05	0.00398838193534125	0.999987079943658	FALSE	1	No	NRN1L	16	67918686	TSS200	NRN1L
1607	cg24583646	2.88871427994295	1.18968585912356e-05	4.11839228055141e-06	0.00398856831078276	0.999987079943658	FALSE	1	No	C2orf3	2	75937918	1stExon	GCFC2
1608	cg11385165	-2.88870665859352	-0.000191579988136437	6.63203332074276e-05	0.00398866380972502	0.999987079943658	FALSE	1	No	SH3PXD2A	10	105388937	Body	SH3PXD2A
1609	cg10623198	2.88828243505637	0.000194104053456137	6.72039725409849e-05	0.00399398280395109	0.999987079943658	FALSE	1	No	GNB3	12	6949114	TSS1500	GNB3
1610	cg20587168	2.88815760344534	0.00035878746341923	0.000124227106924922	0.00399554919460709	0.999987079943658	FALSE	1	No	ACTL9	19	8808829	1stExon	ACTL9
1611	cg21867110	2.88745192377001	0.000526539214607949	0.000182354279312284	0.0040044145995623	0.999987079943658	FALSE	1	No		19	22700397		LOC440518
1612	cg04578631	2.8871406317464	0.000443671741046925	0.000153671676456769	0.00400833102553316	0.999987079943658	FALSE	1	No	MIR656	14	101532352	TSS1500	MIR410
1614	cg03783391	-2.88683190458428	-0.000394127949302956	0.000136526116632244	0.00401221862422374	0.999987079943658	FALSE	1	No	FRMD4A	10	13908414	Body	FRMD4A
1615	cg04899629	2.88680562389425	0.000289993365338973	0.0001004547597312	0.00401254971810794	0.999987079943658	FALSE	1	No	LOC148824;OR2C3	1	247694531	TSS1500;3'UTR	OR2C3
1616	cg08086799	2.88657961150788	8.04037566532834e-05	2.78543353984553e-05	0.00401539813231612	0.999987079943658	FALSE	1	No	TTC9C;HNRNPUL2	11	62495467	TSS1500;TSS1500	TTC9C
1617	cg18368125	-2.88642434514073	-0.000132242838714686	4.58154529278814e-05	0.00401735600655037	0.999987079943658	FALSE	1	No	TMED6	16	69385827	TSS200	TMED6
1618	cg14741141	2.88624426417086	2.80878902702507e-05	9.73164004825475e-06	0.0040196278752007	0.999987079943658	FALSE	1	No	C20orf3	20	24973699	TSS1500	C20orf3
1619	cg14191360	2.88615049856509	0.000153637516297149	5.32326766651752e-05	0.00402081126767037	0.999987079943658	FALSE	1	No	MET;MET	7	116311773	TSS1500;TSS1500	MET
1620	cg03731862	-2.88603164397745	-0.000428349990824949	0.00014842179285138	0.00402231175748656	0.999987079943658	FALSE	1	No	PFKL;PFKL	21	45738152	Body;Body	PFKL
1621	cg18934106	2.88601177649612	0.000269635447074945	9.34283946000759e-05	0.00402256262587822	0.999987079943658	FALSE	1	No	DAXX;DAXX;DAXX;DAXX	6	33289610	Body;Body;Body;Body	DAXX
1622	cg12990639	2.88597098784439	0.000187833169084571	6.50849124525914e-05	0.0040230777122962	0.999987079943658	FALSE	1	No		2	119471314		EN1
1624	cg11721177	2.88569016457052	0.000482660773399517	0.000167260081946931	0.00402662562806193	0.999987079943658	FALSE	1	No	EPHA8	1	22919873	Body	EPHA8
1627	cg01218148	2.88547598745274	0.000329629457286193	0.000114237463323057	0.00402933345070245	0.999987079943658	FALSE	1	No	ENHO	9	34523776	TSS1500	ENHO
1628	cg13961318	2.88545617269776	0.000174903644452517	6.06155955884752e-05	0.0040295840506259	0.999987079943658	FALSE	1	No	TRIM40	6	30107614	Body	TRIM40
1629	cg16908601	-2.88512502800026	-0.000268537715282011	9.30766301896245e-05	0.00403377418210947	0.999987079943658	FALSE	1	No	OR2B3	6	29055885	TSS1500	OR2B3
1630	cg19767622	2.88481116952317	0.000319770908305152	0.000110846391501599	0.00403774924123376	0.999987079943658	FALSE	1	No		6	164051738		AK093114
1631	cg20147100	-2.88479017046836	-1.22731212217999e-05	4.25442423765861e-06	0.0040380153241854	0.999987079943658	FALSE	1	No	C19orf6;C19orf6	19	1020733	Body;Body	C19orf6
1633	cg13943025	2.88438528064765	0.000472857665703671	0.0001639370679348	0.00404314887875861	0.999987079943658	FALSE	1	No		11	2210306		MIR4686
1634	cg01629058	-2.88400552116128	-9.48028912816614e-06	3.28719520770847e-06	0.00404796920346646	0.999987079943658	FALSE	1	No	CN5H6.4;GTSE1	22	46692853	TSS1500;5'UTR	GTSE1
1635	cg21653105	-2.8838664560999	-0.000261277717012803	9.05997975253512e-05	0.00404973567734782	0.999987079943658	FALSE	1	No	TG;SLA;SLA	8	134075028	Body;Body;5'UTR	SLA
1636	cg01735503	2.88384597955103	0.000302080238897317	0.000104749088903959	0.00404999583992064	0.999987079943658	FALSE	1	No	MIR140;WWP2;WWP2	16	69966815	TSS200;Body;Body	MIR140
1637	cg19408740	-2.88383614713272	-0.000205096170735346	7.11192176917764e-05	0.00405012077004892	0.999987079943658	FALSE	1	No	IGSF8	1	160064985	Body	IGSF8
1638	cg19503731	-2.88351443467601	-0.000156556437273266	5.42936201014222e-05	0.00405421036394067	0.999987079943658	FALSE	1	No	AKT3;AKT3	1	244007303	TSS1500;TSS1500	AKT3
1641	cg08149747	-2.88227931984584	-0.000186111419454657	6.45709172505221e-05	0.00406994600416967	0.999987079943658	FALSE	1	No		6	33761600		MLN
1642	cg11251293	-2.88226926559206	-0.000234797402235198	8.1462688111122e-05	0.00407007432525796	0.999987079943658	FALSE	1	No	CNTN2	1	205025861	Body	CNTN2
1643	cg08267245	-2.88179768756887	-1.82524453241446e-05	6.33370114872383e-06	0.00407609714792513	0.999987079943658	FALSE	1	No	ATP6V0E1	5	172410984	Body	ATP6V0E1
1644	cg01719405	-2.88174162873275	-0.000414006774771572	0.000143665473213722	0.0040768136497993	0.999987079943658	FALSE	1	No		14	62401258		SYT16
1645	cg23681440	2.88124929953892	0.000302793532631478	0.000105091056396936	0.00408311115388569	0.999987079943658	FALSE	1	No		13	27498239		USP12
1646	cg07015533	-2.88120654918609	-0.000288960844642019	0.000100291610375399	0.00408365840147057	0.999987079943658	FALSE	1	No	RYR1;RYR1	19	38976253	Body;Body	RYR1
1647	cg22050330	-2.88051967984427	-8.80238711707359e-05	3.0558330077264e-05	0.00409246017243324	0.999987079943658	FALSE	1	No		6	32765022		HLA-DOB
1648	cg18720151	-2.88046216398765	-0.000414034470165282	0.000143738902507264	0.00409319798197387	0.999987079943658	FALSE	1	No		12	16763480		LMO3
1649	cg02137984	2.88039314778722	0.000216389004959584	7.51248159043216e-05	0.00409408347683152	0.999987079943658	FALSE	1	No	TNF	6	31545898	3'UTR	TNF
1652	cg03544657	2.87965459832606	0.000146780693408038	5.09716316301829e-05	0.00410357016207844	0.999987079943658	FALSE	1	No	SYNJ2	6	158487564	Body	SYNJ2
1653	cg06555093	-2.87950378081117	-0.000429398582475009	0.00014912242357051	0.00410550987298986	0.999987079943658	FALSE	1	No	PRDM15;PRDM15	21	43221380	3'UTR;3'UTR	PRDM15
1654	cg26939195	-2.87942567043718	-5.41821181183813e-05	1.88169879412636e-05	0.004106514802509	0.999987079943658	FALSE	1	No	TNXB;TNXB	6	32077020	5'UTR;1stExon	TNXB
1655	cg07314038	2.87926634037422	1.70150185359173e-05	5.90949794999021e-06	0.00410856535805589	0.999987079943658	FALSE	1	No	SGSM2;SGSM2;SGSM2;TSR1;SGSM2	17	2240847	1stExon;5'UTR;1stExon;TSS200;5'UTR	SGSM2
1656	cg12102151	-2.87916922328883	-1.86537008159686e-05	6.47884836538394e-06	0.0041098156980545	0.999987079943658	FALSE	1	No	SLMO2	20	57617922	TSS200	SLMO2
1657	cg27156041	2.87914891962157	0.000435802295423656	0.000151364971937936	0.00411007714262198	0.999987079943658	FALSE	1	No		7	98199360		NPTX2
1659	cg23562538	2.87882597301701	0.000357962708745637	0.000124343295531161	0.00411423766862717	0.999987079943658	FALSE	1	No	MAPK15	8	144798877	Body	MAPK15
1661	cg13577915	-2.87878378960029	-0.000124736280639485	4.33295064013141e-05	0.00411478140095106	0.999987079943658	FALSE	1	No	CCDC37	3	126131588	Body	CCDC37
1662	cg13911594	-2.87867264763272	-0.000254646076961659	8.84595465104612e-05	0.00411621430243932	0.999987079943658	FALSE	1	No	MUC2	11	1074757	TSS200	MUC2
1664	cg24850445	-2.87841610817388	-0.0004060582160588	0.000141070019343524	0.00411952347859266	0.999987079943658	FALSE	1	No	ITGB2;ITGB2	21	46306794	Body;Body	ITGB2
1665	cg03219792	-2.87830591744287	-0.000114705825804579	3.98518535189217e-05	0.00412094560309278	0.999987079943658	FALSE	1	No	FGGY;FGGY	1	59952827	Body;Body	FGGY
1666	cg19939773	2.87809221805334	0.000320774142275577	0.000111453740176727	0.00412370488566576	0.999987079943658	FALSE	1	No	HLA-DQB2	6	32729876	Body	HLA-DQB2
1667	cg18791779	2.8780739985383	0.000104020939684163	3.61425521848961e-05	0.00412394021341833	0.999987079943658	FALSE	1	No		6	166689411		PRR18
1668	cg03865281	-2.87806997143747	-8.92911535843262e-05	3.10246639138273e-05	0.00412399223009441	0.999987079943658	FALSE	1	No	LIPJ	10	90364671	Body	LIPJ
1669	cg05756029	2.87678784113507	0.000565445071911031	0.000196554317918671	0.0041405834325743	0.999987079943658	FALSE	1	No	LOC494141;LOC494141;LOC494141	11	18230754	Body;TSS200;Body	LOC494141
1670	cg12456973	2.87675340704253	0.000266694041319717	9.27066048368372e-05	0.00414102985720332	0.999987079943658	FALSE	1	No	STK19;STK19;STK19;DOM3Z	6	31938744	TSS1500;TSS1500;TSS1500;Body	STK19
1672	cg06790449	-2.87661857336424	-0.000216623235360657	7.53048170398601e-05	0.00414277834470317	0.999987079943658	FALSE	1	No		7	136064937		Y_RNA
1673	cg26810779	2.87639983350867	2.62573075412843e-05	9.12853186660608e-06	0.00414561633331088	0.999987079943658	FALSE	1	No	CBFA2T3;CBFA2T3	16	89006367	5'UTR;Body	CBFA2T3
1675	cg25920207	2.87630354365766	4.67644183953876e-05	1.62585129439849e-05	0.00414686618353281	0.999987079943658	FALSE	1	No	PCSK7;RNF214;PCSK7;RNF214	11	117102799	1stExon;TSS1500;5'UTR;TSS1500	PCSK7
1677	cg18235457	-2.87571018021247	-6.65440885382138e-06	2.31400538886354e-06	0.00415457565420724	0.999987079943658	FALSE	1	No	TPM1;TPM1;TPM1;TPM1;TPM1;TPM1;TPM1	15	63340515	Body;Body;Body;TSS200;Body;Body;Body	TPM1
1678	cg23367392	-2.87510103096155	-0.000209989599598994	7.30372941116317e-05	0.00416250378194739	0.999987079943658	FALSE	1	No	GLI3	7	42267337	5'UTR	GLI3
1679	cg26133217	2.8750427683068	0.000125488506836661	4.36475269933341e-05	0.00416326279551545	0.999987079943658	FALSE	1	No	DIS3L2	2	233157602	Body	DIS3L2
1680	cg03442269	2.87475826949009	0.000158994863837466	5.53072115749293e-05	0.00416697089620188	0.999987079943658	FALSE	1	No	GALNT14	2	31182061	Body	GALNT14
1681	cg17281365	2.87466197116964	0.000120628723760311	4.19627507408219e-05	0.00416822670932297	0.999987079943658	FALSE	1	No		2	45871073		PRKCE
1682	cg02232377	-2.87427814317937	-0.00038858180497736	0.000135192832989897	0.00417323557710276	0.999987079943658	FALSE	1	No	GRM3	7	86297084	5'UTR	GRM3
1683	cg00771593	-2.87401136727913	-0.000266157036115814	9.26082057802676e-05	0.00417672016472823	0.999987079943658	FALSE	1	No	ATP6V0D1	16	67472931	Body	ATP6V0D1
1685	cg23650353	-2.87376577907097	-0.000144841324177883	5.04012279750605e-05	0.00417993034013033	0.999987079943658	FALSE	1	No	ARHGAP10	4	148993643	3'UTR	ARHGAP10
1687	cg13564459	-2.87369399430871	-0.000208157238313922	7.2435422395764e-05	0.00418086908920206	0.999987079943658	FALSE	1	No	PRKCH	14	62004353	Body	PRKCH
1688	cg20912896	-2.87335775217923	-9.34474224500939e-05	3.25220284105663e-05	0.00418526877210545	0.999987079943658	FALSE	1	No		3	197833199		ANKRD18DP
1689	cg16026114	2.87332847359043	8.89672170988653e-05	3.09631209646192e-05	0.00418565207764133	0.999987079943658	FALSE	1	No		1	232765417		SIPA1L2
1690	cg13836474	-2.87322784746843	-4.86686812974872e-05	1.69386779890668e-05	0.00418696968467267	0.999987079943658	FALSE	1	No	GSTZ1;POMT2;GSTZ1;GSTZ1	14	77787608	Body;TSS1500;Body;TSS200	GSTZ1
1691	cg12875760	-2.87311189151462	-0.000139122955245518	4.842239373148e-05	0.00418848848945192	0.999987079943658	FALSE	1	No		11	126935684		AK095187
1692	cg15016597	2.87307883521131	0.000186246300839671	6.48246398800862e-05	0.00418892155655443	0.999987079943658	FALSE	1	No		1	156401319		C1orf61
1693	cg27046460	2.8730087915974	0.000284702494745798	9.90955877261703e-05	0.00418983932498322	0.999987079943658	FALSE	1	No		1	230837380		AGT
1694	cg23508667	-2.87267878648625	-0.00011482958052238	3.99729970028551e-05	0.00419416578052164	0.999987079943658	FALSE	1	No		10	123368158		FGFR2
1695	cg24458917	-2.87230499833664	-0.000251555789640207	8.75797625203048e-05	0.0041990711486432	0.999987079943658	FALSE	1	No		13	112334205		C13orf16
1696	cg07846737	-2.87225848636789	-0.000102676687450826	3.57477183680169e-05	0.00419968190814483	0.999987079943658	FALSE	1	No	KDM4B	19	5068701	Body	KDM4B
1698	cg02262866	2.87181971180557	0.000472861444574742	0.000164655685950928	0.00420544753484125	0.999987079943658	FALSE	1	No	LRRK1	15	101593693	Body	LRRK1
1699	cg25640065	-2.87178606500289	-0.000231890714051679	8.0747906982913e-05	0.00420588996063078	0.999987079943658	FALSE	1	No		Y	23569324		RBMY2EP
1700	cg16219810	2.87087238827908	2.57012403391973e-05	8.95241475870811e-06	0.00421792019038187	0.999987079943658	FALSE	1	No	FRMD5;FRMD5	15	44487292	1stExon;5'UTR	FRMD5
1701	cg14283480	2.87064760658211	0.000148905576530169	5.18717714388709e-05	0.00422088464396578	0.999987079943658	FALSE	1	No	EPN1;EPN1;EPN1	19	56187475	5'UTR;5'UTR;TSS1500	EPN1
1703	cg07389839	-2.87050536774634	-0.000236257181598782	8.23050826706066e-05	0.00422276148860238	0.999987079943658	FALSE	1	No		17	74846372		BC038218
1704	cg13411951	-2.87021042385541	-0.000148578189837124	5.17656087519697e-05	0.00422665569750541	0.999987079943658	FALSE	1	No	PRUNE2	9	79306054	Body	PRUNE2
1707	cg06404012	-2.86897418243791	-8.28465110987585e-06	2.88767015074216e-06	0.00424301360472969	0.999987079943658	FALSE	1	No	RELT;RELT	11	73087555	5'UTR;TSS200	RELT
1708	cg04482760	-2.86896359144319	-0.000163807708472665	5.70964751735533e-05	0.00424315399268964	0.999987079943658	FALSE	1	No	SECISBP2L	15	49339272	TSS1500	SECISBP2L
1709	cg01071511	2.86891296739191	0.000308563108896496	0.000107554015197961	0.00424382509348498	0.999987079943658	FALSE	1	No	MAD1L1;MAD1L1;MAD1L1	7	2052474	Body;Body;Body	MAD1L1
1710	cg20418394	-2.86876524088621	-0.00050350468787096	0.00017551268423603	0.00424578399038948	0.999987079943658	FALSE	1	No	KIAA1274	10	72254335	5'UTR	KIAA1274
1711	cg13014689	-2.86874338257309	-9.05162731739843e-05	3.15525863079453e-05	0.0042460739078366	0.999987079943658	FALSE	1	No	UHRF1BP1L	12	100431242	3'UTR	UHRF1BP1L
1712	cg21678813	2.86864229467566	0.000260172344843171	9.06952900074238e-05	0.00424741491986692	0.999987079943658	FALSE	1	No		11	20229879		TRNA
1713	cg03647861	-2.86863180219489	-6.38082825909539e-05	2.22434550652796e-05	0.0042475541330881	0.999987079943658	FALSE	1	No	THADA;THADA	2	43696363	Body;Body	THADA
1714	cg09667373	2.86851176230693	4.33878687059924e-05	1.51255676466527e-05	0.00424914710587885	0.999987079943658	FALSE	1	No	LEMD2;LEMD2	6	33756180	1stExon;TSS1500	LEMD2
1716	cg14170181	-2.86816769725373	-0.000228731523192988	7.97483087937983e-05	0.0042537159828349	0.999987079943658	FALSE	1	No	JAK2	9	5114002	Body	JAK2
1717	cg14910534	-2.86803279448314	-0.000115682329254416	4.03350789701355e-05	0.00425550858948496	0.999987079943658	FALSE	1	No	H1F0;H1F0	22	38201496	1stExon;5'UTR	H1F0
1718	cg08067346	2.86786417960058	0.000239118384268857	8.33785595460664e-05	0.00425775013273725	0.999987079943658	FALSE	1	No	ARHGAP17;ARHGAP17	16	25011481	Body;Body	DQ583809
1719	cg06510621	-2.86779880815873	-0.000174139733433534	6.07224373404843e-05	0.0042586194603985	0.999987079943658	FALSE	1	No	CBFA2T3;CBFA2T3	16	88956534	Body;Body	CBFA2T3
1721	cg07768103	2.86725019062723	0.000674724153451855	0.000235320990005499	0.00426592148956348	0.999987079943658	FALSE	1	No	RNF44	5	175956344	Body	RNF44
1722	cg10920957	-2.8671877546466	-8.83454104106244e-05	3.08125654720207e-05	0.00426675322525981	0.999987079943658	FALSE	1	No	JPH3	16	87635473	TSS1500	JPH3
1723	cg09076123	2.86637909241444	0.000155601088761227	5.42848952439711e-05	0.00427753907564288	0.999987079943658	FALSE	1	No	NCF2;NCF2;NCF2	1	183559527	5'UTR;1stExon;5'UTR	NCF2
1724	cg04678141	2.86606088082741	0.000229449233448529	8.00573480428959e-05	0.00428179013704112	0.999987079943658	FALSE	1	No	SVIL;SVIL	10	29923920	TSS200;5'UTR	SVIL
1726	cg26920632	2.86554368856581	5.4012882471252e-05	1.8849087063923e-05	0.00428870761851174	0.999987079943658	FALSE	1	No	PRR12	19	50094770	TSS200	PRR12
1728	cg24807448	-2.86526210995027	-1.0178896688363e-05	3.55251851236033e-06	0.00429247801980269	0.999987079943658	FALSE	1	No	SMC3	10	112327420	TSS200	SMC3
1729	cg22208108	-2.86484036992523	-1.90714886742885e-05	6.65708598444045e-06	0.0042981308486982	0.999987079943658	FALSE	1	No	SLC17A5	6	74363775	TSS200	SLC17A5
1730	cg18162120	-2.86463234862554	-3.7002044767374e-05	1.29168564284096e-05	0.00430092157066046	0.999987079943658	FALSE	1	No	WDR26;WDR26;WDR26;WDR26	1	224621880	1stExon;1stExon;5'UTR;5'UTR	WDR26
1731	cg15554421	2.8646290872344	0.000163916494884165	5.72208442672819e-05	0.00430096533715159	0.999987079943658	FALSE	1	No	C3orf26;FILIP1L;FILIP1L	3	99792561	Body;5'UTR;5'UTR	C3orf26
1732	cg03332034	2.86456903829105	4.79674885929734e-05	1.67450977622763e-05	0.00430177124092794	0.999987079943658	FALSE	1	No	EME2;MRPS34	16	1823786	Body;TSS1500	EME2
1733	cg26366830	-2.86423394491739	-9.74616069663992e-06	3.4027111206941e-06	0.00430627097597253	0.999987079943658	FALSE	1	No	BOD1;BOD1	5	173043172	Body;Body	BOD1
1734	cg03166324	-2.86391336714604	-0.000232840318455899	8.13014531539165e-05	0.00431057979377928	0.999987079943658	FALSE	1	No	PVRL4	1	161059535	TSS200	PVRL4
1735	cg26194514	2.86388840631865	0.000284314040829612	9.92755304998355e-05	0.00431091545129911	0.999987079943658	FALSE	1	No	UCKL1	20	62575851	Body	MIR647
1736	cg06439124	-2.86366257407374	-9.59484140358796e-05	3.3505488706858e-05	0.00431395338105003	0.999987079943658	FALSE	1	No	TMEM144	4	159131785	5'UTR	TMEM144
1737	cg04759112	-2.86361371082402	-0.000387787381769737	0.000135418887088003	0.00431461095285749	0.999987079943658	FALSE	1	No	CMIP;CMIP	16	81663392	Body;Body	CMIP
1738	cg16054865	2.86343955961077	0.000236292016309774	8.25203435905221e-05	0.00431695531446704	0.999987079943658	FALSE	1	No		18	12288264		CIDEA
1739	cg18138147	2.86306984807359	6.6618667522421e-05	2.32682648546787e-05	0.00432193607673204	0.999987079943658	FALSE	1	No	MAPRE2;MAPRE2	18	32558112	TSS200;5'UTR	MAPRE2
1740	cg18365383	2.86304573439825	0.000208417985218663	7.27958979888485e-05	0.00432226111803265	0.999987079943658	FALSE	1	No		7	33725819		AK225487
1741	cg24773522	-2.86301814598911	-7.32514785068872e-06	2.55854049019939e-06	0.00432263302439671	0.999987079943658	FALSE	1	No	SNUPN;SNUPN;SNUPN;SNUPN;SNUPN	15	75918163	5'UTR;1stExon;5'UTR;5'UTR;1stExon	SNUPN
1743	cg09287096	2.8628238387244	7.33824441621647e-05	2.56328884682133e-05	0.00432525321287702	0.999987079943658	FALSE	1	No		10	86998622		AK097624
1744	cg03600270	-2.86264377749581	-9.74736006687403e-05	3.40502026256332e-05	0.00432768258503383	0.999987079943658	FALSE	1	No	FHOD1	16	67271174	Body	FHOD1
1745	cg22247041	2.86244068442121	0.000249640013018128	8.72122920753571e-05	0.00433042418883342	0.999987079943658	FALSE	1	No		17	73004677		CDR2L
1746	cg12807764	-2.86223893075322	-0.000433992229529102	0.000151626834806168	0.00433314927403207	0.999987079943658	FALSE	1	No		5	146864669		DPYSL3
1747	cg02539682	2.86203486664444	5.35326343271044e-05	1.87043962849649e-05	0.00433590715120097	0.999987079943658	FALSE	1	No		12	54132444		CALCOCO1
1748	cg00751253	2.86190540408826	8.918420859513e-05	3.11625284566462e-05	0.00433765763312292	0.999987079943658	FALSE	1	No	JPH1	8	75233613	TSS200	JPH1
1749	cg14111974	2.8617829542526	0.000243846472884325	8.52078850081799e-05	0.00433931388586409	0.999987079943658	FALSE	1	No		2	240405793		HDAC4
1750	cg23343106	2.86166153572152	0.000234415187184111	8.19157626637378e-05	0.00434095675652971	0.999987079943658	FALSE	1	No	CHST8;CHST8;CHST8	19	34175233	5'UTR;TSS200;5'UTR	CHST8
1752	cg01102193	-2.8613953585003	-0.000272251549856258	9.5146428838463e-05	0.00434456028271381	0.999987079943658	FALSE	1	No		1	235053806		BC016972
1753	cg07343821	-2.86137101660121	-0.000277764733575803	9.70740012267745e-05	0.00434488996067441	0.999987079943658	FALSE	1	No		6	27637537		TRNA_Arg
1754	cg27453644	2.86131766037996	0.0003147771930632	0.000110011271178259	0.00434561267773279	0.999987079943658	FALSE	1	No	BCAP31;BCAP31;ABCD1;BCAP31;BCAP31	X	152990774	TSS1500;TSS1500;1stExon;TSS1500;TSS1500	ABCD1
1755	cg25386611	2.86131449643468	0.000219510381731163	7.67166216802389e-05	0.00434565553721915	0.999987079943658	FALSE	1	No	RPL3;SNORD83A;RPL3	22	39712730	Body;TSS1500;Body	RPL3
1756	cg08375550	-2.86089559685565	-0.000168963928950688	5.90598025095333e-05	0.00435133343402686	0.999987079943658	FALSE	1	No	DPRX	19	54135150	TSS200	DPRX
1757	cg11015893	2.86087463663477	0.000266844361622706	9.32736996601129e-05	0.00435161771243691	0.999987079943658	FALSE	1	No	FAM180A;FAM180A	7	135433540	1stExon;5'UTR	FAM180A
1758	cg19442264	2.86084545152114	0.000252945020101275	8.84161778004405e-05	0.00435201357118306	0.999987079943658	FALSE	1	No	ANKFY1;ANKFY1	17	4168034	TSS1500;TSS1500	ANKFY1
1760	cg13964280	2.86066383289596	4.21438161604683e-05	1.47321805784514e-05	0.00435447773094222	0.999987079943658	FALSE	1	No	EIF4A1	17	7475917	TSS200	EIF4A1
1761	cg14658067	2.86051679091681	0.000211785916198972	7.40376413351145e-05	0.00435647369119923	0.999987079943658	FALSE	1	No	UNCX	7	1273394	Body	UNCX
1763	cg09618974	-2.86019160706058	-0.000182695350110783	6.38752136953996e-05	0.00436089071624304	0.999987079943658	FALSE	1	No	TRIM22	11	5729307	Body	OR56B1
1764	cg00083072	-2.85988171342215	-0.000298532757407276	0.000104386400320749	0.00436510383744362	0.999987079943658	FALSE	1	No	SIPA1;SIPA1	11	65415190	Body;Body	MIR4489
1765	cg22086828	2.85985859913487	0.000136099477976113	4.75895829315771e-05	0.0043654182330608	0.999987079943658	FALSE	1	No	SLMO1;SLMO1	18	12431554	3'UTR;3'UTR	SLMO1
1766	cg01838497	2.85982506751111	0.000268813515759532	9.39964890906698e-05	0.0043658743596395	0.999987079943658	FALSE	1	No	RP1L1	8	10512769	TSS200	RP1L1
1767	cg14019050	2.8597845219053	0.000444059828482579	0.000155277373201086	0.0043664259543862	0.999987079943658	FALSE	1	No	ABCA1	9	107690770	TSS1500	ABCA1
1768	cg10994564	2.85973625057976	0.00027264402330897	9.53388702380145e-05	0.00436708273472628	0.999987079943658	FALSE	1	No	ADPRH	3	119306022	Body	ADPRH
1769	cg01343084	2.85971445532205	0.000209308907595321	7.31922402972045e-05	0.00436737931071982	0.999987079943658	FALSE	1	No	FGD1	X	54521658	1stExon	FGD1
1770	cg23620076	-2.85953551161223	-0.00020266475846329	7.08733140890513e-05	0.00436981495469597	0.999987079943658	FALSE	1	No	ACOX3;ACOX3	4	8409270	Body;Body	ACOX3
1771	cg06850548	2.85953089024867	3.5107647097463e-05	1.22774148784978e-05	0.00436987787348034	0.999987079943658	FALSE	1	No	LYSMD1;SCNM1;LYSMD1;SCNM1	1	151138564	TSS200;5'UTR;TSS200;1stExon	SCNM1
1772	cg21466736	-2.85944516438783	-0.000145438031808446	5.08623258874708e-05	0.00437104516026882	0.999987079943658	FALSE	1	No		12	48725269		H1FNT
1773	cg19616230	2.85912680371336	0.000214889541442963	7.51591503965024e-05	0.00437538260030046	0.999987079943658	FALSE	1	No	SLC34A2	4	25657429	TSS200	SLC34A2
1774	cg15601682	2.85910485390839	5.81470149717148e-05	2.03374895090776e-05	0.00437568179497001	0.999987079943658	FALSE	1	No	CCDC40	17	78060121	Body	CCDC40
1775	cg03735869	-2.85872578248777	-8.45949206553356e-05	2.95918276504709e-05	0.00438085179650771	0.999987079943658	FALSE	1	No	HYI;KIAA0467	1	43918114	Body;3'UTR	HYI
1776	cg21454485	2.8583881340222	0.000323837484046084	0.00011329374068958	0.00438546151902445	0.999987079943658	FALSE	1	No	CD84	1	160546243	Body	CD84
1777	cg20576597	2.85837161538102	0.000128183764765727	4.48450313723954e-05	0.00438568715165205	0.999987079943658	FALSE	1	No	C21orf29	21	46131668	TSS200	TSPEAR
1778	cg06915270	-2.85832563531717	-0.000131457636603615	4.59911337530401e-05	0.00438631526142135	0.999987079943658	FALSE	1	No	RGL1	1	183891360	Body	RGL1
1779	cg13597198	-2.85827344945243	-0.000128744550482183	4.50427689159157e-05	0.0043870282444145	0.999987079943658	FALSE	1	No	NCLN	19	3208049	3'UTR	NCLN
1780	cg14370784	2.85809705070095	0.000217340388635458	7.60437398660603e-05	0.00438943905019215	0.999987079943658	FALSE	1	No	MRPL41	9	140446656	Body	MRPL41
1781	cg25420482	2.85774173066801	0.000478996278690414	0.000167613564777404	0.00439429879039263	0.999987079943658	FALSE	1	No	NFKBIL1;NFKBIL1;NFKBIL1;NFKBIL1	6	31519182	Body;Body;Body;Body	NFKBIL1
1782	cg18901940	-2.85769848022304	-0.00016163907658737	5.656267717046e-05	0.00439489066368322	0.999987079943658	FALSE	1	No	MYPN;MYPN	10	69869364	1stExon;5'UTR	MYPN
1783	cg00186462	2.85762207013928	0.000610766415477331	0.000213732397247185	0.00439593649666943	0.999987079943658	FALSE	1	No	GPR128	3	100401284	Body	GPR128
1784	cg16082401	2.85757305342477	0.000169489132944153	5.93122659597528e-05	0.00439660751269892	0.999987079943658	FALSE	1	No	GIPR	19	46181221	Body	MIR642A
1785	cg05696684	-2.85752726222121	-0.000151613224652707	5.30574901794132e-05	0.00439723445703833	0.999987079943658	FALSE	1	No	EHBP1;EHBP1;EHBP1;EHBP1	2	62971069	Body;Body;Body;Body	Y_RNA
1787	cg05139187	-2.85728402270801	-0.000212804106461792	7.44777574684736e-05	0.00440056610092322	0.999987079943658	FALSE	1	No	ITSN2;ITSN2;ITSN2	2	24443636	Body;Body;3'UTR	ITSN2
1788	cg06652313	2.85727232464364	0.000486653082266788	0.000170320860937707	0.00440072638671086	0.999987079943658	FALSE	1	No	CELSR1	22	46786832	Body	CELSR1
1790	cg10031769	2.85715051664623	0.000272706623577643	9.54470623751914e-05	0.00440239570365989	0.999987079943658	FALSE	1	No	CREM;CREM;CREM;CREM;CREM;CREM;CREM;CREM;CREM;CREM;CREM;CREM;CREM;CREM;CREM;CREM;CREM;CREM;CREM;CREM	10	35483963	Body;Body;Body;Body;TSS200;5'UTR;TSS200;TSS1500;Body;TSS1500;TSS1500;TSS1500;5'UTR;Body;Body;TSS1500;TSS200;Body;Body;TSS200	CREM
1791	cg27443224	2.85705421288575	0.000251071738469407	8.78778349171798e-05	0.00440371590505692	0.999987079943658	FALSE	1	No	CCL21;CCL21	9	34710135	1stExon;5'UTR	CCL21
1792	cg14286320	2.85702975390802	0.000112025320770472	3.92104144583152e-05	0.00440405126362081	0.999987079943658	FALSE	1	No		14	51897632		FRMD6
1793	cg02578462	2.85693528612321	0.000154511918077999	5.40831004568075e-05	0.00440534673511797	0.999987079943658	FALSE	1	No	MAD1L1;MAD1L1;MAD1L1	7	2028754	Body;Body;Body	MAD1L1
1794	cg06566034	2.85646639807097	0.000347573564289822	0.000121679556435372	0.00441178189357456	0.999987079943658	FALSE	1	No		18	47825363		CXXC1
1795	cg17272331	2.85596548702836	3.53573972024617e-05	1.23801906441283e-05	0.00441866597665614	0.999987079943658	FALSE	1	No	ASCC3;ASCC3	6	101328506	5'UTR;5'UTR	ASCC3
1796	cg14311251	-2.85594747777199	-0.000214058087985011	7.49516892908703e-05	0.00441891366170957	0.999987079943658	FALSE	1	No	COL4A1	13	110913118	Body	COL4A1
1798	cg21743182	-2.85559261075638	-0.000170242450700732	5.9617205220194e-05	0.00442379679470492	0.999987079943658	FALSE	1	No	CDK14	7	90339132	Body	CDK14
1799	cg01396723	-2.85555698683833	-0.000230177515103672	8.06068715016346e-05	0.00442428726675722	0.999987079943658	FALSE	1	No	PVR;PVR;PVR;PVR	19	45146828	TSS1500;TSS1500;TSS1500;TSS1500	PVR
1800	cg09859805	-2.85554911826639	-0.000281818986175851	9.86916962391261e-05	0.00442439560834525	0.999987079943658	FALSE	1	No	BAIAP2;BAIAP2;BAIAP2	17	79086460	3'UTR;Body;Body	BAIAP2
1801	cg02341380	-2.85528551090486	-0.000324383336440745	0.00011360802105494	0.00442802658485276	0.999987079943658	FALSE	1	No	ANKRD58	X	118891682	TSS1500	SOWAHD
1802	cg20936695	2.85527102909203	5.11913455445116e-05	1.79287167568083e-05	0.00442822613842022	0.999987079943658	FALSE	1	No	KCTD7;KCTD7	7	66093774	TSS200;TSS200	KCTD7
1803	cg26127219	-2.85497590215106	-0.000114058412398736	3.99507443522726e-05	0.00443229464888888	0.999987079943658	FALSE	1	No		14	94610298		IFI27L2
1804	cg16462073	-2.85453113866426	-0.000244891293066094	8.57903736796117e-05	0.00443843240668156	0.999987079943658	FALSE	1	No	SPNS1;LAT;LAT;LAT;SPNS1;SPNS1;LAT;SPNS1;SPNS1	16	28995843	3'UTR;TSS1500;TSS1500;TSS1500;3'UTR;3'UTR;TSS1500;3'UTR;3'UTR	LAT
1806	cg11832956	-2.85443765833291	-0.0002892746763964	0.000101342089413628	0.0044397234210913	0.999987079943658	FALSE	1	No		15	98196077		LOC91948
1808	cg13446210	-2.85379195576149	-0.000160889766192456	5.63775386175707e-05	0.00444865024371704	0.999987079943658	FALSE	1	No	PHC2;PHC2	1	33792031	Body;Body	PHC2
1809	cg22789982	2.85346106496673	0.000749039529642237	0.000262502102740613	0.00445323111502744	0.999987079943658	FALSE	1	No		14	65068635		PPP1R36
1810	cg05786053	2.85341185135723	8.34759570722657e-05	2.92547873986575e-05	0.00445391279689994	0.999987079943658	FALSE	1	No	GDAP2;GDAP2;WDR3	1	118473064	TSS1500;TSS1500;5'UTR	WDR3
1811	cg20665259	2.85327342269349	0.000327514463292396	0.000114785516413363	0.00445583074847814	0.999987079943658	FALSE	1	No	KCNH2;KCNH2	7	150659402	Body;Body	KCNH2
1812	cg11426157	-2.85304928154739	-0.000193318757699921	6.77586464945575e-05	0.00445893785084734	0.999987079943658	FALSE	1	No	SYNPO	5	149979610	TSS1500	SYNPO
1813	cg04766834	2.85299804486771	0.000237168312122087	8.31295039086101e-05	0.00445964838314105	0.999987079943658	FALSE	1	No	TPT1;SNORA31	13	45912168	Body;TSS1500	SNORA31
1814	cg00593536	2.85262462817644	0.000222610591585157	7.80371133959755e-05	0.00446482990088973	0.999987079943658	FALSE	1	No	NXPH2	2	139538222	TSS1500	NXPH2
1815	cg24111059	2.85253965398873	3.46995243250659e-05	1.21644318867032e-05	0.00446600976322864	0.999987079943658	FALSE	1	No	USP19	3	49158491	TSS1500	LAMB2
1816	cg01010285	-2.85228916809629	-0.000167189178279904	5.86157883814744e-05	0.00446948939489205	0.999987079943658	FALSE	1	No		2	70176103		MXD1
1817	cg07655119	-2.85199926595572	-4.66774305281053e-05	1.6366564706132e-05	0.00447351965177624	0.999987079943658	FALSE	1	No	NECAB3;NECAB3;C20orf144	20	32251165	Body;Body;Body	C20orf144
1818	cg26983535	2.85184934351293	0.000125108858517045	4.38693785846817e-05	0.00447560518721059	0.999987079943658	FALSE	1	No	EIF1AY	Y	22737594	TSS200	EIF1AY
1819	cg24743283	2.85166543763487	6.94405649369119e-05	2.43508807241094e-05	0.00447816466383607	0.999987079943658	FALSE	1	No	GNA12	7	2884365	TSS1500	GNA12
1820	cg00717482	-2.85149512429458	-1.06970511210351e-05	3.75138327605643e-06	0.00448053615407943	0.999987079943658	FALSE	1	No	KCND3;KCND3	1	112531938	TSS200;TSS200	KCND3
1821	cg02155360	-2.85142009690988	-0.000280646291434746	9.84233406150449e-05	0.00448158121800068	0.999987079943658	FALSE	1	No	HOMER2;HOMER2;HOMER2;HOMER2	15	83519898	Body;Body;Body;Body	HOMER2
1822	cg07161172	-2.85113533542567	-4.38890506577276e-05	1.53935346780636e-05	0.00448554970365198	0.999987079943658	FALSE	1	No	LRRC49;THAP10	15	71184870	TSS200;TSS200	LRRC49
1823	cg24809529	-2.85107702059921	-0.000281726378175311	9.88140187514472e-05	0.00448636278275392	0.999987079943658	FALSE	1	No	CLDN15	7	100881286	TSS200	CLDN15
1824	cg14141610	-2.85093812463611	-0.00018045357920816	6.32962103417074e-05	0.00448829993739773	0.999987079943658	FALSE	1	No		7	150099648		LOC728743
1825	cg11816360	2.8508311372177	0.000200265503642367	7.02481115166358e-05	0.00448979258762995	0.999987079943658	FALSE	1	No	C1GALT1C1;C1GALT1C1	X	119763444	5'UTR;5'UTR	C1GALT1C1
1826	cg23901920	2.85070208813528	0.000140204844315265	4.91825662522935e-05	0.00449159363403687	0.999987079943658	FALSE	1	No	SAMD4A;SAMD4A	14	55139669	Body;Body	AK096898
1827	cg06867478	2.84973244687723	0.000280375776687401	9.83867018795534e-05	0.00450514722445739	0.999987079943658	FALSE	1	No		7	156783274		MNX1
1830	cg04483101	-2.84951614318383	-0.000472210030429964	0.000165715864273839	0.00450817576633983	0.999987079943658	FALSE	1	No	TP63;TP63;TP63;TP63;TP63;TP63	3	189349278	5'UTR;5'UTR;5'UTR;1stExon;1stExon;1stExon	TP63
1832	cg07237926	2.84911595624211	0.000188999474445835	6.63361819415446e-05	0.00451378379430298	0.999987079943658	FALSE	1	No	IL10RA;IL10RA	11	117857630	Body;Body	IL10RA
1833	cg16481618	2.84908049818355	0.00027080823833184	9.50511010497934e-05	0.00451428099186897	0.999987079943658	FALSE	1	No	APOH	17	64225731	TSS200	APOH
1834	cg24773412	-2.84901596363758	-0.000285889208798628	0.000100346650368925	0.0045151860313734	0.999987079943658	FALSE	1	No	KRT8	12	53293549	Body	KRT8
1837	cg01078271	-2.84847922600503	-2.36375994163091e-05	8.29832255770413e-06	0.00452271968346001	0.999987079943658	FALSE	1	No	DACT3	19	47164463	TSS200	DACT3
1839	cg16354502	-2.84732230039053	-0.000202380168825103	7.10773658455682e-05	0.00453899712057175	0.999987079943658	FALSE	1	No	DYSF;DYSF;DYSF;DYSF;DYSF;DYSF;DYSF;DYSF;DYSF;DYSF;DYSF;DYSF;DYSF;DYSF	2	71697410	Body;Body;Body;Body;Body;Body;Body;Body;Body;Body;Body;Body;Body;Body	DYSF
1840	cg02004723	-2.84727882708783	-0.000246739271619193	8.66579237944026e-05	0.00453960980637359	0.999987079943658	FALSE	1	No	TOX2;TOX2;TOX2;TOX2	20	42574341	5'UTR;Body;TSS200;5'UTR	TOX2
1841	cg23747646	2.84686762065887	0.000103022528905736	3.61880293126848e-05	0.00454540880981701	0.999987079943658	FALSE	1	No	ZNF76	6	35248951	Body	ZNF76
1842	cg16555909	2.84681624956644	0.000298739159994607	0.000104937984683804	0.00454613373857849	0.999987079943658	FALSE	1	No	TCEA3	1	23721285	Body	TCEA3
1843	cg00347775	-2.84640330019837	-0.000391412742134113	0.000137511343563589	0.00455196493244187	0.999987079943658	FALSE	1	No	MPPED1	22	43829831	Body	MPPED1
1845	cg17222434	2.84633016528623	0.000240296030675705	8.44231050938324e-05	0.00455299836660562	0.999987079943658	FALSE	1	No	FRRS1	1	100215737	5'UTR	FRRS1
1846	cg12961656	-2.84630705772536	-0.000120340563458557	4.22795436395143e-05	0.00455332493267576	0.999987079943658	FALSE	1	No	HES1	3	193853443	TSS1500	HES1
1847	cg10503028	2.84626080191682	5.97362762121187e-05	2.09876326764888e-05	0.00455397870370154	0.999987079943658	FALSE	1	No	WDR38	9	127615433	TSS1500	WDR38
1850	cg12293095	-2.84586637746589	-6.73804663119738e-05	2.36766092904098e-05	0.00455955688786661	0.999987079943658	FALSE	1	No	ACAD11	3	132324571	Body	CCRL1
1851	cg03697570	2.84585563575127	9.73877989995042e-05	3.42209203362471e-05	0.00455970889027554	0.999987079943658	FALSE	1	No	KIFC1	6	33358411	TSS1500	KIFC1
1852	cg00527382	-2.84580938076872	-9.80216544289806e-05	3.44442094721406e-05	0.00456036348160575	0.999987079943658	FALSE	1	No	CALCOCO1;CALCOCO1;CALCOCO1	12	54121607	TSS1500;TSS1500;TSS1500	CALCOCO1
1853	cg08109646	-2.84580177668545	-0.000188306863099701	6.6170056060273e-05	0.00456047110124657	0.999987079943658	FALSE	1	No	ZNF683;ZNF683	1	26698634	5'UTR;5'UTR	ZNF683
1854	cg08548396	-2.84577818506791	-0.000219842470317867	7.72521454663624e-05	0.00456080500513462	0.999987079943658	FALSE	1	No		6	30095549		DQ580846
1855	cg24998078	-2.84564997511759	-7.51933617520993e-05	2.64239672516266e-05	0.0045626200123227	0.999987079943658	FALSE	1	No		1	239549600		CHRM3
1856	cg05878332	2.84538189494347	0.00029104461752952	0.000102286662485178	0.00456641721452407	0.999987079943658	FALSE	1	No		11	109302849		C11orf87
1857	cg08865695	2.84529584896291	0.000175535532090942	6.16932443615391e-05	0.00456763661456386	0.999987079943658	FALSE	1	No		1	209917237		HSD11B1
1859	cg05030450	2.84518841825641	0.000239660933367825	8.42337652684153e-05	0.00456915948298738	0.999987079943658	FALSE	1	No	ODZ2	5	167480853	Body	SNORA40
1860	cg01774310	-2.84512092602512	-2.23359473272113e-05	7.85061440548912e-06	0.00457011644504031	0.999987079943658	FALSE	1	No	C1RL;LOC283314	12	7261841	TSS200;Body	C1RL
1861	cg25077137	-2.84498552797575	-0.00018469782905772	6.49204810504379e-05	0.00457203678191791	0.999987079943658	FALSE	1	No		7	16566884		LRRC72
1863	cg21104798	2.84460019919041	0.000260731487950562	9.16583947455139e-05	0.00457750587011017	0.999987079943658	FALSE	1	No	CRLF1	19	18707521	Body	CRLF1
1864	cg24781163	-2.84437517085622	-0.000539131032664136	0.000189542869797252	0.00458070251124936	0.999987079943658	FALSE	1	No	IGF2AS;INS-IGF2;IGF2;IGF2;IGF2AS	11	2162930	Body;Body;5'UTR;TSS1500;Body	IGF2
1865	cg24631427	-2.84417902660002	-0.000109416954894418	3.84704879232644e-05	0.00458349049209853	0.999987079943658	FALSE	1	No	FBN1	15	48701515	3'UTR	FBN1
1866	cg18113101	2.84410118509752	0.000302171261958711	0.000106244905610962	0.00458459735264602	0.999987079943658	FALSE	1	No	PRDM15;PRDM15	21	43221756	Body;Body	PRDM15
1867	cg24306779	2.84398338375527	7.74058121319787e-05	2.72173925396744e-05	0.00458627288009079	0.999987079943658	FALSE	1	No	MMP15	16	58060336	1stExon	MMP15
1868	cg09561739	-2.8439590821869	-3.89822504784773e-05	1.37070363362968e-05	0.0045866185984806	0.999987079943658	FALSE	1	No	NFXL1	4	47916869	TSS1500	NFXL1
1869	cg18305583	-2.84370347341138	-0.000122402924594125	4.30434909049385e-05	0.00459025636701023	0.999987079943658	FALSE	1	No	STAU2;STAU2;STAU2;STAU2	8	74394435	Body;Body;Body;Body	LOC100128126
1870	cg07457944	2.84369870956801	6.69260198892472e-05	2.35348490555858e-05	0.00459032418984398	0.999987079943658	FALSE	1	No	SOCS6	18	67957061	5'UTR	SOCS6
1871	cg18154117	2.84360378827242	0.000289149359551661	0.000101684123767232	0.00459167577386976	0.999987079943658	FALSE	1	No	MACF1	1	39649937	Body	Mir_562
1872	cg02364038	-2.84347111396259	-1.58072457219367e-05	5.55913708576704e-06	0.00459356552820448	0.999987079943658	FALSE	1	No	PTBP1;PTBP1;PTBP1;PTBP1	19	797109	TSS1500;TSS1500;TSS1500;TSS1500	PTBP1
1873	cg08459169	2.84301299944465	0.000248033805387462	8.72432892272786e-05	0.00460009613731475	0.999987079943658	FALSE	1	No		2	130760544		RAB6C
1875	cg15255797	-2.84273683949551	-0.000114091576704646	4.01344138224532e-05	0.00460403697963742	0.999987079943658	FALSE	1	No	GIMAP8	7	150171242	Body	GIMAP8
1876	cg17333783	-2.84245493620895	-0.000177936322151021	6.25995226465536e-05	0.00460806294025819	0.999987079943658	FALSE	1	No	RPL27A;SNORA45	11	8706792	Body;TSS200	SNORA45
1877	cg01128503	2.84189774546732	5.98962061822363e-05	2.10761299479433e-05	0.0046160297783631	0.999987079943658	FALSE	1	No	ARHGEF10	8	1771541	TSS1500	ARHGEF10
1879	cg15203777	2.84153624765115	0.000205530612510686	7.23308079144089e-05	0.00462120523877909	0.999987079943658	FALSE	1	No	CADM3;CADM3	1	159140702	TSS1500;TSS1500	CADM3
1880	cg24389239	-2.84140568551391	-0.000249885065999047	8.7944170476259e-05	0.00462307575344317	0.999987079943658	FALSE	1	No	PITPNM3;PITPNM3	17	6365559	Body;Body	PITPNM3
1881	cg25711575	2.84138591135471	0.000103017657747715	3.62561302694004e-05	0.00462335911029345	0.999987079943658	FALSE	1	No	PDE11A;PDE11A;PDE11A	2	178937477	5'UTR;1stExon;Body	PDE11A
1882	cg25212053	2.84128176374582	0.000242784903617713	8.54490767918899e-05	0.00462485176957136	0.999987079943658	FALSE	1	No	YIF1A	11	66055683	Body	YIF1A
1883	cg09757250	2.84125214088316	0.000246210008677116	8.66554590964904e-05	0.00462527640879637	0.999987079943658	FALSE	1	No	PXDN	2	1732454	Body	PXDN
1884	cg09415832	2.84099158944138	8.72239086288112e-05	3.07019242693224e-05	0.00462901289856126	0.999987079943658	FALSE	1	No	ZBTB9	6	33422185	TSS200	ZBTB9
1885	cg20602244	-2.84096536149156	-0.000259687639720587	9.14082386362664e-05	0.00462938917739926	0.999987079943658	FALSE	1	No	FGF14	13	103047699	Body	LOC283481
1887	cg02199174	2.84072500732414	0.000110940081057868	3.90534390945393e-05	0.00463283870729682	0.999987079943658	FALSE	1	No	TMEM98;TMEM98	17	31254854	TSS200;TSS200	TMEM98
1889	cg07073814	-2.84068915307256	-0.00013860265751887	4.87919128247291e-05	0.00463335348245604	0.999987079943658	FALSE	1	No	BCL6B	17	6930347	Body	BCL6B
1890	cg01344914	-2.84046515146693	-0.000177231729585959	6.23953191238516e-05	0.0046365707467181	0.999987079943658	FALSE	1	No	TRIM26	6	30163654	Body	TRIM26
1891	cg17371081	2.83982320355934	0.000188115317406148	6.62419115282846e-05	0.00464580207434583	0.999987079943658	FALSE	1	No	NELL1;NELL1	11	20690957	TSS200;TSS200	NELL1
1892	cg03146965	-2.83967807041155	-0.00014536578770793	5.1190939290827e-05	0.00464789142554882	0.999987079943658	FALSE	1	No	EHMT2;EHMT2	6	31864071	Body;Body	EHMT2
1893	cg01796641	-2.83964365828763	-0.00043787982031171	0.000154202383469397	0.00464838695093617	0.999987079943658	FALSE	1	No	PLXNB2	22	50728271	Body	PLXNB2
1894	cg13349742	-2.83952889823027	-0.000224826473164763	7.91773851306412e-05	0.00465003981161363	0.999987079943658	FALSE	1	No		2	235080074		SPP2
1895	cg08659806	-2.8392071040017	-0.000119747263511407	4.21763045544053e-05	0.00465467737887747	0.999987079943658	FALSE	1	No	MYO1F	19	8592780	Body	MYO1F
1896	cg05752207	-2.83894681638089	-0.000131701994480186	4.63911453783699e-05	0.0046584316077593	0.999987079943658	FALSE	1	No	CDC73	1	193126041	Body	MIR1278
1897	cg07907859	2.83888997586684	5.61689518010543e-05	1.97855331761857e-05	0.00465925180586456	0.999987079943658	FALSE	1	No	FAM133A;FAM133A;FAM133A;NAP1L3;FAM133A	X	92928229	TSS1500;TSS1500;TSS1500;1stExon;TSS1500	NAP1L3
1898	cg16760981	2.83888488930721	0.000282530055441879	9.95214904648094e-05	0.00465932521036664	0.999987079943658	FALSE	1	No		11	63688531		RCOR2
1899	cg04202002	2.83871349763078	0.000405818280044832	0.000142958519901192	0.0046617991892265	0.999987079943658	FALSE	1	No		2	127643360		BIN1
1900	cg12895546	2.83849877866691	0.000277849344068952	9.78860185380962e-05	0.00466490026428424	0.999987079943658	FALSE	1	No	LRP5	11	68202244	Body	LRP5
1901	cg08134053	2.83835620566914	7.16081229700651e-05	2.52287302161159e-05	0.00466696040634428	0.999987079943658	FALSE	1	No	MFSD2B	2	24232856	TSS200	MFSD2B
1902	cg11566267	2.83831111890847	0.000309953078285917	0.000109203348505754	0.00466761206988175	0.999987079943658	FALSE	1	No	GALNT9	12	132895346	Body	GALNT9
1903	cg17345276	-2.83802272658649	-0.000323180754373384	0.000113875322894999	0.00467178231476641	0.999987079943658	FALSE	1	No	ABHD1	2	27349220	Body	AK074615
1905	cg17568707	-2.83794083989704	-0.00016106259491795	5.67533306733038e-05	0.00467296703846086	0.999987079943658	FALSE	1	No		6	137818327		OLIG3
1906	cg04444027	2.83774797645298	0.00022092465680401	7.78521061902589e-05	0.00467575843346667	0.999987079943658	FALSE	1	No	USP7	16	8986092	3'UTR	USP7
1907	cg18974926	-2.83771227911544	-0.00022952117190591	8.08824677523176e-05	0.0046762752621766	0.999987079943658	FALSE	1	No	SORT1	1	109939800	Body	SORT1
1909	cg09732498	2.83714579867201	0.000333319226648659	0.000117483996347553	0.00468448374871106	0.999987079943658	FALSE	1	No	UNKL	16	1424569	5'UTR	UNKL
1910	cg13903548	2.83712476699201	9.50608973240206e-05	3.35060686896779e-05	0.00468478875615235	0.999987079943658	FALSE	1	No	GABRR2	6	90024543	Body	GABRR2
1911	cg23753247	2.83706188723101	2.57023428853317e-05	9.05949320351886e-06	0.00468570076390392	0.999987079943658	FALSE	1	No	STK33	11	8615842	TSS1500	STK33
1913	cg13304274	2.83689881398949	9.57792327549215e-05	3.37619488867947e-05	0.0046880667280441	0.999987079943658	FALSE	1	No	ZFP82	19	36909606	TSS200	ZFP82
1914	cg14842237	-2.83668316077238	-0.000357963836740017	0.000126190983078473	0.00469119721834563	0.999987079943658	FALSE	1	No	MACROD1	11	63784102	Body	MACROD1
1915	cg09575280	2.83649230823148	0.000226990725035135	8.00251509148852e-05	0.00469396927598089	0.999987079943658	FALSE	1	No	RAET1L	6	150347012	TSS1500	RAET1L
1916	cg19525495	2.83638059418738	0.000107302067680648	3.78306310163536e-05	0.00469559256770876	0.999987079943658	FALSE	1	No	HCCA2	11	1521093	Body	MOB2
1919	cg18079355	-2.83593427920737	-0.000119447890963478	4.21194143458301e-05	0.00470208295379239	0.999987079943658	FALSE	1	No		5	74331325		GCNT4
1920	cg06090053	2.83590390696699	0.000126465317912163	4.45943593509901e-05	0.00470252492755939	0.999987079943658	FALSE	1	No	KPNA2	17	66032875	5'UTR	KPNA2
1922	cg15569512	2.8355235293477	2.8084426681119e-05	9.90449431663849e-06	0.00470806333676486	0.999987079943658	FALSE	1	No	BAG5;BAG5;BAG5;C14orf153	14	104029667	TSS1500;TSS1500;TSS1500;Body	APOPT1
1923	cg20919922	-2.83544375485088	-2.23692031257053e-05	7.88913660778353e-06	0.0047092256271319	0.999987079943658	FALSE	1	No	POLE4	2	75185588	TSS200	POLE4
1924	cg01793068	-2.83534562319701	-0.000124820405259591	4.40229946706988e-05	0.00471065573279046	0.999987079943658	FALSE	1	No		2	723803		TMEM18
1925	cg13572596	-2.83533785801275	-0.000294286961576718	0.000103792555354578	0.0047107689142573	0.999987079943658	FALSE	1	No	KIF26A	14	104638170	Body	KIF26A
1926	cg11882307	-2.8349919430941	-1.01905747413832e-05	3.59456920722717e-06	0.0047158133016254	0.999987079943658	FALSE	1	No	COPG	3	128968397	TSS200	COPG
1928	cg04441847	2.83476720342333	0.000247059021113271	8.71531957950257e-05	0.00471909324734621	0.999987079943658	FALSE	1	No	SFRS7	2	38976288	Body	SRSF7
1929	cg05977845	-2.83473397241806	-0.000294770593932235	0.000103985275796724	0.00471957841026458	0.999987079943658	FALSE	1	No	KIAA0947	5	5426053	Body	KIAA0947
1930	cg22092606	2.83465627115173	0.000105434849947018	3.71949329518459e-05	0.00472071300253132	0.999987079943658	FALSE	1	No	SH3RF3	2	109887294	Body	MIR4266
1931	cg12484391	2.83465004501649	2.12929359838903e-05	7.51166304331808e-06	0.0047208039271346	0.999987079943658	FALSE	1	No	BNIP1;BNIP1;BNIP1;BNIP1	5	172571655	Body;Body;Body;Body	BNIP1
1932	cg04612073	-2.83451883544983	-5.90920071322761e-05	2.08472797545896e-05	0.00472272044167266	0.999987079943658	FALSE	1	No	FOXK1	7	4769938	Body	FOXK1
1933	cg10402698	-2.83401280576835	-0.000110717700068898	3.90674664008375e-05	0.00473011838375199	0.999987079943658	FALSE	1	No	SMAD6;SMAD6;SMAD6	15	67000045	TSS1500;Body;Body	SMAD6
1934	cg00418828	2.83392718314658	0.000136641709994535	4.82163800139768e-05	0.00473137118996687	0.999987079943658	FALSE	1	No	SYNPR	3	63263308	TSS1500	SYNPR
1935	cg25084393	-2.83340632573046	-0.00042669001771147	0.000150592597269461	0.00473899871657598	0.999987079943658	FALSE	1	No	CTPS2;CTPS2;CTPS2;CTPS2	X	16729926	5'UTR;5'UTR;1stExon;5'UTR	CTPS2
1936	cg11256607	2.8331086314413	0.000176483941562501	6.22933902371114e-05	0.00474336321119064	0.999987079943658	FALSE	1	No	DAB1	1	58716306	TSS200	DAB1
1938	cg00438071	-2.83241421938984	-8.93758489096029e-05	3.15546533758245e-05	0.00475355815840999	0.999987079943658	FALSE	1	No	DNAJA2	16	47005331	Body	DNAJA2
1939	cg06113001	2.83232204473677	0.000246792169387653	8.71342190222542e-05	0.00475491290531658	0.999987079943658	FALSE	1	No	GLYCAM1	12	55002180	Body	GLYCAM1
1940	cg14138050	2.83213970072999	1.84559252466308e-05	6.51660129684767e-06	0.00475759395772063	0.999987079943658	FALSE	1	No	ZDHHC21	9	14693504	TSS200	ZDHHC21
1941	cg20752683	2.83154315746944	0.000155184776283885	5.48057252366141e-05	0.00476637467514508	0.999987079943658	FALSE	1	No		3	29218208		RBMS3
1942	cg19987356	2.83146881247959	0.000458926485124338	0.000162080713409817	0.0047674700130693	0.999987079943658	FALSE	1	No	PLEKHH3	17	40823930	Body	PLEKHH3
1943	cg06265946	-2.83143282167663	-0.00017549898013599	6.19823923747795e-05	0.00476800035396287	0.999987079943658	FALSE	1	No	GRASP	12	52408387	Body	GRASP
1944	cg00399374	2.83137495557016	0.00015382886185261	5.43300920105911e-05	0.00476885314960594	0.999987079943658	FALSE	1	No	CHMP4C	8	82644943	1stExon	CHMP4C
1946	cg08185223	-2.83109860608316	-0.000109066718799931	3.85245213874147e-05	0.00477292772926108	0.999987079943658	FALSE	1	No		2	81417629		5S_rRNA
1948	cg27228136	-2.83069547708181	-0.000290931824085971	0.000102777506955957	0.00477887724681254	0.999987079943658	FALSE	1	No	SSTR3	22	37608819	TSS1500	SSTR3
1949	cg14631037	2.83039693584227	3.06047927566607e-05	1.08128977844421e-05	0.00478328755595303	0.999987079943658	FALSE	1	No	PRR19;PAFAH1B3;PAFAH1B3;PAFAH1B3	19	42806265	TSS200;Body;Body;Body	PRR19
1951	cg24441220	-2.83013740931957	-0.000218421024598515	7.71768267785375e-05	0.00478712450491096	0.999987079943658	FALSE	1	No	GLIS1	1	53992420	Body	GLIS1
1952	cg13691892	2.82993393433367	4.09454903616627e-05	1.44687089210454e-05	0.0047901347163567	0.999987079943658	FALSE	1	No	PNPLA7;PNPLA7;MRPL41	9	140446458	TSS1500;TSS1500;5'UTR	MRPL41
1954	cg18222926	-2.82961795366698	-0.000130861820205477	4.62471691755736e-05	0.00479481274116428	0.999987079943658	FALSE	1	No	PANK1;PANK1;PANK1	10	91351227	Body;Body;Body	MIR107
1955	cg10472263	-2.82956800611665	-0.000196636753105862	6.94935596814757e-05	0.00479555258284894	0.999987079943658	FALSE	1	No	SNORD114-25;SNORD114-26	14	101452368	TSS200;TSS1500	SNORD114-25
1956	cg14044392	-2.82951679914249	-0.000329971236328817	0.000116617521560154	0.00479631118706308	0.999987079943658	FALSE	1	No	NTNG2	9	135102412	Body	NTNG2
1957	cg00299820	2.8294784061385	0.000190004601421247	6.7151811800025e-05	0.00479688003047749	0.999987079943658	FALSE	1	No		1	11943154		NPPB
1960	cg14814333	2.82890573248697	9.02435294751025e-05	3.1900507831969e-05	0.0048053722179257	0.999987079943658	FALSE	1	No	VGF	7	100807410	Body	VGF
1961	cg18224653	2.82889826545781	0.00029704973925969	0.000105005451375473	0.00480548303661723	0.999987079943658	FALSE	1	No	GNAS;GNAS;GNAS;GNASAS	20	57426979	TSS1500;TSS1500;3'UTR;TSS1500	GNAS-AS1
1962	cg23421092	-2.82873541412059	-0.000118417228414208	4.18622497611791e-05	0.00480790050099725	0.999987079943658	FALSE	1	No		14	55571480		LGALS3
1963	cg01670876	-2.82850506642629	-0.000265270092335323	9.37845561897763e-05	0.00481132180561759	0.999987079943658	FALSE	1	No	TMEM90A	14	74891361	5'UTR	SYNDIG1L
1964	cg08984272	-2.82848919621691	-0.000249370197899341	8.81637441758212e-05	0.00481155760368903	0.999987079943658	FALSE	1	No		2	149884320		KIF5C
1965	cg13559233	2.82845326393085	0.000130912948881011	4.62842892086801e-05	0.00481209152092493	0.999987079943658	FALSE	1	No	LPHN2	1	82269258	5'UTR	LPHN2
1966	cg01972071	-2.82834455855875	-0.00027664113476734	9.78102664083859e-05	0.00481370709937209	0.999987079943658	FALSE	1	No		7	136849018		AK097470
1967	cg18007463	-2.82830598029304	-0.000122475915035371	4.33036297659285e-05	0.00481428056751773	0.999987079943658	FALSE	1	No	TLL1	4	166795913	Body	TLL1
1968	cg10220595	-2.82820921950504	-2.6112273770422e-05	9.23279423259637e-06	0.00481571919478788	0.999987079943658	FALSE	1	No	ZNF222;ZNF222;ZNF222;ZNF222	19	44529541	1stExon;5'UTR;1stExon;5'UTR	ZNF222
1969	cg13552866	2.82820473744462	5.69606025099961e-05	2.01401976864878e-05	0.00481578584294656	0.999987079943658	FALSE	1	No	ZRSR2	X	15808408	TSS200	ZRSR2
1970	cg15402626	-2.82818199680365	-0.000230708189836464	8.15747324950111e-05	0.00481612400876167	0.999987079943658	FALSE	1	No	GNB1L	22	19776050	3'UTR	GNB1L
1971	cg11061177	-2.82817673746393	-0.00013073352865672	4.62253744346793e-05	0.00481620222109625	0.999987079943658	FALSE	1	No	PDZD8;PDZD8	10	119134785	1stExon;5'UTR	PDZD8
1972	cg22892043	-2.82801392630294	-0.000165053831949902	5.83638681601814e-05	0.00481862397713083	0.999987079943658	FALSE	1	No	BEST1;FTH1	11	61731930	3'UTR;3'UTR	BEST1
1974	cg23845773	-2.82781380836783	-1.04622882776119e-05	3.69977975447068e-06	0.00482160217045634	0.999987079943658	FALSE	1	No	TAF10	11	6633739	TSS1500	TPP1
1975	cg04771285	2.82777268508822	0.000192082422828614	6.79271087953881e-05	0.00482221438166024	0.999987079943658	FALSE	1	No		12	117557630		TESC
1976	cg23728359	2.8277133503275	0.000322221290055235	0.000113951186041511	0.00482309783536773	0.999987079943658	FALSE	1	No	CYTH3	7	6290148	Body	CYTH3
1977	cg23710751	-2.82765942068892	-0.000309690647057484	0.000109521905216588	0.00482390093784908	0.999987079943658	FALSE	1	No	GRAMD1B	11	123430872	Body	GRAMD1B
1978	cg13416249	-2.82726084668297	-0.000336482710353353	0.000119013677407277	0.00482984013198549	0.999987079943658	FALSE	1	No	CAPN10;CAPN10;CAPN10;CAPN10	2	241534607	Body;Body;Body;Body	CAPN10
1979	cg20451455	2.82687300257522	0.000264762861644135	9.36592699434824e-05	0.00483562580321517	0.999987079943658	FALSE	1	No	MEGF6	1	3449825	Body	MEGF6
1980	cg06872964	2.8268653086452	0.00041306456833931	0.00014612106458559	0.00483574064109338	0.999987079943658	FALSE	1	No	IFI44L	1	79085250	TSS1500	IFI44L
1981	cg19399326	2.8266821798148	6.60604432274247e-05	2.33703115614338e-05	0.00483847471105231	0.999987079943658	FALSE	1	No	SR140	3	142720039	TSS1500	LOC100289361
1982	cg27022956	-2.82656856862126	-0.000261680924613246	9.2579011709908e-05	0.00484017160363755	0.999987079943658	FALSE	1	No	SOX2OT	3	181445025	Body	SOX2
1984	cg24944017	-2.82651382016854	-0.000207915704142221	7.35590615756562e-05	0.00484098951715805	0.999987079943658	FALSE	1	No	CDCP1	3	45128886	Body	CDCP1
1985	cg23572944	-2.82640583623892	-0.00018932462698406	6.69842329635128e-05	0.00484260310849324	0.999987079943658	FALSE	1	No	SLC15A3;SLC15A3	11	60720130	TSS1500;TSS1500	SLC15A3
1986	cg09261015	2.82601017198768	0.000145887511980451	5.16231376045758e-05	0.00484851964144927	0.999987079943658	FALSE	1	No	ESX1	X	103499647	TSS200	ESX1
1987	cg24480515	-2.82573335550379	-0.000107573265625428	3.80691495239292e-05	0.00485266289003444	0.999987079943658	FALSE	1	No	RAC1;RAC1	7	6418440	Body;Body	RAC1
1988	cg13674556	2.82556351140725	2.21209032670764e-05	7.8288465921119e-06	0.00485520661904739	0.999987079943658	FALSE	1	No	C9orf95;OSTF1;C9orf95;C9orf95	9	77702836	Body;TSS1500;5'UTR;5'UTR	C9orf95
1990	cg14223293	-2.82516990823874	-0.000147749170432843	5.22974458994404e-05	0.00486110620126908	0.999987079943658	FALSE	1	No		5	3602272		IRX1
1991	cg24340993	-2.82495232181955	-2.97904345740763e-05	1.05454645531463e-05	0.00486437031796754	0.999987079943658	FALSE	1	No	TMEM14A	6	52535738	TSS200	TMEM14A
1992	cg15744128	2.82461291969937	0.000354965648953021	0.000125668776233878	0.00486946581706562	0.999987079943658	FALSE	1	No	CCDC121;GPN1;GPN1;CCDC121;GPN1;GPN1;GPN1;CCDC121	2	27850964	Body;TSS1500;TSS1500;Body;TSS1500;TSS1500;TSS1500;5'UTR	CCDC121
1993	cg19088553	-2.82454401418448	-0.000266271298273284	9.42705431163774e-05	0.00487050089751262	0.999987079943658	FALSE	1	No	GRIK2;GRIK2;GRIK2	6	101901884	Body;Body;Body	DQ585302
1994	cg18403478	2.82445374013091	0.000161010562610385	5.70059124434172e-05	0.00487185727236443	0.999987079943658	FALSE	1	No	SMYD4	17	1683424	3'UTR	SMYD4
1995	cg23856090	-2.82430195681527	-0.00013204476807549	4.67530632682016e-05	0.00487413860076616	0.999987079943658	FALSE	1	No	KIF5C	2	149649821	Body	JA429504
1996	cg01420564	2.82429576329306	0.000301806789183841	0.000106860900726609	0.00487423171099485	0.999987079943658	FALSE	1	No	OSBPL6	2	179076804	5'UTR	OSBPL6
1997	cg11375616	2.8240792008206	0.000136008507558142	4.81603021326816e-05	0.00487748841401005	0.999987079943658	FALSE	1	No	PCBP3;PCBP3	21	47287017	Body;Body	PCBP3
1998	cg18883852	2.82407552859955	0.000235743165934274	8.34762255991e-05	0.00487754365449518	0.999987079943658	FALSE	1	No	LOC100190939	13	45965548	Body	LOC100190939
1999	cg19635695	2.82395381122529	0.000168879721674182	5.98025792783441e-05	0.00487937494555691	0.999987079943658	FALSE	1	No	PDE6C;PDE6C	10	95372445	5'UTR;1stExon	PDE6C
2000	cg26287309	-2.82385352044358	-0.0001882624906847	6.66686459909319e-05	0.00488088433255438	0.999987079943658	FALSE	1	No	ELFN2	22	37774499	5'UTR	ELFN2
2001	cg16009120	-2.82384261017933	-8.90481393874298e-05	3.15343847657908e-05	0.00488104855872563	0.999987079943658	FALSE	1	No	CLEC4E	12	8686707	3'UTR	CLEC4E
2002	cg25607239	-2.82332919861421	-3.15761435331903e-05	1.11840105463752e-05	0.00488878232572631	0.999987079943658	FALSE	1	No	RCC2;RCC2	1	17766512	TSS1500;TSS1500	RCC2
2003	cg18831827	-2.82332896930148	-1.59602439073328e-05	5.65298768966391e-06	0.00488878578245541	0.999987079943658	FALSE	1	No	PDLIM5;PDLIM5;PDLIM5;PDLIM5;PDLIM5	4	95373876	5'UTR;Body;5'UTR;5'UTR;5'UTR	PDLIM5
2004	cg08078204	2.8231624370113	0.000125032227878122	4.42880034952879e-05	0.00489129672558973	0.999987079943658	FALSE	1	No		2	10975474		PDIA6
2007	cg10816127	2.8227850075897	0.00013448754671065	4.76435670265536e-05	0.00489699186483871	0.999987079943658	FALSE	1	No	MDC1	6	30685626	TSS200	MDC1
2008	cg19965810	2.82267219223997	0.00019591558287062	6.94078410554461e-05	0.00489869533410397	0.999987079943658	FALSE	1	No	KCNH7;KCNH7	2	163695793	TSS1500;TSS1500	KCNH7
2009	cg02313172	-2.82247317980033	-0.000129148064224427	4.57570563110058e-05	0.00490170165662102	0.999987079943658	FALSE	1	No	AKT1;AKT1;AKT1	14	105260146	TSS1500;5'UTR;5'UTR	AKT1
2011	cg20057676	2.82218375817269	9.49159919750078e-05	3.36321090716163e-05	0.00490607670360807	0.999987079943658	FALSE	1	No	ZIC2	13	100637560	Body	ZIC2
2012	cg01417669	-2.82207476873476	-0.000198357663033261	7.02878836630512e-05	0.00490772516160918	0.999987079943658	FALSE	1	No	FKBP1B;FKBP1B	2	24273454	Body;Body	FKBP1B
2013	cg11632438	-2.82196302977317	-0.00034885359891189	0.000123620896245381	0.00490941572721314	0.999987079943658	FALSE	1	No	MFSD1;MFSD1	3	158519176	TSS1500;TSS1500	MFSD1
2014	cg03929205	2.82182763015598	4.56232872200719e-05	1.61679922375521e-05	0.00491146497642273	0.999987079943658	FALSE	1	No	PICK1;PICK1;PICK1;PICK1;PICK1	22	38453489	1stExon;5'UTR;5'UTR;5'UTR;1stExon	PICK1
2015	cg12676586	-2.82153454746417	-0.000184521782310572	6.53976689657794e-05	0.00491590338694604	0.999987079943658	FALSE	1	No		6	49886324		DEFB133
2018	cg11787346	-2.82133538969659	-7.42795968386633e-05	2.63278152288911e-05	0.00491892148362327	0.999987079943658	FALSE	1	No		8	55367611		SOX17
2020	cg26339788	-2.82118234133557	-0.0002790733215706	9.8920696291642e-05	0.00492124196571278	0.999987079943658	FALSE	1	No	FAM3A;FAM3A;FAM3A;FAM3A;FAM3A	X	153745603	TSS1500;TSS1500;TSS1500;TSS1500;TSS1500	FAM3A
2021	cg22616933	-2.82117249827599	-0.00026549133442644	9.41067356174358e-05	0.00492139123774696	0.999987079943658	FALSE	1	No	KIAA1324L;KIAA1324L;KIAA1324L	7	86547833	Body;Body;Body	KIAA1324L
2022	cg11555335	-2.82064297376946	-0.000172247894398205	6.10668900672727e-05	0.00492942763825009	0.999987079943658	FALSE	1	No	HDLBP;HDLBP	2	242175421	Body;Body	HDLBP
2023	cg01250703	2.82061990052216	0.000116308390550544	4.12350457177917e-05	0.00492977808281034	0.999987079943658	FALSE	1	No	GTSF1	12	54860320	Body	GTSF1
2024	cg05731560	2.82061284375545	0.000217925673181999	7.72618169361543e-05	0.00492988526796381	0.999987079943658	FALSE	1	No		16	85568318		KIAA0182
2025	cg21788996	-2.8203770626543	-2.27572165403245e-05	8.06885605533445e-06	0.00493346775916972	0.999987079943658	FALSE	1	No		8	141474529		TRAPPC9
2027	cg06203476	2.81977390795919	0.000173976388614412	6.16987014892721e-05	0.00494264291794414	0.999987079943658	FALSE	1	No		7	121956502		CADPS2
2029	cg15044121	-2.81958603404753	-0.000495883574715136	0.000175871056505161	0.00494550400381163	0.999987079943658	FALSE	1	No	WDFY4;LRRC18	10	50122387	Body;TSS200	LRRC18
2030	cg01155039	2.8195760526126	0.000167342346046469	5.93501799291458e-05	0.00494565605062895	0.999987079943658	FALSE	1	No	AMN	14	103389814	Body	AMN
2032	cg14268714	-2.81940935020177	-0.000121384034937828	4.30530014838538e-05	0.00494819604845058	0.999987079943658	FALSE	1	No	INSL6	9	5186162	TSS1500	INSL6
2033	cg20385018	2.81924620391484	2.27957820597204e-05	8.08577201525213e-06	0.00495068300732418	0.999987079943658	FALSE	1	No	ATG12;AP3S1	5	115177338	1stExon;TSS1500	ATG12
2034	cg02796790	-2.8191491244012	-0.000314059293416848	0.000111402157019117	0.00495216339933769	0.999987079943658	FALSE	1	No	QTRT1	19	10823761	Body	DNM2
2035	cg07875818	2.81898595795073	0.000113286079490872	4.01868193672116e-05	0.00495465247299809	0.999987079943658	FALSE	1	No	PLXNA4;PLXNA4;PLXNA4	7	132261765	TSS1500;TSS1500;5'UTR	PLXNA4
2036	cg22013370	2.81860452173819	0.000280569617093511	9.95420304372775e-05	0.0049604756352202	0.999987079943658	FALSE	1	No		1	241981543		WDR64
2037	cg25547957	-2.81857824472672	-1.71561959937505e-05	6.08682623086587e-06	0.00496087701917175	0.999987079943658	FALSE	1	No	KHDC1;KHDC1	6	73972768	1stExon;5'UTR	KHDC1
2038	cg06862768	2.8180774850497	1.2257267413522e-05	4.34951397842982e-06	0.00496853180045552	0.999987079943658	FALSE	1	No	NCRNA00095	16	30934177	Body	FBXL19
2039	cg27133711	2.81783236311783	0.000795588331003857	0.000282340547087609	0.00497228271801289	0.999987079943658	FALSE	1	No	NRG1	8	32290932	Body	NRG1
2040	cg17328839	-2.81763925238293	-0.000105518717220797	3.74493353368631e-05	0.00497523955419092	0.999987079943658	FALSE	1	No		1	64127751		PGM1
2041	cg13529912	-2.81763696756753	-9.34870705018242e-06	3.3179246147715e-06	0.00497527454792867	0.999987079943658	FALSE	1	No	ELOVL5	6	53213159	5'UTR	ELOVL5
2042	cg15927451	2.81676062963961	8.67733927061397e-05	3.08060939907563e-05	0.00498871281133748	0.999987079943658	FALSE	1	No		6	25732146		DQ586576
2043	cg02675946	2.816353242562	0.000101847675446786	3.61629620559022e-05	0.00499497110869979	0.999987079943658	FALSE	1	No	SLC22A20	11	64993239	Body	SLC22A20
2044	cg13348943	2.81626917519729	0.000314449611875133	0.000111654672303511	0.00499626344028794	0.999987079943658	FALSE	1	No		10	134616585		TTC40
2045	cg19890469	-2.81580958833494	-6.82264802382209e-06	2.42297918583923e-06	0.00500333382974855	0.999987079943658	FALSE	1	No	CCDC71;CCDC71	3	49203769	1stExon;5'UTR	CCDC71
2046	cg18007959	-2.81577092346584	-0.000178115387914458	6.32563488848098e-05	0.00500392907222029	0.999987079943658	FALSE	1	No		5	153863525		HAND1
2047	cg12057190	2.81561726003525	7.1664462954486e-05	2.54524874426962e-05	0.00500629534240154	0.999987079943658	FALSE	1	No	LENG9;CDC42EP5	19	54976211	TSS1500;3'UTR	CDC42EP5
2048	cg09613192	-2.81535919751906	-0.000380184812784988	0.000135039540645475	0.00501027154025484	0.999987079943658	FALSE	1	No		2	181388538		UBE2E3
2050	cg23136495	2.81495147256782	0.000265218341602722	9.42177313489485e-05	0.00501655955240761	0.999987079943658	FALSE	1	No		5	120248381		PRR16
2051	cg17126250	2.81491637794913	0.000243971646213311	8.6671010238344e-05	0.00501710112242233	0.999987079943658	FALSE	1	No	PRKAR2B	7	106759732	Body	PRKAR2B
2053	cg08308214	2.81479730791098	0.000243841487338477	8.66284356081912e-05	0.00501893897165497	0.999987079943658	FALSE	1	No	PECI;PECI;PECI;PECI	6	4133029	Body;Body;Body;Body	ECI2
2054	cg18352882	-2.81440742975012	-0.000346493730993506	0.000123114275257677	0.00502496102121416	0.999987079943658	FALSE	1	No		10	22725345		LOC100499489
2055	cg03818992	2.81438834031499	6.97786918776115e-05	2.47935549185091e-05	0.00502525604427134	0.999987079943658	FALSE	1	No	HDLBP;HDLBP	2	242212477	5'UTR;TSS200	HDLBP
2056	cg06690548	-2.8142911473737	-0.000334355959672162	0.000118806456817442	0.00502675838337791	0.999987079943658	FALSE	1	No	SLC7A11	4	139162808	Body	SLC7A11
2057	cg20720208	-2.81428671109438	-0.000386120665399982	0.000137200187840788	0.00502682696592739	0.999987079943658	FALSE	1	No		6	160330464		MAS1
2058	cg20536432	-2.81427161480624	-0.000287512578967474	0.00010216234191996	0.00502706035296833	0.999987079943658	FALSE	1	No	XRCC4;XRCC4;XRCC4	5	82500668	Body;Body;Body	XRCC4
2059	cg24151755	2.81425498556257	0.000237205925993446	8.42872899614063e-05	0.00502731745070622	0.999987079943658	FALSE	1	No	GALNT2	1	230238754	Body	GALNT2
2060	cg12527260	2.81403826599238	0.000205904734682983	7.31705525014849e-05	0.00503066915032306	0.999987079943658	FALSE	1	No	RCOR2	11	63683744	Body	RCOR2
2061	cg01071903	2.81403201822822	0.000179834669224081	6.39064047811756e-05	0.00503076580580461	0.999987079943658	FALSE	1	No		11	43547730		TTC17
2063	cg06498468	-2.81366959125692	-7.80467128954606e-05	2.77384072166752e-05	0.00503637558083368	0.999987079943658	FALSE	1	No	MPHOSPH6	16	82203702	Body	MPHOSPH6
2064	cg24294950	2.81345104298422	0.000262591986925307	9.33344788707524e-05	0.00503976108832692	0.999987079943658	FALSE	1	No	GRM8;GRM8;GRM8	7	126752911	Body;Body;Body	GRM8
2065	cg17168157	2.8130383913297	0.000614701274716918	0.000218518622643595	0.00504615905284795	0.999987079943658	FALSE	1	No	RGS22	8	101118843	TSS1500	RGS22
2066	cg24631845	2.81285538386604	0.000160011222478463	5.68856911010265e-05	0.00504899884990718	0.999987079943658	FALSE	1	No		7	1552941		INTS1
2067	cg20822628	-2.81229896865346	-0.000366387084523722	0.000130280275535268	0.0050576418539989	0.999987079943658	FALSE	1	No	GATA5	20	61041592	Body	GATA5
2068	cg02959988	2.81226691986785	0.000568561093326068	0.000202171809976268	0.00505814008771369	0.999987079943658	FALSE	1	No		1	40075124		HEYL
2069	cg16257607	2.81224763991375	0.000281890119350499	0.000100236592023292	0.00505843983728258	0.999987079943658	FALSE	1	No	RPL23A;SNORD42A;SNORD4B	17	27050042	Body;TSS1500;TSS1500	SNORD4A
2070	cg17517128	2.81219603776621	0.000334631881342657	0.000118993084709863	0.0050592421860836	0.999987079943658	FALSE	1	No		X	13397532		LOC100133123
2071	cg20774166	2.81211721910222	0.000203257911313237	7.22793167840023e-05	0.00506046794020256	0.999987079943658	FALSE	1	No	C6orf47	6	31627617	1stExon	C6orf47
2072	cg06281235	2.81211037939089	0.000173659674709273	6.17542170399754e-05	0.00506057432115081	0.999987079943658	FALSE	1	No	ZNF609	15	64970399	Body	ZNF609
2073	cg01168835	2.81199128521851	0.000182331283479175	6.48406289299743e-05	0.00506242696842126	0.999987079943658	FALSE	1	No	PIP5K1C	19	3676464	Body	PIP5K1C
2074	cg24966762	2.81188115447947	0.00018201758234224	6.47316057623121e-05	0.00506414072595369	0.999987079943658	FALSE	1	No	C1orf106;C1orf106	1	200880710	Body;Body	C1orf106
2075	cg14562915	2.81166809465403	1.94516884334145e-05	6.9182022125581e-06	0.00506745766729208	0.999987079943658	FALSE	1	No	UACA	15	71055704	1stExon	UACA
2076	cg12982322	2.8114204046693	0.000253428508298663	9.01425158178981e-05	0.00507131620915825	0.999987079943658	FALSE	1	No	WT1;WT1;WT1;WT1	11	32449821	Body;Body;Body;Body	WT1
2077	cg00387117	-2.81123350119161	-0.000219806246206199	7.81885411201273e-05	0.00507422957390562	0.999987079943658	FALSE	1	No	ALCAM	3	105105844	Body	ALCAM
2078	cg00260911	-2.81120737344363	-0.000242532238248609	8.62733359835763e-05	0.00507463696189646	0.999987079943658	FALSE	1	No		2	239509305		LOC151171
2079	cg10533624	2.8111979517264	9.39554207318794e-05	3.34218444752991e-05	0.00507478387407458	0.999987079943658	FALSE	1	No	TEAD4;TEAD4;TEAD4	12	3143428	Body;Body;Body	TEAD4
2080	cg14081744	-2.8110566160747	-0.000162790444651094	5.79107669764444e-05	0.00507698817348454	0.999987079943658	FALSE	1	No	MICAL2	11	12270286	Body	MICAL2
2081	cg16531222	-2.81104033854363	-0.000355889438820193	0.000126604173529781	0.00507724209684374	0.999987079943658	FALSE	1	No	ETV6	12	11816105	Body	ETV6
2082	cg00968561	-2.8108839263483	-0.000128055988700886	4.55571955499591e-05	0.00507968265472167	0.999987079943658	FALSE	1	No	FAM83F	22	40417379	Body	FAM83F
2084	cg22027860	-2.81073067237433	-9.56419944108043e-06	3.40274489302143e-06	0.00508207496442389	0.999987079943658	FALSE	1	No	ZC3H6	2	113033717	Body	ZC3H6
2085	cg05205563	2.81052933507134	5.07859169487918e-05	1.80698761315376e-05	0.00508521941086725	0.999987079943658	FALSE	1	No	SRGAP1	12	64238503	TSS200	SRGAP1
2086	cg11042373	-2.81041708525655	-0.000152629300048439	5.4308415946207e-05	0.00508697327154014	0.999987079943658	FALSE	1	No	MUC21	6	30956585	3'UTR	MUC21
2087	cg00153856	-2.81038129264048	-7.65373896755596e-06	2.72338098307114e-06	0.00508753263276531	0.999987079943658	FALSE	1	No		1	182584341		LOC284648
2088	cg04615668	2.81036592703219	0.000347381033981808	0.00012360704726756	0.00508777278110433	0.999987079943658	FALSE	1	No	CTNND2	5	10991866	Body	CTNND2
2089	cg06009497	-2.81022009009086	-0.000167702587322064	5.96759620050404e-05	0.00509005257081242	0.999987079943658	FALSE	1	No	GPR124	8	37695050	Body	BRF2
2090	cg05799596	-2.81019825090805	-0.000319075084931456	0.000113541841693323	0.00509039405055159	0.999987079943658	FALSE	1	No		13	114909333		RASA3
2091	cg06120399	-2.8100855336134	-0.000244771135263402	8.71045141991314e-05	0.00509215683990575	0.999987079943658	FALSE	1	No	ARL5C	17	37322540	TSS200	ARL5C
2092	cg19773376	-2.80999975562508	-0.000241865781975364	8.60732395051619e-05	0.00509349869510357	0.999987079943658	FALSE	1	No	NUDT3	6	34326878	Body	NUDT3
2093	cg10326447	2.8099610229503	4.04967548891931e-05	1.44118564486969e-05	0.00509410470890337	0.999987079943658	FALSE	1	No	NRGN;NRGN;NRGN;NRGN	11	124609941	5'UTR;5'UTR;1stExon;1stExon	NRGN
2094	cg27198632	-2.80980000592046	-0.000206277160827408	7.34134672904713e-05	0.00509662469139886	0.999987079943658	FALSE	1	No		4	174429263		HAND2
2095	cg05015635	-2.80978647952304	-0.00013755989394938	4.89574189896205e-05	0.00509683643646794	0.999987079943658	FALSE	1	No	GAS1	9	89563603	TSS1500	BC036850
2096	cg19239040	-2.80969435556405	-0.000204885226503931	7.29208236113638e-05	0.00509827877625964	0.999987079943658	FALSE	1	No		7	35298664		TBX20
2097	cg04607131	2.80911867913625	0.00043684337233637	0.000155509048293641	0.00510730023778821	0.999987079943658	FALSE	1	No	HTR6	1	19990783	TSS1500	HTR6
2098	cg19956078	-2.80901835337799	-0.000110548754036646	3.93549418798582e-05	0.00510887392782928	0.999987079943658	FALSE	1	No	ARFIP1;ARFIP1;ARFIP1	4	153831380	3'UTR;3'UTR;3'UTR	ARFIP1
2100	cg19374779	-2.80795668471986	-0.000143154334294459	5.09816747079704e-05	0.00512555398958951	0.999987079943658	FALSE	1	No	FAIM;FAIM;FAIM;FAIM	3	138341122	Body;Body;Body;Body	FAIM
2101	cg13206017	2.80791423649219	0.000157613587162813	5.6131909270745e-05	0.00512622192546621	0.999987079943658	FALSE	1	No	SST	3	187388225	TSS200	SST
2102	cg14051842	-2.8078859974233	-0.000144272489498719	5.1381177736957e-05	0.00512666631954139	0.999987079943658	FALSE	1	No	LOC100270746;C6orf41	6	26988187	TSS200;Body	TRNA_Ile
2103	cg24974599	-2.80779035785948	-0.000238077574184215	8.47917913521554e-05	0.00512817164451512	0.999987079943658	FALSE	1	No	CFH;CFH	1	196620428	TSS1500;TSS1500	CFH
2104	cg02698576	-2.80746784377719	-0.000354981600020101	0.000126441911278494	0.00513325082706628	0.999987079943658	FALSE	1	No	SEMA6C	1	151104750	3'UTR	SEMA6C
2105	cg18291085	-2.80716959999741	-0.000198103368361117	7.057050217461e-05	0.00513795183801982	0.999987079943658	FALSE	1	No	PTPN12;PTPN12;PTPN12	7	77236596	Body;Body;Body	PTPN12
2106	cg10233104	2.80710531361145	0.000189791932237751	6.76112617925177e-05	0.00513896565065115	0.999987079943658	FALSE	1	No	CACNA1H;CACNA1H	16	1212809	Body;Body	CACNA1H
2107	cg03800844	-2.80705042611231	-0.000384512963494029	0.000136981138606252	0.00513983138382967	0.999987079943658	FALSE	1	No		13	112652438		SOX1
2109	cg10330187	-2.80653865250677	-0.000612092483572081	0.000218095155406239	0.00514790988038047	0.999987079943658	FALSE	1	No	ZC3H18	16	88666383	Body	ZC3H18
2111	cg12705693	-2.80648864091384	-0.000266513824991139	9.49634433240953e-05	0.00514869994452036	0.999987079943658	FALSE	1	No	TRIP13	5	912860	Body	TRIP13
2112	cg04882349	2.80643942296852	0.000252047739613068	8.98105042105147e-05	0.00514947757813048	0.999987079943658	FALSE	1	No	FAM159A	1	53098299	TSS1500	FAM159A
2113	cg10214640	2.80638986495345	0.000102697488053089	3.65941629620276e-05	0.00515026069224776	0.999987079943658	FALSE	1	No		16	54973047		IRX5
2114	cg10926148	-2.80636897738986	-0.00023467235845786	8.36213485641233e-05	0.0051505907891466	0.999987079943658	FALSE	1	No	KRT1	12	53074313	TSS200	KRT1
2115	cg08736918	-2.8060701431352	-0.000140956485066975	5.02327019200901e-05	0.00515531551892048	0.999987079943658	FALSE	1	No		1	9241615		mir-34
2116	cg14226212	2.80574092119401	0.000267853257697484	9.54661407524027e-05	0.00516052523817163	0.999987079943658	FALSE	1	No	MUSK;MUSK;MUSK	9	113530240	Body;Body;Body	MUSK
2117	cg01493783	-2.80567875913404	-0.000213154166115265	7.59724061143244e-05	0.00516150944656004	0.999987079943658	FALSE	1	No	DNAH10	12	124343736	Body	DNAH10
2118	cg01282150	-2.80566247672352	-7.48028599416412e-05	2.66613894444626e-05	0.00516176727314061	0.999987079943658	FALSE	1	No	SACS	13	23993332	5'UTR	AK057396
2119	cg01923692	2.80564850816395	0.000220878231463176	7.87262662519768e-05	0.00516198846995237	0.999987079943658	FALSE	1	No		16	204949		HBZ
2120	cg19824441	-2.80553684498889	-0.000286509813249895	0.000102122990742982	0.00516375700228225	0.999987079943658	FALSE	1	No	GPR182	12	57388312	TSS200	GPR182
2121	cg10714510	2.80550455947454	0.000906807394498077	0.000323224352438023	0.00516426844568189	0.999987079943658	FALSE	1	No	HLA-DQB2	6	32729465	Body	HLA-DQB2
2124	cg14217861	-2.80534113407553	-0.0007189826812271	0.000256290642337169	0.00516685801468094	0.999987079943658	FALSE	1	No	NOTCH1	9	139426233	Body	MIR4673
2125	cg25440353	2.80517953361091	0.00013799032790737	4.91912643215905e-05	0.00516941982281224	0.999987079943658	FALSE	1	No	ANKRD24	19	4221628	Body	ANKRD24
2126	cg24788897	2.80509599481051	0.000200423393944911	7.14497451480087e-05	0.00517074459161431	0.999987079943658	FALSE	1	No		2	164965721		FIGN
2127	cg25390658	-2.80509431104307	-0.000145779360547573	5.19695041887433e-05	0.00517077129617063	0.999987079943658	FALSE	1	No	CALD1;CALD1;CALD1;CALD1;CALD1;CALD1;CALD1	7	134576216	Body;1stExon;5'UTR;1stExon;5'UTR;Body;Body	CALD1
2128	cg15159060	2.80482192739086	0.000284464629961942	0.000101419853853809	0.0051750929463788	0.999987079943658	FALSE	1	No	FSHB;FSHB	11	30251197	TSS1500;TSS1500	FSHB
2129	cg02332769	-2.8046741868092	-7.05673694253496e-05	2.51606299787827e-05	0.00517743837248693	0.999987079943658	FALSE	1	No	CCDC122	13	44424190	Body	CCDC122
2130	cg16439118	2.80465599146696	0.000347805997601748	0.00012401021681801	0.00517772729557648	0.999987079943658	FALSE	1	No		18	54814548		BOD1P
2131	cg12602909	2.8045156777142	0.000469066007774775	0.000167253836911008	0.00517995582234815	0.999987079943658	FALSE	1	No		3	4512309		SUMF1
2132	cg15422708	-2.80445888656244	-0.00016800693544752	5.99070773519002e-05	0.00518085805212008	0.999987079943658	FALSE	1	No	DOT1L	19	2213373	Body	AX746733
2133	cg24745738	2.8039571726316	0.000229877040715891	8.19830784006391e-05	0.00518883486586118	0.999987079943658	FALSE	1	No	EDNRB;EDNRB;EDNRB	13	78493958	TSS1500;5'UTR;TSS1500	EDNRB
2134	cg11185950	2.80377311344026	8.31975945786888e-05	2.96734404720089e-05	0.00519176403369939	0.999987079943658	FALSE	1	No		5	73482658		Metazoa_SRP
2135	cg03013554	-2.80367705180635	-0.00025792018251672	9.19935419632397e-05	0.00519329337915349	0.999987079943658	FALSE	1	No	ITGB2;ITGB2	21	46320816	Body;Body	ITGB2
2136	cg17601801	-2.80366636886813	-5.86260379020947e-05	2.09104901186095e-05	0.00519346348165346	0.999987079943658	FALSE	1	No		17	39015541		KRT12
2137	cg09873201	2.80333752834763	2.77711362966202e-05	9.90645472255683e-06	0.00519870201847705	0.999987079943658	FALSE	1	No	NAT15;NAT15;NAT15	16	3507582	TSS1500;5'UTR;TSS1500	NAA60
2138	cg12730468	-2.80281470910885	-0.000287484067052241	0.000102569772492612	0.00520704055093837	0.999987079943658	FALSE	1	No		17	63274652		RGS9
2139	cg01464515	-2.8026924584201	-0.000369706835510505	0.00013191131063981	0.00520899209398452	0.999987079943658	FALSE	1	No	KIAA1274	10	72254323	5'UTR	KIAA1274
2140	cg14030268	-2.80248945347104	-9.90341426078434e-06	3.53379180375448e-06	0.00521223421683455	0.999987079943658	FALSE	1	No	PDZD8	10	119135296	TSS1500	PDZD8
2142	cg27395450	2.80241561024832	4.93664070550045e-05	1.76156623144952e-05	0.0052134139948932	0.999987079943658	FALSE	1	No	GLYCTK;GLYCTK;GLYCTK;GLYCTK;GLYCTK;GLYCTK	3	52322044	Body;5'UTR;Body;Body;5'UTR;Body	GLYCTK
2143	cg02057391	2.80194563987841	0.000219010474688398	7.81637129469444e-05	0.00522092828346454	0.999987079943658	FALSE	1	No	TRPC4;TRPC4;TRPC4;TRPC4;TRPC4;TRPC4;TRPC4;TRPC4;TRPC4;TRPC4;TRPC4;TRPC4	13	38443783	1stExon;1stExon;5'UTR;1stExon;5'UTR;5'UTR;1stExon;5'UTR;5'UTR;1stExon;5'UTR;1stExon	TRPC4
2144	cg12633911	-2.8018462221982	-0.000178862055724043	6.38372135868741e-05	0.00522251911452012	0.999987079943658	FALSE	1	No		20	30586899		XKR7
2145	cg25718732	2.80182013268592	6.35673781095088e-05	2.26878868375362e-05	0.00522293665829299	0.999987079943658	FALSE	1	No	ATXN7L3;ATXN7L3	17	42276040	TSS1500;TSS1500	ATXN7L3
2146	cg22806908	-2.80147246209747	-7.95074344689316e-05	2.83805875462378e-05	0.00522850376048977	0.999987079943658	FALSE	1	No	DCP1A	3	53377400	Body	DCP1A
2147	cg07203362	-2.8014529221227	-0.000388882684124612	0.00013881464187874	0.0052288168052514	0.999987079943658	FALSE	1	No		2	60636515		MIR4432
2148	cg19856346	2.80100752073625	6.12146577745936e-05	2.18545138923808e-05	0.00523595706648942	0.999987079943658	FALSE	1	No	MYL6B;MYL6B	12	56546403	1stExon;5'UTR	MYL6B
2149	cg12403698	2.80099232085676	0.000458034504750198	0.000163525798103614	0.00523620089253268	0.999987079943658	FALSE	1	No	C10orf84;C10orf84	10	120102359	TSS1500;TSS1500	FAM204A
2150	cg13073773	-2.80050607955754	-7.47582929463741e-05	2.66945654901722e-05	0.00524400626848209	0.999987079943658	FALSE	1	No	GSC	14	95234658	3'UTR	GSC
2151	cg14331720	2.80046411226661	0.000189301153151511	6.75963503057701e-05	0.00524468044091491	0.999987079943658	FALSE	1	No		8	55624766		RP1
2153	cg19520452	2.80029829309866	0.000110033881193456	3.92936286340045e-05	0.00524734496662664	0.999987079943658	FALSE	1	No		1	59369156		LOC100131060
2154	cg20648149	-2.80026377608879	-0.000457445158381199	0.000163357881599328	0.00524789976985916	0.999987079943658	FALSE	1	No	SYNE2;SYNE2	14	64319089	TSS1500;TSS1500	SYNE2
2155	cg05238517	2.79993848592579	9.1228978828149e-05	3.25824939678932e-05	0.00525313087454637	0.999987079943658	FALSE	1	No	PDGFD;PDGFD	11	104034227	Body;Body	PDGFD
2158	cg17590805	-2.79940615069297	-0.000165031143062901	5.89521970658128e-05	0.00526170172792321	0.999987079943658	FALSE	1	No	FLI1;FLI1	11	128680490	Body;Body	FLI1
2159	cg25650956	-2.79935231825628	-0.000193868024233454	6.92545997047686e-05	0.00526256916050169	0.999987079943658	FALSE	1	No	MYH1	17	10422077	TSS1500	MYH1
2160	cg08220696	2.79932707390087	0.000121688086493707	4.34704781832208e-05	0.00526297598170245	0.999987079943658	FALSE	1	No	STRADA;STRADA;STRADA;STRADA;STRADA;STRADA	17	61820713	TSS1500;TSS1500;TSS1500;TSS1500;TSS1500;TSS1500	STRADA
2162	cg11868921	-2.79881401375252	-0.000220431386212304	7.87588546895832e-05	0.00527125028862606	0.999987079943658	FALSE	1	No	CNKSR3	6	154812487	Body	CNKSR3
2163	cg07271264	2.79854782905571	0.000200721973808383	7.17236174148617e-05	0.00527554778382184	0.999987079943658	FALSE	1	No	MYOD1	11	17740977	TSS200	MYOD1
2164	cg03711125	2.7984298200402	0.000204558899423809	7.30977414401875e-05	0.00527745402875873	0.999987079943658	FALSE	1	No	SNTA1	20	31998179	Body	SNTA1
2165	cg27002522	2.79831300111208	0.000222715709078951	7.95892771789437e-05	0.00527934166385791	0.999987079943658	FALSE	1	No	HOXC4;HOXC5;HOXC5	12	54426772	5'UTR;TSS200;Body	HOXC5
2166	cg08513253	2.79829898811839	0.000330269205160696	0.000118024988238577	0.00527956813583917	0.999987079943658	FALSE	1	No	SOBP	6	107955362	Body	SOBP
2167	cg26745551	-2.79829064364909	-3.23889253178138e-05	1.15745394036615e-05	0.00527970299974326	0.999987079943658	FALSE	1	No	GPR63;GPR63;GPR63;GPR63	6	97285260	1stExon;1stExon;5'UTR;5'UTR	GPR63
2168	cg08376020	2.79827572817662	0.000414096618464844	0.000147982778928892	0.00527994407243531	0.999987079943658	FALSE	1	No	ABLIM2;ABLIM2;ABLIM2;ABLIM2;ABLIM2;ABLIM2;ABLIM2	4	8154317	Body;Body;Body;Body;Body;Body;Body	ABLIM2
2170	cg23003315	-2.79779899211724	-0.000272642682932099	9.74489889017283e-05	0.00528765461365991	0.999987079943658	FALSE	1	No		6	30070109		TRIM31
2171	cg25937064	-2.79772080843352	-9.14252360642794e-05	3.26784701992726e-05	0.00528892009816673	0.999987079943658	FALSE	1	No	TULP1	6	35474064	Body	TULP1
2172	cg22795331	2.79767244024576	0.000212838692302296	7.60770593585284e-05	0.00528970312501737	0.999987079943658	FALSE	1	No		6	117785611		DCBLD1
2173	cg09677243	2.79739393345238	0.000146910851755097	5.25170409495343e-05	0.00529421388051414	0.999987079943658	FALSE	1	No	ACCN1;ACCN1;ACCN1	17	31619231	1stExon;5'UTR;Body	ACCN1
2174	cg18704047	2.79737933454465	0.000204810697059572	7.32152034335774e-05	0.00529445042355161	0.999987079943658	FALSE	1	No	PART1;PART1;PDE4D;PART1	5	59783668	TSS200;Body;5'UTR;TSS200	PART1
2175	cg20089095	-2.79723685823442	-2.83412929600027e-05	1.01318888590262e-05	0.00529675943961459	0.999987079943658	FALSE	1	No	SENP2	3	185303988	TSS200	SENP2
2176	cg23659289	2.79707703229508	0.000294985984779373	0.000105462231241207	0.00529935071398568	0.999987079943658	FALSE	1	No	ARHGAP27;ARHGAP27	17	43472725	3'UTR;3'UTR	ARHGAP27
2178	cg03133378	2.79680492035416	0.000451868389845654	0.000161565930665066	0.00530376513285777	0.999987079943658	FALSE	1	No		7	99195931		LOC100289187
2179	cg12056646	2.79647500462926	8.61884422373614e-05	3.08203871283261e-05	0.00530912175523932	0.999987079943658	FALSE	1	No	RP9P	7	32982914	TSS200	RP9P
2180	cg00332850	2.79643825968212	0.000329449579291776	0.000117810424797015	0.00530971866149181	0.999987079943658	FALSE	1	No		8	143202817		MIR4472-1
2181	cg17902858	2.79642417980302	5.03715092854149e-05	1.80128285434018e-05	0.00530994739931824	0.999987079943658	FALSE	1	No	NPDC1	9	139941067	TSS1500	NPDC1
2182	cg14808684	2.79601584468595	0.0002796704214948	0.000100024619683875	0.00531658498015642	0.999987079943658	FALSE	1	No	DIS3;DIS3	13	73352456	Body;Body	PIBF1
2183	cg00119284	2.79598748559884	0.000248341637835125	8.88207258130612e-05	0.00531704624238527	0.999987079943658	FALSE	1	No		3	9904130		CIDEC
2184	cg11832395	2.7958605795931	0.000334200549559609	0.000119534054022196	0.00531911081981925	0.999987079943658	FALSE	1	No		5	178057845		CLK4
2185	cg16906086	2.79565072579653	9.6646555088694e-05	3.45703253260143e-05	0.00532252643001932	0.999987079943658	FALSE	1	No		7	121955717		CADPS2
2187	cg24996565	2.79516094157057	0.000159763701724484	5.71572460635182e-05	0.00533050595222379	0.999987079943658	FALSE	1	No	TCL1A;TCL1A	14	96180643	TSS200;TSS200	TCL1A
2188	cg02752958	-2.79496445130445	-3.07183198251844e-05	1.09905941060709e-05	0.00533371019655627	0.999987079943658	FALSE	1	No	ZP3;SRCRB4D	7	76029788	5'UTR;Body	ZP3
2189	cg16154913	-2.7948309653747	-9.53830938442638e-05	3.41283945347571e-05	0.00533588799860004	0.999987079943658	FALSE	1	No		2	205406871		PARD3B
2190	cg16536918	-2.79477948156518	-0.000229537913659782	8.21309570840389e-05	0.00533672816392287	0.999987079943658	FALSE	1	No	AVP	20	3065403	TSS200	AVP
2191	cg11603201	-2.79477866617726	-7.80628393699958e-05	2.79316714109498e-05	0.00533674147121782	0.999987079943658	FALSE	1	No		12	95805475		METAP2
2192	cg26382697	-2.79450377844861	-0.000278840820178897	9.97818726635243e-05	0.00534122940627593	0.999987079943658	FALSE	1	No	CD81	11	2406712	Body	BC019904
2193	cg25195288	-2.79439285977542	-0.000133417342891407	4.77446621095825e-05	0.00534304127913283	0.999987079943658	FALSE	1	No	CADM1;CADM1	11	115376182	TSS1500;TSS1500	CADM1
2194	cg00001747	2.79439251977362	0.00019792611343221	7.08297463694343e-05	0.00534304683396737	0.999987079943658	FALSE	1	No		2	105460263		LOC100506421
2195	cg13788717	2.79436084954764	0.000103066739463636	3.68838331958169e-05	0.00534356427433543	0.999987079943658	FALSE	1	No	TULP2	19	49402111	TSS200	TULP2
2196	cg18425877	2.79409407058377	3.48707605536759e-05	1.24801669781971e-05	0.00534792481230203	0.999987079943658	FALSE	1	No	INPP5F;INPP5F	10	121484896	TSS1500;TSS1500	INPP5F
2198	cg20071884	2.79356072991475	0.00102526793847477	0.000367011150856941	0.00535665199286009	0.999987079943658	FALSE	1	No	KIAA1210	X	118284647	TSS200	KIAA1210
2199	cg02402565	2.7935430381921	0.000234901673841116	8.40873652668467e-05	0.00535694170746599	0.999987079943658	FALSE	1	No		15	57590030		LOC283663
2200	cg05678033	-2.79327522319783	-0.000700011493984233	0.000250605986896929	0.00536132910186213	0.999987079943658	FALSE	1	No		12	115104591		TBX3
2202	cg20677570	2.79291950183014	0.000229208482539306	8.20677009806804e-05	0.00536716162259961	0.999987079943658	FALSE	1	No		11	15962841		SOX6
2203	cg06961284	-2.79236647080023	-0.000476117879258839	0.000170506946075167	0.00537624069862282	0.999987079943658	FALSE	1	No	TUBGCP3	13	113199271	Body	TUBGCP3
2204	cg14650601	-2.79228874468237	-0.000107180749501365	3.83845509191983e-05	0.00537751783675672	0.999987079943658	FALSE	1	No	MYOCD;MYOCD;MYOCD	17	12623477	TSS200;Body;Body	MYOCD
2205	cg01019333	-2.7922047364075	-0.000291530721236224	0.00010440879117314	0.00537889850736507	0.999987079943658	FALSE	1	No	SCRN1;SCRN1;SCRN1;SCRN1	7	30025851	5'UTR;Body;5'UTR;5'UTR	SCRN1
2206	cg05264145	-2.79178134988096	-8.24134393856653e-06	2.95200193199869e-06	0.00538586172110991	0.999987079943658	FALSE	1	No	UBE2H;UBE2H	7	129592319	Body;Body	UBE2H
2208	cg06848762	2.79156064030759	9.29934912481398e-05	3.33123665326838e-05	0.00538949484786232	0.999987079943658	FALSE	1	No	RPS6KA4;RPS6KA4	11	64126340	TSS1500;TSS1500	RPS6KA4
2209	cg03454639	2.79147147065299	0.000413280448757422	0.000148051109639586	0.00539096330909953	0.999987079943658	FALSE	1	No	TNFAIP8L3	15	51370019	Body	TNFAIP8L3
2212	cg23927983	-2.7909353626254	-3.50151101286751e-05	1.25460125653848e-05	0.00539979966271808	0.999987079943658	FALSE	1	No	PRKRA;PRKRA;PRKRA;PRKRA;MIR548N;DFNB59	2	179315956	TSS1500;1stExon;5'UTR;TSS1500;Body;TSS1500	PRKRA
2213	cg25816545	2.79085992790149	0.000100267193550659	3.59269888639852e-05	0.00540104406014497	0.999987079943658	FALSE	1	No	FAM123C;FAM123C;FAM123C;FAM123C	2	131513066	TSS1500;TSS200;TSS200;TSS1500	FAM123C
2215	cg13543096	2.79052703623107	0.000201462627684739	7.21951893205224e-05	0.00540653865659751	0.999987079943658	FALSE	1	No	LOC100271831;GDPD3	16	30125400	TSS200;TSS1500	MAPK3
2216	cg26517584	2.79034218188986	0.000642830858930493	0.000230377070992458	0.00540959198292957	0.999987079943658	FALSE	1	No	SBNO2	19	1157683	5'UTR	SBNO2
2217	cg14654306	2.79027720011111	4.01130992125671e-05	1.43760265865233e-05	0.00541066568818734	0.999987079943658	FALSE	1	No	PLA2G4A;PLA2G4A	1	186798107	1stExon;5'UTR	PLA2G4A
2219	cg15510664	2.78985435002246	0.000310697592263833	0.000111366958013895	0.00541765722496319	0.999987079943658	FALSE	1	No		4	54611126		LNX1
2220	cg11246695	-2.78978700316447	-6.46475501325468e-06	2.31729340122442e-06	0.00541877151345935	0.999987079943658	FALSE	1	No	PIAS3;PIAS3	1	145576023	1stExon;5'UTR	PIAS3
2221	cg09970941	2.78949296235329	0.000106498212163012	3.81783405085802e-05	0.00542363899977818	0.999987079943658	FALSE	1	No	DCI	16	2302519	TSS1500	RNPS1
2222	cg07430153	2.78945124809809	8.0286494584899e-05	2.87821823878944e-05	0.00542432984861394	0.999987079943658	FALSE	1	No	PHLDA1	12	76424847	1stExon	PHLDA1
2223	cg05943755	-2.78908384039571	-0.000133804569772802	4.79743806316767e-05	0.00543041809507406	0.999987079943658	FALSE	1	No	SMC1A	X	53403953	3'UTR	SMC1A
2224	cg17196713	2.78907438369742	0.000351821537688812	0.000126142758954464	0.00543057488188832	0.999987079943658	FALSE	1	No		15	62127170		VPS13C
2225	cg27503015	-2.7889429740582	-0.000210976866681786	7.56476086618554e-05	0.00543275400475371	0.999987079943658	FALSE	1	No		2	162270453		TBR1
2227	cg01893669	2.78831536374623	9.58724599323259e-05	3.43836501347239e-05	0.0054431723759919	0.999987079943658	FALSE	1	No	MAP4K3	2	39664969	TSS1500	LOC728730
2228	cg03460137	2.78791158011067	0.000120631253541529	4.32693972083363e-05	0.00544988476193916	0.999987079943658	FALSE	1	No		6	100051480		PRDM13
2229	cg02388488	-2.78782513811807	-0.000133322737263105	4.78232064989215e-05	0.00545132272218878	0.999987079943658	FALSE	1	No	KIF26B	1	245525121	Body	KIF26B
2230	cg05125838	2.78766006204435	0.00013253764069945	4.75444056124451e-05	0.00545406971192924	0.999987079943658	FALSE	1	No	UCN2;COL7A1	3	48601585	TSS1500;3'UTR	COL7A1
2231	cg07268571	2.78749740733215	0.000255478265071903	9.16514807869958e-05	0.00545677763318271	0.999987079943658	FALSE	1	No	MAD1L1;MAD1L1;MAD1L1	7	1989028	Body;Body;Body	MAD1L1
2232	cg24834823	-2.78730491760365	-0.000192317270857091	6.89975716838448e-05	0.00545998382749309	0.999987079943658	FALSE	1	No	C8orf86	8	38386476	TSS1500	C8orf86
2234	cg15451075	-2.78718231630903	-0.000216501269471095	7.76774695376944e-05	0.00546202681733617	0.999987079943658	FALSE	1	No		3	148966942		CP
2235	cg23428387	2.78701090111997	0.000564663862688004	0.000202605545052261	0.0054648843860858	0.999987079943658	FALSE	1	No		22	49814324		BC033837
2236	cg11168433	-2.78689749915709	-0.000293246230078326	0.000105223184622692	0.00546677559133939	0.999987079943658	FALSE	1	No	KCNQ4;KCNQ4	1	41283979	Body;Body	KCNQ4
2237	cg01837630	2.78687048712918	9.83169834747575e-05	3.52786338399371e-05	0.00546722615839959	0.999987079943658	FALSE	1	No	MYO7B	2	128385752	Body	MYO7B
2238	cg13790426	2.78670484020061	8.68588575099222e-05	3.11690195017817e-05	0.00546998992335232	0.999987079943658	FALSE	1	No	CLCC1;CLCC1	1	109506963	TSS1500;TSS1500	AKNAD1
2239	cg03441544	-2.78665810091217	-0.00016848213223534	6.04602811447125e-05	0.00547076998171173	0.999987079943658	FALSE	1	No	CYFIP1;CYFIP1	15	22991065	Body;Body	CYFIP1
2240	cg16729899	2.7866280631122	9.57756157594747e-05	3.43697162270408e-05	0.00547127135262069	0.999987079943658	FALSE	1	No	EIF3B;EIF3B	7	2414985	Body;Body	EIF3B
2241	cg21619547	-2.78650665669988	-0.000286680044370956	0.000102881521449684	0.00547329821095437	0.999987079943658	FALSE	1	No	DHFRL1	3	93780328	Body	DHFRL1
2243	cg08772837	2.78641071230668	0.000399305743003164	0.000143304697056883	0.00547490046589252	0.999987079943658	FALSE	1	No	PCDHA7;PCDHAC2;PCDHA12;PCDHA6;PCDHA10;PCDHA4;PCDHA11;PCDHA8;PCDHA6;PCDHA1;PCDHA2;PCDHA1;PCDHA9;PCDHA13;PCDHA5;PCDHAC1;PCDHA3;PCDHA10	5	140344290	Body;TSS1500;Body;Body;Body;Body;Body;Body;Body;Body;Body;Body;Body;Body;Body;Body;Body;Body	PCDHAC2
2244	cg14288330	-2.78635367951022	-1.51823726694366e-05	5.44883184826174e-06	0.00547585310488629	0.999987079943658	FALSE	1	No	INSM2	14	36003208	TSS200	INSM2
2245	cg24530812	-2.78624675028355	-6.9420871378982e-05	2.49155504163144e-05	0.00547763958573266	0.999987079943658	FALSE	1	No		11	45392773		FLJ41423
2247	cg02298116	2.78573689948419	0.000154370865608167	5.54147326823112e-05	0.00548616498321357	0.999987079943658	FALSE	1	No		14	57264579		OTX2
2248	cg24739382	-2.78548528956861	-1.90826471911801e-05	6.85074419981425e-06	0.00549037666410676	0.999987079943658	FALSE	1	No	ANK1;ANK1;ANK1;ANK1;ANK1;ANK1;ANK1;ANK1	8	41511175	3'UTR;3'UTR;3'UTR;3'UTR;3'UTR;3'UTR;3'UTR;3'UTR	ANK1
2249	cg14991110	2.78547270286691	0.000275757613764899	9.89984979860255e-05	0.0054905874288225	0.999987079943658	FALSE	1	No	PLAC9	10	81892144	TSS200	PLAC9
2250	cg23283875	2.78531538074107	0.000116856854914878	4.19546223464959e-05	0.00549322241024472	0.999987079943658	FALSE	1	No	C7orf63;C7orf63;C7orf63;C7orf63	7	89874597	1stExon;5'UTR;1stExon;5'UTR	C7orf63
2251	cg14276027	-2.78529885006737	-0.000154890603183007	5.56100481566852e-05	0.00549349934817493	0.999987079943658	FALSE	1	No	ZNF835	19	57185512	TSS1500	ZNF835
2253	cg24999588	2.78523280800149	7.43694183475815e-05	2.67013292870639e-05	0.00549460587513687	0.999987079943658	FALSE	1	No		8	61839426		LOC100130298
2254	cg13094274	-2.78506274670451	-0.00031166363197947	0.000111905425595259	0.00549745615997468	0.999987079943658	FALSE	1	No		6	890230		LOC285768
2255	cg01143510	2.78480028606299	0.000160432705524161	5.76101296481022e-05	0.0055018577138823	0.999987079943658	FALSE	1	No	COMMD2	3	149471298	TSS1500	COMMD2
2256	cg06461795	-2.78461227484125	-0.000168123224282066	6.03758109525861e-05	0.00550501268505671	0.999987079943658	FALSE	1	No		2	237950468		AK056246
2257	cg20443138	-2.78434977915711	-8.28197570070669e-05	2.97447388352689e-05	0.00550942029936215	0.999987079943658	FALSE	1	No	DUSP19;DUSP19;DUSP19;DUSP19	2	183943496	1stExon;1stExon;5'UTR;5'UTR	DUSP19
2258	cg11256387	-2.78426074169182	-5.9779211537507e-05	2.14704070787504e-05	0.00551091606895442	0.999987079943658	FALSE	1	No	COL23A1	5	178017879	TSS1500	COL23A1
2259	cg13809627	-2.7841863880729	-0.000121167581274552	4.35199244539151e-05	0.00551216544121553	0.999987079943658	FALSE	1	No	VPS52	6	33228341	Body	HCG25
2260	cg14947466	2.78415124874744	0.000189581477476999	6.80930957189519e-05	0.00551275598041279	0.999987079943658	FALSE	1	No	KCNQ1;KCNQ1	11	2583705	Body;Body	KCNQ1
2261	cg12524531	-2.78400624018165	-0.000408658839404411	0.000146788047205579	0.00551519354893678	0.999987079943658	FALSE	1	No	NFATC1;NFATC1;NFATC1;NFATC1;NFATC1	18	77193581	Body;5'UTR;Body;Body;Body	NFATC1
2263	cg05587736	2.78373568074128	0.000145149823914324	5.2142099883446e-05	0.0055197442120464	0.999987079943658	FALSE	1	No	NUP93	16	56780751	5'UTR	NUP93
2264	cg26203879	2.7836496463312	0.000296213522092205	0.000106411926688622	0.00552119197566227	0.999987079943658	FALSE	1	No	GRK5	10	120968844	Body	GRK5
2265	cg10782206	2.78343641690603	0.000347810826051875	0.000124957345509796	0.00552478162286976	0.999987079943658	FALSE	1	No	TGFB3	14	76445988	Body	TGFB3
2266	cg23092421	-2.78315696766103	-0.000376478067421982	0.00013527015249103	0.0055294892547809	0.999987079943658	FALSE	1	No	FUT1	19	49253689	Body	FUT1
2267	cg21188227	2.78289672727034	0.000169172529486747	6.07900853197247e-05	0.00553387655437686	0.999987079943658	FALSE	1	No		11	36536830		RAG1
2268	cg11922086	2.78236946632086	0.000318369918314483	0.000114424026775806	0.00554277511021322	0.999987079943658	FALSE	1	No		20	60783424		GTPBP5
2270	cg20482143	2.78188220041124	0.000390954182591169	0.000140535851062772	0.00555101017515386	0.999987079943658	FALSE	1	No		7	64340804		ZNF273
2271	cg01384246	2.7817623650524	0.000214110177331726	7.69692551821165e-05	0.00555303715385663	0.999987079943658	FALSE	1	No		8	72893465		TRPA1
2272	cg02962299	2.78171197207622	4.18052221791914e-05	1.50285948361464e-05	0.00555388973564819	0.999987079943658	FALSE	1	No	KIN;ATP5C1;ATP5C1;KIN	10	7829899	1stExon;TSS200;TSS200;5'UTR	KIN
2273	cg05180771	2.78156528940623	8.35445196545153e-06	3.00350741263202e-06	0.00555637208415215	0.999987079943658	FALSE	1	No	MAN2B2	4	6576736	TSS200	MAN2B2
2275	cg10539936	2.78090801778516	0.000212870324826408	7.65470570996978e-05	0.00556750758603979	0.999987079943658	FALSE	1	No		14	70499985		SMOC1
2276	cg26522157	-2.78081658571128	-0.000322082297176018	0.00011582292008433	0.00556905822696484	0.999987079943658	FALSE	1	No	LMTK3	19	49003082	Body	LMTK3
2277	cg23143313	2.78077072685578	0.000365859366486494	0.000131567612875504	0.00556983611661096	0.999987079943658	FALSE	1	No	LAMA2;LAMA2	6	129251318	Body;Body	LAMA2
2278	cg12794758	-2.78076421718918	-0.000245407314981424	8.82517523292514e-05	0.00556994654604446	0.999987079943658	FALSE	1	No	ADORA1;ADORA1	1	203097234	5'UTR;5'UTR	ADORA1
2279	cg17063780	-2.7806067275945	-0.000342846656140722	0.000123299225574887	0.00557261878963954	0.999987079943658	FALSE	1	No	C12orf42;C12orf42	12	103816811	Body;Body	C12orf42
2280	cg10094191	2.78033890841505	0.000472046150126972	0.000169780075622531	0.00557716573986036	0.999987079943658	FALSE	1	No	ITLN1	1	160855148	TSS200	ITLN1
2281	cg24733126	2.78004367484067	0.000303531018784409	0.00010918210441489	0.00558218201042919	0.999987079943658	FALSE	1	No	SCUBE2;SCUBE2	11	9112214	Body;Body	SCUBE2
2282	cg26978064	-2.77985507975594	-0.00045776925165574	0.000164673782813142	0.00558538853709344	0.999987079943658	FALSE	1	No		17	70461791		LOC100499467
2283	cg22325764	-2.7798207946031	-0.000193483286049506	6.96027910954351e-05	0.00558597163814486	0.999987079943658	FALSE	1	No		8	1959442		KBTBD11
2284	cg24516106	2.77965746767108	0.000749098515155275	0.000269493102609834	0.00558875015914329	0.999987079943658	FALSE	1	No		2	72079413		DYSF
2285	cg02157872	2.77961326006022	0.000357168674285921	0.000128495816097158	0.00558950243476766	0.999987079943658	FALSE	1	No	SYT17	16	19180934	Body	SYT17
2286	cg06547490	-2.77960562515255	-0.000359976113058558	0.000129506182388303	0.00558963236634971	0.999987079943658	FALSE	1	No	PWWP2B;PWWP2B	10	134222053	3'UTR;Body	PWWP2B
2287	cg26207309	-2.77954435696181	-4.38077038853542e-05	1.57607500580556e-05	0.00559067513312103	0.999987079943658	FALSE	1	No	SFI1;SFI1	22	31892053	TSS1500;TSS1500	SFI1
2288	cg25734421	-2.77943608038987	-0.00015589915246954	5.60902096542087e-05	0.00559251839897773	0.999987079943658	FALSE	1	No	HHAT;HHAT;HHAT;HHAT;HHAT;HHAT	1	210501368	TSS1500;TSS1500;TSS1500;TSS1500;TSS1500;TSS1500	HHAT
2289	cg25976170	-2.7791814239837	-0.000649020217177929	0.000233529272892022	0.00559685575469588	0.999987079943658	FALSE	1	No	GAS2L1;GAS2L1;GAS2L1	22	29707585	3'UTR;Body;Body	GAS2L1
2291	cg03429512	2.7788541287961	0.000207994217586693	7.48489153969387e-05	0.0056024347744664	0.999987079943658	FALSE	1	No	NOP58;SNORD70	2	203140700	Body;TSS1500	SNORD70
2292	cg01293207	-2.77884139852641	-0.000187624921267953	6.75191183517881e-05	0.00560265187410155	0.999987079943658	FALSE	1	No		7	23218577		NUPL2
2293	cg02455827	-2.77883079219291	-0.000216527893245421	7.79205030596872e-05	0.00560283275833547	0.999987079943658	FALSE	1	No	LPCAT1	5	1467317	Body	LPCAT1
2296	cg16502049	-2.77810075150577	-5.70591412529371e-06	2.05389027816972e-06	0.00561529583251604	0.999987079943658	FALSE	1	No	NAPB	20	23402203	TSS200	NAPB
2297	cg20779944	-2.77801144472476	-2.49163018193733e-05	8.96911417218512e-06	0.00561682217526322	0.999987079943658	FALSE	1	No		17	47928365		FLJ45513
2299	cg12907632	2.77791172066497	0.000121534721178268	4.37503900048974e-05	0.00561852700307814	0.999987079943658	FALSE	1	No		6	28864748		TRNA_Leu
2300	cg25109238	-2.77776515545037	-0.000232601641977554	8.37369716158891e-05	0.00562103345066073	0.999987079943658	FALSE	1	No		3	52074172		DUSP7
2301	cg10512779	-2.77747798682968	-0.000150654645555	5.42415264025055e-05	0.00562594732250414	0.999987079943658	FALSE	1	No		13	30998440		HMGB1
2302	cg00404025	2.77746717784587	0.000131128245572925	4.72114474002982e-05	0.00562613235572305	0.999987079943658	FALSE	1	No	WDFY4	10	49892741	TSS1500	WDFY4
2303	cg13000039	-2.77743676983544	-0.000340156875734416	0.00012247151021716	0.00562665292371875	0.999987079943658	FALSE	1	No	OBSL1	2	220428227	Body	OBSL1
2304	cg09043549	-2.77736748696773	-6.34755768663897e-05	2.28545834010936e-05	0.0056278391700024	0.999987079943658	FALSE	1	No		17	43505638		ARHGAP27
2306	cg20653075	2.77681770315114	0.000210314350540725	7.57393437466422e-05	0.00563726046867019	0.999987079943658	FALSE	1	No	MIR124-2	8	65291682	TSS200	MIR124-2
2308	cg23836020	-2.77644626252468	-0.000227445372073108	8.19196017380461e-05	0.00564363368097133	0.999987079943658	FALSE	1	No		6	72094922		MIR30C2
2309	cg01702210	2.77635988585971	0.000263793640511809	9.50142097410849e-05	0.00564511667290076	0.999987079943658	FALSE	1	No	SLC35F4	14	58064926	TSS1500	SLC35F4
2310	cg18882457	-2.77623204871369	-0.000306002559712844	0.000110222256044707	0.00564731214203023	0.999987079943658	FALSE	1	No	PDE7B	6	136247622	Body	AJ606316
2311	cg13163833	2.77616296817931	0.00061914432256566	0.000223021605598216	0.00564849884911484	0.999987079943658	FALSE	1	No		2	176954533		HOXD13
2312	cg01803704	-2.7756999799306	-0.000284254897311607	0.000102408365229269	0.00565645816090425	0.999987079943658	FALSE	1	No	SNORD114-26;SNORD114-27	14	101453206	TSS200;TSS1500	SNORD114-26
2313	cg15202738	-2.77565300056163	-5.88684599330032e-05	2.12088686594079e-05	0.00565726635776136	0.999987079943658	FALSE	1	No	ZNF415;ZNF415;ZNF415;ZNF415;ZNF415;ZNF415;ZNF415	19	53636108	5'UTR;1stExon;Body;5'UTR;5'UTR;1stExon;1stExon	ZNF415
2314	cg05739757	2.77531710377389	8.38512185003055e-05	3.02132028034865e-05	0.00566304790933058	0.999987079943658	FALSE	1	No	RPL31;RPL31;RPL31	2	101618506	TSS200;TSS200;TSS200	RPL31
2315	cg17306706	-2.77524646374381	-0.000310694510822797	0.00011195204277593	0.00566426446527471	0.999987079943658	FALSE	1	No	FBXW9	19	12800019	3'UTR	FBXW9
2316	cg04075990	2.7750639356947	6.60372639669192e-05	2.37966639678115e-05	0.00566740904012584	0.999987079943658	FALSE	1	No		3	106176366		LOC100302640
2318	cg02375409	-2.77462843172641	-0.000195871420688729	7.05937481390456e-05	0.00567491823413358	0.999987079943658	FALSE	1	No	FGF23;FGF23	12	4488749	5'UTR;1stExon	FGF23
2319	cg00581154	-2.7744314568131	-0.000401559706284787	0.00014473585400666	0.00567831753460129	0.999987079943658	FALSE	1	No	PRDM16;PRDM16	1	3123695	Body;Body	MIR4251
2320	cg25141064	2.77439847999736	7.52657754284532e-05	2.7128682476976e-05	0.00567888681281988	0.999987079943658	FALSE	1	No	TSPAN15	10	71211063	TSS200	TSPAN15
2322	cg25932386	-2.77406761012567	-0.000102218522340585	3.68478843008281e-05	0.00568460147011933	0.999987079943658	FALSE	1	No	CEBPZ;C2orf56;C2orf56	2	37459326	TSS1500;Body;Body	C2orf56
2323	cg22149995	2.77394583989403	0.000334601829899438	0.000120623057987398	0.00568670594699569	0.999987079943658	FALSE	1	No	TRMT12	8	125461772	TSS1500	TRMT12
2324	cg22488857	-2.77379161785579	-0.000150906390920618	5.4404371961176e-05	0.0056893722783917	0.999987079943658	FALSE	1	No	ACHE;ACHE	7	100489022	Body;Body	DJ051769
2325	cg03820379	-2.77362305664805	-0.000167216633849687	6.02881611648305e-05	0.0056922878109103	0.999987079943658	FALSE	1	No	NCR2	6	41303388	TSS200	NCR2
2326	cg16952918	-2.77347271538831	-0.000138142414680922	4.98084635606668e-05	0.00569488933996486	0.999987079943658	FALSE	1	No		12	69078072		LOC100507250
2327	cg16858211	2.77340017152357	0.000361275104585918	0.000130264326185374	0.00569614503488644	0.999987079943658	FALSE	1	No	AOAH	7	36765349	TSS1500	AOAH
2328	cg18376999	-2.77321229948735	-0.00032547861092528	0.000117365198108146	0.00569939816123992	0.999987079943658	FALSE	1	No		22	51069317		ARSA
2329	cg17247190	-2.77263819137629	-0.000151155807265602	5.45169606823352e-05	0.00570934962540639	0.999987079943658	FALSE	1	No		6	141883437		AK097143
2330	cg02644798	2.77249350304716	2.41850522234187e-05	8.72321330846679e-06	0.00571186009768089	0.999987079943658	FALSE	1	No	KIF21A	12	39837362	TSS1500	KIF21A
2331	cg23847645	-2.77241767179252	-0.000226806163282857	8.18080787719891e-05	0.00571317623640287	0.999987079943658	FALSE	1	No	RNH1;RNH1;RNH1;RNH1;RNH1;RNH1;RNH1;RNH1	11	498887	Body;Body;Body;Body;Body;Body;Body;Body	RNH1
2333	cg11540624	-2.77233451037168	-7.36039584500457e-06	2.65494507155191e-06	0.00571461991371819	0.999987079943658	FALSE	1	No	PTMA;PTMA	2	232573066	TSS200;TSS200	PTMA
2334	cg20101398	-2.77228967334638	-0.000127011501306625	4.58146572949256e-05	0.00571539841860953	0.999987079943658	FALSE	1	No	HS3ST5	6	114384045	TSS200	HS3ST5
2335	cg00667937	2.77221078460562	0.000306058065164215	0.000110402162369394	0.00571676839584779	0.999987079943658	FALSE	1	No		2	168572563		B3GALT1
2337	cg25352733	-2.77200514435809	-0.000120378889200529	4.34266471133859e-05	0.0057203409276108	0.999987079943658	FALSE	1	No	BCAR3	1	94060102	Body	LOC100129046
2338	cg18336453	-2.77187047617138	-0.000188415254974545	6.79740473424978e-05	0.00572268157442074	0.999987079943658	FALSE	1	No	PTK7;PTK7;PTK7;PTK7	6	43082296	Body;Body;Body;Body	PTK7
2339	cg24193456	2.77178840950317	0.000369911005343376	0.000133455715477821	0.00572410838686277	0.999987079943658	FALSE	1	No		2	241263026		GPC1
2340	cg11584246	2.77168324282154	0.000219203761079033	7.90868731651624e-05	0.00572593728651817	0.999987079943658	FALSE	1	No	MCF2L;MCF2L	13	113676726	Body;Body	MCF2L
2341	cg22027075	2.77166774319818	0.000339859225938213	0.000122619035695114	0.00572620687714328	0.999987079943658	FALSE	1	No		4	184746662		STOX2
2342	cg08298794	-2.77158149235848	-0.000252678852675935	9.11677514706295e-05	0.00572770727912881	0.999987079943658	FALSE	1	No		2	198243396		SF3B1
2343	cg09452483	2.77152457449087	0.000231092577402251	8.3381031338935e-05	0.00572869760531963	0.999987079943658	FALSE	1	No	PTPRN2;PTPRN2;PTPRN2	7	157388479	Body;Body;Body	MIR153-2
2346	cg00762160	-2.77105858065391	-0.000180546163085745	6.51542209703628e-05	0.00573681135381813	0.999987079943658	FALSE	1	No	PAX9	14	37125768	TSS1500	PAX9
2347	cg10764492	2.771041128989	0.000261765297194336	9.44646019345951e-05	0.00573711541876567	0.999987079943658	FALSE	1	No	RFX4;RFX4	12	107039017	Body;Body	LOC100505978
2348	cg17184392	-2.77087159814974	-1.34539747693222e-05	4.85550278775318e-06	0.00574006995723075	0.999987079943658	FALSE	1	No	C17orf61	17	7307572	TSS200	PLSCR3
2349	cg19234709	-2.77062417017331	-0.000187383372504977	6.76321871880791e-05	0.00574438453435473	0.999987079943658	FALSE	1	No	RADIL	7	4843445	Body	RADIL
2350	cg15660077	2.77039578811811	0.000313266450150356	0.000113076424492817	0.00574836959516336	0.999987079943658	FALSE	1	No	NLGN2	17	7311620	1stExon	NLGN2
2352	cg20694964	-2.77001293566065	-0.000102582966332069	3.70333889100064e-05	0.00575505563002878	0.999987079943658	FALSE	1	No	PINK1	1	20958921	TSS1500	PINK1
2353	cg03903472	-2.76999551850268	-0.000195325288178173	7.05146585521395e-05	0.00575535996576711	0.999987079943658	FALSE	1	No		6	14002470		RNF182
2354	cg22427475	2.76964350169416	0.00015072256639377	5.44194826162914e-05	0.00576151398964121	0.999987079943658	FALSE	1	No	C1orf173	1	75139470	TSS200	C1orf173
2355	cg22882446	-2.76935723676493	-0.000189602338133111	6.84643843040626e-05	0.00576652291026202	0.999987079943658	FALSE	1	No	SIK2	11	111495638	Body	SIK2
2356	cg15481878	2.76932482308582	0.000376462234704575	0.000135940078811372	0.00576709031655503	0.999987079943658	FALSE	1	No	PAGE2	X	55115294	TSS1500	PAGE2
2357	cg22150335	2.76928753449695	0.00018097190977119	6.53496278435616e-05	0.00576774312127524	0.999987079943658	FALSE	1	No	ANK3	10	62148959	Body	ANK3
2358	cg11732925	-2.76920770813087	-0.000250446975674325	9.04399388095629e-05	0.00576914085181751	0.999987079943658	FALSE	1	No	MYO7B	2	128293021	TSS1500	MYO7B
2359	cg24335355	2.7691918614833	5.33555691366983e-05	1.92675595645145e-05	0.00576941835724348	0.999987079943658	FALSE	1	No	HNRNPUL1;HNRNPUL1	19	41770635	1stExon;5'UTR	HNRNPUL1
2360	cg03059382	2.76911301705324	0.000268696931747759	9.70335736002907e-05	0.00577079925491737	0.999987079943658	FALSE	1	No	IFT140;TMEM204	16	1602140	Body;Body	BC114455
2361	cg18058895	-2.76910833782999	-0.00018809663537446	6.79267881306016e-05	0.00577088121719012	0.999987079943658	FALSE	1	No	MLLT6	17	36868947	Body	MLLT6
2362	cg24715315	2.76906498845211	1.88492094883421e-05	6.80706648885072e-06	0.00577164058415725	0.999987079943658	FALSE	1	No	PCNXL2	1	233431535	TSS200	PCNXL2
2363	cg09249588	2.76900537670351	0.000170835724012937	6.16956996364943e-05	0.0057726849725004	0.999987079943658	FALSE	1	No		12	58986386		AK093124
2364	cg13095450	2.76891530574091	0.000466798592926662	0.00016858536335829	0.00577426332537849	0.999987079943658	FALSE	1	No		17	35423449		AATF
2366	cg07997370	-2.76881973136766	-0.000548066158980739	0.000197942160253973	0.00577593854335105	0.999987079943658	FALSE	1	No		16	34443120		UBE2MP1
2368	cg17566874	-2.76840486726391	-0.00015660023181299	5.6566954373174e-05	0.00578321533130793	0.999987079943658	FALSE	1	No	CSF2	5	131411272	Body	CSF2
2370	cg11043092	2.76769047116604	8.89557891907928e-05	3.21408011905736e-05	0.00579576537896775	0.999987079943658	FALSE	1	No	MCPH1	8	6287904	Body	MCPH1
2372	cg16034652	2.76742804753934	0.000423721996451598	0.00015311039317837	0.00580038164369377	0.999987079943658	FALSE	1	No	BTBD7;BTBD7;KIAA1409	14	93798309	5'UTR;5'UTR;TSS1500	BTBD7
2373	cg07691624	2.76705362559139	0.000214301474477652	7.74475320953892e-05	0.00580697380999638	0.999987079943658	FALSE	1	No	RPUSD3;RPUSD3	3	9886198	TSS1500;TSS1500	RPUSD3
2374	cg19865002	-2.76689793102478	-0.000371679900435177	0.00013433090403068	0.00580971699951717	0.999987079943658	FALSE	1	No	RNF144B	6	18395321	5'UTR	RNF144B
2375	cg03277455	2.76679332781943	7.31950831887711e-05	2.64548430317554e-05	0.00581156066557319	0.999987079943658	FALSE	1	No	TRPS1	8	116660586	5'UTR	TRPS1
2376	cg14361033	2.76659731014321	8.60789500232943e-05	3.11136534788428e-05	0.00581501696538784	0.999987079943658	FALSE	1	No	LHX6;LHX6	9	124981504	Body;Body	LHX6
2377	cg24934408	-2.76621756858198	-0.000214876755856035	7.76789064954807e-05	0.00582171807816805	0.999987079943658	FALSE	1	No	PADI1	1	17530321	TSS1500	PADI1
2378	cg02683929	2.76612500112714	0.000250175073047903	9.04424322638932e-05	0.00582335262786228	0.999987079943658	FALSE	1	No	STOML3;STOML3	13	39566053	TSS1500;TSS1500	STOML3
2379	cg21153342	2.76612023262204	0.000291450163328151	0.000105364242627979	0.00582343684102318	0.999987079943658	FALSE	1	No		3	186144610		LOC253573
2380	cg06401197	2.76610316792804	0.000178996142579583	6.47105808109321e-05	0.00582373821740339	0.999987079943658	FALSE	1	No	PCGF3	4	736328	Body	PCGF3
2381	cg13308080	2.76604435567605	1.80401829551658e-05	6.5220150639112e-06	0.0058247769975989	0.999987079943658	FALSE	1	No		6	26234061		HIST1H1D
2383	cg23968739	2.76582991237745	0.000118009999491078	4.26671209834588e-05	0.00582856605258675	0.999987079943658	FALSE	1	No	MTL5;MTL5	11	68516534	Body;Body	MTL5
2384	cg14542196	-2.76580203191828	-1.93611931585724e-05	7.00020931908276e-06	0.00582905884329266	0.999987079943658	FALSE	1	No	PPP2R5C;PPP2R5C	14	102227915	TSS1500;TSS1500	PPP2R5C
2385	cg15925478	2.76563571784627	0.000374332254800175	0.000135351251209499	0.0058319992480171	0.999987079943658	FALSE	1	No	BCAR3	1	94081080	Body	BCAR3
2386	cg10837110	2.76557183700667	0.000240549328307932	8.69799601981381e-05	0.0058331290066392	0.999987079943658	FALSE	1	No	GABRD	1	1957711	Body	GABRD
[truncated: 400,332 more rows]
