# Supplementary material for: Associations between high blood pressure and DNA methylation
Source: PLoS One. 2020 Jan 30;15(1):e0227728. doi: 10.1371/journal.pone.0227728 (PMC6991984; doi:10.1371/journal.pone.0227728)
Supplement: S3 Zip — (ZIP) [file pone.0227728.s004.zip › Transancestry-fully-adjusted-model-hypertension.csv]

	CpG	T.statistic	coef	se	pvalue	FDR	Holm.sig	Bonferroni	ProblematicProbes	Gene	CHR	Position	GeneGroup	NearestGene
1	cg18120259	-5.2960435160096	-0.0259630121953926	0.00490234117542805	1.58959032173093e-07	0.0760889199302947	FALSE	0.0760889199302947	No	LOC100132354	6	43894639	Body	LOC100132354
2	cg06264922	4.85918269926554	0.0168755920912746	0.00347292809011387	1.45786675381615e-06	0.260626519454509	FALSE	0.697837079049176	No	TOLLIP	11	1319648	Body	TOLLIP
3	cg12057190	4.80074812359821	0.00527070811054478	0.00109789307308927	1.93650806740329e-06	0.260626519454509	FALSE	0.926948316623934	No	LENG9;CDC42EP5	19	54976211	TSS1500;3'UTR	CDC42EP5
4	cg10524152	4.72842364713088	0.00258538914879447	0.000546776122812776	2.74058798173626e-06	0.260626519454509	FALSE	1	No	ADRA2A	10	112836785	TSS200	ADRA2A
5	cg10461004	4.71511786091714	0.00322715492291633	0.000684427201632795	2.91995392855112e-06	0.260626519454509	FALSE	1	No	LOC285548	4	13549496	TSS200	LOC285548
7	cg03259494	4.6143665560796	0.00254906364654002	0.000552418975727348	4.69540750787024e-06	0.297654965433165	FALSE	1	No	PHOSPHO1;PHOSPHO1	17	47307743	5'UTR;5'UTR	PHOSPHO1
8	cg01413546	4.56732813324267	0.00638907321296972	0.00139886450602656	5.84345845375501e-06	0.297654965433165	FALSE	1	No	SATB2	2	200323768	5'UTR	AK125157
9	cg15393234	4.557939054286	0.00284240697519194	0.000623616713900359	6.10282732877369e-06	0.297654965433165	FALSE	1	No	ABCE1;ABCE1;ABCE1;ANAPC10;ABCE1	4	146019494	5'UTR;1stExon;5'UTR;TSS200;1stExon	ANAPC10
11	cg26891849	4.53319884642045	0.00333370627459005	0.000735398200593482	6.84021271390481e-06	0.297654965433165	FALSE	1	No	LSM11	5	157170825	1stExon	LSM11
12	cg24338091	4.48789428223579	0.0200444732739707	0.0044663425681197	8.41746936190758e-06	0.326275577704881	FALSE	1	No	SIX5	19	46270244	Body	SIX5
13	cg24723373	4.47474588649702	0.0251152118149056	0.00561265655122299	8.93691755482327e-06	0.326275577704881	FALSE	1	No	EGFR	7	55267262	Body	EGFR
14	cg00925229	4.46030403718216	0.00352029732194251	0.000789250529245647	9.54281255952606e-06	0.326275577704881	FALSE	1	No	BAD;GPR137;GPR137;BAD;GPR137;GPR137;GPR137	11	64052547	TSS1500;TSS1500;Body;TSS1500;TSS1500;1stExon;5'UTR	GPR137
15	cg11061177	-4.42153631489851	-0.00883823465933765	0.00199890581686663	1.13699426017581e-05	0.356758917835918	FALSE	1	No	PDZD8;PDZD8	10	119134785	1stExon;5'UTR	PDZD8
18	cg25540078	4.36404723405408	0.0173007213896352	0.00396437537491162	1.47070493907229e-05	0.356758917835918	FALSE	1	No		4	144102007		USP38
19	cg18264657	4.36280235328125	0.0149308500746707	0.00342230723870432	1.47887622909764e-05	0.356758917835918	FALSE	1	No		18	4455862		DLGAP1
20	cg02876129	4.36102380557154	0.00811292658551848	0.00186032614065385	1.49062576654446e-05	0.356758917835918	FALSE	1	No		14	75394075		RPS6KL1
23	cg07342258	4.29235622804339	0.0293351534076738	0.00683427745721978	2.01899384335896e-05	0.402638000188721	FALSE	1	No		5	2866851		C5orf38
24	cg02275084	-4.29048398199387	-0.0118129804130417	0.00275329787096698	2.03564670976054e-05	0.402638000188721	FALSE	1	No	CAMTA1	1	7531719	Body	CAMTA1
25	cg09083359	-4.28306864477849	-0.00905596283963749	0.0021143632266267	2.10289970224121e-05	0.402638000188721	FALSE	1	No		5	3854537		IRX1
26	cg01779771	4.25732945331838	0.00377240201253332	0.000886095862182551	2.35317124451894e-05	0.43322787677457	FALSE	1	No	RIMS2;RIMS2	8	105235715	Body;Body	RIMS2
27	cg02062409	4.23469800392429	0.00814497664516601	0.00192339020105284	2.59646631008718e-05	0.458694946581474	FALSE	1	No		12	98850881		SLC9A7P1
28	cg14106635	-4.22712036580815	-0.00786746235335138	0.00186118720843362	2.68315509730739e-05	0.458694946581474	FALSE	1	No	PRMT2;PRMT2	21	48068452	Body;Body	PRMT2
29	cg17651972	-4.20874687586373	-0.0192120013881611	0.00456477948301853	2.90494658128618e-05	0.479486475884227	FALSE	1	No	NXPH4	12	57620054	3'UTR	NXPH4
30	cg14926715	4.17663182355129	0.014883005082309	0.00356339886086831	3.33516088556593e-05	0.497998731132752	FALSE	1	No	SHANK2;SHANK2	11	70318919	3'UTR;3'UTR	BC127192
32	cg08375550	-4.15925330460764	-0.0106404933810156	0.00255827010324858	3.59259583674784e-05	0.497998731132752	FALSE	1	No	DPRX	19	54135150	TSS200	DPRX
33	cg11460029	4.15868246473665	0.00464299130166215	0.00111645727728245	3.60136461708451e-05	0.497998731132752	FALSE	1	No	EFNB3;EFNB3	17	7608747	5'UTR;1stExon	EFNB3
34	cg25716149	4.15336872147537	0.0125599852909012	0.00302404773887728	3.68397305233243e-05	0.497998731132752	FALSE	1	No		3	33763505		CLASP2
35	cg06371984	4.14866450024324	0.00941216843901306	0.00226872248610636	3.75860746593709e-05	0.497998731132752	FALSE	1	No	SYT13	11	45307960	TSS200	SYT13
36	cg24335793	-4.14618327166499	-0.0176416393325675	0.0042549106435141	3.79855043086097e-05	0.497998731132752	FALSE	1	No	ADAP1	7	944752	Body	ADAP1
37	cg26215143	-4.14216025134086	-0.00738253403257148	0.0017822907817682	3.86417264892184e-05	0.497998731132752	FALSE	1	No	EGFL8	6	32132980	5'UTR	EGFL8
38	cg17646610	4.12729305912608	0.0195427732586532	0.00473500984269609	4.11616063185126e-05	0.497998731132752	FALSE	1	No	LOX	5	121401203	3'UTR	LOX
39	cg27355050	-4.12073249279596	-0.00111662052943978	0.000270976223618472	4.23225823945829e-05	0.497998731132752	FALSE	1	No	CNPY3;CNPY3	6	42897231	5'UTR;1stExon	CNPY3
40	cg02168558	4.11451128387797	0.00979408031280688	0.00238037512527511	4.34522123618405e-05	0.497998731132752	FALSE	1	No	BCO2;BCO2	11	112045982	TSS1500;TSS1500	BCO2
41	cg10148273	4.10864456169049	0.00412584907304419	0.00100418739345674	4.45436886837595e-05	0.497998731132752	FALSE	1	No	DHRS4L1	14	24505671	TSS200	DHRS4L1
42	cg01945183	-4.10527297950622	-0.0102052419423357	0.00248588632066149	4.51826958361658e-05	0.497998731132752	FALSE	1	No	DDAH2	6	31696867	Body	DDAH2
43	cg13319841	-4.09916807158474	-0.00757665087479049	0.00184833867323263	4.63619747755614e-05	0.497998731132752	FALSE	1	No		20	42282773		IFT52
44	cg07167132	-4.09722198845355	-0.014716940834787	0.00359193152732779	4.67440057607518e-05	0.497998731132752	FALSE	1	No	PABPC1P2	2	147344418	TSS1500	PABPC1P2
45	cg11710912	4.09539242553191	0.00256197917657065	0.000625575991350304	4.710588955864e-05	0.497998731132752	FALSE	1	No	ARGLU1	13	107217605	Body	ARGLU1
46	cg00494544	4.09163491170936	0.0149080490974519	0.00364354333149039	4.78574835107832e-05	0.497998731132752	FALSE	1	No	PPP1R2	3	195268648	Body	PPP1R2
47	cg26964629	4.08523499904039	0.0229872083696665	0.00562689989072014	4.91639185686842e-05	0.500708359601533	FALSE	1	No	POLS	5	6755439	3'UTR	PAPD7
49	cg04268670	4.05854623368089	0.00905205693320493	0.00223036930270354	5.49862287727235e-05	0.53714812503346	FALSE	1	No	OTP	5	76926341	Body	OTP
50	cg00737556	4.04487978810822	0.0277255127488688	0.00685447138141923	5.82154537959904e-05	0.556123475332107	FALSE	1	No	BATF	14	76013302	3'UTR	BATF
51	cg25329377	-4.0390700859691	-0.0163634432330679	0.00405128974857632	5.96420483479211e-05	0.556123475332107	FALSE	1	No	CSMD1	8	2831994	Body	CSMD1
52	cg14102251	4.03598070224654	0.00265754597282016	0.000658463498435683	6.04141072498163e-05	0.556123475332107	FALSE	1	No	FOS	14	75745098	TSS1500	FOS
53	cg26674402	-4.01892350746434	-0.0216767766511586	0.00539367733944136	6.48504309645882e-05	0.566142885292837	FALSE	1	No	TUBGCP6	22	50657728	Body	TUBGCP6
54	cg19147499	4.00907347822492	0.0182802266971476	0.00455971355886485	6.7551235478174e-05	0.566142885292837	FALSE	1	No		6	16234615		GMPR
55	cg16080746	4.00097428787022	0.00170889388195214	0.000427119436166588	6.98515389950673e-05	0.566142885292837	FALSE	1	No	AFF1;AFF1;AFF1	4	87928530	Body;1stExon;5'UTR	AFF1
56	cg11681959	4.00004343008574	0.00450741296237135	0.00112684100589246	7.01206261474996e-05	0.566142885292837	FALSE	1	No	KCNK15	20	43374369	TSS200	KCNK15
58	cg21367769	3.98921533843743	0.0233225117840409	0.00584639078249817	7.33238272008763e-05	0.566142885292837	FALSE	1	No	SCGN	6	25651194	TSS1500	SCGN
60	cg20320575	3.98521374326254	0.0052126358150282	0.00130799403767006	7.45423142832823e-05	0.566142885292837	FALSE	1	No	DHRS4L2;DHRS4L2	14	24458099	5'UTR;1stExon	DHRS4L2
61	cg05866980	3.98054317982284	0.0121627603837872	0.0030555529319314	7.59887723189599e-05	0.566142885292837	FALSE	1	No		15	91575738		AK055351
62	cg00807297	-3.98006703572022	-0.0190085975211325	0.00477594908591602	7.61377174191275e-05	0.566142885292837	FALSE	1	No	CTDP1;CTDP1	18	77504649	Body;Body	CTDP1
63	cg16149226	3.97789001413451	0.000952228424249153	0.000239380279712518	7.68222539553174e-05	0.566142885292837	FALSE	1	No	TTC27	2	32852931	TSS200	TTC27
64	cg07963349	3.97700420676201	0.00734920938713711	0.00184792597770991	7.71024505363692e-05	0.566142885292837	FALSE	1	No	GALR2	17	74072957	Body	GALR2
66	cg02319043	3.97350534862951	0.00891063942184467	0.00224251350886391	7.82186964659645e-05	0.566142885292837	FALSE	1	No	RALGAPA1;RALGAPA1	14	36277474	Body;Body	RALGAPA1
67	cg08878352	-3.97033396263764	-0.00416123651422699	0.0010480822402815	7.9243682107966e-05	0.566142885292837	FALSE	1	No	PPP1R11	6	30035220	1stExon	PPP1R11
68	cg25804072	3.95375437444241	0.00216083360140668	0.000546527021348264	8.48126043242192e-05	0.568456192402838	FALSE	1	No	NOL10	2	10829725	Body	NOL10
69	cg27370248	3.95274186511286	0.0112278726241571	0.00284052766593614	8.5164434470162e-05	0.568456192402838	FALSE	1	No	RAB27A	15	55579397	5'UTR	RAB27A
70	cg10479629	3.94990564154332	0.0155206509063991	0.00392937257618508	8.61573479141633e-05	0.568456192402838	FALSE	1	No	GPR179	17	36499845	TSS200	GPR179
71	cg24111516	3.9464413657247	0.00362938644265647	0.000919660551447212	8.73850052275021e-05	0.568456192402838	FALSE	1	No	GPHN;GPHN;GPHN;GPHN	14	66974904	1stExon;5'UTR;1stExon;5'UTR	DJ031130
73	cg08363518	3.94451335176576	0.0172345457164797	0.0043692451208879	8.80754029917891e-05	0.568456192402838	FALSE	1	No		19	42905128		LIPE
74	cg00544557	-3.93951873141461	-0.0123826188804829	0.00314318060775828	8.98880114064236e-05	0.568456192402838	FALSE	1	No	DSCR10	21	39578742	Body	DSCR10
75	cg06690548	-3.93829666139869	-0.0202893118697057	0.00515179876330085	9.03368624968984e-05	0.568456192402838	FALSE	1	No	SLC7A11	4	139162808	Body	SLC7A11
76	cg23073451	3.93788909302906	0.00239267070193696	0.000607602358881188	9.04870284891067e-05	0.568456192402838	FALSE	1	No	CUTA;CUTA;CUTA;CUTA;CUTA	6	33385236	Body;Body;Body;Body;Body	CUTA
77	cg13552026	3.92554468194075	0.0155035250268714	0.00394939461476377	9.51488284507999e-05	0.568456192402838	FALSE	1	No		9	91369283		MIR4289
78	cg19337852	3.91813621497317	0.00200746095104093	0.000512350985493922	9.80547789425276e-05	0.568456192402838	FALSE	1	No	SPINT2;SPINT2;SPINT2;SPINT2	19	38755293	5'UTR;1stExon;5'UTR;1stExon	SPINT2
80	cg27195421	-3.91261413910483	-0.0094242803052397	0.00240869147076074	0.000100275206146598	0.568456192402838	FALSE	1	No	USP15	12	62685785	Body	USP15
81	cg09020705	-3.907835208805	-0.0130915232904326	0.0033500704586865	0.000102235128678667	0.568456192402838	FALSE	1	No	FBRS	16	30678903	Body	FBRS
83	cg16640358	3.90451551903313	0.00937651263411399	0.00240145354485257	0.000103617859285651	0.568456192402838	FALSE	1	No		2	239892057		FLJ43879
84	cg26914392	-3.90077500483426	-0.036820979326059	0.00943940096017496	0.000105197062175652	0.568456192402838	FALSE	1	No	DNAH14	1	225566787	Body	DNAH14
85	cg21315992	-3.90016730633618	-0.0163023480088661	0.00417990991883384	0.000105455765198083	0.568456192402838	FALSE	1	No	LRRK1	15	101592074	Body	LRRK1
86	cg07628658	-3.89734788553227	-0.00101006632601023	0.000259167607223311	0.000106663910341954	0.568456192402838	FALSE	1	No	SNORD43;RPL3;RPL3;RPL3;RPL3	22	39715635	TSS1500;1stExon;5'UTR;1stExon;5'UTR	RPL3
87	cg08475827	3.89689070532213	0.018229274019908	0.00467790230683442	0.000106861044868963	0.568456192402838	FALSE	1	No	RIF1	2	152266230	TSS200	RIF1
88	cg16202736	-3.89669971139932	-0.00767975368809638	0.00197083538811836	0.000106943502777604	0.568456192402838	FALSE	1	No	C14orf119;ACIN1;ACIN1;ACIN1	14	23564878	5'UTR;TSS200;TSS200;TSS200	ACIN1
89	cg15646543	3.89211916163332	0.0162828876244572	0.00418355321310977	0.00010893918464119	0.568456192402838	FALSE	1	No	PCDH1;PCDH1	5	141242687	Body;3'UTR	PCDH1
91	cg19628874	-3.88152469694596	-0.0177772865078571	0.00457997511180195	0.00011369078935649	0.568456192402838	FALSE	1	No		4	7131247		FLJ36777
94	cg06608166	3.87495179465584	0.0182617086770299	0.0047127576405507	0.000116736495924993	0.568456192402838	FALSE	1	No	TJAP1;TJAP1;TJAP1;TJAP1;TJAP1;TJAP1	6	43444964	TSS1500;TSS1500;TSS1500;TSS1500;TSS1500;TSS1500	TJAP1
96	cg06451604	3.87040932163697	0.0108008275340973	0.00279061634998572	0.000118886241698384	0.568456192402838	FALSE	1	No		5	3533392		LOC285577
97	cg15521097	3.86734353821875	0.0126025925341671	0.00325872072383095	0.000120358223655459	0.568456192402838	FALSE	1	No	ITIH5L	X	54824559	1stExon	ITIH6
98	cg23904004	-3.8659352532726	-0.0095364963204764	0.00246680187217402	0.000121040143787456	0.568456192402838	FALSE	1	No		15	35414083		ANP32AP1
99	cg13469851	-3.86369387489437	-0.0208162993563778	0.00538766787183596	0.000122132998332295	0.568456192402838	FALSE	1	No	PLAA	9	26936447	Body	IFT74
100	cg06654369	3.86264000650693	0.0219360032226744	0.00567901828431369	0.000122650061081795	0.568456192402838	FALSE	1	No		7	158793845		LOC154822
101	cg24878854	3.86050552557102	0.00399575615597169	0.00103503443512898	0.000123703651086472	0.568456192402838	FALSE	1	No	FKBP9	7	32996873	TSS200	FKBP9
102	cg01483832	3.85837425691281	0.00297227755880868	0.000770344544333259	0.000124764182385987	0.568456192402838	FALSE	1	No	NFKB2;NFKB2;NFKB2	10	104154200	TSS1500;TSS200;TSS200	NFKB2
103	cg01162915	3.85783652863126	0.0172919073134049	0.00448228098445113	0.000125033112720931	0.568456192402838	FALSE	1	No	CACNA1H;CACNA1H	16	1220067	Body;Body	CACNA1H
104	cg10224867	3.85570793376427	0.0168231664379048	0.00436318484877578	0.000126103055815123	0.568456192402838	FALSE	1	No		6	170411613		LOC154449
105	cg14282596	3.85450367730805	0.00144009378682947	0.000373613286532189	0.000126712202671417	0.568456192402838	FALSE	1	No	C5orf32	5	139555009	5'UTR	C5orf32
106	cg10116864	3.85410650351806	0.00868252284327826	0.00225279784960607	0.000126913713125534	0.568456192402838	FALSE	1	No	CDK5R2;CDK5R2	2	219826743	3'UTR;1stExon	CDK5R2
107	cg23572459	3.85379798816875	0.00340030207011747	0.000882324937777352	0.000127070450596661	0.568456192402838	FALSE	1	No	FAM190A	4	91049533	5'UTR	FAM190A
108	cg27215916	-3.85080485605072	-0.0131372404961091	0.00341155706071856	0.000128600595897603	0.569974511465791	FALSE	1	No		8	120218354		MAL2
109	cg27486637	3.84555567095907	0.00558096047558495	0.0014512754340631	0.000131326183088111	0.571762091176587	FALSE	1	No	WDR17;WDR17;WDR17;WDR17	4	176987174	1stExon;5'UTR;1stExon;5'UTR	WDR17
110	cg17074989	3.84339944070478	0.0128953755695959	0.00335520045952633	0.000132461514777193	0.571762091176587	FALSE	1	No		15	58880752		ADAM10
113	cg12587954	3.83612951602493	0.00407089422997426	0.00106119832841113	0.000136358070517311	0.571762091176587	FALSE	1	No	KIF21B	1	200993200	TSS1500	BC016656
114	cg06513194	-3.82978941794963	-0.000748305165806473	0.000195390681873861	0.000139844353621839	0.571762091176587	FALSE	1	No		19	47744517		BBC3
115	cg17966192	3.82877229287971	0.0174427219921738	0.00455569583613308	0.000140411420557439	0.571762091176587	FALSE	1	No	SULT1C4	2	108994116	TSS1500	SULT1C4
116	cg10397930	-3.82267870749726	-0.00931156148866521	0.00243587342833779	0.000143854426016554	0.571762091176587	FALSE	1	No		11	109959298		ZC3H12C
117	cg07438288	3.81956645832841	0.00429005036383485	0.00112317730575955	0.000145643503147599	0.571762091176587	FALSE	1	No	ATP2B2;ATP2B2;ATP2B2;ATP2B2	3	10547187	1stExon;1stExon;5'UTR;5'UTR	ATP2B2
119	cg27650554	3.81685971973448	0.0014579426539536	0.000381974387587663	0.000147216523957214	0.571762091176587	FALSE	1	No	TUBB	6	30688868	Body	TUBB
120	cg04189328	3.81277020380642	0.00413755523004123	0.00108518347785832	0.000149623584190358	0.571762091176587	FALSE	1	No	DHRS4L1	14	24505653	TSS200	DHRS4L1
122	cg06850548	3.81112147648292	0.00203076307746157	0.000532851836393223	0.000150604476951962	0.571762091176587	FALSE	1	No	LYSMD1;SCNM1;LYSMD1;SCNM1	1	151138564	TSS200;5'UTR;TSS200;1stExon	SCNM1
123	cg16104276	-3.8109543356037	-0.0150727021089912	0.00395509911209774	0.000150704253620801	0.571762091176587	FALSE	1	No	RNF220	1	44880317	Body	RNF220
124	cg20679659	-3.81093579900848	-0.00727681207357687	0.00190945543492759	0.000150715323095351	0.571762091176587	FALSE	1	No	NCOA2	8	71047113	Body	NCOA2
126	cg05218346	3.80719636066418	0.00428607299295132	0.00112578196313562	0.000152964152841679	0.571762091176587	FALSE	1	No		14	70041283		C14orf162
127	cg11294084	-3.80570432898981	-0.0013958881693357	0.000366788391494991	0.00015387023751258	0.571762091176587	FALSE	1	No	N4BP2L1;N4BP2L1	13	33002136	1stExon;1stExon	N4BP2L1
128	cg10837110	3.80377389705891	0.0143544739335469	0.00377374531768196	0.00015505006925211	0.571762091176587	FALSE	1	No	GABRD	1	1957711	Body	GABRD
129	cg09196959	3.80289592530031	0.0130891413633159	0.00344188787188075	0.000155589482030318	0.571762091176587	FALSE	1	No	TRIM40	6	30104440	TSS200	TRIM40
130	cg03913792	-3.79907157896134	-0.000652929368413735	0.000171865508412517	0.000157959817849483	0.571762091176587	FALSE	1	No	CDK6	7	92466078	TSS200	CDK6
131	cg10835893	3.79764061522874	0.00430766192334792	0.00113429951904189	0.000158855455416133	0.571762091176587	FALSE	1	No	KIAA0831	14	55878873	TSS1500	ATG14
132	cg10750959	3.79753531787378	0.0210416657099679	0.00554087426413956	0.000158921549664478	0.571762091176587	FALSE	1	No	MAPK13	6	36107350	3'UTR	MAPK13
133	cg01102046	-3.79234112414996	-0.00431465187821985	0.0011377277879207	0.000162214283982036	0.571762091176587	FALSE	1	No		17	19801249		AKAP10
134	cg23731764	3.78984828016052	0.00114307377620454	0.000301614653596667	0.000163817310412222	0.571762091176587	FALSE	1	No	EXOSC10;EXOSC10	1	11159769	Body;Body	EXOSC10
135	cg02935052	3.78899412092636	0.0206948065635671	0.00546182071100905	0.000164370005964111	0.571762091176587	FALSE	1	No	CLIP2;CLIP2	7	73751804	Body;Body	CLIP2
136	cg13517398	3.78849782590594	0.00174729374496188	0.000461210174917826	0.000164691947602863	0.571762091176587	FALSE	1	No	ESCO1;ESCO1	18	19180670	1stExon;5'UTR	ESCO1
137	cg04582843	3.78592779946288	0.00236171973082786	0.00062381531184058	0.000166368630914552	0.571762091176587	FALSE	1	No	VAV2;VAV2	9	136857244	1stExon;1stExon	VAV2
138	cg03976712	3.78486412842702	0.0195363881066049	0.00516171451436599	0.000167067266838495	0.571762091176587	FALSE	1	No		1	2946727		ACTRT2
139	cg00990635	3.78449303224796	0.00142626352031086	0.000376870431034635	0.000167311658805239	0.571762091176587	FALSE	1	No	GMIP	19	19745667	Body	GMIP
141	cg12471053	-3.78257313270625	-0.0108860130780355	0.0028779385608989	0.000168581434334349	0.571762091176587	FALSE	1	No	FAM83A;FAM83A	8	124220256	3'UTR;Body	FAM83A
143	cg16563660	3.77623456588908	0.00804306336798641	0.00212991625060578	0.000172838419606034	0.578240924537493	FALSE	1	No	CDK17;CDK17	12	96792147	5'UTR;5'UTR	CDK17
144	cg11710000	3.77459742491787	0.00384136743143684	0.00101768930537551	0.000173954275666741	0.578240924537493	FALSE	1	No	FZD3	8	28352559	5'UTR	FZD3
145	cg00792719	3.76885036611787	0.00174547571096693	0.000463132133517115	0.000177925391496854	0.587362394122753	FALSE	1	No	TAPBP;TAPBP;TAPBP	6	33281044	Body;Body;Body	TAPBP
146	cg10864603	-3.76470099517646	-0.0076897795130972	0.00204260033478084	0.000180845471311463	0.589277928029884	FALSE	1	No		8	122302722		HAS2
147	cg10818423	3.76381839185069	0.0221189864007468	0.00587674114368487	0.000181472391530247	0.589277928029884	FALSE	1	No		5	173198602		CPEB4
148	cg20101398	-3.76147975151753	-0.00747869819229169	0.0019882330057139	0.000183143462297549	0.589277928029884	FALSE	1	No	HS3ST5	6	114384045	TSS200	HS3ST5
149	cg18890548	3.76037357154722	0.00215112552438866	0.000572051016597154	0.000183938921626981	0.589277928029884	FALSE	1	No	MED7;MED7	5	156569975	TSS200;TSS200	MED7
150	cg26717041	3.7593733078527	0.0100806888333957	0.0026814811959054	0.000184661017411751	0.589277928029884	FALSE	1	No	ALX4	11	44332754	TSS1500	ALX4
151	cg23030278	3.75737631840415	0.00712309443250435	0.00189576284856389	0.000186110650397512	0.589970761760112	FALSE	1	No	PYGO1	15	55881081	TSS200	PYGO1
152	cg14288639	-3.75535880955609	-0.00944390702341234	0.00251478154347884	0.000187586060004189	0.59073565356714	FALSE	1	No		9	122351409		DBC1
153	cg01433520	-3.74776818500139	-0.0079224588186935	0.00211391378218089	0.000193236398700833	0.595915217545817	FALSE	1	No	SEC13;SEC13;SEC13;SEC13	3	10363474	TSS1500;TSS1500;TSS1500;TSS1500	SEC13
154	cg11120049	3.74659958878237	0.0206273376870161	0.00550561574521494	0.000194120391512017	0.595915217545817	FALSE	1	No		14	78104508		SPTLC2
155	cg02992856	3.74633452950569	0.00147849118304664	0.000394650069662017	0.000194321426644464	0.595915217545817	FALSE	1	No	ZNF823	19	11849880	TSS200	ZNF823
157	cg09831081	-3.74408399321912	-0.0109302581327023	0.00291934105978872	0.000196036270898481	0.595915217545817	FALSE	1	No	LSS;LSS;LSS;LSS	21	47647568	Body;Body;Body;5'UTR	LSS
158	cg20582941	3.74167893742467	0.0107890076568024	0.00288346697758847	0.000197884600950078	0.595915217545817	FALSE	1	No	ARPP-21;ARPP-21;ARPP-21;ARPP-21;ARPP-21;ARPP-21	3	35721166	5'UTR;1stExon;5'UTR;TSS1500;1stExon;5'UTR	ARPP21
159	cg15613014	3.7416001988894	0.00366170739038559	0.000978647422424361	0.000197945389495446	0.595915217545817	FALSE	1	No	CD1D	1	158151204	Body	CD1D
160	cg12393108	3.7308639241784	0.0129601985804264	0.00347377949017009	0.000206400787990811	0.610515957573298	FALSE	1	No		11	124064793		OR10D3
161	cg07719737	3.72933596672845	0.00299931237853767	0.000804248371639418	0.000207631415722737	0.610515957573298	FALSE	1	No	MANBAL;MANBAL	20	35917850	TSS200;TSS200	MANBAL
162	cg19696441	-3.7290359754731	-0.00162225625001412	0.000435033681810565	0.000207873840490257	0.610515957573298	FALSE	1	No	UBXN10	1	20512463	TSS200	UBXN10
163	cg17184326	-3.72587005389035	-0.00296693754974728	0.000796307307242067	0.000210448534985705	0.610515957573298	FALSE	1	No	EGFL8	6	32134629	Body	PPT2
164	cg12292531	3.72561636978334	0.00245422388928566	0.000658743049657684	0.000210656137913831	0.610515957573298	FALSE	1	No	ANK1	8	41685719	Body	ANK1
165	cg12747823	-3.7232662649458	-0.0112354366069715	0.00301762909431217	0.000212588536046274	0.610515957573298	FALSE	1	No		2	238510665		RAB17
166	cg01253508	3.71702479300304	0.00650918618374667	0.001751181804329	0.000217801952296212	0.610515957573298	FALSE	1	No		5	173738923		HMP19
167	cg14060944	3.71451729596366	0.0199369065133626	0.00536729403172436	0.000219930111540489	0.610515957573298	FALSE	1	No		9	125124080		PTGS1
168	cg05906871	3.71346915042661	0.0035568094047471	0.000957813101621831	0.000220825477492514	0.610515957573298	FALSE	1	No	ALDH18A1;ALDH18A1	10	97416826	TSS1500;TSS1500	ALDH18A1
169	cg26117389	3.71336111166531	0.00969235732412331	0.00261013056168314	0.000220917963042497	0.610515957573298	FALSE	1	No		2	417421		FAM150B
170	cg26720338	3.71069188831007	0.00341424122173482	0.000920109059038514	0.000223214531813987	0.610515957573298	FALSE	1	No	JPH3	16	87635575	TSS1500	JPH3
171	cg20627903	3.7086048166862	0.0109427365217171	0.00295063428502336	0.000225025850350656	0.610515957573298	FALSE	1	No		13	21524089		LATS2
172	cg17016101	3.70841176778825	0.0225337462745491	0.00607638732847313	0.000225194089565335	0.610515957573298	FALSE	1	No	KIAA1751	1	1907127	Body	KIAA1751
173	cg02052377	3.70783550491742	0.0183777426260874	0.00495646114875227	0.00022569699803872	0.610515957573298	FALSE	1	No	MRVI1;MRVI1;MRVI1;MRVI1	11	10674182	5'UTR;TSS1500;5'UTR;5'UTR	MRVI1
174	cg26549701	-3.70660611627639	-0.0108493329617431	0.00292702613156054	0.000226773427007899	0.610515957573298	FALSE	1	No		5	72599503		TMEM174
175	cg01595951	3.70579021073322	0.0241748436263745	0.00652353270197435	0.000227490482134723	0.610515957573298	FALSE	1	No		5	54834655		PPAP2A
176	cg01087710	3.70529969183382	0.0035234413292001	0.000950919391747308	0.000227922598514894	0.610515957573298	FALSE	1	No	C16orf70	16	67144175	Body	C16orf70
177	cg04343242	3.70472018740662	0.0175211636325278	0.00472941618967261	0.000228434100391917	0.610515957573298	FALSE	1	No	BDH2	4	104000066	3'UTR	BDH2
178	cg09364770	-3.70310385623043	-0.0210909110975509	0.00569546842767203	0.000229866472908673	0.610515957573298	FALSE	1	No	ADD2;ADD2;ADD2;ADD2;ADD2	2	70933416	Body;Body;Body;Body;Body	ADD2
179	cg27230705	3.70022880062594	0.0199360589631437	0.00538779087384307	0.000232435210055557	0.610515957573298	FALSE	1	No	DMBT1;DMBT1;DMBT1	10	124380473	Body;Body;Body	DMBT1
180	cg21971035	-3.69972856644928	-0.000400116515972517	0.000108147532659813	0.000232884895537344	0.610515957573298	FALSE	1	No	HCCA2;LOC338651;DUSP8	11	1593797	Body;TSS200;TSS1500	LOC338651
181	cg09164040	-3.6968610629885	-0.0155216778931889	0.00419861001772172	0.00023547846550571	0.610515957573298	FALSE	1	No		2	86024524		ATOH8
182	cg26800771	-3.69623959452393	-0.0108804796695662	0.00294366190051259	0.000236044134708614	0.610515957573298	FALSE	1	No		2	241855454		C2orf54
183	cg12346515	3.69411097341395	0.00276980555211385	0.000749789481704203	0.000237991333844987	0.610515957573298	FALSE	1	No	AMACR;AMACR;AMACR;AMACR;AMACR;AMACR	5	34008431	TSS1500;TSS1500;TSS1500;TSS1500;TSS1500;TSS1500	AMACR
185	cg06185452	3.68752105216714	0.00302040562413826	0.000819088374387229	0.000244115792750878	0.610515957573298	FALSE	1	No		6	16065144		MYLIP
186	cg06588735	-3.68525327248028	-0.0142866942864509	0.00387671978833509	0.000246257442497024	0.610515957573298	FALSE	1	No	SLC45A4	8	142226713	Body	SLC45A4
187	cg24392313	-3.68439946586995	-0.008240622569381	0.00223662570948594	0.000247068328913662	0.610515957573298	FALSE	1	No		15	40796834		C15orf57
188	cg19246862	3.68296360856011	0.0129981887733473	0.00352927428963357	0.000248437669162	0.610515957573298	FALSE	1	No	EPS8L2	11	706635	5'UTR	EPS8L2
189	cg00900054	3.68178136229901	0.00219944777990776	0.000597386852578981	0.000249570498833675	0.610515957573298	FALSE	1	No	AKR1A1;AKR1A1;AKR1A1;AKR1A1	1	46016580	1stExon;1stExon;5'UTR;5'UTR	AKR1A1
190	cg10205753	3.67881230615659	0.00642571251200549	0.00174668125939774	0.000252436896432841	0.610515957573298	FALSE	1	No	RGS20;RGS20	8	54792627	Body;TSS1500	RGS20
191	cg26382848	-3.67789194467522	-0.000908401832644353	0.000246989810007746	0.000253331698938999	0.610515957573298	FALSE	1	No	JUB	14	23451889	TSS200	AJUBA
192	cg17207337	-3.6778021794683	-0.0172942048227294	0.00470232056505813	0.000253419130678983	0.610515957573298	FALSE	1	No		4	3773952		ADRA2C
193	cg15342452	-3.6759433440705	-0.0341082864634044	0.00927878459237487	0.000255236031767556	0.610515957573298	FALSE	1	No	ADAM12;ADAM12	10	127823065	Body;Body	ADAM12
194	cg00207865	3.67533459908334	0.00243715899864171	0.000663112142020909	0.000255833699928833	0.610515957573298	FALSE	1	No	KCNA2	1	111149644	TSS1500	KCNA2
195	cg05992977	3.67459451794677	0.00309420509536109	0.000842053478349501	0.000256562085889094	0.610515957573298	FALSE	1	No	CIZ1;CIZ1;CIZ1;CIZ1;CIZ1	9	130954020	TSS200;TSS200;5'UTR;5'UTR;TSS200	CIZ1
196	cg27134910	3.67457535050184	0.0260258973418111	0.00708269523939868	0.000256580976304083	0.610515957573298	FALSE	1	No	SLC8A1;SLC8A1;SLC8A1;SLC8A1	2	40581030	Body;Body;Body;Body	SLC8A1
197	cg11816360	3.67421760346645	0.0112097925272892	0.00305093321547239	0.000256933792717944	0.610515957573298	FALSE	1	No	C1GALT1C1;C1GALT1C1	X	119763444	5'UTR;5'UTR	C1GALT1C1
198	cg24097436	3.67266870638444	0.00132724431476878	0.000361384165269669	0.000258466608805246	0.610515957573298	FALSE	1	No	SLC4A2;CDK5;CDK5	7	150756491	TSS200;TSS1500;TSS1500	SLC4A2
200	cg12596692	3.6702219266852	0.00654863866016462	0.0017842623119194	0.000260905505342348	0.610515957573298	FALSE	1	No	DAB1	1	57773982	5'UTR	DAB1
201	cg26444282	3.66949027756916	0.0123156328974	0.00335622442514236	0.000261638986567071	0.610515957573298	FALSE	1	No	SYNPO;SYNPO	5	149980674	1stExon;5'UTR	SYNPO
203	cg01071185	3.66667776092968	0.0122889139992399	0.00335151185909613	0.000264476623650188	0.610515957573298	FALSE	1	No		1	209629286		MIR205HG
204	cg18899797	-3.66569967657576	-0.0438833053786575	0.0119713313283892	0.000265470201721879	0.610515957573298	FALSE	1	No		5	139120060		PSD2
205	cg09704116	-3.66569187340788	-0.0139721158653642	0.00381159037580941	0.000265478142580496	0.610515957573298	FALSE	1	No	LOC404266;LOC404266	17	46666958	TSS1500;TSS1500	HOXB3
207	cg08524883	-3.66530351108355	-0.00666212369188378	0.00181761856057435	0.00026587363980419	0.610515957573298	FALSE	1	No		17	30331245		SUZ12
208	cg10848828	3.66365671325221	0.0280014588760444	0.00764303565199143	0.000267556850313267	0.610515957573298	FALSE	1	No	TRIM40	6	30104295	TSS1500	TRIM40
209	cg05265988	3.66364572423022	0.00135536157182851	0.000369948863468039	0.000267568115865104	0.610515957573298	FALSE	1	No	TRIM52	5	180688748	TSS1500	BC016291
210	cg17913652	-3.66137880116837	-0.00455908940841805	0.00124518375617492	0.000269901635599214	0.610515957573298	FALSE	1	No		7	92189718		FAM133B
211	cg13553938	3.65975258664376	0.0039063234218225	0.00106737363505899	0.000271587385664451	0.610515957573298	FALSE	1	No	SETD1B;LOC338799	12	122242606	TSS200;TSS1500	SETD1B
212	cg07148167	3.65877349219451	0.00885674775746121	0.00242068763654155	0.000272607089110982	0.610515957573298	FALSE	1	No	APBA2;APBA2	15	29403393	Body;Body	APBA2
213	cg22882523	3.65494502183599	0.0160221744734039	0.00438369780603579	0.000276628974002898	0.610515957573298	FALSE	1	No	OPLAH	8	145107012	Body	OPLAH
214	cg05983640	3.65327075361256	0.000806911354260715	0.000220873679691765	0.000278405283092016	0.610515957573298	FALSE	1	No	HPS3	3	148847603	1stExon	HPS3
215	cg14010039	-3.65272381314032	-0.00579171343873884	0.00158558756013902	0.000278987875094689	0.610515957573298	FALSE	1	No	ZNF45	19	44430831	TSS1500	ZNF45
216	cg20422968	-3.65135534011578	-0.013186254592117	0.00361133150949338	0.000280450570006763	0.610515957573298	FALSE	1	No	EHMT2;EHMT2	6	31852322	Body;Body	EHMT2
217	cg26705688	3.65020599013743	0.00385946330261144	0.00105732753522388	0.00028168461583856	0.610515957573298	FALSE	1	No	ZNF671	19	58238435	Body	ZNF671
218	cg12496307	3.65013856284655	0.00594815883023339	0.00162957069377518	0.000281757169973467	0.610515957573298	FALSE	1	No	DHRS11	17	34947628	TSS1500	DHRS11
220	cg02869653	-3.64901092007879	-0.00554648476768944	0.00151999675779805	0.000282973157045743	0.610515957573298	FALSE	1	No	APOBEC3A	22	39352432	TSS1500	APOBEC3A
221	cg23175819	3.64782863321982	0.00896180354971067	0.00245675015215843	0.000284253359936792	0.610515957573298	FALSE	1	No		10	36770338		ANKRD30A
223	cg01040654	-3.64700610661084	-0.011229753936675	0.00307917058771005	0.000285147213203965	0.610515957573298	FALSE	1	No	NKX2-5;NKX2-5;NKX2-5	5	172663219	TSS1500;TSS1500;TSS1500	NKX2-5
224	cg20667782	3.64456411737398	0.00721412987611883	0.00197942185780966	0.000287816537143151	0.610515957573298	FALSE	1	No	ASXL2	2	26101343	TSS200	ASXL2
225	cg04847273	3.64434320352063	0.0192729175091371	0.00528844744658474	0.00028805917044695	0.610515957573298	FALSE	1	No	GABRD	1	1957620	Body	GABRD
226	cg07691609	3.64416961894872	0.00246097701069645	0.000675319007627972	0.000288249955943689	0.610515957573298	FALSE	1	No	RNF126	19	662740	Body	RNF126
227	cg27161523	-3.64277161111744	-0.0238106830968974	0.00653641941872753	0.000289790826746822	0.611075660964324	FALSE	1	No	POU6F1;POU6F1	12	51591966	Body;TSS200	POU6F1
228	cg24715767	3.6408878743272	0.0222500403992801	0.00611115781844605	0.00029187929582446	0.612780098825851	FALSE	1	No	PRDM2;PRDM2	1	14136518	Body;Body	AK124197
229	cg00448889	3.63969584124776	0.0160870203759428	0.00441988041792741	0.000293208174828855	0.612881908494881	FALSE	1	No	NARG2;NARG2	15	60714492	3'UTR;3'UTR	NARG2
230	cg25009327	-3.63646313810304	-0.0103878266018089	0.00285657415112083	0.000296840636532854	0.613088746166088	FALSE	1	No	ZNF425	7	148820504	Body	ZNF425
231	cg20387100	3.63439229778608	0.00140929703962247	0.000387766901355408	0.000299189709323475	0.613088746166088	FALSE	1	No		7	1216035		AK090593
232	cg04240267	3.63412665178379	0.00248893313910593	0.000684877930130545	0.000299492306328405	0.613088746166088	FALSE	1	No		13	34116871		STARD13
234	cg15329876	3.63336189300902	0.0232636372670809	0.00640278561622026	0.000300365046590044	0.613088746166088	FALSE	1	No	KRT9	17	39728628	TSS1500	KRT9
235	cg13863617	-3.63281376994917	-0.00897280244625836	0.00246993185295703	0.000300992030728959	0.613088746166088	FALSE	1	No	FOXJ2	12	8186708	5'UTR	FOXJ2
236	cg14462017	-3.62928019474244	-0.0250909375830865	0.0069134749142363	0.000305063575432438	0.61319521590093	FALSE	1	No	SYT4	18	40853833	Body	SYT4
237	cg22942210	3.62900850820687	0.0144986164360947	0.00399520045304568	0.000305378755186817	0.61319521590093	FALSE	1	No		14	69654470		EXD2
238	cg08865695	3.625182036394	0.00971550695606089	0.00268000526829405	0.000309850376715812	0.61319521590093	FALSE	1	No		1	209917237		HSD11B1
239	cg07150036	-3.62476139368568	-0.0099861067604503	0.00275496941063378	0.000310345671261361	0.61319521590093	FALSE	1	No	DEF8;DEF8	16	90017616	5'UTR;Body	DEF8
240	cg04929599	3.62373360524949	0.00512884301197525	0.00141534769679134	0.000311558989081584	0.61319521590093	FALSE	1	No	GABRE	X	151142862	Body	GABRE
241	cg19165344	3.62281685547421	0.0142126100032522	0.00392308266474371	0.000312644978361949	0.61319521590093	FALSE	1	No	AP1B1;AP1B1;AP1B1	22	29785355	TSS1500;TSS1500;TSS1500	AP1B1
242	cg13013975	-3.62252637408547	-0.00738257386266926	0.00203796276418637	0.000312989825293235	0.61319521590093	FALSE	1	No	TRRAP	7	98581010	Body	AK001533
243	cg17622952	3.62056767322402	0.0240156250589517	0.00663311039220721	0.000315324442798768	0.61319521590093	FALSE	1	No		11	76025189		PRKRIR
244	cg01900965	3.62045287378951	0.0133163637948729	0.00367809339303311	0.000315461780274221	0.61319521590093	FALSE	1	No	RNF4	4	2471727	5'UTR	RNF4
245	cg21743712	3.61872441611973	0.00370206282477777	0.00102302977488057	0.000317536373114249	0.61319521590093	FALSE	1	No	ROBO1	3	79817125	TSS200	ROBO1
246	cg13275679	3.61770970713368	0.0150540456653735	0.00416120885423416	0.000318760239672924	0.61319521590093	FALSE	1	No	HN1;HN1;HN1	17	73151149	TSS1500;TSS1500;TSS1500	HN1
247	cg07355693	3.61708406621055	0.00566074320383667	0.00156500183579288	0.00031951704508369	0.61319521590093	FALSE	1	No		12	125667907		AACS
248	cg04270489	3.61643020613283	0.0150208592258649	0.00415350452509554	0.00032030978683022	0.61319521590093	FALSE	1	No		11	85827505		BC016143
249	cg06188024	3.61612971679887	0.00249326285962942	0.000689483800331298	0.000320674719360825	0.61319521590093	FALSE	1	No	SLC35A1;SLC35A1	6	88182584	TSS200;TSS200	SLC35A1
250	cg23866755	3.6157976811396	0.00153617759088802	0.000424851644465866	0.000321078417229696	0.61319521590093	FALSE	1	No	CNP	17	40119337	Body	CNP
251	cg05936895	3.61449697054085	0.0032782260185835	0.000906966044044843	0.000322664452237565	0.61319521590093	FALSE	1	No		1	32816928		LOC100128071
252	cg02556718	3.61436811399948	0.00280581729241096	0.000776295386610796	0.000322821974234931	0.61319521590093	FALSE	1	No	SEZ6L2;SEZ6L2;SEZ6L2;SEZ6L2	16	29910594	TSS200;TSS200;TSS200;TSS200	SEZ6L2
253	cg07071764	3.60774133455987	0.0172686369830067	0.00478655074785549	0.000331020883533897	0.62153668599755	FALSE	1	No	FAT3	11	92441315	Body	FAT3
254	cg25719374	3.60747882599237	0.0135994899177955	0.00376980450163957	0.000331349656125507	0.62153668599755	FALSE	1	No		19	3930244		ATCAY
257	cg18581657	3.60512830568793	0.0197304180912097	0.00547287542029513	0.000334307186343371	0.62153668599755	FALSE	1	No	GPR133	12	131588540	Body	GPR133
258	cg06164440	3.60457718102899	0.0150379133288645	0.00417189383764884	0.000335004209554323	0.62153668599755	FALSE	1	No	SORBS3;SORBS3	8	22432385	3'UTR;3'UTR	SORBS3
260	cg11251232	3.5992643073045	0.00130288839732553	0.000361987419118234	0.000341793798071797	0.624816955090257	FALSE	1	No	DR1	1	93811340	TSS200	LOC100131564
262	cg16109012	-3.59714133979928	-0.014496155569027	0.00402990992003552	0.000344542749370914	0.624816955090257	FALSE	1	No	ZBTB41	1	197124878	3'UTR	ZBTB41
263	cg14692151	-3.59667031948548	-0.0154317198071522	0.00429055721997889	0.000345155458958666	0.624816955090257	FALSE	1	No		22	23196862		MIR650
264	cg18887371	-3.59533683573247	-0.0193963973817294	0.00539487627110684	0.000346895616553732	0.624816955090257	FALSE	1	No		12	79198115		SYT1
265	cg06021990	3.59493870844406	0.010640671021299	0.00295990332082865	0.000347416753263756	0.624816955090257	FALSE	1	No	FLT1	13	28912746	Body	FLT1
266	cg19503731	-3.59413325212333	-0.00847963914462211	0.00235930015661287	0.000348473316564996	0.624816955090257	FALSE	1	No	AKT3;AKT3	1	244007303	TSS1500;TSS1500	AKT3
267	cg27546977	3.59403690966249	0.00825088737536244	0.00229571581560003	0.000348599895992754	0.624816955090257	FALSE	1	No		6	29521152		UBD
269	cg19278165	-3.59033642545842	-0.0012664542807073	0.000352739724257344	0.000353494520641534	0.624816955090257	FALSE	1	No	RCAN1;RCAN1;RCAN1	21	35986624	5'UTR;Body;1stExon	RCAN1
270	cg19491663	3.59023577944218	0.00246883759463899	0.00068765333150977	0.000353628540446268	0.624816955090257	FALSE	1	No	NDUFV2	18	9102475	TSS200	NDUFV2
271	cg25233302	3.59015105378705	0.00116934961311369	0.000325710421537891	0.000353741397684124	0.624816955090257	FALSE	1	No	C10orf47	10	11911721	Body	C10orf47
272	cg17427781	3.58892694678784	0.00261629766789892	0.000728991619693056	0.000355375718505926	0.625395938151586	FALSE	1	No	DDX20;C1orf183	1	112298077	TSS200;Body	BC041890
273	cg24040299	-3.58723006480998	-0.0165821844622063	0.00462255951322282	0.000357652954199301	0.625819400599084	FALSE	1	No	PACS2;PACS2	14	105834764	Body;Body	PACS2
274	cg22118655	-3.58680081691092	-0.00899945289990904	0.00250904729849473	0.000358231173384898	0.625819400599084	FALSE	1	No	ELFN2	22	37823656	TSS200	ELFN2
275	cg04400533	-3.58524177570182	-0.0290072314365516	0.00809073229960158	0.000360338660434504	0.627212023964306	FALSE	1	No	ETV5	3	185788716	Body	ETV5
276	cg03297042	3.5832304904107	0.00264460927771848	0.000738051678449345	0.000363074649080514	0.627507548694774	FALSE	1	No	KREMEN1;KREMEN1	22	29468762	TSS1500;TSS1500	KREMEN1
277	cg12231298	3.58269319401016	0.0162750850295365	0.00454269571749724	0.000363808831213708	0.627507548694774	FALSE	1	No	DEAF1	11	662725	Body	DEAF1
278	cg06363275	3.58199953026325	0.00217954661208861	0.000608472054134644	0.000364758737031076	0.627507548694774	FALSE	1	No	DDAH1	1	86042667	5'UTR	DDAH1
279	cg14288903	-3.57836514813191	-0.0137688797355556	0.00384781294406014	0.000369773775849748	0.627507548694774	FALSE	1	No	TMEM95	17	7260326	3'UTR	TMEM95
280	cg06883206	3.57663271200705	0.0203243011576045	0.00568252398111053	0.000372187012940842	0.627507548694774	FALSE	1	No		4	152172102		SH3D19
281	cg13304274	3.57568085336302	0.00524540336646648	0.00146696631538943	0.000373519199148118	0.627507548694774	FALSE	1	No	ZFP82	19	36909606	TSS200	ZFP82
283	cg08599249	3.57437025708831	0.012713963349374	0.00355697995308713	0.000375360772237625	0.627507548694774	FALSE	1	No		8	128265902		BC106081
284	cg02442572	-3.57109649619371	-0.0102624783794497	0.00287376115162055	0.000379998095739302	0.627507548694774	FALSE	1	No		7	1303351		UNCX
285	cg04789761	-3.57068092846434	-0.0035355515413996	0.000990161712074386	0.000380590576178602	0.627507548694774	FALSE	1	No	WIPF1;WIPF1	2	175431800	Body;Body	WIPF1
287	cg06631944	3.56813749530805	0.0202174726314276	0.00566611366798861	0.000384235678416485	0.627507548694774	FALSE	1	No	PTPRN2;PTPRN2;PTPRN2	7	158365160	Body;Body;Body	PTPRN2
288	cg18780259	-3.56793899264073	-0.00527363771596057	0.00147806274906551	0.000384521532240492	0.627507548694774	FALSE	1	No	GDF1;LASS1;LASS1	19	19006582	5'UTR;Body;Body	CERS1
289	cg06528584	3.5660365055376	0.00569922496548588	0.00159819591208214	0.000387271329867522	0.627507548694774	FALSE	1	No		19	40314899		DYRK1B
290	cg23726251	3.56566720784731	0.00132432261874385	0.000371409484269671	0.000387807231537336	0.627507548694774	FALSE	1	No		3	196359858		LRRC33
291	cg02546490	-3.56460809040548	-0.0202403905346221	0.00567815311565423	0.000389348010961846	0.627507548694774	FALSE	1	No	AATK	17	79096529	Body	AATK
292	cg19723154	-3.5645617318411	-0.0144121072431325	0.00404316388025876	0.00038941558310446	0.627507548694774	FALSE	1	No		18	67876114		RTTN
294	cg18931977	3.56175346324669	0.0186093406195982	0.00522476943214227	0.000393529453427317	0.627507548694774	FALSE	1	No		1	228567311		OBSCN
295	cg04415616	-3.56030019945818	-0.0221110222622477	0.00621043761018036	0.000395674304133089	0.627507548694774	FALSE	1	No	BRI3BP	12	125509664	Body	BRI3BP
296	cg09550024	-3.56025477675084	-0.0105507834551248	0.00296349113103463	0.000395741518922269	0.627507548694774	FALSE	1	No	CYP2C9	10	96698366	TSS200	CYP2C9
298	cg04975505	3.55812118441991	0.00558510970597303	0.00156967945061253	0.000398910800057533	0.627507548694774	FALSE	1	No	FLRT2	14	85996393	TSS200	BX248253
299	cg12909932	-3.55742647967258	-0.00119082476187657	0.000334743323208798	0.000399947846498965	0.627507548694774	FALSE	1	No		6	28984654		ZNF311
301	cg05934997	-3.55570329771843	-0.0104142355683572	0.00292888205127791	0.000402531096723188	0.627507548694774	FALSE	1	No	PKD1L2;PKD1L2	16	81214503	Body;Body	PKD1L2
302	cg15676735	3.55450315503632	0.00153062310993525	0.000430615206450593	0.000404339469580248	0.627507548694774	FALSE	1	No	ZBTB3	11	62521955	TSS1500	ZBTB3
303	cg21147203	3.55443620704834	0.0184239108001806	0.00518335672015902	0.000404440570320093	0.627507548694774	FALSE	1	No		5	134529659		LOC340073
304	cg05532669	3.55421991892871	0.00269597862943933	0.000758528929254308	0.000404767357110867	0.627507548694774	FALSE	1	No	SRI;SRI	7	87849191	Body;Body	SRI
305	cg11942971	3.55410234593846	0.0049620601554382	0.00139615004646918	0.000404945100240086	0.627507548694774	FALSE	1	No		5	1386742		SLC6A3
306	cg21851553	-3.55388664306699	-0.0101638888284988	0.00285993613452099	0.000405271383033497	0.627507548694774	FALSE	1	No	TRPM1	15	31394021	TSS200	TRPM1
307	cg17891495	3.55338636402305	0.00273786358785152	0.000770494201129253	0.000406029077370961	0.627507548694774	FALSE	1	No	TMEM198;CHPF	2	220408737	TSS200;TSS1500	TMEM198
308	cg19538674	3.55279317036838	0.0102108645836283	0.00287403856458371	0.000406929213331472	0.627507548694774	FALSE	1	No	CSRNP1	3	39186541	Body	CSRNP1
310	cg23489104	3.55221829492616	0.00957061517709342	0.00269426436735706	0.000407803334643651	0.627507548694774	FALSE	1	No	ANKFY1;ANKFY1	17	4099901	Body;Body	ANKFY1
311	cg02524941	3.55219994405221	0.0102843871786136	0.00289521629992529	0.000407831266817023	0.627507548694774	FALSE	1	No	SYNGAP1	6	33394326	Body	SYNGAP1
312	cg24540603	3.55108635298201	0.0116109649559093	0.00326969377868242	0.000409529638317397	0.627507548694774	FALSE	1	No		6	31547917		LTB
313	cg16440442	3.54993711380694	0.0125900404917732	0.00354655310450604	0.000411289318106729	0.627507548694774	FALSE	1	No	SYNPO;SYNPO	5	149980671	1stExon;5'UTR	SYNPO
314	cg15288310	3.5487322869625	0.0123977627471556	0.00349357509798726	0.000413141709603942	0.627507548694774	FALSE	1	No	VGLL4	3	11749113	5'UTR	VGLL4
315	cg16246545	-3.54650100824996	-0.0171690278970778	0.00484111744424683	0.000416592884516757	0.627507548694774	FALSE	1	No	PHGDH	1	120255941	Body	PHGDH
316	cg06238864	-3.54333585970414	-0.000610123530230854	0.00017218902028717	0.000421534806276065	0.627507548694774	FALSE	1	No	TOMM22	22	39078174	Body	TOMM22
319	cg07680195	-3.54068099147792	-0.0117552053065043	0.00332004078729429	0.000425722252317736	0.627507548694774	FALSE	1	No	PGLS	19	17622109	TSS1500	PGLS
320	cg22437405	-3.53995463602516	-0.0234635780186394	0.00662821432225626	0.000426874674830749	0.627507548694774	FALSE	1	No		1	38000170		SNIP1
321	cg22132309	3.53957708238377	0.00325807008953383	0.000920468749147749	0.000427474847028532	0.627507548694774	FALSE	1	No	SLC22A18AS;SLC22A18;SLC22A18	11	2923490	5'UTR;5'UTR;TSS200	SLC22A18
323	cg05238375	3.53848483007326	0.00581262099697516	0.00164268642543674	0.00042921557793196	0.627507548694774	FALSE	1	No	ADRA2A	10	112836780	TSS200	ADRA2A
324	cg13916146	3.53818854202735	0.0122632962247416	0.00346598155498939	0.000429688916806027	0.627507548694774	FALSE	1	No		15	63248230		TPM1
325	cg11753286	3.53722233502175	0.00275027841945082	0.000777524893535965	0.00043123588913708	0.627507548694774	FALSE	1	No	GPSM3;NOTCH4	6	32164000	TSS1500;Body	NOTCH4
326	cg22304612	3.5363157695018	0.00559064081185426	0.00158092239954066	0.000432692107864168	0.627507548694774	FALSE	1	No	CPXM1;CPXM1	20	2781241	5'UTR;1stExon	CPXM1
327	cg11028664	-3.53624693219895	-0.00712356558487408	0.00201444235129938	0.000432802869145169	0.627507548694774	FALSE	1	No	EYS	6	64729109	Body	EYS
328	cg14311251	-3.5357824387524	-0.0115180816673844	0.00325757646769933	0.000433550946700295	0.627507548694774	FALSE	1	No	COL4A1	13	110913118	Body	COL4A1
331	cg15703790	-3.53332338941915	-0.0179431694261661	0.00507826978982408	0.000437531498802622	0.627507548694774	FALSE	1	No	PRKCZ	1	1993510	Body	PRKCZ
333	cg01014262	3.53312742026502	0.0114699440620938	0.00324639977497145	0.000437850187665897	0.627507548694774	FALSE	1	No		16	48533930		N4BP1
335	cg03206044	3.53112044414533	0.0111649537725337	0.00316187282454367	0.000441126495188055	0.630271857774471	FALSE	1	No	ARHGAP10	4	148657866	Body	ARHGAP10
337	cg17081157	3.52668225465023	0.00165420027532175	0.000469052825255394	0.000448453264190565	0.634605176616741	FALSE	1	No	SESN1;C6orf182	6	109416242	TSS1500;TSS200	CEP57L1
339	cg23812393	3.5251316987667	0.0055346115317134	0.00157004390322487	0.000451039711205522	0.634605176616741	FALSE	1	No	GFI1;GFI1;GFI1	1	92949959	5'UTR;5'UTR;TSS1500	GFI1
341	cg23518532	-3.52373549810007	-0.0129786306545067	0.00368320228958856	0.000453380612830242	0.634605176616741	FALSE	1	No		11	128325015		ETS1
342	cg13404546	3.52252103286523	0.000939032578622372	0.000266579693878665	0.000455426047918295	0.634605176616741	FALSE	1	No	FASTKD1;FASTKD1	2	170430270	1stExon;5'UTR	FASTKD1
343	cg07834476	3.52224390927496	0.00106263007785527	0.000301691224465489	0.000455893994661339	0.634605176616741	FALSE	1	No	ENKUR;THNSL1	10	25305695	TSS1500;5'UTR	THNSL1
344	cg15202908	3.52214326398929	0.0148300527410578	0.00421051945634399	0.000456064054058451	0.634605176616741	FALSE	1	No	C3	19	6713259	Body	C3
345	cg21137773	3.51922745635205	0.00159930607905368	0.000454448056821959	0.000461016698902073	0.636398504664306	FALSE	1	No	C3orf58	3	143690493	TSS200	C3orf58
346	cg14476101	-3.51914160688613	-0.0227078938058604	0.00645267975617305	0.000461163277840971	0.636398504664306	FALSE	1	No	PHGDH	1	120255992	Body	PHGDH
347	cg02323633	3.51903732562312	0.0020237783882573	0.000575094322962019	0.000461341385753263	0.636398504664306	FALSE	1	No	ENC1	5	73937762	TSS1500	ENC1
348	cg26522157	-3.51808333285075	-0.0177060352647404	0.0050328640880695	0.00046297375278064	0.636815075412381	FALSE	1	No	LMTK3	19	49003082	Body	LMTK3
349	cg00563870	3.51290837717771	0.0164424414315486	0.00468057793319352	0.000471923072910204	0.637800720499027	FALSE	1	No		21	46142101		TSPEAR
350	cg19180498	3.51204018889992	0.0042739076615208	0.00121693016925855	0.000473440225960155	0.637800720499027	FALSE	1	No	KIAA1529	9	100000415	TSS1500	LOC100499484
351	cg12038521	3.51030097433089	0.010238552735604	0.00291671648968949	0.000476493217461259	0.637800720499027	FALSE	1	No	AP3D1;AP3D1	19	2111714	Body;Body	AP3D1
352	cg03820795	3.5101242889621	0.00177368519560229	0.000505305524701733	0.000476804395972798	0.637800720499027	FALSE	1	No	SPNS3	17	4337140	TSS200	SPNS3
354	cg01542644	3.5080320547432	0.00216942071325402	0.000618415305048526	0.000480503714039807	0.637800720499027	FALSE	1	No	BTN2A1;BTN2A1;BTN2A1;BTN2A1	6	26458326	5'UTR;1stExon;1stExon;5'UTR	BTN2A1
355	cg27446382	-3.50776533476988	-0.0215344917657636	0.00613909133325085	0.000480977229878212	0.637800720499027	FALSE	1	No	ARSH	X	2924048	TSS1500	ARSH
356	cg18485444	-3.50639782523591	-0.00220532236145435	0.000628942427919165	0.000483411868450207	0.637800720499027	FALSE	1	No	KLC2;RAB1B;KLC2;KLC2;KLC2	11	66035072	3'UTR;TSS1500;3'UTR;3'UTR;3'UTR	KLC2
357	cg04534504	3.50519680836004	0.00393565196101873	0.00112280484554591	0.000485559588342901	0.637800720499027	FALSE	1	No	RHOBTB1;RHOBTB1;RHOBTB1;RHOBTB1	10	62704143	Body;TSS200;Body;TSS200	RHOBTB1
358	cg23340214	-3.50373916012837	-0.0250427020453256	0.00714742191151241	0.000488178209632844	0.637800720499027	FALSE	1	No		12	106974225		RFX4
359	cg06965177	3.50370255353894	0.0229341080394519	0.00654567780483738	0.000488244141847875	0.637800720499027	FALSE	1	No	NR1H2	19	50885179	Body	NR1H2
360	cg08860546	-3.50255251355634	-0.00112129625404326	0.000320136885800676	0.000490319724159117	0.637800720499027	FALSE	1	No		16	4233762		SRL
361	cg26881035	3.50150271858696	0.00263648512129683	0.000752958182011861	0.000492221581549128	0.637800720499027	FALSE	1	No	ZNF2;ZNF2;ZNF2;ZNF2	2	95831417	1stExon;5'UTR;1stExon;5'UTR	ZNF2
363	cg15038938	3.49924839340183	0.00424173554340919	0.00121218475127613	0.000496328942467428	0.637800720499027	FALSE	1	No	PTGR1;PTGR1;PTGR1	9	114361411	5'UTR;5'UTR;5'UTR	PTGR1
364	cg18222926	-3.49865541074141	-0.00703288404800853	0.00201016768511026	0.000497414659725899	0.637800720499027	FALSE	1	No	PANK1;PANK1;PANK1	10	91351227	Body;Body;Body	MIR107
365	cg04028591	3.49819839275631	0.00196472293136636	0.000561638509535278	0.00049825294733954	0.637800720499027	FALSE	1	No	AKAP8L	19	15529955	TSS200	AKAP8L
366	cg01132443	3.49813671426131	0.00661650863891304	0.00189143797952168	0.000498366182486962	0.637800720499027	FALSE	1	No	MFSD11	17	74735058	Body	MFSD11
367	cg17512401	-3.49788290308743	-0.0115878392361378	0.00331281508191989	0.000498832405890029	0.637800720499027	FALSE	1	No	CLDN19;CLDN19	1	43204163	Body;Body	CLDN19
368	cg02198983	3.49736491001355	0.00225284469740563	0.000644154886713525	0.000499785167457434	0.637800720499027	FALSE	1	No	NDUFB3;FAM126B	2	201936430	TSS200;TSS200	NDUFB3
369	cg02828785	-3.49607528742726	-0.00507694939983064	0.00145218537429345	0.000502164603803581	0.637800720499027	FALSE	1	No	GPR19	12	12846546	5'UTR	GPR19
370	cg18117669	-3.49481102158408	-0.0195898678758662	0.00560541550169051	0.000504507526218488	0.637800720499027	FALSE	1	No	TCF12;TCF12;TCF12;TCF12;TCF12	15	57510284	TSS1500;Body;Body;Body;Body	TCF12
371	cg06426253	-3.49305042883695	-0.0133775585757374	0.00382976394079476	0.000507787253715737	0.637800720499027	FALSE	1	No	PLEKHG4;PLEKHG4;PLEKHG4;PLEKHG4;PLEKHG4	16	67314073	1stExon;1stExon;Body;Body;Body	PLEKHG4
372	cg26386740	3.49216563689391	0.00316382185638006	0.000905977031259634	0.000509443002460571	0.637800720499027	FALSE	1	No	BCL11A;BCL11A;BCL11A	2	60781129	TSS1500;TSS1500;TSS1500	BCL11A
374	cg19060203	3.48940112913532	0.0160251809687705	0.00459253045887033	0.000514648899675514	0.637800720499027	FALSE	1	No	PPFIA1;PPFIA1	11	70150660	Body;Body	MIR548K
376	cg26519403	3.48876078148073	0.00166098135912484	0.000476094941201405	0.00051586181835964	0.637800720499027	FALSE	1	No	ATP13A2;ATP13A2;ATP13A2	1	17338581	TSS200;TSS200;TSS200	ATP13A2
377	cg05731560	3.4884648071152	0.0117152763768584	0.0033582899712686	0.000516423341997345	0.637800720499027	FALSE	1	No		16	85568318		KIAA0182
378	cg20741293	3.48710591187474	0.001593017961975	0.000456830965916536	0.000519008778985328	0.637800720499027	FALSE	1	No	KIAA1045	9	34958139	TSS200	KIAA1045
379	cg25062542	-3.48688546813079	-0.000747973773872037	0.000214510565577309	0.000519429333719082	0.637800720499027	FALSE	1	No	ATP1A1;ATP1A1	1	116916465	Body;TSS200	ATP1A1
380	cg03050907	-3.48640892589127	-0.000868565548530434	0.000249128994043174	0.000520339552060586	0.637800720499027	FALSE	1	No	SNHG3-RCC1;SNHG3-RCC1;SNHG3-RCC1;RCC1;RCC1;RCC1	1	28844869	Body;Body;5'UTR;5'UTR;5'UTR;5'UTR	RCC1
381	cg01396723	-3.48590149725845	-0.0122153862933622	0.00350422589478483	0.000521310402503789	0.637800720499027	FALSE	1	No	PVR;PVR;PVR;PVR	19	45146828	TSS1500;TSS1500;TSS1500;TSS1500	PVR
382	cg26810779	3.48444343103893	0.0013829115216908	0.000396881610811074	0.000524109507621586	0.637800720499027	FALSE	1	No	CBFA2T3;CBFA2T3	16	89006367	5'UTR;Body	CBFA2T3
383	cg21872037	3.48389230025302	0.0110934796645356	0.00318422003565664	0.000525171185210421	0.637800720499027	FALSE	1	No	SLC13A5;SLC13A5	17	6617470	TSS1500;TSS1500	SLC13A5
384	cg05173517	-3.48328869853047	-0.000614544822932173	0.000176426611779677	0.000526336245163457	0.637800720499027	FALSE	1	No	RHOF	12	122231614	TSS200	RHOF
385	cg15386350	-3.48320434946326	-0.00189868618684054	0.00054509755855499	0.000526499246137929	0.637800720499027	FALSE	1	No	PTCHD2	1	11591766	Body	PTCHD2
386	cg10926413	3.48268826947199	0.0158430772455741	0.00454909426848475	0.000527497575790995	0.637800720499027	FALSE	1	No	SH3BP4	2	235940023	5'UTR	SH3BP4
387	cg05729480	-3.48207478378249	-0.0135658386099341	0.00389590673730385	0.000528686631489042	0.637800720499027	FALSE	1	No	SEPT9	17	75276428	TSS1500	Sep-09
388	cg18340446	-3.48200015927451	-0.000468025330121391	0.000134412782513745	0.000528831439070319	0.637800720499027	FALSE	1	No	ACTR8	3	53916291	TSS200	ACTR8
389	cg01794812	3.48143343675418	0.0121144965803113	0.00347974384700743	0.000529932363815044	0.637800720499027	FALSE	1	No	ZNF517	8	146027063	5'UTR	ZNF517
390	cg20562574	3.48105755397211	0.00921161941027094	0.00264621290152468	0.000530663740239124	0.637800720499027	FALSE	1	No		4	94735948		ATOH1
391	cg00168942	3.48102913916713	0.0190099301342217	0.00546100861964344	0.000530719066839855	0.637800720499027	FALSE	1	No	GJD4;GJD4	10	35894430	1stExon;5'UTR	GJD4
392	cg05833158	3.47995958015286	0.00330044377527594	0.000948414399437066	0.000532805531964335	0.637800720499027	FALSE	1	No	PRRT3	3	9993731	5'UTR	PRRT3
393	cg16842423	3.47937593131582	0.00606405334556699	0.00174285661143656	0.000533947325361359	0.637800720499027	FALSE	1	No	GALNTL4	11	11643978	TSS1500	GALNTL4
394	cg08642068	-3.4789236847716	-0.051695232655061	0.0148595477622427	0.000534833626902615	0.637800720499027	FALSE	1	No	SPAG4L	20	31591776	Body	SUN5
395	cg01019333	-3.47770750153331	-0.0157818222749804	0.00453799586883663	0.000537223891887274	0.637800720499027	FALSE	1	No	SCRN1;SCRN1;SCRN1;SCRN1	7	30025851	5'UTR;Body;5'UTR;5'UTR	SCRN1
396	cg23902994	3.47735279221203	0.0277630345719006	0.00798395682890718	0.000537922907905943	0.637800720499027	FALSE	1	No	ARHGEF10	8	1814932	Body	BC047307
398	cg14429394	3.47528776388365	0.00356550353990502	0.00102595922471771	0.000542009295986561	0.637800720499027	FALSE	1	No	PGAP2;PGAP2;PGAP2;PGAP2;PGAP2;PGAP2;PGAP2;PGAP2	11	3845261	Body;Body;Body;Body;Body;Body;Body;Body	PGAP2
400	cg14431547	3.47508740256772	0.0162748561393272	0.00468329404529561	0.000542407320350454	0.637800720499027	FALSE	1	No	MELK	9	36572421	TSS1500	MELK
401	cg21743182	-3.47501457366998	-0.00900682259598179	0.00259188052453824	0.000542552064972015	0.637800720499027	FALSE	1	No	CDK14	7	90339132	Body	CDK14
402	cg04310104	3.47427721699537	0.00470954945236724	0.00135554797680772	0.000544019565182934	0.637800720499027	FALSE	1	No	TFAP2B	6	50785757	TSS1500	TFAP2B
404	cg26881527	-3.47406312349805	-0.00378205210342521	0.00108865382377308	0.000544446351537635	0.637800720499027	FALSE	1	No	TBX4	17	59539434	Body	TBX4
405	cg10971387	-3.47401275876258	-0.00839486717068479	0.00241647563023775	0.000544546796920795	0.637800720499027	FALSE	1	No		1	63674719		7SK
406	cg07596467	3.47365990308437	0.0117432599588364	0.00338065909918503	0.000545251003319599	0.637800720499027	FALSE	1	No		19	46382992		IRF2BP1
407	cg13742532	3.47342326145529	0.0130833532838395	0.00376670284587138	0.000545723753484538	0.637800720499027	FALSE	1	No	CCBP2	3	42850848	TSS200	CCBP2
408	cg13433012	3.47275172409237	0.00684578314196265	0.0019712849307567	0.000547067400059594	0.637800720499027	FALSE	1	No	NDUFA4L2	12	57635954	TSS1500	STAC3
410	cg05900648	3.47186838545979	0.0130953093432605	0.00377183345950087	0.000548839533123851	0.637800720499027	FALSE	1	No		2	129243364		HS6ST1
411	cg02441711	-3.47008465730866	-0.0158019550067633	0.00455376642569262	0.000552434355173119	0.637800720499027	FALSE	1	No	SECTM1	17	80291105	5'UTR	SECTM1
413	cg26704043	3.46974165501661	0.00868108783326064	0.00250194069080313	0.000553128136845073	0.637800720499027	FALSE	1	No	FARS2	6	5282702	5'UTR	FARS2
414	cg10038867	3.46846581875462	0.00811514086627366	0.00233969175143477	0.000555715882683759	0.637800720499027	FALSE	1	No	RAP1GAP;RAP1GAP	1	21982511	5'UTR;5'UTR	RAP1GAP
415	cg11917694	3.46568398487507	0.00474740133831835	0.00136983099412322	0.00056139743702833	0.637800720499027	FALSE	1	No	STAMBPL1	10	90639684	TSS1500	STAMBPL1
416	cg08017990	-3.46317501767407	-0.000337174246976056	9.73598634938493e-05	0.000566568149691844	0.637800720499027	FALSE	1	No	ZNF576;IRGQ;ZNF576	19	44100430	TSS200;TSS200;TSS1500	ZNF576
417	cg24193456	3.46308945695323	0.0200874114144846	0.00580043099208795	0.000566745262414509	0.637800720499027	FALSE	1	No		2	241263026		GPC1
418	cg15830864	-3.46260818953013	-0.0412792238121227	0.011921424993142	0.000567742460529188	0.637800720499027	FALSE	1	No	RNF220	1	44877749	5'UTR	RNF220
420	cg01272967	3.4618444659138	0.013542911645366	0.00391205086730874	0.000569328276567804	0.637800720499027	FALSE	1	No	DIP2C	10	386708	Body	DIP2C
421	cg27276994	3.46174709559708	0.00735029824672977	0.00212329151834299	0.000569530755732257	0.637800720499027	FALSE	1	No	AGAP1;AGAP1	2	236777122	Body;Body	AGAP1
422	cg01289902	3.46123482768244	0.00116203298076636	0.00033572786552146	0.000570597111442752	0.637800720499027	FALSE	1	No	ANXA7;ANXA7	10	75174282	TSS1500;TSS1500	ANXA7
423	cg23684521	3.46113103735969	0.0056087624227034	0.00162049987768797	0.000570813392063475	0.637800720499027	FALSE	1	No	NPTN;NPTN;NPTN;NPTN	15	73926058	TSS1500;TSS1500;TSS1500;TSS1500	NPTN
424	cg06866395	-3.45870858301897	-0.0107332296265812	0.00310324774954373	0.000575883139772216	0.637800720499027	FALSE	1	No	C15orf27	15	76444525	Body	C15orf27
425	cg23216122	-3.45703902737242	-0.012627718793029	0.00365275563655609	0.000579401634091859	0.637800720499027	FALSE	1	No	DGKD;DGKD	2	234358596	Body;Body	DGKD
426	cg03349251	3.45583184370416	0.0165827175227964	0.00479847350009429	0.000581958189420232	0.637800720499027	FALSE	1	No	MAK	6	10832472	TSS1500	MAK
427	cg07132926	3.45581991644212	0.0191262156093227	0.00553449429419742	0.000581983501223716	0.637800720499027	FALSE	1	No		13	21480411		XPO4
429	cg09671122	3.454340142677	0.0109270076916561	0.00316326917452549	0.000585131829704786	0.637800720499027	FALSE	1	No	CMC1	3	28291744	Body	CMC1
430	cg04161902	-3.45432426261761	-0.0156864363333117	0.00454110128081169	0.000585165701722706	0.637800720499027	FALSE	1	No	BAI2	1	32227908	5'UTR	BAI2
431	cg13681367	3.45423464934231	0.0108916082396345	0.00315311764987021	0.000585356880291631	0.637800720499027	FALSE	1	No	ELF4;ELF4	X	129214223	Body;Body	ELF4
432	cg04312119	3.45412878061015	0.0126366023766609	0.00365840510857522	0.000585582812905874	0.637800720499027	FALSE	1	No	FAM26E;BET3L	6	116839146	3'UTR;Body	FAM26E
433	cg20200080	-3.45397772513072	-0.0112404276070409	0.00325434281907985	0.000585905318630495	0.637800720499027	FALSE	1	No		2	171830785		GORASP2
434	cg25373063	-3.45395087967305	-0.000599060105878753	0.00017344198766818	0.000585962651426286	0.637800720499027	FALSE	1	No	MRPS21;MRPS21	1	150266194	TSS200;TSS200	MRPS21
435	cg21831937	-3.45196892999688	-0.00905484760853804	0.00262309649714785	0.000590209911120945	0.637800720499027	FALSE	1	No	TCF12;TCF12;TCF12;TCF12;TCF12	15	57519802	Body;Body;Body;Body;Body	TCF12
436	cg18608017	-3.45131741275652	-0.0131153159704012	0.0038000897633829	0.000591612353867103	0.637800720499027	FALSE	1	No	CDH23;CDH23	10	73158072	5'UTR;5'UTR	CDH23
437	cg13574809	-3.45114651537775	-0.00105517931787356	0.000305747470636745	0.000591980738422644	0.637800720499027	FALSE	1	No	ADAM9;TM2D2;ADAM9;TM2D2;ADAM9;ADAM9;TM2D2;TM2D2	8	38854429	TSS200;TSS1500;TSS200;TSS1500;TSS200;TSS200;TSS1500;TSS1500	ADAM9
438	cg06856528	3.45110921373366	0.00441429760013484	0.00127909530726184	0.000592061173892023	0.637800720499027	FALSE	1	No	TMEFF2;TMEFF2	2	193059405	5'UTR;1stExon	TMEFF2
439	cg14170181	-3.45100684283817	-0.011966963452428	0.00346767305815775	0.000592281973950965	0.637800720499027	FALSE	1	No	JAK2	9	5114002	Body	JAK2
441	cg25512587	3.44957860712493	0.00365881225626256	0.0010606548430888	0.000595370506302476	0.637800720499027	FALSE	1	No	SLC2A6;SLC2A6	9	136344026	Body;Body	SLC2A6
442	cg17750038	-3.44914267426376	-0.0160293580054165	0.0046473455925792	0.000596316191237808	0.637800720499027	FALSE	1	No	FHAD1	1	15573525	TSS1500	FHAD1
443	cg12606891	3.44736758500197	0.00951667586556809	0.00276056313430894	0.00060018144436325	0.637800720499027	FALSE	1	No	UTS2;UTS2	1	7913872	TSS1500;TSS1500	UTS2
444	cg11210374	-3.44675452343492	-0.010705063100217	0.00310583855839803	0.000601521804973768	0.637800720499027	FALSE	1	No	CSMD1	8	2798026	Body	CSMD1
446	cg19360083	3.44570557870317	0.00260132193688484	0.000754946085052304	0.00060382163140264	0.637800720499027	FALSE	1	No	MGEA5;MGEA5	10	103578314	TSS200;TSS200	MGEA5
447	cg24846791	3.44559856339982	0.0178696381547687	0.00518622173360103	0.000604056724460112	0.637800720499027	FALSE	1	No	TRIM31	6	30074616	Body	TRIM31
448	cg00053536	3.44471651008601	0.0145839479540068	0.00423371499840569	0.000605997688553814	0.637800720499027	FALSE	1	No	CROCC	1	17291209	Body	CROCC
449	cg14875682	3.44456896507546	0.00343899746685923	0.000998382526733327	0.000606322929637536	0.637800720499027	FALSE	1	No	ITGA1;PELO	5	52083620	TSS1500;TSS200	PELO
450	cg01090834	3.444125352565	0.00445749728116355	0.0012942320109934	0.000607301788456818	0.637800720499027	FALSE	1	No	SIM2;SIM2	21	38081193	Body;Body	SIM2
451	cg26486069	3.44383771986619	0.0252044903828401	0.00731872185423981	0.000607937255445524	0.637800720499027	FALSE	1	No	RBM3	X	48434354	Body	RBM3
452	cg20888337	3.44320596420231	0.00191625664862052	0.000556532681617977	0.0006093351708815	0.637800720499027	FALSE	1	No	WDR37	10	1103340	5'UTR	WDR37
455	cg10869069	3.44029184921178	0.00292806472065093	0.000851109396815212	0.000615822262559509	0.637800720499027	FALSE	1	No	ASCC3;ASCC3	6	101329502	TSS1500;TSS1500	ASCC3
456	cg26021633	-3.43978830264118	-0.00957048426803252	0.00278228874163099	0.000616949708877901	0.637800720499027	FALSE	1	No	FBLN2;FBLN2;FBLN2	3	13615074	Body;Body;Body	FBLN2
457	cg12755061	-3.43975393231841	-0.0093470106389957	0.00271734863100971	0.000617026734540025	0.637800720499027	FALSE	1	No	PXMP2	12	133281274	3'UTR	PXMP2
458	cg03512927	3.43958769458368	0.00426191025696248	0.00123907591124184	0.000617399408450266	0.637800720499027	FALSE	1	No	PBX1	1	164769090	Body	LOC100505795
459	cg09569432	3.43928453857262	0.00273238555648863	0.000794463361738205	0.000618079567980244	0.637800720499027	FALSE	1	No	GMFG;GMFG	19	39826668	5'UTR;1stExon	GMFG
460	cg03668835	-3.43792932255092	-0.00213791415731518	0.000621860997342687	0.000621128676786345	0.637800720499027	FALSE	1	No	TBC1D5;TBC1D5	3	17784171	5'UTR;1stExon	TBC1D5
461	cg19542987	3.4376303173308	0.00590693324340191	0.00171831543770781	0.000621803296389856	0.637800720499027	FALSE	1	No	ARMC3	10	23216695	TSS1500	ARMC3
462	cg14797438	3.43740396873158	0.00259073905051589	0.000753690597346893	0.000622314441431895	0.637800720499027	FALSE	1	No	PPP4R1;PPP4R1	18	9615155	TSS1500;TSS1500	PPP4R1
464	cg25622628	-3.43596997397813	-0.000528092312982324	0.000153695264214112	0.000625561832076672	0.637800720499027	FALSE	1	No	C19orf24	19	1275762	1stExon	C19orf24
465	cg12269002	3.43596451888471	0.00379560632076057	0.00110466982412048	0.00062557421566344	0.637800720499027	FALSE	1	No	PAK1;PAK1	11	77122929	5'UTR;5'UTR	PAK1
466	cg26648488	-3.43583481920128	-0.0158500203619016	0.00461314969896784	0.00062586871374893	0.637800720499027	FALSE	1	No	LONP1	19	5711704	Body	LONP1
467	cg07830126	3.43570466004312	0.00717182279577132	0.00208743867864396	0.000626164385070876	0.637800720499027	FALSE	1	No	MEGF6;MIR551A	1	3477690	Body;TSS1500	MIR551A
468	cg16554020	-3.4356007300644	-0.0130738356676891	0.00380540018905049	0.00062640056733582	0.637800720499027	FALSE	1	No	BEST2	19	12863295	TSS200	BEST2
469	cg20725522	3.435094220841	0.00303630110143057	0.000883906206417592	0.000627552805571555	0.637800720499027	FALSE	1	No	FAM40A	1	110577116	TSS200	FAM40A
470	cg18150460	-3.4346122929632	-0.0235309752217655	0.00685112997178035	0.00062865095894733	0.637800720499027	FALSE	1	No	PRDM2;PRDM2;PRDM2;PRDM2	1	14109904	Body;Body;Body;Body	PRDM2
471	cg07701757	3.43442345303878	0.0271240117186599	0.00789768998772139	0.000629081750690052	0.637800720499027	FALSE	1	No		4	147164858		SLC10A7
472	cg27252696	3.43402480522266	0.00664447180227228	0.0019348933624961	0.000629992071353214	0.637800720499027	FALSE	1	No	SIM1	6	100912940	TSS1500	SIM1
473	cg05786053	3.43374673239282	0.00436809726975438	0.00127210816934959	0.000630627783448402	0.637800720499027	FALSE	1	No	GDAP2;GDAP2;WDR3	1	118473064	TSS1500;TSS1500;5'UTR	WDR3
474	cg09114799	3.43108610742148	0.00267177789736336	0.00077869741933444	0.000636740640925686	0.637800720499027	FALSE	1	No	RAPGEF3;RAPGEF3;RAPGEF3;RAPGEF3	12	48152515	1stExon;5'UTR;TSS1500;TSS1500	RAPGEF3
475	cg06991713	3.43090010636049	0.011919655145178	0.00347420641104657	0.000637170042481396	0.637800720499027	FALSE	1	No		16	4471573		DNAJA3
476	cg01493617	3.43088706181468	0.00211602278140596	0.000616756758028271	0.000637200167212618	0.637800720499027	FALSE	1	No	HGS;ARL16;ARL16	17	79650915	TSS200;1stExon;5'UTR	ARL16
477	cg12902183	-3.43000520556679	-0.0266272588723672	0.00776303745229075	0.000639239784428603	0.637800720499027	FALSE	1	No	IGFBP3;IGFBP3	7	45959833	Body;Body	IGFBP3
478	cg11762513	3.42964892964373	0.00518865987784735	0.00151288367535226	0.000640065528362884	0.637800720499027	FALSE	1	No		16	80966279		AK093002
480	cg16847041	3.42773235993125	0.00128741545804181	0.00037558809231758	0.000644524666503135	0.637800720499027	FALSE	1	No	PET112L	4	152682255	TSS200	PET112
482	cg04811534	-3.4258054560069	-0.00687935138357156	0.00200809750346714	0.000649037025506775	0.637800720499027	FALSE	1	No	P2RX3	11	57115016	Body	P2RX3
483	cg13805698	-3.42497289634957	-0.00113793794139455	0.000332247283652198	0.000650995780536207	0.637800720499027	FALSE	1	No	ROMO1;NFS1	20	34287057	TSS200;Body	NFS1
484	cg18313702	3.42452213069822	0.00220385119992838	0.000643549994953322	0.000652058590108783	0.637800720499027	FALSE	1	No	EIF2B5;EIF2B5	3	183853126	1stExon;5'UTR	EIF2B5
485	cg10466548	3.42396890640707	0.00341680873812134	0.000997908810365558	0.000653365185606744	0.637800720499027	FALSE	1	No		16	10965217		CIITA
487	cg12608682	-3.42286990964512	-0.00178585529627537	0.000521742088778514	0.000655968018269559	0.637800720499027	FALSE	1	No	BCL9	1	147071766	5'UTR	BCL9
488	cg10298898	-3.42234330742753	-0.0235554954700033	0.00688285579616769	0.000657218629500009	0.637800720499027	FALSE	1	No	PIWIL2;PIWIL2	8	22132678	TSS200;TSS1500	PIWIL2
489	cg26181343	3.42158959926209	0.00212158749662605	0.000620059020837447	0.000659012453969753	0.637800720499027	FALSE	1	No	RPP21	6	30313171	Body	RPP21
490	cg14166313	3.42112990547061	0.0021872745224039	0.000639342726771733	0.00066010876352154	0.637800720499027	FALSE	1	No	SRP54;SRP54	14	35451935	TSS200;TSS200	SRP54
491	cg10919344	3.41924670664528	0.0112373468929014	0.00328649783329812	0.000664617712649184	0.637800720499027	FALSE	1	No	OR5A1	11	59210634	TSS200	OR5A1
492	cg05929572	-3.41826276848053	-0.00352476227880597	0.00103115603379221	0.000666984957613533	0.637800720499027	FALSE	1	No	STT3A	11	125472813	Body	STT3A
493	cg00028487	3.41755421968509	0.00281406082584351	0.000823413659287258	0.00066869450985935	0.637800720499027	FALSE	1	No	ZNF808	19	53030711	TSS200	ZNF808
494	cg10322308	3.41480325584079	0.00190646339778173	0.000558293774178893	0.000675370673990206	0.637800720499027	FALSE	1	No	PARS2	1	55229957	5'UTR	PARS2
495	cg27319227	3.41379966128866	0.00892315800422084	0.00261384934371119	0.000677821664256038	0.637800720499027	FALSE	1	No		16	17852441		XYLT1
496	cg26609894	3.41222446000005	0.0128914469475224	0.00377801844475442	0.000681685355217531	0.637800720499027	FALSE	1	No	LASS4	19	8278234	5'UTR	CERS4
497	cg24131748	3.41217786950229	0.00146052337986082	0.000428032604312581	0.000681799945268745	0.637800720499027	FALSE	1	No	COCH;COCH	14	31343699	TSS200;TSS200	COCH
499	cg12995004	3.41107765153913	0.00881314820165393	0.00258368442526581	0.000684511169155888	0.637800720499027	FALSE	1	No		5	17395952		LOC401177
500	cg27211781	3.41013168378857	0.00130748947051401	0.000383413190971388	0.000686850306647055	0.637800720499027	FALSE	1	No	ZDHHC7;ZDHHC7	16	85045293	TSS200;TSS200	ZDHHC7
501	cg01619562	3.41010298593491	0.0138124234047398	0.00405044172029692	0.000686921385367137	0.637800720499027	FALSE	1	No	ITPK1;ITPK1;ITPK1	14	93500118	Body;Body;Body	ITPK1-AS1
502	cg13734177	-3.40842833872222	-0.0129677318737386	0.00380460745687852	0.000691081030074279	0.637800720499027	FALSE	1	No	ZNF16;ZNF16	8	146176436	TSS200;TSS200	ZNF16
503	cg13540639	3.40735443725945	0.00531683761616423	0.00156040051425955	0.000693760820530589	0.637800720499027	FALSE	1	No	IL17F	6	52110447	TSS1500	IL17F
504	cg03705396	3.40715045026348	0.00976585673980708	0.00286628280211455	0.000694270937820702	0.637800720499027	FALSE	1	No	MAP6D1	3	183543680	TSS1500	MAP6D1
505	cg06081517	3.40690781568633	0.00163435033947401	0.000479716631001584	0.000694878157346583	0.637800720499027	FALSE	1	No	C21orf33;C21orf33	21	45553342	TSS200;TSS200	C21orf33
506	cg09774412	3.40642343694211	0.012721808723148	0.00373465276958292	0.000696091847725469	0.637800720499027	FALSE	1	No	SBF1	22	50902130	Body	SBF1
507	cg07145783	3.40620815495355	0.020381481512374	0.00598362771304327	0.000696631905562444	0.637800720499027	FALSE	1	No	ITLN1	1	160855077	TSS200	ITLN1
508	cg14376312	3.40590246779285	0.0163453436433748	0.00479912264016389	0.000697399424912154	0.637800720499027	FALSE	1	No		8	143508084		TSNARE1
509	cg02972725	-3.40527721153223	-0.000689769730341063	0.000202559053931089	0.000698971771941907	0.637800720499027	FALSE	1	No	DEK;DEK	6	18264834	TSS200;TSS200	DEK
510	cg09405517	-3.40372371785319	-0.0112737205437207	0.00331217263157638	0.000702892683336701	0.637800720499027	FALSE	1	No	TMEM145	19	42824200	Body	TMEM145
514	cg09370702	-3.4006952035206	-0.00920842304212102	0.00270780604877141	0.000710595400434188	0.637800720499027	FALSE	1	No	LTBP2	14	74970002	Body	LTBP2
516	cg12824782	3.39970528072744	0.00928662884110409	0.00273159820462937	0.000713130164780668	0.637800720499027	FALSE	1	No	C5orf38	5	2753928	Body	C5orf38
517	cg02701137	3.3989763622979	0.0115442799037058	0.00339639899581449	0.000715001989105362	0.637800720499027	FALSE	1	No	DLGAP4	20	34994743	TSS1500	DLGAP4
518	cg17725124	-3.39876112240323	-0.0104325174105396	0.00306950592725472	0.000715555588129993	0.637800720499027	FALSE	1	No		6	33947308		MIR1275
519	cg01838971	-3.39763536889475	-0.0115636259924201	0.00340343348738502	0.000718457544865921	0.637800720499027	FALSE	1	No	SLC35C1;SLC35C1;SLC35C1	11	45825448	TSS200;TSS1500;TSS200	SLC35C1
521	cg10383839	3.39691668397397	0.00231670977728243	0.000682003708896436	0.000720315890757511	0.637800720499027	FALSE	1	No	LAPTM4A	2	20251043	Body	LAPTM4A
522	cg25916771	3.39684407091821	0.00654428923442237	0.00192657922995369	0.000720503899326462	0.637800720499027	FALSE	1	No	OGDH;OGDH;OGDH	7	44715892	Body;3'UTR;Body	OGDH
523	cg27565719	3.39621051189094	0.00358120919606561	0.00105447208985631	0.000722146239742642	0.637800720499027	FALSE	1	No	ZNF350;ZNF350	19	52490069	1stExon;5'UTR	ZNF350
524	cg01092561	3.39600212856439	0.00208397963815129	0.000613656752633505	0.000722687181704912	0.637800720499027	FALSE	1	No	PPP1R3B	8	9008681	TSS1500	PPP1R3B
525	cg03332034	3.39580276813827	0.00247318481629174	0.000728306378537893	0.000723205054216096	0.637800720499027	FALSE	1	No	EME2;MRPS34	16	1823786	Body;TSS1500	EME2
527	cg14278534	-3.395333457151	-0.00401049499521947	0.00118117853395897	0.000724425533390457	0.637800720499027	FALSE	1	No		7	28967567		TRIL
528	cg17207836	-3.39527219659842	-0.00114221438680392	0.000336413200670111	0.0007245849875625	0.637800720499027	FALSE	1	No	HEMK1;C3orf18	3	50606577	TSS1500;TSS1500	HEMK1
529	cg23875391	3.39433646185494	0.0100661058761815	0.00296555924532023	0.000727024662439228	0.637800720499027	FALSE	1	No	FAM69C	18	72120615	Body	FAM69C
530	cg08230059	3.39407315568985	0.0116684105118048	0.00343787831804503	0.000727712539356168	0.637800720499027	FALSE	1	No	TPBG;TPBG	6	83072774	TSS1500;TSS200	TPBG
531	cg09012091	-3.39342327099755	-0.0168867580423846	0.00497631939602407	0.000729412931445035	0.637800720499027	FALSE	1	No	GPLD1	6	24431322	Body	GPLD1
532	cg15296858	-3.39270423766366	-0.0109783677629194	0.00323587527643716	0.000731298557238111	0.637800720499027	FALSE	1	No	PPM1G;PPM1G	2	27633235	TSS1500;TSS1500	PPM1G
533	cg18401778	-3.39244907257187	-0.0173993360692013	0.00512884223078715	0.000731968803987382	0.637800720499027	FALSE	1	No	TMEM108;TMEM108	3	132842658	5'UTR;5'UTR	TMEM108
535	cg13718666	3.39063217084563	0.00260317741377432	0.000767755770194642	0.000736757850235829	0.637800720499027	FALSE	1	No	ARL1	12	101800969	Body	ARL1
536	cg08134053	3.38998117381634	0.00371950442944403	0.00109720504000815	0.000738480854105955	0.637800720499027	FALSE	1	No	MFSD2B	2	24232856	TSS200	MFSD2B
537	cg10094191	3.38955605817034	0.0250220059934654	0.00738208944299689	0.000739608037786415	0.637800720499027	FALSE	1	No	ITLN1	1	160855148	TSS200	ITLN1
538	cg07192857	3.38838986878621	0.00237222523822216	0.000700103981562175	0.000742708387661034	0.637800720499027	FALSE	1	No	HSPA1B	6	31795181	TSS1500	HSPA1B
539	cg08464860	3.3881656660783	0.0202860155422406	0.00598731512609922	0.000743305821953935	0.637800720499027	FALSE	1	No	MIR1468	X	63007070	TSS1500	MIR1468
540	cg11824945	-3.38800128933331	-0.00927384830902523	0.00273726233169472	0.000743744121798033	0.637800720499027	FALSE	1	No	TRAF5;TRAF5;TRAF5	1	211519171	5'UTR;TSS1500;5'UTR	TRAF5
541	cg24464012	-3.38784505089254	-0.0132780352980017	0.00391931599543008	0.000744160944353875	0.637800720499027	FALSE	1	No		2	239709369		U4
543	cg10586107	3.38709484941831	0.0203938423067921	0.00602104257880304	0.000746165408275836	0.637800720499027	FALSE	1	No		1	20755534		LOC339505
545	cg01978368	3.38643631802328	0.00151751094740961	0.000448114420263308	0.000747929079217888	0.637800720499027	FALSE	1	No	C1orf89	1	16563189	1stExon	RSG1
546	cg18039847	3.38568914684391	0.00218294551376044	0.000644756626814173	0.00074993484204114	0.637800720499027	FALSE	1	No	HDAC11;HDAC11	3	13521379	TSS1500;TSS1500	HDAC11
547	cg13812894	-3.38512140016973	-0.00884761008183878	0.00261367585853647	0.000751462290042761	0.637800720499027	FALSE	1	No	CD82;CD82	11	44600545	5'UTR;5'UTR	CD82
548	cg23034356	-3.38479269587847	-0.000460693179316979	0.000136106763607103	0.000752347948715083	0.637800720499027	FALSE	1	No	RAB1B	11	66035437	TSS1500	KLC2
549	cg23325673	3.38440686028662	0.00582814277110769	0.0017220573683077	0.000753388780893001	0.637800720499027	FALSE	1	No		19	34397439		KCTD15
551	cg23602849	3.38386258263642	0.00265613225062534	0.00078494093236963	0.00075485930579126	0.637800720499027	FALSE	1	No	UPF3A;UPF3A	13	115048081	Body;Body	UPF3A
552	cg10254000	3.38385935433042	0.000928641253622386	0.000274432580193966	0.00075486803596506	0.637800720499027	FALSE	1	No	TBX1;TBX1;TBX1	22	19748378	Body;Body;Body	TBX1
553	cg11658986	3.38362712349492	0.0141244858768696	0.004174362410915	0.000755496294710504	0.637800720499027	FALSE	1	No	ADCY6;ADCY6;ADCY6	12	49177605	1stExon;5'UTR;5'UTR	ADCY6
554	cg20485124	3.38177240867123	0.00255163906550354	0.000754527140549394	0.000760531381278411	0.637800720499027	FALSE	1	No	SIK3	11	116968539	Body	SIK3
555	cg20025656	3.38132710136709	0.00789106853754037	0.00233371936549705	0.000761744918891072	0.637800720499027	FALSE	1	No	ACTA1	1	229570230	TSS1500	ACTA1
556	cg02700478	-3.38119468634119	-0.000754758932361931	0.000223222559591403	0.000762106119600059	0.637800720499027	FALSE	1	No	TRIB2;TRIB2	2	12856717	TSS1500;TSS1500	TRIB2
557	cg11998932	-3.3805495343749	-0.0252576016801163	0.0074714484799841	0.000763868241197118	0.637800720499027	FALSE	1	No	SDK1	7	3901843	Body	SDK1
558	cg00478390	-3.38026555532551	-0.0109921246883981	0.00325185240877905	0.000764645082112001	0.637800720499027	FALSE	1	No	NOS3	7	150703765	Body	NOS3
559	cg19263877	-3.3798940441973	-0.00292022951001973	0.000864000312386499	0.000765662481948085	0.637800720499027	FALSE	1	No	TECR	19	14676764	3'UTR	TECR
560	cg09974063	3.37975279292814	0.0109326046119853	0.00323473498856512	0.000766049635243616	0.637800720499027	FALSE	1	No	GRIA4;GRIA4	11	105806773	Body;Body	GRIA4
561	cg00196474	-3.37886074618402	-0.00465494072856641	0.00137766575134046	0.000768498842114052	0.637800720499027	FALSE	1	No		3	71702735		EIF4E3
562	cg24650296	-3.37794740113504	-0.0168004559647704	0.00497356944016512	0.00077101407291228	0.637800720499027	FALSE	1	No	CEP72	5	639205	Body	CEP72
565	cg07073096	-3.37701476680733	-0.009329126907211	0.00276253660449074	0.000773590325597862	0.637800720499027	FALSE	1	No	GNA12	7	2870441	Body	GNA12
566	cg22012693	3.37660427171904	0.0160476382940133	0.00475259669260664	0.000774726788744096	0.637800720499027	FALSE	1	No	COL22A1	8	139919163	5'UTR	COL22A1
567	cg25983575	-3.37599557638707	-0.00552692565158254	0.00163712467227145	0.00077641483241149	0.637800720499027	FALSE	1	No	PROC	2	128186748	3'UTR	PROC
569	cg21558409	3.37496700245928	0.0059240021783819	0.00175527706613581	0.000779275068643764	0.637800720499027	FALSE	1	No	WNK4	17	40932572	TSS200	WNK4
570	cg07155422	3.3743218270489	0.0156970592564289	0.00465191527690089	0.000781074157874506	0.637800720499027	FALSE	1	No		1	12114402		TNFRSF8
571	cg17028413	-3.37394566311546	-0.0169414638978073	0.0050212616293778	0.000782124883614839	0.637800720499027	FALSE	1	No		4	119196919		SNHG8
572	cg17488861	-3.3732093515565	-0.00991869457986467	0.00294043255135881	0.000784185404191338	0.637800720499027	FALSE	1	No	L1CAM;L1CAM;L1CAM	X	153134144	Body;Body;Body	L1CAM
573	cg25221719	-3.3731249310229	-0.00917250280412214	0.0027192893805272	0.000784421972028828	0.637800720499027	FALSE	1	No	RASA2	3	141319318	Body	RASA2
575	cg23825344	-3.37173086742266	-0.00552585760576847	0.00163887861251287	0.000788338105409997	0.637800720499027	FALSE	1	No	FAM129A	1	184935744	Body	FAM129A
576	cg19086488	3.37161687555204	0.0160648089682529	0.00476471958743019	0.000788659128631963	0.637800720499027	FALSE	1	No	C1orf210;C1orf210	1	43752185	TSS1500;TSS1500	C1orf210
577	cg12313535	-3.37116573265	-0.0185033058056219	0.00548869657353714	0.000789930827854408	0.637800720499027	FALSE	1	No	ATG2A	11	64668504	Body	ATG2A
578	cg09308842	3.37067227332832	0.00592959796112725	0.00175917368414822	0.000791323994213763	0.637800720499027	FALSE	1	No	TRIM67	1	231297968	TSS1500	TRIM67
579	cg24455359	-3.36943484074811	-0.000611465450972467	0.000181474187771117	0.000794827651734743	0.637800720499027	FALSE	1	No	ACACA;ACACA;ACACA;ACACA	17	35716004	1stExon;5'UTR;Body;5'UTR	ACACA
580	cg01493016	3.36874541425725	0.00659240960773922	0.00195693315969759	0.000796785942063554	0.637800720499027	FALSE	1	No	SLC34A2	4	25657403	TSS200	SLC34A2
581	cg26950756	3.3683324598858	0.00534104876836688	0.00158566555765341	0.000797961071574152	0.637800720499027	FALSE	1	No		15	78707683		IREB2
582	cg18291085	-3.36800385858624	-0.0103366416194609	0.00306907059892735	0.000798897311981046	0.637800720499027	FALSE	1	No	PTPN12;PTPN12;PTPN12	7	77236596	Body;Body;Body	PTPN12
583	cg19581816	3.36679758791332	0.00263704372676688	0.000783249856253246	0.000802342945976629	0.637800720499027	FALSE	1	No		1	43390507		SLC2A1
584	cg07119136	-3.36601352025824	-0.0118110156596193	0.00350890321400525	0.000804589990250925	0.637800720499027	FALSE	1	No	OR2A5	7	143746979	TSS1500	OR2A5
585	cg01173291	3.36554701664808	0.00223024765033486	0.000662670180895608	0.000805929709349312	0.637800720499027	FALSE	1	No	ZSCAN2;ZSCAN2;ZSCAN2	15	85144040	TSS1500;TSS1500;TSS1500	ZSCAN2
588	cg15806109	3.36496524349912	0.00252365235179577	0.00074997872761726	0.000807603369701921	0.637800720499027	FALSE	1	No	SLC41A3;SLC41A3;SLC41A3;SLC41A3	3	125802485	5'UTR;5'UTR;5'UTR;5'UTR	SLC41A3
589	cg14059822	3.3648187722972	0.021797690243378	0.00647811716424077	0.000808025250933632	0.637800720499027	FALSE	1	No		5	3285935		LOC285577
590	cg03065783	-3.36424359648177	-0.0103818979022226	0.00308595308409882	0.000809683914063399	0.637800720499027	FALSE	1	No		11	63445269		RTN3
591	cg00908117	-3.36378443416938	-0.00480592002528407	0.00142872414072241	0.000811010295319239	0.637800720499027	FALSE	1	No	LTBP1	2	33348262	Body	LTBP1
592	cg21076259	3.36363483175074	0.00226342062720342	0.000672909141574481	0.000811442887735906	0.637800720499027	FALSE	1	No	CD44;CD44;CD44;CD44;CD44	11	35161345	Body;Body;Body;Body;Body	CD44
593	cg16018548	3.36354833197217	0.0109376375607256	0.00325181519074901	0.000811693109575541	0.637800720499027	FALSE	1	No		10	97056219		PDLIM1
594	cg20824211	-3.36335935194206	-0.00060802518906201	0.00018077913343126	0.000812240030328366	0.637800720499027	FALSE	1	No	DLG1;DLG1	3	197024973	5'UTR;5'UTR	DLG1
596	cg13442495	3.36301003226351	0.00407283770787109	0.00121106915197925	0.000813251886899123	0.637800720499027	FALSE	1	No	KRAS;KRAS	12	25404467	TSS1500;TSS1500	KRAS
597	cg01804679	-3.36281973201494	-0.0103842553013553	0.00308796073797664	0.000813803613043426	0.637800720499027	FALSE	1	No	MTMR9L	1	32707303	Body	MTMR9LP
598	cg13080749	3.36279341763966	0.00622951830047049	0.00185248319679506	0.000813879932125326	0.637800720499027	FALSE	1	No	PITPNM2	12	123483385	Body	PITPNM2
599	cg07314530	-3.36150007435358	-0.00892443360692872	0.00265489615038753	0.000817639203526743	0.637800720499027	FALSE	1	No		7	162691		AK024243
600	cg17484510	-3.36063635039472	-0.0133178179891452	0.00396288577536243	0.000820158714674749	0.637800720499027	FALSE	1	No	TNXB;TNXB	6	32015326	Body;TSS1500	TNXB
601	cg04482331	3.35917274242015	0.0117003856048838	0.00348311518997803	0.000824444593513797	0.637800720499027	FALSE	1	No	TMEM63B	6	44119598	Body	TMEM63B
602	cg25954354	3.35906551486759	0.00449734414346566	0.00133886764743347	0.000824759404861644	0.637800720499027	FALSE	1	No	AIF1L	9	133971548	TSS1500	AIF1L
603	cg17212813	-3.35903708960627	-0.011843482892431	0.0035258565405776	0.000824842877848924	0.637800720499027	FALSE	1	No	POM121	7	72413706	Body	POM121
604	cg23643529	-3.35860880599261	-0.0178785175758885	0.00532319141901512	0.000826101517032383	0.637800720499027	FALSE	1	No	BRAF	7	140625510	TSS1500	BRAF
606	cg04539240	3.35634667743553	0.0131201859441708	0.00390906756813199	0.000832779130862849	0.637800720499027	FALSE	1	No	JPH3	16	87651957	Body	JPH3
607	cg13591497	3.35607173108361	0.00807450035472159	0.00240593795416718	0.000833594160738215	0.637800720499027	FALSE	1	No	CRB2	9	126129566	Body	CRB2
608	cg15324185	3.35606330632195	0.00965343722314177	0.00287641690338713	0.00083361914616022	0.637800720499027	FALSE	1	No	ADAMTSL3	15	84612808	Body	ADAMTSL3
609	cg16360432	3.35600371523949	0.00769909917834231	0.00229412713203534	0.000833795896064692	0.637800720499027	FALSE	1	No	TRPV6	7	142583555	TSS200	TRPV6
611	cg25253773	-3.3551099655629	-0.00105568332319471	0.000314649395706942	0.000836450981878295	0.637800720499027	FALSE	1	No		2	74942436		SEMA4F
614	cg04451570	3.35474148974938	0.0178052491311364	0.00530748768140299	0.000837547909085507	0.637800720499027	FALSE	1	No	PLAC9	10	81892128	TSS200	PLAC9
615	cg22703515	-3.35437328137452	-0.0145292571409573	0.00433143717833444	0.000838645375774091	0.637800720499027	FALSE	1	No	CHRM3	1	240070286	5'UTR	CHRM3
616	cg25468064	-3.35436617478115	-0.00778459768753476	0.00232073580578682	0.00083866657053599	0.637800720499027	FALSE	1	No	PTPRK;PTPRK	6	128388820	Body;Body	PTPRK
617	cg09525324	-3.3540584322343	-0.000842246072431826	0.00025111252217236	0.000839584862187449	0.637800720499027	FALSE	1	No	PDLIM5;PDLIM5;PDLIM5;PDLIM5;PDLIM5	4	95372865	TSS200;TSS200;TSS200;TSS200;TSS200	PDLIM5
618	cg23546750	-3.35352652337919	-0.00593052296491127	0.00176844373335547	0.000841174261425634	0.637800720499027	FALSE	1	No	HSPA12B	20	3716787	5'UTR	HSPA12B
619	cg07289333	3.35335708847466	0.00131646107401929	0.000392580044202244	0.000841681137678461	0.637800720499027	FALSE	1	No	CRADD	12	94071446	5'UTR	CRADD
620	cg07556148	-3.35310140835153	-0.000826943787939763	0.000246620572190302	0.000842446559960368	0.637800720499027	FALSE	1	No		3	49577474		DAG1
621	cg03301862	-3.34929431693038	-0.00134455897971114	0.000401445454618461	0.000853920552360596	0.637800720499027	FALSE	1	No	BOP1;HSF1	8	145514787	Body;TSS1500	BOP1
622	cg23034496	-3.34917898308998	-0.00890823082506117	0.00265982524972206	0.00085427040698108	0.637800720499027	FALSE	1	No	PCGF3	4	741516	Body	PCGF3
623	cg03636215	-3.34908388721699	-0.000682305871638505	0.000203729107605449	0.000854558971781259	0.637800720499027	FALSE	1	No	POU3F1	1	38512601	TSS200	POU3F1
624	cg24101560	3.34801624511449	0.00353660273537508	0.00105632783011008	0.000857804914732226	0.637800720499027	FALSE	1	No	PTH1R	3	46924401	5'UTR	PTH1R
627	cg20299002	-3.34708031726716	-0.00170102299329367	0.000508210987504038	0.000860659829119107	0.637800720499027	FALSE	1	No	STK17B	2	197036414	TSS200	STK17B
629	cg18461347	3.34672598294275	0.0102002461267934	0.00304782828913421	0.000861742977797809	0.637800720499027	FALSE	1	No	MAGI2	7	78947094	Body	MAGI2-AS3
630	cg05670193	3.3467100964287	0.00904676905537568	0.00270318276597353	0.000861791570226943	0.637800720499027	FALSE	1	No	BCAM	19	45324246	3'UTR	BCAM
631	cg19599066	-3.3456068673982	-0.0108995234660352	0.00325786139795662	0.000865172276052325	0.637800720499027	FALSE	1	No	ASAM	11	123017634	Body	CLMP
632	cg11427855	3.34501317910195	0.00677860337642863	0.00202648031965259	0.000866996655100152	0.637800720499027	FALSE	1	No		4	568298		PIGG
633	cg19439123	-3.34478602635737	-0.0142165148738821	0.00425035107234186	0.00086769563093657	0.637800720499027	FALSE	1	No	RAI1	17	17687621	5'UTR	RAI1
634	cg24107338	3.34319863750465	0.007260984043957	0.00217186737350927	0.000872594848475501	0.637800720499027	FALSE	1	No	RPS27	1	153962020	TSS1500	RPS27
636	cg00194780	-3.34203769146878	-0.0105187817436029	0.003147415653167	0.000876194178971302	0.637800720499027	FALSE	1	No	PFAS	17	8172728	3'UTR	PFAS
637	cg24598495	3.34167462321057	0.0162640804155263	0.00486704489496357	0.000877322643446955	0.637800720499027	FALSE	1	No		13	37064804		CCNA1
638	cg03441544	-3.34150057358964	-0.00878647339306593	0.00262949929217788	0.000877864091528783	0.637800720499027	FALSE	1	No	CYFIP1;CYFIP1	15	22991065	Body;Body	CYFIP1
639	cg16535598	-3.34117021468983	-0.00851762077761301	0.00254929268199636	0.00087889265355814	0.637800720499027	FALSE	1	No	PPP2R3C	14	35589334	Body	PPP2R3C
640	cg07691761	-3.34097400408702	-0.00367170568418121	0.00109899259308501	0.000879504078964769	0.637800720499027	FALSE	1	No	RAD50;RAD50;RAD50;RAD50	5	131892711	5'UTR;5'UTR;1stExon;1stExon	RAD50
641	cg06574422	3.34083361196171	0.0204873843568892	0.00613241685653994	0.000879941807078453	0.637800720499027	FALSE	1	No	PPP1CC	12	111181673	TSS1500	PPP1CC
642	cg23754382	3.34079713316403	0.0284318951479585	0.00851051231627197	0.000880055577317542	0.637800720499027	FALSE	1	No	RASL10A;RASL10A	22	29712472	TSS1500;TSS1500	RASL10A
643	cg15549931	3.34060220453432	0.0021739805127819	0.000650775033863978	0.000880663753274583	0.637800720499027	FALSE	1	No	FLOT1	6	30710788	TSS1500	IER3
645	cg05392777	-3.34024485060305	-0.0109062853970273	0.00326511554835817	0.000881779709235303	0.637800720499027	FALSE	1	No	MGAT4C	12	86658385	5'UTR	MGAT4C
646	cg10423910	3.33997812791741	0.00298713996961513	0.000894359141051535	0.000882613495214302	0.637800720499027	FALSE	1	No	SLC12A2;FLJ33630	5	127420075	1stExon;TSS1500	SLC12A2
648	cg00260911	-3.33741569483013	-0.0125239302039067	0.00375258324077132	0.000890661169192413	0.637800720499027	FALSE	1	No		2	239509305		LOC151171
651	cg04391547	-3.33667610403893	-0.00721922138040991	0.00216359669183092	0.000892996601190584	0.637800720499027	FALSE	1	No	UNC80;UNC80	2	210672739	Body;Body	UNC80
652	cg11796095	3.3363754707685	0.00358644153657256	0.0010749514159887	0.000893947546615055	0.637800720499027	FALSE	1	No	CBS	21	44486452	Body	CBS
653	cg07847733	3.33632893997393	0.00752740906270405	0.00225619511688882	0.000894094814115514	0.637800720499027	FALSE	1	No	SLAIN1	13	78271382	TSS1500	SLAIN1
654	cg02382073	3.33606884861741	0.00267152139766641	0.000800799239731995	0.000894918404614516	0.637800720499027	FALSE	1	No	TET2;TET2;TET2;TET2	4	106067967	5'UTR;1stExon;1stExon;5'UTR	TET2
656	cg01102193	-3.33575543385664	-0.0138080317743925	0.0041394017181974	0.000895911782201349	0.637800720499027	FALSE	1	No		1	235053806		BC016972
657	cg00831276	3.33385152500444	0.0124171801326799	0.00372457502667681	0.000901968322247169	0.637800720499027	FALSE	1	No	PRIMA1	14	94251965	Body	PRIMA1
658	cg25199372	3.33376952028773	0.0064927547986718	0.00194757158800571	0.000902230040430642	0.637800720499027	FALSE	1	No		13	24650209		BC043582
660	cg23089445	-3.33249488564733	-0.020040233307709	0.00601358261464103	0.000906307118387775	0.637800720499027	FALSE	1	No		8	67104240		LOC100505659
661	cg10134882	3.33208591068499	0.00261154870521799	0.000783757914777509	0.000907618897557088	0.637800720499027	FALSE	1	No	LEMD3;LEMD3	12	65563916	1stExon;1stExon	LEMD3
662	cg13486805	-3.33161457370009	-0.0132704124563521	0.00398317757435369	0.000909132888839502	0.637800720499027	FALSE	1	No		19	39738664		IL28B
663	cg08478447	3.33150894771932	0.002979532547639	0.000894349255666483	0.00090947249379368	0.637800720499027	FALSE	1	No	CACNA1D;CACNA1D;CACNA1D	3	53528849	TSS200;TSS200;TSS200	CACNA1D
664	cg05294095	3.33077822721546	0.00251475044241266	0.000755003867223846	0.000911825109570665	0.637800720499027	FALSE	1	No	PSMD8	19	38865080	TSS200	PSMD8
665	cg20411049	3.33068960529648	0.00181159686798304	0.00054391044578343	0.000912110819233382	0.637800720499027	FALSE	1	No	RSF1	11	77530668	Body	RSF1
666	cg04833017	3.33026658779182	0.0129137422716305	0.00387769024827324	0.000913475738275816	0.637800720499027	FALSE	1	No	RNPEP	1	201951399	TSS1500	RNPEP
667	cg19557518	3.33021269834256	0.00150855668982421	0.00045299109290377	0.000913649755496226	0.637800720499027	FALSE	1	No	MRC2	17	60704641	TSS200	MRC2
669	cg01378456	3.32933225000637	0.0115118204250379	0.00345769648704057	0.000916497220951203	0.637800720499027	FALSE	1	No	GUCY2G	10	114116705	TSS1500	GUCY2GP
670	cg01826322	3.32886076449542	0.00185411444259066	0.000556981674441317	0.000918025442421662	0.637800720499027	FALSE	1	No	CCDC90B	11	82997446	TSS200	CCDC90B
671	cg00106499	-3.32883756349397	-0.000557508171538137	0.000167478334675175	0.000918100704659792	0.637800720499027	FALSE	1	No	POLD2;POLD2;POLD2;POLD2	7	44163141	1stExon;1stExon;5'UTR;5'UTR	POLD2
672	cg19428602	-3.32798035950263	-0.0130822838725573	0.00393099792046622	0.0009208854275674	0.637800720499027	FALSE	1	No	MYH16	7	98889946	Body	MYH16
673	cg00183804	3.32786563466276	0.0019912164358361	0.000598346404102305	0.000921258718572744	0.637800720499027	FALSE	1	No	KIAA0355	19	34746203	5'UTR	KIAA0355
674	cg13790426	3.32688054415567	0.00451017406264425	0.00135567658735667	0.000924469788374872	0.637800720499027	FALSE	1	No	CLCC1;CLCC1	1	109506963	TSS1500;TSS1500	AKNAD1
678	cg20944283	-3.32639010996564	-0.0101943434344995	0.00306468667158368	0.000926072314109867	0.637800720499027	FALSE	1	No	CADM3;CADM3	1	159172620	3'UTR;3'UTR	CADM3
679	cg07199534	3.32612226412211	0.00551643891626789	0.00165851958473447	0.000926948606568764	0.637800720499027	FALSE	1	No	FAM45B;FAM45A	10	120863349	TSS1500;TSS1500	FAM45A
681	cg00563824	3.32525160987647	0.0282085330259182	0.00848312739467137	0.000929802386914883	0.637800720499027	FALSE	1	No		1	209405064		MIR205HG
682	cg04887030	3.32523355099964	0.0111304800451197	0.00334727767972076	0.000929861665527845	0.637800720499027	FALSE	1	No	CYP2W1	7	1022471	TSS1500	CYP2W1
683	cg11882307	-3.32437652224709	-0.000519851133370293	0.000156375527829472	0.000932678917239616	0.637800720499027	FALSE	1	No	COPG	3	128968397	TSS200	COPG
685	cg09133192	3.32267707930618	0.00140981783200369	0.000424301789898307	0.000938288832581106	0.637800720499027	FALSE	1	No	PPM1K	4	89205337	5'UTR	PPM1K
686	cg17568809	-3.32242051913812	-0.0165066512297411	0.00496826068062666	0.000939138462515611	0.637800720499027	FALSE	1	No	ARHGAP26;ARHGAP26	5	142153529	Body;Body	ARHGAP26
687	cg08072539	-3.32215207866753	-0.0118410941954796	0.00356428420947812	0.000940028200117229	0.637800720499027	FALSE	1	No	C8orf42	8	496618	TSS1500	C8orf42
688	cg26053872	3.32197571335632	0.0130266410497679	0.00392135348774316	0.00094061318337536	0.637800720499027	FALSE	1	No		6	44352236		CDC5L
689	cg19904411	3.32183526586061	0.00212102448302789	0.000638509833653169	0.000941079273126522	0.637800720499027	FALSE	1	No	LIPT1;LIPT1;LIPT1;LIPT1;TSGA10;LIPT1	2	99771062	TSS1500;TSS1500;TSS1500;TSS1500;5'UTR;TSS1500	TSGA10
691	cg00360365	-3.32118830937924	-0.0059929083835867	0.0018044470307999	0.00094322903608293	0.637800720499027	FALSE	1	No	GNL3L	X	54556536	TSS200	GNL3L
693	cg16202803	3.32050173002567	0.00810451129850634	0.00244074900645924	0.000945515447176455	0.637800720499027	FALSE	1	No	HDAC4	2	240014758	Body	HDAC4
694	cg01075553	3.32046652793496	0.0329732401415229	0.00993030342697942	0.000945632813910515	0.637800720499027	FALSE	1	No	MCF2L;MCF2L	13	113733117	Body;Body	MCF2L
695	cg12821315	3.32013816205323	0.0246069441916713	0.00741142175133275	0.000946728265077889	0.637800720499027	FALSE	1	No	VWA5B2;MIR1224	3	183959034	Body;TSS200	MIR1224
696	cg25933341	3.32004647115047	0.00317169320649453	0.000955315907188332	0.00094703436257382	0.637800720499027	FALSE	1	No	SOX2OT;SOX2	3	181429661	Body;TSS200	SOX2
698	cg03647334	3.31893610901662	0.00382107138175925	0.00115129404611872	0.000950748454324303	0.637800720499027	FALSE	1	No	DNALI1;SNIP1	1	38021045	TSS1500;TSS1500	SNIP1
699	cg15706123	-3.31810246094631	-0.00848307054327893	0.00255660295097084	0.000953545836713198	0.637800720499027	FALSE	1	No	UBE2O	17	74386817	3'UTR	UBE2O
701	cg20014585	-3.31690482207623	-0.00862348744318552	0.00259985978065768	0.000957577997926962	0.637800720499027	FALSE	1	No	ZNF410	14	74371612	Body	ZNF410
702	cg05051550	-3.31664137611623	-0.00415027169387584	0.00125134774104995	0.000958467077895766	0.637800720499027	FALSE	1	No	GSTCD;GSTCD	4	106766775	3'UTR;3'UTR	GSTCD
703	cg24117723	-3.31645272121779	-0.000676158369511153	0.00020387999659554	0.000959104223007406	0.637800720499027	FALSE	1	No	PAK1;PAK1	11	77185398	TSS1500;TSS1500	PAK1
704	cg06890415	-3.31546344715492	-0.00929803712467618	0.00280444567490408	0.000962451743856812	0.637800720499027	FALSE	1	No	C8orf46	8	67405405	TSS200	C8orf46
705	cg17310428	-3.31523421193116	-0.0112665148653773	0.00339840691340308	0.00096322897956633	0.637800720499027	FALSE	1	No		7	129777263		KLHDC10
706	cg09874873	-3.31512325299648	-0.00965199065362129	0.00291150280608633	0.000963605401660072	0.637800720499027	FALSE	1	No	SLC22A1;SLC22A1	6	160555573	Body;Body	SLC22A1
708	cg13674556	3.31400137685326	0.00112869630624736	0.00034058413920126	0.000967418981277027	0.637800720499027	FALSE	1	No	C9orf95;OSTF1;C9orf95;C9orf95	9	77702836	Body;TSS1500;5'UTR;5'UTR	C9orf95
710	cg18859248	3.31324017156368	0.0131258085076512	0.00396162301190997	0.000970014508399831	0.637800720499027	FALSE	1	No	HRH3	20	60791502	Body	HRH3
711	cg15448245	-3.31288221508951	-0.00852935444894536	0.00257460238401953	0.000971237286784986	0.637800720499027	FALSE	1	No	GGT5;GGT5;GGT5	22	24641654	TSS1500;TSS1500;TSS1500	GGT5
712	cg14220081	3.31282379337175	0.00145854848629217	0.000440273487895857	0.000971436990958692	0.637800720499027	FALSE	1	No	KIAA1826	11	105893149	TSS200	KIAA1826
713	cg25135706	-3.31273875194211	-0.0150033204576717	0.00452897785823768	0.00097172775795975	0.637800720499027	FALSE	1	No		15	86301987		KLHL25
714	cg06080831	3.31263324912859	0.00313832641390518	0.000947381185264241	0.00097208859718228	0.637800720499027	FALSE	1	No		3	107150032		BC042024
716	cg09875802	-3.31107967699732	-0.000463556143737905	0.000140001506746671	0.000977416520646067	0.637800720499027	FALSE	1	No	VDAC1	5	133340681	TSS1500	VDAC1
717	cg16766828	3.31092704031749	0.0358075208739749	0.0108149531650632	0.000977941442443581	0.637800720499027	FALSE	1	No		3	128327626		RPN1
718	cg01798589	-3.31065982225703	-0.00647598742508322	0.00195610173583713	0.000978861042752736	0.637800720499027	FALSE	1	No	STAC	3	36421572	TSS1500	STAC
719	cg21180845	3.30981318196528	0.00809140584731712	0.00244467146708041	0.000981779959909632	0.637800720499027	FALSE	1	No	LARP4;LARP4;LARP4;LARP4;LARP4;LARP4;LARP4	12	50798901	Body;Body;Body;Body;Body;Body;Body	LARP4
720	cg03444715	-3.30966136106742	-0.00215468708337265	0.000651029470482665	0.000982304238107384	0.637800720499027	FALSE	1	No		11	122855029		BSX
721	cg16834431	-3.30940982321873	-0.00187311693776066	0.000565997273779429	0.000983173437450773	0.637800720499027	FALSE	1	No	ATPIF1;ATPIF1;ATPIF1	1	28562368	TSS1500;TSS1500;TSS1500	ATPIF1
723	cg11432275	-3.30843777309871	-0.0131703080733464	0.00398082387416674	0.000986539108944379	0.637800720499027	FALSE	1	No	HTT	4	3239323	Body	HTT
724	cg27235337	3.30779174624558	0.0143380979380962	0.00433464348363837	0.000988781852668327	0.637800720499027	FALSE	1	No	RER1	1	2334785	3'UTR	PEX10
725	cg12426293	3.30759418764348	0.0102902784554468	0.00311110670525703	0.000989468640154005	0.637800720499027	FALSE	1	No	RAB12	18	8612540	Body	RAB12
726	cg10253022	-3.30756603531	-0.000699476311783412	0.000211477655870249	0.00098956654420297	0.637800720499027	FALSE	1	No	TXNRD2;COMT	22	19929467	TSS200;5'UTR	TXNRD2
728	cg00713214	3.30729807740421	0.00517106502932675	0.00156353159234602	0.00099049885887456	0.637800720499027	FALSE	1	No	TNNC2	20	44453049	Body	TNNC2
729	cg01804696	3.30690482888128	0.00217762867488349	0.00065850962987047	0.000991868577079382	0.637800720499027	FALSE	1	No	DHX38;TXNL4B;TXNL4B;DHX38;TXNL4B	16	72127815	1stExon;TSS200;5'UTR;5'UTR;TSS1500	TXNL4B
731	cg19183358	3.30615257317878	0.010383623400117	0.00314069697942991	0.000994493645694701	0.637800720499027	FALSE	1	No	MYADML	2	33953437	TSS200	MYADML
732	cg19400672	3.30574495086976	0.002670096356499	0.000807713963473341	0.000995918774290415	0.637800720499027	FALSE	1	No	C5orf56	5	131746256	TSS1500	C5orf56
733	cg15281294	3.30567643586544	0.00419804714512907	0.00126995101504241	0.000996158502289094	0.637800720499027	FALSE	1	No		12	120731179		SIRT4
734	cg08872721	3.30566808204396	0.00562710254408644	0.00170225878836786	0.000996187735240305	0.637800720499027	FALSE	1	No	FAM116B	22	50763585	Body	FAM116B
735	cg21484228	3.30545752108687	0.00599324152846022	0.00181313524382839	0.000996924824789931	0.637800720499027	FALSE	1	No	TRIM71	3	32859417	TSS200	TRIM71
736	cg01493783	-3.30545554728608	-0.0109243762398311	0.00330495330630008	0.000996931736668951	0.637800720499027	FALSE	1	No	DNAH10	12	124343736	Body	DNAH10
738	cg27337459	3.30453417103599	0.0119906055958779	0.00362853127710849	0.00100016308190956	0.637800720499027	FALSE	1	No		3	99976718		TBC1D23
739	cg21004042	3.30437585479429	0.00553999740956434	0.00167656394218182	0.00100071928780261	0.637800720499027	FALSE	1	No		1	70033902		LRRC7
740	cg09882587	3.30364955127739	0.00220486430059033	0.00066740260017525	0.00100327465991591	0.637800720499027	FALSE	1	No	ERAP1;ERAP1;ERAP1;ERAP1	5	96143769	5'UTR;5'UTR;1stExon;1stExon	ERAP1
742	cg16288421	-3.30256802889736	-0.00766843900087002	0.00232196246489745	0.00100709102817079	0.637800720499027	FALSE	1	No	SCFD2	4	54213525	Body	SCFD2
744	cg04887172	3.30160449113789	0.0168771481811336	0.00511180192128857	0.00101050240340005	0.637800720499027	FALSE	1	No	CBFA2T3	16	89041793	Body	CBFA2T3
746	cg04120578	3.30064083487141	0.00846721598991947	0.00256532486069462	0.00101392491710385	0.637800720499027	FALSE	1	No	POP7	7	100304340	5'UTR	POP7
747	cg13670091	3.30061579275713	0.0138294186027037	0.00418995104884699	0.0010140139996492	0.637800720499027	FALSE	1	No		6	143723025		ADAT2
748	cg02005505	3.30032177478431	0.00581648650273919	0.00176239982027793	0.00101506045568036	0.637800720499027	FALSE	1	No	GDF1;LASS1;LASS1	19	19005959	5'UTR;Body;Body	CERS1
749	cg04036009	-3.29989122963367	-0.000599758928356305	0.000181751120452199	0.00101659464094133	0.637800720499027	FALSE	1	No	C2orf28;SLC5A6;C2orf28;SLC5A6;C2orf28	2	27434710	TSS1500;5'UTR;TSS1500;Body;TSS200	SLC5A6
752	cg02796790	-3.29756318767133	-0.0159821650149981	0.00484665921634223	0.00102492760588396	0.637800720499027	FALSE	1	No	QTRT1	19	10823761	Body	DNM2
754	cg00119117	3.29657211873154	0.00357036207561203	0.00108305292498374	0.00102849421487247	0.637800720499027	FALSE	1	No	INSM1	20	20349621	1stExon	INSM1
756	cg26656163	-3.29568787348964	-0.0227285108567115	0.00689643914386997	0.00103168610551182	0.637800720499027	FALSE	1	No	LOC283267	11	33096673	TSS1500	LINC00294
757	cg24014141	3.29565048494031	0.00564056861252357	0.0017115190577091	0.001031821270479	0.637800720499027	FALSE	1	No	WDR89;WDR89	14	64107473	5'UTR;5'UTR	WDR89
758	cg05721427	-3.2955700193957	-0.0122633909943235	0.00372117446212603	0.00103211222067025	0.637800720499027	FALSE	1	No	C4orf10;NOP14	4	2948160	Body;Body	C4orf10
759	cg07426960	3.29514816751854	0.0155983643790603	0.00473373687193159	0.00103363881325127	0.637800720499027	FALSE	1	No		11	69469290		CCND1
760	cg10296516	3.29460003220249	0.0247713933513743	0.0075187862287533	0.00103562552712565	0.637800720499027	FALSE	1	No		8	21944986		FAM160B2
761	cg21927637	-3.29455735610213	-0.0117481965839124	0.00356594082727154	0.00103578035494791	0.637800720499027	FALSE	1	No	PRKDC;PRKDC	8	48746197	Body;Body	PRKDC
762	cg10993460	3.29445958601794	0.00737132717095969	0.0022374920615947	0.00103613514328969	0.637800720499027	FALSE	1	No	RBP5	12	7276482	3'UTR	RBP5
764	cg07437033	3.29422410376886	0.00192993172061676	0.000585853196328922	0.00103699012457212	0.637800720499027	FALSE	1	No	ZBTB17	1	16302232	5'UTR	ZBTB17
765	cg01226447	3.29410892658439	0.00147157076606495	0.00044672802231552	0.0010374085443663	0.637800720499027	FALSE	1	No	CLDND2;ETFB	19	51870714	Body;TSS1500	CLDND2
766	cg23514340	3.29406201208578	0.0079639887118598	0.00241768026304309	0.00103757902190579	0.637800720499027	FALSE	1	No		8	94948185		PDP1
767	cg25249207	-3.29357333317079	-0.00578067262963805	0.0017551370638749	0.00103935632493264	0.637800720499027	FALSE	1	No		19	56125145		ZNF865
768	cg10877294	-3.29346343664281	-0.00151094241989903	0.000458770060444091	0.00103975640226571	0.637800720499027	FALSE	1	No	ABCF3	3	183904410	Body	ABCF3
770	cg03372779	-3.29344313040681	-0.00152898790849367	0.000464252105760455	0.00103983034256776	0.637800720499027	FALSE	1	No	NPW;NPW	16	2069785	1stExon;5'UTR	NPW
771	cg14178428	3.29340322389557	0.00978234636240144	0.00297028505086312	0.0010399756667923	0.637800720499027	FALSE	1	No		1	68849791		RPE65
772	cg26643377	3.29250454741645	0.00610413674970301	0.00185394937555751	0.0010432532942764	0.637800720499027	FALSE	1	No	FBXO2	1	11710460	Body	FBXO2
773	cg22892043	-3.2922994799487	-0.00836023376245356	0.00253932967318752	0.001044002551644	0.637800720499027	FALSE	1	No	BEST1;FTH1	11	61731930	3'UTR;3'UTR	BEST1
774	cg09039890	-3.29198109519544	-0.00836713341202139	0.00254167116094105	0.00104516682652971	0.637800720499027	FALSE	1	No		6	105399558		LIN28B
775	cg23379309	3.29181058081614	0.0116611151131354	0.00354246237043333	0.00104579086143591	0.637800720499027	FALSE	1	No		9	102057328		DQ673934
777	cg14881178	3.29073385372829	0.00275775367920374	0.000838036073953321	0.00104973936709484	0.637800720499027	FALSE	1	No	KIAA1257	3	128713151	TSS200	KIAA1257
778	cg04311227	3.29052066866448	0.00271702066729844	0.000825711472707813	0.00105052278350827	0.637800720499027	FALSE	1	No	BSDC1;BSDC1;BSDC1;BSDC1;BSDC1;BSDC1;BSDC1;BSDC1	1	32860059	1stExon;5'UTR;5'UTR;1stExon;5'UTR;1stExon;1stExon;5'UTR	BSDC1
779	cg04795387	3.29040934739714	0.0131708433146479	0.00400279780540577	0.00105093208438093	0.637800720499027	FALSE	1	No		12	132659395		GALNT9
780	cg15209808	-3.29026753719623	-0.0236999059323801	0.00720303308604982	0.0010514536997116	0.637800720499027	FALSE	1	No	HORMAD2	22	30476254	TSS200	HORMAD2
781	cg16110704	3.29008165638177	0.0170986964272391	0.00519704317796271	0.00105213778194333	0.637800720499027	FALSE	1	No		1	242224772		PLD5
784	cg23207616	3.28906137193413	0.00123457231672985	0.000375357032636899	0.00105590000777335	0.637800720499027	FALSE	1	No	RER1;MORN1	1	2322827	TSS1500;Body	MORN1
785	cg23726526	3.28871064294844	0.00519133481484646	0.00157853194715612	0.00105719617403797	0.637800720499027	FALSE	1	No		9	96711316		BARX1
786	cg10328877	3.28847539841844	0.00477010111383635	0.00145055095018515	0.00105806637833727	0.637800720499027	FALSE	1	No	MEIS2;MEIS2;MEIS2;MEIS2;MEIS2;MEIS2;MEIS2;MEIS2	15	37391187	1stExon;Body;5'UTR;Body;5'UTR;Body;TSS1500;Body	MEIS2
788	cg04213101	3.28731280777486	0.0016490073589336	0.000501627759619808	0.00106237673257074	0.637800720499027	FALSE	1	No	THRAP3	1	36690560	5'UTR	THRAP3
790	cg09858508	-3.28618443545302	-0.0136903359716393	0.00416602787839325	0.00106657578399147	0.637800720499027	FALSE	1	No	PADI6	1	17721457	Body	PADI6
791	cg19996355	3.28556445923331	0.00477584724949997	0.00145358501066037	0.00106888946759147	0.637800720499027	FALSE	1	No	PBX4	19	19729375	1stExon	PBX4
792	cg06358442	3.28552818453987	0.00454166109194171	0.0013823229742215	0.00106902498476856	0.637800720499027	FALSE	1	No	VPS52;RPS18	6	33239202	Body;TSS1500	VPS52
793	cg01082091	-3.28547062200719	-0.017312071251637	0.00526928201265136	0.00106924006302565	0.637800720499027	FALSE	1	No	FZD9	7	72849243	1stExon	FZD9
794	cg07605241	3.28476467432941	0.00411131998143561	0.00125163303586579	0.00107188105049635	0.637800720499027	FALSE	1	No		1	6302729		HES3
796	cg03903472	-3.28382650736725	-0.0100728282201912	0.0030674057224378	0.00107540014112835	0.637800720499027	FALSE	1	No		6	14002470		RNF182
797	cg16929802	3.28373034376279	0.00191215923938256	0.00058231311319901	0.0010757614580284	0.637800720499027	FALSE	1	No	ATAD2B	2	24150353	TSS1500	UBXN2A
798	cg03905758	3.28370404705773	0.0103379748736253	0.00314826632530673	0.00107586028261055	0.637800720499027	FALSE	1	No	HAND2;NBLA00301	4	174451468	TSS200;TSS200	HAND2
799	cg07503918	3.2829521209503	0.00452293259609027	0.00137770288126561	0.00107868962887895	0.637800720499027	FALSE	1	No		10	54068594		LOC100506939
800	cg02618550	-3.28235288247389	-0.0137058339917835	0.00417561258113524	0.00108094937933649	0.637800720499027	FALSE	1	No	RHBDL1	16	726214	1stExon	RHBDL1
801	cg24467825	3.28233635774003	0.0143528932985244	0.00437276736269854	0.00108101175684613	0.637800720499027	FALSE	1	No	TRIM39;TRIM39	6	30302667	Body;Body	TRIM39-RPP21
802	cg20908260	-3.28226764146711	-0.00450105068889101	0.0013713234813719	0.00108127118258901	0.637800720499027	FALSE	1	No	MPI	15	75181202	TSS1500	MPI
803	cg02496728	3.28224706198949	0.0045587182636208	0.00138890162060427	0.00108134888787838	0.637800720499027	FALSE	1	No	SLCO2A1	3	133748505	Body	SLCO2A1
804	cg01459748	3.28167430671528	0.0170653497270981	0.00520019603779001	0.00108351361124019	0.637800720499027	FALSE	1	No	HTR3B	11	113817020	3'UTR	HTR3B
805	cg15893070	-3.28153673173176	-0.00104827611082823	0.000319446709430866	0.00108403417258845	0.637800720499027	FALSE	1	No	SLC40A1	2	190445551	TSS200	SLC40A1
806	cg09062323	3.2813133040884	0.00231691997021705	0.000706095320837009	0.0010848800804071	0.637800720499027	FALSE	1	No	RHOBTB1;RHOBTB1;RHOBTB1;RHOBTB1	10	62704173	Body;TSS200;Body;TSS200	RHOBTB1
807	cg05125558	3.2807489169836	0.012959117572607	0.00395004857138594	0.00108701960272417	0.637800720499027	FALSE	1	No	SEP15;HS2ST1;HS2ST1;SEP15	1	87379320	Body;TSS1500;TSS1500;Body	Sep-15
808	cg00678361	-3.28013878157173	-0.0154570399393367	0.00471231279181737	0.00108933695008758	0.637800720499027	FALSE	1	No	C8ORFK29	8	145577929	Body	C8ORFK29
809	cg16265348	-3.27999243289326	-0.00614780545348571	0.00187433525511605	0.00108989347555299	0.637800720499027	FALSE	1	No	LOC284798;LOC284798;LOC284798	20	25129542	TSS1500;TSS200;TSS200	LOC284798
810	cg25938596	3.27998719240623	0.00898285663360918	0.00273868649682723	0.0010899134086307	0.637800720499027	FALSE	1	No	BAALC;BAALC	8	104240157	Body;Body	BAALC
811	cg24069262	-3.2793042419355	-0.0164116072498514	0.00500460037833054	0.00109251401938254	0.637800720499027	FALSE	1	No	U2AF2;U2AF2	19	56180134	Body;Body	U2AF2
812	cg13096433	3.27925970694693	0.00761026528118757	0.00232072661554241	0.00109268380398864	0.637800720499027	FALSE	1	No		8	102076512		FLJ42969
813	cg15345396	3.27913031632742	0.0150328865010989	0.00458441264936842	0.00109317722983869	0.637800720499027	FALSE	1	No	SETD3;SETD3	14	99928727	Body;Body	SETD3
814	cg10569615	-3.27908587369673	-0.000469069486290857	0.000143048857016374	0.00109334675764036	0.637800720499027	FALSE	1	No	TRIM36;TRIM36;TRIM36;TRIM36;TRIM36;TRIM36	5	114515936	1stExon;1stExon;1stExon;5'UTR;5'UTR;5'UTR	TRIM36
815	cg25937064	-3.27895241829958	-0.00466172006602438	0.00142171019012282	0.00109385597387008	0.637800720499027	FALSE	1	No	TULP1	6	35474064	Body	TULP1
816	cg15403961	3.27895179952414	0.018233844995569	0.00556087619165833	0.0010938583353992	0.637800720499027	FALSE	1	No	GALNTL6	4	173905761	Body	BC137484
817	cg26279025	-3.27888571425654	-0.0167029814803221	0.00509410297763591	0.00109411057410429	0.637800720499027	FALSE	1	No	IL11	19	55882154	TSS1500	IL11
818	cg16043190	3.27850644361369	0.00260277561636982	0.000793890651470229	0.00109555924265629	0.637800720499027	FALSE	1	No	CNOT6L	4	78741143	TSS1500	CNOT6L
819	cg14491051	-3.27791130850295	-0.00531253434727941	0.00162070716602326	0.00109783601453243	0.637800720499027	FALSE	1	No	RDBP	6	31922649	Body	RDBP
820	cg05166473	3.27772489540331	0.0143076759576144	0.00436512410717554	0.00109855006507171	0.637800720499027	FALSE	1	No	BANP;BANP	16	88103629	Body;Body	BANP
821	cg02159489	3.27748238863478	0.0913084420034261	0.0278593234612193	0.00109947962514085	0.637800720499027	FALSE	1	No		17	79459563		ACTG1
822	cg15649193	-3.27736203503993	-0.000598127165288422	0.000182502622198446	0.00109994122677544	0.637800720499027	FALSE	1	No	TECR;MIR639;TECR	19	14640403	5'UTR;Body;1stExon	TECR
823	cg13755023	3.27715079798103	0.00225390928271316	0.000687764897514553	0.0011007518351999	0.637800720499027	FALSE	1	No	LRRC6	8	133687491	Body	LRRC6
824	cg16017800	3.27669652882314	0.0120195939508107	0.00366820480477258	0.00110249693925055	0.637800720499027	FALSE	1	No	ARID1B;ARID1B;ARID1B	6	157184114	Body;Body;Body	ARID1B
825	cg25050372	3.27666162423172	0.00394255333319986	0.00120322260438603	0.00110263113348789	0.637800720499027	FALSE	1	No	GPSM3;NOTCH4	6	32163948	TSS1500;Body	NOTCH4
826	cg25711575	3.27636384264122	0.0051689723878111	0.00157765517997054	0.00110377660056153	0.637800720499027	FALSE	1	No	PDE11A;PDE11A;PDE11A	2	178937477	5'UTR;1stExon;Body	PDE11A
827	cg23179321	3.27452397357567	0.00727688398709675	0.00222227231982994	0.00111087845779477	0.637800720499027	FALSE	1	No	C10orf111;RPP38;RPP38;RPP38	10	15138793	Body;TSS1500;TSS1500;TSS1500	C10orf111
828	cg17306706	-3.27412269282444	-0.0159458386629843	0.00487026301669487	0.0011124330074051	0.637800720499027	FALSE	1	No	FBXW9	19	12800019	3'UTR	FBXW9
829	cg13551263	3.27390459152539	0.0187332740814326	0.0057219975590994	0.00111327877061963	0.637800720499027	FALSE	1	No	KCNT1	9	138662115	Body	KCNT1
830	cg12033014	3.27372274862689	0.00689677402658129	0.00210670681549744	0.0011139843847933	0.637800720499027	FALSE	1	No	FGFR4;FGFR4	5	176514432	5'UTR;5'UTR	FGFR4
831	cg04181181	3.27265071838054	0.00128098345667195	0.000391420767721231	0.00111815266784397	0.637800720499027	FALSE	1	No	MXI1;MXI1;MXI1	10	111986029	Body;1stExon;5'UTR	MXI1
832	cg05429359	-3.27235685688566	-0.00382608681968261	0.00116921441854112	0.00111929778529032	0.637800720499027	FALSE	1	No	ABCB8	7	150725385	TSS200	ABCB8
833	cg01729739	-3.27178564740886	-0.00775361209259165	0.00236984109846324	0.00112152677995577	0.637800720499027	FALSE	1	No	SRRM2	16	2810175	Body	SRRM2
834	cg15709446	3.27161489219204	0.01321823335218	0.00404027790181734	0.00112219390532647	0.637800720499027	FALSE	1	No	LOC154449	6	170571365	Body	LOC154449
835	cg11659918	3.27135091326219	0.00427333766287773	0.00130629143011025	0.00112322597102257	0.637800720499027	FALSE	1	No	RASGEF1B	4	82373104	Body	RASGEF1B
836	cg05661333	-3.27111207418923	-0.00267286302988876	0.000817111419379065	0.00112416050636087	0.637800720499027	FALSE	1	No	GABBR1;GABBR1	6	29600200	5'UTR;5'UTR	GABBR1
838	cg18762500	3.2709419074281	0.0126360423822177	0.00386312039156734	0.00112482677843333	0.637800720499027	FALSE	1	No		6	67658480		LOC648232
839	cg26638341	-3.2702124992938	-0.0211880754053674	0.00647911272125066	0.00112768685529099	0.637800720499027	FALSE	1	No	ATP8B3	19	1800126	Body	ATP8B3
840	cg18083008	-3.27016171387245	-0.00750369207428102	0.00229459358002064	0.00112788624030679	0.637800720499027	FALSE	1	No	LRRK1	15	101557551	Body	LRRK1
841	cg13369206	-3.27012001833912	-0.000911708250512861	0.000278799629799494	0.00112804996257753	0.637800720499027	FALSE	1	No	RNASEH1	2	3606108	TSS200	LOC100506054
842	cg25777640	3.26975230997705	0.00233652516864808	0.000714587818018694	0.0011294947650348	0.637800720499027	FALSE	1	No	ELOF1	19	11670275	TSS1500	BC039523
843	cg17214023	-3.26947334647198	-0.00876104270938036	0.00267964952790768	0.00113059201403197	0.637800720499027	FALSE	1	No		2	10176748		KLF11
844	cg04808179	3.26886885251697	0.00557549291023905	0.00170563371055588	0.0011329730634151	0.637800720499027	FALSE	1	No	NDRG4;NDRG4;NDRG4	16	58529306	Body;Body;Body	NDRG4
845	cg21411812	3.26872645120581	0.00887897531168171	0.00271634088817874	0.00113353464554114	0.637800720499027	FALSE	1	No		8	67875646		TCF24
846	cg12219496	3.26868095561572	0.00556101391827781	0.00170130214413364	0.00113371411895617	0.637800720499027	FALSE	1	No	WDFY3;WDFY3	4	85604949	TSS1500;Body	WDFY3
847	cg03609427	3.26864687445799	0.00872932675009489	0.00267062398765312	0.00113384858135993	0.637800720499027	FALSE	1	No	SUNC1;SUNC1	7	48068758	TSS200;TSS200	SUN3
848	cg20646500	3.26830791046926	0.0254656514212314	0.00779169286334931	0.00113518672043328	0.637800720499027	FALSE	1	No	UBR2	6	42536105	Body	UBR2
849	cg08642325	3.26777215515514	0.00134693146427112	0.000412186468431174	0.00113730472295672	0.637800720499027	FALSE	1	No	PPP2R2A;PPP2R2A	8	26149300	1stExon;5'UTR	PPP2R2A
850	cg00487232	-3.26754481213007	-0.0105331813196312	0.00322357669909499	0.00113820458441499	0.637800720499027	FALSE	1	No	ZNF397OS;ZNF397OS	18	32847642	5'UTR;5'UTR	ZNF397
851	cg18113151	3.26609053039868	0.00494642112308464	0.00151447765364938	0.00114397649540662	0.637800720499027	FALSE	1	No	LIFR	5	38596133	TSS1500	LIFR
852	cg14115756	-3.26485345245213	-0.0115526591875887	0.003538492418063	0.00114890767358793	0.637800720499027	FALSE	1	No	GPR21;RABGAP1	9	125795935	TSS1500;Body	GPR21
853	cg03427636	3.26442661064626	0.0114401740522931	0.00350449724156252	0.00115061369278863	0.637800720499027	FALSE	1	No		11	116981249		SIK3
854	cg09858782	-3.26379764023761	-0.0140054337529317	0.00429114647926275	0.00115313186477034	0.637800720499027	FALSE	1	No	MGMT	10	131406583	Body	MGMT
855	cg05348421	-3.26358059850872	-0.0111929236704146	0.00342964524164937	0.00115400200602764	0.637800720499027	FALSE	1	No	CRK;CRK	17	1359962	TSS1500;TSS1500	CRK
856	cg13745881	3.262868362722	0.00173977800550164	0.000533205085862016	0.00115686170235514	0.637800720499027	FALSE	1	No	SYVN1;SYVN1	11	64902777	TSS1500;TSS1500	SYVN1
857	cg20225246	3.26266668821843	0.0111894411743526	0.00342953854733551	0.00115767263678998	0.637800720499027	FALSE	1	No	DOT1L	19	2200020	Body	DOT1L
858	cg05866308	3.26261310845246	0.012441426075285	0.00381333172574247	0.0011578881698645	0.637800720499027	FALSE	1	No		7	157280523		PTPRN2
859	cg15633603	-3.26191848196519	-0.00993501722044784	0.00304575889170055	0.00116068578096676	0.637800720499027	FALSE	1	No		2	190399258		SLC40A1
860	cg01620077	-3.26165458212715	-0.0077034976735128	0.00236183736798052	0.00116175027870446	0.637800720499027	FALSE	1	No	PGK2	6	49755009	TSS200	PGK2
861	cg03835755	-3.26165435426055	-0.0126354529873255	0.00387393991359642	0.00116175119824482	0.637800720499027	FALSE	1	No	NAB1	2	191519599	5'UTR	NAB1
862	cg09001226	-3.26148715998223	-0.0205415982536994	0.00629823060649772	0.0011624260812618	0.637800720499027	FALSE	1	No	PBX2	6	32155082	Body	PBX2
863	cg09165041	3.26099662167315	0.0136819226393836	0.0041956261311193	0.0011644082448892	0.637800720499027	FALSE	1	No	LOC728448	1	40025882	TSS1500	PPIEL
864	cg14041812	-3.26060896170191	-0.0318296528684967	0.00976187369977751	0.00116597691238489	0.637800720499027	FALSE	1	No	PALLD;PALLD;PALLD	4	169645874	Body;Body;Body	PALLD
865	cg07485685	-3.26057519887226	-0.00074329345822176	0.00022796390602457	0.00116611362640894	0.637800720499027	FALSE	1	No	FKBP5;LOC285847	6	35696061	5'UTR;Body	FKBP5
867	cg12891692	3.26011860624788	0.00682943536716304	0.00209484260912309	0.00116796394107128	0.637800720499027	FALSE	1	No	NEURL1B	5	172113714	Body	NEURL1B
868	cg00685314	3.26002005384864	0.0104623519990537	0.00320929068724664	0.00116836367546352	0.637800720499027	FALSE	1	No	CIT	12	120307689	Body	CIT
869	cg10024876	3.25962057098058	0.00505195646635986	0.00154986028476317	0.00116998529975662	0.637800720499027	FALSE	1	No		3	69592049		FRMD4B
870	cg08862890	-3.2593959323285	-0.000789509235905861	0.000242225630852352	0.00117089809273896	0.637800720499027	FALSE	1	No	DOCK2	5	169064451	Body	DOCK2
871	cg13219301	-3.25870399021323	-0.00983791911523316	0.0030189667870353	0.00117371386484873	0.637800720499027	FALSE	1	No	C3orf26;FILIP1L;MIR548G;FILIP1L	3	99671022	Body;5'UTR;Body;5'UTR	MIR3921
872	cg04188937	-3.25836753514707	-0.0133811363309136	0.00410669950107689	0.00117508529142018	0.637800720499027	FALSE	1	No		5	3101614		LOC285577
873	cg05178226	3.25822633927871	0.00520271609119223	0.00159679394536599	0.00117566126268762	0.637800720499027	FALSE	1	No		6	10838284		MAK
875	cg07331725	-3.25802661207636	-0.00943699015450111	0.00289653562666477	0.00117647644354433	0.637800720499027	FALSE	1	No	SERPINB5	18	61157478	Body	SERPINB5
877	cg18105709	-3.25763622916907	-0.011180479865706	0.00343208359656469	0.00117807129176547	0.637800720499027	FALSE	1	No	C10orf71;C10orf71	10	50534403	Body;Body	C10orf71
878	cg22882446	-3.25756344325264	-0.00970289151712342	0.00297857330675199	0.00117836886857124	0.637800720499027	FALSE	1	No	SIK2	11	111495638	Body	SIK2
880	cg21176488	3.25696475471399	0.00836459240298118	0.00256821704652304	0.00118081917963022	0.637800720499027	FALSE	1	No	LPP;LPP;LPP	3	188251742	Body;Body;Body	LPP
881	cg11504897	3.25672259651139	0.00217128649502041	0.000666709070445946	0.00118181162362707	0.637800720499027	FALSE	1	No	NRN1;NRN1	6	6007412	5'UTR;1stExon	NRN1
883	cg19127283	3.25629963863725	0.0031156977394526	0.000956821572094793	0.00118354689703717	0.637800720499027	FALSE	1	No	TRIM71	3	32859407	TSS200	TRIM71
884	cg06226384	3.25628835578238	0.0190632697953322	0.00585429412646472	0.00118359321960753	0.637800720499027	FALSE	1	No	CACNG5;CACNG5	17	64873351	TSS200;TSS200	CACNG5
885	cg27551169	3.25620949543005	0.00590253126653069	0.0018127000964817	0.00118391703331832	0.637800720499027	FALSE	1	No	ALPK3	15	85383124	Body	ALPK3
886	cg15088002	-3.2552919034181	-0.0169256685734341	0.00519943190214735	0.00118769085367131	0.637800720499027	FALSE	1	No	ROBO1;ROBO1;ROBO1;ROBO1	3	78944334	Body;Body;Body;Body	ROBO1
887	cg21919790	3.25516057762144	0.00177589803847969	0.000545563881145717	0.00118823187316965	0.637800720499027	FALSE	1	No	OTOP2	17	72926781	Body	OTOP2
888	cg21209364	3.25476664436041	0.00172001735066046	0.000528461035337438	0.00118985611903626	0.637800720499027	FALSE	1	No	ZNF782	9	99616394	TSS200	ZNF782
889	cg18315695	3.25466154078167	0.00242972057845164	0.000746535560766203	0.00119028982411874	0.637800720499027	FALSE	1	No	HSPA1A;HSPA1L	6	31782898	TSS1500;TSS200	HSPA1L
891	cg06873027	3.25366460246456	0.00195664282239989	0.00060136586325394	0.00119441092912279	0.637800720499027	FALSE	1	No	STAU1;STAU1;STAU1;STAU1;STAU1	20	47804961	TSS200;TSS200;TSS200;TSS200;TSS200	STAU1
892	cg09699593	3.25331580277836	0.0070476433707943	0.00216629549605223	0.00119585590053197	0.637800720499027	FALSE	1	No	FAM178A;FAM178A	10	102699066	Body;Body	FAM178A
893	cg08724371	-3.25318378076628	-0.00493866557607402	0.00151810223734447	0.0011964032498301	0.637800720499027	FALSE	1	No		15	91442212		FES
894	cg13057506	3.25298719216626	0.0160120162705871	0.00492225001965783	0.00119721871522266	0.637800720499027	FALSE	1	No		15	42064259		MGA
895	cg15916061	-3.25292864549481	-0.0131160959039042	0.00403208841425696	0.00119746167097396	0.637800720499027	FALSE	1	No	SLC17A4	6	25754219	TSS1500	SLC17A4
896	cg17761538	3.25258785239043	0.0119316674916862	0.00366836132740187	0.00119887679347277	0.637800720499027	FALSE	1	No	MGC70857;LRRC24	8	145753477	Body;TSS1500	C8orf82
897	cg27311647	-3.25231656323156	-0.00876497929416386	0.00269499574342014	0.00120000441175836	0.637800720499027	FALSE	1	No	TRIM39;TRIM39	6	30309124	Body;Body	TRIM39
898	cg08492173	-3.25202577465339	-0.0138934827584957	0.0042722548101503	0.00120121416998677	0.637800720499027	FALSE	1	No	IRX1	5	3597311	Body	IRX1
899	cg13386634	3.25169479099923	0.0119314076543146	0.00366928891584199	0.00120259252441908	0.637800720499027	FALSE	1	No	WDR27	6	169951905	Body	WDR27
900	cg04672785	-3.25164658590986	-0.0161389226181099	0.00496330772478276	0.00120279339269478	0.637800720499027	FALSE	1	No	CATSPER1	11	65792781	1stExon	CATSPER1
901	cg02602352	3.25111558402005	0.0124175758993742	0.00381948152209946	0.00120500810837097	0.637800720499027	FALSE	1	No	IL34	16	70688171	Body	IL34
902	cg00492070	-3.25100207898689	-0.0157660476667178	0.00484959630405126	0.00120548200741563	0.637800720499027	FALSE	1	No	CD47;CD47;CD47	3	107810716	TSS1500;TSS1500;TSS1500	CD47
903	cg16906733	3.2505153123287	0.00883034750085467	0.00271659926269614	0.00120751628200757	0.637800720499027	FALSE	1	No		19	9941989		UBL5
904	cg01601639	3.25032488832205	0.00998582217760713	0.00307225355024808	0.00120831295837655	0.637800720499027	FALSE	1	No		12	24901377		BCAT1
905	cg06873498	-3.249984755659	-0.0115161231534214	0.00354343912948178	0.0012097371813122	0.637800720499027	FALSE	1	No	KIAA0182;KIAA0182	16	85652969	5'UTR;Body	KIAA0182
906	cg23650353	-3.24988542931455	-0.00712935326042924	0.00219372449136858	0.00121015337933231	0.637800720499027	FALSE	1	No	ARHGAP10	4	148993643	3'UTR	ARHGAP10
907	cg00643145	-3.24976523817846	-0.00972487813059155	0.00299248635450433	0.00121065718240675	0.637800720499027	FALSE	1	No		16	11482317		RMI2
910	cg07745434	3.24913926070648	0.00323748189710243	0.000996412168679555	0.00121328422152744	0.637800720499027	FALSE	1	No	CHST13	3	126243401	Body	CHST13
911	cg20425447	3.24895995032242	0.00254925754894373	0.00078463803430102	0.00121403770495259	0.637800720499027	FALSE	1	No		22	46973180		CELSR1
912	cg18217172	-3.2486862993622	-0.000338186420584947	0.000104099438795103	0.00121518845362173	0.637800720499027	FALSE	1	No	REPS1;REPS1;REPS1;REPS1	6	139309321	1stExon;5'UTR;5'UTR;1stExon	REPS1
913	cg07790939	3.24724552418556	0.00999013455220194	0.0030764949794511	0.00122126382748843	0.639031432737564	FALSE	1	No	SCIN;SCIN	7	12629127	Body;TSS200	SCIN
914	cg00614413	3.24625606448981	0.0141341551930159	0.00435398653471201	0.00122545239213255	0.639031432737564	FALSE	1	No	PTPRS;PTPRS;PTPRS;PTPRS	19	5286594	5'UTR;5'UTR;5'UTR;5'UTR	PTPRS
916	cg04436083	-3.24578484724861	-0.0038222762720425	0.00117761233474319	0.00122745181167296	0.639031432737564	FALSE	1	No	DHX15	4	24567220	Body	DHX15
917	cg26466773	-3.24530027954258	-0.0110977200546258	0.0034196281079389	0.00122951102705768	0.639031432737564	FALSE	1	No	TAF1C;TAF1C	16	84211947	3'UTR;3'UTR	DNAAF1
918	cg06033659	3.24519369949453	0.00960016092096101	0.0029582705409715	0.00122996437761196	0.639031432737564	FALSE	1	No	COL9A3	20	61447661	TSS1500	COL9A3
919	cg25465344	-3.24442981520299	-0.00470119837428874	0.00144900603251133	0.0012332181787108	0.639031432737564	FALSE	1	No	IL7	8	79713763	Body	IL7
922	cg01894038	3.24391674198808	0.0137619228309815	0.00424237855825711	0.00123540810865108	0.639031432737564	FALSE	1	No		11	77741873		KCTD14
924	cg19863592	-3.24170051740328	-0.0106214540717322	0.00327650688726803	0.00124490894359957	0.639031432737564	FALSE	1	No	GLT1D1	12	129338841	Body	GLT1D1
925	cg00647246	-3.24166603289719	-0.0139575705988691	0.00430567814735519	0.00124505730961264	0.639031432737564	FALSE	1	No		7	157071437		UBE3C
926	cg09657982	3.24157548125333	0.00733158584633313	0.0022617353471277	0.00124544697657414	0.639031432737564	FALSE	1	No		6	1424677		FOXF2
927	cg25683325	-3.24076357762188	-0.00843023547042905	0.00260131147135864	0.0012489458520161	0.639031432737564	FALSE	1	No	CD1D	1	158151058	Body	CD1D
928	cg23937582	-3.24058459626504	-0.0141791451166834	0.00437548988322221	0.00124971838963728	0.639031432737564	FALSE	1	No	CASZ1;CASZ1	1	10757902	5'UTR;5'UTR	CASZ1
929	cg13808420	3.23996773254471	0.00477476334234479	0.00147370706639558	0.00125238434941183	0.639031432737564	FALSE	1	No	METTL5;METTL5	2	170681271	5'UTR;1stExon	METTL5
930	cg23542308	3.23994305966294	0.00257072214237638	0.000793446704166405	0.00125249108997113	0.639031432737564	FALSE	1	No	CRIP2	14	105940762	TSS1500	CRIP2
932	cg02571534	-3.23928471943117	-0.0131391198664264	0.00405617937429521	0.00125534233213077	0.639031432737564	FALSE	1	No	LCTL	15	66858375	TSS1500	LCTL
933	cg12582607	3.23925839813548	0.00211562475364131	0.000653120095284483	0.00125545645325305	0.639031432737564	FALSE	1	No	HSPA2	14	65007035	TSS200	HSPA2
934	cg13257812	-3.23848340168993	-0.000563596720352191	0.000174031066535061	0.00125882090736605	0.639031432737564	FALSE	1	No		3	27525884		SLC4A7
935	cg01180167	-3.23784065365567	-0.0149985589176589	0.00463227209798754	0.00126161756448402	0.639031432737564	FALSE	1	No	DLG2;DLG2	11	84620643	Body;Body	DLG2
936	cg26919332	3.23776677918758	0.0137512129444604	0.00424712892628753	0.00126193936731601	0.639031432737564	FALSE	1	No		7	160752		AK024243
937	cg14381712	-3.23741160985632	-0.0108369716988891	0.0033474185568174	0.00126348757265322	0.639031432737564	FALSE	1	No	VPS13D;VPS13D	1	12546623	Body;Body	SNORA59B
939	cg05726274	3.23668919704602	0.0166785083855734	0.00515295333292893	0.00126664203931133	0.639031432737564	FALSE	1	No		16	65783443		LOC283867
941	cg15044121	-3.23640483140619	-0.0247702177148807	0.00765362153538691	0.00126788573940937	0.639031432737564	FALSE	1	No	WDFY4;LRRC18	10	50122387	Body;TSS200	LRRC18
942	cg16628243	3.23607937163365	0.00216122254688276	0.000667852144118371	0.00126931055508433	0.639031432737564	FALSE	1	No	CENPJ;CENPJ	13	25497050	5'UTR;1stExon	CENPJ
943	cg16457413	-3.23604816691926	-0.00852680320460762	0.00263494322852592	0.00126944724259444	0.639031432737564	FALSE	1	No	TWF2	3	52269736	Body	TWF2
944	cg10249734	-3.23503423700443	-0.0166583417570713	0.00514935562861202	0.00127389602566971	0.639031432737564	FALSE	1	No	SECTM1	17	80292079	TSS200	SECTM1
946	cg20208009	-3.23444482105241	-0.00983986264939423	0.00304221070192583	0.00127648880947044	0.639031432737564	FALSE	1	No	ARVCF	22	19974048	Body	ARVCF
948	cg05124308	3.23398591592539	0.00422693090582666	0.00130703441997432	0.00127851086802291	0.639031432737564	FALSE	1	No	TMEM200B	1	29450569	TSS200	TMEM200B
949	cg15701203	-3.23379997272471	-0.00564636646432918	0.00174604691445145	0.00127933102667979	0.639031432737564	FALSE	1	No	AKT2	19	40737740	3'UTR	AKT2
950	cg25840545	3.23304750620747	0.0146184305463784	0.00452156379339026	0.00128265498017532	0.639031432737564	FALSE	1	No		10	133775473		PPP2R2D
952	cg11040363	3.2320250555233	0.0115731187088507	0.00358076392046313	0.00128718436857475	0.639031432737564	FALSE	1	No		3	89576478		EPHA3
953	cg13073186	-3.2319848976984	-0.00587402457939121	0.00181746659261134	0.00128736256666081	0.639031432737564	FALSE	1	No		13	112728349		SOX1
955	cg18493677	-3.22968738191319	-0.0108201258471112	0.00335020841574505	0.00129759574664486	0.639031432737564	FALSE	1	No	TRPV3	17	3416525	3'UTR	TRPV3
957	cg14017904	3.22928101007009	0.00829180432093477	0.00256769364297435	0.00129941354650023	0.639031432737564	FALSE	1	No		14	106230823		FLJ00385
958	cg00911318	3.22832808144624	0.00605054506645234	0.0018742038955786	0.00130368546890078	0.639031432737564	FALSE	1	No	CLP1;CLP1	11	57423923	TSS1500;TSS1500	CLP1
960	cg15835808	3.2278805698598	0.00831461748503612	0.00257587519274211	0.00130569611582198	0.639031432737564	FALSE	1	No	RPL36;RPL36	19	5690059	TSS1500;TSS1500	RPL36
961	cg00089464	3.22775504222357	0.00519596364598687	0.00160977632379669	0.00130626061999074	0.639031432737564	FALSE	1	No	LOC285830;LOC285830	6	29717223	TSS1500;TSS1500	HLA-F-AS1
962	cg08444060	3.22758834078975	0.00196679121470962	0.000609368670054239	0.00130701063374413	0.639031432737564	FALSE	1	No	RSF1;C11orf67	11	77531885	TSS200;TSS1500	RSF1
963	cg05238276	-3.2266195287101	-0.00602083614694391	0.00186598887577887	0.00131137734780861	0.639031432737564	FALSE	1	No		10	130084439		AK124226
964	cg07869232	3.22652670353972	0.0116921131472319	0.00362374597253599	0.00131179644502154	0.639031432737564	FALSE	1	No	RASA3	13	114790349	Body	RASA3
965	cg01417669	-3.22644343421146	-0.00986963945460815	0.00305898418982209	0.00131217250386846	0.639031432737564	FALSE	1	No	FKBP1B;FKBP1B	2	24273454	Body;Body	FKBP1B
966	cg09660867	3.22630158406599	0.00991136743784016	0.00307205237315391	0.00131281335352163	0.639031432737564	FALSE	1	No	LOC728264	5	148785816	TSS1500	MIR143HG
967	cg12354227	3.22610134353852	0.0112206334424662	0.00347807841341988	0.00131371849156117	0.639031432737564	FALSE	1	No		X	64757838		LAS1L
968	cg02063488	3.22585517324845	0.00944580619983851	0.00292815569594419	0.00131483203466736	0.639031432737564	FALSE	1	No	FBXO41	2	73496909	Body	FBXO41
969	cg06761920	-3.22542954936701	-0.0128999097374332	0.00399943931187856	0.001316759389624	0.639031432737564	FALSE	1	No	OR2B11	1	247614873	1stExon	OR2B11
975	cg06777902	3.22389329230549	0.0131369709613938	0.00407487772400781	0.00132373778590534	0.639031432737564	FALSE	1	No	FANK1	10	127622996	Body	FANK1
976	cg00940007	-3.22354881502999	-0.0105134968238297	0.0032614666093499	0.0013253072491565	0.639031432737564	FALSE	1	No		15	41216731		DLL4
977	cg09716545	-3.22332326960223	-0.0188230553850821	0.00583964244684799	0.00132633578229379	0.639031432737564	FALSE	1	No	CDH4	20	60448883	Body	CDH4
979	cg22303084	3.22293120765505	0.00212428434553691	0.000659115633771937	0.00132812542154419	0.639031432737564	FALSE	1	No	SERPINB8;SERPINB8;SERPINB8	18	61637694	5'UTR;5'UTR;5'UTR	SERPINB8
981	cg25996061	-3.22273155853715	-0.0106081679810082	0.00329166974919358	0.00132903761464828	0.639031432737564	FALSE	1	No		2	42328001		PKDCC
982	cg25262147	-3.22217471107012	-0.00982492149505457	0.00304915852678628	0.00133158490250792	0.639031432737564	FALSE	1	No	TSPAN18	11	44837968	5'UTR	TSPAN18
983	cg08776619	3.22208671522607	0.0118758066509073	0.00368575016767481	0.00133198785058821	0.639031432737564	FALSE	1	No	HHATL;HHATL	3	42743921	5'UTR;TSS1500	HHATL
984	cg05430886	-3.22195795843321	-0.00598582316726063	0.00185782162414417	0.00133257765323724	0.639031432737564	FALSE	1	No	SMPD3	16	68479922	5'UTR	SMPD3
985	cg10444928	-3.22166575045013	-0.00611897022044198	0.00189931876687923	0.00133391708088541	0.639031432737564	FALSE	1	No	SETDB1;SETDB1;SETDB1	1	150902534	Body;Body;Body	SETDB1
986	cg20786221	3.22165536997151	0.00277968462637145	0.00086281253180598	0.00133396468597868	0.639031432737564	FALSE	1	No	CCT6P1	7	65215780	TSS1500	LOC441242
987	cg24869195	3.22147501550899	0.00185545403475225	0.00057596412383136	0.00133479204612468	0.639031432737564	FALSE	1	No	BDH1;BDH1;BDH1	3	197282220	5'UTR;5'UTR;5'UTR	BDH1
988	cg25698777	3.22136567444339	0.000417634107517497	0.000129645048008919	0.00133529386958641	0.639031432737564	FALSE	1	No	FAM91A1	8	124780690	TSS200	FAM91A1
989	cg22427475	3.22095705473848	0.0076270468236863	0.00236794427683096	0.00133717078407073	0.639031432737564	FALSE	1	No	C1orf173	1	75139470	TSS200	C1orf173
991	cg27539546	-3.22043398391052	-0.00266843472349564	0.000828594759845194	0.00133957696719292	0.639031432737564	FALSE	1	No	SEZ6L2;SEZ6L2;ASPHD1;SEZ6L2;SEZ6L2	16	29911634	TSS1500;TSS1500;TSS1500;TSS1500;TSS1500	ASPHD1
992	cg16079865	3.22042965363541	0.0112099785374392	0.00348089532860458	0.00133959690363017	0.639031432737564	FALSE	1	No	STK25	2	242435925	Body	STK25
993	cg11549975	3.22034694558046	0.00424732089079273	0.00131890164711031	0.00133997774132503	0.639031432737564	FALSE	1	No	KIAA1919	6	111580469	TSS200	KIAA1919
994	cg10456628	3.21959319093689	0.0226198971372467	0.00702570039001244	0.00134345309768483	0.639031432737564	FALSE	1	No		16	89302571		DQ583205
995	cg20689661	3.21952595923252	0.00825011987297941	0.00256252627792015	0.00134376348913603	0.639031432737564	FALSE	1	No	MAD1L1;MAD1L1;MAD1L1	7	2148808	Body;Body;Body	MAD1L1
996	cg21051308	-3.21942379613996	-0.0166163338513646	0.00516127571377442	0.0013442352767287	0.639031432737564	FALSE	1	No	PRAM1	19	8555733	Body	PRAM1
999	cg21544805	3.21797290544517	0.0177895120321085	0.00552817334229466	0.00135095201963491	0.639031432737564	FALSE	1	No		1	8334656		SLC45A1
1000	cg16430909	3.21778185745415	0.00447417594260102	0.00139045346788701	0.00135183876391823	0.639031432737564	FALSE	1	No	SLC16A9	10	61469845	TSS200	SLC16A9
1001	cg01026898	3.21761403558927	0.0116651150461968	0.00362539288962932	0.00135261814864808	0.639031432737564	FALSE	1	No	LOC221122	11	44995262	TSS200	LOC221122
1002	cg10283690	-3.2170337595194	-0.000337400861002275	0.000104879490308078	0.0013553162223428	0.639031432737564	FALSE	1	No	HNRNPU;HNRNPU	1	245027135	1stExon;1stExon	HNRNPU
1003	cg19808829	3.2169993985574	0.00242366517710416	0.000753393108556691	0.001355476144301	0.639031432737564	FALSE	1	No	IMP3	15	75932673	TSS200	IMP3
1004	cg14939641	3.21538252151774	0.0156073899610486	0.00485397611531506	0.00136302112751027	0.639031432737564	FALSE	1	No		19	11043850		C19orf52
1005	cg25353652	-3.21512083339649	-0.00224309438061705	0.000697670319982161	0.0013642459108639	0.639031432737564	FALSE	1	No	C19orf25	19	1479569	TSS1500	C19orf25
1006	cg22360318	-3.21480761661042	-0.00847230560665915	0.00263540050200331	0.00136571320221437	0.639031432737564	FALSE	1	No	GAS7	17	10030599	Body	GAS7
1007	cg05152925	-3.21450339171964	-0.000489330796180671	0.000152225938675677	0.00136713976665682	0.639031432737564	FALSE	1	No	FKBP3;FANCM;FKBP3	14	45603667	1stExon;TSS1500;5'UTR	FKBP3
1008	cg11164162	3.21419423562799	0.0119249771808417	0.00371009849020895	0.00136859086533619	0.639031432737564	FALSE	1	No	MIR202	10	135061171	TSS200	MIR202
1011	cg16904686	3.21355516844325	0.0183392428371756	0.00570683927174017	0.00137159499554007	0.639031432737564	FALSE	1	No	ATPAF1;ATPAF1	1	47133294	Body;Body	ATPAF1
1012	cg02118627	3.213380956548	0.00829127655320896	0.00258023454589584	0.00137241498828598	0.639031432737564	FALSE	1	No		9	132500478		PTGES
1013	cg04165859	-3.21241074863787	-0.00897801658126395	0.0027947909790399	0.00137698992520013	0.639031432737564	FALSE	1	No		14	104862559		AX746996
1015	cg07499673	3.21165339886388	0.0172964845649614	0.0053855389784838	0.00138057093838429	0.639031432737564	FALSE	1	No		16	85181016		LOC400548
1016	cg26841048	-3.21164071073408	-0.0165909206460632	0.0051658706998614	0.00138063100551699	0.639031432737564	FALSE	1	No	HOXB2	17	46622454	TSS200	HOXB2
1017	cg07705964	3.21104007484254	0.00205875376900256	0.000641148575233374	0.00138347725321506	0.639031432737564	FALSE	1	No	MGST2;MGST2	4	140586988	1stExon;5'UTR	MGST2
1018	cg16047348	-3.21004731167238	-0.002033008719047	0.000633326715047024	0.00138819357577426	0.639031432737564	FALSE	1	No	MYO1D	17	31204231	TSS1500	MYO1D
1019	cg13325666	3.21004194053627	0.0035039712970341	0.00109156558136705	0.00138821913280903	0.639031432737564	FALSE	1	No	MLLT4;C6orf124;MLLT4;MLLT4	6	168227843	1stExon;TSS1500;1stExon;1stExon	MLLT4
1020	cg14189614	-3.208915845509	-0.00980992753503121	0.00305708470004303	0.00139358695071745	0.639031432737564	FALSE	1	No	SLC45A2;SLC45A2	5	33984660	1stExon;1stExon	SLC45A2
1021	cg14990643	3.20882183428348	0.0143968018297579	0.00448663172131917	0.00139403594548406	0.639031432737564	FALSE	1	No	PCDH21	10	85956936	Body	CDHR1
1023	cg11937849	-3.20836751351276	-0.0086675621650011	0.00270154903654139	0.00139620765239738	0.639031432737564	FALSE	1	No		3	76292114		ROBO2
1024	cg10634568	3.2080524350409	0.0155939472356649	0.0048608766693884	0.00139771560019726	0.639031432737564	FALSE	1	No		2	30186753		ALK
1025	cg24481381	3.207369291755	0.00373343755197859	0.0011640186122552	0.00140099025588419	0.639031432737564	FALSE	1	No	FAM46B	1	27339413	TSS200	FAM46B
1026	cg26673775	-3.20721859992667	-0.000700115392742152	0.00021829363073604	0.00140171355275486	0.639031432737564	FALSE	1	No	GNAI2	3	50273532	TSS200	GNAI2
1027	cg24631845	3.20717692134421	0.00794044482552648	0.00247583623238297	0.0014019136642475	0.639031432737564	FALSE	1	No		7	1552941		INTS1
1028	cg19840285	-3.20695765004503	-0.00825016547394731	0.0025725832312851	0.00140296688698738	0.639031432737564	FALSE	1	No	OTUD6A	X	69282140	TSS200	OTUD6A
1029	cg07227102	3.20690045682486	0.00699632166968148	0.00218164603606328	0.00140324172257811	0.639031432737564	FALSE	1	No	MUC2	11	1092135	Body	MUC2
1031	cg16652521	-3.20680666211853	-0.00642072275777134	0.00200221698227656	0.00140369255019344	0.639031432737564	FALSE	1	No		2	205303100		PARD3B
1035	cg20428375	3.20536195113045	0.00129245217847703	0.000403215673668682	0.0014106535340475	0.639031432737564	FALSE	1	No	KIAA1731	11	93394679	TSS200	KIAA1731
1036	cg05390452	3.20526725424117	0.00582410830039477	0.00181704296036107	0.0014111109196857	0.639031432737564	FALSE	1	No		1	158083569		hCG_1995134
1037	cg06009497	-3.20472976327854	-0.00832357645575954	0.00259727873193409	0.00141370959627979	0.639031432737564	FALSE	1	No	GPR124	8	37695050	Body	BRF2
1038	cg12389397	-3.20453939436613	-0.00813323291609943	0.00253803492957471	0.00141463105721337	0.639031432737564	FALSE	1	No		1	110313543		EPS8L3
1039	cg05025332	-3.20418428441982	-0.0145737126354603	0.00454833784259047	0.0014163514132356	0.639031432737564	FALSE	1	No		2	65165160		LOC400958
1040	cg09182044	3.20416602163736	0.00875814462646792	0.0027333616820493	0.00141643994085773	0.639031432737564	FALSE	1	No	LRRC23;LRRC23;LRRC23	12	7013612	TSS1500;TSS1500;TSS1500	LRRC23
1041	cg16531585	3.20385367409176	0.00119369933472288	0.000372582351177845	0.00141795481645557	0.639031432737564	FALSE	1	No	MYLK;MYLK;MYLK;MYLK	3	123603306	TSS200;TSS200;TSS200;TSS200	MYLK
1043	cg05125875	-3.2034069254217	-0.00366654061430421	0.00114457535357346	0.00142012413497443	0.639031432737564	FALSE	1	No		15	40425922		BMF
1044	cg03492827	-3.20338698330614	-0.00938558291575573	0.00292989356723586	0.00142022104119004	0.639031432737564	FALSE	1	No		7	72838601		FZD9
1045	cg27175634	3.20338247538371	0.00383686870451593	0.00119775541447212	0.00142024294772173	0.639031432737564	FALSE	1	No	AK5;AK5;AK5	1	77748728	Body;5'UTR;1stExon	AK5
1046	cg05989862	-3.2032090748461	-0.00893222423657103	0.00278852364234144	0.00142108583550897	0.639031432737564	FALSE	1	No		11	67896186		CHKA
1047	cg14030268	-3.20318856272329	-0.000492642901915554	0.000153797658885469	0.00142118557405546	0.639031432737564	FALSE	1	No	PDZD8	10	119135296	TSS1500	PDZD8
1048	cg23149492	-3.2031051810149	-0.00093798289582034	0.000292835496436349	0.00142159107748579	0.639031432737564	FALSE	1	No	RBM39;RBM39	20	34330278	TSS200;TSS200	RBM39
1049	cg14291291	-3.20264829754059	-0.0123364890091578	0.00385196495619934	0.00142381489968227	0.639031432737564	FALSE	1	No	ITPR3	6	33656083	Body	SBP1
1050	cg05116424	3.20189701389974	0.00953994689669659	0.00297946712691969	0.00142747866603372	0.639031432737564	FALSE	1	No	TRNP1	1	27324982	3'UTR	TRNP1
1051	cg03008269	3.20180028564023	0.00258201851367146	0.000806427098295781	0.00142795101070724	0.639031432737564	FALSE	1	No	BTBD10	11	13485254	TSS1500	BTBD10
1052	cg12233363	3.20126420348876	0.0100871015699357	0.00315097440534359	0.00143057143263769	0.639031432737564	FALSE	1	No	SIM1	6	100913030	TSS1500	SIM1
1053	cg25182165	3.20125845764804	0.0129453535871933	0.00404383268594446	0.00143059954291553	0.639031432737564	FALSE	1	No	AKAP1	17	55191642	Body	AKAP1
1055	cg04115878	3.2008601207715	0.0298119975145946	0.00931374580261542	0.00143254956396565	0.639031432737564	FALSE	1	No		12	131124403		RIMBP2
1056	cg09160450	3.20068770909349	0.00468400891046579	0.00146343827832938	0.00143339435044198	0.639031432737564	FALSE	1	No		1	183572284		NCF2
1057	cg07218192	3.20036738043934	0.00146116616018315	0.000456562008822426	0.00143496512568224	0.639031432737564	FALSE	1	No	MPP5	14	67707706	TSS1500	MPP5
1058	cg03343534	-3.20028405137072	-0.000541580469046484	0.000169228874797697	0.00143537400168379	0.639031432737564	FALSE	1	No	UTP23	8	117778609	TSS200	EIF3H
1059	cg16945685	3.20005144706363	0.019870560101744	0.00620945020117639	0.00143651590550462	0.639031432737564	FALSE	1	No		11	120038821		TRIM29
1060	cg05457264	-3.19994873234669	-0.000582854452092558	0.000182144934448721	0.00143702042086938	0.639031432737564	FALSE	1	No	KLHL25	15	86338252	TSS200	KLHL25
1061	cg07849805	3.19971202716858	0.00135562485666219	0.000423670894490397	0.00143818369547184	0.639031432737564	FALSE	1	No	C19orf60;C19orf60	19	18699423	TSS200;TSS200	C19orf60
1062	cg06314333	3.19957135993408	0.0068410596512628	0.00213811754190841	0.00143887540888949	0.639031432737564	FALSE	1	No		7	129425532		MIR183
1064	cg16674514	-3.19917232025567	-0.0182483959550741	0.00570409910073732	0.00144083930908344	0.639031432737564	FALSE	1	No	LSM12	17	42145043	TSS200	LSM12
1065	cg00085029	3.19912280684781	0.00125971969099227	0.000393770344888231	0.00144108316520265	0.639031432737564	FALSE	1	No	PRR5L;PRR5L;PRR5L	11	36398393	5'UTR;5'UTR;Body	PRR5L
1066	cg15270813	3.19865234351361	0.010818172072896	0.00338210312065755	0.00144340212454257	0.639031432737564	FALSE	1	No	MMP24	20	33814170	TSS1500	MMP24
1067	cg12478809	3.19812807432086	0.00578904071888575	0.00181013411106592	0.00144599035874453	0.639031432737564	FALSE	1	No	COX5A	15	75230753	TSS1500	COX5A
1068	cg15279616	-3.19710539506469	-0.0071310329872325	0.00223046540731518	0.00145105150642082	0.639031432737564	FALSE	1	No	FRMD1;FRMD1	6	168467854	Body;Body	FRMD1
1069	cg04754196	3.1969303034894	0.00707069710411233	0.00221171449887249	0.0014519196576219	0.639031432737564	FALSE	1	No	CACNA1H;CACNA1H	16	1250620	Body;Body	CACNA1H
1070	cg06579354	3.19691448067685	0.0159563537732441	0.00499117316703004	0.00145199813502097	0.639031432737564	FALSE	1	No	CYP2F1	19	41618922	TSS1500	CYP2F1
1071	cg06420088	3.19675171484444	0.00261319330216797	0.00081745269425628	0.00145280564243766	0.639031432737564	FALSE	1	No	MUC1;MUC1;MUC1;MUC1;MUC1;MUC1;MUC1;MIR92B	1	155163590	TSS1500;TSS1500;TSS1500;TSS1500;TSS1500;TSS1500;TSS1500;TSS1500	MUC1
1072	cg26090534	-3.1963818338277	-0.00345810894462473	0.00108188230455672	0.00145464222409647	0.639031432737564	FALSE	1	No	CARS2	13	111314603	Body	CARS2
1073	cg07195660	3.19625680975234	0.00161200239893318	0.00050434070066419	0.00145526349477189	0.639031432737564	FALSE	1	No	ABCB10	1	229694604	TSS200	ABCB10
1074	cg10894222	-3.19594586783313	-0.00428325462737329	0.00134021501130035	0.00145680969281391	0.639031432737564	FALSE	1	No	RNF13;RNF13	3	149543247	5'UTR;5'UTR	RNF13
1075	cg11975718	3.19559263932544	0.00144154596246012	0.00045110441948083	0.00145856800707957	0.639031432737564	FALSE	1	No	HELQ;MRPS18C	4	84377034	TSS200;TSS200	HELQ
1076	cg25951168	3.19540181541113	0.00956365425074855	0.00299294261041723	0.00145951871286711	0.639031432737564	FALSE	1	No	SORCS2	4	7333381	Body	TRNA_Pseudo
1077	cg26808852	3.1953932076822	0.00862656715485372	0.00269968876885454	0.00145956161100969	0.639031432737564	FALSE	1	No	LOC399959	11	121998436	Body	BLID
1078	cg04172115	-3.1952466311974	-0.0112719212109056	0.00352771554497547	0.00146029227967398	0.639031432737564	FALSE	1	No	TNXB	6	32053728	Body	TNXB
1080	cg25624328	-3.1950657090628	-0.00160857078784544	0.000503454681161246	0.00146119462370196	0.639031432737564	FALSE	1	No	TPM1;TPM1;TPM1;TPM1;TPM1;TPM1	15	63334706	TSS200;TSS200;TSS200;TSS200;TSS200;TSS200	TPM1
1081	cg14380774	-3.19269954823622	-0.0183305508344022	0.00574139550479429	0.00147304328841327	0.639031432737564	FALSE	1	No	BEGAIN;BEGAIN	14	101029898	Body;Body	BEGAIN
1082	cg04940764	3.19257170011189	0.0218196354214268	0.00683450129582432	0.00147368601374135	0.639031432737564	FALSE	1	No		10	119688535		RAB11FIP2
1083	cg16124188	3.19241760052545	0.0122599873824335	0.00384034575564789	0.00147446105610639	0.639031432737564	FALSE	1	No		6	74647315		CD109
1084	cg16531222	-3.19226058077371	-0.017591038218722	0.00551052703049026	0.00147525117258618	0.639031432737564	FALSE	1	No	ETV6	12	11816105	Body	ETV6
1085	cg01869955	-3.19224149326167	-0.0162979865645447	0.00510549925466078	0.00147534724675586	0.639031432737564	FALSE	1	No		8	1011835		BC038783
1086	cg15355015	3.1920021280962	0.0295963075335069	0.00927201998801892	0.00147655254657566	0.639031432737564	FALSE	1	No	SH2B2	7	101943990	Body	MIR4285
1087	cg07080049	3.1918379842751	0.0030384013508154	0.000951928439283064	0.00147737960220244	0.639031432737564	FALSE	1	No	FAM120A;FAM120AOS;FAM120A	9	96214194	1stExon;Body;5'UTR	FAM120A
1088	cg03783391	-3.19176430557148	-0.018972563346952	0.00594422442591824	0.00147775097906411	0.639031432737564	FALSE	1	No	FRMD4A	10	13908414	Body	FRMD4A
1090	cg00420568	3.19095987365986	0.00175683870448689	0.000550567469991998	0.00148181132374026	0.639031432737564	FALSE	1	No	SHC3	9	91794904	TSS1500	SHC3
1091	cg09299076	3.19094598180799	0.00968097879144381	0.00303388990181481	0.00148188153282693	0.639031432737564	FALSE	1	No	ZNF276;ZNF276	16	89795781	Body;Body	ZNF276
1092	cg17921115	-3.19071145845859	-0.0149376035717122	0.00468159022405881	0.00148306727198064	0.639031432737564	FALSE	1	No	VSIG1;VSIG1;VSIG1;VSIG1	X	107288210	1stExon;5'UTR;5'UTR;1stExon	VSIG1
1094	cg14125530	3.19031113554906	0.009266957793067	0.00290471913218963	0.00148509331031442	0.639031432737564	FALSE	1	No		12	70329240		C12orf28
1095	cg18627496	-3.18998216163829	-0.0101255382734505	0.0031741676788093	0.00148676016339831	0.639031432737564	FALSE	1	No	CDH4	20	60349210	Body	CDH4
1096	cg00263760	-3.18965408043777	-0.00827313366957945	0.00259374009248175	0.00148842421361313	0.639031432737564	FALSE	1	No	VAX1;VAX1	10	118897366	1stExon;1stExon	VAX1
1097	cg01000365	-3.18912724935556	-0.00209520551069545	0.000656983979274843	0.00149109993518788	0.639031432737564	FALSE	1	No	WDYHV1	8	124428803	TSS200	WDYHV1
1099	cg05573997	3.18878696438237	0.00225779924177973	0.000708043298909131	0.0014928305681126	0.639031432737564	FALSE	1	No	DUSP4	8	29208748	TSS1500	DUSP4
1100	cg07598367	3.18870356523135	0.00925222378563847	0.00290156284407303	0.00149325500524149	0.639031432737564	FALSE	1	No	PAQR6;PAQR6	1	156215038	Body;Body	PAQR6
1101	cg07504977	3.18839748789198	0.0186658092341967	0.00585429178923912	0.00149481365702188	0.639031432737564	FALSE	1	No		10	102131012		LINC00263
1102	cg10455503	-3.18779414882515	-0.00197255976291556	0.000618785175837826	0.00149789046824646	0.639031432737564	FALSE	1	No		10	133875999		JAKMIP3
1103	cg05787063	3.18769976442253	0.0091053010898309	0.00285638603467425	0.00149837232316877	0.639031432737564	FALSE	1	No		10	6740633		LOC100507127
1104	cg21905819	3.18767852951605	0.0101939122708749	0.00319791101156696	0.00149848075215871	0.639031432737564	FALSE	1	No		17	5972032		WSCD1
1105	cg05207558	-3.18754055974183	-0.00996838601715956	0.00312729699601593	0.00149918542540627	0.639031432737564	FALSE	1	No	CAMK1D;CAMK1D	10	12430859	Body;Body	CAMK1D
1106	cg13320002	-3.18737978646497	-0.00059728433028292	0.000187390386554892	0.001500006952306	0.639031432737564	FALSE	1	No	TEX261	2	71222292	TSS1500	TEX261
1107	cg12905114	3.1873742685394	0.00198052417662675	0.000621365428018693	0.00150003515543933	0.639031432737564	FALSE	1	No	DPP7	9	140008784	Body	DPP7
1108	cg06739711	3.18733812826081	0.00919691528096856	0.00288545328762685	0.00150021988716055	0.639031432737564	FALSE	1	No		14	62331920		SNAPC1
1109	cg22793735	3.18687664803455	0.00276416138633761	0.00086735750755912	0.00150258059934322	0.639031432737564	FALSE	1	No	PLOD2;PLOD2	3	145878431	Body;Body	PLOD2
1110	cg02228675	3.18630366109228	0.0270643009599549	0.00849394905150914	0.00150551649935127	0.639031432737564	FALSE	1	No	DHX58	17	40259724	Body	DHX58
1111	cg03943605	-3.18584058902718	-0.00916926602361675	0.00287813083152935	0.00150789308049715	0.639031432737564	FALSE	1	No	DUPD1	10	76818994	TSS1500	DUPD1
1113	cg06923967	-3.18539128172277	-0.00975045493400761	0.00306099127914176	0.00151020232826849	0.639031432737564	FALSE	1	No		16	25108522		LCMT1
1114	cg14039649	3.18534929426811	0.00782492638088207	0.00245653636634534	0.00151041829258549	0.639031432737564	FALSE	1	No	POLR2F	22	38352398	Body	C22orf23
1116	cg22202154	-3.18517782770388	-0.000454628013863202	0.000142732380562542	0.00151130053438432	0.639031432737564	FALSE	1	No	PYCR1;PYCR1	17	79895100	TSS200;TSS200	PYCR1
1117	cg09563893	-3.18498430711251	-0.00915810406593714	0.00287540005942442	0.00151229682155477	0.639031432737564	FALSE	1	No	GULP1	2	189434064	Body	GULP1
1119	cg19802093	3.18481460255805	0.005714081780456	0.00179416465117513	0.00151317099740572	0.639031432737564	FALSE	1	No	L3MBTL3;L3MBTL3	6	130386747	Body;Body	L3MBTL3
1122	cg09801353	3.18435173912316	0.000667304470356781	0.000209557399755257	0.00151555765433852	0.639031432737564	FALSE	1	No	CCND1	11	69456701	Body	CCND1
1124	cg22118524	3.18418527087232	0.00413544832092967	0.00129874613728012	0.00151641686180741	0.639031432737564	FALSE	1	No	ESRRG	1	217311547	TSS1500	ESRRG
1125	cg10870083	3.18370904759534	0.00394943856691045	0.0012405149176221	0.00151887731943086	0.639031432737564	FALSE	1	No		4	62068185		LPHN3
1126	cg23992808	3.18370467301749	0.000388504503075106	0.000122029064557324	0.00151889993821954	0.639031432737564	FALSE	1	No	MTF2;MTF2;MTF2;MTF2	1	93544692	TSS200;TSS200;TSS200;TSS200	MTF2
1127	cg26163463	3.18346913907558	0.0101326928990522	0.00318290910211072	0.0015201182274597	0.639031432737564	FALSE	1	No	EIF4EBP3;ANKHD1-EIF4EBP3	5	139926773	TSS1500;Body	EIF4EBP3
1129	cg13104704	3.1833957431807	0.00244464875223483	0.000767937432055573	0.00152049804888886	0.639031432737564	FALSE	1	No		22	24192004		SLC2A11
1130	cg05904135	3.18332363108417	0.005233960912103	0.0016441812139347	0.00152087131202218	0.639031432737564	FALSE	1	No	NKX6-2	10	134599372	1stExon	NKX6-2
1131	cg07130714	-3.18307488366103	-0.0126457539622306	0.00397281070173442	0.00152215951557676	0.639031432737564	FALSE	1	No	C3orf50	3	168335941	Body	MIR551B
1132	cg01684233	3.1826785213361	0.0211254511426456	0.0066376327363962	0.00152421426280296	0.639031432737564	FALSE	1	No	ALDH1L1	3	125896282	5'UTR	BC039521
1133	cg26071551	3.18195505766694	0.023672389094633	0.00743957367895385	0.0015279713104683	0.639031432737564	FALSE	1	No		8	26048414		PPP2R2A
1134	cg09572029	3.18176146050411	0.00238686175015809	0.000750169923102884	0.00152897813632325	0.639031432737564	FALSE	1	No	POLR1D;LNX2;LNX2;POLR1D	13	28194706	TSS1500;1stExon;5'UTR;TSS1500	LNX2
1135	cg23549225	3.18174290175539	0.00300442208325958	0.00094426928134326	0.00152907468553735	0.639031432737564	FALSE	1	No	CYP1B1	2	38303797	TSS1500	CYP1B1
1136	cg24103438	3.18171150701509	0.00710487459857051	0.0022330354536876	0.00152923802495873	0.639031432737564	FALSE	1	No	NLGN4X;NLGN4X;NLGN4X	X	6146608	5'UTR;TSS1500;1stExon	NLGN4X
1138	cg01600529	-3.18108349489972	-0.0120836063271426	0.00379858194433324	0.00153250880901785	0.639031432737564	FALSE	1	No	BCL11A;BCL11A;BCL11A	2	60688991	Body;Body;Body	BCL11A
1139	cg19695945	3.1803170646606	0.00663819120671364	0.00208727339813901	0.00153650924454143	0.639031432737564	FALSE	1	No	C1orf173	1	75139482	TSS200	C1orf173
1140	cg11146569	3.18028803915721	0.00330595828207902	0.00103951536507841	0.00153666093441139	0.639031432737564	FALSE	1	No	TATDN1;TATDN1;TATDN1;TATDN1;TATDN1;NDUFB9	8	125551293	5'UTR;1stExon;5'UTR;1stExon;Body;TSS200	TATDN1
1141	cg00336291	-3.180226073954	-0.00865583432895982	0.00272176698375344	0.00153698481634413	0.639031432737564	FALSE	1	No	CHCHD6	3	126668519	Body	CHCHD6
1142	cg13788717	3.18017772195568	0.0051053718164672	0.00160537311522565	0.00153723758805571	0.639031432737564	FALSE	1	No	TULP2	19	49402111	TSS200	TULP2
1144	cg01962937	3.17972309076254	0.00158317477771188	0.000497897059750639	0.00153961615921261	0.639031432737564	FALSE	1	No	HTRA1;HTRA1	10	124221066	1stExon;5'UTR	HTRA1
1145	cg00883565	3.17949167513088	0.0184666761301141	0.00580805928021621	0.00154082819980661	0.639031432737564	FALSE	1	No		10	133851416		AX746857
1146	cg02741216	3.17948108287245	0.00404826422542593	0.00127324683491074	0.00154088369788736	0.639031432737564	FALSE	1	No	SLIT1;SLIT1	10	98945465	5'UTR;1stExon	SLIT1
1147	cg13757845	-3.17889252972615	-0.00973284443480835	0.00306170917821082	0.00154397031980116	0.639031432737564	FALSE	1	No	C9orf139;FUT7;FUT7	9	139926740	5'UTR;1stExon;5'UTR	FUT7
1148	cg16830379	-3.17869516207783	-0.0105392156404484	0.00331557922451399	0.00154500667633122	0.639031432737564	FALSE	1	No	CRHR1;CRHR1;CRHR1;CRHR1	17	43912434	3'UTR;3'UTR;3'UTR;3'UTR	CRHR1
1149	cg20764033	3.17857210103156	0.00618811901043669	0.00194682354646869	0.0015456531817077	0.639031432737564	FALSE	1	No	RFC2;RFC2	7	73648887	Body;Body	RFC2
1150	cg08655893	3.17833024561743	0.00404122566010795	0.00127149331498209	0.00154692450491969	0.639031432737564	FALSE	1	No	CASZ1;CASZ1	1	10854560	5'UTR;5'UTR	CASZ1
1151	cg13348943	3.17832281771584	0.0154474377256182	0.0048602481911261	0.00154696356526905	0.639031432737564	FALSE	1	No		10	134616585		TTC40
1152	cg03387238	-3.17831191476457	-0.00858364712600723	0.00270069375070856	0.00154702090115683	0.639031432737564	FALSE	1	No	NEIL1;MIR631	15	75647072	Body;TSS1500	NEIL1
1153	cg07203362	-3.17824253579187	-0.0192034077591074	0.0060421467345074	0.0015473857937332	0.639031432737564	FALSE	1	No		2	60636515		MIR4432
1154	cg22999025	3.17813319598921	0.0022183539555634	0.00069800534425774	0.00154796101800046	0.639031432737564	FALSE	1	No		17	19977025		SPECC1
1155	cg13778073	3.17803470001888	0.00247599472094093	0.000779096188259435	0.00154847936305287	0.639031432737564	FALSE	1	No	HSPA4;HSPA4	5	132387814	1stExon;5'UTR	HSPA4
1156	cg27019717	3.17786490004972	0.0163853662587034	0.00515609277740129	0.00154937332877267	0.639031432737564	FALSE	1	No	GNG2	14	52351055	5'UTR	GNG2
1157	cg24008801	3.17780893242922	0.00144684674299217	0.000455296958928915	0.0015496680923934	0.639031432737564	FALSE	1	No	AP3D1;AP3D1	19	2151667	TSS200;TSS200	AP3D1
1158	cg27440751	3.17772557586353	0.0169341003509125	0.00532900023826341	0.00155010720080207	0.639031432737564	FALSE	1	No	ANKRD29	18	21240207	Body	ANKRD29
1159	cg21351768	3.17765297781371	0.00187711216985237	0.000590722833159667	0.0015504897287055	0.639031432737564	FALSE	1	No	ZBTB9	6	33421913	TSS1500	ZBTB9
1160	cg10039567	-3.17751870694876	-0.0157104131855031	0.00494423940011644	0.00155119744770567	0.639031432737564	FALSE	1	No	KCND3;KCND3	1	112395111	Body;Body	KCND3
1164	cg17170088	-3.17694128898215	-0.00060072113118234	0.000189087891949934	0.00155424431906527	0.639031432737564	FALSE	1	No	SHARPIN;MAF1;MAF1	8	145159375	TSS1500;1stExon;5'UTR	MAF1
1165	cg26340529	-3.17630585698184	-0.0146850190786788	0.0046233013254689	0.00155760369669988	0.639031432737564	FALSE	1	No	PNCK;PNCK	X	152940119	TSS1500;TSS1500	PNCK
1166	cg22418668	-3.17625508922781	-0.00932284844107764	0.00293516993414535	0.00155787238257771	0.639031432737564	FALSE	1	No		13	72451660		DACH1
1167	cg22833807	3.17613634882316	0.00266207708691196	0.000838149498178292	0.0015585009774313	0.639031432737564	FALSE	1	No	EIF3D;EIF3D	22	36925177	1stExon;5'UTR	EIF3D
1168	cg06119461	3.17598603776261	0.00226207858067214	0.000712244497858595	0.00155929703853902	0.639031432737564	FALSE	1	No	GSTO1	10	106014615	TSS200	GSTO1
1169	cg12810233	3.17512784750677	0.00299356757082175	0.000942817963431744	0.00156384928408902	0.639316693041704	FALSE	1	No	GFI1;GFI1;GFI1	1	92950554	5'UTR;5'UTR;TSS1500	GFI1
1170	cg18753958	3.1750823368521	0.0142539226992464	0.00448930805157586	0.0015640910361326	0.639316693041704	FALSE	1	No	COL9A3	20	61446962	TSS1500	COL9A3
1172	cg20743708	3.17462087215468	0.017960584669227	0.00565755263148533	0.00156654427939043	0.639316693041704	FALSE	1	No		11	4726105		OR51E2
1174	cg09407507	3.17364703603358	0.0078087089696947	0.00246048438311968	0.00157173305380447	0.639316693041704	FALSE	1	No	PCDH19;PCDH19	X	99666486	TSS1500;TSS1500	PCDH19
1175	cg03712403	3.17358611921962	0.00462640990648083	0.00145778615505744	0.00157205815600775	0.639316693041704	FALSE	1	No		12	121038155		POP5
1176	cg11043031	-3.17304473677932	-0.00490585238534897	0.00154610249533654	0.00157495014512138	0.639316693041704	FALSE	1	No	TXNDC17;KIAA0753	17	6543784	TSS1500;5'UTR	TXNDC17
1177	cg09955413	3.17303396708581	0.0217172705703099	0.00684432338121346	0.00157500772508026	0.639316693041704	FALSE	1	No	JAKMIP3	10	133995286	3'UTR	AL137551
1178	cg23204278	3.1728192504744	0.00188627256067214	0.000594509933205335	0.00157615610878519	0.639316693041704	FALSE	1	No		18	24236298		KCTD1
1179	cg04302388	-3.17264894090786	-0.0124045740571839	0.00390984766616956	0.00157706753660045	0.639316693041704	FALSE	1	No	SLC45A2;SLC45A2	5	33984559	1stExon;1stExon	SLC45A2
1180	cg17272549	3.17217339825037	0.0211943379475289	0.00668133020698638	0.00157961502352515	0.639316693041704	FALSE	1	No	EML6	2	54984950	Body	EML6
1183	cg09791535	3.17200759764425	0.0173131308279921	0.0054580987891864	0.00158050411136989	0.639316693041704	FALSE	1	No	GPC4	X	132435532	3'UTR	GPC4
1185	cg10919889	3.17078529312072	0.0137549965429345	0.00433804098081858	0.00158707284974263	0.641083680157218	FALSE	1	No	NRXN1;NRXN1	2	50884252	Body;Body	NRXN1
1186	cg01515516	-3.1704371502628	-0.00340421931872991	0.00107373814946867	0.00158894839391964	0.641300107687616	FALSE	1	No	PKN1	19	14544032	TSS200	PKN1
1187	cg25793425	3.1698624740525	0.00160528761066346	0.000506421847573465	0.00159204881163383	0.641998467876574	FALSE	1	No	RFX2;RFX2	19	6007842	Body;Body	AX748210
1188	cg21872782	-3.1694025064907	-0.00920789820229839	0.00290524734029247	0.00159453438860408	0.641998467876574	FALSE	1	No	HOXB3	17	46630630	5'UTR	HOXB3
1189	cg23350446	3.16925935316754	0.00369244069921736	0.0011650800037955	0.00159530869203525	0.641998467876574	FALSE	1	No	PDCD2;PDCD2	6	170893182	Body;Body	PDCD2
1190	cg06990110	3.16912354767201	0.00887227434010458	0.00279959875550513	0.00159604357234237	0.641998467876574	FALSE	1	No		11	16635968		SOX6
1191	cg12213201	-3.1684610997176	-0.000815014018994903	0.00025722708701317	0.0015996327368032	0.642484095938811	FALSE	1	No	POGZ;POGZ;POGZ;POGZ;POGZ;POGZ	1	151431931	1stExon;5'UTR;5'UTR;5'UTR;1stExon;1stExon	POGZ
1192	cg15015518	-3.16798937337423	-0.00562096568645169	0.0017743006759094	0.00160219310270688	0.642484095938811	FALSE	1	No	ESPNP	1	17035497	Body	ESPNP
1193	cg05706173	3.16785514860343	0.013293040879231	0.00419622749641545	0.00160292231848609	0.642484095938811	FALSE	1	No	PRKCZ;PRKCZ;PRKCZ	1	2104310	Body;Body;Body	PRKCZ
1194	cg03719152	-3.16768280446658	-0.00550001502024214	0.00173628969809946	0.00160385907793952	0.642484095938811	FALSE	1	No	PRKAR1B;PRKAR1B;PRKAR1B;PRKAR1B;PRKAR1B;PRKAR1B	7	640381	Body;Body;Body;Body;Body;Body	PRKAR1B
1195	cg22960501	3.16766387304519	0.0012914160206548	0.000407687201803173	0.00160396200857977	0.642484095938811	FALSE	1	No	IKBKB	8	42128498	TSS1500	IKBKB
1197	cg07490085	-3.16625623480788	-0.00544880346154019	0.00172089782299973	0.00161163246861907	0.642516328809492	FALSE	1	No		4	3876413		DQ584669
1198	cg00981117	-3.16606796007328	-0.00053972413641587	0.000170471431195487	0.00161266097124525	0.642516328809492	FALSE	1	No	CCDC96;TADA2B	4	7044978	TSS1500;TSS200	TADA2B
1199	cg13916953	3.16602953548619	0.00201417860285158	0.000636184400769424	0.00161287095051839	0.642516328809492	FALSE	1	No	ZBTB22;ZBTB22	6	33285755	TSS1500;TSS200	ZBTB22
1201	cg04396915	3.16549588437482	0.0068187040508129	0.00215407136823985	0.00161578980828315	0.642516328809492	FALSE	1	No	PSMB4	1	151370645	TSS1500	PSMB4
1202	cg04623023	-3.16529859058013	-0.00796152650277777	0.00251525291372862	0.00161687015939039	0.642516328809492	FALSE	1	No	LOC100124692	7	141897478	Body	LOC100124692
1203	cg08492090	3.16515410878083	0.00372155354416943	0.00117578905047467	0.00161766174254643	0.642516328809492	FALSE	1	No	RSPO2	8	109094581	Body	RSPO2
1204	cg22142012	3.1650649663771	0.000667374445128748	0.000210856476002343	0.00161815031194235	0.642516328809492	FALSE	1	No	CCT8	21	30445353	Body	CCT8
1206	cg11769440	3.16407985121569	0.00619744104196302	0.00195868667460521	0.00162355857618225	0.642516328809492	FALSE	1	No	TRIM39;HCG18;HCG18;TRIM39	6	30294255	TSS1500;Body;Body;TSS1500	TRIM39
1207	cg10265786	3.16382555070501	0.001889458279565	0.000597206846358504	0.00162495738614461	0.642516328809492	FALSE	1	No	DOM3Z;STK19;STK19;DOM3Z;STK19	6	31940028	5'UTR;Body;Body;1stExon;Body	DOM3Z
1208	cg17374651	-3.16380666054811	-0.00512588594243639	0.00162016409104732	0.00162506133802039	0.642516328809492	FALSE	1	No		3	195857635		LOC401109
1210	cg23978161	-3.16365351996958	-0.00193134803079313	0.000610480262330276	0.00162590429173346	0.642516328809492	FALSE	1	No	SEPT11;SEPT11	4	77870897	5'UTR;1stExon	Sep-11
1211	cg07237590	-3.1635595138821	-0.00408807502798799	0.00129223901432832	0.00162642194270771	0.642516328809492	FALSE	1	No	DNAJC5	20	62526788	5'UTR	DNAJC5
1212	cg08533242	-3.16337127563117	-0.0194320317596408	0.00614282361015736	0.00162745894651831	0.642516328809492	FALSE	1	No	PRIC285;PRIC285	20	62195615	Body;Body	PRIC285
1213	cg15838301	-3.16300380411165	-0.00560958514415028	0.00177349933530218	0.00162948510316778	0.642516328809492	FALSE	1	No	SORCS2	4	7719899	Body	SORCS2
1214	cg24964694	3.16299275125179	0.0222238113239142	0.00702619736169769	0.00162954608221682	0.642516328809492	FALSE	1	No		6	36308389		C6orf222
1215	cg03497652	3.16184809490439	0.018835583024224	0.00595714356251943	0.00163587260225562	0.644479949400576	FALSE	1	No	ANKS3	16	4751569	Body	ANKS3
1217	cg27654142	3.16053725958028	0.0094770573407397	0.00299855896715429	0.00164314541387299	0.646278498480158	FALSE	1	No	ZFP2;ZFP2	5	178322924	5'UTR;1stExon	ZFP2
1218	cg11698899	-3.160295807416	-0.0023900093392262	0.000756261275801386	0.00164448829287157	0.646278498480158	FALSE	1	No	PTRH2;TMEM49;TMEM49	17	57785008	TSS200;5'UTR;1stExon	VMP1
1219	cg05569086	-3.15951496036519	-0.00635021194086107	0.00200986924275462	0.00164883804411707	0.647456363066052	FALSE	1	No	LYNX1;LYNX1;LYNX1;LYNX1;LYNX1;LYNX1	8	143859399	1stExon;5'UTR;TSS1500;1stExon;5'UTR;TSS1500	LYNX1
1221	cg11086410	-3.15849365877014	-0.00556396578166893	0.00176158839712074	0.00165454327425017	0.64771427392266	FALSE	1	No		15	58410989		AQP9
1222	cg14275626	3.15790905760954	0.0122328278787759	0.00387371126134831	0.00165781717985443	0.64771427392266	FALSE	1	No	GTF3C4	9	135549588	Body	DDX31
1223	cg01999026	3.15776782238292	0.00176734877825986	0.000559682939870539	0.00165860902611647	0.64771427392266	FALSE	1	No		19	46932100		CCDC8
1224	cg03867952	-3.15775811584701	-0.0192996923301715	0.00611183365607302	0.00165866345936921	0.64771427392266	FALSE	1	No		X	135180274		FHL1
1225	cg02336827	3.15741556433649	0.00855766468998471	0.0027103384130505	0.0016605855080794	0.64771427392266	FALSE	1	No	LIMD1	3	45636190	TSS200	LIMD1
1227	cg00338359	3.15725854367119	0.000793225202850466	0.00025123859572429	0.00166146723371325	0.64771427392266	FALSE	1	No	KIAA1586;KIAA1586	6	56911402	1stExon;5'UTR	KIAA1586
1228	cg06611277	3.15701471657372	0.00294221362831462	0.000931960694661496	0.00166283726330408	0.64771427392266	FALSE	1	No	PDSS1	10	26987120	Body	PDSS1
1229	cg00830599	3.15698107163808	0.0124388138897261	0.00394009770963621	0.00166302639114828	0.64771427392266	FALSE	1	No		1	30398050		BC042538
1230	cg21057183	-3.15545602142227	-0.0112628757423468	0.00356933377169055	0.00167161999050555	0.647961701385663	FALSE	1	No	KCNC2;KCNC2;KCNC2	12	75590005	Body;Body;Body	KCNC2
1231	cg02729822	-3.15541641952612	-0.00446595546297239	0.00141532998159498	0.00167184369008507	0.647961701385663	FALSE	1	No	OR9G4	11	56510971	1stExon	OR9G4
1233	cg10333214	3.15482790230455	0.00775337285526621	0.00245762149168343	0.00167517130691871	0.647961701385663	FALSE	1	No		16	1382952		BAIAP3
1234	cg13018903	-3.1547767634871	-0.00394720191524765	0.0012511826386361	0.00167546074616603	0.647961701385663	FALSE	1	No	HEPACAM	11	124806901	TSS1500	HEPACAM
1235	cg15544720	3.15464292160838	0.00877101297593654	0.00278035048463256	0.00167621849255738	0.647961701385663	FALSE	1	No		5	1362749		BC034612
1236	cg27537199	-3.15458475201862	-0.0251906371330316	0.00798540508918396	0.00167654791843675	0.647961701385663	FALSE	1	No		1	2885085		ACTRT2
1238	cg25973895	3.15438529930105	0.00225894116533113	0.000716127216872226	0.00167767791183871	0.647961701385663	FALSE	1	No		19	20163027		ZNF682
1239	cg17007628	-3.15412071303244	-0.029248713825089	0.00927317515282054	0.00167917800098899	0.647961701385663	FALSE	1	No	PCDHB12;PCDHB12	5	140588424	5'UTR;1stExon	PCDHB12
1240	cg21593835	3.1539423298698	0.00945643133550548	0.0029982892350146	0.0016801900537782	0.647961701385663	FALSE	1	No	MYLK;MYLK;MYLK;MYLK	3	123354036	Body;Body;Body;Body	MYLK-AS1
1243	cg19978242	-3.15341176891431	-0.0124125873861664	0.00393624058504735	0.0016832035037906	0.647961701385663	FALSE	1	No	INPP5F;INPP5F	10	121578846	Body;Body	INPP5F
1245	cg00920477	3.15253031807318	0.00602343702849799	0.00191066743877645	0.00168822093547913	0.647961701385663	FALSE	1	No	LOC442293	7	35808512	TSS1500	Sep-07
1247	cg04520084	-3.15245259360051	-0.00121426295597288	0.000385180401582513	0.00168866402284297	0.647961701385663	FALSE	1	No	CCNC;CCNC	6	100016357	Body;5'UTR	CCNC
1248	cg03283694	-3.15229248533434	-0.026006374497804	0.00824998778469812	0.00168957709706207	0.647961701385663	FALSE	1	No	SIGLEC11;SIGLEC11	19	50464713	TSS1500;TSS1500	SIGLEC11
1249	cg00168835	3.1515178207796	0.00259058039255869	0.000822010389875522	0.00169400132834927	0.647961701385663	FALSE	1	No	BATF3	1	212874153	TSS1500	BATF3
1250	cg21340845	3.15135467685438	0.0134463429715653	0.00426684532538469	0.0016949344293072	0.647961701385663	FALSE	1	No	LRP1B	2	142890700	TSS1500	LRP1B
1251	cg21564495	3.15134700914676	0.00847070725666459	0.00268796398241083	0.00169497829638211	0.647961701385663	FALSE	1	No	FAM19A5;FAM19A5	22	49023277	Body;Body	FAM19A5
1252	cg18425877	3.15113925307629	0.00171192248657702	0.000543270972523908	0.00169616727051781	0.647961701385663	FALSE	1	No	INPP5F;INPP5F	10	121484896	TSS1500;TSS1500	INPP5F
1253	cg02696670	3.15074188540476	0.0122063139361404	0.00387410787049359	0.00169844352097545	0.647961701385663	FALSE	1	No	UBE2U	1	64669384	TSS200	UBE2U
1254	cg05990101	3.15026670299623	0.0151345849487115	0.00480422338029888	0.00170116921619851	0.647961701385663	FALSE	1	No	RASSF8	12	26232255	3'UTR	RASSF8
1255	cg04084026	-3.15021118423317	-0.0119296306698621	0.00378693045392323	0.00170148794047089	0.647961701385663	FALSE	1	No	KIFC3;KIFC3;KIFC3	16	57832309	TSS1500;5'UTR;5'UTR	KIFC3
1256	cg05423688	-3.15013536349818	-0.0029721594058163	0.000943502123831201	0.00170192330400889	0.647961701385663	FALSE	1	No	FMNL1	17	43299201	TSS200	BC045769
1258	cg13421612	3.14968564626077	0.00569371154446819	0.00180770787434855	0.00170450769702408	0.647961701385663	FALSE	1	No		4	124365262		SPRY1
1259	cg06120979	-3.14965983888798	-0.00460876002782239	0.00146325643516144	0.00170465611411532	0.647961701385663	FALSE	1	No		10	130506833		AK124226
1260	cg24002388	3.14931869599027	0.00203093146725103	0.000644879627405389	0.00170661913202874	0.647961701385663	FALSE	1	No	DDHD2;DDHD2;DDHD2	8	38088736	TSS1500;TSS1500;TSS1500	DDHD2
1261	cg08637618	-3.14917274959587	-0.00669430947949106	0.00212573587153964	0.00170745957873277	0.647961701385663	FALSE	1	No		7	27279329		EVX1
1262	cg10207428	3.14852028200473	0.0036226775952802	0.00115059687434301	0.0017112215447784	0.647961701385663	FALSE	1	No		6	114663972		HS3ST5
1263	cg16399312	-3.1483861350538	-0.00163436582104716	0.000519112253370166	0.00171199594896465	0.647961701385663	FALSE	1	No	PPME1;C2CD3	11	73882310	TSS200;TSS1500	PPME1
1264	cg23824801	-3.14771272922808	-0.0140561569244796	0.00446551452868019	0.00171588827234717	0.647961701385663	FALSE	1	No	CBX5;CBX5;CBX5	12	54653403	TSS200;TSS200;5'UTR	CBX5
1265	cg11617253	-3.14768601161889	-0.0102622714919936	0.00326025895026158	0.00171604286971313	0.647961701385663	FALSE	1	No	DNAH17	17	76452691	Body	DNAH17
1267	cg08758850	-3.14598171187344	-0.00283493074993556	0.000901127536513033	0.00172593110974465	0.647961701385663	FALSE	1	No	NR6A1;NR6A1;NR6A1;NR6A1	9	127533554	5'UTR;1stExon;5'UTR;1stExon	NR6A1
1268	cg25862684	-3.14562217626579	-0.000609339546012598	0.000193710341505779	0.00172802380858095	0.647961701385663	FALSE	1	No	LINS1;LINS1;LINS1;ASB7;ASB7;LINS1	15	101142576	TSS200;TSS200;TSS200;TSS200;TSS200;TSS200	LINS
1269	cg06412409	3.14553913620809	0.0120484517948857	0.00383032964244406	0.00172850748058049	0.647961701385663	FALSE	1	No	ZNF295;ZNF295;ZNF295	21	43426532	5'UTR;5'UTR;5'UTR	ZNF295
1270	cg17869960	3.14537080015428	0.00817946561183326	0.00260047737819403	0.0017294883472629	0.647961701385663	FALSE	1	No	PHACTR1	6	12718530	5'UTR	PHACTR1
1271	cg04628692	3.14496877013378	0.006354663355638	0.00202058074979476	0.00173183298628558	0.647961701385663	FALSE	1	No	ATF6B;ATF6B	6	32094915	Body;Body	ATF6B
1272	cg09521575	3.14436886879193	0.00605051823150476	0.00192423932559457	0.00173533705786251	0.647961701385663	FALSE	1	No		8	19041618		LOC100128993
1273	cg00185566	3.14436369580636	0.0050370101891004	0.00160191716874809	0.00173536730207605	0.647961701385663	FALSE	1	No	KIAA1026;KIAA1026	1	14925856	Body;Body	KAZN
1274	cg11565042	3.14403484173645	0.00968914787032725	0.0030817558831428	0.00173729096713007	0.647961701385663	FALSE	1	No	GPR45	2	105858730	1stExon	GPR45
1275	cg12129012	-3.14402165704893	-0.00750509068005172	0.00238709891301964	0.0017373681332453	0.647961701385663	FALSE	1	No	NRXN2;NRXN2;NRXN2	11	64405346	Body;Body;Body	NRXN2
1276	cg00347824	3.14399168137614	0.000784167947339729	0.000249417945977673	0.00173754358383418	0.647961701385663	FALSE	1	No	NSMAF;NSMAF;NSMAF	8	59571961	Body;1stExon;5'UTR	NSMAF
1279	cg26944130	3.14355815213113	0.00597758675190721	0.00190153528664796	0.00174008289989966	0.647961701385663	FALSE	1	No	CFB	6	31919723	Body	CFB
1280	cg05383442	3.14346175436228	0.0230842360963072	0.00734357148270453	0.00174064799624987	0.647961701385663	FALSE	1	No		1	48022001		FOXD2
1281	cg06655089	3.14345395387875	0.00191106765267671	0.00060795153379569	0.00174069373110126	0.647961701385663	FALSE	1	No	IMPDH2	3	49066738	1stExon	IMPDH2
1282	cg17499247	3.14335901540981	0.00587710459018835	0.00186968925960312	0.00174125045160693	0.647961701385663	FALSE	1	No	TIMELESS	12	56843419	TSS1500	MIP
1283	cg15545871	-3.14312188308709	-0.00122611413558791	0.000390094365155084	0.00174264171564978	0.647961701385663	FALSE	1	No	USPL1	13	31191737	TSS200	USPL1
1284	cg17048700	3.14308886920692	0.0100254402248415	0.00318967762033758	0.00174283549050814	0.647961701385663	FALSE	1	No	LOC145820;LOC145820	15	95985725	Body;Body	LOC145820
1286	cg16999636	3.14213991726489	0.00117675993959275	0.000374509083165548	0.00174841385558099	0.647961701385663	FALSE	1	No		17	46534794		SKAP1
1287	cg11227944	-3.14213066838311	-0.000431720235857555	0.000137397289107556	0.00174846830552093	0.647961701385663	FALSE	1	No	ORC2L;ORC2L	2	201828280	5'UTR;1stExon	ORC2
1288	cg06321424	-3.14211204583296	-0.000748440400564256	0.000238196598226607	0.00174857794478381	0.647961701385663	FALSE	1	No	TTLL4	2	219575502	TSS200	TTLL4
1289	cg06470804	-3.14210694311949	-0.0115224055127613	0.00366709527121372	0.0017486079878407	0.647961701385663	FALSE	1	No	FLT4;FLT4	5	180071930	Body;Body	FLT4
1290	cg00602371	-3.14201170190877	-0.0073287255715501	0.0023324946775653	0.00174916882328094	0.647961701385663	FALSE	1	No	SYCE1L;MON1B	16	77233247	TSS200;3'UTR	SYCE1L
1291	cg01520443	-3.14185688677717	-0.000395696961846014	0.000125943662014443	0.00175008081818316	0.647961701385663	FALSE	1	No	IFRD2	3	50330026	TSS200	IFRD2
1292	cg04943625	3.14177415928179	0.00876484913498183	0.00278977695105413	0.00175056833421442	0.647961701385663	FALSE	1	No	EGR2	10	64578131	5'UTR	EGR2
1294	cg16838723	3.14159063698053	0.0123000518037127	0.00391523060290713	0.00175165028431497	0.647961701385663	FALSE	1	No	PDGFRA	4	55128515	Body	PDGFRA
1295	cg05411980	3.1403217300809	0.00875603247131249	0.00278825968289782	0.00175914796033696	0.648135759915946	FALSE	1	No		X	68345134		PJA1
1296	cg16097349	3.14027969438203	0.0085671819306292	0.00272815887895461	0.00175939684476476	0.648135759915946	FALSE	1	No	GREB1;GREB1;GREB1	2	11699294	Body;Body;Body	U2
1297	cg14832223	3.13999230403542	0.0106454216226553	0.00339026997262832	0.00176109929117265	0.648135759915946	FALSE	1	No		15	75490372		C15orf39
1298	cg13279858	-3.13985983664486	-0.000625912360853667	0.0001993440450904	0.0017618845140164	0.648135759915946	FALSE	1	No	PECI;PECI;PECI;PECI;PECI	6	4135753	1stExon;5'UTR;Body;TSS200;1stExon	ECI2
1299	cg17140222	3.13976637266913	0.0102259735640792	0.00325692180574124	0.00176243873160055	0.648135759915946	FALSE	1	No	RAB3B	1	52385047	3'UTR	RAB3B
1301	cg00643557	3.13957628633778	0.00296378839609344	0.000944009040006672	0.00176356639071502	0.648135759915946	FALSE	1	No	NDUFAF2;ERCC8;ERCC8	5	60240891	TSS200;1stExon;5'UTR	ERCC8
1303	cg15791108	3.13901653015601	0.0239260782843841	0.00762215746700605	0.00176689092376547	0.648135759915946	FALSE	1	No		17	2653571		MIR1253
1304	cg16895464	-3.13830810858439	-0.000519528285329015	0.000165544066214506	0.00177110669583039	0.648135759915946	FALSE	1	No	FURIN	15	91415119	5'UTR	FURIN
1305	cg22467594	3.13823960460075	0.00887576775343352	0.00282826325320138	0.00177151484970944	0.648135759915946	FALSE	1	No	KIRREL2;KIRREL2;KIRREL2	19	36357700	3'UTR;3'UTR;3'UTR	KIRREL2
1306	cg07538206	-3.13810619141731	-0.0178597505992398	0.0056912511909527	0.00177230998809697	0.648135759915946	FALSE	1	No	C2CD2	21	43374650	TSS1500	C2CD2
1307	cg24071464	-3.13769073735801	-0.010622302721004	0.00338538868554909	0.00177478818789189	0.648135759915946	FALSE	1	No		2	97195532		ARID5A
1308	cg19934194	-3.13747943701616	-0.0108857484569635	0.00346958400062573	0.00177604982708177	0.648135759915946	FALSE	1	No	CYTH3	7	6286149	Body	CYTH3
1309	cg14969320	3.13746760358491	0.00421268705111468	0.0013427029641043	0.00177612050695651	0.648135759915946	FALSE	1	No	KIAA0562	1	3731835	3'UTR	CEP104
1310	cg12884510	3.13728221191011	0.012223999402408	0.00389636589147188	0.00177722817083282	0.648135759915946	FALSE	1	No		13	47123821		LRCH1
1311	cg02511723	3.13728084857948	0.0113665177209066	0.00362304755917955	0.00177723631871206	0.648135759915946	FALSE	1	No	MAP1B	5	71402031	TSS1500	MAP1B
1312	cg04682967	-3.13679807767202	-0.00824573077948996	0.00262870945955487	0.00178012374021998	0.648135759915946	FALSE	1	No	SSTR3	22	37608626	TSS1500	SSTR3
1313	cg11976048	3.13647670684915	0.00207853322868286	0.000662696848391686	0.00178204823349111	0.648135759915946	FALSE	1	No	DHRS11;DHRS11	17	34948329	1stExon;5'UTR	DHRS11
1315	cg25859045	3.1351798252555	0.00294572026763379	0.000939569795615704	0.00178983395344734	0.648135759915946	FALSE	1	No	SAC3D1	11	64809369	Body	SAC3D1
1316	cg11785509	-3.13512944552958	-0.000425409271953702	0.000135691134718631	0.00179013703520535	0.648135759915946	FALSE	1	No	WTAP;WTAP;WTAP	6	160148797	5'UTR;5'UTR;5'UTR	WTAP
1317	cg04756698	-3.13511785907193	-0.00510982487983748	0.00162986691714043	0.00179020674540599	0.648135759915946	FALSE	1	No		8	134313100		NDRG1
1318	cg20303360	-3.13507046207129	-0.0105760154783717	0.00337345383662744	0.00179049193663584	0.648135759915946	FALSE	1	No	CCT6P1	7	65225435	Body	CCT6P1
1319	cg18460120	-3.13480085702502	-0.0102903667285371	0.00328262214981747	0.00179211496620931	0.648135759915946	FALSE	1	No	PLAT;PLAT	8	42039395	Body;Body	PLAT
1320	cg00032805	3.13464422981554	0.00615062596265307	0.00196214482784064	0.00179305848842515	0.648135759915946	FALSE	1	No	MARCH1	4	165304473	TSS200	Mar-01
1322	cg22017954	3.13439415365398	0.00215172351020243	0.000686487852108202	0.00179456589562931	0.648135759915946	FALSE	1	No	COMMD9;COMMD9;COMMD9;COMMD9	11	36310968	5'UTR;5'UTR;1stExon;1stExon	COMMD9
1323	cg13557668	3.13439027843256	0.00509559392949317	0.00162570499422342	0.00179458926384159	0.648135759915946	FALSE	1	No	FBXL21	5	135265931	TSS200	FBXL21
1324	cg10693616	3.13437055756719	0.00475549634237015	0.0015172093583157	0.00179470818819375	0.648135759915946	FALSE	1	No	ALOX12B	17	7982670	Body	BC046191
1325	cg01091258	3.13436352303375	0.00162297470103859	0.000517800404806816	0.00179475061087429	0.648135759915946	FALSE	1	No	PIGF;PIGF;CRIPT	2	46844529	TSS1500;TSS1500;Body	CRIPT
1326	cg14020904	-3.13411043323677	-0.019540717034657	0.00623485274399735	0.00179627751680216	0.648135759915946	FALSE	1	No	C1QTNF1;C1QTNF1	17	77019779	TSS1500;TSS1500	C1QTNF1
1328	cg17336172	-3.13369914574619	-0.000738010752294625	0.000235507851255099	0.0017987613912866	0.648262721855097	FALSE	1	No	USP4;USP4	3	49377548	TSS200;TSS200	USP4
1329	cg17809181	-3.13349928966566	-0.0100324382695672	0.00320167242502794	0.00179996951709378	0.648262721855097	FALSE	1	No	PTPRN2;PTPRN2;PTPRN2	7	157674091	Body;Body;Body	LOC100506585
1330	cg27591371	3.13312919852264	0.00943693923805466	0.00301198534758939	0.00180220868393676	0.648262721855097	FALSE	1	No	C6orf47	6	31627633	1stExon	C6orf47
1331	cg19215386	-3.13270343153959	-0.00126841579633002	0.00040489494905895	0.00180478788047282	0.648262721855097	FALSE	1	No	TSHZ1;ZADH2	18	72921446	TSS1500;TSS200	ZADH2
1332	cg24607181	-3.13245089948254	-0.000909651210529001	0.000290395999719986	0.00180631926624933	0.648262721855097	FALSE	1	No		17	41446203		LOC100130581
1333	cg26799802	3.13234966519867	0.00291233009811826	0.000929758937986747	0.0018069334995053	0.648262721855097	FALSE	1	No	PHLDA2	11	2951353	TSS1500	PHLDA2
1334	cg21720306	3.13154990961604	0.0101006720391424	0.00322545459298805	0.00181179273818408	0.648262721855097	FALSE	1	No	ARHGEF17	11	73044732	Body	ARHGEF17
1335	cg12879727	-3.13125790649139	-0.00731279865535117	0.0023354188232758	0.00181356991860547	0.648262721855097	FALSE	1	No	LTBP2	14	75061268	Body	LTBP2
1337	cg02096397	3.1302929763081	0.00443364185000841	0.00141636641795667	0.00181945407175795	0.648262721855097	FALSE	1	No	TLX1NB;TLX1;TLX1	10	102891076	TSS200;5'UTR;1stExon	TLX1
1338	cg03719625	3.13028868718403	0.00273827806013563	0.000874768538552575	0.00181948026608078	0.648262721855097	FALSE	1	No	YIF1B;YIF1B;YIF1B;YIF1B;YIF1B;YIF1B;YIF1B;YIF1B;YIF1B	19	38806411	1stExon;1stExon;5'UTR;Body;5'UTR;5'UTR;Body;1stExon;Body	YIF1B
1339	cg24546463	3.13005312157887	0.0118505759696644	0.00378606225177633	0.00182091943395065	0.648262721855097	FALSE	1	No	SNX31	8	101662053	TSS200	SNX31
1340	cg00110769	3.12955746702751	0.0105566126700327	0.00337319662005103	0.00182395101711873	0.648262721855097	FALSE	1	No	GNAI3	1	110122089	Body	GNAI3
1341	cg24893844	-3.12950018338371	-0.000509634874092066	0.000162848648099785	0.00182430168183808	0.648262721855097	FALSE	1	No	PSMB8;PSMB8	6	32811694	Body;1stExon	PSMB8
1342	cg18006626	-3.12945680693769	-0.00518220918827507	0.00165594526717437	0.00182456725424821	0.648262721855097	FALSE	1	No		2	27488188		SLC30A3
1343	cg22524657	-3.12940394756389	-0.00280238956765438	0.000895502662683073	0.00182489093403882	0.648262721855097	FALSE	1	No		1	47999163		FOXD2
1344	cg12467264	3.12929620146797	0.00914651198314354	0.00292286552447571	0.00182555087166564	0.648262721855097	FALSE	1	No		5	175200071		CPLX2
1345	cg07113642	3.12918346676829	0.00460052409977293	0.00147019954203075	0.00182624159942783	0.648262721855097	FALSE	1	No	CPXM1;CPXM1	20	2781262	5'UTR;1stExon	CPXM1
1346	cg10110604	3.12916010796042	0.0089738800878937	0.00286782388189873	0.00182638474940856	0.648262721855097	FALSE	1	No		15	93956122		DQ593531
1349	cg21618036	-3.1289972040593	-0.00986689255577202	0.00315337212285506	0.0018273833621233	0.648262721855097	FALSE	1	No	ODZ3	4	183621609	Body	ODZ3
1351	cg02229516	3.12834282280813	0.00286047288515935	0.000914373215206531	0.00183139983535332	0.648262721855097	FALSE	1	No	TRMT1;TRMT1;TRMT1;TRMT1;TRMT1	19	13227228	1stExon;5'UTR;5'UTR;5'UTR;1stExon	TRMT1
1352	cg26271895	-3.12828099050173	-0.00472136454694541	0.00150925206568102	0.00183177977087356	0.648262721855097	FALSE	1	No	CRIM1	2	36629950	Body	CRIM1
1353	cg05119469	3.12789998718598	0.00250148920321939	0.000799734394791139	0.00183412249035045	0.648262721855097	FALSE	1	No	LMF2;NCAPH2;NCAPH2	22	50946460	TSS1500;TSS200;TSS200	NCAPH2
1354	cg12771165	-3.12779164446301	-0.0129320473460082	0.00413456163836911	0.00183478917352449	0.648262721855097	FALSE	1	No	STRA8	7	134918653	Body	STRA8
1355	cg05642283	3.1270823100447	0.00864812098499361	0.00276555591684122	0.00183915955422915	0.648262721855097	FALSE	1	No	PLA2G16;PLA2G16	11	63374221	Body;Body	PLA2G16
1356	cg10031989	-3.12669512093795	-0.0103233818116509	0.00330169121463754	0.0018415491620815	0.648262721855097	FALSE	1	No		16	75532464		CHST6
1357	cg01219907	-3.12642393141153	-0.0114664352683238	0.00366758811980654	0.00184322455954331	0.648262721855097	FALSE	1	No		14	101864566		DIO3AS
1359	cg06546469	3.12609687083535	0.01988458174723	0.00636083351502684	0.00184524699296425	0.648262721855097	FALSE	1	No		2	2736144		AK095310
1360	cg13439596	3.12574704675605	0.0146361480320883	0.00468244800783797	0.00184741244965903	0.648262721855097	FALSE	1	No	RCC2;RCC2	1	17746491	Body;Body	RCC2
1361	cg03283235	3.12571250159765	0.0119969715163635	0.00383815578375537	0.00184762641558726	0.648262721855097	FALSE	1	No	TMEM132D	12	130354828	Body	TMEM132D
1362	cg18784435	-3.12563258337737	-0.0150117392479962	0.00480278434766488	0.00184812150080842	0.648262721855097	FALSE	1	No	CRMP1	4	5893789	Body	CRMP1
1364	cg06604289	3.12552946973522	0.00195056090825706	0.000624073753629429	0.00184876045977364	0.648262721855097	FALSE	1	No	PRDM2;PRDM2;PRDM2	1	14057606	Body;Body;Body	PRDM2
1365	cg25134818	-3.12550364416792	-0.00609470960170899	0.00194999279974653	0.00184892052357705	0.648262721855097	FALSE	1	No	BZW2;BZW2;BZW2	7	16690052	Body;5'UTR;5'UTR	BZW2
1366	cg10184441	-3.12508063332241	-0.00985815426977971	0.0031545279711068	0.00185154411145401	0.648262721855097	FALSE	1	No	ATP6V1C1	8	104059110	Body	ATP6V1C1
1367	cg00210473	3.12478934492972	0.00394204006505394	0.0012615378606082	0.00185335272583075	0.648262721855097	FALSE	1	No		6	41341942		NCR2
1368	cg09168997	3.12431651419285	0.00934139587866899	0.00298990061865812	0.00185629200306961	0.648262721855097	FALSE	1	No	ATP1A2	1	160085132	TSS1500	ATP1A2
1369	cg10531774	-3.12429274005435	-0.0303291662416647	0.00970753023647107	0.0018564399044894	0.648262721855097	FALSE	1	No	KCNAB2;KCNAB2	1	6111756	Body;Body	KCNAB2
1370	cg21913319	3.124257938626	0.0050788802524652	0.00162562770175718	0.00185665642740637	0.648262721855097	FALSE	1	No	COL24A1	1	86622628	TSS1500	COL24A1
1371	cg06646728	-3.12424368256391	-0.00433093531496761	0.00138623479952544	0.00185674513059799	0.648262721855097	FALSE	1	No	PRKCZ;PRKCZ;PRKCZ	1	2104886	Body;Body;Body	PRKCZ
1372	cg13623384	-3.12289036246325	-0.00710413142282998	0.0022748577754188	0.00186518346335656	0.650734233531258	FALSE	1	No	WTAP	6	160176839	3'UTR	WTAP
1373	cg14574843	3.12221908169112	0.0214597984280121	0.00687325196167482	0.0018693821751663	0.650894441208127	FALSE	1	No		4	24281858		MIR573
1374	cg13686307	-3.12215057907487	-0.000536503833736402	0.000171837911128352	0.0018698111327052	0.650894441208127	FALSE	1	No	COPS7B	2	232651122	TSS200	COPS7B
1375	cg11492288	3.12194345231964	0.0186983445490773	0.00598932838939929	0.00187110869405292	0.650894441208127	FALSE	1	No	HCG18;HCG18	6	30290596	Body;Body	TRIM39
1376	cg05229649	3.12179674593551	0.0047651432795972	0.00152641048325817	0.0018720282488269	0.650894441208127	FALSE	1	No	LZTS2	10	102765404	Body	PDZD7
1377	cg08842388	-3.12173081293841	-0.00701828615074173	0.00224820350353514	0.00187244165195979	0.650894441208127	FALSE	1	No	SP4	7	21552476	3'UTR	SP4
1378	cg20431676	3.12063274826192	0.00825227060473492	0.00264442222793795	0.00187933893810329	0.652806864612093	FALSE	1	No	FAM38A	16	88815953	Body	FLJ40448
1380	cg07866212	3.12008578384844	0.00457993265822486	0.00146788677475905	0.00188278331138118	0.652806864612093	FALSE	1	No		8	23836952		STC1
1381	cg22868951	-3.11988639128781	-0.00403488273112038	0.00129327873681159	0.00188404038139492	0.652806864612093	FALSE	1	No	PHF17;PHF17	4	129767588	Body;Body	PHF17
1382	cg02976843	3.11977196570952	0.0174990494378466	0.00560907964754623	0.00188476212608668	0.652806864612093	FALSE	1	No	RAP1GAP2;RAP1GAP2	17	2843257	Body;Body	RAP1GAP2
1383	cg14161705	3.11931950026908	0.0116837749363042	0.00374561661134626	0.00188761856668149	0.653045575133685	FALSE	1	No	PRDM12	9	133544105	Body	PRDM12
1384	cg23371476	-3.11917409417459	-0.0164264570423452	0.00526628413368253	0.00188853736951702	0.653045575133685	FALSE	1	No		2	105877824		LOC644617
1385	cg21828629	-3.118621019322	-0.0108903190536428	0.0034920302871589	0.00189203594214116	0.653045575133685	FALSE	1	No	SLC26A9;SLC26A9	1	205913422	TSS1500;TSS1500	SLC26A9
1386	cg06599543	3.11848270378122	0.011628829771828	0.00372900249141282	0.00189291181353668	0.653045575133685	FALSE	1	No	PDE10A;PDE10A	6	165749446	Body;Body	PDE10A
1387	cg00238897	3.11842627809866	0.00378945131676586	0.0012151806644845	0.00189326923153981	0.653045575133685	FALSE	1	No	HPCAL1;HPCAL1	2	10444450	5'UTR;5'UTR	HPCAL1
1388	cg17393267	3.11836821691673	0.00618720932454873	0.00198411761990901	0.00189363707415454	0.653045575133685	FALSE	1	No	FGF12;FGF12	3	192127356	TSS1500;Body	FGF12
1389	cg27002522	3.11772535236187	0.0108033972006312	0.00346515359104578	0.00189771429695588	0.65391315558561	FALSE	1	No	HOXC4;HOXC5;HOXC5	12	54426772	5'UTR;TSS200;Body	HOXC5
1390	cg18190417	3.11734325425467	0.0105291137696147	0.00337759204259721	0.00190014149459593	0.65391315558561	FALSE	1	No		12	130683439		FZD10
1391	cg06999791	-3.11715795377381	-0.00603855825906597	0.00193719995862107	0.00190131960535798	0.65391315558561	FALSE	1	No		13	52982342		THSD1
1392	cg12051027	-3.11711116053636	-0.0125527489011396	0.00402704563766012	0.0019016172155664	0.65391315558561	FALSE	1	No	SPATA6	1	48931095	Body	SPATA6
1393	cg27412987	-3.1165854962416	-0.00105414616228612	0.000338237524225584	0.00190496344662186	0.653935921120073	FALSE	1	No	TANC1;TANC1	2	159825138	TSS200;TSS200	TANC1
1395	cg18739800	3.11629463232549	0.00682306101445338	0.00218947879435962	0.00190681733265961	0.653935921120073	FALSE	1	No	HIST1H2BN;HIST1H2AK	6	27806020	TSS1500;1stExon	HIST1H2AK
1397	cg14185201	3.11558853416254	0.0162520310047595	0.00521635987119461	0.00191132471719008	0.653935921120073	FALSE	1	No	NRXN3	14	79162188	Body	BX248745
1398	cg16268563	-3.11546976227419	-0.00776434433420532	0.00249219056086669	0.00191208386143508	0.653935921120073	FALSE	1	No	ATP6V1G2;NFKBIL1;NFKBIL1;ATP6V1G2	6	31513680	Body;TSS1500;TSS1500;Body	DDX39B
1399	cg23959705	3.11509643256776	0.00446988182112541	0.00143490961448051	0.00191447184869644	0.653935921120073	FALSE	1	No	TNFRSF9	1	8002302	TSS1500	TNFRSF9
1400	cg26082320	-3.11446324916628	-0.00546948298712609	0.00175615589254111	0.00191852825488214	0.653935921120073	FALSE	1	No	OXA1L	14	23240781	3'UTR	OXA1L
1401	cg02640190	3.11420802736427	0.00683785345696264	0.00219569579067263	0.00192016553526997	0.653935921120073	FALSE	1	No	KRTAP10-11;C21orf29	21	46065782	TSS1500;Body	KRTAP10-11
1402	cg12069423	3.11418855742274	0.014703132211723	0.00472133653457744	0.0019202904901997	0.653935921120073	FALSE	1	No	FAM171A1	10	15254709	3'UTR	FAM171A1
1403	cg23863896	-3.11361210469423	-0.00233516837415821	0.000749986926964216	0.00192399346274015	0.653935921120073	FALSE	1	No	RNFT2;RNFT2	12	117258827	Body;Body	UNQ514
1405	cg18763629	-3.1134700750197	-0.0119663018549025	0.00384339709924041	0.00192490683040735	0.653935921120073	FALSE	1	No	LOC100130872;LOC100130872-SPON2	4	1199037	Body;Body	SPON2
1406	cg19118751	-3.11327313403349	-0.00798889996992749	0.00256607744517978	0.00192617398323391	0.653935921120073	FALSE	1	No		17	26577636		PPY2
1407	cg01509843	3.11307913810649	0.00225381762732499	0.000723983402714221	0.00192742293747906	0.653935921120073	FALSE	1	No	ARC;ARC	8	143695822	5'UTR;1stExon	ARC
1408	cg12847502	-3.11293272269451	-0.00857027692432202	0.00275311986726899	0.00192836605972205	0.653935921120073	FALSE	1	No		2	43437911		ZFP36L2
1409	cg15650240	-3.11279855532341	-0.00201475463757795	0.000647248641943881	0.00192923066011524	0.653935921120073	FALSE	1	No	EFHD2	1	15736530	1stExon	EFHD2
1410	cg08560888	-3.11259271615198	-0.00307257286104089	0.000987142598225775	0.0019305578208817	0.653935921120073	FALSE	1	No	TH;TH;TH	11	2191082	Body;Body;Body	TH
1411	cg04217140	3.11256404712788	0.00134642465849136	0.000432577334347153	0.00193074273282502	0.653935921120073	FALSE	1	No	ARRB2;ARRB2	17	4613687	TSS200;TSS200	ARRB2
1412	cg04257913	3.112257210552	0.00583320488078108	0.001874268251674	0.00193272281474169	0.653935921120073	FALSE	1	No	KIF26A	14	104644850	Body	KIF26A
1413	cg07939626	-3.11214605073394	-0.0152571089745544	0.0049024399002599	0.00193344061375388	0.653935921120073	FALSE	1	No	DDR1;DDR1	6	30853073	5'UTR;5'UTR	DDR1
1415	cg10758306	3.11082492695447	0.0027713831805997	0.000890883687020254	0.00194199038929015	0.653935921120073	FALSE	1	No	OVOL2	20	18038771	TSS1500	OVOL2
1416	cg24066843	-3.11071835381109	-0.021693024654874	0.00697363830071495	0.00194268160141349	0.653935921120073	FALSE	1	No	PCDHGA2;PCDHGA3;PCDHGA3;PCDHGA1	5	140724720	Body;1stExon;1stExon;Body	PCDHGA3
1417	cg17013193	3.11062440354282	0.000977627793433268	0.000314286672579244	0.0019432911318239	0.653935921120073	FALSE	1	No	BRD2;BRD2	6	32939317	5'UTR;5'UTR	BRD2
1418	cg17557160	3.11011555586044	0.00501927622159079	0.00161385521902326	0.00194659549165909	0.653935921120073	FALSE	1	No		7	129464924		AL832212
1419	cg17797121	-3.1098240621088	-0.0109275509587734	0.00351388076641329	0.00194849072473259	0.653935921120073	FALSE	1	No	UBTD1	10	99330133	Body	UBTD1
1420	cg19430164	-3.1096479000019	-0.00785943963335663	0.00252743715240295	0.00194963691781855	0.653935921120073	FALSE	1	No	LSM12	17	42130777	Body	LSM12
1421	cg23277061	-3.10957421866409	-0.00784259956579239	0.00252208148585746	0.00195011650704674	0.653935921120073	FALSE	1	No	ZNF362	1	33734388	5'UTR	ZNF362
1422	cg13964280	3.10924614358617	0.00199487332635758	0.000641593889397482	0.00195225325408705	0.653935921120073	FALSE	1	No	EIF4A1	17	7475917	TSS200	EIF4A1
1424	cg08363067	-3.10894480461489	-0.009879587937095	0.0031777945759699	0.00195421776705929	0.653935921120073	FALSE	1	No	ABCC1;ABCC1;ABCC1;ABCC1;ABCC1	16	16170085	Body;Body;Body;Body;Body	ABCC1
1425	cg09570573	3.10865735040115	0.00801259505286198	0.00257750988600529	0.00195609345628375	0.653935921120073	FALSE	1	No	ATP6V1C2;ATP6V1C2	2	10916250	Body;Body	PDIA6
1427	cg18010762	3.108285014719	0.00229236845165259	0.000737502655257576	0.00195852547422357	0.653935921120073	FALSE	1	No	FAM188A	10	15902539	TSS200	FAM188A
1428	cg26897054	3.10787755166761	0.00247151340321605	0.000795241563455386	0.00196119012446437	0.653935921120073	FALSE	1	No	DEDD2	19	42721870	TSS200	DEDD2
1429	cg12898694	-3.10773836947694	-0.0101266438584208	0.00325852522138961	0.00196210108594079	0.653935921120073	FALSE	1	No	TSNAX-DISC1;TSNAX-DISC1;TSNAX-DISC1;TSNAX;TSNAX-DISC1;TSNAX-DISC1;TSNAX-DISC1;TSNAX-DISC1;TSNAX-DISC1	1	231667709	Body;Body;Body;Body;Body;Body;Body;Body;Body	TSNAX
1430	cg23746497	-3.10741687473841	-0.018668184931233	0.00600762166254393	0.00196420678975582	0.653935921120073	FALSE	1	No		6	105388668		LIN28B
1431	cg20087221	3.10727473740595	0.0022331243350746	0.000718676178901029	0.00196513841353908	0.653935921120073	FALSE	1	No	TLL2	10	98135160	Body	TLL2
1432	cg24454695	-3.10722124965976	-0.00990364749260291	0.00318730038734363	0.00196548909844787	0.653935921120073	FALSE	1	No	GNG4;GNG4;GNG4	1	235814326	TSS1500;TSS1500;TSS1500	GNG4
1433	cg10513943	3.10713319306624	0.013320367154795	0.00428702805033277	0.00196606655457034	0.653935921120073	FALSE	1	No		5	83042603		HAPLN1
1434	cg25436375	3.10642868104459	0.00339120647625744	0.00109167369492516	0.00197069221501972	0.653935921120073	FALSE	1	No		22	23877425		IGLL1
1435	cg03537567	3.10642594326168	0.0138746475489656	0.00446643435329976	0.0019707102101718	0.653935921120073	FALSE	1	No		4	25375829		ANAPC4
1436	cg19637560	3.10630377167729	0.0189420593877601	0.00609794172755104	0.00197151338473066	0.653935921120073	FALSE	1	No		5	2335316		IRX2
1438	cg08149333	3.10611102206358	0.0015715424029519	0.000505951780792377	0.00197278116232132	0.653935921120073	FALSE	1	No	SLC25A24	1	108742407	Body	SLC25A24
1440	cg26546113	-3.10564626793717	-0.0141750432418717	0.0045642813182607	0.00197584108786987	0.653935921120073	FALSE	1	No	DHX9	1	182810711	5'UTR	DHX9
1441	cg26644303	-3.10532565215529	-0.0143199986113084	0.00461143217020393	0.00197795455565186	0.653935921120073	FALSE	1	No		22	20853399		KLHL22
1443	cg10832589	3.10490945890169	0.0103147669323589	0.00332208300077374	0.00198070116266432	0.653935921120073	FALSE	1	No	UST	6	149287662	Body	LOC100128176
1444	cg12897370	3.1048036000859	0.00264037064541902	0.000850414707502261	0.0019814003220091	0.653935921120073	FALSE	1	No	RBM16	6	155055079	Body	SCAF8
1445	cg14995562	-3.1044443159219	-0.00819593042027067	0.00264006359471028	0.0019837749576217	0.653935921120073	FALSE	1	No	CSNK1E;CSNK1E	22	38714166	TSS200;TSS1500	CSNK1E
1446	cg03352332	3.10419217189354	0.00569020183071392	0.00183307009219179	0.00198544302928987	0.653935921120073	FALSE	1	No	FETUB	3	186360953	Body	FETUB
1447	cg02590376	3.10414207621674	0.00698029786090157	0.00224870437290325	0.00198577459338431	0.653935921120073	FALSE	1	No	BRD2;BRD2	6	32948526	3'UTR;3'UTR	BRD2
1448	cg11342468	3.10407699890652	0.00455675876882525	0.00146799153836405	0.00198620539122899	0.653935921120073	FALSE	1	No	C12orf42;C12orf42	12	103889784	TSS200;TSS200	C12orf42
1449	cg09887589	3.10395899431481	0.00215596521907997	0.000694585599561343	0.00198698677561294	0.653935921120073	FALSE	1	No	CLIC1	6	31702785	Body	CLIC1
1450	cg12545570	3.10369259381422	0.00147725640460451	0.000475967371107801	0.00198875182468238	0.653935921120073	FALSE	1	No	ATP5J;ATP5J;ATP5J;ATP5J;GABPA;ATP5J	21	27108482	TSS1500;TSS1500;TSS1500;TSS1500;5'UTR;TSS1500	ATP5J
1451	cg19061228	-3.10369074670672	-0.0174307016916122	0.00561612064929719	0.00198876406781308	0.653935921120073	FALSE	1	No	GPC4	X	132539525	Body	GPC4
1452	cg26254792	3.10367960847705	0.00663761920545446	0.00213862899615192	0.00198883789649684	0.653935921120073	FALSE	1	No	HOOK1	1	60280088	TSS1500	HOOK1
1453	cg15210612	-3.10360078763835	-0.000571371705989139	0.000184099613669681	0.00198936042489088	0.653935921120073	FALSE	1	No	CPOX	3	98312534	TSS200	CPOX
1454	cg06510830	-3.10356813173466	-0.000553123534368164	0.000178221811440952	0.00198957694825061	0.653935921120073	FALSE	1	No	C21orf45	21	33651316	1stExon	MIS18A
1455	cg14391770	3.10335208280905	0.00660450482539895	0.00212818418573402	0.00199100999620298	0.653935921120073	FALSE	1	No	DMRT3	9	976645	TSS1500	DMRT3
1456	cg26469081	-3.10325205305023	-0.00787556027621457	0.00253784099440894	0.00199167381297554	0.653935921120073	FALSE	1	No		2	175116821		OLA1
1457	cg05625801	3.103107163825	0.00232993805455957	0.000750840345354881	0.00199263568681091	0.653935921120073	FALSE	1	No	TYW1;SBDS;TYW1	7	66461858	1stExon;TSS1500;5'UTR	TYW1
1458	cg23469188	-3.10286061173464	-0.00311557249336048	0.00100409682651479	0.00199427345054238	0.653935921120073	FALSE	1	No	PNPLA8	7	108166441	5'UTR	PNPLA8
1460	cg11113650	-3.10212884286013	-0.016920709059066	0.00545454747890653	0.0019991416418957	0.653935921120073	FALSE	1	No	CCNB3;CCNB3	X	50028082	5'UTR;5'UTR	CCNB3
1461	cg24845165	3.10208399713025	0.01700265073235	0.00548104137350219	0.00199944033932898	0.653935921120073	FALSE	1	No	LPIN3	20	39968231	TSS1500	LPIN3
1462	cg21821108	3.10201201607131	0.0148339872464067	0.00478205344452338	0.0019999198589234	0.653935921120073	FALSE	1	No	ARHGEF7;ARHGEF7;ARHGEF7;ARHGEF7;ARHGEF7	13	111871461	Body;Body;Body;Body;Body	ARHGEF7
1463	cg16580197	3.10200897132332	0.0145909033340585	0.00470369475683174	0.00199994014459531	0.653935921120073	FALSE	1	No		8	67841925		SNHG6
1464	cg03842440	-3.10199303036455	-0.0393806137848301	0.0126952618524104	0.00200004635452355	0.653935921120073	FALSE	1	No	PDZRN4;PDZRN4	12	41831532	TSS200;Body	PDZRN4
1465	cg02372820	3.10154495983408	0.0205790755119557	0.00663510469087529	0.00200303384002921	0.654465671130911	FALSE	1	No		17	70348376		Mir_584
1466	cg07119389	-3.10029134977593	-0.00916777193178355	0.0029570678679751	0.00201141403415707	0.656755495040904	FALSE	1	No	PGBD1	6	28249167	TSS200	PGBD1
1468	cg10330839	3.09954249405291	0.00228775307046034	0.000738093791212688	0.00201643539331604	0.657498044767432	FALSE	1	No	LTBP4;LTBP4;LTBP4	19	41115766	Body;Body;Body	LTBP4
1469	cg26703066	-3.09919224557251	-0.00997098759847768	0.00321728592755812	0.00201878789569851	0.657817019764468	FALSE	1	No		11	10813944		EIF4G2
1470	cg15245581	-3.09829768105003	-0.0111165687625051	0.00358796019843311	0.00202480784806905	0.658296931072554	FALSE	1	No	FUT9	6	96651792	Body	FUT9
1472	cg04998536	3.09756648918026	0.0123571018931766	0.00398929351035391	0.00202974064400834	0.658296931072554	FALSE	1	No	RAB11FIP3;RAB11FIP3	16	556350	Body;Body	RAB11FIP3
1474	cg11992550	3.09744933773571	0.00989874208496845	0.00319577207103074	0.00203053200210655	0.658296931072554	FALSE	1	No		15	89533607		MFGE8
1475	cg15716847	-3.09731023595883	-0.012896605211311	0.00416380802335696	0.0020314720031495	0.658296931072554	FALSE	1	No		5	133289054		C5orf15
1476	cg18665513	-3.09666861513845	-0.00885770670806781	0.00286039864413189	0.00203581303361213	0.658296931072554	FALSE	1	No	ABLIM2;ABLIM2;ABLIM2;ABLIM2;ABLIM2;ABLIM2;ABLIM2	4	8087448	Body;Body;Body;Body;Body;Body;Body	ABLIM2
1477	cg23889440	-3.09645554359756	-0.000885252387968126	0.000285892167836393	0.00203725650278189	0.658296931072554	FALSE	1	No	MAPK4	18	48086416	TSS200	MAPK4
1478	cg06957130	-3.09592394910683	-0.0029160061950237	0.000941885602798793	0.00204086193355805	0.658296931072554	FALSE	1	No	CELSR1	22	46933231	TSS200	CELSR1
1479	cg21574064	-3.09587885964338	-0.0114407608523918	0.00369548078948724	0.00204116801337571	0.658296931072554	FALSE	1	No	ADAMTS10	19	8661935	Body	ADAMTS10
1480	cg05638634	-3.09527321398023	-0.0129562603196504	0.00418582122609779	0.00204528339779451	0.658296931072554	FALSE	1	No		X	139850091		AK054921
1481	cg09942210	3.09516654366075	0.00883261888958291	0.00285368130114778	0.00204600901620959	0.658296931072554	FALSE	1	No	NCOR2;NCOR2	12	124965227	Body;Body	BC017209
1482	cg20155837	-3.09511734673664	-0.00331096124700696	0.0010697369036744	0.00204634375507032	0.658296931072554	FALSE	1	No	NCOR1	17	15970327	Body	NCOR1
1483	cg15550036	3.09500398745971	0.00186683530923642	0.000603177028785887	0.00204711525017387	0.658296931072554	FALSE	1	No	C3orf71;ARIH2	3	48956180	1stExon;TSS200	ARIH2
1484	cg13679691	3.09492266846932	0.00528229293933594	0.00170676088070028	0.00204766885176429	0.658296931072554	FALSE	1	No	PANX2;PANX2;PANX2	22	50608033	TSS1500;TSS1500;TSS1500	PANX2
1485	cg14219044	3.09455808240516	0.00337565787345114	0.00109083681209418	0.00205015256499888	0.658296931072554	FALSE	1	No	BRD2;BRD2	6	32939398	5'UTR;5'UTR	BRD2
1489	cg25191743	-3.09360527138682	-0.000722147789925264	0.000233432428049082	0.00205665659771243	0.658296931072554	FALSE	1	No	MAP3K14	17	43394540	TSS200	MAP3K14
1490	cg20376953	3.09356554052637	0.0216988374098911	0.00701418383597557	0.00205692821816854	0.658296931072554	FALSE	1	No		6	117187980		RFX6
1491	cg13027384	3.09329481015105	0.0017623455342713	0.000569730867063798	0.00205877994753584	0.658296931072554	FALSE	1	No	IFNGR2	21	34776124	Body	IFNGR2
1492	cg16469386	3.09329221660362	0.00164955103067082	0.000533267119678075	0.00205879769417317	0.658296931072554	FALSE	1	No	SLC38A1;SLC38A1;SLC38A1;SLC38A1	12	46662743	5'UTR;1stExon;5'UTR;1stExon	SLC38A1
1493	cg15070507	3.09319833950696	0.00392864277819305	0.00127009080795616	0.00205944015335841	0.658296931072554	FALSE	1	No		18	45663129		ZBTB7C
1494	cg18023263	3.09304977713682	0.0118630030740954	0.00383537412226089	0.00206045723443725	0.658296931072554	FALSE	1	No	DLG2;DLG2	11	84403466	Body;Body	DLG2
1495	cg06113001	3.09302332908345	0.0117367080161245	0.0037945746822422	0.00206063835033878	0.658296931072554	FALSE	1	No	GLYCAM1	12	55002180	Body	GLYCAM1
1496	cg16136957	3.09295089603716	0.00240251211276702	0.000776770208620264	0.0020611344457679	0.658296931072554	FALSE	1	No	NEK10;NEK10	3	27410793	1stExon;5'UTR	NEK10
1498	cg00429830	-3.09233245136667	-0.00287836062108773	0.000930805683527212	0.00206537465935667	0.658296931072554	FALSE	1	No	DUSP11	2	74007425	TSS200	DUSP11
1499	cg00238318	3.09227048994749	0.00133490560765858	0.000431691086532747	0.00206579992425318	0.658296931072554	FALSE	1	No	EXOC6;EXOC6	10	94607950	Body;TSS1500	EXOC6
1500	cg06795559	-3.09206075647728	-0.00776612977589709	0.00251163556848892	0.00206724000268404	0.658296931072554	FALSE	1	No	MCM8;MCM8;TRMT6	20	5931181	TSS200;TSS200;TSS200	TRMT6
1501	cg04105282	3.0911060729648	0.0127817440113713	0.00413500659947002	0.00207380674899925	0.658296931072554	FALSE	1	No	CRTAC1	10	99790170	Body	CRTAC1
1502	cg23659015	3.09087183057782	0.00133377887010068	0.000431521895183645	0.00207542090150148	0.658296931072554	FALSE	1	No	SNX6;SNX6	14	35099524	TSS200;TSS1500	SNX6
1503	cg04208291	3.09075446758857	0.00931461341089598	0.00301370215867173	0.00207623007818614	0.658296931072554	FALSE	1	No	NGF	1	115829893	5'UTR	NGF
1504	cg26648818	-3.09059599027387	-0.012274847547384	0.00397167652647356	0.0020773231839532	0.658296931072554	FALSE	1	No	TOX3;TOX3	16	52581719	TSS200;TSS1500	TOX3
1505	cg19098796	3.09053163290561	0.00239818150254246	0.000775977012177601	0.0020777672433744	0.658296931072554	FALSE	1	No	ECE2;ECE2;ECE2;ECE2	3	183993726	TSS200;Body;TSS200;TSS200	ECE2
1506	cg06197372	3.0905293724881	0.00182966497063798	0.000592023161768227	0.00207778284161587	0.658296931072554	FALSE	1	No	TBPL1	6	134274843	5'UTR	TBPL1
1507	cg02255619	3.09008317216226	0.0025106405573608	0.000812483165494863	0.00208086400116941	0.658296931072554	FALSE	1	No		19	1546257		MEX3D
1508	cg15855691	-3.09006986236748	-0.00777698009462434	0.00251676513509826	0.00208095597414474	0.658296931072554	FALSE	1	No		8	1303248		LOC286083
1509	cg10052072	3.09002297240562	0.00890538265811663	0.00288197943434177	0.00208128002163379	0.658296931072554	FALSE	1	No		6	27526176		TRNA_Arg
1510	cg16911548	-3.08946723304216	-0.0115980861694095	0.00375407320892316	0.00208512416364349	0.658296931072554	FALSE	1	No		10	45352772		TMEM72-AS1
1511	cg19628164	3.08944895600647	0.00366675079180986	0.00118686239650634	0.00208525069973412	0.658296931072554	FALSE	1	No	C3orf58	3	143689916	TSS1500	C3orf58
1512	cg15615396	3.08941846989006	0.000952127405140659	0.00030818984686608	0.00208546177778395	0.658296931072554	FALSE	1	No	RAB1B	11	66035392	TSS1500	KLC2
1513	cg15436551	3.08902789900541	0.00416646775708835	0.00134879576789509	0.00208816772857139	0.658296931072554	FALSE	1	No		11	126873580		KIRREL3
1514	cg08215954	-3.08869950648117	-0.0103686415672096	0.00335696028229763	0.00209044539279852	0.658296931072554	FALSE	1	No	GAL3ST1	22	30962134	TSS1500	GAL3ST1
1515	cg04759112	-3.08868769379508	-0.0182175893395811	0.00589816489902129	0.00209052736573671	0.658296931072554	FALSE	1	No	CMIP;CMIP	16	81663392	Body;Body	CMIP
1516	cg07286413	3.08864382383814	0.00145203716517431	0.000470121272633475	0.00209083182272066	0.658296931072554	FALSE	1	No	CCM2;CCM2;CCM2;CCM2	7	45039607	TSS200;TSS200;TSS200;Body	CCM2
1517	cg25631874	-3.08798268466013	-0.00806561648322124	0.00261193708218897	0.00209542505894101	0.658296931072554	FALSE	1	No	SYTL2;SYTL2;SYTL2;SYTL2;SYTL2;SYTL2;SYTL2;SYTL2	11	85430657	Body;TSS1500;TSS1500;Body;TSS1500;Body;Body;Body	SYTL2
1518	cg19245054	3.08780760352287	0.00292741070569305	0.000948054762982373	0.00209664297999392	0.658296931072554	FALSE	1	No	FNTA;FNTA;FNTA	8	42912041	Body;Body;Body	FNTA
1519	cg03124769	3.08774930163315	0.00124475190311823	0.000403125960536974	0.00209704869119448	0.658296931072554	FALSE	1	No	ZC3HAV1;ZC3HAV1	7	138793831	1stExon;1stExon	ZC3HAV1
1520	cg19896824	-3.08744387005427	-0.00841628938866298	0.00272597324611931	0.00209917530799066	0.658296931072554	FALSE	1	No		11	128555529		FLI1
1521	cg27530352	3.08728615956354	0.0126436335604434	0.00409538763398299	0.00210027416864321	0.658296931072554	FALSE	1	No	HRH1;HRH1;HRH1;HRH1	3	11294188	5'UTR;5'UTR;TSS200;5'UTR	HRH1
1524	cg02290550	3.08642987496994	0.0149698726195752	0.00485022282248386	0.00210624963473147	0.658296931072554	FALSE	1	No	SLFNL1;SLFNL1;SLFNL1;SLFNL1	1	41487317	1stExon;1stExon;5'UTR;5'UTR	SLFNL1
1525	cg02552466	3.08641663999108	0.010209303922226	0.00330781780720815	0.00210634211573709	0.658296931072554	FALSE	1	No	C6orf136;C6orf136;C6orf136	6	30616879	Body;Body;Body	C6orf136
1526	cg07148304	-3.08626681109433	-0.000828342694168931	0.000268396332809352	0.0021073893234671	0.658296931072554	FALSE	1	No	PAPD5;PAPD5	16	50186996	Body;Body	PAPD5
1528	cg18909530	3.08561843383676	0.00378548546780847	0.00122681580661335	0.00211192658208697	0.658296931072554	FALSE	1	No	FRMD4A	10	14216100	Body	FRMD4A
1529	cg24677501	3.08532103054753	0.00224479255523808	0.000727571793344212	0.00211401077318238	0.658296931072554	FALSE	1	No	FKBP2;FKBP2;FKBP2	11	64008407	TSS200;TSS1500;TSS200	FKBP2
1531	cg15929771	-3.08515515110757	-0.0119090846840477	0.00386012505068742	0.00211517407111124	0.658296931072554	FALSE	1	No	VPS13D;VPS13D	1	12466185	Body;Body	VPS13D
1532	cg10982861	3.08511884994409	0.0129807479751013	0.00420753578920844	0.00211542872642707	0.658296931072554	FALSE	1	No	TSC22D3	X	107018095	Body	TSC22D3
1533	cg23494863	3.085036331475	0.0154008918012527	0.00499212655751428	0.00211600770434773	0.658296931072554	FALSE	1	No	STAR;STAR	8	38009476	TSS1500;TSS1500	STAR
1534	cg02328930	3.08502722754621	0.00861282689476523	0.00279181552041463	0.00211607158955788	0.658296931072554	FALSE	1	No		16	85591871		KIAA0182
1535	cg08916508	-3.08497192482009	-0.00445610430380475	0.00144445538319271	0.00211645970474838	0.658296931072554	FALSE	1	No	MED7;MED7	5	156566250	Body;Body	MED7
1536	cg11306969	3.08497148163172	0.00342590149644316	0.00111051318199905	0.00211646281531385	0.658296931072554	FALSE	1	No	LRRC1	6	53660418	Body	LRRC1
1537	cg18964732	3.0846064530369	0.00301128119068308	0.000976228649109639	0.00211902623526329	0.658296931072554	FALSE	1	No	TMCO1	1	165737775	Body	TMCO1
1539	cg16982077	-3.08447338694489	-0.00975345145459703	0.00316211237090868	0.00211996140374796	0.658296931072554	FALSE	1	No	ECSCR	5	138842197	1stExon	ECSCR
1541	cg24164005	3.08418983606572	0.00699212233154218	0.00226708558914828	0.00212195542203161	0.658296931072554	FALSE	1	No	DDC;DDC	7	50629418	5'UTR;TSS1500	DDC
1543	cg22785561	-3.08377571629718	-0.0162920186029052	0.0052831399238294	0.00212487073852958	0.658296931072554	FALSE	1	No	GABRA4	4	46923365	3'UTR	GABRA4
1545	cg01398299	3.08361225915745	0.00450858305995102	0.00146211088847562	0.00212602245538214	0.658296931072554	FALSE	1	No		7	2761640		GNA12
1547	cg25190176	3.08277419600909	0.00168722121259301	0.00054730612925762	0.0021319364531146	0.65922939047443	FALSE	1	No	CSDE1;CSDE1;CSDE1	1	115300693	TSS200;TSS200;TSS200	CSDE1
1548	cg26685515	3.08269194415387	0.0173308834114508	0.00562199652946761	0.00213251769737979	0.65922939047443	FALSE	1	No		1	181394054		AF387615
1549	cg07351164	-3.08245718354124	-0.000843912929669687	0.00027377928691946	0.00213417746720106	0.65922939047443	FALSE	1	No	PSRC1;PSRC1;PSRC1;PSRC1	1	109826064	TSS1500;TSS1500;TSS1500;TSS1500	PSRC1
1552	cg22591040	-3.08135682622043	-0.0109424002177196	0.00355116295672302	0.0021419728842285	0.659447326176583	FALSE	1	No	FLNB;FLNB;FLNB;FLNB	3	58106772	Body;Body;Body;Body	FLNB
1553	cg21787727	3.08127707822355	0.00169054179338321	0.000548649715837258	0.00214253886982345	0.659447326176583	FALSE	1	No	PABPC1L;PABPC1L	20	43538769	5'UTR;1stExon	PABPC1L
1555	cg04044561	3.08114866931772	0.00170784363676249	0.000554287968564878	0.00214345049925509	0.659447326176583	FALSE	1	No	POP7;POP7	7	100303839	5'UTR;1stExon	POP7
1557	cg18055610	-3.08078428239833	-0.0116385120154813	0.00377777570535413	0.00214603937805203	0.659447326176583	FALSE	1	No		6	30095419		DQ580846
1558	cg16234966	-3.08027979237934	-0.00905206539636805	0.00293871531370722	0.00214962839731386	0.659447326176583	FALSE	1	No	FAM84A	2	14774311	Body	FAM84A
1559	cg13064457	-3.08005240612623	-0.000764786367655539	0.000248303037355591	0.002151247860318	0.659447326176583	FALSE	1	No	PLS1	3	142315224	TSS200	PLS1
1562	cg04261408	3.07968369126415	0.00416092165686973	0.00135108734337641	0.00215387625973319	0.659447326176583	FALSE	1	No	SDC2	8	97506675	Body	SDC2
1564	cg25202404	3.0794525570974	0.00288710851203749	0.000937539532922301	0.00215552541358586	0.659447326176583	FALSE	1	No	PXMP3;PXMP3	8	77912832	TSS1500;TSS1500	PEX2
1565	cg07763231	-3.07919050088613	-0.0111055340690211	0.00360664079271	0.00215739660108319	0.659447326176583	FALSE	1	No	SLC16A3;SLC16A3	17	80187349	5'UTR;5'UTR	SLC16A3
1566	cg16328394	-3.07903208538756	-0.00658211723901271	0.00213772284811518	0.00215852847557301	0.659447326176583	FALSE	1	No	SLIT3	5	168272051	Body	SLIT3
1567	cg04824390	3.07899375432061	0.0016896571819815	0.000548769278797816	0.00215880243198593	0.659447326176583	FALSE	1	No	RANBP9	6	13710980	Body	RANBP9
1569	cg10770652	-3.07840243766458	-0.010206529776206	0.00331552809708308	0.00216303268770264	0.659703639593817	FALSE	1	No	BRD2;BRD2	6	32945243	Body;Body	BRD2
1570	cg19261518	-3.0782986288075	-0.00585402982672237	0.00190170952614502	0.00216377611749701	0.659703639593817	FALSE	1	No	THADA;THADA	2	43604247	Body;Body	THADA
1571	cg12753787	-3.07762612712759	-0.0147661918543117	0.00479791607049207	0.00216859794473813	0.66020395794478	FALSE	1	No	PRDM16;PRDM16	1	3239712	Body;Body	PRDM16
1572	cg26051018	-3.07744947187228	-0.0136918130235149	0.00444907809166564	0.00216986619645442	0.66020395794478	FALSE	1	No	MAGT1	X	77147035	Body	MAGT1
1574	cg03665912	-3.07720408935788	-0.0123550883871418	0.00401503703633774	0.00217162898878228	0.66020395794478	FALSE	1	No		X	136511413		ZIC3
1576	cg11093373	3.0767629418873	0.0151056911850663	0.00490960515008037	0.00217480143723773	0.66020395794478	FALSE	1	No	CLIC1;DDAH2	6	31698899	Body;TSS1500	CLIC1
1579	cg20187047	-3.07617703155239	-0.0105534262413123	0.00343069535110159	0.00217902150957794	0.660496926297098	FALSE	1	No	SYNE1;SYNE1	6	152702444	Body;Body	SYNE1
1582	cg04590978	3.07556725884519	0.00350611222856566	0.0011399887999465	0.00218342144014485	0.660496926297098	FALSE	1	No	CCNJ;CCNJ;CCNJ	10	97802941	TSS1500;TSS1500;TSS1500	CCNJ
1583	cg13909076	3.07544339531134	0.00634712073313328	0.00206380671574374	0.00218431619764829	0.660496926297098	FALSE	1	No	CTDP1;CTDP1	18	77468488	Body;Body	CTDP1
1584	cg23454289	-3.07482350983559	-0.0101625771754022	0.00330509284285575	0.00218879914985831	0.661434652186035	FALSE	1	No	CUX1;CUX1;CUX1	7	101843143	Body;Body;Body	CUX1
1585	cg05751616	3.07433677360378	0.0153000213701066	0.00497669009507105	0.00219232510125561	0.661467835421606	FALSE	1	No	IFFO1;IFFO1;IFFO1	12	6652601	Body;Body;Body	IFFO1
1586	cg07651189	3.07409620879203	0.0210773717469333	0.00685644505420853	0.00219406969551737	0.661467835421606	FALSE	1	No	MEPE	4	88753434	TSS1500	MEPE
1587	cg12658129	3.07387349776542	0.00251047362540928	0.000816713383694642	0.00219568594946444	0.661467835421606	FALSE	1	No	MIB1	18	19320803	TSS1500	MIB1
1588	cg15593510	-3.07364244476713	-0.0117573857134999	0.00382522883672329	0.00219736389838039	0.661467835421606	FALSE	1	No	OR10T2	1	158369112	1stExon	OR10T2
1590	cg12802570	-3.07334235602213	-0.0178603385176428	0.00581137291218013	0.00219954495574242	0.661467835421606	FALSE	1	No	ZNF239;ZNF239;ZNF239	10	44069360	5'UTR;5'UTR;5'UTR	ZNF239
1591	cg27546431	3.0732706173459	0.028461350034976	0.00926093194472911	0.00220006664981381	0.661467835421606	FALSE	1	No	MYO1C;MYO1C;MYO1C	17	1372751	Body;Body;Body	MYO1C
1592	cg27074985	-3.07325678575229	-0.000731031127123799	0.000237868547305543	0.00220016724823937	0.661467835421606	FALSE	1	No	ELOVL6;ELOVL6	4	111118232	Body;Body	ELOVL6
1593	cg23130766	3.07308622154433	0.00195011769398602	0.00063457955729144	0.00220140812442314	0.661467835421606	FALSE	1	No		6	149969500		KATNA1
1594	cg16718999	3.0729049189511	0.0032129727899169	0.00104558158311439	0.00220272782848735	0.661467835421606	FALSE	1	No	CCDC88B	11	64108790	Body	CCDC88B
1595	cg02212811	3.07229111909347	0.00719715706722076	0.00234260256864733	0.00220720108235984	0.661988499615151	FALSE	1	No		6	137248538		SLC35D3
1596	cg06196984	-3.07228748097881	-0.00939785416527419	0.00305891106332279	0.00220722762108714	0.661988499615151	FALSE	1	No	RGL2;RGL2	6	33263882	Body;Body	RGL2
1597	cg15927451	3.06994273019481	0.00411867912653639	0.00134161431938994	0.00222439282097	0.664233739085744	FALSE	1	No		6	25732146		DQ586576
1599	cg15712057	3.06952779052541	0.0127950670248594	0.00416841543652201	0.00222744320349824	0.664233739085744	FALSE	1	No		2	19661795		OSR1
1601	cg20629788	-3.06914843446589	-0.000650006146314997	0.000211787132552979	0.00223023535815841	0.664233739085744	FALSE	1	No	SCPEP1	17	55055383	TSS200	SCPEP1
1602	cg13308080	3.06879578120628	0.000871476188330401	0.000283979857397954	0.00223283385604127	0.664233739085744	FALSE	1	No		6	26234061		HIST1H1D
1603	cg04081637	3.06858071252209	0.00632550627505658	0.00206137848981577	0.00223441993729995	0.664233739085744	FALSE	1	No		10	88183346		WAPAL
1604	cg17326597	3.06853847852126	0.00629073848291249	0.00205007645396841	0.00223473152469201	0.664233739085744	FALSE	1	No	DAAM1	14	59810637	Body	DAAM1
1605	cg02895390	-3.0685255889585	-0.00422891144733315	0.00137815746511943	0.00223482662723478	0.664233739085744	FALSE	1	No		19	53564251		ZNF160
1607	cg23143313	3.06833012319674	0.0175785456594321	0.00572902684966567	0.00223626928001307	0.664233739085744	FALSE	1	No	LAMA2;LAMA2	6	129251318	Body;Body	LAMA2
1609	cg20941184	-3.06823153037794	-0.0121307292957409	0.00395365511879955	0.00223699727767659	0.664233739085744	FALSE	1	No	HSD11B1;HSD11B1	1	209878178	5'UTR;TSS200	HSD11B1
1610	cg18101367	3.06808807479719	0.00295993208103063	0.000964748080521217	0.00223805692535625	0.664233739085744	FALSE	1	No	POLS	5	6714190	TSS1500	PAPD7
1612	cg01733045	3.06765668849071	0.00137536794917298	0.00044834480805271	0.00224124617720325	0.664233739085744	FALSE	1	No	TEX264;TEX264;TEX264	3	51705063	TSS200;TSS200;TSS200	TEX264
1613	cg11261908	3.06762736860518	0.00137573946630868	0.000448470202211754	0.00224146309138184	0.664233739085744	FALSE	1	No	DDAH2;DDAH2	6	31697955	1stExon;5'UTR	DDAH2
1615	cg19341656	3.06741256928688	0.00827331017718759	0.00269716250758892	0.00224305280628637	0.664233739085744	FALSE	1	No	PDE2A;PDE2A;PDE2A;PDE2A	11	72350651	Body;Body;Body;Body	PDE2A
1616	cg02718650	-3.06723071675358	-0.00767830036614142	0.00250333316114814	0.0022443994935395	0.664233739085744	FALSE	1	No		15	101690199		CHSY1
1617	cg05824762	3.06721753578806	0.00209725788060421	0.000683765613665665	0.00224449713245895	0.664233739085744	FALSE	1	No	ZER1	9	131533797	5'UTR	ZER1
1618	cg27405644	3.06711694133167	0.00103336426052268	0.000336917137588505	0.00224524242137743	0.664233739085744	FALSE	1	No	CNTNAP1;CCR10	17	40834479	TSS200;TSS1500	CNTNAP1
1619	cg18027481	3.06678600866821	0.0011594609585829	0.000378070382252205	0.00224769585455431	0.664548841692101	FALSE	1	No	THG1L	5	157158638	1stExon	THG1L
1620	cg03662398	3.06625783490956	0.00848811115990276	0.00276823138069637	0.00225161667293927	0.665018714963705	FALSE	1	No		17	53412828		HLF
1622	cg01791238	-3.06601075117919	-0.00620561629053747	0.00202400343447941	0.0022534530170496	0.665018714963705	FALSE	1	No	GLI2	2	121684467	Body	GLI2
1623	cg05752207	-3.06487892139	-0.00619281075156137	0.00202057272420823	0.00226188244792433	0.665642359330303	FALSE	1	No	CDC73	1	193126041	Body	MIR1278
1624	cg09103423	-3.06460947218986	-0.00993028083447507	0.00324030873251176	0.00226389346332347	0.665642359330303	FALSE	1	No		6	4665238		CDYL
1625	cg01620486	3.06441692491921	0.0166504398795084	0.00543347732617922	0.00226533153205588	0.665642359330303	FALSE	1	No		8	47015640		TRNA_Pseudo
1626	cg00806198	3.06426140988814	0.00280858212402578	0.000916560876615389	0.00226649363205009	0.665642359330303	FALSE	1	No	C17orf28	17	72969066	TSS200	C17orf28
1627	cg24376021	-3.06421930357715	-0.000760428443774176	0.000248163844828749	0.00226680836937508	0.665642359330303	FALSE	1	No	ZNF574	19	42580165	TSS200	ZNF574
1630	cg17846467	3.06340655725036	0.00489269549639523	0.0015971420720555	0.00227289137429035	0.665642359330303	FALSE	1	No		12	12446971		LRP6
1631	cg23378165	-3.06337447630623	-0.0220426855911351	0.00719555697862762	0.00227313179148637	0.665642359330303	FALSE	1	No	USP43	17	9550256	Body	USP43
1632	cg03641958	-3.06242453245671	-0.0086680195668487	0.00283044348521305	0.00228026133754992	0.665642359330303	FALSE	1	No		10	21792099		C10orf114
1633	cg10765877	3.06192333719459	0.00731859158613321	0.00239019426033007	0.00228403119009147	0.665642359330303	FALSE	1	No	KDM2B;KDM2B	12	121973425	Body;Body	KDM2B
1634	cg23944327	3.06192310535885	0.00111725847756691	0.000364887830008381	0.00228403293521914	0.665642359330303	FALSE	1	No	AP2A1;AP2A1	19	50270115	TSS200;TSS200	AP2A1
1635	cg12554634	3.06192156493698	0.00883554416029353	0.00288562067084673	0.00228404453067028	0.665642359330303	FALSE	1	No	SCAF1	19	50159969	Body	SCAF1
1636	cg24078554	3.06186084010906	0.0134488454051545	0.0043923764362444	0.00228450167693482	0.665642359330303	FALSE	1	No	ZNF697	1	120182239	5'UTR	ZNF697
1637	cg16918585	-3.06170903643692	-0.000964769479941507	0.00031510815314582	0.00228564484684969	0.665642359330303	FALSE	1	No	NDUFS5	1	39492570	5'UTR	NDUFS5
1638	cg03778895	3.06153182074065	0.00112146284948979	0.000366307755448541	0.00228698004843882	0.665642359330303	FALSE	1	No	DLEU2	13	50699716	TSS200	DLEU2
1640	cg07258009	3.0612954846001	0.00351143119115641	0.00114704092068888	0.00228876179717346	0.665642359330303	FALSE	1	No		2	45166105		SIX3
1641	cg22842860	3.0612921538106	0.0126158322579388	0.00412108078029567	0.0022887869172482	0.665642359330303	FALSE	1	No		11	113348189		DRD2
1644	cg10380643	-3.06093684145768	-0.00872645307707208	0.00285090922454851	0.00229146805812367	0.665642359330303	FALSE	1	No	LOC441869;LOC441869	1	1356764	TSS200;TSS200	ANKRD65
1645	cg08110500	-3.06074478924308	-0.00293275974790683	0.000958185000661914	0.00229291845926937	0.665642359330303	FALSE	1	No	DCP1B	12	2114042	TSS1500	DCP1B
1646	cg07625546	3.06035112759388	0.00232242586213796	0.000758875620904293	0.0022958940732674	0.665642359330303	FALSE	1	No	CCNG2	4	78077996	TSS1500	CCNG2
1647	cg00128530	3.06030830254168	0.00195547983492439	0.000638981318745011	0.00229621799343803	0.665642359330303	FALSE	1	No	RSL24D1	15	55489374	TSS200	RSL24D1
1648	cg21308197	3.06026715598421	0.00190859217714797	0.000623668483784431	0.00229652925732529	0.665642359330303	FALSE	1	No	MZF1;MZF1;LOC100131691	19	59084138	5'UTR;5'UTR;Body	MZF1
1649	cg09181104	-3.05978976602439	-0.0104339468888017	0.0034100208467455	0.00230014343104534	0.665642359330303	FALSE	1	No		1	38129247		C1orf109
1650	cg11742688	-3.05975132332194	-0.0354506518549097	0.0115861219128165	0.00230043469604113	0.665642359330303	FALSE	1	No	ABCB10	1	229674241	Body	ABCB10
1651	cg03863149	3.05968787034884	0.000771449910947901	0.000252133532450794	0.00230091552792473	0.665642359330303	FALSE	1	No	ZNF644;ZNF644;ZNF644	1	91487516	5'UTR;5'UTR;TSS1500	ZNF644
1652	cg08355537	-3.05967938119853	-0.000767022002482066	0.000250687051458839	0.00230097986372916	0.665642359330303	FALSE	1	No	HNRNPU;HNRNPU	1	245026452	Body;Body	HNRNPU
1654	cg05924254	-3.05947800965686	-0.0279849511389017	0.00914696920539082	0.00230250646067016	0.665642359330303	FALSE	1	No	RNF212;RNF212	4	1107720	TSS200;TSS200	RNF212
1655	cg18867902	3.05914943781155	0.00702335589202343	0.00229585250240269	0.00230499935884089	0.665642359330303	FALSE	1	No		14	21098805		TRNA_Thr
1656	cg03943717	3.05882835844122	0.00237939820827903	0.000777878955421863	0.00230743780419379	0.665642359330303	FALSE	1	No	CCNL2;CCNL2;CCNL2;CCNL2;LOC148413	1	1335569	TSS1500;TSS1500;TSS1500;TSS1500;Body	LOC148413
1657	cg00819338	-3.05880777439434	-0.0136816367387965	0.00447286581828618	0.00230759421099102	0.665642359330303	FALSE	1	No		3	133646065		C3orf36
1659	cg16654851	-3.05876059695605	-0.000433033755535621	0.000141571640476394	0.00230795272298554	0.665642359330303	FALSE	1	No	PDIA4	7	148725968	TSS200	PDIA4
1660	cg09175724	3.05840844084751	0.00230320294295546	0.000753072386341318	0.00231063045224419	0.665642359330303	FALSE	1	No	CDC42EP2	11	65082792	5'UTR	CDC42EP2
1661	cg05236399	-3.05820867347835	-0.00849033735081341	0.0027762452655517	0.00231215071332951	0.665642359330303	FALSE	1	No	SORCS2	4	7660950	Body	DQ572409
1663	cg13909342	3.0577246146572	0.00201413170877924	0.000658702781514235	0.00231583828540204	0.665642359330303	FALSE	1	No	TJP2	9	71736854	5'UTR	TJP2
1664	cg04690998	3.05716466717336	0.00734827869092707	0.00240362541469552	0.00232011071250649	0.665642359330303	FALSE	1	No	SNX8	7	2339777	Body	SNX8
1666	cg16551326	3.05672296320082	0.00207465701583401	0.000678719347749312	0.00232348603854515	0.665642359330303	FALSE	1	No	ERF	19	42759518	TSS1500	ERF
1668	cg26637901	3.0566123066823	0.00664474818384085	0.00217389302834195	0.00232433233729735	0.665642359330303	FALSE	1	No	ATF7IP	12	14518526	TSS200	ATF7IP
1671	cg19466180	3.05630163422849	0.00159939179480785	0.00052330953754556	0.00232670986612924	0.665642359330303	FALSE	1	No		5	176170478		UNC5A
1672	cg11967546	3.05604477285433	0.00232874042571647	0.000762011226537575	0.00232867727233341	0.665642359330303	FALSE	1	No		6	27655170		TRNA_Ile
1673	cg17493727	3.05604379143013	0.0034780151701238	0.00113807766101945	0.00232868479238942	0.665642359330303	FALSE	1	No		6	108169872		SEC63
1674	cg09227190	-3.05598834030209	-0.00610142567726262	0.0019965474333778	0.00232910971682073	0.665642359330303	FALSE	1	No		10	43398162		BMS1
1675	cg07237926	3.05592203922334	0.00883012589143914	0.00288951281416961	0.00232961787831017	0.665642359330303	FALSE	1	No	IL10RA;IL10RA	11	117857630	Body;Body	IL10RA
1676	cg03538731	3.05578622914634	0.00193631994506818	0.000633656872525768	0.00233065910593433	0.665642359330303	FALSE	1	No	TGIF1;TGIF1;TGIF1;TGIF1;TGIF1;TGIF1;TGIF1	18	3451548	5'UTR;Body;Body;5'UTR;TSS200;Body;TSS200	TGIF1
1677	cg07242429	3.05541178730653	0.00872087296093514	0.00285423817410318	0.00233353208618549	0.666065476263808	FALSE	1	No	C7orf50;C7orf50;C7orf50	7	1141341	Body;Body;Body	GPER
1678	cg17943175	3.05512601723171	0.00151764499384646	0.000496753647897515	0.00233572690089824	0.666228311553161	FALSE	1	No	IL10RB	21	34638868	Body	IL10RB
1679	cg09935228	-3.05497516836695	-0.00548959928108462	0.00179693744745529	0.00233688623706887	0.666228311553161	FALSE	1	No	ZNF704	8	81557650	Body	ZNF704
1680	cg20572926	3.05478942236563	0.00465246431499059	0.00152300655519087	0.00233831449769011	0.666238690838885	FALSE	1	No	RBM19;RBM19;RBM19;RBM19;RBM19;RBM19	12	114404130	5'UTR;1stExon;1stExon;1stExon;5'UTR;5'UTR	RBM19
1681	cg26653694	3.05415621476319	0.00206426133741836	0.000675885970547324	0.00234318945663185	0.666298065362858	FALSE	1	No	C19orf48;C19orf48	19	51308101	TSS200;TSS200	C19orf48
1682	cg08160331	3.05412893439932	0.0118014767745906	0.00386410561835422	0.0023433996929876	0.666298065362858	FALSE	1	No	KLHL35	11	75140865	1stExon	KLHL35
1684	cg27504861	3.05359123770383	0.0118510369748076	0.00388101617154203	0.00234754699169304	0.666298065362858	FALSE	1	No	CA10;CA10;CA10	17	49825314	Body;Body;Body	CA10
1685	cg02766391	3.05331843125007	0.00201354909757178	0.000659462530001305	0.00234965374480514	0.666298065362858	FALSE	1	No	TM2D1	1	62190648	1stExon	TM2D1
1686	cg02649189	3.0531737606648	0.00274038762663338	0.000897553772385585	0.00235077167004614	0.666298065362858	FALSE	1	No	LOC222699	6	28186673	Body	TOB2P1
1687	cg01342943	-3.05304608250283	-0.00855809069085185	0.00280313184262062	0.00235175869373439	0.666298065362858	FALSE	1	No	EYS	6	66010172	Body	AK302514
1688	cg14692920	-3.05303593774825	-0.0163934861179124	0.00536956866940888	0.00235183713467434	0.666298065362858	FALSE	1	No	RAPH1;RAPH1	2	204316100	Body;Body	RAPH1
1689	cg05326378	3.05286196707181	0.00483566714184438	0.00158397831084468	0.00235318267871653	0.666298065362858	FALSE	1	No		15	71081264		UACA
1690	cg15265675	-3.05243379006306	-0.000530372992937191	0.000173754135032765	0.00235649734403738	0.666298065362858	FALSE	1	No	TBC1D20	20	443302	TSS200	TBC1D20
1691	cg15743657	3.05243111571167	0.0107636420803365	0.00352625224691662	0.00235651806056676	0.666298065362858	FALSE	1	No	TAS1R2	1	19186787	TSS1500	TAS1R2
1692	cg08062011	3.0522016054597	0.00359320324021271	0.00117724963966511	0.00235829655580451	0.666298065362858	FALSE	1	No	TMEM150C	4	83483220	TSS200	TMEM150C
1693	cg23211468	-3.05190736287044	-0.00924239336163433	0.00302839905105818	0.00236057846935067	0.666298065362858	FALSE	1	No		10	71475998		C10orf35
1694	cg02303897	3.0518619161255	0.000807976670650269	0.000264748764149867	0.00236093109905018	0.666298065362858	FALSE	1	No		12	53268136		KRT8
1695	cg12229172	3.05184897269706	0.00560777053169535	0.0018374993591965	0.00236103153834837	0.666298065362858	FALSE	1	No	MGST2;MGST2	4	140587147	1stExon;5'UTR	MGST2
1696	cg09760618	3.05184187143086	0.00492053652092358	0.00161231699682283	0.00236108664490341	0.666298065362858	FALSE	1	No	ALPP	2	233243204	TSS200	ALPP
1697	cg03527802	3.05170016986504	0.0124257387482843	0.004071742981498	0.0023621865103741	0.666298065362858	FALSE	1	No	MAZ;MAZ	16	29819931	Body;Body	AK097472
1698	cg02011446	3.05133671862098	0.00726363355997391	0.00238047591262121	0.00236500971194386	0.666701530515999	FALSE	1	No	LYL1	19	13213716	TSS200	LYL1
1699	cg21233722	3.05048626786389	0.00226521849027875	0.000742576196504231	0.00237162791035595	0.667942783438206	FALSE	1	No	DOCK2	5	169064660	Body	DOCK2
1700	cg15420692	3.0503118191497	0.00126659869408333	0.000415235808395616	0.00237298756687822	0.667942783438206	FALSE	1	No	BACH2;BACH2	6	91005564	5'UTR;5'UTR	BACH2
1701	cg07538204	-3.05023338895742	-0.0111349891798751	0.00365053678193492	0.00237359908627737	0.667942783438206	FALSE	1	No	ASPH;ASPH;ASPH;ASPH;ASPH	8	62612575	Body;Body;Body;Body;Body	ASPH
1702	cg02780269	-3.04983532297203	-0.0153933005819396	0.00504725631118308	0.00237670503247359	0.668423853051783	FALSE	1	No	SECTM1	17	80292252	TSS1500	SECTM1
1703	cg17259886	-3.04961157214196	-0.00669373295687955	0.00219494607707633	0.00237845250540358	0.668519309710316	FALSE	1	No	JAKMIP2	5	147040667	Body	LOC153469
1704	cg10239163	3.04942689440101	0.0215517497756336	0.00706747547062183	0.00237989570910358	0.668519309710316	FALSE	1	No	DNMT3A;DNMT3A;DNMT3A	2	25527366	Body;Body;Body	DNMT3A
1705	cg05060843	-3.04908753459225	-0.00938314867972328	0.00307736284159453	0.00238254980377312	0.668519309710316	FALSE	1	No	RIPK4	21	43162018	Body	RIPK4
1706	cg15787377	3.04884409997294	0.0123525842300559	0.00405156309244067	0.00238445535075638	0.668519309710316	FALSE	1	No	ITIH1	3	52810468	TSS1500	ITIH1
1707	cg13276981	3.04859266231361	0.0095009511373013	0.00311650397075053	0.00238642501144378	0.668519309710316	FALSE	1	No	C6orf174	6	127793893	3'UTR	KIAA0408
1708	cg11469061	3.04836757816041	0.00368472648032047	0.00120875399237256	0.00238818949554734	0.668519309710316	FALSE	1	No	PAX6;PAX6;PAX6	11	31826421	Body;Body;Body	PAX6
1709	cg15603568	-3.04810451571678	-0.00645154253735134	0.0021165752368679	0.00239025321664131	0.668519309710316	FALSE	1	No	GRIA4;GRIA4;GRIA4;GRIA4	11	105481283	5'UTR;5'UTR;5'UTR;TSS200	GRIA4
1710	cg20146873	-3.04791007253815	-0.0193432572968379	0.00634640026657014	0.00239177967202426	0.668519309710316	FALSE	1	No	PGAM5;PGAM5	12	133296598	Body;Body	PGAM5
1711	cg06798878	-3.04784621995901	-0.0077768577740487	0.00255159125913948	0.00239228113489576	0.668519309710316	FALSE	1	No	SOX13	1	204083504	Body	SOX13
1712	cg26391786	-3.04769573739005	-0.00609501376671686	0.00199987606766036	0.00239346332337235	0.668519309710316	FALSE	1	No		X	16735283		SYAP1
1713	cg22549853	-3.04761099028918	-0.0118793391351631	0.00389791845908652	0.00239412933102056	0.668519309710316	FALSE	1	No	COPS2;COPS2	15	49440021	Body;Body	COPS2
1715	cg03278114	-3.04747473511511	-0.00827641990202195	0.00271582888174768	0.00239520048499633	0.668519309710316	FALSE	1	No	AGXT2L2	5	177660351	TSS1500	AGXT2L2
1716	cg24524245	3.04717070160459	0.0121015630761195	0.00397140963246562	0.00239759219376226	0.668796885424348	FALSE	1	No		8	8537351		CLDN23
1717	cg05827233	3.04679737160833	0.00934540827545102	0.00306728906967575	0.00240053202675794	0.669226945397915	FALSE	1	No	MIR187	18	33484837	Body	MIR187
1718	cg24146331	3.04647346481371	0.00958550716081565	0.00314642726139805	0.00240308534941074	0.669548815018883	FALSE	1	No		10	102590225		PAX2
1720	cg26430083	-3.04592216531951	-0.000418192089895256	0.000137295724315197	0.00240743691389113	0.669841327471031	FALSE	1	No	YARS;S100PBP;S100PBP	1	33283671	TSS200;5'UTR;5'UTR	YARS
1721	cg25367940	-3.04565237188706	-0.00762472562368175	0.00250347862876994	0.00240956910378121	0.669841327471031	FALSE	1	No	TRIM26	6	30163370	Body	TRIM26
1722	cg03060457	3.04546303752941	0.00196621936717821	0.000645622469538582	0.0024110664561421	0.669841327471031	FALSE	1	No	FOXRED1;SRPR	11	126138639	TSS1500;1stExon	SRPR
1723	cg16686761	3.04521077581822	0.00242303791058206	0.000795688078415857	0.00241306279621035	0.669841327471031	FALSE	1	No	PTEN;KILLIN;KILLIN	10	89622905	TSS1500;1stExon;5'UTR	PTEN
1725	cg06417644	3.04481585847345	0.0145605992679207	0.00478209518890933	0.00241619112454965	0.669841327471031	FALSE	1	No		16	28081331		GSG1L
1726	cg18207011	-3.04441772015378	-0.00868508490875827	0.00285279015795492	0.00241934873309991	0.669841327471031	FALSE	1	No	RAD51L1;RAD51L1;RAD51L1	14	68861095	Body;Body;Body	RAD51B
1728	cg07482574	-3.04427664981798	-0.0119195215513612	0.00391538710914262	0.00242046846042349	0.669841327471031	FALSE	1	No	C19orf63;C19orf63;FAM71E1	19	50979287	TSS1500;TSS1500;Body	C19orf63
1729	cg23218354	-3.04418856586353	-0.0389642324454448	0.0127995462838196	0.00242116785632648	0.669841327471031	FALSE	1	No		1	2885244		ACTRT2
1730	cg21715751	-3.04411997500981	-0.0177379324502398	0.00582694919906453	0.00242171260331803	0.669841327471031	FALSE	1	No	LOC80054	19	33795390	Body	LOC80054
1731	cg22784805	-3.04404261218487	-0.0100636132573943	0.00330600275341452	0.00242232715200943	0.669841327471031	FALSE	1	No		17	2676569		RAP1GAP2
1732	cg23681243	3.04383783817644	0.0017345174387618	0.000569845547291359	0.00242395451006653	0.669904333333456	FALSE	1	No	UBE3A;UBE3A	15	25684088	1stExon;5'UTR	UBE3A
1734	cg25604082	3.04301839785051	0.0191924358400478	0.0063070390417635	0.00243047671888997	0.670060011174888	FALSE	1	No	RET;RET	10	43603918	Body;Body	RET
1735	cg08129093	3.04296609478271	0.00769037084236996	0.00252726142941764	0.00243089356307203	0.670060011174888	FALSE	1	No	KCNC1	11	17803389	3'UTR	KCNC1
1736	cg19843429	3.04292721758888	0.00235692929386348	0.000774559864672361	0.002431203448414	0.670060011174888	FALSE	1	No	OSBPL3;OSBPL3;OSBPL3;OSBPL3;OSBPL3;OSBPL3;OSBPL3;OSBPL3	7	25019751	5'UTR;1stExon;1stExon;5'UTR;1stExon;1stExon;5'UTR;5'UTR	OSBPL3
1737	cg17999505	-3.0427751633166	-0.0127331708800552	0.00418472289164349	0.00243241580237043	0.670060011174888	FALSE	1	No	TRPS1	8	116476994	Body	TRPS1
1738	cg01559597	-3.04206067388138	-0.0106335999270814	0.0034955252596964	0.00243811997291836	0.670060011174888	FALSE	1	No		6	14716193		JARID2
1740	cg11437374	3.04163726831423	0.00751944191925257	0.00247216918256005	0.00244150604406152	0.670060011174888	FALSE	1	No	CCDC99;CCDC99	5	169010780	1stExon;5'UTR	CCDC99
1742	cg13840782	-3.04150368826867	-0.00630938721751293	0.0020744302372043	0.00244257520887094	0.670060011174888	FALSE	1	No	KCNQ1;KCNQ1	11	2482394	TSS1500;Body	KCNQ1
1743	cg14538537	-3.04093916129562	-0.0123050021909747	0.00404644800119318	0.00244709838459377	0.670060011174888	FALSE	1	No	LEPREL2	12	6939048	Body	GPR162
1745	cg09081202	3.04079145371597	0.0135634851561699	0.00446051146966845	0.00244828313350984	0.670060011174888	FALSE	1	No		Y	22735320		EIF1AY
1746	cg08534256	3.04051515689374	0.00221299714657055	0.000727836248917568	0.00245050069731716	0.670060011174888	FALSE	1	No	DNAL4	22	39189722	5'UTR	SUN2
1747	cg19489705	-3.04027406662455	-0.0134434316589091	0.00442178282757076	0.00245243719737937	0.670060011174888	FALSE	1	No		5	77146291		HM358977
1748	cg18963330	3.03967258545833	0.00262801066930405	0.000864570309932834	0.00245727457107538	0.670060011174888	FALSE	1	No	OAF;OAF	11	120081890	1stExon;5'UTR	OAF
1749	cg09977718	3.03958891666681	0.0216266780977349	0.00711500097238497	0.00245794816477312	0.670060011174888	FALSE	1	No	RPTOR;RPTOR	17	78854273	Body;Body	RPTOR
1750	cg07117674	3.03954766666617	0.00334257408523012	0.00109969457688957	0.00245828031913847	0.670060011174888	FALSE	1	No	ARHGAP20	11	110582946	Body	ARHGAP20
1753	cg25431513	3.03916918762948	0.00622667660148229	0.00204880880828456	0.00246132984022273	0.670060011174888	FALSE	1	No	USE1	19	17325828	TSS1500	USE1
1754	cg12105240	3.03863444123029	0.0101916707244801	0.00335402988467203	0.00246564436854995	0.670060011174888	FALSE	1	No	TMEM175	4	938102	5'UTR	TMEM175
1755	cg16159313	3.03827917150915	0.0100494731757119	0.00330762007321408	0.00246851464700147	0.670060011174888	FALSE	1	No	ACY1	3	52018129	Body	ABHD14B
1758	cg12797746	3.03814352411484	0.0120728031178339	0.00397374351211776	0.00246961137108367	0.670060011174888	FALSE	1	No		8	1110520		BC022082
1759	cg09866102	-3.03813373545467	-0.0010930799776091	0.000359786656147812	0.00246969053075834	0.670060011174888	FALSE	1	No	PYCARD;PYCARD;PYCARD;PYCARD	16	31214134	5'UTR;1stExon;5'UTR;1stExon	PYCARD
1760	cg19744173	3.03797432380053	0.00749605821960375	0.00246745278947128	0.00247098000045459	0.670060011174888	FALSE	1	No	FBLN7;FBLN7	2	112913178	Body;Body	FBLN7
1763	cg12102151	-3.03781263629633	-0.000857472379736289	0.000282266381241244	0.00247228850995235	0.670060011174888	FALSE	1	No	SLMO2	20	57617922	TSS200	SLMO2
1764	cg11319403	3.03779674094177	0.00932231027646576	0.00306877354591397	0.00247241718265222	0.670060011174888	FALSE	1	No	MET;MET	7	116377467	Body;Body	MET
1765	cg00395990	3.03772615735862	0.019486211425266	0.00641473602815132	0.00247298863007038	0.670060011174888	FALSE	1	No	PDZD3;PDZD3	11	119054921	TSS1500;TSS1500	NLRX1
1766	cg20699323	3.03757201307	0.0176157615999749	0.00579929019762435	0.00247423700925666	0.670060011174888	FALSE	1	No	OC90;OC90	8	133071588	1stExon;5'UTR	OC90
1767	cg25986496	-3.03751601171584	-0.0122798152670552	0.00404271622591993	0.00247469069444525	0.670060011174888	FALSE	1	No	BIRC5;BIRC5;BIRC5	17	76209703	TSS1500;TSS1500;TSS1500	BIRC5
1768	cg13153708	-3.03738893556779	-0.0164810446750906	0.00542605672987671	0.00247572046260811	0.670060011174888	FALSE	1	No		14	65078521		PPP1R36
1772	cg07522229	3.03620977020912	0.00282351611139729	0.000929947640344633	0.00248529464598192	0.670139123447743	FALSE	1	No	LTV1	6	144164505	TSS200	LTV1
1773	cg20467929	3.03598516558249	0.0184419401791977	0.00607445002968565	0.00248712215830005	0.670139123447743	FALSE	1	No	KIF19	17	72321958	TSS1500	KIF19
1776	cg05417985	3.0358682767019	0.00186162355463462	0.000613209594408703	0.00248807372079335	0.670139123447743	FALSE	1	No	ENPP1	6	132128945	TSS1500	ENPP1
1777	cg13169491	-3.03582962852634	-0.00424676225365409	0.00139888029741497	0.00248838841913234	0.670139123447743	FALSE	1	No	FAM71F1	7	128368940	Body	FAM71F1
1778	cg07640473	-3.03572946646623	-0.0113503890922341	0.00373893300362058	0.00248920417300037	0.670139123447743	FALSE	1	No	SEMA3F	3	50193232	5'UTR	AK125500
1779	cg02915215	-3.03526282425481	-0.00513077215926044	0.00169038810025293	0.00249300789889167	0.670785885869856	FALSE	1	No	ST3GAL1;ST3GAL1	8	134467165	3'UTR;3'UTR	ST3GAL1
1780	cg04772457	3.03499559506164	0.0115040720269212	0.0037904740440612	0.00249518855474152	0.670995452527036	FALSE	1	No		20	61822507		YTHDF1
1781	cg07533529	3.03469218968617	0.0025315005106176	0.00083418691332889	0.0024976665369835	0.671051657970543	FALSE	1	No	ROM1;EML3	11	62379499	TSS1500;Body	EML3
1783	cg26215807	-3.03421319875234	-0.0107882599618587	0.00355553787924158	0.00250158316020177	0.671051657970543	FALSE	1	No	EML5	14	89254566	Body	EML5
1784	cg03156904	3.0341321973102	0.00846782929144312	0.00279085706909869	0.00250224605085297	0.671051657970543	FALSE	1	No		18	13801143		MC5R
1785	cg06045799	-3.03400286944409	-0.000726523407492727	0.000239460356089197	0.0025033047637834	0.671051657970543	FALSE	1	No	COMMD8	4	47465578	Body	COMMD8
1787	cg17629685	3.03324315623556	0.00300697740474074	0.000991340703615922	0.00250953227807569	0.671051657970543	FALSE	1	No	NDUFAF2;ERCC8;ERCC8	5	60240870	TSS200;1stExon;5'UTR	ERCC8
1789	cg19443642	3.03244704533609	0.00687203831782207	0.0022661692735546	0.00251607338814098	0.671051657970543	FALSE	1	No	MAP2K2	19	4122760	Body	MAP2K2
1791	cg04424800	3.03209660456639	0.00178312921095373	0.000588084564412726	0.00251895767644052	0.671051657970543	FALSE	1	No	RRAS	19	50143426	TSS200	RRAS
1792	cg09914905	3.0320506174583	0.0135389829609427	0.00446528922801827	0.00251933639632388	0.671051657970543	FALSE	1	No		16	88458618		ZNF469
1793	cg03523363	-3.03196277766859	-0.000807904015134692	0.000266462379117967	0.00252005993271884	0.671051657970543	FALSE	1	No	SPATA2	20	48532218	TSS200	SPATA2
1794	cg17882959	3.03155062782185	0.000870398962822039	0.000287113451061649	0.00252345735559317	0.671051657970543	FALSE	1	No	DCAF8;DCAF8;DCAF8;DCAF8;DCAF8	1	160231874	Body;Body;Body;Body;5'UTR	DCAF8
1795	cg03894975	3.03150904010068	0.0024747347629696	0.00081633758310924	0.00252380040351278	0.671051657970543	FALSE	1	No	PTPRU;PTPRU;PTPRU	1	29586570	Body;Body;Body	PTPRU
1796	cg08692100	-3.03149749725991	-0.000398271363001974	0.000131377764079291	0.00252389562543388	0.671051657970543	FALSE	1	No	C16orf70	16	67143780	TSS200	C16orf70
1797	cg09611287	3.03139301411552	0.00192465882132797	0.000634909037648994	0.0025247577022366	0.671051657970543	FALSE	1	No	NUDT15	13	48612267	Body	SUCLA2
1799	cg05508048	3.03127311740956	0.00124188131525268	0.000409689680590035	0.00252574728690678	0.671051657970543	FALSE	1	No	INTS6;INTS6;INTS6	13	52027321	TSS200;TSS200;TSS200	INTS6
1801	cg06890161	3.03120022732479	0.0163586681915039	0.00539676265660001	0.00252634906944935	0.671051657970543	FALSE	1	No		17	77895596		BC044939
1802	cg25007572	3.03091360746689	0.000849384381221325	0.000280240380038811	0.00252871668561713	0.671051657970543	FALSE	1	No	TMEM223	11	62559380	1stExon	TMEM223
1803	cg26125690	3.03090553696966	0.0092380301746569	0.00304794394347678	0.00252878338118934	0.671051657970543	FALSE	1	No	DLC1;DLC1	8	13295112	Body;Body	DLC1
1804	cg02483487	-3.0304868901224	-0.00640317045417112	0.00211291805123516	0.00253224534187388	0.671051657970543	FALSE	1	No		8	145553873		SCRT1
1805	cg14204281	3.03027042913787	0.00274766306368685	0.000906738566058798	0.00253403704894282	0.671051657970543	FALSE	1	No	RXRA	9	137217473	TSS1500	RXRA
1806	cg04074321	3.03015556671973	0.00811713671019642	0.00267878547205534	0.00253498826859015	0.671051657970543	FALSE	1	No		10	88296423		WAPAL
1807	cg06926349	3.03012082651511	0.000857196956202542	0.000282892005065154	0.00253527602997925	0.671051657970543	FALSE	1	No	TFPT;TFPT;PRPF31	19	54618756	5'UTR;1stExon;TSS200	PRPF31
1808	cg24680163	3.02947809176694	0.00460790385715684	0.00152102234034288	0.00254060535925857	0.671051657970543	FALSE	1	No	RUVBL1	3	127842675	TSS200	RUVBL1
1809	cg18879646	-3.02941263203363	-0.000880011674808717	0.00029048920754581	0.00254114870396301	0.671051657970543	FALSE	1	No	LRRC8B	1	89990278	TSS200	LRRC8B
1811	cg09374629	3.02911904591071	0.00238339403043655	0.000786827455214782	0.0025435869087875	0.671051657970543	FALSE	1	No	PPFIA3	19	49652751	Body	PPFIA3
1812	cg00553107	-3.02903165155633	-0.00797021069961545	0.00263127349478845	0.00254431312463152	0.671051657970543	FALSE	1	No	C9orf50	9	132381661	Body	C9orf50
1813	cg01968619	3.02850294361159	0.00958082649403295	0.00316355198341247	0.00254871055262939	0.671051657970543	FALSE	1	No		16	88353117		ZNF469
1814	cg17515837	3.02847916612034	0.0133870210101041	0.0044203774488083	0.00254890848098686	0.671051657970543	FALSE	1	No	C15orf27	15	76355522	5'UTR	C15orf27
1815	cg17739038	3.02842676356901	0.000969333545558946	0.000320078252252857	0.00254934473952417	0.671051657970543	FALSE	1	No	HIC1	17	1957496	TSS1500	HIC1
1819	cg10542990	3.0279392463029	0.00194741842897981	0.000643149769718003	0.00255340666984325	0.671051657970543	FALSE	1	No		12	50361294		AQP6
1820	cg26725274	3.02784966426776	0.00164697088060606	0.000543940770918147	0.00255415370048658	0.671051657970543	FALSE	1	No	B4GALT6	18	29265487	TSS1500	B4GALT6
1821	cg10809449	-3.02779580844197	-0.0125843652203311	0.00415627935848379	0.00255460290426057	0.671051657970543	FALSE	1	No	COL6A1	21	47421947	Body	COL6A1
1822	cg09380357	3.0273802379777	0.0132180885462422	0.0043661804950778	0.00255807155404785	0.671051657970543	FALSE	1	No	NUB1	7	151042072	5'UTR	NUB1
1823	cg18836486	-3.02727219208943	-0.0137724749548005	0.00454946700557334	0.00255897408943036	0.671051657970543	FALSE	1	No	KDM4B	19	5070723	Body	KDM4B
1824	cg20449228	3.0272667459631	0.00257839186529441	0.000851722719424288	0.00255901959006381	0.671051657970543	FALSE	1	No	CLTB;CLTB	5	175843814	TSS1500;TSS1500	CLTB
1827	cg08656222	-3.02609146922428	-0.000832738784014221	0.00027518625675505	0.00256885601232436	0.672777073202373	FALSE	1	No	TRIM52	5	180688266	TSS200	BC016291
1828	cg19754746	3.02573882725449	0.00239652171909614	0.000792045135392835	0.0025718141833706	0.672777073202373	FALSE	1	No	HSPA1B	6	31795171	TSS1500	HSPA1B
1829	cg23927983	-3.02530920160885	-0.00165312493885453	0.000546431729350309	0.00257542235766382	0.672777073202373	FALSE	1	No	PRKRA;PRKRA;PRKRA;PRKRA;MIR548N;DFNB59	2	179315956	TSS1500;1stExon;5'UTR;TSS1500;Body;TSS1500	PRKRA
1831	cg10770230	-3.02498534138023	-0.0129314854168064	0.00427489192754436	0.00257814533598187	0.672777073202373	FALSE	1	No	UNC84A;UNC84A	7	872735	5'UTR;Body	SUN1
1832	cg05883219	3.02483574648386	0.00720673808671142	0.00238252212375125	0.00257940400265216	0.672777073202373	FALSE	1	No		8	16998640		ZDHHC2
1833	cg04597831	3.02455433707893	0.0022326817656637	0.000738185371078499	0.00258177326083922	0.672777073202373	FALSE	1	No	MUTYH;MUTYH;MUTYH;MUTYH;MUTYH;MUTYH;TOE1;MUTYH;MUTYH;MUTYH	1	45806086	TSS1500;5'UTR;TSS1500;1stExon;TSS1500;5'UTR;Body;5'UTR;1stExon;1stExon	MUTYH
1835	cg06526042	3.0243879783416	0.0150207120278207	0.00496652947154525	0.00258317481560419	0.672777073202373	FALSE	1	No		8	95648491		LOC100288748
1836	cg13321166	-3.02431684551306	-0.00858980078547052	0.00284024499556471	0.00258377431492897	0.672777073202373	FALSE	1	No	MS4A3;MS4A3;MS4A3	11	59824038	TSS200;TSS200;TSS200	MS4A3
1837	cg05231480	3.02423628446465	0.00485775545468947	0.00160627510477389	0.00258445342816893	0.672777073202373	FALSE	1	No	SEC1;NTN5	19	49170277	Body;Body	NTN5
1838	cg20331595	-3.02421374330728	-0.00185316352223551	0.000612775312702894	0.0025846434748209	0.672777073202373	FALSE	1	No	NRSN2;NRSN2	20	327607	1stExon;5'UTR	NRSN2
1839	cg01276536	3.02420240870146	0.0074468377806581	0.00246241381173148	0.00258473904280436	0.672777073202373	FALSE	1	No	BAIAP2;BAIAP2;BAIAP2;BAIAP2	17	79075920	Body;Body;Body;Body	BAIAP2
1840	cg19343034	3.02369011564598	0.0132624183260299	0.00438616981859483	0.00258906183521717	0.673362087937003	FALSE	1	No	MAMSTR	19	49223253	TSS1500	MAMSTR
1841	cg09896544	3.02360270490517	0.0105165827950748	0.00347816291406733	0.00258980007916106	0.673362087937003	FALSE	1	No	MEIS2;MEIS2;MEIS2;MEIS2;MEIS2;MEIS2;MEIS2	15	37204174	Body;Body;Body;Body;Body;Body;Body	MEIS2
1842	cg11145282	3.02268644179686	0.0162584267023726	0.00537880028757056	0.00259755016885087	0.674084567567461	FALSE	1	No		1	56008170		AK127270
1844	cg10193721	3.02265315630548	0.0223725850953613	0.00740163820936266	0.00259783210935675	0.674084567567461	FALSE	1	No	LTB4R2;LTB4R2;LTB4R2;CIDEB;LTB4R	14	24780691	Body;1stExon;Body;TSS200;TSS200	LTB4R
1845	cg25813936	-3.02257285146397	-0.0341730184116301	0.0113059370579202	0.00259851243670054	0.674084567567461	FALSE	1	No	GNE	9	36276879	Body	GNE
1846	cg10911287	-3.02244215595791	-0.0125249160453368	0.00414397212553677	0.00259962001322317	0.674084567567461	FALSE	1	No	SCARB1;SCARB1	12	125271306	Body;Body	SCARB1
1847	cg07928086	3.02213733596504	0.011958934787209	0.00395711162589845	0.00260220488541971	0.674139947842615	FALSE	1	No		1	5907446		MIR4689
1849	cg17061862	-3.02176716187831	-0.0182915910990465	0.00605327615238119	0.00260534712642489	0.674139947842615	FALSE	1	No		11	9590431		WEE1
1850	cg23089425	3.0214787402101	0.00593376197154244	0.00196386024252808	0.00260779781720566	0.674139947842615	FALSE	1	No		8	19034837		LOC100128993
1851	cg02930419	-3.02146873080867	-0.0256704382799305	0.00849601321972313	0.00260788290402197	0.674139947842615	FALSE	1	No		17	19628087		SLC47A2
1853	cg25205121	-3.02122386633949	-0.00705322020373183	0.00233455729061134	0.00260996521331375	0.674139947842615	FALSE	1	No	STARD10	11	72479131	Body	STARD10
1854	cg19445269	3.02100478897512	0.00995393226244417	0.0032949078064259	0.00261182952201906	0.674139947842615	FALSE	1	No	LOC100271715	2	39171830	Body	LOC375196
1855	cg05271080	3.02092499782389	0.0115674763233383	0.00382911735037144	0.00261250883332578	0.674139947842615	FALSE	1	No	DCAF4L1;DCAF4L1	4	41986520	1stExon;3'UTR	DCAF4L1
1856	cg24249778	3.02058884114547	0.00544622377247286	0.00180303379867071	0.00261537252048733	0.674418571380534	FALSE	1	No	PDGFRA	4	55095226	TSS200	PDGFRA
1857	cg05902173	3.02046755233485	0.00317060663494665	0.00104970723241034	0.00261640647430098	0.674418571380534	FALSE	1	No		6	139013757		FLJ46906
1858	cg21577233	3.0198717016925	0.0024988292784012	0.000827462066352263	0.00262149137856423	0.67530369383487	FALSE	1	No		1	201507860		RPS10P7
1859	cg05187651	-3.01973469075142	-0.0049151700442795	0.0016276827429023	0.00262266188990123	0.67530369383487	FALSE	1	No	RASA3	13	114839346	Body	RASA3
1860	cg09483247	3.01941008153737	0.00116561008645902	0.000386039012582728	0.00262543700137306	0.675566765369521	FALSE	1	No	TYSND1;TYSND1	10	71906310	1stExon;1stExon	TYSND1
1861	cg24462476	3.01928509280997	0.00753779076524542	0.00249654820049808	0.00262650625765701	0.675566765369521	FALSE	1	No		5	134375427		PITX1
1863	cg26378183	3.01857268963704	0.00618684530339445	0.00204959294988466	0.0026326083608193	0.676409363431763	FALSE	1	No	NUMB;NUMB;NUMB;NUMB	14	73924401	5'UTR;5'UTR;5'UTR;5'UTR	NUMB
1864	cg23742601	-3.01741116488146	-0.00830917922146944	0.00275374444098866	0.00264258527896669	0.677095842781728	FALSE	1	No	GABBR1;GABBR1;GABBR1	6	29589895	Body;Body;Body	GABBR1
1865	cg04285033	-3.01739132826992	-0.00179272595567817	0.00059413107570176	0.00264275596596814	0.677095842781728	FALSE	1	No		21	46143498		TSPEAR
1866	cg22166325	3.01726879038083	0.00310103614025816	0.00102776264088383	0.00264381058491354	0.677095842781728	FALSE	1	No	EDC3;EDC3;EDC3	15	74988540	TSS200;TSS200;TSS200	EDC3
1867	cg11038507	-3.01701202243935	-0.0089452373893912	0.00296493262965479	0.00264602170146654	0.677095842781728	FALSE	1	No	MITF;MITF;MITF;MITF;MITF;MITF	3	69985375	TSS1500;Body;Body;Body;TSS1500;Body	MITF
1868	cg24498746	-3.01680128464782	-0.00783898628122654	0.00259844303339378	0.00264783770217766	0.677095842781728	FALSE	1	No	CS	12	56679727	Body	CS
1870	cg02681858	3.01629349219743	0.00481908203427594	0.00159768339743529	0.0026522182168095	0.677095842781728	FALSE	1	No	THUMPD2;THUMPD2	2	39965301	Body;Body	THUMPD2
1871	cg11184682	3.01627602156824	0.00250290668677962	0.000829800279842523	0.00265236904672857	0.677095842781728	FALSE	1	No	TUSC2	3	50365769	TSS200	TUSC2
1872	cg18816826	3.01620601602672	0.0110846336523266	0.00367502537738736	0.00265297350734207	0.677095842781728	FALSE	1	No		1	237168540		BC133032
1873	cg23314364	-3.01620440753569	-0.0135168212724814	0.00448140094176343	0.00265298739728931	0.677095842781728	FALSE	1	No		8	29230998		DUSP4
1874	cg05851163	3.01612739197704	0.00150455985492437	0.000498838298052838	0.00265365253462542	0.677095842781728	FALSE	1	No	DSEL	18	65183566	5'UTR	LOC643542
1875	cg10455757	3.01604943415663	0.00296407816543042	0.000982768429410459	0.00265432596527231	0.677095842781728	FALSE	1	No	KIAA1539	9	35111424	5'UTR	FAM214B
1876	cg21667836	3.01573176591355	0.0127139779448822	0.0042158848769598	0.00265707172875399	0.677095842781728	FALSE	1	No	PRMT8	12	3599355	TSS1500	PRMT8
1878	cg15278386	-3.01521764885776	-0.01216889944591	0.00403582787813671	0.00266152100928428	0.677095842781728	FALSE	1	No	COL20A1	20	61924802	5'UTR	COL20A1
1879	cg09037210	3.01502699024345	0.00143623840115149	0.000476360047787007	0.00266317274414563	0.677095842781728	FALSE	1	No		6	27655402		TRNA_Ile
1880	cg17272331	3.01501024234367	0.00162621863319548	0.000539374165419537	0.00266331788125944	0.677095842781728	FALSE	1	No	ASCC3;ASCC3	6	101328506	5'UTR;5'UTR	ASCC3
1881	cg04459865	3.01498596250815	0.00216868851437301	0.000719303022084019	0.00266352830290947	0.677095842781728	FALSE	1	No	IFT172	2	27712752	TSS200	IFT172
1882	cg14741141	3.01481466861484	0.00127839044350065	0.000424036162756238	0.00266501325736822	0.677095842781728	FALSE	1	No	C20orf3	20	24973699	TSS1500	C20orf3
1883	cg09841001	-3.01463055491258	-0.0235355071232722	0.00780709499706994	0.00266661019282389	0.677095842781728	FALSE	1	No		17	79455736		ACTG1
1884	cg21989500	3.01457379074248	0.00231247423267136	0.000767098234507573	0.00266710272137847	0.677095842781728	FALSE	1	No	NDUFAB1	16	23607577	1stExon	NDUFAB1
1886	cg03049445	-3.01414343362762	-0.00854467363185044	0.00283485966079811	0.00267083953411919	0.677095842781728	FALSE	1	No		6	21277954		CDKAL1
1887	cg16998150	3.01395508682975	0.00347415015391522	0.00115268809714399	0.00267247646700898	0.677095842781728	FALSE	1	No	C1orf114	1	169396834	TSS200	C1orf114
1889	cg01584457	3.013570909464	0.0141965256367321	0.00471086497156861	0.0026758182236298	0.677095842781728	FALSE	1	No	GRK7	3	141496998	TSS200	GRK7
1890	cg18642534	-3.01338168914658	-0.00208722115819877	0.000692650773619686	0.00267746555783938	0.677095842781728	FALSE	1	No	RCHY1;RCHY1;RCHY1;THAP6	4	76439369	Body;Body;Body;TSS1500	RCHY1
1891	cg00565412	-3.01330005367048	-0.00885563716286963	0.00293885009960513	0.00267817655534595	0.677095842781728	FALSE	1	No	MIR155HG	21	26933554	TSS1500	MIR155HG
1892	cg11797209	3.01325922307356	0.00248377657759207	0.000824282411076002	0.00267853223096006	0.677095842781728	FALSE	1	No	LBR;LBR	1	225614937	5'UTR;5'UTR	LBR
1894	cg06844661	3.01245270043054	0.00977767609598748	0.00324575257051839	0.00268556672818963	0.677095842781728	FALSE	1	No		5	129083763		ADAMTS19
1895	cg20905621	-3.01227386652723	-0.00624453613818935	0.00207303067877706	0.00268712880891027	0.677095842781728	FALSE	1	No		10	31892751		JA682651
1896	cg11827409	3.01216018575309	0.0102570644147455	0.00340521877397467	0.00268812222177307	0.677095842781728	FALSE	1	No	EFHD1	2	233470363	TSS1500	EFHD1
1897	cg13204290	-3.01212226650286	-0.000881981434585612	0.000292810635343037	0.00268845365841414	0.677095842781728	FALSE	1	No	CORO1C	12	109125409	TSS200	CORO1C
1899	cg13975075	3.01205770148705	0.00706592000379873	0.00234587803557358	0.00268901808089483	0.677095842781728	FALSE	1	No	DUSP26	8	33453217	Body	DUSP26
1900	cg13869415	3.01142361865361	0.00158599495149435	0.000526659531282896	0.00269456695397911	0.677095842781728	FALSE	1	No	ZHX2	8	123793492	TSS1500	ZHX2
1901	cg27301596	-3.01127128751481	-0.0148397418756213	0.00492806541116012	0.00269590156839215	0.677095842781728	FALSE	1	No	ZBTB7A	19	4054762	Body	ZBTB7A
1903	cg07959956	3.01094038553426	0.00910341102602095	0.00302344445933149	0.00269880277632579	0.677095842781728	FALSE	1	No	ERC2	3	56499987	5'UTR	ERC2
1905	cg10024505	3.0107157800106	0.011887804431785	0.0039484977329023	0.00270077365076333	0.677095842781728	FALSE	1	No		14	76818832		ESRRB
1906	cg27331144	-3.01069552852034	-0.000672085419648051	0.00022323260963501	0.00270095141883166	0.677095842781728	FALSE	1	No	RING1;MIR219-1	6	33175688	TSS1500;Body	MIR219-1
1908	cg13530158	3.01028727038001	0.00152440688694763	0.000506399140689053	0.0027045374046643	0.677095842781728	FALSE	1	No	FNBP1	9	132805668	TSS200	FNBP1
1909	cg15112523	3.01012838628329	0.00485846810221312	0.00161404015999864	0.00270593416088742	0.677095842781728	FALSE	1	No	FNBP1	9	132806002	TSS1500	FNBP1
1910	cg00429268	-3.0100692290254	-0.0104770160670476	0.00348065618093436	0.00270645438335854	0.677095842781728	FALSE	1	No	KCNB1	20	48097073	Body	KCNB1
1911	cg02714356	3.00985774088495	0.00173681448140084	0.000577042050130312	0.002708314936039	0.677095842781728	FALSE	1	No	C15orf42	15	90118981	1stExon	C15orf42
1912	cg14654306	3.00982274301115	0.00188468019219609	0.000626176473871208	0.00270862294039902	0.677095842781728	FALSE	1	No	PLA2G4A;PLA2G4A	1	186798107	1stExon;5'UTR	PLA2G4A
1913	cg04722977	3.00969320527613	0.0044724306189794	0.00148600881018006	0.00270976323694677	0.677095842781728	FALSE	1	No	ZNF526	19	42724320	TSS200	ZNF526
1914	cg06200777	3.00942572483244	0.00353199541111205	0.00117364432089737	0.00271211920854375	0.677095842781728	FALSE	1	No	SMPDL3A;SMPDL3A	6	123110372	5'UTR;1stExon	SMPDL3A
1916	cg22182287	-3.00879401382849	-0.00574377499235595	0.00190899575243683	0.00271769077575971	0.677095842781728	FALSE	1	No	TTC15	2	3452347	Body	TRAPPC12
1917	cg27624753	-3.0087562646128	-0.00992661470216367	0.00329924188905383	0.00271802404805996	0.677095842781728	FALSE	1	No	CRAMP1L	16	1673702	Body	CRAMP1L
1918	cg04402088	3.0087497258558	0.00344558366874604	0.00114518786296391	0.00271808177985858	0.677095842781728	FALSE	1	No	RASA3	13	114764394	Body	RASA3
1919	cg07804711	3.00853027180875	0.00150005296920003	0.000498599925437409	0.0027200200283326	0.677095842781728	FALSE	1	No	MIR330;EML2;EML2	19	46142647	TSS1500;1stExon;5'UTR	EML2
1920	cg25733915	3.00804892117856	0.00237310899709816	0.000788919681588281	0.00272427581660725	0.677095842781728	FALSE	1	No	PLEKHH3	17	40829168	TSS200	PLEKHH3
1921	cg08961047	3.00779250486187	0.0093081782228022	0.0030946876181639	0.00272654537052212	0.677095842781728	FALSE	1	No	RPS10	6	34395138	TSS1500	RPS10-NUDT3
1922	cg16016641	3.00778354535868	0.00425887579122507	0.00141595155602103	0.00272662470283463	0.677095842781728	FALSE	1	No	C20orf4	20	34824197	TSS1500	C20orf4
1924	cg04291970	3.00747014379062	0.0125640258872106	0.00417760618942502	0.00272940106103719	0.677095842781728	FALSE	1	No	C8orf12	8	11226339	Body	TDH
1925	cg13398482	3.0073949766672	0.0062499706674929	0.00207820080700511	0.00273006733541923	0.677095842781728	FALSE	1	No	BARX1	9	96715256	Body	BARX1
1926	cg07856421	-3.00733426888406	-0.0106967609197675	0.00355689124100489	0.00273060555225361	0.677095842781728	FALSE	1	No	PAPOLB;RADIL	7	4902603	TSS1500;Body	PAPOLB
1927	cg02152992	3.00729914398554	0.00206819143245347	0.000687723878946248	0.00273091700333873	0.677095842781728	FALSE	1	No	RB1	13	48877591	TSS1500	BC039553
1928	cg07627464	3.00728431597646	0.00121450494988624	0.000403854382318984	0.00273104849247159	0.677095842781728	FALSE	1	No	LMTK2	7	97823438	Body	LMTK2
1929	cg14056656	3.0071774614216	0.00602818437171582	0.00200459881368826	0.00273199620934317	0.677095842781728	FALSE	1	No	GPR107;GPR107;GPR107	9	132892163	Body;Body;Body	GPR107
1930	cg10471743	3.00712647702079	0.0138566915627785	0.00460795103520438	0.00273244850746358	0.677095842781728	FALSE	1	No		5	49739158		EMB
1931	cg15314170	3.00708355689083	0.00233421713986847	0.000776239534322064	0.00273282931813472	0.677095842781728	FALSE	1	No	SIRPA;SIRPA;SIRPA	20	1876131	Body;1stExon;Body	SIRPA
1932	cg11744304	3.00701443335412	0.00683479835124432	0.00227295162784456	0.00273344272178902	0.677095842781728	FALSE	1	No	CLDN15	7	100875822	Body	CLDN15
1933	cg15429451	3.00691811458914	0.00933368339980648	0.00310406969665079	0.0027342976666536	0.677095842781728	FALSE	1	No		4	183794411		DCTD
1934	cg04633384	3.00662107386295	0.00296341002135143	0.000985628035109857	0.00273693580226124	0.677141269717716	FALSE	1	No	C18orf1;C18orf1;C18orf1;C18orf1	18	13218816	1stExon;5'UTR;1stExon;5'UTR	C18orf1
1935	cg07911905	3.00633576617386	0.0015320841601336	0.000509618445608113	0.00273947192609188	0.677141269717716	FALSE	1	No	CHST11	12	105096644	Body	CHST11
1936	cg16427530	-3.00630976317156	-0.0136579027471401	0.00454307899819726	0.00273970317589666	0.677141269717716	FALSE	1	No	OR6C70	12	55864623	TSS1500	OR6C70
1937	cg02627405	-3.00626069069584	-0.00712496576262585	0.00237004255308832	0.00274013963574742	0.677141269717716	FALSE	1	No		5	156883553		NIPAL4
1938	cg18049182	-3.00568226202806	-0.0113149965867266	0.00376453517049134	0.00274528908908455	0.677750034887372	FALSE	1	No		8	9409864		TNKS
1939	cg03369250	-3.00520977733387	-0.000775566328715633	0.000258073940316969	0.00274950195008867	0.677750034887372	FALSE	1	No	GABPB1;GABPB1;FLJ10038;GABPB1;GABPB1;LOC100129387;GABPB1	15	50647624	TSS200;TSS200;TSS1500;TSS200;TSS200;Body;TSS200	GABPB1
1941	cg05157272	3.00493655198423	0.0151755084032867	0.00505019262162655	0.00275194083575987	0.677750034887372	FALSE	1	No		1	246862256		SCCPDH
1942	cg05395321	-3.00476874802461	-0.00923803632661192	0.00307445833649767	0.00275343968222358	0.677750034887372	FALSE	1	No	RGS16	1	182571174	Body	RGS16
1943	cg15766494	3.00453016820937	0.00850048033854815	0.00282922116359186	0.00275557199434611	0.677750034887372	FALSE	1	No	ISY1	3	128879339	Body	ISY1-RAB43
1944	cg04264272	3.00446782120019	0.0127412238597083	0.00424075896896062	0.00275612947113776	0.677750034887372	FALSE	1	No	TTC23;TTC23;TTC23;TTC23;TTC23;TTC23;TTC23	15	99676703	3'UTR;3'UTR;3'UTR;3'UTR;3'UTR;3'UTR;3'UTR	TTC23
1946	cg01156394	-3.00405511227167	-0.0114135706295704	0.00379938789503081	0.00275982231924662	0.677750034887372	FALSE	1	No		2	39714388		LOC728730
1947	cg20412955	-3.00390894468417	-0.00875728583005838	0.00291529669884155	0.0027611312873334	0.677750034887372	FALSE	1	No	CAPN9;CAPN9	1	230937455	3'UTR;3'UTR	CAPN9
1948	cg02274336	3.00388823223884	0.0100256896829643	0.00333757081084605	0.00276131681853889	0.677750034887372	FALSE	1	No	OR2H1	6	29427807	5'UTR	OR2H1
1949	cg04842657	3.00364605029273	0.0019071964763768	0.000634960459535814	0.00276348700419804	0.677750034887372	FALSE	1	No		19	40926941		SERTAD1
1950	cg04544267	3.00336262256846	0.0179316844160967	0.00597053591908979	0.00276602877490433	0.677750034887372	FALSE	1	No		7	115116310		SNORA25
1952	cg19479828	3.003255425727	0.00806411888998857	0.00268512588736487	0.00276699067036583	0.677750034887372	FALSE	1	No		5	177555469		N4BP3
1953	cg04510853	3.00290906004255	0.0077737567923348	0.00258874199547842	0.00277010076193215	0.677750034887372	FALSE	1	No		17	660255		DBIL5P
1954	cg00339331	-3.00288116341641	-0.00887867402953234	0.00295671841353554	0.00277035139089437	0.677750034887372	FALSE	1	No		19	33764550		CEBPA
1955	cg17929627	3.00287926263125	0.00147978528631149	0.000492788805972452	0.00277036846869012	0.677750034887372	FALSE	1	No	MKI67;MKI67	10	129924035	5'UTR;5'UTR	MKI67
1956	cg20385018	3.00267617264324	0.0010576727762789	0.000352243370735457	0.00277219370645272	0.677750034887372	FALSE	1	No	ATG12;AP3S1	5	115177338	1stExon;TSS1500	ATG12
1957	cg00844404	3.0021095253149	0.0154780360606447	0.0051557199796104	0.00277729217769137	0.677750034887372	FALSE	1	No		3	183868973		DVL3
1958	cg16073034	3.00195266032419	0.00227861618472831	0.000759044676101664	0.00277870510369873	0.677750034887372	FALSE	1	No	FAM119A;FAM119A	2	208489113	5'UTR;5'UTR	METTL21A
1959	cg16468729	3.00168812313151	0.00477447627612021	0.00159059705081527	0.00278108935323645	0.677750034887372	FALSE	1	No	IL8	4	74606465	Body	IL8
1961	cg18511790	3.00159230925732	0.00728404417064046	0.0024267266904221	0.00278195337676611	0.677750034887372	FALSE	1	No	DMPK;DMPK;DMPK;DMPK	19	46282754	Body;Body;Body;Body	DMPK
1962	cg18320149	3.00126103161239	0.00891968356547672	0.00297197860216935	0.00278494264242937	0.677750034887372	FALSE	1	No		5	133011661		FSTL4
1963	cg21918848	-3.00123926032146	-0.00958524082330964	0.00319376097401943	0.00278513919739741	0.677750034887372	FALSE	1	No	CAMKK1;CAMKK1;CAMKK1	17	3776939	Body;Body;Body	CAMKK1
1964	cg22673275	3.00110522757409	0.00252916106699899	0.000842743214653426	0.00278634954788552	0.677750034887372	FALSE	1	No	C3orf17;C3orf17;C3orf17	3	112738704	TSS200;TSS200;TSS200	C3orf17
1966	cg02386644	3.00039280825686	0.009605233018739	0.00320132517059304	0.00279279096324331	0.677750034887372	FALSE	1	No	ZNF225	19	44616907	TSS1500	LOC100379224
1967	cg20202112	-3.0003837061023	-0.0038499835936263	0.001283163745289	0.00279287334945341	0.677750034887372	FALSE	1	No	DCTN1;DCTN1;DCTN1;DCTN1;DCTN1;DCTN1	2	74601685	Body;1stExon;5'UTR;Body;5'UTR;1stExon	DCTN1
1968	cg07735152	-3.00007156217426	-0.0137312036883473	0.00457695871707669	0.00279570000012578	0.677750034887372	FALSE	1	No	SNX14;SNX14	6	86215383	3'UTR;3'UTR	SNX14
1970	cg06130787	2.99994249112144	0.00817374072034702	0.00272463247030162	0.00279686958100711	0.677750034887372	FALSE	1	No	KLK10;KLK10;KLK10	19	51523550	TSS1500;TSS200;TSS1500	KLK10
1971	cg08935299	2.99991964254087	0.00545969400157206	0.00181994674928953	0.00279707667069436	0.677750034887372	FALSE	1	No	KNTC1;RSRC2;RSRC2;RSRC2	12	123011730	TSS200;TSS200;TSS200;TSS200	KNTC1
1972	cg15011232	2.99961607548858	0.0036300188861199	0.00121016116555138	0.00279982940380956	0.677750034887372	FALSE	1	No	ICAM5	19	10401324	Body	ICAM5
1973	cg10732215	2.9995403334773	0.00109920891295679	0.00036645912064883	0.00280051661553165	0.677750034887372	FALSE	1	No		10	22625465		COMMD3-BMI1
1974	cg07021696	-2.99932283254869	-0.0119448119545995	0.00398250292531844	0.00280249087248557	0.677750034887372	FALSE	1	No	RCCD1;RCCD1	15	91500814	Body;Body	RCCD1
1975	cg14737296	-2.99930214680871	-0.0115363342124878	0.00384633946425257	0.00280267870336229	0.677750034887372	FALSE	1	No	POLE	12	133212394	Body	POLE
1976	cg07817208	-2.99915201862869	-0.0163978076032196	0.00546748130850574	0.00280404224414539	0.677750034887372	FALSE	1	No		4	20006267		SLIT2
1977	cg01361351	2.99910515875086	0.00224246366560362	0.000747710916057912	0.00280446797379326	0.677750034887372	FALSE	1	No		22	29467363		KREMEN1
1980	cg25010006	-2.99892468290068	-0.0145283337642659	0.00484451438447381	0.00280610817910178	0.677750034887372	FALSE	1	No	PAG1	8	82025683	TSS1500	PAG1
1981	cg16333535	2.99889566575605	0.00326939454154308	0.00109019949539286	0.0028063719753793	0.677750034887372	FALSE	1	No	ZNF70	22	24093440	TSS200	ZNF70
1983	cg03108373	-2.9987458195026	-0.0144108771854752	0.00480563477296169	0.00280773459623887	0.677750034887372	FALSE	1	No	ZNF804B	7	88583884	Body	C7orf62
1984	cg24920145	2.99838708650678	0.00188354241472445	0.000628185207707401	0.00281099918055158	0.677874190938526	FALSE	1	No	C6orf47;C6orf47	6	31628350	5'UTR;1stExon	C6orf47
1986	cg20163115	2.99806596364549	0.0128807196933731	0.0042963429923039	0.00281392444687759	0.677874190938526	FALSE	1	No	CAMKK1;CAMKK1;CAMKK1	17	3769728	Body;Body;Body	CAMKK1
1987	cg19384717	-2.99786419972546	-0.008613902500849	0.00287334646500594	0.00281576383863692	0.677874190938526	FALSE	1	No		2	73402212		NOTO
1988	cg01610838	-2.99773251516298	-0.00263313976721505	0.000878377158034026	0.00281696494148618	0.677874190938526	FALSE	1	No	SNX25	4	186131545	5'UTR	SNX25
1989	cg19532954	2.99730537149755	0.00533455857836927	0.00177978481241768	0.00282086417243583	0.677874190938526	FALSE	1	No	ID3	1	23886409	TSS200	ID3
1990	cg17840047	2.99723282379191	0.00782685087563613	0.00261135898870015	0.00282152692313469	0.677874190938526	FALSE	1	No		4	18580125		LCORL
1991	cg24984384	-2.99721383984277	-0.00938015197640187	0.00312962386991178	0.0028217003722026	0.677874190938526	FALSE	1	No	MIR365-2	17	29901806	TSS1500	MIR4725
1992	cg14380094	-2.99714836826941	-0.00808008211026877	0.00269592329689514	0.00282229863573383	0.677874190938526	FALSE	1	No		11	31849061		PAX6
1994	cg02920148	-2.9964676199567	-0.000382883497069596	0.000127778286179221	0.00282852603220794	0.678847894750429	FALSE	1	No	YIF1A	11	66056751	TSS200	YIF1A
1995	cg15849446	2.99638299106964	0.014421821690164	0.00481307687740404	0.00282930108431091	0.678847894750429	FALSE	1	No		14	22965472		TCRA
1997	cg06263887	2.99592701013873	0.0149677865355111	0.00499604512555132	0.00283348041496948	0.679100956840058	FALSE	1	No		7	151109656		LOC100131176
1998	cg06369118	-2.9958036590192	-0.00643225358275332	0.00214708783180377	0.00283461197018078	0.679100956840058	FALSE	1	No	PPM1G;PPM1G	2	27629738	Body;Body	PPM1G
1999	cg11330282	-2.99536727377497	-0.00946441045831636	0.0031596828012308	0.00283861844785412	0.679615758331506	FALSE	1	No	LOC728264	5	148794279	Body	BX640700
2001	cg07737814	2.99490648996558	0.00230658375270739	0.000770168871861472	0.00284285455391274	0.679902557176805	FALSE	1	No	ZMYM5;ZMYM5;ZMYM5	13	20438241	TSS1500;TSS1500;TSS1500	ZMYM5
2002	cg23742111	2.99470376909297	0.00529449088701837	0.00176795145538617	0.00284472005145693	0.679902557176805	FALSE	1	No	C17orf102	17	32906064	1stExon	C17orf102
2004	cg25976672	2.99434128722371	0.00135659394684811	0.000453052547028104	0.00284805850931058	0.679902557176805	FALSE	1	No	SH3BP4	2	235907796	5'UTR	BC148242
2005	cg16330786	2.99431662399046	0.0103784514562376	0.00346605010742199	0.0028482857878794	0.679902557176805	FALSE	1	No	TACR1;TACR1	2	75326898	Body;Body	TACR1
2006	cg16347629	-2.99405159359254	-0.00963625177798765	0.00321846550627579	0.00285072916442134	0.679902557176805	FALSE	1	No	GJB4	1	35228240	3'UTR	GJB4
2007	cg06142621	-2.99397502660288	-0.0114902927843151	0.0038378051527546	0.00285143541018398	0.679902557176805	FALSE	1	No	HEPACAM;HEPACAM	11	124805981	5'UTR;1stExon	HEPACAM
2008	cg01049916	2.99389628339694	0.00906504171168925	0.00302784093155153	0.00285216189611011	0.679902557176805	FALSE	1	No	FGFR2;FGFR2;FGFR2;FGFR2;FGFR2;FGFR2;FGFR2;FGFR2;FGFR2	10	123277054	Body;Body;Body;Body;Body;Body;Body;Body;Body	FGFR2
2009	cg25741118	2.99320586900517	0.00883330335865577	0.00295111788003798	0.00285853892486821	0.680340486202108	FALSE	1	No	LDLRAD1	1	54482237	Body	LDLRAD1
2010	cg02038418	2.9931882547574	0.00332790809501199	0.00111182719286787	0.00285870178980316	0.680340486202108	FALSE	1	No	FSIP1	15	39958882	Body	FSIP1
2011	cg16287451	-2.99309539539188	-0.0221348145015786	0.00739529202298631	0.00285956052683904	0.680340486202108	FALSE	1	No		8	145936947		DQ588968
2012	cg13898584	-2.9930737924129	-0.000323817540312524	0.000108188959835659	0.00285976033888968	0.680340486202108	FALSE	1	No	SMARCA5	4	144434443	TSS200	SMARCA5
2014	cg18108507	2.99259544301926	0.00196325949515841	0.000656039057914777	0.00286418800176777	0.680340486202108	FALSE	1	No	RRP9;RRP9;PARP3;PARP3	3	51975897	1stExon;5'UTR;TSS1500;TSS1500	RRP9
2015	cg10127275	2.99223351291515	0.00706853501944908	0.00236229391487653	0.0028675422398753	0.680340486202108	FALSE	1	No	MARCH1	4	165304496	TSS200	Mar-01
2017	cg24148085	-2.99177556843259	-0.0158431637061827	0.00529557225927983	0.0028717914549917	0.680340486202108	FALSE	1	No		3	72704603		SHQ1
2018	cg01373932	2.99161677010847	0.0073986542626011	0.00247312902392001	0.00287326627129734	0.680340486202108	FALSE	1	No	BAT1;BAT1	6	31502462	Body;Body	DDX39B
2019	cg02188048	-2.99135671180467	-0.0079535933505286	0.00265885820943442	0.00287568302153776	0.680340486202108	FALSE	1	No		X	39871543		AK123758
2020	cg21160944	-2.9913532890589	-0.010378290949004	0.00346943003588488	0.00287571484188366	0.680340486202108	FALSE	1	No	PTPRN2;PTPRN2;PTPRN2	7	157584549	Body;Body;Body	LOC100506585
2021	cg02569086	2.99133992764542	0.00223472187017527	0.000747063832338941	0.0028758390624308	0.680340486202108	FALSE	1	No	ITPR2	12	26985672	1stExon	ITPR2
2024	cg23831021	-2.99079135603807	-0.000643900091578881	0.00021529421979869	0.00288094335165671	0.680340486202108	FALSE	1	No	ATP5E;ATP5E	20	57607762	TSS1500;TSS1500	ATP5E
2025	cg15755426	-2.99048709909289	-0.00901199417662538	0.0030135539388747	0.00288377794030082	0.680340486202108	FALSE	1	No	TAX1BP3	17	3567721	Body	CTNS
2026	cg09767588	2.99031146736121	0.00825551960150509	0.00276075575792449	0.00288541536234261	0.680340486202108	FALSE	1	No		1	59644647		HSD52
2027	cg04591732	2.99023887353887	0.00716876634972189	0.00239738918959268	0.00288609240600105	0.680340486202108	FALSE	1	No	BAHCC1	17	79419108	Body	MIR3186
2028	cg25968664	-2.99019286756427	-0.0157465466261481	0.00526606387064753	0.00288652155429085	0.680340486202108	FALSE	1	No		8	113049519		CSMD3
2029	cg17298704	2.98959290720919	0.00900029861983159	0.00301054320744741	0.00289212339090696	0.680340486202108	FALSE	1	No	CLDN18	3	137717607	TSS200	CLDN18
2030	cg15460046	-2.98955420085996	-0.010374156983572	0.0034701351059592	0.00289248513379309	0.680340486202108	FALSE	1	No	GDF1;LASS1;LASS1	19	18988945	5'UTR;3'UTR;Body	CERS1
2032	cg19495068	2.98920270150389	0.00297437479035211	0.000995039509651078	0.00289577208144774	0.680340486202108	FALSE	1	No	MAPT;MAPT;MAPT;MAPT;MAPT;MAPT	17	44061467	Body;Body;Body;Body;Body;Body	MAPT
2033	cg15781375	-2.98914345917411	-0.00118337677197913	0.000395891595081252	0.00289632640582617	0.680340486202108	FALSE	1	No	NRBP1	2	27651918	5'UTR	NRBP1
2034	cg12535090	2.98911600499265	0.0112142941024183	0.0037517092289785	0.00289658332468718	0.680340486202108	FALSE	1	No	NAV2;NAV2;NAV2;NAV2	11	20071677	Body;Body;Body;Body	NAV2
2035	cg02378506	2.98909992885924	0.00169088837917908	0.000565684794561014	0.00289673377636162	0.680340486202108	FALSE	1	No	SEC61G;SEC61G	7	54826833	5'UTR;5'UTR	SEC61G
2036	cg06538684	2.98865222500418	0.0142650104236366	0.00477305800396921	0.00290092657408186	0.680340486202108	FALSE	1	No	LOH12CR2;LOH12CR1	12	12511223	TSS1500;Body	LOH12CR1
2037	cg00085123	-2.98844218281715	-0.00875102366442163	0.0029282894327814	0.00290289555563277	0.680340486202108	FALSE	1	No		2	8723906		ID2
2039	cg24526669	2.98791104402692	0.00817873205829589	0.00273727428219319	0.00290788002249909	0.680340486202108	FALSE	1	No		4	828198		CPLX1
2040	cg00182534	2.98785884985404	0.0044453284562029	0.00148779734237448	0.00290837026042049	0.680340486202108	FALSE	1	No	NTF3	12	5541234	TSS200	NTF3
2041	cg02854490	2.98779529500205	0.00999508103699016	0.003345303158389	0.00290896730649472	0.680340486202108	FALSE	1	No		7	144108266		NOBOX
2042	cg24179734	-2.98778465605881	-0.00448142146803354	0.00149991447976207	0.0029090672616553	0.680340486202108	FALSE	1	No	BRD9;BRD9;BRD9	5	891290	Body;Body;Body	BRD9
2043	cg13650856	-2.98752252967033	-0.012932923770401	0.00432897949453395	0.00291153098792198	0.680340486202108	FALSE	1	No	EHBP1;EHBP1;EHBP1;EHBP1	2	63005412	Body;Body;Body;Body	EHBP1
2045	cg01999787	2.98743627224638	0.00173903474234525	0.00058211609683563	0.0029123421388167	0.680340486202108	FALSE	1	No	EXOSC8;ALG5;ALG5	13	37573656	TSS1500;TSS200;TSS200	ALG5
2046	cg23145915	2.9873232643111	0.00182887015790037	0.000612210328808227	0.00291340516000035	0.680340486202108	FALSE	1	No	CDK4	12	58146234	TSS200	CDK4
2047	cg03254230	-2.98715517702936	-0.00402679638567362	0.00134803722841013	0.00291498694744861	0.680340486202108	FALSE	1	No	TNFRSF17	16	12058001	TSS1500	TNFRSF17
2049	cg03200676	2.98666465512294	0.00264161259504569	0.000884469098502441	0.00291960750194947	0.680340486202108	FALSE	1	No		14	105126510		MIR4710
2050	cg20891622	2.98664463736022	0.00881613058891708	0.00295185121076517	0.00291979620485559	0.680340486202108	FALSE	1	No	WDR82;MIRLET7G	3	52303511	Body;TSS1500	MIRLET7G
2051	cg01946966	-2.98652670859598	-0.011668787453186	0.00390714317725681	0.00292090811900795	0.680340486202108	FALSE	1	No		1	51697969		RNF11
2052	cg10692302	-2.98651762044739	-0.00161967663125255	0.000542329507839945	0.002920993824445	0.680340486202108	FALSE	1	No	GRM2;GRM2	3	51747227	5'UTR;Body	GRM2
2053	cg15556591	2.98640354782284	0.00363251642385765	0.0012163514962691	0.00292206977759822	0.680340486202108	FALSE	1	No		4	1027967		FGFRL1
2054	cg21690505	-2.98597873000995	-0.0124322357015718	0.00416353793033561	0.00292607992370169	0.680340486202108	FALSE	1	No		1	226314883		ACBD3
2055	cg02493211	-2.98596642336925	-0.0161576268269032	0.00541118838458726	0.0029261961694896	0.680340486202108	FALSE	1	No	BCL9L	11	118781633	TSS200	BCL9L
2056	cg13216490	2.98593488813809	0.0110897417701839	0.00371399316650841	0.00292649406354038	0.680340486202108	FALSE	1	No		10	43838627		FXYD4
2057	cg06298896	2.98593409637199	0.00122847732529214	0.000411421446570031	0.00292650154322763	0.680340486202108	FALSE	1	No	RPP25;RPP25	15	75249444	1stExon;5'UTR	RPP25
2058	cg24493137	2.98589518324407	0.00189062021772678	0.000633183719353701	0.00292686917084734	0.680340486202108	FALSE	1	No	CNST;CNST;TFB2M	1	246729572	TSS200;TSS200;TSS200	TFB2M
2061	cg25611443	2.98551597893743	0.0139674175145586	0.00467839315317607	0.00293045387496024	0.680340486202108	FALSE	1	No	ELK4;ELK4	1	205603068	TSS1500;TSS1500	ELK4
2062	cg26813096	-2.98548088438063	-0.0124662566409231	0.00417562768736647	0.00293078583466671	0.680340486202108	FALSE	1	No		1	230080297		GALNT2
2063	cg14939652	2.98533445605607	0.00505203461261873	0.00169228429409982	0.00293217127255719	0.680340486202108	FALSE	1	No	NPAS3;NPAS3;NPAS3;NPAS3	14	33407765	TSS1500;TSS1500;TSS1500;TSS1500	NPAS3
2064	cg22387839	2.98480207124259	0.00284086105423144	0.000951775356095479	0.00293721350367852	0.680444026856354	FALSE	1	No	DDX56	7	44613445	1stExon	DDX56
2065	cg26346167	2.98480130096745	0.0148459185390195	0.00497383813596152	0.00293722080471669	0.680444026856354	FALSE	1	No	NEK11;NEK11	3	131004472	Body;Body	LOC339874
2066	cg19382545	-2.98440688223603	-0.00077169850037954	0.000258576839831355	0.00294096147602405	0.680444026856354	FALSE	1	No	IRS1	2	227663669	TSS200	IRS1
2067	cg06828936	2.98431960214606	0.00870006714695593	0.00291525986047192	0.00294178982978807	0.680444026856354	FALSE	1	No	DPP10;DPP10	2	115920825	Body;Body	DPP10
2068	cg26754560	-2.98424638087856	-0.0117664969985532	0.00394287049284757	0.00294248491932241	0.680444026856354	FALSE	1	No	NDUFV1;NDUFV1	11	67379955	3'UTR;3'UTR	NDUFV1
2069	cg14240733	-2.98400329464251	-0.000436630176310097	0.000146323624070397	0.00294479361427053	0.680444026856354	FALSE	1	No	TLE4	9	82187855	Body	TLE4
2070	cg21605061	-2.98388921204618	-0.0263300447150337	0.008824069140616	0.00294587767699426	0.680444026856354	FALSE	1	No	ARHGAP10	4	148709144	Body	MIR4799
2072	cg25901662	-2.9836505297932	-0.00920770241700948	0.00308605258057741	0.00294814692076703	0.680444026856354	FALSE	1	No	FAM117A	17	47788451	3'UTR	FAM117A
2073	cg23630131	2.98340453176559	0.0104150867816244	0.0034910072270557	0.00295048739111869	0.680444026856354	FALSE	1	No		7	65973040		LOC493754
2074	cg19547976	-2.98322303307009	-0.00422776344550014	0.00141717980809141	0.00295221529215317	0.680444026856354	FALSE	1	No	TACC3	4	1737009	Body	TACC3
2075	cg10615591	-2.98319557047907	-0.0132609008301835	0.00444519995987185	0.00295247682166842	0.680444026856354	FALSE	1	No	RTEL1;RTEL1	20	62318433	Body;Body	RTEL1-TNFRSF6B
2076	cg01411954	2.98318739354382	0.00198181393485156	0.000664327671516909	0.00295255469568702	0.680444026856354	FALSE	1	No	NVL;NVL;NVL;NVL	1	224517830	1stExon;5'UTR;5'UTR;1stExon	NVL
2077	cg13184734	2.98292941606345	0.0050912694099096	0.00170680183798265	0.00295501253964695	0.680444026856354	FALSE	1	No	C1orf220;C1orf220;C1orf220	1	178512007	Body;5'UTR;1stExon	C1orf220
2078	cg02299542	2.98283501197363	0.0022878247688803	0.000766996752987197	0.00295591242877308	0.680444026856354	FALSE	1	No	SNORD55;SNORD46;RPS8	1	45241296	TSS1500;TSS1500;Body	RPS8
2079	cg04367107	-2.98282001518802	-0.0114691809019695	0.00384507977134737	0.00295605540585933	0.680444026856354	FALSE	1	No	GRM5;GRM5	11	88238963	3'UTR;3'UTR	GRM5
2081	cg00427635	2.98259461826634	0.0196730597459401	0.00659595495326659	0.002958205067976	0.680444026856354	FALSE	1	No	TBC1D21	15	74166372	Body	TBC1D21
2082	cg13834017	-2.98237877627627	-0.0105046916182447	0.00352225267353887	0.00296026494231252	0.680463532993602	FALSE	1	No	PRRX2	9	132484151	Body	PRRX2
2083	cg06539276	2.98227359151409	0.0111530172447157	0.00373976997833164	0.00296126924167422	0.680463532993602	FALSE	1	No		7	99176194		ZNF655
2084	cg03231329	-2.98213901943799	-0.0127914909345533	0.00428936774951692	0.00296255458407393	0.680463532993602	FALSE	1	No	ANAPC2	9	140075291	Body	ANAPC2
2085	cg14461349	-2.98188468471229	-0.00179682880969347	0.000602581588384543	0.00296498521245154	0.680520073150617	FALSE	1	No	C14orf1;C14orf1;TTLL5	14	76127409	1stExon;5'UTR;TSS1500	C14orf1
2086	cg21487067	2.98181577079657	0.00237598193754452	0.000796823855053188	0.00296564412349257	0.680520073150617	FALSE	1	No	MLEC	12	121124407	TSS1500	MLEC
2087	cg17509807	2.98147137141365	0.00224596828557262	0.00075330868748463	0.00296893905847506	0.68072715803693	FALSE	1	No	GTF3C2;GTF3C2	2	27579505	5'UTR;5'UTR	GTF3C2
2088	cg05962710	-2.98116250351619	-0.013484657403088	0.00452328827669852	0.00297189690374316	0.68072715803693	FALSE	1	No	LAMB4	7	107745446	Body	LAMB4
2089	cg05389731	-2.9808844066778	-0.00890591396955694	0.00298767505026557	0.00297456237770285	0.68072715803693	FALSE	1	No	BCAR1;BCAR1;BCAR1;BCAR1;BCAR1;BCAR1;BCAR1	16	75286915	Body;5'UTR;Body;Body;TSS1500;TSS1500;Body	BCAR1
2090	cg17374227	2.98062581071603	0.00228674771753478	0.000767203890308336	0.00297704290285284	0.68072715803693	FALSE	1	No	RAB33B	4	140374776	TSS200	RAB33B
2091	cg13771471	2.98057130582458	0.0214518296892592	0.00719722076346183	0.00297756597036824	0.68072715803693	FALSE	1	No	ADARB2	10	1505595	Body	ADARB2-AS1
2092	cg16234726	-2.98052400277317	-0.0100208305098173	0.00336210361013486	0.00297801999203803	0.68072715803693	FALSE	1	No		14	102099176		DIO3
2093	cg05786314	2.98038311190243	0.00977219562354164	0.0032788387454336	0.0029793726584826	0.68072715803693	FALSE	1	No	ACOT7	1	6452096	Body	ACOT7
2094	cg13821031	2.98034603682704	0.0160565537969334	0.00538747970823806	0.00297972870258075	0.68072715803693	FALSE	1	No	CDC26	9	116035939	5'UTR	FKBP15
2095	cg06641503	2.98022464600682	0.00788018968980966	0.00264415962748589	0.00298089473064153	0.68072715803693	FALSE	1	No	ARIH2	3	48959341	5'UTR	ARIH2
2097	cg10330847	-2.97994386990474	-0.00940019628352306	0.00315448769973763	0.00298359334389735	0.68072715803693	FALSE	1	No		3	141031715		ZBTB38
2098	cg00014112	2.97933288036505	0.00127039626124347	0.000426402927184093	0.00298947344642854	0.68072715803693	FALSE	1	No	GYPC;GYPC	2	127413530	TSS200;TSS200	GYPC
2100	cg00102726	2.97928496552492	0.00917399791928199	0.00307926164346137	0.00298993502181881	0.68072715803693	FALSE	1	No	COL18A1;COL18A1;COL18A1	21	46897181	Body;Body;Body	SLC19A1
2102	cg23063506	2.97897283868324	0.00246758860139001	0.000828335381023725	0.00299294341121038	0.68072715803693	FALSE	1	No	GOLGA7;GOLGA7	8	41348468	1stExon;Body	GOLGA7
2105	cg09245003	2.97858653981031	0.0211347658968675	0.00709556885938707	0.00299667052898692	0.68072715803693	FALSE	1	No	RNMTL1	17	695428	3'UTR	RNMTL1
2106	cg15196165	2.97847446760426	0.00280917316002559	0.000943158382111348	0.00299775262630774	0.68072715803693	FALSE	1	No	HCG9	6	29944403	Body	HCG9
2107	cg01702210	2.97841899350453	0.012327252753522	0.0041388578236997	0.00299828838079204	0.68072715803693	FALSE	1	No	SLC35F4	14	58064926	TSS1500	SLC35F4
2108	cg20583797	2.97823060280208	0.00539841606450633	0.00181262527469404	0.00300010846288713	0.68072715803693	FALSE	1	No	KLHL25;KLHL25	15	86338184	1stExon;5'UTR	KLHL25
2109	cg07571970	-2.97819692294811	-0.00112801084138985	0.000378756298046683	0.00300043395743565	0.68072715803693	FALSE	1	No	PLEKHH1	14	67999948	TSS200	PLEKHH1
2111	cg11566152	-2.97790762294948	-0.0069495934020441	0.00233371691871384	0.00300323118948975	0.680751025425092	FALSE	1	No	GTF2E1	3	120499981	Body	GTF2E1
2112	cg05453816	-2.97786670027794	-0.00436813264319162	0.00146686641238304	0.00300362706185429	0.680751025425092	FALSE	1	No	PRSS35;PRSS35	6	84233939	Body;Body	PRSS35
2113	cg22605278	-2.97762357832489	-0.00949433091360046	0.00318855982425477	0.00300597992684866	0.680839178082008	FALSE	1	No		7	581779		PRKAR1B
2114	cg05784088	-2.97753261021522	-0.00708626956188993	0.00237991333414069	0.00300686072339057	0.680839178082008	FALSE	1	No	FCRL2	1	157738458	Body	FCRL2
2115	cg13993270	-2.97722943059295	-0.0107641021319163	0.00361547619451434	0.00300979795666271	0.680930965649517	FALSE	1	No		1	91317469		AK022898
2116	cg10279922	2.97719711478102	0.014163511448779	0.00475733077210803	0.00301011118999389	0.680930965649517	FALSE	1	No		2	45347089		UNQ6975
2117	cg19371681	-2.97678781322222	-0.00694751060179706	0.00233389513721394	0.00301408108135341	0.681506939636957	FALSE	1	No	TSKS	19	50266990	TSS1500	TSKS
2118	cg12987799	2.9762395354066	0.00749588327407486	0.00251857526415488	0.00301940642914207	0.682073711717804	FALSE	1	No		2	106889860		UXS1
2119	cg16337763	2.97611533127676	0.00215537591027768	0.000724224591576233	0.00302061400125453	0.682073711717804	FALSE	1	No	GALNTL4	11	11438208	Body	CSNK2A1
2120	cg06314969	2.97551955487435	0.0109775581481741	0.00368929121308955	0.00302641256535669	0.682073711717804	FALSE	1	No	MIR211;TRPM1	15	31357535	TSS200;Body	MIR211
2121	cg03034880	-2.9755103851255	-0.00815421586595824	0.00274044275117337	0.00302650189201456	0.682073711717804	FALSE	1	No	GPR68	14	91720696	TSS1500	GPR68
2122	cg08198862	2.97544709316052	0.0110285113129072	0.00370650559986692	0.00302711851331139	0.682073711717804	FALSE	1	No	RGL3;RGL3	19	11529947	1stExon;1stExon	RGL3
2123	cg00676085	2.97534706188283	0.0150808977192155	0.00506861801516094	0.00302809330115645	0.682073711717804	FALSE	1	No	KRT72;KRT72;KRT72	12	52991945	Body;Body;Body	KRT72
2124	cg24060542	-2.97531031867056	-0.00888024612023342	0.00298464535430419	0.00302845142958137	0.682073711717804	FALSE	1	No	PCGF1	2	74732471	Body	LOC151534
2125	cg09417176	2.97492947217461	0.0112699367933346	0.00378830385686302	0.00303216574203194	0.682073711717804	FALSE	1	No	TACC2;TACC2;TACC2;TACC2	10	123993026	Body;Body;Body;Body	TACC2
2126	cg16829244	-2.97490618703218	-0.0122567491238772	0.00412004559246447	0.00303239297195034	0.682073711717804	FALSE	1	No	INPP5A	10	134491593	Body	INPP5A
2128	cg23347835	-2.97467806657329	-0.0135676522632966	0.00456104894702974	0.00303461992699291	0.682073711717804	FALSE	1	No	SLC38A1;SLC38A1	12	46599935	Body;Body	SLC38A1
2129	cg13142374	-2.97461140718846	-0.00968329173009114	0.00325531318366172	0.00303527095069162	0.682073711717804	FALSE	1	No	FLNB;FLNB;FLNB;FLNB	3	58026831	Body;Body;Body;Body	FLNB
2130	cg04383836	2.97460091983741	0.0212262369318	0.00713582678948414	0.00303537338621185	0.682073711717804	FALSE	1	No	USP43	17	9559049	Body	USP43
2131	cg00534626	-2.97448183014671	-0.0075662063386253	0.00254370568410973	0.00303653682008616	0.682073711717804	FALSE	1	No	GRIN2A;GRIN2A;GRIN2A	16	9864730	Body;Body;Body	GRIN2A
2132	cg06130950	-2.97432282752864	-0.00219292971411382	0.000737287053650433	0.00303809081441901	0.682102687681964	FALSE	1	No	ZNF202	11	123612538	TSS200	ZNF202
2133	cg15087147	2.97407343387188	0.00219807051441448	0.000739077417988587	0.00304052969979995	0.682330216316568	FALSE	1	No	SND1;LRRC4	7	127672169	Body;TSS1500	LRRC4
2135	cg12513249	2.97303543109818	0.00280837555802467	0.000944615569881493	0.00305069983527559	0.682763808563895	FALSE	1	No	CCDC85B;FIBP;FIBP	11	65656489	TSS1500;TSS1500;TSS1500	FIBP
2136	cg24261234	2.97297916638533	0.00466480565862545	0.00156906772552231	0.00305125199257025	0.682763808563895	FALSE	1	No	ST18	8	53025180	3'UTR	ST18
2137	cg23202409	2.97292496463291	0.00170474483013824	0.000573423429927953	0.00305178399125123	0.682763808563895	FALSE	1	No	C11orf83;C11orf48	11	62439262	1stExon;TSS200	C11orf48
2139	cg11743054	-2.97278016139627	-0.00124955733564407	0.000420332909870192	0.00305320567348979	0.682763808563895	FALSE	1	No	SLC9A1	1	27481834	TSS1500	SLC9A1
2140	cg14196261	2.97267839937296	0.00295228200752965	0.000993138715628435	0.0030542051380381	0.682763808563895	FALSE	1	No	ACOT9;ACOT9	X	23761469	TSS200;TSS200	ACOT9
2141	cg15189860	2.97226388909439	0.00912879484629343	0.00307132717245872	0.00305827937727131	0.682763808563895	FALSE	1	No		7	65647879		TPST1
2142	cg12234272	2.9720558728415	0.0110378422956494	0.00371387442494358	0.00306032584923008	0.682763808563895	FALSE	1	No	TFF2	21	43772018	TSS1500	TFF2
2144	cg05701791	2.97183646144631	0.00479348241660276	0.00161296978443757	0.00306248578327229	0.682763808563895	FALSE	1	No	GDF6	8	97172825	1stExon	GDF6
2145	cg21893456	2.97160640717714	0.00296825984442703	0.000998873820320876	0.00306475198429958	0.682763808563895	FALSE	1	No	DLL4	15	41221488	TSS200	DLL4
2146	cg18826076	-2.97129741046363	-0.00614473153265987	0.00206802978086972	0.00306779823727207	0.682763808563895	FALSE	1	No		7	48108684		C7orf57
2147	cg01076051	2.97103871835001	0.0103942441212652	0.00349852193344612	0.0030703506887581	0.682763808563895	FALSE	1	No		5	130329564		HINT1
2149	cg16273961	2.97055747718401	0.00519181227850903	0.00174775688347586	0.00307510414119883	0.682763808563895	FALSE	1	No	CNIH	14	54908353	TSS1500	CNIH
2150	cg01808968	2.97053958462566	0.0120138934729287	0.0040443472071902	0.00307528100428176	0.682763808563895	FALSE	1	No	SLC1A7	1	53574533	Body	SLC1A7
2151	cg23418180	2.97030352775721	0.0134061168369462	0.00451338279460914	0.00307761523286497	0.682763808563895	FALSE	1	No	KCNJ1;KCNJ1;KCNJ1;KCNJ1	11	128729960	5'UTR;5'UTR;5'UTR;5'UTR	KCNJ1
2152	cg12746120	2.9702644089196	0.00465413702372909	0.00156691000631219	0.00307800221257247	0.682763808563895	FALSE	1	No		13	110398188		IRS2
2153	cg16219810	2.97003412955691	0.00115870755729794	0.000390132741495062	0.00308028113267989	0.682763808563895	FALSE	1	No	FRMD5;FRMD5	15	44487292	1stExon;5'UTR	FRMD5
2154	cg04784212	2.96979209224151	0.00583085087706954	0.0019633868957704	0.0030826780752996	0.682763808563895	FALSE	1	No	TRIM72;PYDC1	16	31228427	Body;TSS200	PYDC1
2155	cg08089128	2.96966610891169	0.0124540475303805	0.00419375346373353	0.00308392638711927	0.682763808563895	FALSE	1	No	POM121	7	72391675	5'UTR	POM121
2156	cg13887370	2.96955967461336	0.00183306810311877	0.000617286164945461	0.00308498135639446	0.682763808563895	FALSE	1	No	DNAJC14	12	56224128	TSS1500	DNAJC14
2157	cg16349774	2.96917749281046	0.0160079714837638	0.00539138246956451	0.00308877223433948	0.682763808563895	FALSE	1	No	C1orf170	1	917249	Body	C1orf170
2160	cg10506160	2.96878789635335	0.00491411264081646	0.00165525891790808	0.00309264103963142	0.682763808563895	FALSE	1	No	SNN	16	11762778	5'UTR	SNN
2161	cg24342377	-2.96877055204248	-0.0083855415312624	0.00282458390915163	0.00309281337655575	0.682763808563895	FALSE	1	No	TECPR1	7	97868109	Body	TECPR1
2162	cg09043294	2.96856451111432	0.00209577641511741	0.0007059898504044	0.00309486131641605	0.682763808563895	FALSE	1	No	GATAD1	7	92076700	TSS200	GATAD1
2163	cg14466759	-2.9685141091075	-0.00702383522921876	0.00236611145207948	0.00309536247479862	0.682763808563895	FALSE	1	No	CUX1;CUX1;CUX1	7	101518899	Body;Body;Body	CUX1
2164	cg24569746	2.96846949216754	0.004736093512199	0.00159546645997051	0.00309580617284957	0.682763808563895	FALSE	1	No	NHSL2;RGAG4	X	71352089	Body;TSS1500	RGAG4
2165	cg13916885	-2.96834237236234	-0.00799496240307121	0.00269340978908321	0.0030970706483866	0.682763808563895	FALSE	1	No	EBF3	10	131761184	Body	EBF3
2166	cg26516499	2.96831551262819	0.00901382574786912	0.00303668047063102	0.00309733788568356	0.682763808563895	FALSE	1	No	AGER;AGER	6	32149183	Body;Body	AGER
2167	cg09449232	2.96826308783122	0.0129597824373356	0.00436611649771406	0.00309785953981881	0.682763808563895	FALSE	1	No		12	106135284		NUAK1
2168	cg04176452	2.96824002431652	0.0120145108577127	0.00404768844813325	0.00309808905927387	0.682763808563895	FALSE	1	No	TTC9	14	71131956	Body	TTC9
2169	cg15115594	-2.96819756828677	-0.0181429473029615	0.00611244598297867	0.00309851160640148	0.682763808563895	FALSE	1	No		3	180546457		BC034416
2170	cg18505752	2.96811570467076	0.00844175973597615	0.00284414779474123	0.00309932650944262	0.682763808563895	FALSE	1	No	PSMB8;PSMB8	6	32808752	Body;Body	PSMB8
2171	cg23015158	2.96793977030129	0.00152411289254585	0.00051352554650768	0.00310107849296512	0.682763808563895	FALSE	1	No	DNTTIP2	1	94344659	1stExon	DNTTIP2
2172	cg21109518	-2.96793754319209	-0.00742072851188145	0.0025002980702553	0.00310110067668563	0.682763808563895	FALSE	1	No	MPL	1	43819313	3'UTR	MPL
2173	cg07139811	-2.96788809622741	-0.000487021395617493	0.00016409695373507	0.00310159324383515	0.682763808563895	FALSE	1	No	ATF2;MIR933	2	176033051	TSS200;TSS1500	ATF2
2174	cg16900746	-2.96779143305487	-0.00609024938453332	0.00205211502287557	0.00310255636288065	0.682763808563895	FALSE	1	No		4	110476746		CCDC109B
2175	cg15897774	2.96772550803942	0.00124120129393006	0.000418233185841381	0.00310321337409616	0.682763808563895	FALSE	1	No	MTRR;MTRR;FASTKD3	5	7869176	TSS200;TSS200;TSS200	FASTKD3
2176	cg20199738	-2.96766705419539	-0.00323126702469694	0.00108882397037393	0.00310379603366627	0.682763808563895	FALSE	1	No	RRM2B	8	103251433	TSS200	RRM2B
2177	cg11780042	2.96731622040383	0.0108395126121599	0.00365296847623633	0.00310729519577338	0.683046814600205	FALSE	1	No	MIR329-2	14	101493252	TSS200	MIR329-1
2178	cg18163727	2.96725196143106	0.00303735596920263	0.00102362590325419	0.00310793649528745	0.683046814600205	FALSE	1	No	JUND	19	18391883	1stExon	JUND
2179	cg24338094	-2.96659560343229	-0.00985440669946497	0.00332178969323073	0.00311449382645654	0.683484646939213	FALSE	1	No	PLXNA1	3	126739855	Body	PLXNA1
2180	cg11230222	2.96646815877655	0.00144700302770456	0.000487786468708074	0.00311576852429194	0.683484646939213	FALSE	1	No	CCR10	17	40831789	Body	CCR10
2181	cg18127003	-2.96631642470349	-0.00223244582251552	0.00075259867892842	0.00311728678579128	0.683484646939213	FALSE	1	No	GATA4	8	11614472	Body	GATA4
2182	cg08984586	2.96630436090275	0.00101102742703103	0.00034083738686995	0.00311740752600885	0.683484646939213	FALSE	1	No	RNF44	5	175963618	5'UTR	RNF44
2183	cg20857416	2.96623768118372	0.0113024793314464	0.00381037548108281	0.00311807496522255	0.683484646939213	FALSE	1	No		13	20173366		MPHOSPH8
2184	cg04311266	2.96613646081546	0.00775304066510203	0.00261385164422629	0.00311908839303568	0.683484646939213	FALSE	1	No		1	1086777		LOC254099
2185	cg14314896	-2.96605303773553	-0.0064839218947294	0.00218604381386235	0.00311992385894704	0.683484646939213	FALSE	1	No	SHC2	19	430690	Body	SHC2
2186	cg22620356	2.96571120511581	0.0174029283810821	0.00586804553021291	0.00312334938194565	0.683922071663277	FALSE	1	No	ST5;ST5;ST5	11	8751949	Body;Body;Body	ST5
2187	cg16290101	-2.96483999626253	-0.00426212008896633	0.00143755484084779	0.00313209535753068	0.683949337233092	FALSE	1	No	C1orf157	1	204010929	TSS1500	LINC00303
2188	cg07778080	2.9646119132139	0.00161716220784696	0.000545488669406921	0.00313438875234857	0.683949337233092	FALSE	1	No	NPC1	18	21166698	TSS200	NPC1
2189	cg09687738	-2.96396360839432	-0.00564518593548775	0.0019046070334669	0.00314091589398173	0.683949337233092	FALSE	1	No	HTR2C;HTR2C	X	113818934	5'UTR;1stExon	HTR2C
2190	cg26095478	2.9637732165619	0.0107889520222755	0.00364027583554154	0.0031428351189948	0.683949337233092	FALSE	1	No		22	46377526		WNT7B
2192	cg05450629	2.96353298099956	0.00812112538105408	0.0027403526240882	0.00314525831729687	0.683949337233092	FALSE	1	No	IDH2	15	90627448	3'UTR	IDH2
2193	cg12600534	2.96351202171876	0.00832459844635585	0.00280903144152855	0.00314546980944895	0.683949337233092	FALSE	1	No		5	57687804		PLK2
2194	cg23981611	2.9634674363653	0.0100269319792345	0.00338351346675587	0.00314591974655147	0.683949337233092	FALSE	1	No	TRIM26	6	30167399	5'UTR	TRIM26
2195	cg18800771	2.96341207986684	0.00893215132704927	0.00301414419807947	0.00314647846345008	0.683949337233092	FALSE	1	No		10	103051321		AX747408
2196	cg24002213	2.96340774334148	0.00105922131886829	0.000357433539562103	0.00314652223612362	0.683949337233092	FALSE	1	No	CYP51A1;CYP51A1	7	91764177	TSS200;TSS1500	CYP51A1
2197	cg00577030	2.96336923072421	0.00402527870045743	0.00135834531138521	0.00314691100499629	0.683949337233092	FALSE	1	No	TPD52L2;TPD52L2;TPD52L2;TPD52L2;TPD52L2;TPD52L2	20	62496404	TSS200;TSS200;TSS200;TSS200;TSS200;TSS200	TPD52L2
2198	cg17655527	2.96320498201221	0.0166477833371447	0.005618167976297	0.00314856952020339	0.683949337233092	FALSE	1	No		19	56128027		ZNF865
2199	cg19401277	2.96305642059059	0.0111431104807192	0.00376068116802792	0.00315007031938634	0.683949337233092	FALSE	1	No		2	68225101		C1D
2200	cg11497870	2.96304320243019	0.00262221395159394	0.000884973242861692	0.00315020388371798	0.683949337233092	FALSE	1	No	GPRIN1	5	176037262	TSS200	GPRIN1
2201	cg18050233	-2.96301485992104	-0.00648234189176681	0.00218775206950516	0.0031504902911071	0.683949337233092	FALSE	1	No	CCDC152;SEPP1;SEPP1;SEPP1	5	42800967	3'UTR;Body;Body;Body	SEPP1
2203	cg13803727	2.96296822049065	0.00877734235973334	0.00296234778997389	0.00315096164475405	0.683949337233092	FALSE	1	No		9	89445247		GAS1
2204	cg17902858	2.96288622878034	0.00232515473635845	0.000784760047069238	0.00315179043651771	0.683949337233092	FALSE	1	No	NPDC1	9	139941067	TSS1500	NPDC1
2205	cg11144641	2.96280081257356	0.00960823871760308	0.00324295804052286	0.00315265405569734	0.683949337233092	FALSE	1	No	NEUROG1;NEUROG1	5	134871566	5'UTR;1stExon	NEUROG1
2206	cg25184717	-2.96267112372515	-0.00506226280129508	0.00170868199333917	0.00315396571635923	0.683949337233092	FALSE	1	No		17	79354866		BAHCC1
2207	cg19571390	-2.96246538323694	-0.00526970902816833	0.00177882552079322	0.00315604757883363	0.683949337233092	FALSE	1	No	CRADD	12	94157676	Body	AK130911
2208	cg11434986	-2.96242342366884	-0.0127849607377426	0.00431571011611466	0.00315647231658107	0.683949337233092	FALSE	1	No	BCOR;BCOR;BCOR;BCOR	X	39948609	5'UTR;5'UTR;5'UTR;5'UTR	BCOR
2210	cg21320573	-2.96229561531862	-0.0196627002612107	0.00663765633636661	0.00315776638453451	0.683949337233092	FALSE	1	No	UNC5D	8	35101074	Body	UNC5D
2211	cg09271443	2.96209722722748	0.00224351445847164	0.000757407433439168	0.00315977603701442	0.684075077176704	FALSE	1	No	RASSF4	10	45454796	TSS1500	TMEM72-AS1
2212	cg07147234	2.96168958046285	0.00241966366140611	0.000816987599702453	0.00316390912716107	0.684562972984097	FALSE	1	No	ESYT1;ESYT1	12	56522077	5'UTR;1stExon	ESYT1
2214	cg03111629	-2.96145201487926	-0.00623509950753597	0.00210541973201284	0.00316632005804999	0.684562972984097	FALSE	1	No		13	80052111		NDFIP2
2216	cg07702548	-2.96108395028381	-0.00138999012041533	0.000469419355801144	0.00317005867052939	0.684752700280822	FALSE	1	No	ZC3H18;ZC3H18	16	88636912	5'UTR;1stExon	ZC3H18
2217	cg25609393	2.96080641764033	0.00888780091770447	0.00300181763480092	0.00317288037161912	0.685053066072586	FALSE	1	No	HCN1	5	45569042	Body	HCN1
2219	cg22179913	2.96045035032031	0.00742100175935719	0.00250671380405156	0.00317650390210254	0.68521727031069	FALSE	1	No	EFNB2	13	107183635	Body	EFNB2
2220	cg08367205	2.96021055593646	0.00157318563728761	0.000531443830619655	0.00317894630682355	0.685363218379212	FALSE	1	No	ARNTL;ARNTL;ARNTL	11	13298296	TSS1500;TSS1500;TSS1500	ARNTL
2221	cg17882660	2.96010283009662	0.00745823299623359	0.00251958577938664	0.00318004409722822	0.685363218379212	FALSE	1	No	ZIC2	13	100637258	Body	ZIC2
2222	cg16151151	2.9599577182736	0.0119782630748727	0.00404676830379151	0.00318152342042335	0.68537345438976	FALSE	1	No	ISL1	5	50683467	Body	ISL1
2223	cg21940830	2.95963705819187	0.00416985786802036	0.00140890852021155	0.00318479457635128	0.685769509609567	FALSE	1	No	ING2	4	184425975	TSS1500	ING2
2224	cg15167646	2.95936663810736	0.00316146680367029	0.00106829169558125	0.0031875556053903	0.685847084486358	FALSE	1	No	NXPH3;NXPH3	17	47653306	1stExon;5'UTR	NXPH3
2225	cg19164794	-2.95923636131706	-0.0275912633614883	0.00932377816187967	0.00318888653084751	0.685847084486358	FALSE	1	No	C17orf101;C17orf101	17	80366881	Body;Body	HEXDC
2226	cg06081952	-2.95877354346806	-0.0124934667084003	0.00422251535132911	0.00319361884660102	0.685847084486358	FALSE	1	No		8	1136353		BC022082
2228	cg03662422	2.95861108226434	0.00275319814920925	0.000930571160810403	0.00319528153388028	0.685847084486358	FALSE	1	No		1	76081272		SLC44A5
2229	cg13382596	2.95859328784509	0.00322744821959334	0.00109087255516086	0.00319546369649602	0.685847084486358	FALSE	1	No	SEPT3;SEPT3;SEPT3;SEPT3	22	42373029	5'UTR;5'UTR;1stExon;1stExon	Sep-03
2231	cg15896579	2.95835438077572	0.00890070793737231	0.00300866860143998	0.0031979103222454	0.685847084486358	FALSE	1	No		11	47439533		PSMC3
2232	cg13485320	2.95830281559618	0.00220932034538157	0.000746820215203808	0.00319843862103334	0.685847084486358	FALSE	1	No	SLC22A18AS;SLC22A18	11	2920128	Body;TSS1500	SLC22A18
2233	cg23250973	-2.9581689568408	-0.0156370344116959	0.00528605182457042	0.00319981041113878	0.685847084486358	FALSE	1	No	PLXNA3	X	153690367	Body	PLXNA3
2234	cg09332091	-2.9580611273146	-0.00314502109512366	0.00106320355116488	0.00320091584336291	0.685847084486358	FALSE	1	No		19	3180708		S1PR4
2235	cg16065241	2.95789594158905	0.00181318846035656	0.000612999407742	0.00320260994856472	0.685903044330861	FALSE	1	No	DNAJC7;NKIRAS2;DNAJC7;DNAJC7	17	40169297	TSS200;TSS1500;Body;Body	DNAJC7
2236	cg02430305	2.95774404696141	0.00167588787295285	0.000566610175303891	0.00320416846609569	0.685929928294287	FALSE	1	No	DCTD;DCTD	4	183839170	TSS1500;TSS1500	DCTD
2237	cg23624452	-2.95757845149191	-0.00968233022892665	0.00327373572256132	0.00320586835053121	0.685987037706201	FALSE	1	No	KCNAB2;KCNAB2	1	6131294	Body;Body	KCNAB2
2238	cg04586418	-2.95724906839308	-0.0062960083461125	0.00212900848068697	0.00320925201004597	0.686221245923217	FALSE	1	No	CNOT2	12	70658298	5'UTR	CNOT2
2239	cg20239565	-2.95717303246947	-0.0115580980468033	0.00390849568824566	0.00321003356881273	0.686221245923217	FALSE	1	No	HEXDC	17	80394416	Body	HEXDC
2240	cg03716313	-2.95699004444021	-0.0102888483137392	0.00347950049175326	0.00321191518047071	0.686221245923217	FALSE	1	No		17	19355725		RNF112
2241	cg15607306	-2.9567056960702	-0.00923766417809819	0.00312430966341226	0.00321484104920524	0.686221245923217	FALSE	1	No	CRHR1;CRHR1;CRHR1;CRHR1	17	43883843	Body;Body;Body;Body	CRHR1
2242	cg20917083	2.95662122370042	0.00201647656014192	0.000682020592958524	0.00321571071614257	0.686221245923217	FALSE	1	No	ARHGDIB	12	15114233	5'UTR	ARHGDIB
2244	cg08586500	2.95639663603691	0.0188644301384749	0.00638088607885947	0.00321802395470143	0.686221245923217	FALSE	1	No	KCNE4	2	223916820	TSS200	KCNE4
2245	cg26804411	2.95635706511462	0.0262167220062938	0.00886791460871028	0.00321843169009468	0.686221245923217	FALSE	1	No	CTXN2	15	48493739	Body	CTXN2
2246	cg00248856	2.95608068483111	0.0114462220404022	0.00387209391784792	0.00322128080459058	0.686341806192316	FALSE	1	No	CCND1	11	69464272	Body	AK294004
2247	cg04093125	-2.95594808332452	-0.00399633500236871	0.00135196386733358	0.00322264856786501	0.686341806192316	FALSE	1	No		6	150282383		ULBP1
2248	cg09122655	2.95588507422948	0.0116549352199778	0.0039429595289715	0.00322329868243326	0.686341806192316	FALSE	1	No	NPFFR1	10	72027576	TSS1500	NPFFR1
2249	cg07793808	-2.95550937278526	-0.0119825123232586	0.00405429684425814	0.00322717757747213	0.686862201426672	FALSE	1	No	KDM2B;KDM2B	12	122019006	TSS200;TSS1500	KDM2B
2250	cg07046546	-2.95475684254397	-0.00984507842540309	0.00333194200065773	0.00323495982921492	0.687993200596629	FALSE	1	No	KCP;KCP	7	128550967	TSS200;TSS200	KCP
2251	cg21552001	2.95471760158541	0.00326118252208189	0.0011037205451824	0.00323536610722003	0.687993200596629	FALSE	1	No	TNFRSF21	6	47202394	Body	TNFRSF21
2252	cg08104146	-2.95455640728443	-0.0158391980198209	0.00536093945634937	0.00323703550786706	0.688042533992329	FALSE	1	No		15	93208920		FAM174B
2253	cg05228295	2.95400515789703	0.00290399639771217	0.000983070862266041	0.00324275044032928	0.688921277015909	FALSE	1	No	SIDT2	11	117049893	TSS200	SIDT2
2254	cg10333041	2.95388010124334	0.00227890315981557	0.000771494807408177	0.003244048213579	0.688921277015909	FALSE	1	No	WEE1;WEE1	11	9595191	TSS1500;TSS200	WEE1
2255	cg00785029	-2.95341602112818	-0.00928113604525829	0.00314250887069847	0.00324886834335694	0.689405073031681	FALSE	1	No	UMODL1;UMODL1	21	43491755	Body;Body	UMODL1
2256	cg05570707	2.95336202830379	0.00393904387053255	0.00133374907403237	0.00324942955982601	0.689405073031681	FALSE	1	No	C2orf44;C2orf44	2	24270316	TSS200;TSS200	C2orf44
2257	cg10604646	-2.95313706303056	-0.00521191034560887	0.00176487248453694	0.00325176886448028	0.689405073031681	FALSE	1	No	RGS5;RGS5	1	163172649	1stExon;5'UTR	RGS5
2258	cg06769377	2.95310644585861	0.00850485673988048	0.00287996958315118	0.00325208735643666	0.689405073031681	FALSE	1	No		1	228350860		IBA57
2259	cg19313043	2.95285446947893	0.00140241133822771	0.000474934119755379	0.00325470959656913	0.689534274521359	FALSE	1	No	NGF	1	115880207	5'UTR	NGF
2261	cg23381116	2.95233999877167	0.00199104071490495	0.000674394113053826	0.00326006952949944	0.689534274521359	FALSE	1	No	PSME2;RNF31	14	24616413	TSS1500;TSS1500	RNF31
2262	cg25784617	2.95231801299228	0.0109753206437585	0.00371752656572204	0.00326029876437626	0.689534274521359	FALSE	1	No	CX3CR1;CX3CR1	3	39323539	TSS1500;TSS1500	CX3CR1
2263	cg11654321	2.95221022768609	0.0147677098050192	0.00500225548523823	0.00326142280154186	0.689534274521359	FALSE	1	No		12	114663231		TBX5
2264	cg03891319	2.95213687178709	0.00405302588923678	0.00137291259357607	0.00326218799457056	0.689534274521359	FALSE	1	No	ACY1	3	52016838	TSS1500	ACY1
2265	cg17163737	2.9517981798625	0.00339522582211604	0.00115022288626595	0.00326572309746155	0.689534274521359	FALSE	1	No		1	47644999		PDZK1IP1
2267	cg02137495	2.95133993882672	0.0115576393840199	0.00391606511739699	0.00327051156356946	0.689534274521359	FALSE	1	No	LOC728606	18	24283375	Body	LOC728606
2268	cg23819836	2.95118073837361	0.00567044953593556	0.00192141723555045	0.00327217665502123	0.689534274521359	FALSE	1	No	DTNBP1;DTNBP1;DTNBP1;DTNBP1;DTNBP1;DTNBP1	6	15663134	1stExon;5'UTR;5'UTR;1stExon;1stExon;5'UTR	DTNBP1
2269	cg08287551	2.9509473960029	0.0111212009469413	0.00376868830735685	0.00327461860184023	0.689534274521359	FALSE	1	No	LOC645323	5	87955366	Body	LINC00461
2270	cg07283511	2.9508112455572	0.00725093625046724	0.00245726874647926	0.00327604419575855	0.689534274521359	FALSE	1	No	A2BP1;A2BP1;A2BP1	16	7352896	Body;Body;Body	RBFOX1
2271	cg20743749	2.95044790828491	0.0127594913800318	0.00432459469770774	0.00327985137456555	0.689534274521359	FALSE	1	No		8	142630128		FLJ43860
2272	cg22402852	2.95040306416797	0.00262208812639159	0.000888722004880047	0.00328032154729846	0.689534274521359	FALSE	1	No	CYP2U1	4	108853204	1stExon	AK123292
2273	cg00328227	-2.9502461261801	-0.0120420499372692	0.00408171027847798	0.00328196746420204	0.689534274521359	FALSE	1	No	C1orf59;C1orf59	1	109204325	TSS200;TSS1500	HENMT1
2276	cg19159365	-2.9498651635858	-0.00888687862901661	0.00301263892964311	0.00328596601850049	0.689534274521359	FALSE	1	No	TCTEX1D1	1	67218505	5'UTR	TCTEX1D1
2277	cg24749866	-2.94969287983615	-0.0100087157019909	0.00339313823836022	0.00328777575553599	0.689534274521359	FALSE	1	No	SH3BP4	2	235883655	5'UTR	SH3BP4
2278	cg03630596	-2.94964297192551	-0.0154098368095557	0.00522430577402943	0.00328830017802282	0.689534274521359	FALSE	1	No	C9orf139;FUT7	9	139925856	5'UTR;Body	FUT7
2279	cg26311118	-2.94926972643892	-0.000418665412764268	0.000141955620067949	0.00329222458970548	0.689534274521359	FALSE	1	No	STK10	5	171615462	TSS200	STK10
2280	cg11147695	-2.94909593660891	-0.00117876059339064	0.000399702355816225	0.00329405332500203	0.689534274521359	FALSE	1	No	MICALL2	7	1499221	TSS200	MICALL2
2281	cg02822087	-2.94894646720704	-0.0200482475186718	0.00679844403471305	0.00329562688581599	0.689534274521359	FALSE	1	No	NT5C2;NT5C2	10	104885967	Body;Body	NT5C2
2282	cg12050508	-2.94891800279391	-0.00943523474798679	0.00319955819017264	0.00329592662682318	0.689534274521359	FALSE	1	No	TNFAIP3	6	138202458	3'UTR	TNFAIP3
2283	cg27409015	-2.94870831615011	-0.010084771075863	0.00342006397195294	0.00329813547330293	0.689534274521359	FALSE	1	No	GALNT5;GALNT5	2	158114424	1stExon;5'UTR	GALNT5
2284	cg22316269	2.94865003634395	0.0011150714841502	0.000378163386772335	0.00329874963476694	0.689534274521359	FALSE	1	No		4	571371		PIGG
2285	cg26224712	-2.94860472490339	-0.000719958216975498	0.000244169118666487	0.00329922720575623	0.689534274521359	FALSE	1	No	LRCH1;LRCH1;LRCH1	13	47127193	TSS200;TSS200;TSS200	LRCH1
2286	cg13802789	2.94853995130231	0.0113228829777641	0.00384016603633369	0.0032999100125357	0.689534274521359	FALSE	1	No	GARNL3;GARNL3	9	130027116	1stExon;5'UTR	GARNL3
2287	cg22172724	-2.94845660546303	-0.007062444785022	0.002395302264899	0.00330078878715647	0.689534274521359	FALSE	1	No	KIAA1549;KIAA1549	7	138603139	Body;Body	KIAA1549
2288	cg08890976	2.94805232405085	0.010560455636446	0.00358218052993548	0.00330505444639081	0.689534274521359	FALSE	1	No	UHRF1BP1L;UHRF1BP1L	12	100538115	TSS1500;TSS1500	UHRF1BP1L
2290	cg20796556	2.94796280576037	0.0148455625280237	0.00503587172097803	0.00330599965312672	0.689534274521359	FALSE	1	No	RIOK3	18	21032774	TSS200	RIOK3
2291	cg13358349	2.94792876877863	0.00309727198632994	0.00105066038878992	0.0033063591079352	0.689534274521359	FALSE	1	No	TSPAN15	10	71211210	TSS200	TSPAN15
2292	cg01496203	-2.947898722273	-0.0105492725500287	0.00357857360238434	0.00330667645011537	0.689534274521359	FALSE	1	No	PRDM5	4	121843035	Body	PRDM5
2293	cg13521908	-2.94766336864868	-0.0010940767764302	0.000371167477286176	0.00330916314647349	0.689534274521359	FALSE	1	No	CRHR1;CRHR1;CRHR1;CRHR1;CRHR1;CRHR1;CRHR1;CRHR1	17	43861682	1stExon;5'UTR;5'UTR;1stExon;1stExon;5'UTR;5'UTR;1stExon	CRHR1
2294	cg19911494	-2.94755296496232	-0.00488669243034571	0.00165788112662742	0.00331033023643059	0.689534274521359	FALSE	1	No	SEMA5A	5	9169758	Body	MIR4636
2295	cg04874562	-2.94706097498862	-0.0189322567887741	0.00642411438020796	0.00331553568764152	0.689534274521359	FALSE	1	No	OR51I1	11	5462540	1stExon	OR51I1
2296	cg24946253	2.9468462331728	0.0085546640297672	0.00290298962106231	0.00331781008354033	0.689534274521359	FALSE	1	No	PXDNL	8	52722146	TSS200	PXDNL
2297	cg27492103	2.94684031951596	0.00777828793372219	0.00263953492227222	0.00331787273702255	0.689534274521359	FALSE	1	No	ASXL2	2	26048283	Body	ASXL2
2298	cg04883450	2.94650538703031	0.00225190617950067	0.000764263384486901	0.00332142301289707	0.689534274521359	FALSE	1	No	DIMT1L	5	61699957	TSS1500	DIMT1
2299	cg06730953	-2.94649216063759	-0.0153528717377342	0.00521055916687456	0.00332156328346717	0.689534274521359	FALSE	1	No		3	187477229		BCL6
2301	cg02021694	2.94635736311735	0.000305489512146048	0.00010368379476644	0.00332299316720868	0.689534274521359	FALSE	1	No	P4HA1;P4HA1;P4HA1;P4HA1	10	74856735	TSS200;TSS200;TSS200;TSS200	P4HA1
2302	cg13169527	2.94622139568409	0.0105685032174712	0.00358713816719714	0.00332443603010994	0.689534274521359	FALSE	1	No	RGS12;RGS12	4	3341799	Body;Body	RGS12
2303	cg15397788	2.94615452478843	0.0138758021885865	0.00470980122455828	0.00332514586224914	0.689534274521359	FALSE	1	No		19	4560742		SEMA6B
2304	cg08856879	2.94604464875856	0.00251312309047783	0.000853049899137421	0.00332631249272683	0.689534274521359	FALSE	1	No		13	95201535		TRNA
2305	cg11654179	-2.94589068150044	-0.00201931557905286	0.000685468606059869	0.00332794789908321	0.689534274521359	FALSE	1	No	DTX3	12	57998762	5'UTR	DTX3
2306	cg08818984	2.94583313816859	0.00554975719022004	0.00188393467311944	0.00332855930006772	0.689534274521359	FALSE	1	No	NR3C1;NR3C1;NR3C1;NR3C1;NR3C1	5	142814827	1stExon;5'UTR;1stExon;5'UTR;5'UTR	NR3C1
2307	cg02473687	2.94565411383614	0.0017069379739214	0.000579476716530862	0.0033304620988764	0.689534274521359	FALSE	1	No	CETN3;CETN3	5	89705497	5'UTR;1stExon	CETN3
2308	cg19729672	-2.94564910454388	-0.000923861994523583	0.000313636133067737	0.00333051535549738	0.689534274521359	FALSE	1	No	C1orf198;C1orf198	1	231004369	5'UTR;TSS200	C1orf198
2309	cg05250241	-2.9455634246054	-0.0042783220385859	0.00145246305098966	0.00333142638776306	0.689534274521359	FALSE	1	No	FMNL1	17	43321328	Body	FMNL1
2310	cg16940617	-2.94549194423281	-0.000383920469552722	0.000130341714328714	0.00333218661048579	0.689534274521359	FALSE	1	No	MRPL32;MRPL32;PSMA2	7	42971956	5'UTR;1stExon;TSS200	MRPL32
2311	cg25986469	-2.94546265311821	-0.00114472226751174	0.00038863920623807	0.00333249817908895	0.689534274521359	FALSE	1	No	GPS1;GPS1;GPS1;RFNG	17	80009869	1stExon;Body;5'UTR;TSS1500	GPS1
2312	cg10095078	2.94524402901844	0.00569348915296631	0.00193311287515411	0.0033348245162819	0.689534274521359	FALSE	1	No		7	44964561		MYO1G
2313	cg14743594	2.94508341138963	0.00196013305643868	0.000665561134485421	0.00333653456206381	0.689534274521359	FALSE	1	No	FBLL1	5	167956394	TSS200	FBLL1
2314	cg27422678	-2.94503656711628	-0.0128784528222766	0.00437293477645573	0.00333703344914809	0.689534274521359	FALSE	1	No	C20orf117;C20orf117	20	35467726	Body;Body	KIAA0889
2315	cg16527441	-2.94489547853485	-0.0136645240367074	0.0046400709757977	0.00333853644055016	0.689534274521359	FALSE	1	No	DKFZp761E198	11	65545949	1stExon	DKFZp761E198
2316	cg21011121	-2.94460537476262	-0.0131859623365811	0.00447800661154606	0.00334162880549394	0.689534274521359	FALSE	1	No		2	165000000		GRB14
2317	cg09272198	-2.94452122113442	-0.0121579813445227	0.00412901807508069	0.00334252633120836	0.689534274521359	FALSE	1	No	MUC5B	11	1274018	Body	MUC5B
2318	cg24748238	2.94448224825193	0.00363207663036462	0.00123351962217497	0.00334294206416227	0.689534274521359	FALSE	1	No	EXOC2	6	649087	5'UTR	HUS1B
2319	cg11378502	-2.94405483364245	-0.0118537179834848	0.00402632377903748	0.00334750449456164	0.689534274521359	FALSE	1	No	ZNF793	19	38029609	3'UTR	ZNF793
2320	cg21940313	2.94383470568847	0.0110434924246342	0.00375139691209376	0.00334985646324176	0.689534274521359	FALSE	1	No	ETV4;ETV4	17	41620911	Body;Body	ETV4
2321	cg10073091	2.94364609648893	0.00506027583919019	0.001719050345497	0.00335187286768096	0.689534274521359	FALSE	1	No	DHCR24	1	55352301	Body	DHCR24
2322	cg23291301	2.94346275199628	0.0163820361210344	0.00556556596815231	0.00335383404926518	0.689534274521359	FALSE	1	No	POU3F3	2	105472469	1stExon	POU3F3
2325	cg19471291	2.94295466004892	0.00131044564893219	0.000445282309891382	0.00335927443128425	0.689534274521359	FALSE	1	No	TRIM26	6	30166570	Body	TRIM26
2326	cg05115375	-2.94282295604168	-0.00237812455176757	0.000808109963559047	0.00336068596243403	0.689534274521359	FALSE	1	No	FMN1	15	33360485	TSS1500	FMN1
2327	cg21545248	2.94260449302683	0.0170452122338621	0.00579255971172971	0.00336302852248455	0.689534274521359	FALSE	1	No	HMGXB3	5	149402498	Body	TIGD6
2328	cg24875288	2.94254932412294	0.00899654738221944	0.00305739900720304	0.00336362032949222	0.689534274521359	FALSE	1	No	MATN1	1	31185714	3'UTR	MATN1
2329	cg20156999	2.9425420005851	0.00618662754374391	0.00210247722632804	0.00336369889757826	0.689534274521359	FALSE	1	No	ZNF692;ZNF692	1	249154285	TSS1500;TSS1500	ZNF692
2330	cg13597198	-2.94229861819783	-0.00577580264725003	0.00196302394717085	0.00336631089560249	0.689534274521359	FALSE	1	No	NCLN	19	3208049	3'UTR	NCLN
2331	cg01784819	-2.94182939564092	-0.0117427704675927	0.00399165583326914	0.00337135185187319	0.689534274521359	FALSE	1	No	MAFK	7	1569242	TSS1500	MAFK
2333	cg11317158	-2.94173995327564	-0.0102132570589878	0.00347184225023537	0.00337231353125455	0.689534274521359	FALSE	1	No	SLC17A7	19	49938204	Body	SLC17A7
2334	cg18265162	2.94166754832544	0.00189336040393441	0.000643635071887105	0.00337309220861877	0.689534274521359	FALSE	1	No	C1orf133;SERTAD4	1	210407588	TSS200;5'UTR	C1orf133
2335	cg06708683	2.94157964169481	0.0147419010111463	0.00501155936837144	0.00337403781896382	0.689534274521359	FALSE	1	No		17	42782472		DBF4B
2337	cg19075239	-2.94129734147608	-0.00068010985618925	0.000231227848541126	0.00337707615427541	0.689534274521359	FALSE	1	No	TMEM41B;TMEM41B;TMEM41B	11	9335949	1stExon;Body;1stExon	TMEM41B
2340	cg04491443	-2.94080408952717	-0.00743475413349308	0.0025281364916384	0.00338239090946602	0.689534274521359	FALSE	1	No	PDILT;PDILT	16	20415966	5'UTR;1stExon	PDILT
2341	cg25934680	2.94069775127416	0.00243937676406046	0.000829523116751293	0.00338353769626681	0.689534274521359	FALSE	1	No	MYO1D	17	31203833	1stExon	MYO1D
2344	cg26247880	-2.94053372645743	-0.0143865049621144	0.0048924808556596	0.00338530728968695	0.689534274521359	FALSE	1	No		17	1131424		ABR
2345	cg10888202	2.94052507063409	0.0106793451688111	0.0036317817098251	0.00338540069710737	0.689534274521359	FALSE	1	No	MON1A;MON1A	3	49964918	Body;Body	MON1A
2347	cg21231262	-2.94045310672636	-0.0323326810576662	0.0109958159113996	0.00338617737090123	0.689534274521359	FALSE	1	No		9	122521448		DBC1
2348	cg19914780	2.94006394784301	0.0080738912788824	0.00274616179175485	0.00339038020364296	0.689534274521359	FALSE	1	No	FRAS1;FRAS1	4	79143682	Body;Body	FRAS1
2349	cg13123851	-2.94000852948411	-0.00585425213112539	0.00199123644452578	0.00339097909707951	0.689534274521359	FALSE	1	No	USP2	11	119252847	TSS1500	LOC100499227
2350	cg08236182	2.93980640034741	0.00455672724049466	0.00155000929311406	0.00339316427826685	0.689534274521359	FALSE	1	No		13	112904107		SPACA7
2351	cg03801901	2.9398053526087	0.0139570100633244	0.00474759665667637	0.00339317560852513	0.689534274521359	FALSE	1	No	PPP1R2P9	X	42637584	TSS200	PPP1R2P9
2352	cg08214142	2.93969044837861	0.00818058172587372	0.00278280379159844	0.00339441839367867	0.689534274521359	FALSE	1	No	SLC39A5;SLC39A5;SLC39A5	12	56623826	5'UTR;TSS1500;1stExon	SLC39A5
2353	cg27038935	-2.93966730006795	-0.00167818234777662	0.000570874924430337	0.00339466881223568	0.689534274521359	FALSE	1	No	E4F1	16	2273430	TSS200	E4F1
2354	cg02235880	2.9394329497568	0.0022228288529823	0.000756210089148729	0.0033972049645481	0.689534274521359	FALSE	1	No	FANCF	11	22647123	1stExon	FANCF
2355	cg01792403	2.93938181542708	0.00748697756093146	0.00254712658343218	0.00339775857286275	0.689534274521359	FALSE	1	No		13	100626995		ZIC5
2356	cg15158106	2.93916006047405	0.0100840663357411	0.0034309347324605	0.00340016036632099	0.689534274521359	FALSE	1	No	MACF1;MACF1	1	39873077	Body;Body	KIAA0754
2357	cg09444685	2.93868709459267	0.0164608730331321	0.00560143782011392	0.00340528816226817	0.689534274521359	FALSE	1	No	ADRA1B	5	159355481	Body	ADRA1B
2359	cg01727348	-2.93830481850729	-0.00467782932603182	0.00159201635465726	0.00340943787350299	0.689534274521359	FALSE	1	No	DCST1;DCST1;DCST2	1	155005190	TSS1500;TSS1500;Body	DCST2
2361	cg22370006	2.93788870254025	0.0111937734616395	0.00381014211054381	0.00341396016979241	0.689534274521359	FALSE	1	No	OPRM1;OPRM1;OPRM1;OPRM1;OPRM1;OPRM1;OPRM1;OPRM1;OPRM1;OPRM1;OPRM1;OPRM1	6	154360344	TSS200;TSS200;Body;TSS200;TSS200;TSS1500;TSS200;TSS200;TSS200;TSS200;5'UTR;Body	OPRM1
2362	cg08623010	-2.93783860741663	-0.000703513908586997	0.000239466493091541	0.00341450496623922	0.689534274521359	FALSE	1	No	ZNF514	2	95825278	TSS200	ZNF514
2363	cg07531020	2.93781909887679	0.0011321606480964	0.000385374527835718	0.00341471714773179	0.689534274521359	FALSE	1	No	LONP2	16	48278143	TSS200	LONP2
2365	cg15707833	-2.9376676973721	-0.0139858265959852	0.00476086066797014	0.00341636425080024	0.689534274521359	FALSE	1	No		8	131455276		ASAP1
2366	cg00593288	2.93760398482678	0.00788607798576463	0.00268452726320414	0.00341705759881037	0.689534274521359	FALSE	1	No		11	126002780		RPUSD4
2367	cg07750378	2.93758028700491	0.0248675649920719	0.00846532266780233	0.00341731552170987	0.689534274521359	FALSE	1	No	ZPBP;ZPBP	7	50132764	1stExon;1stExon	ZPBP
2368	cg17665927	-2.93756682655069	-0.0237352202465956	0.00807989116437075	0.00341746203082058	0.689534274521359	FALSE	1	No	INS-IGF2;INS-IGF2;IGF2;IGF2	11	2170443	Body;Body;1stExon;5'UTR	IGF2
2369	cg06349851	2.9373800018916	0.00502335556397893	0.00171014835014333	0.00341949609893584	0.689534274521359	FALSE	1	No	PRICKLE2	3	64193180	5'UTR	PRICKLE2
2370	cg14743649	2.93733926947838	0.0081176932822072	0.00276362126995591	0.00341993972290601	0.689534274521359	FALSE	1	No	CENPI	X	100353353	TSS1500	CENPI
2372	cg09096031	2.93725236917813	0.0192356219669965	0.00654884890683698	0.00342088634506582	0.689534274521359	FALSE	1	No	RFTN2;RFTN2	2	198540569	1stExon;5'UTR	RFTN2
2373	cg02162286	2.93681311384089	0.0108033911464461	0.00367861036016588	0.00342567489924044	0.689534274521359	FALSE	1	No		5	5887361		KIAA0947
2374	cg07142678	-2.93670978116697	-0.000659722565562103	0.000224646837693287	0.00342680227133475	0.689534274521359	FALSE	1	No	RAP1A;RAP1A	1	112162349	TSS200;TSS200	RAP1A
2375	cg18326232	-2.93665731048645	-0.0150740395108881	0.00513306045518504	0.0034273748624277	0.689534274521359	FALSE	1	No	GIT1;GIT1	17	27903451	Body;Body	GIT1
2378	cg09058542	-2.93624329677721	-0.00831728760204214	0.00283262889392412	0.00343189588708019	0.689534274521359	FALSE	1	No	TSHB	1	115572863	5'UTR	TSHB
2379	cg12007192	2.93609560627658	0.00061406425014779	0.000209143138539183	0.00343350998160715	0.689534274521359	FALSE	1	No	IRF2	4	185396161	TSS1500	IRF2
2380	cg08720189	2.9360928135708	0.00188569684778211	0.0006422470158526	0.00343354050947609	0.689534274521359	FALSE	1	No	ARRDC1	9	140500208	1stExon	ARRDC1
2382	cg00729541	2.93596537701188	0.00296961385786716	0.00101146078939443	0.00343493381857035	0.689534274521359	FALSE	1	No	FAM73B	9	131798577	TSS1500	FAM73B
2383	cg21950518	-2.93582638327839	-0.00396104211604579	0.00134920856989594	0.00343645407439603	0.689534274521359	FALSE	1	No	IL6ST;IL6ST;IL6ST;IL6ST	5	55290746	1stExon;5'UTR;1stExon;5'UTR	IL6ST
2384	cg09075610	-2.93575102907911	-0.00908431759531151	0.00309437602348762	0.00343727852394057	0.689534274521359	FALSE	1	No	MAPK8IP1	11	45923319	Body	MAPK8IP1
2385	cg03610227	2.93565504267051	0.00436648127192395	0.0014873958991966	0.00343832897158426	0.689534274521359	FALSE	1	No		3	64430667		ADAMTS9
2386	cg14326909	2.93544505598715	0.00527880234129715	0.00179829710337466	0.00344062802659178	0.689534274521359	FALSE	1	No		6	107235623		LOC100422737
2387	cg23435915	2.93543102690061	0.0141137308300191	0.00480806079266703	0.0034407816750639	0.689534274521359	FALSE	1	No	LOC153684	5	43044640	Body	LOC153684
2388	cg01882871	2.93533245094907	0.0067411031917923	0.00229653823014587	0.0034418614688661	0.689534274521359	FALSE	1	No		17	32575548		CCL2
2391	cg04554564	-2.93487202223076	-0.00631995120032684	0.00215339924618694	0.0034469090664706	0.689534274521359	FALSE	1	No	CYTSB;CYTSB	17	19990302	TSS200;TSS200	SPECC1
2393	cg16786200	-2.93473640382918	-0.00724884411746565	0.00247001540172655	0.00344839711356811	0.689534274521359	FALSE	1	No		21	26930794		MIR155HG
2394	cg09395718	-2.93457884221437	-0.00831964066397265	0.00283503736355395	0.00345012666424923	0.689534274521359	FALSE	1	No		15	41162517		RHOV
2395	cg26360953	-2.93457291874764	-0.00516934115792008	0.0017615309965193	0.00345019170145484	0.689534274521359	FALSE	1	No		1	6784749		DNAJC11
2397	cg13796295	-2.93411913534251	-0.00801754259190004	0.00273252114930368	0.00345517738050563	0.689719636575769	FALSE	1	No	RIPK3	14	24807658	Body	RIPK3
2398	cg23586138	2.93410812725041	0.0057590293727871	0.00196278702863755	0.00345529840706268	0.689719636575769	FALSE	1	No	FNDC4;GCKR	2	27719544	TSS1500;TSS200	GCKR
2399	cg25635303	-2.93394208941029	-0.0124069267118399	0.00422875651043735	0.00345712435034559	0.689796462184211	FALSE	1	No	DHX33	17	5347787	Body	DHX33
2400	cg06680397	2.93376002447332	0.0108165758597345	0.00368693273120602	0.00345912755767742	0.689836076377853	FALSE	1	No	LOC389332	5	135527376	Body	LOC389332
2401	cg03854071	-2.93366212158332	-0.0127027881135092	0.0043300106103062	0.00346020519226863	0.689836076377853	FALSE	1	No	TSSK6;NDUFA13;TSSK6	19	19626428	1stExon;TSS1500;5'UTR	TSSK6
2402	cg10379112	2.93338894244289	0.00209429143436738	0.000713949454184307	0.00346321374334068	0.690042112298436	FALSE	1	No	TMEM159;DNAH3	16	21169738	TSS200;Body	TMEM159
2403	cg01763690	2.93323886001535	0.010788105071963	0.00367788154555766	0.00346486763245811	0.690042112298436	FALSE	1	No		2	95666377		MAL
2404	cg17705334	2.93305095825396	0.00283110550958662	0.000965242523870766	0.00346693930136005	0.690042112298436	FALSE	1	No	ZMIZ1	10	81002615	Body	ZMIZ1
2405	cg04658823	-2.93290282902572	-0.0176800811976634	0.00602818512181549	0.0034685732633952	0.690042112298436	FALSE	1	No		13	62515876		PCDH20
2406	cg26857078	-2.93288142207834	-0.000793377583470657	0.000270511305877632	0.00346880945407029	0.690042112298436	FALSE	1	No	H1FX;H1FX;C3orf47	3	129034995	1stExon;5'UTR;TSS200	H1FX-AS1
2407	cg03016936	2.93278367158794	0.00193823310631612	0.000660885125995902	0.00346988815739933	0.690042112298436	FALSE	1	No	FAM178A;FAM178A;FAM178A	10	102672937	1stExon;Body;1stExon	FAM178A
2408	cg03198365	2.932617949349	0.00980507730188558	0.00334345539420237	0.00347171764658453	0.690119221715373	FALSE	1	No		19	56598342		ZNF787
2409	cg10652646	2.93241298510122	0.00392872821640296	0.00133975952103737	0.00347398156449675	0.690163781425858	FALSE	1	No	MEIS2;MEIS2;MEIS2;MEIS2;MEIS2	15	37393811	TSS1500;TSS1500;TSS1500;TSS1500;TSS1500	MEIS2
2410	cg00385194	-2.93233661207954	-0.00820109943464964	0.00279677967422493	0.00347482548151402	0.690163781425858	FALSE	1	No	OR9Q2	11	57957102	TSS1500	OR9Q2
2411	cg27044591	2.93216896508288	0.0158377569846354	0.00540137937930453	0.00347667862587105	0.690245440831893	FALSE	1	No	KCNIP1;KCNMB1	5	169815771	Body;5'UTR	KCNMB1
2412	cg10950615	-2.93203311653101	-0.011500769001529	0.00392245535587128	0.00347818093615128	0.690257408253538	FALSE	1	No	CLASP1;CLASP1;CLASP1	2	122319794	Body;Body;Body	RNU4ATAC
2413	cg19422652	-2.93186082184475	-0.00174828980212811	0.000596307228877279	0.00348008714544051	0.690349487736432	FALSE	1	No	ZNF740;CSAD;ZNF740	12	53574585	5'UTR;TSS200;1stExon	ZNF740
2414	cg26853458	2.93163174919726	0.0233862862471943	0.00797722505686397	0.00348262300212327	0.690566343175785	FALSE	1	No	RCVRN	17	9805074	Body	RCVRN
[truncated: 400,332 more rows]
