# Supplementary material for: Associations between high blood pressure and DNA methylation
Source: PLoS One. 2020 Jan 30;15(1):e0227728. doi: 10.1371/journal.pone.0227728 (PMC6991984; doi:10.1371/journal.pone.0227728)
Supplement: S4 Zip — (ZIP) [file pone.0227728.s005.zip]

Archive with 1 entries (1 files):
- SouthAsian-fully-adjusted-model-diastolicBP.csv
