# Supplementary material for: Associations between high blood pressure and DNA methylation
Source: PLoS One. 2020 Jan 30;15(1):e0227728. doi: 10.1371/journal.pone.0227728 (PMC6991984; doi:10.1371/journal.pone.0227728)
Supplement: S4 Zip — (ZIP) [file pone.0227728.s005.zip › SouthAsian-fully-adjusted-model-diastolicBP.csv]

	CpG	T.statistic	coef	se	pvalue	FDR	Holm.sig	Bonferroni	ProblematicProbes	Gene	CHR	Position	GeneGroup	NearestGene
1	cg24320737	-5.03156421095413	-0.000467523473260106	9.29181172412087e-05	7.98563801425054e-07	0.382248534828131	FALSE	0.382248534828131	No	WDR27	6	170068102	Body	WDR27
2	cg10152030	-4.85981463787351	-0.000253596361883575	5.21823116271242e-05	1.81511320840735e-06	0.434420119734172	FALSE	0.868840239468344	No	DECR2	16	460049	Body	DECR2
3	cg03409108	4.65060701679776	0.000809528844270696	0.000174069501324605	4.78500917846336e-06	0.60718737060954	FALSE	1	No	PACSIN1	6	34489785	5'UTR	PACSIN1
4	cg16413327	4.62069357148029	0.000652534622957612	0.000141220059902948	5.48103583813021e-06	0.60718737060954	FALSE	1	No	PYCARD;PYCARD	16	31215451	TSS1500;TSS1500	PYCARD
6	cg02031849	-4.51699811690216	-0.00100498355463778	0.000222489256941956	8.72866244825942e-06	0.60718737060954	FALSE	1	No	CPSF1;MIR939	8	145620185	Body;TSS1500	CPSF1
7	cg19037241	-4.5131455798748	-0.000787909976458427	0.000174581112555267	8.87941921212271e-06	0.60718737060954	FALSE	1	No	MUM1;MUM1	19	1371027	Body;Body	MUM1
8	cg12427317	4.47841299059049	0.00303459294658101	0.00067760453378394	1.03562135334091e-05	0.619651091504616	FALSE	1	No	RAI14;RAI14;RAI14;RAI14;RAI14;RAI14	5	34743138	Body;Body;Body;Body;Body;Body	RAI14
9	cg02132003	-4.4497907696892	-2.24459902313691e-05	5.04427992081453e-06	1.17476257499443e-05	0.624804001969536	FALSE	1	No	ANAPC11;ANAPC11;ANAPC11;ANAPC11;ANAPC11;ANAPC11;ANAPC11;ANAPC11;ANAPC11;ANAPC11;ANAPC11;ANAPC11;ANAPC11;THOC4	17	79849678	1stExon;5'UTR;5'UTR;5'UTR;5'UTR;5'UTR;1stExon;5'UTR;1stExon;TSS200;1stExon;1stExon;1stExon;TSS1500	ANAPC11
10	cg17196713	4.37716574380309	0.00123666603830381	0.00028252666466985	1.61286245066728e-05	0.660577385731467	FALSE	1	No	NA	15	62127170	NA	VPS13C
11	cg26939195	-4.36194650688288	-0.000178624754567222	4.09506981081413e-05	1.72270474625036e-05	0.660577385731467	FALSE	1	No	TNXB;TNXB	6	32077020	5'UTR;1stExon	TNXB
12	cg13961318	4.35087164765736	0.00053514207456641	0.000122996520675241	1.80709920035511e-05	0.660577385731467	FALSE	1	No	TRIM40	6	30107614	Body	TRIM40
13	cg06806679	-4.3449131215239	-0.000297748603310626	6.85280913525369e-05	1.85412795403828e-05	0.660577385731467	FALSE	1	No	USP9X;USP9X	X	40943654	TSS1500;TSS1500	USP9X
14	cg15835808	4.31154338216567	0.000662707647362737	0.000153705434138497	2.13992359668269e-05	0.660577385731467	FALSE	1	No	RPL36;RPL36	19	5690059	TSS1500;TSS1500	RPL36
15	cg12875760	-4.31020749829281	-0.000466414615091195	0.000108211638366815	2.1521997611588e-05	0.660577385731467	FALSE	1	No	NA	11	126935684	NA	AK095187
16	cg02828785	-4.30422122158445	-0.000344986614920613	8.01507629744037e-05	2.20804273752344e-05	0.660577385731467	FALSE	1	No	GPR19	12	12846546	5'UTR	GPR19
17	cg17971531	4.21203174100021	5.13763480450267e-05	1.21975215772773e-05	3.26401292774396e-05	0.859193121764356	FALSE	1	No	C1orf130	1	24882680	5'UTR	C1orf130
18	cg18406106	4.18083297350987	0.00108127225778138	0.000258626035680549	3.71982733138054e-05	0.859193121764356	FALSE	1	No	LOC100130872;LOC100130872-SPON2	4	1198308	Body;Body	AX747178
19	cg24733126	4.17805862170951	0.000994613978081973	0.000238056491815094	3.7631765471828e-05	0.859193121764356	FALSE	1	No	SCUBE2;SCUBE2	11	9112214	Body;Body	SCUBE2
20	cg25202404	4.17723076182838	0.00026856566436083	6.42927527047318e-05	3.77620489055963e-05	0.859193121764356	FALSE	1	No	PXMP3;PXMP3	8	77912832	TSS1500;TSS1500	PEX2
21	cg07963349	4.16978474623382	0.000404879968797739	9.70985298853688e-05	3.89533466468543e-05	0.859193121764356	FALSE	1	No	GALR2	17	74072957	Body	GALR2
22	cg22892043	-4.15841031630276	-0.000505010896486777	0.000121443257897595	4.0842574218885e-05	0.859193121764356	FALSE	1	No	BEST1;FTH1	11	61731930	3'UTR;3'UTR	BEST1
24	cg05471169	4.11971539066757	6.68047139382035e-05	1.62158565830875e-05	4.79450858076324e-05	0.859193121764356	FALSE	1	No	NA	17	80255419	NA	BC033560
25	cg06957130	-4.11334283669592	-0.000202130348273815	4.91401656265e-05	4.92221796702142e-05	0.859193121764356	FALSE	1	No	CELSR1	22	46933231	TSS200	CELSR1
26	cg16766828	4.10015918705174	0.00244192460412469	0.000595568243261448	5.19678240063469e-05	0.859193121764356	FALSE	1	No	NA	3	128327626	NA	RPN1
27	cg06827611	4.0981655140251	0.000996730675371778	0.000243213865316244	5.23955113072731e-05	0.859193121764356	FALSE	1	No	ITPRIPL1;ITPRIPL1;ITPRIPL1;ITPRIPL1	2	96993311	Body;Body;1stExon;Body	ITPRIPL1
28	cg18934106	4.09288272090962	0.000847392080385953	0.000207040401147293	5.35450491793955e-05	0.859193121764356	FALSE	1	No	DAXX;DAXX;DAXX;DAXX	6	33289610	Body;Body;Body;Body	DAXX
30	cg11027217	-4.07490965632852	-0.000511440291558109	0.000125509602590531	5.76384085397797e-05	0.859193121764356	FALSE	1	No	ALPK1;ALPK1	4	113300650	Body;Body	ALPK1
31	cg06875863	4.06811831870989	0.00152173924878268	0.000374064648460191	5.92612873642434e-05	0.859193121764356	FALSE	1	No	NA	6	170764764	NA	PSMB1
32	cg24650296	-4.06708282361238	-0.00096738361243334	0.000237856875403907	5.95125193467688e-05	0.859193121764356	FALSE	1	No	CEP72	5	639205	Body	CEP72
33	cg00113712	4.0514900015413	0.000669658367145717	0.000165286935643667	6.3420324816423e-05	0.859193121764356	FALSE	1	No	NA	1	2386451	NA	PLCH2
34	cg16739544	4.04913276532226	0.000886126849882571	0.000218843614482482	6.40319069142032e-05	0.859193121764356	FALSE	1	No	NA	16	85518792	NA	KIAA0182
35	cg26149739	4.04738791910839	0.000496307161829151	0.000122624065631565	6.44882124060551e-05	0.859193121764356	FALSE	1	No	BCL11A;BCL11A;BCL11A	2	60737387	Body;Body;Body	AL833181
36	cg19685398	4.04689175327994	0.00161322171964702	0.000398632288185009	6.46185313128393e-05	0.859193121764356	FALSE	1	No	HRK	12	117299508	3'UTR	HRK
37	cg08088566	-4.03117606535726	-0.000537075765716664	0.000133230540420235	6.88782679466254e-05	0.871544822507541	FALSE	1	No	ANO9	11	430123	Body	ANO9
40	cg10122865	-4.01203078851065	-9.57818560568047e-05	2.38736592777647e-05	7.44285428055713e-05	0.871544822507541	FALSE	1	No	OTX1	2	63284132	3'UTR	OTX1
41	cg02499409	4.01129104504212	0.000954558802398627	0.000237967973821905	7.46512998993235e-05	0.871544822507541	FALSE	1	No	SMOC2;SMOC2	6	168956418	Body;Body	SMOC2
42	cg13386634	3.98096379530059	0.000734265315816064	0.000184444107902424	8.43487229351206e-05	0.961314362079861	FALSE	1	No	WDR27	6	169951905	Body	WDR27
43	cg15547825	3.95815871008121	0.00139322816773963	0.00035198895996544	9.2416292062698e-05	0.984779464288222	FALSE	1	No	NA	16	85519178	NA	KIAA0182
44	cg04833152	-3.95503571376956	-0.000109367870573913	2.76528149147038e-05	9.35764746368605e-05	0.984779464288222	FALSE	1	No	PURG;PURG;WRN	8	30891510	TSS1500;TSS1500;5'UTR	PURG
45	cg13517398	3.95042790608787	9.49037989614288e-05	2.40236757175535e-05	9.5313520256344e-05	0.984779464288222	FALSE	1	No	ESCO1;ESCO1	18	19180670	1stExon;5'UTR	ESCO1
46	cg16936289	-3.92158324873046	-0.00110799161556485	0.000282536808551378	0.000106902102167413	0.984779464288222	FALSE	1	No	CRLF3	17	29148918	Body	CRLF3
47	cg13126575	-3.92146871686564	-0.000478709298174998	0.000122073981137767	0.000106950672315326	0.984779464288222	FALSE	1	No	RNF5;RNF5P1	6	32147501	Body;Body	RNF5
48	cg26829990	-3.92090485776126	-0.000297780380868681	7.59468519821993e-05	0.000107190096222845	0.984779464288222	FALSE	1	No	GLTP	12	110309563	Body	GLTP
49	cg04479354	3.91348259852417	4.46632456692417e-05	1.14126598355349e-05	0.000110389445778248	0.984779464288222	FALSE	1	No	SMC4;SMC4;IFT80	3	160118184	TSS200;5'UTR;TSS1500	SMC4
52	cg12417871	-3.9056885260997	-0.000589855441599281	0.000151024700934952	0.000113846362648017	0.984779464288222	FALSE	1	No	FAM59B	2	26404158	Body	FAM59B
53	cg20655558	3.90497787500563	0.000392443670729713	0.000100498308387765	0.000114166610536759	0.984779464288222	FALSE	1	No	XPNPEP3;DNAJB7	22	41257839	Body;1stExon	DNAJB7
54	cg25646095	-3.90344310706471	-0.000658489601759819	0.000168694555985212	0.000114861153000897	0.984779464288222	FALSE	1	No	NA	17	22195182	NA	TRNA
56	cg06999653	-3.88952848898934	-0.000653189216498098	0.000167935321298501	0.00012134334553097	0.984779464288222	FALSE	1	No	NA	2	168188470	NA	XIRP2
57	cg02375409	-3.87806698351815	-0.000625692896520537	0.000161341436127778	0.000126941445724116	0.984779464288222	FALSE	1	No	FGF23;FGF23	12	4488749	5'UTR;1stExon	FGF23
59	cg01399319	-3.87389894787518	-0.000580746107641501	0.000149912559789418	0.000129037190329315	0.984779464288222	FALSE	1	No	CCNL2;CCNL2;CCNL2;CCNL2	1	1326204	Body;3'UTR;3'UTR;3'UTR	CCNL2
60	cg25628743	3.86924217204768	0.000839646115471025	0.000217005314771153	0.000131417409206996	0.984779464288222	FALSE	1	No	NA	9	37787599	NA	AK098263
61	cg18207109	3.86833456404318	0.00114860153045242	0.000296924040937117	0.000131886128589748	0.984779464288222	FALSE	1	No	AIFM2	10	71889019	5'UTR	AIFM2
62	cg01142576	3.86754007865135	3.18663069199545e-05	8.23942513119776e-06	0.000132297726052621	0.984779464288222	FALSE	1	No	CHP;EXD1	15	41523383	TSS200;TSS1500	CHP
63	cg14330206	-3.85939062068315	-0.000442117216066379	0.000114556223901513	0.00013659048860523	0.984779464288222	FALSE	1	No	DNAH17	17	76490717	Body	AK127460
64	cg20665259	3.85804691472555	0.000978937632426829	0.000253739172712074	0.000137310828623883	0.984779464288222	FALSE	1	No	KCNH2;KCNH2	7	150659402	Body;Body	KCNH2
65	cg03426023	-3.85078295446996	-0.000350340140477838	9.09789371720277e-05	0.000141267579480587	0.984779464288222	FALSE	1	No	NA	16	54972078	NA	IRX5
66	cg05934997	-3.84854820760346	-0.00058754228012786	0.000152665953090329	0.000142506406836452	0.984779464288222	FALSE	1	No	PKD1L2;PKD1L2	16	81214503	Body;Body	PKD1L2
67	cg00767058	3.84471619680391	0.000944855504974453	0.000245754291502687	0.000144654628251496	0.984779464288222	FALSE	1	No	ADPRHL1;ADPRHL1	13	114103796	Body;TSS1500	ADPRHL1
69	cg20375608	-3.84386942039138	-0.000365328170103747	9.50417743552146e-05	0.000145133445124412	0.984779464288222	FALSE	1	No	MOCS2;MOCS2;MOCS2	5	52405108	Body;1stExon;5'UTR	MOCS2
70	cg13253220	-3.84309462334742	-0.000823521151726394	0.000214285942043521	0.000145572873770681	0.984779464288222	FALSE	1	No	PMPCA	9	139313499	Body	PMPCA
71	cg11028664	-3.83812431865506	-0.000397009042582893	0.000103438296840268	0.00014842186975497	0.984779464288222	FALSE	1	No	EYS	6	64729109	Body	EYS
72	cg16964348	3.83549835217291	0.0001730464132777	4.51170610410156e-05	0.000149948293277797	0.984779464288222	FALSE	1	No	NPY	7	24323799	TSS200	NPY
73	cg04968726	-3.83399463462168	-0.000296909354977631	7.74412546894262e-05	0.000150829047551626	0.984779464288222	FALSE	1	No	NA	14	78086586	NA	SPTLC2
74	cg03074839	3.82094700988385	0.000185990196262879	4.86764657509691e-05	0.000158679347375811	0.984779464288222	FALSE	1	No	ALKBH8	11	107436493	TSS200	ALKBH8
75	cg07703079	-3.81579941423946	-0.000757991477456524	0.000198645524874269	0.000161881466904421	0.984779464288222	FALSE	1	No	ANO9	11	430292	Body	ANO9
77	cg11079426	-3.80903797863256	-0.000936927719325008	0.000245974895651044	0.000166180364068687	0.984779464288222	FALSE	1	No	CBX8	17	77769065	Body	CBX8
78	cg15566783	3.80025369736846	0.000158052938918294	4.15901020049634e-05	0.000171926645057785	0.984779464288222	FALSE	1	No	NIPA2;NIPA2;NIPA2;NIPA2;NIPA2;NIPA2;NIPA2;NIPA2	15	23034186	5'UTR;1stExon;5'UTR;5'UTR;1stExon;5'UTR;1stExon;1stExon	NIPA2
79	cg00071751	-3.7999032117937	-2.18728198262512e-05	5.75615182996369e-06	0.000172159766761865	0.984779464288222	FALSE	1	No	KIF20B	10	91461194	TSS200	KIF20B
80	cg21156483	3.79801851742524	0.000424293928480323	0.000111714549714192	0.000173418480259358	0.984779464288222	FALSE	1	No	CEP72	5	628118	Body	CEP72
81	cg27000944	3.79705238795763	0.00122669027582917	0.000323063827014772	0.000174067086112862	0.984779464288222	FALSE	1	No	C17orf95;JMJD6;JMJD6	17	74721842	TSS1500;Body;Body	JMJD6
83	cg14588896	3.78933446833242	5.24823514395422e-05	1.38500182230254e-05	0.000179331366233112	0.984779464288222	FALSE	1	No	NA	20	2505177	NA	ZNF343
84	cg13044649	-3.78393778349591	-0.000765869461173729	0.000202400119926432	0.000183101314918666	0.984779464288222	FALSE	1	No	NA	3	195849011	NA	LOC401109
85	cg14418693	3.78389311671971	0.000636708217455911	0.000168268023914977	0.000183132827714089	0.984779464288222	FALSE	1	No	NA	9	103359868	NA	MURC
86	cg13142374	-3.78242876456551	-0.000624728276305888	0.000165165906667816	0.000184168781663574	0.984779464288222	FALSE	1	No	FLNB;FLNB;FLNB;FLNB	3	58026831	Body;Body;Body;Body	FLNB
87	cg24074177	-3.78094863881822	-0.000563263343590151	0.000148974079628388	0.000185221516616695	0.984779464288222	FALSE	1	No	CCKAR	4	26492488	TSS1500	CCKAR
89	cg06087623	3.77503766783488	9.27589683422891e-05	2.45716669618001e-05	0.00018948260223899	0.984779464288222	FALSE	1	No	SKI	1	2203012	Body	SKI
90	cg13447416	-3.77434012532829	-0.000246792197486904	6.53868462544664e-05	0.00018999150642358	0.984779464288222	FALSE	1	No	TOMM40;TOMM40;TOMM40	19	45398091	Body;Body;Body	TOMM40
91	cg23664708	3.77421270199441	0.000762784023791103	0.000202104143041018	0.000190084609598726	0.984779464288222	FALSE	1	No	SLC16A3;SLC16A3;SLC16A3	17	80196903	3'UTR;3'UTR;3'UTR	SLC16A3
92	cg14312063	-3.77349329669	-0.000862250589706123	0.000228501953471725	0.000190611059114149	0.984779464288222	FALSE	1	No	CADM2;CADM2	3	85010606	Body;Body	CADM2
94	cg14926715	3.75834431922301	0.000686958965175028	0.000182782338930843	0.000202021740480564	0.987986991777014	FALSE	1	No	SHANK2;SHANK2	11	70318919	3'UTR;3'UTR	BC127192
95	cg06089086	3.75739949564394	0.000156946331388886	4.17699346505046e-05	0.000202754355189923	0.987986991777014	FALSE	1	No	NA	20	52210841	NA	ZNF217
96	cg16017800	3.75345058028187	0.000696899044377661	0.000185668901047667	0.000205843560577828	0.987986991777014	FALSE	1	No	ARID1B;ARID1B;ARID1B	6	157184114	Body;Body;Body	ARID1B
97	cg25277041	-3.75306644552111	-0.000950899739457715	0.000253366081645721	0.000206146424821976	0.987986991777014	FALSE	1	No	NA	6	5995953	NA	NRN1
98	cg20468999	3.75034978132177	0.000486308075240573	0.000129670058420305	0.00020830036234362	0.987986991777014	FALSE	1	No	NA	18	77569970	NA	KCNG2
99	cg09511427	-3.74699515028994	-0.000784539016965524	0.000209378177846005	0.000210989420709108	0.987986991777014	FALSE	1	No	CLEC11A	19	51227402	Body	CLEC11A
100	cg14452619	-3.74526313924826	-0.000440137811953829	0.000117518528228746	0.000212390579936547	0.987986991777014	FALSE	1	No	PTPRD;PTPRD;PTPRD;PTPRD;PTPRD;PTPRD	9	8627950	Body;Body;Body;Body;Body;Body	PTPRD
101	cg13844552	3.74435603388598	0.000547894121833756	0.000146325327205901	0.000213127906221883	0.987986991777014	FALSE	1	No	NA	2	154288057	NA	RPRM
102	cg06119536	-3.73975227690981	-5.53578724537988e-05	1.48025506383384e-05	0.00021690736835561	0.987986991777014	FALSE	1	No	SLTM;SLTM	15	59226299	TSS1500;TSS1500	SLTM
103	cg20908260	-3.73526255903657	-0.000239671434846943	6.41645482904852e-05	0.00022065402512906	0.987986991777014	FALSE	1	No	MPI	15	75181202	TSS1500	MPI
104	cg10094191	3.73459063792501	0.0017985766444801	0.000481599409106702	0.000221219964182367	0.987986991777014	FALSE	1	No	ITLN1	1	160855148	TSS200	ITLN1
105	cg05115375	-3.73439462158068	-0.000167538664626659	4.4863674465058e-05	0.000221385320620789	0.987986991777014	FALSE	1	No	FMN1	15	33360485	TSS1500	FMN1
107	cg14741141	3.72191959255176	6.99940360912292e-05	1.8805896890223e-05	0.000232152136894144	0.987986991777014	FALSE	1	No	C20orf3	20	24973699	TSS1500	C20orf3
108	cg05501761	3.71903193174105	0.000656401549891836	0.000176497960205613	0.000234713798731249	0.987986991777014	FALSE	1	No	ANKRD23	2	97505599	Body	ANKRD23
109	cg24908403	3.71707178223938	0.000687885058785217	0.000185061010140298	0.000236467815681605	0.987986991777014	FALSE	1	No	NA	10	92493105	NA	HTR7
110	cg10750959	3.71674035694358	0.00101763428048343	0.000273797516843568	0.000236765606095289	0.987986991777014	FALSE	1	No	MAPK13	6	36107350	3'UTR	MAPK13
113	cg11290635	3.71071899366274	0.00143595616287537	0.00038697518333448	0.000242237821157349	0.987986991777014	FALSE	1	No	CDX4	X	72666403	TSS1500	CDX4
114	cg12265810	-3.71006231586213	-0.00116925460078381	0.000315157671553047	0.000242841765513924	0.987986991777014	FALSE	1	No	FOSB;FOSB	19	45975694	Body;Body	FOSB
115	cg27501522	-3.70880773633265	-0.000371944134860769	0.000100286712416254	0.000243999545139195	0.987986991777014	FALSE	1	No	MPRIP;MPRIP	17	16984622	Body;Body	MPRIP
116	cg03447547	3.70776029591595	0.000783646727131032	0.00021135312549579	0.000244970150103344	0.987986991777014	FALSE	1	No	IFI27;IFI27	14	94577039	TSS200;TSS200	IFI27
117	cg20316614	-3.70613035547856	-0.000597436974071789	0.000161202363858744	0.000246487764147065	0.987986991777014	FALSE	1	No	TMEM63A	1	226065637	5'UTR	TMEM63A
118	cg17108383	-3.70385180584028	-0.000410727994070411	0.000110892124091674	0.000248624142216943	0.987986991777014	FALSE	1	No	PCDHGA4;PCDHGC3;PCDHGA12;PCDHGA11;PCDHGA11;PCDHGA9;PCDHGA1;PCDHGB1;PCDHGB6;PCDHGB3;PCDHGB7;PCDHGC5;PCDHGC5;PCDHGA6;PCDHGA8;PCDHGA10;PCDHGA5;PCDHGB4;PCDHGC4;PCDHGA3;PCDHGA2;PCDHGA7;PCDHGB2;PCDHGB5;PCDHGC3	5	140867724	Body;Body;Body;Body;Body;Body;Body;Body;Body;Body;Body;TSS1500;TSS1500;Body;Body;Body;Body;Body;Body;Body;Body;Body;Body;Body;Body	PCDHGC4
119	cg17970936	3.70353856860973	0.000129593493977821	3.49918035351982e-05	0.000248919195182684	0.987986991777014	FALSE	1	No	NA	11	130356135	NA	ADAMTS15
120	cg13691744	3.7028623983628	0.000546348162559766	0.000147547519670547	0.000249557237013342	0.987986991777014	FALSE	1	No	SLC44A4	6	31842575	Body	SLC44A4
121	cg16437184	3.69718524764858	0.000758347874976389	0.00020511492505243	0.000254975367308326	0.987986991777014	FALSE	1	No	NA	6	135157459	NA	ALDH8A1
122	cg11024682	3.69572450303648	0.000462071925903079	0.000125028780019569	0.00025638728323806	0.987986991777014	FALSE	1	No	SREBF1;SREBF1	17	17730094	Body;Body	SREBF1
123	cg26738437	3.69564273086372	0.000723625157441238	0.000195804954682976	0.000256466539264157	0.987986991777014	FALSE	1	No	CCL16;CCL16	17	34308465	1stExon;5'UTR	CCL16
124	cg13650856	-3.69552522114099	-0.000921322312831375	0.000249307542960542	0.000256580473600064	0.987986991777014	FALSE	1	No	EHBP1;EHBP1;EHBP1;EHBP1	2	63005412	Body;Body;Body;Body	EHBP1
125	cg11149566	3.69398446275244	0.000620105120165928	0.000167868903190751	0.000258078770024174	0.987986991777014	FALSE	1	No	NA	4	129260147	NA	PGRMC2
127	cg13694461	-3.6851602123854	-3.23759325486629e-05	8.78548846800501e-06	0.000266819816587331	0.987986991777014	FALSE	1	No	NA	6	30431590	NA	HLA-E
129	cg25288897	-3.68184651553509	-0.000447361932807853	0.000121504775095938	0.000270173691393525	0.987986991777014	FALSE	1	No	SLC26A5;SLC26A5;SLC26A5;SLC26A5;SLC26A5	7	103085984	5'UTR;5'UTR;5'UTR;5'UTR;5'UTR	SLC26A5
130	cg19924438	-3.67997280388578	-0.00104347667514021	0.000283555539877463	0.000272087648745648	0.987986991777014	FALSE	1	No	NA	20	61689726	NA	LOC100144597
131	cg19179259	-3.6792791073849	-0.000467729956191648	0.00012712543477684	0.000272799477694688	0.987986991777014	FALSE	1	No	NA	10	97799757	NA	CCNJ
132	cg25328384	-3.67720977305545	-0.00122002656744797	0.000331780519128295	0.000274933332377606	0.987986991777014	FALSE	1	No	PVR;PVR;PVR	19	45165815	3'UTR;3'UTR;3'UTR	PVR
133	cg27518977	-3.67482198252536	-0.000500861707954097	0.000136295502295298	0.000277415097344814	0.987986991777014	FALSE	1	No	TXNDC3	7	37924598	Body	TXNDC3
134	cg22356428	-3.6709277557049	-0.000343689358971271	9.36246588991438e-05	0.000281507880042365	0.987986991777014	FALSE	1	No	RASSF5;RASSF5	1	206687071	Body;Body	RASSF5
135	cg00544337	-3.67046321883376	-0.000561426679909492	0.000152957990977465	0.00028199987906944	0.987986991777014	FALSE	1	No	DYDC2;DYDC1	10	82116203	TSS1500;5'UTR	DYDC1
136	cg22175303	-3.6669757969677	-0.000609742436072357	0.00016627937293084	0.000285719396449305	0.987986991777014	FALSE	1	No	FAIM;FAIM;FAIM;FAIM	3	138327450	TSS200;TSS200;TSS200;TSS1500	FAIM
137	cg14002754	-3.66551047733902	-0.000723330146334559	0.000197334082334873	0.000287295970929438	0.987986991777014	FALSE	1	No	KCNQ2;KCNQ2;KCNQ2;KCNQ2;KCNQ2	20	62097336	Body;Body;Body;Body;Body	KCNQ2
139	cg00202166	-3.66452171067317	-0.000443783981340834	0.000121102838618279	0.000288364432174506	0.987986991777014	FALSE	1	No	RNF17	13	25338289	TSS200	RNF17
140	cg18735114	3.66396879454787	0.000598487361954418	0.000163344011784432	0.000288963542417076	0.987986991777014	FALSE	1	No	CSNK1A1P	15	37110774	TSS200	CSNK1A1P1
141	cg05455729	-3.65963405440147	-0.00137945109266892	0.000376936893733908	0.0002937011859604	0.997063451657196	FALSE	1	No	NA	7	3338723	NA	SDK1
142	cg05607935	-3.65552410065531	-0.000607686799406317	0.000166237940900835	0.000298260567847671	0.997960648657996	FALSE	1	No	PCGF3	4	763393	3'UTR	DKFZp547K2416
143	cg00520612	3.65528727573065	0.000377583842825917	0.000103297993931391	0.000298525308503952	0.997960648657996	FALSE	1	No	RPL24	3	101406543	TSS1500	RPL24
144	cg04141520	-3.65356387361881	-0.00036925532600929	0.000101067160389767	0.000300458525187321	0.997960648657996	FALSE	1	No	AKR7A3	1	19611627	Body	AKR7A3
145	cg01800442	3.64932166087468	5.90712792512885e-05	1.6186920403484e-05	0.000305267499039435	0.997960648657996	FALSE	1	No	EXOC7;EXOC7;EXOC7;EXOC7;EXOC7;EXOC7	17	74086473	Body;Body;Body;Body;Body;Body	EXOC7
147	cg18120489	-3.64182712337844	-0.000933622273027325	0.000256360953279195	0.000313940707602012	0.997960648657996	FALSE	1	No	KIAA1530	4	1366662	Body	KIAA1530
148	cg11145282	3.63906990255332	0.000978507911103251	0.000268889561702755	0.000317189470652336	0.997960648657996	FALSE	1	No	NA	1	56008170	NA	AK127270
150	cg24583646	3.6346360550135	4.01028824339831e-05	1.10335345346796e-05	0.000322480133914432	0.997960648657996	FALSE	1	No	C2orf3	2	75937918	1stExon	GCFC2
151	cg22473312	3.63103767296069	0.000224862938343254	6.19280102813981e-05	0.000326834759109868	0.997960648657996	FALSE	1	No	LOC148189	19	28284823	Body	LOC148189
152	cg17819635	-3.62607093443946	-0.000646209828894779	0.000178212131140969	0.000332936188642509	0.997960648657996	FALSE	1	No	TCTEX1D1	1	67217673	TSS1500	TCTEX1D1
153	cg09689317	3.62407434217339	0.000545539648331082	0.000150532135056566	0.000335418957654823	0.997960648657996	FALSE	1	No	MRC2	17	60744732	Body	Y_RNA
154	cg04798684	3.62087882835127	0.000781660548625009	0.0002158759200956	0.000339428833468519	0.997960648657996	FALSE	1	No	PRPSAP1	17	74309056	Body	PRPSAP1
156	cg26394257	3.61877729773764	0.000698854095615963	0.000193118845985042	0.000342090439388401	0.997960648657996	FALSE	1	No	ADAM32	8	38964993	TSS200	ADAM32
157	cg24501177	3.61724575111526	0.000470594791568215	0.000130097544913315	0.000344042497608455	0.997960648657996	FALSE	1	No	NA	15	70726696	NA	Mir_584
158	cg04270264	3.6171517710747	0.000538764776444889	0.000148947240962691	0.000344162621641831	0.997960648657996	FALSE	1	No	CDK5RAP1;CDK5RAP1	20	31961615	Body;Body	CDK5RAP1
159	cg23291048	3.61595955459553	0.000550972956463705	0.000152372544035641	0.000345689922133426	0.997960648657996	FALSE	1	No	ERICH1	8	644521	Body	ERICH1
160	cg03846249	-3.61564568987152	-0.00123254049113005	0.00034089083855278	0.000346093059318419	0.997960648657996	FALSE	1	No	NA	12	130621750	NA	FLJ31485
161	cg27508620	-3.61306123968467	-0.00117636807646177	0.000325587638410589	0.000349429439055786	0.997960648657996	FALSE	1	No	NA	7	21209725	NA	SP4
162	cg07896009	3.60984118167678	0.00098196563060098	0.000272024607504991	0.000353628638526848	0.997960648657996	FALSE	1	No	PRKCZ;PRKCZ;PRKCZ	1	2107669	Body;Body;Body	AX747530
163	cg16793622	-3.60974990918872	-0.000653211019505426	0.000180957416978572	0.000353748352880624	0.997960648657996	FALSE	1	No	BAT2	6	31602975	Body	PRRC2A
164	cg16627596	3.60907738937084	0.00059453907349463	0.000164734365421373	0.000354631614406117	0.997960648657996	FALSE	1	No	MAD1L1;MAD1L1;MAD1L1	7	2054371	Body;Body;Body	MAD1L1
165	cg06680397	3.60546605572048	0.000669984513547716	0.000185824662663156	0.00035941014132984	0.997960648657996	FALSE	1	No	LOC389332	5	135527376	Body	LOC389332
166	cg09510036	3.60539658207311	0.00100166211498377	0.000277823005647776	0.00035950265928838	0.997960648657996	FALSE	1	No	DGAT2L6	X	69396399	TSS1500	DGAT2L6
168	cg25884711	3.59841014198607	0.000170320272479271	4.73320899393824e-05	0.000368921584898064	0.997960648657996	FALSE	1	No	NPY;NPY	7	24323840	5'UTR;1stExon	NPY
170	cg04361019	3.59363688756899	0.000254311107510618	7.07670572923837e-05	0.00037548948504937	0.997960648657996	FALSE	1	No	NA	2	8600980	NA	LINC00299
172	cg03578473	-3.59095200160723	-0.000475590338856519	0.000132441296526285	0.000379231920524115	0.997960648657996	FALSE	1	No	NEUROD1	2	182546504	TSS1500	NEUROD1
173	cg13259539	-3.59026336931355	-0.000235325202978441	6.55453872798848e-05	0.000380197425819975	0.997960648657996	FALSE	1	No	TMEM71;TMEM71	8	133737986	Body;Body	TMEM71
174	cg17566710	3.5899738857409	0.000584932626624275	0.000162935064499378	0.000380603988401051	0.997960648657996	FALSE	1	No	FAM193A	4	2661423	Body	FAM193A
175	cg09499844	-3.58557968698266	-0.000147896935779921	4.1247705724365e-05	0.000386825722348405	0.997960648657996	FALSE	1	No	PVT1	8	129045722	Body	MIR1207
176	cg01359309	-3.58400641409919	-0.000255067235564821	7.11681861286316e-05	0.000389076433448213	0.997960648657996	FALSE	1	No	NCRNA00182	X	73329067	Body	JPX
177	cg02280483	-3.5830830130119	-0.000529938600384503	0.000147900173805642	0.000390403162203935	0.997960648657996	FALSE	1	No	NA	19	45840117	NA	KLC3
178	cg04399631	-3.57907156586114	-0.000628529975664766	0.00017561257552377	0.000396216197010875	0.997960648657996	FALSE	1	No	NA	3	12269362	NA	SYN2
179	cg03769992	-3.57590927694687	-0.000383473922612009	0.000107238157602091	0.000400855864257794	0.997960648657996	FALSE	1	No	WDFY4	10	50010141	Body	WDFY4
180	cg07504977	3.57374996191658	0.00102670104358574	0.000287289557055394	0.000404053223540317	0.997960648657996	FALSE	1	No	NA	10	102131012	NA	LINC00263
181	cg14431547	3.57238858937542	0.000793556303632138	0.000222136053729496	0.000406081330559312	0.997960648657996	FALSE	1	No	MELK	9	36572421	TSS1500	MELK
182	cg19312427	-3.57198723348493	-0.000784001991426565	0.00021948622438431	0.00040668107195461	0.997960648657996	FALSE	1	No	NEK7	1	198174503	5'UTR	NEK7
183	cg19626656	3.57165056902561	0.00155635215899379	0.000435751518497059	0.000407184786587482	0.997960648657996	FALSE	1	No	C1orf159	1	1053027	TSS1500	C1orf159
184	cg17272579	-3.57112462985525	-1.83673516887598e-05	5.1432961860825e-06	0.000407972864282646	0.997960648657996	FALSE	1	No	BMI1	10	22609629	TSS1500	COMMD3
185	cg03169739	3.57097930729987	0.000102494836211789	2.87021646981451e-05	0.000408190870709791	0.997960648657996	FALSE	1	No	SLC12A6;SLC12A6;SLC12A6;SLC12A6;SLC12A6;SLC12A6;SLC12A6	15	34629727	5'UTR;1stExon;5'UTR;5'UTR;TSS1500;1stExon;TSS1500	SLC12A6
186	cg01331649	3.57057142711218	3.57615603097611e-05	1.00156406445801e-05	0.00040880333849458	0.997960648657996	FALSE	1	No	FBXO22;FBXO22	15	76196562	Body;Body	FBXO22
187	cg25598159	-3.57003332658861	-0.000387373195122856	0.000108506884862337	0.000409612662706834	0.997960648657996	FALSE	1	No	HVCN1;HVCN1;HVCN1	12	111127533	1stExon;TSS1500;5'UTR	HVCN1
188	cg08351911	3.5685291539487	5.88011890892988e-05	1.64777101580446e-05	0.000411882979064415	0.997960648657996	FALSE	1	No	CBFA2T3;CBFA2T3	16	88950075	Body;Body	CBFA2T3
189	cg01062913	-3.56565000773783	-0.000547388163899817	0.000153517076188613	0.000416261569435175	0.997960648657996	FALSE	1	No	NA	1	149169973	NA	TRNA_Pseudo
190	cg17038416	3.55709454289023	5.37007085828344e-05	1.50967897915925e-05	0.000429531740997185	0.997960648657996	FALSE	1	No	MTX1;THBS3;MTX1	1	155179135	Body;TSS1500;Body	THBS3
191	cg06403422	-3.55439963717871	-0.00028471614029751	8.01024559307861e-05	0.000433793243698757	0.997960648657996	FALSE	1	No	SETD1A	16	30970886	Body	SETD1A
192	cg25515982	-3.55072572396823	-0.000483162678201377	0.000136074345292264	0.000439666767129641	0.997960648657996	FALSE	1	No	C8orf79	8	12860315	5'UTR	KIAA1456
195	cg23974739	3.54701384526682	0.000646432262501935	0.000182246895755578	0.000445676656482827	0.997960648657996	FALSE	1	No	SRD5A1	5	6637525	Body	SRD5A1
196	cg06654275	-3.5442127219718	-0.000258767468831899	7.30112691113912e-05	0.000450262845129077	0.997960648657996	FALSE	1	No	POM121	7	72414590	Body	POM121
197	cg01660993	-3.54072877362876	-0.000365613890677756	0.00010325950222475	0.000456028741244233	0.997960648657996	FALSE	1	No	RHEB	7	151215741	Body	RHEB
198	cg18124955	3.53926272727579	6.52713105476917e-05	1.84420642312507e-05	0.000458475661121284	0.997960648657996	FALSE	1	No	ITGA6;ITGA6;ITGA6;ITGA6	2	173292329	5'UTR;1stExon;1stExon;5'UTR	ITGA6
199	cg04504627	-3.53661543176343	-0.000375879838065051	0.000106282361007974	0.000462925360720993	0.997960648657996	FALSE	1	No	HLA-DRA	6	32410459	Body	HLA-DRA
200	cg00500681	-3.53303306692731	-0.000147299937020135	4.16922044684517e-05	0.000469011239468174	0.997960648657996	FALSE	1	No	NA	6	42749811	NA	KIAA0240
201	cg15505141	-3.53242639434196	-0.000102821366282449	2.91078581133756e-05	0.000470049276115806	0.997960648657996	FALSE	1	No	KIAA0922;KIAA0922	4	154388378	Body;Body	KIAA0922
203	cg19745903	-3.53050722840162	-0.000730089013495588	0.000206794368702121	0.000473347227372485	0.997960648657996	FALSE	1	No	BPHL;BPHL;BPHL;BPHL	6	3129401	Body;Body;Body;Body	BPHL
205	cg24614854	-3.52679183935312	-2.16709043290348e-05	6.14465080905078e-06	0.000479793569955687	0.997960648657996	FALSE	1	No	RAB1A;RAB1A	2	65356625	Body;Body	RAB1A
206	cg12954230	-3.52636908368225	-6.2223671668414e-05	1.76452521536515e-05	0.0004805322569095	0.997960648657996	FALSE	1	No	ADAMTS17	15	100882231	TSS200	ADAMTS17
207	cg00099519	3.52394660336787	0.000687647346089324	0.000195135574821745	0.000484785678695717	0.997960648657996	FALSE	1	No	NA	5	195698	NA	LRRC14B
209	cg08122652	3.52024877693079	0.000859930918276842	0.000244281291683764	0.000491346435446097	0.997960648657996	FALSE	1	No	PARP9;PARP9;DTX3L;PARP9;PARP9;PARP9;PARP9	3	122281939	5'UTR;5'UTR;TSS1500;5'UTR;5'UTR;5'UTR;5'UTR	PARP9
210	cg19729188	-3.51869442775075	-0.000606210655337653	0.00017228283608735	0.000494128943245835	0.997960648657996	FALSE	1	No	C1orf52;C1orf52	1	85725931	TSS1500;TSS1500	C1orf52
211	cg00218792	-3.51840645212344	-0.000492895084373821	0.000140090433291568	0.000494646078743838	0.997960648657996	FALSE	1	No	NA	15	81468599	NA	IL16
212	cg17856907	-3.5169473909521	-0.00070219803375429	0.00019966122767739	0.000497274004349327	0.997960648657996	FALSE	1	No	MIR107;PANK1;PANK1;PANK1	10	91353162	TSS1500;Body;Body;Body	MIR107
213	cg02540440	3.51597769411061	0.000998618077889188	0.000284022870668921	0.000499027759550512	0.997960648657996	FALSE	1	No	NA	X	39866758	NA	AK123758
214	cg08498597	3.51591448309179	0.000302536729371634	8.60478065739506e-05	0.000499142281369073	0.997960648657996	FALSE	1	No	RAD9A	11	67163067	Body	RAD9A
215	cg21226353	-3.51460013984466	-0.000467098648094413	0.000132902358592366	0.00050152911151917	0.997960648657996	FALSE	1	No	NA	9	99419714	NA	C9orf21
216	cg12276472	-3.5128644672832	-0.000285294805068612	8.12142932713983e-05	0.000504697450852546	0.997960648657996	FALSE	1	No	ELL	19	18631567	Body	ELL
218	cg02504902	3.50856475362103	0.00112748568391412	0.000321352394237698	0.000512627171241724	0.997960648657996	FALSE	1	No	NA	8	53326922	NA	ST18
219	cg13585985	-3.50371346559414	-0.000633666946088589	0.000180855812643097	0.00052171413961001	0.997960648657996	FALSE	1	No	RFPL4B	6	112668401	TSS200	RFPL4B
222	cg26959384	-3.50271306490512	-0.000774032593007551	0.000220980873587063	0.000523606653114551	0.997960648657996	FALSE	1	No	NA	19	57272621	NA	BC036412
224	cg23271556	3.50174112938055	0.000337143591621055	9.62788450557723e-05	0.000525451471064069	0.997960648657996	FALSE	1	No	FAT1	4	187646055	TSS1500	FAT1
226	cg11585767	-3.49824749808557	-0.000138619177369007	3.96253202338791e-05	0.000532133052042947	0.997960648657996	FALSE	1	No	ATG3;SLC35A5	3	112280782	TSS1500;TSS200	SLC35A5
227	cg02212575	3.49588424108232	0.000395265017535583	0.000113065819769024	0.000536697791879476	0.997960648657996	FALSE	1	No	NA	3	156838403	NA	LOC339894
228	cg11302887	-3.49541109619036	-0.000442895753495326	0.000126707772364183	0.000537616085260758	0.997960648657996	FALSE	1	No	PARP11	12	3982976	TSS1500	PARP11
229	cg06043512	-3.4951726284778	-0.000276450871604236	7.90950550916376e-05	0.000538079467501518	0.997960648657996	FALSE	1	No	DLC1;DLC1;DLC1	8	12958533	Body;Body;Body	DLC1
231	cg14611816	3.49061905215904	0.00167621829083938	0.000480206595389603	0.000546999857444868	0.997960648657996	FALSE	1	No	BAIAP2;BAIAP2;BAIAP2;BAIAP2	17	79068961	Body;Body;Body;Body	BAIAP2
232	cg24583855	-3.48649436833008	-0.000122998279215986	3.52784964557101e-05	0.000555199322673197	0.997960648657996	FALSE	1	No	STARD9	15	42873727	Body	STARD9
233	cg21755725	3.48582816844672	0.000181949212970826	5.21968393674156e-05	0.00055653440056244	0.997960648657996	FALSE	1	No	MYH14;MYH14;MYH14	19	50708619	5'UTR;5'UTR;5'UTR	MYH14
234	cg08857898	-3.48543061828634	-3.88867989222214e-05	1.11569568242734e-05	0.000557332529481682	0.997960648657996	FALSE	1	No	PCMT1	6	150070787	TSS200	PCMT1
235	cg25765936	3.48390663333978	0.000898312553348512	0.000257846333983802	0.000560402041245635	0.997960648657996	FALSE	1	No	NA	8	58130041	NA	LOC100507651
236	cg26695444	3.48302436430328	0.000764415904917081	0.00021946900881642	0.000562186271552476	0.997960648657996	FALSE	1	No	LOC84856	10	42970351	TSS1500	LOC84856
237	cg05957190	3.48294943446129	0.000384541279421834	0.000110406793626423	0.000562338048258174	0.997960648657996	FALSE	1	No	CHST11	12	105096609	Body	CHST11
238	cg10462998	3.48254208771783	0.000512540537390997	0.000147174255035888	0.000563163834286688	0.997960648657996	FALSE	1	No	PCDH24	5	175976188	TSS200	CDHR2
239	cg10192079	3.48218361243389	0.000908519161223786	0.000260905013158904	0.000563891484900542	0.997960648657996	FALSE	1	No	GOLGA3	12	133345756	3'UTR	GOLGA3
240	cg13492291	3.48054121085469	0.000643992566589657	0.000185026559829618	0.000567236572066892	0.997960648657996	FALSE	1	No	ANKLE2	12	133312126	Body	ANKLE2
241	cg09388489	-3.47961993101106	-0.000264715784521786	7.60760628373767e-05	0.000569121064592342	0.997960648657996	FALSE	1	No	NA	2	121081181	NA	INHBB
242	cg14777908	3.47871004768237	0.000544434799627043	0.000156504794065767	0.000570987992295161	0.997960648657996	FALSE	1	No	NA	6	43939685	NA	AK024736
243	cg03423395	3.47827785869059	0.000435517502522678	0.000125210670399584	0.000571876776826729	0.997960648657996	FALSE	1	No	NA	7	588639	NA	PRKAR1B
244	cg07000126	-3.47777261265577	-0.000490016270572447	0.000140899456390351	0.000572917441749799	0.997960648657996	FALSE	1	No	NA	11	66346824	NA	CTSF
245	cg18147147	-3.47549091983345	-0.000609434877738184	0.000175352170900619	0.000577639188314499	0.997960648657996	FALSE	1	No	PRDM16;PRDM16	1	3105326	Body;Body	MIR4251
246	cg01287975	-3.47202416021093	-0.000612326430419286	0.000176360071867152	0.000584883027541574	0.997960648657996	FALSE	1	No	TAC1;TAC1;TAC1;TAC1	7	97361241	TSS200;TSS200;TSS200;TSS200	TAC1
248	cg21825734	3.4707217749776	0.000313031562875079	9.01920646972918e-05	0.000587626263819451	0.997960648657996	FALSE	1	No	TTN;TTN;TTN;TTN;TTN	2	179640548	Body;Body;Body;Body;Body	AK123298
250	cg18203366	-3.47063637229888	-0.000589774957862992	0.000169932800385059	0.000587806568643638	0.997960648657996	FALSE	1	No	NR5A2;NR5A2	1	200010626	Body;Body	NR5A2
251	cg27645228	3.46986784083571	0.000856444994308481	0.00024682351997078	0.000589431445616706	0.997960648657996	FALSE	1	No	RTKN;RTKN;RTKN	2	74663698	Body;5'UTR;Body	RTKN
252	cg25340515	-3.46839058239134	-7.19259408670014e-05	2.07375551162438e-05	0.000592566559889307	0.997960648657996	FALSE	1	No	EIF5A;EIF5A;EIF5A;EIF5A	17	7210196	TSS1500;TSS1500;TSS1500;TSS200	EIF5A
253	cg00328227	-3.46139818900309	-0.000748333474180162	0.000216193986741435	0.000607618886408995	0.997960648657996	FALSE	1	No	C1orf59;C1orf59	1	109204325	TSS200;TSS1500	HENMT1
255	cg11821817	-3.45948110807319	-0.000184360793458485	5.32914583716769e-05	0.000611807736670768	0.997960648657996	FALSE	1	No	KIAA1024	15	79724517	TSS1500	KIAA1024
256	cg26769700	3.45816907189022	0.000605638248932952	0.000175132631268926	0.000614690097508579	0.997960648657996	FALSE	1	No	TRAPPC9;TRAPPC9	8	140945810	Body;Body	TRAPPC9
257	cg05327068	-3.45544057520676	-0.00109308551657315	0.00031633752419769	0.000620724916466093	0.997960648657996	FALSE	1	No	NOP10	15	34634045	3'UTR	NOP10
259	cg25726128	3.45388141955482	0.00102614082268977	0.000297097872810595	0.000624198233777751	0.997960648657996	FALSE	1	No	ICOSLG	21	45656979	Body	ICOSLG
260	cg11741510	-3.45135603359846	-0.000372356896342236	0.000107887129788233	0.000629862574250372	0.997960648657996	FALSE	1	No	MPL	1	43817973	Body	MPL
261	cg20429748	-3.45012371584546	-0.000300924152358498	8.72212642626223e-05	0.000632644019357842	0.997960648657996	FALSE	1	No	IMPG1	6	76696290	Body	IMPG1
262	cg00218767	3.4495001684927	0.000453551966925586	0.000131483387381242	0.000634055787501389	0.997960648657996	FALSE	1	No	GTF3A	13	28002738	Body	GTF3A
263	cg09442556	3.44545739571991	0.000735536041884229	0.000213479941095177	0.000643280651583783	0.997960648657996	FALSE	1	No	SKI	1	2239065	3'UTR	SKI
264	cg23194182	-3.44485503913532	-5.72351045039852e-05	1.66146626937172e-05	0.000644665804144959	0.997960648657996	FALSE	1	No	MON2	12	62860351	TSS1500	MON2
265	cg17265073	-3.44469895472325	-7.15577950707048e-05	2.07733087887368e-05	0.000645025183271911	0.997960648657996	FALSE	1	No	ZNF25	10	38265539	TSS200	ZNF25
266	cg23143313	3.44272523649927	0.00098157651195104	0.000285116134608859	0.000649585780929775	0.997960648657996	FALSE	1	No	LAMA2;LAMA2	6	129251318	Body;Body	LAMA2
267	cg00429830	-3.44242853431182	-0.000164057264311117	4.76574205320182e-05	0.0006502739586163	0.997960648657996	FALSE	1	No	DUSP11	2	74007425	TSS200	DUSP11
268	cg03835755	-3.44072414893046	-0.000846775968646623	0.000246103997877842	0.000654240359997552	0.997960648657996	FALSE	1	No	NAB1	2	191519599	5'UTR	NAB1
269	cg22314684	-3.44058741989383	-0.00069481352429891	0.000201946191014193	0.000654559529537731	0.997960648657996	FALSE	1	No	PLD1;PLD1	3	171500354	5'UTR;5'UTR	PLD1
270	cg01311955	-3.44036262310563	-0.000452134416119084	0.000131420569762771	0.00065508459370106	0.997960648657996	FALSE	1	No	OPCML	11	132965250	Body	OPCML
271	cg11161497	-3.44017734874866	-0.000390055384721511	0.000113382347820932	0.000655517639952475	0.997960648657996	FALSE	1	No	FLJ22536	6	21826525	Body	LINC00340
272	cg24834479	3.43890436153994	3.37958160288405e-05	9.82749517747761e-06	0.000658500262207269	0.997960648657996	FALSE	1	No	CDKL3;CDKL3	5	133702818	TSS200;TSS200	CDKL3
273	cg16238921	3.43742839705018	9.1697589433236e-05	2.66762180448401e-05	0.000661974330395562	0.997960648657996	FALSE	1	No	XKR9;LACTB2	8	71581516	TSS200;TSS200	LACTB2
274	cg04035353	-3.43626023383092	-0.000653115398030677	0.00019006575567257	0.000664736036184532	0.997960648657996	FALSE	1	No	ANKRD11	16	89335133	Body	AX747440
275	cg26062907	-3.43590035321292	-0.000913604399861406	0.000265899562252174	0.000665589011606593	0.997960648657996	FALSE	1	No	TMEM27	X	15683192	TSS200	TMEM27
276	cg10163998	3.4357112811808	0.000532925999573737	0.000155113732196548	0.000666037552494372	0.997960648657996	FALSE	1	No	NA	14	106657793	NA	BC042994
279	cg13993358	-3.42831192039129	-0.000685042821179946	0.000199819280476019	0.000683814606797475	0.997960648657996	FALSE	1	No	UNC5A	5	176304275	Body	UNC5A
280	cg20613442	-3.42804062566593	-7.34941597455679e-05	2.14391157430612e-05	0.000684474739664643	0.997960648657996	FALSE	1	No	COPE;COPE;DDX49;COPE	19	19030483	TSS1500;TSS1500;TSS200;TSS1500	DDX49
282	cg01342115	-3.42792517455034	-0.00140282153170684	0.000409233416797338	0.000684755843659256	0.997960648657996	FALSE	1	No	NA	3	134031663	NA	AMOTL2
284	cg06863310	-3.42445370827725	-0.000277696509508989	8.10922071563615e-05	0.000693258799399906	0.997960648657996	FALSE	1	No	WWOX	16	79034883	Body	WWOX
285	cg26949612	3.42320848971545	0.000567037805558691	0.000165645127155497	0.000696332765451351	0.997960648657996	FALSE	1	No	OSBPL6	2	179121368	5'UTR	SNORD77
287	cg22366618	3.41945751269894	0.000542182104373411	0.00015855792983533	0.000705669556000742	0.997960648657996	FALSE	1	No	MAOA	X	43515377	TSS200	MAOA
288	cg24314474	3.41869028034431	0.000583233165954484	0.000170601346751933	0.00070759366129766	0.997960648657996	FALSE	1	No	NA	3	40627134	NA	ZNF621
289	cg27088197	-3.41550185294842	-0.000924766027594627	0.000270755533859929	0.000715642346412112	0.997960648657996	FALSE	1	No	GLRA1;GLRA1	5	151292089	Body;Body	GLRA1
291	cg00621750	3.41323198022152	0.000263047560613578	7.70670033967354e-05	0.000721424263322352	0.997960648657996	FALSE	1	No	SLC25A38	3	39423954	TSS1500	SLC25A38
292	cg08371682	3.41319133617843	0.000204488329981284	5.99111827730815e-05	0.000721528189745804	0.997960648657996	FALSE	1	No	NA	19	40311424	NA	DYRK1B
293	cg24683121	-3.41037096958423	-0.000281604840805786	8.25730817313746e-05	0.000728774058444468	0.997960648657996	FALSE	1	No	NA	2	9698980	NA	ADAM17
294	cg00418880	3.40766171935846	0.000242110832434242	7.10489632990398e-05	0.000735798345028092	0.997960648657996	FALSE	1	No	HS6ST3	13	96742317	TSS1500	HS6ST3
295	cg16579702	-3.40649052840216	-0.000322620409074703	9.4707560870874e-05	0.000738854411055727	0.997960648657996	FALSE	1	No	NA	1	224400038	NA	NVL
296	cg26104239	-3.40564078939519	-0.000348034174502436	0.000102193447878055	0.000741079099808035	0.997960648657996	FALSE	1	No	TRIM55;TRIM55;TRIM55;TRIM55	8	67047851	Body;Body;Body;Body	TRIM55
297	cg25571941	3.40558408211947	0.000500893297808819	0.00014707999736042	0.000741227786485397	0.997960648657996	FALSE	1	No	ZMYND11;ZMYND11;ZMYND11	10	294428	Body;Body;Body	ZMYND11
298	cg04444027	3.40447004632089	0.000560423072438212	0.000164613894325152	0.000744154442349719	0.997960648657996	FALSE	1	No	USP7	16	8986092	3'UTR	USP7
299	cg24582475	-3.40361929843278	-0.000254419883771987	7.47498064454906e-05	0.000746396677005695	0.997960648657996	FALSE	1	No	OR2B11	1	247615433	TSS200	OR2B11
300	cg05140069	3.40359841481773	7.82835418926895e-05	2.30002286849936e-05	0.000746451797122657	0.997960648657996	FALSE	1	No	PDPN;PDPN;PDPN;PDPN	1	13910667	TSS1500;TSS1500;Body;Body	PDPN
301	cg06109482	-3.40317053903469	-0.000517968440476977	0.000152201729104031	0.000747581966757707	0.997960648657996	FALSE	1	No	NA	2	232531087	NA	BC069004
302	cg07805040	-3.40203349184678	-0.00022835121986455	6.71219787846917e-05	0.000750593068335826	0.997960648657996	FALSE	1	No	NA	13	77297851	NA	KCTD12
303	cg03544379	-3.4017965009024	-0.000463120335287421	0.000136139929347499	0.000751222085255565	0.997960648657996	FALSE	1	No	OR7C2	19	15052824	1stExon	OR7C2
305	cg07180508	-3.40077159784687	-6.05044000150402e-05	1.77913741850077e-05	0.000753948029446469	0.997960648657996	FALSE	1	No	HIST2H2AB;HIST2H2BE	1	149859629	TSS200;TSS1500	HIST2H2AB
307	cg04155231	3.3996186778157	0.00124342208879697	0.000365753399612418	0.000757025487838318	0.997960648657996	FALSE	1	No	LOC144571	12	9217510	TSS1500	C12orf33
308	cg00155504	-3.39945055613671	-0.000176965757073308	5.2057164577331e-05	0.00075747522813441	0.997960648657996	FALSE	1	No	EXOSC10;EXOSC10	1	11160113	TSS200;TSS200	EXOSC10
309	cg14538537	-3.39911358294358	-0.000708670056781917	0.000208486724403078	0.000758377411556542	0.997960648657996	FALSE	1	No	LEPREL2	12	6939048	Body	GPR162
310	cg09942210	3.3990340814167	0.000477096537010889	0.000140362386955543	0.000758590408271227	0.997960648657996	FALSE	1	No	NCOR2;NCOR2	12	124965227	Body;Body	BC017209
311	cg14196261	3.39895615460543	0.000197681206102465	5.8159386914896e-05	0.000758799240232704	0.997960648657996	FALSE	1	No	ACOT9;ACOT9	X	23761469	TSS200;TSS200	ACOT9
313	cg18150120	-3.39738545695238	-0.000236250499791102	6.95389153761288e-05	0.000763019920066038	0.997960648657996	FALSE	1	No	VAX2	2	71134936	Body	VAX2
314	cg17191957	3.39700641413046	0.000670006116579652	0.000197234280686854	0.000764041734504518	0.997960648657996	FALSE	1	No	FLJ30058	X	130204734	5'UTR	ARHGAP36
315	cg20767910	3.39281542488829	0.000599134656976724	0.000176589228102926	0.000775425088496344	0.997960648657996	FALSE	1	No	BRMS1;BRMS1	11	66108473	Body;Body	BRMS1
316	cg07917681	-3.39059187310547	-0.000242207657992053	7.1435214575151e-05	0.000781528610843013	0.997960648657996	FALSE	1	No	ZNF699	19	9416262	TSS1500	ZNF699
317	cg03349251	3.38978903461393	0.000816581587606882	0.000240894515637574	0.000783743342095473	0.997960648657996	FALSE	1	No	MAK	6	10832472	TSS1500	MAK
318	cg22244305	3.38869148963575	0.000958660833390576	0.000282900003238011	0.000786780527929634	0.997960648657996	FALSE	1	No	PEPD;PEPD;PEPD	19	33892662	Body;Body;Body	PEPD
319	cg09381155	3.38810579088108	0.000558102538903947	0.000164724059209147	0.000788405792361384	0.997960648657996	FALSE	1	No	EPHB1	3	134801915	Body	EPHB1
320	cg11079517	3.38697970030437	0.000501363694299642	0.000148026778623618	0.000791539396596912	0.997960648657996	FALSE	1	No	NA	X	25039068	NA	ARX
321	cg02782510	-3.38585547315222	-0.000534497398968899	0.000157861847089204	0.000794679395387603	0.997960648657996	FALSE	1	No	B3GALNT1;B3GALNT1;B3GALNT1;B3GALNT1;B3GALNT1	3	160820084	5'UTR;5'UTR;5'UTR;5'UTR;5'UTR	B3GALNT1
322	cg21092413	-3.38551704484573	-4.53558584959703e-05	1.33970255931874e-05	0.000795626907055317	0.997960648657996	FALSE	1	No	RNF44	5	175964616	TSS200	RNF44
323	cg02446869	3.38511792102647	0.000385505297841824	0.000113882383667428	0.00079674570391416	0.997960648657996	FALSE	1	No	NA	6	31654389	NA	ABHD16A
324	cg07751793	3.38406880391821	0.000404861092354895	0.000119637370223126	0.000799693516180858	0.997960648657996	FALSE	1	No	C1QTNF2	5	159797843	TSS200	C1QTNF2
325	cg17332708	3.38335217872201	0.000951212580401617	0.000281145009492011	0.000801712932695932	0.997960648657996	FALSE	1	No	CTBP1;CTBP1	4	1231840	Body;Body	CTBP1
326	cg16275118	-3.38250519768456	-0.00133469086038166	0.00039458649207555	0.000804105815117014	0.997960648657996	FALSE	1	No	ZNF516	18	74153342	Body	ZNF516
327	cg27558396	3.38122262730522	0.000201941266835561	5.97243332056206e-05	0.000807741997033934	0.997960648657996	FALSE	1	No	ZNF880	19	52873277	Body	ZNF880
328	cg07145783	3.38052316326103	0.00117159671855383	0.000346572604881562	0.000809731482132914	0.997960648657996	FALSE	1	No	ITLN1	1	160855077	TSS200	ITLN1
329	cg04683265	-3.37979028189328	-0.000177867112194692	5.26266712901057e-05	0.000811820915376463	0.997960648657996	FALSE	1	No	MRPS27	5	71532488	Body	MRPS27
331	cg04145193	3.37891841275975	0.000146763078368753	4.34349281162085e-05	0.000814313145562646	0.997960648657996	FALSE	1	No	ORMDL3	17	38083691	5'UTR	ORMDL3
332	cg25744017	-3.37541061833075	-0.000494054283721581	0.00014636864653993	0.000824412379915725	0.997960648657996	FALSE	1	No	MYO5A;MYO5A	15	52819324	Body;Body	MYO5A
336	cg19407385	-3.37441013412257	-0.00106190789332439	0.000314694376533015	0.000827314179944541	0.997960648657996	FALSE	1	No	NA	17	43099144	NA	DCAKD
337	cg03743753	-3.37417684322245	-9.84491792891504e-05	2.91772434769981e-05	0.000827992182945234	0.997960648657996	FALSE	1	No	MTHFSD;MTHFSD;MTHFSD;MTHFSD;MTHFSD;MTHFSD;MTHFSD	16	86575852	Body;Body;Body;Body;Body;Body;Body	MTHFSD
338	cg11419111	-3.36897839243386	-0.000319393866603721	9.48043677932232e-05	0.000843235189713187	0.997960648657996	FALSE	1	No	IL1F8;IL1F8	2	113808452	5'UTR;5'UTR	IL36B
339	cg20210263	-3.36813633210442	-0.000250818754252399	7.44681121906033e-05	0.000845728764290412	0.997960648657996	FALSE	1	No	C7orf25;C7orf25	7	42952391	TSS1500;TSS1500	C7orf25
340	cg00214688	3.3664945111259	0.000674538176242485	0.00020036812001719	0.000850610419922316	0.997960648657996	FALSE	1	No	ITGB1;ITGB1;ITGB1;ITGB1;ITGB1;ITGB1	10	33201038	Body;Body;Body;Body;Body;Body	ITGB1
341	cg19014036	3.36572433683212	0.000655844583550952	0.000194859863112926	0.000852909426696827	0.997960648657996	FALSE	1	No	CECR5	22	17647473	TSS1500	CECR5-AS1
342	cg10249224	-3.36431017391589	-0.000129723520620044	3.85587279157e-05	0.000857145849241676	0.997960648657996	FALSE	1	No	TSSK3;TSSK3;LOC100128071	1	32828191	1stExon;5'UTR;TSS1500	TSSK3
344	cg27295595	-3.36375449603551	-0.00087643141934354	0.000260551541551708	0.000858815857185546	0.997960648657996	FALSE	1	No	NA	16	29796756	NA	ZG16
345	cg21427213	-3.36374952454808	-0.000787091673067008	0.000233992355055852	0.000858830811928258	0.997960648657996	FALSE	1	No	LPP	3	187872975	5'UTR	LPP-AS2
347	cg07537876	3.36272634825772	6.6849921866275e-05	1.98796794454925e-05	0.000861913798450217	0.997960648657996	FALSE	1	No	TMEM216;TMEM216	11	61160047	1stExon;5'UTR	TMEM216
348	cg15209710	-3.36266967894026	-0.000519855868473685	0.000154596174500707	0.000862084852689914	0.997960648657996	FALSE	1	No	NA	1	182667173	NA	RGS8
349	cg13973124	-3.36166319266615	-0.000549158224185249	0.000163359085283529	0.000865128167278596	0.997960648657996	FALSE	1	No	NA	2	489332	NA	TMEM18
350	cg11476317	-3.36157467440045	-0.000243105225979714	7.23188533728089e-05	0.000865396298325064	0.997960648657996	FALSE	1	No	NA	13	24476792	NA	AK127292
351	cg20337903	3.36093376321196	0.000398390540333704	0.000118535671453689	0.000867339995428878	0.997960648657996	FALSE	1	No	ATXN7L1;ATXN7L1	7	105502709	Body;Body	ATXN7L1
352	cg07795548	3.36076658780972	0.000523749673603484	0.000155842323445861	0.000867847657983497	0.997960648657996	FALSE	1	No	CYB5B	16	69457652	TSS1500	CYB5B
353	cg22638977	-3.35986647294472	-0.000494872365861187	0.000147289295525921	0.000870585802197545	0.997960648657996	FALSE	1	No	NA	2	75122953	NA	TRNA_Glu
354	cg06905901	-3.35914420909261	-0.00060924654186359	0.000181369570325224	0.000872788740916163	0.997960648657996	FALSE	1	No	MIR639;TECR	19	14639450	TSS1500;TSS1500	DNAJB1
358	cg01446372	3.3545754177988	0.000126656642929618	3.77563855794087e-05	0.000886844498421073	0.997960648657996	FALSE	1	No	RNF160	21	30365398	TSS200	LTN1
359	cg16620032	-3.35126031857425	-0.000809641214939987	0.000241593053948264	0.000897174956673979	0.997960648657996	FALSE	1	No	GPR4	19	46097075	5'UTR	GPR4
360	cg07305938	-3.3511226266605	-2.07538525993357e-05	6.19310449406551e-06	0.000897606443825936	0.997960648657996	FALSE	1	No	C17orf53;C17orf53	17	42219681	Body;Body	C17orf53
361	cg08916508	-3.35111845536757	-0.000234486047806895	6.99724736472127e-05	0.000897619518482027	0.997960648657996	FALSE	1	No	MED7;MED7	5	156566250	Body;Body	MED7
362	cg11117717	3.3487342195676	0.000860370541198736	0.000256924104687481	0.000905121840698675	0.997960648657996	FALSE	1	No	AP4S1	14	31560529	Body	AP4S1
363	cg19529957	3.34755679992266	0.000524193603340596	0.000156589905614957	0.000908848246035606	0.997960648657996	FALSE	1	No	SDK1;SDK1	7	4198590	Body;Body	SDK1
365	cg09251914	-3.34739886018507	-0.000371427297015234	0.00011095997594822	0.000909349193151725	0.997960648657996	FALSE	1	No	NA	16	85364534	NA	LOC727710
366	cg17372047	3.34395211179624	0.000586085748025117	0.000175267386742059	0.000920345675783989	0.997960648657996	FALSE	1	No	NA	19	22807010	NA	BC030765
368	cg16701893	3.34275693843956	0.000905044027335212	0.000270747782145865	0.000924187561490843	0.997960648657996	FALSE	1	No	PBX1	1	164670259	Body	AX748175
370	cg16924391	-3.34116316141252	-0.000400139420841841	0.000119760514979663	0.000929333986367622	0.997960648657996	FALSE	1	No	IFITM4P	6	29719411	TSS1500	IFITM4P
371	cg25002318	3.3388475408908	0.000462279258469759	0.000138454737093633	0.000936858842046473	0.997960648657996	FALSE	1	No	TRPV1;TRPV1;TRPV1;TRPV1	17	3471868	Body;Body;Body;Body	TRPV1
372	cg19928692	-3.33835603818053	-0.000107474369134373	3.21938007525851e-05	0.000938463310202802	0.997960648657996	FALSE	1	No	NOP10	15	34635227	1stExon	NOP10
373	cg20387100	3.33795075013308	7.32340185586645e-05	2.19398139878921e-05	0.00093978826129991	0.997960648657996	FALSE	1	No	NA	7	1216035	NA	AK090593
374	cg22376361	-3.33603119380592	-0.000741998885618374	0.000222419648532082	0.000946087276478332	0.997960648657996	FALSE	1	No	BIN1;BIN1;BIN1;BIN1;BIN1;BIN1;BIN1;BIN1;BIN1;BIN1	2	127815133	Body;Body;Body;Body;Body;Body;Body;Body;Body;Body	BIN1
375	cg24781163	-3.33357382791446	-0.0013444666377214	0.000403310893091131	0.000954208453908407	0.997960648657996	FALSE	1	No	IGF2AS;INS-IGF2;IGF2;IGF2;IGF2AS	11	2162930	Body;Body;5'UTR;TSS1500;Body	IGF2
376	cg06443888	3.33302976682025	0.000935625170673582	0.00028071311573259	0.000956015231762171	0.997960648657996	FALSE	1	No	IRS4	X	107980132	TSS1500	IRS4
377	cg02208820	3.33302021352519	0.000537950429824221	0.00016140029023564	0.000956046985811903	0.997960648657996	FALSE	1	No	DIP2C	10	577713	Body	DIP2C
379	cg15153770	3.33157276762474	0.00053616328501711	0.000160933985962243	0.000960869482870805	0.997960648657996	FALSE	1	No	VPS52	6	33235079	Body	VPS52
381	cg24411961	3.32897425837986	0.00126525660306367	0.000380074012251282	0.000969583839429263	0.997960648657996	FALSE	1	No	C1orf94;C1orf94	1	34642396	5'UTR;TSS200	C1orf94
382	cg17942096	3.32880873884112	0.000594401169718895	0.000178562728096486	0.000970141408706202	0.997960648657996	FALSE	1	No	LOC729991;RFXANK;LOC729991-MEF2B;LOC729991-MEF2B;LOC729991-MEF2B;LOC729991;RFXANK	19	19301711	Body;TSS1500;Body;5'UTR;Body;Body;TSS1500	RFXANK
383	cg27361011	-3.32834183336334	-0.00103209193925677	0.000310091928933221	0.000971715834771859	0.997960648657996	FALSE	1	No	NA	2	121280106	NA	LOC84931
384	cg02625623	-3.32766369657545	-0.000173549103901717	5.21534384860822e-05	0.000974006775721142	0.997960648657996	FALSE	1	No	NA	13	23493069	NA	BASP1P1
386	cg22150335	3.32479866163808	0.000479916025140338	0.00014434438712866	0.000983741251323582	0.997960648657996	FALSE	1	No	ANK3	10	62148959	Body	ANK3
387	cg03515871	3.32461378608112	0.000787833187958801	0.000236969837295735	0.000984372497180826	0.997960648657996	FALSE	1	No	NA	12	132913728	NA	GALNT9
388	cg03304815	3.32232016219019	0.000211406996538348	6.36323371071441e-05	0.000992235324897646	0.997960648657996	FALSE	1	No	AMOTL2	3	134083139	Body	AMOTL2
389	cg22392857	-3.32105235962725	-0.000342968749753121	0.000103271105846586	0.000996606537001712	0.997960648657996	FALSE	1	No	TNFAIP8L2	1	151129088	TSS200	TNFAIP8L2
390	cg09628488	-3.31936310044787	-0.000518496867926829	0.000156203721086394	0.00100245870590027	0.997960648657996	FALSE	1	No	NA	8	122598941	NA	HAS2
392	cg16009120	-3.31765292365547	-0.000239278219169169	7.21227399837614e-05	0.00100841588009392	0.997960648657996	FALSE	1	No	CLEC4E	12	8686707	3'UTR	CLEC4E
393	cg13159559	3.31705748348038	0.000141694156800726	4.27168228185348e-05	0.00101049773118984	0.997960648657996	FALSE	1	No	CYTH3	7	6312441	TSS200	CYTH3
394	cg07791987	3.31656120323114	0.000620260307491383	0.000187019104874983	0.00101223593993739	0.997960648657996	FALSE	1	No	GULP1	2	189193728	5'UTR	MIR561
395	cg06714360	-3.31442027910264	-0.000101648477124461	3.06685539445171e-05	0.00101976638495016	0.997960648657996	FALSE	1	No	INPP5A	10	134472332	Body	INPP5A
398	cg10656742	3.31369157555195	0.000500232184189444	0.000150959186389012	0.00102234137140995	0.997960648657996	FALSE	1	No	TNFRSF19;TNFRSF19	13	24152779	TSS1500;5'UTR	TNFRSF19
399	cg01252136	3.31350537394315	0.000900268147436993	0.000271696600982317	0.00102300031252113	0.997960648657996	FALSE	1	No	C2orf18	2	26989503	Body	C2orf18
400	cg21381511	3.31331089335066	0.000332995563252636	0.000100502359715447	0.00102368897335246	0.997960648657996	FALSE	1	No	SUFU	10	104264849	Body	SUFU
402	cg13285387	-3.31147997236628	-0.000233836137597079	7.06137858445169e-05	0.00103019347386744	0.997960648657996	FALSE	1	No	STK39	2	168863366	Body	STK39
403	cg09261702	-3.31146282174994	-0.000192104901058455	5.80120965866491e-05	0.00103025458410453	0.997960648657996	FALSE	1	No	NAV2;NAV2;NAV2	11	20023953	Body;Body;Body	NAV2
404	cg18670235	3.31032844190643	0.000591040017104994	0.000178544222265937	0.00103430404183365	0.997960648657996	FALSE	1	No	ZNHIT1;PLOD3	7	100862016	Body;TSS1500	PLOD3
405	cg23429794	-3.3096930242948	-8.76436260475892e-05	2.64808927608213e-05	0.00103657878700174	0.997960648657996	FALSE	1	No	NA	6	119131733	NA	MCM9
406	cg17206604	-3.30857024111616	-0.000382841633289086	0.00011571210685856	0.0010406096350954	0.997960648657996	FALSE	1	No	NA	3	150088779	NA	TSC22D2
407	cg26302994	3.30826138804029	0.000146147795123291	4.41766166517647e-05	0.00104172098558965	0.997960648657996	FALSE	1	No	PPM1B;PPM1B;PPM1B;PPM1B;PPM1B	2	44395983	TSS200;TSS200;TSS200;TSS200;TSS200	PPM1B
408	cg20243816	3.30696940428126	3.56079920972628e-05	1.07675601870293e-05	0.00104638192032776	0.997960648657996	FALSE	1	No	RASAL1	12	113573611	5'UTR	RASAL1
409	cg18778986	-3.30669878395344	-8.25334940760686e-05	2.49594836023718e-05	0.00104736065682645	0.997960648657996	FALSE	1	No	TMLHE	X	154842064	5'UTR	TMLHE
410	cg20000088	3.30660795834152	0.000511523673876501	0.000154697406018784	0.00104768933109689	0.997960648657996	FALSE	1	No	FBLN2;FBLN2;FBLN2	3	13612134	Body;Body;Body	FBLN2
411	cg24268161	3.30473308160154	0.00148845916069739	0.000450402233385837	0.00105449547379837	0.997960648657996	FALSE	1	No	SYNGR1;SYNGR1	22	39747459	Body;Body	SYNGR1
413	cg12861651	-3.30324154554122	-1.97331362871141e-05	5.97387021659081e-06	0.00105993934475769	0.997960648657996	FALSE	1	No	TRMT61A	14	103995663	5'UTR	TRMT61A
414	cg21195468	-3.30150130542727	-0.000500896712212789	0.000151717859808014	0.0010663239559367	0.997960648657996	FALSE	1	No	LHX2	9	126773095	TSS1500	LHX2
415	cg11524128	3.30122259178201	0.000380665988384932	0.000115310609267171	0.0010673498175488	0.997960648657996	FALSE	1	No	CYP27C1	2	127950725	Body	CYP27C1
417	cg13452260	-3.2988462932495	-0.000497507015559858	0.000150812426931779	0.00107613357885768	0.997960648657996	FALSE	1	No	NA	17	44919192	NA	WNT9B
418	cg09992883	-3.29851960057669	-2.06219403177215e-05	6.25187745257483e-06	0.00107734640541336	0.997960648657996	FALSE	1	No	NA	1	41827373	NA	5S_rRNA
419	cg06079147	3.29804959373603	0.000633640864031491	0.000192125935654504	0.00107909350515764	0.997960648657996	FALSE	1	No	NA	4	189258195	NA	LOC401164
420	cg15637781	-3.29712313170715	-0.000601827676614668	0.000182531149906755	0.00108254504198039	0.997960648657996	FALSE	1	No	NA	4	79891402	NA	LOC100505875
421	cg08028435	-3.2958170447743	-7.12708477959074e-05	2.16246371772703e-05	0.0010874282977672	0.997960648657996	FALSE	1	No	PALLD;PALLD;PALLD	4	169738114	Body;Body;Body	PALLD
422	cg16943612	-3.29446424162187	-0.000580421065443307	0.000176180714943066	0.00109250778860372	0.997960648657996	FALSE	1	No	SCARB1;SCARB1	12	125348987	TSS1500;TSS1500	SCARB1
424	cg26280998	3.29171611960383	0.000717761367179646	0.000218050810306823	0.00110289434752946	0.997960648657996	FALSE	1	No	NA	6	53589544	NA	KLHL31
426	cg17724627	3.29082738296437	0.000388388335184965	0.000118021485172858	0.00110627291781148	0.997960648657996	FALSE	1	No	FMNL3;FMNL3	12	50041367	Body;Body	PRPF40B
427	cg11159072	3.29044998192861	0.000359602200448649	0.000109286633264025	0.0011077105299011	0.997960648657996	FALSE	1	No	NA	13	112276127	NA	C13orf16
428	cg18830898	-3.29004419869544	-0.000391971018747037	0.000119138526741513	0.00110925819248545	0.997960648657996	FALSE	1	No	NA	20	55503225	NA	BMP7
429	cg04023204	3.28978530517849	0.00047301225823412	0.000143782105625417	0.0011102466650088	0.997960648657996	FALSE	1	No	PLA2G15	16	68281979	Body	PLA2G15
430	cg20738406	3.28972493056901	7.94035796469102e-05	2.4136844667185e-05	0.00111047729686455	0.997960648657996	FALSE	1	No	WDR93;PEX11A;PEX11A	15	90233884	TSS200;5'UTR;1stExon	PEX11A
431	cg13808420	3.2886252908768	0.000124660072736741	3.79064386211982e-05	0.00111468572997908	0.997960648657996	FALSE	1	No	METTL5;METTL5	2	170681271	5'UTR;1stExon	METTL5
433	cg09451320	3.28834189181733	0.000765458557372301	0.000232779492691152	0.00111577272527558	0.997960648657996	FALSE	1	No	NA	12	132639764	NA	NOC4L
434	cg26840970	-3.28735070629423	-0.00089960395434829	0.000273656215817142	0.00111958222886933	0.997960648657996	FALSE	1	No	ZNF19	16	71523432	TSS200	ZNF19
435	cg10539898	3.28710935014951	0.0001332737328051	4.05443563351606e-05	0.00112051167956047	0.997960648657996	FALSE	1	No	TNFRSF25;PLEKHG5;TNFRSF25;PLEKHG5;PLEKHG5;TNFRSF25;PLEKHG5;TNFRSF25;PLEKHG5;TNFRSF25;TNFRSF25	1	6526309	TSS200;3'UTR;TSS200;3'UTR;3'UTR;TSS200;3'UTR;TSS200;3'UTR;TSS200;TSS200	TNFRSF25
436	cg00080060	-3.28669467568518	-0.000713253313530607	0.000217012343375617	0.0011221102440921	0.997960648657996	FALSE	1	No	SDK1	7	3990670	Body	SDK1
437	cg08575950	3.28609539500824	0.00111761578298879	0.000340104485306942	0.00112442420565643	0.997960648657996	FALSE	1	No	MAP7D2;MAP7D2;MAP7D2;MAP7D2	X	20135450	TSS1500;TSS1500;TSS1500;TSS1500	MAP7D2
438	cg04295733	-3.28485618662758	-2.77503637744106e-05	8.44796916448896e-06	0.00112922313917254	0.997960648657996	FALSE	1	No	TADA1	1	166845736	TSS200	TADA1
440	cg23856090	-3.28368946998656	-0.000436168720049623	0.000132828857307085	0.0011337587197745	0.997960648657996	FALSE	1	No	KIF5C	2	149649821	Body	JA429504
442	cg26881527	-3.28340270203915	-0.000193610199698246	5.89663276996161e-05	0.00113487610975915	0.997960648657996	FALSE	1	No	TBX4	17	59539434	Body	TBX4
443	cg12982322	3.2815724113469	0.000655157724358557	0.000199647498892048	0.0011420319556491	0.997960648657996	FALSE	1	No	WT1;WT1;WT1;WT1	11	32449821	Body;Body;Body;Body	WT1
444	cg02726136	3.28102449101483	0.000353656525034502	0.000107788444128655	0.00114418228183017	0.997960648657996	FALSE	1	No	RNF213	17	78317113	Body	RNF213
445	cg10806197	-3.28065620382573	-0.00120612820901319	0.000367648462404156	0.0011456297455541	0.997960648657996	FALSE	1	No	NA	14	27429693	NA	MIR4307
446	cg19056004	3.28024433614847	0.000935332203641458	0.00028514101627554	0.00114725050563671	0.997960648657996	FALSE	1	No	LRRC23;ENO2;LRRC23;LRRC23	12	7023262	3'UTR;TSS1500;3'UTR;3'UTR	LRRC23
447	cg25385412	-3.2800260518794	-2.78656533174067e-05	8.4955585341891e-06	0.00114811034934868	0.997960648657996	FALSE	1	No	ELOVL1	1	43832951	5'UTR	ELOVL1
448	cg10978983	3.27894718088047	0.000215454554857249	6.57084554803334e-05	0.0011523689245848	0.997960648657996	FALSE	1	No	CHRNA10	11	3689006	Body	CHRNA10
449	cg17489622	3.27802086547195	0.000126896655419688	3.87113629313088e-05	0.00115603702114222	0.997960648657996	FALSE	1	No	C2CD2L	11	118977782	TSS1500	C2CD2L
450	cg13758913	3.27763572447148	0.000751782501699414	0.000229367313788551	0.00115756532078223	0.997960648657996	FALSE	1	No	LOC728606	18	24283684	TSS200	LOC728606
451	cg02485348	3.2769122486569	0.000295691870345752	9.02349064937418e-05	0.0011604412581528	0.997960648657996	FALSE	1	No	NA	1	244890214	NA	PPPDE1
452	cg22378817	3.27678518268331	0.000297797405415947	9.08809668054241e-05	0.00116094705095127	0.997960648657996	FALSE	1	No	HOXC4;HOXC5;HOXC6;HOXC6	12	54422488	5'UTR;Body;1stExon;5'UTR	HOXC6
453	cg09274418	3.27648741356295	0.000571873324000687	0.00017453853832413	0.00116213313848323	0.997960648657996	FALSE	1	No	CRYL1	13	21010337	Body	MIR4499
454	cg00393487	3.27637304217869	0.00111065781871197	0.000338990036974976	0.00116258900673968	0.997960648657996	FALSE	1	No	RTP1	3	186916546	Body	RTP1
455	cg17345261	-3.2760568422517	-0.000434109746580624	0.000132509833462551	0.00116385019924581	0.997960648657996	FALSE	1	No	MGAT3	22	39857219	5'UTR	MGAT3
456	cg26163284	3.27572049970447	0.000330820159862115	0.000100991571134338	0.00116519312639745	0.997960648657996	FALSE	1	No	NA	19	42787174	NA	CIC
457	cg11399546	-3.2741279464723	-0.000577725728868715	0.000176451787564131	0.00117157132420962	0.997960648657996	FALSE	1	No	NA	1	226730561	NA	AK055856
458	cg10730421	-3.27373443856523	-0.000278357639999456	8.50275565178252e-05	0.0011731523144518	0.997960648657996	FALSE	1	No	DGKG;DGKG;DGKG	3	186078847	5'UTR;5'UTR;5'UTR	DGKG
459	cg18261836	3.27355240963232	0.000523581596911699	0.000159942940082791	0.00117388431882115	0.997960648657996	FALSE	1	No	NPTN;NPTN;NPTN;NPTN	15	73915181	Body;Body;Body;Body	NPTN
460	cg20376953	3.27339498797727	0.00111968013074558	0.000342054696991354	0.00117451771024458	0.997960648657996	FALSE	1	No	NA	6	117187980	NA	RFX6
461	cg25410310	3.27311879397924	0.000530971529802495	0.00016222189392551	0.00117562975285285	0.997960648657996	FALSE	1	No	GRIN2D	19	48902803	Body	GRIN2D
462	cg27142680	3.27138676581785	0.0010498324112163	0.000320913571634456	0.00118262574589983	0.997960648657996	FALSE	1	No	PIP4K2B	17	36956789	TSS1500	PIP4K2B
463	cg09548780	3.27114001967803	0.000169544468893016	5.1830391812364e-05	0.00118362553941552	0.997960648657996	FALSE	1	No	TNS1	2	218770270	5'UTR	TNS1
464	cg18411055	-3.27097554843316	-0.000327447509806649	0.000100106987948442	0.00118429239800852	0.997960648657996	FALSE	1	No	FOXK1	7	4796655	Body	FOXK1
465	cg20225246	3.27055460073313	0.000548056669219113	0.00016757300706622	0.00118600074456044	0.997960648657996	FALSE	1	No	DOT1L	19	2200020	Body	DOT1L
466	cg12079282	3.27049487639727	0.000417164523697691	0.000127553945033919	0.00118624331107825	0.997960648657996	FALSE	1	No	NA	17	45604514	NA	NPEPPS
467	cg12598054	3.27038140235319	0.000511469593402971	0.000156394478342785	0.00118670430540442	0.997960648657996	FALSE	1	No	SORCS2;PSAPL1	4	7437156	Body;TSS1500	PSAPL1
468	cg01404122	-3.26985486637489	-0.000435507833599823	0.000133188735095955	0.00118884556231383	0.997960648657996	FALSE	1	No	NA	11	2243685	NA	ASCL2
469	cg12952341	-3.26902464042634	-3.63828019307199e-05	1.11295587927948e-05	0.00119222911689223	0.997960648657996	FALSE	1	No	HARS;HARS2	5	140070982	TSS200;TSS200	HARS
470	cg13417891	-3.26861097918581	-0.000210746304292507	6.44757989355475e-05	0.00119391831147232	0.997960648657996	FALSE	1	No	TADA2A;TADA2A	17	35836996	Body;Body	TADA2A
471	cg08173533	-3.2682615763194	-0.000477990722846341	0.000146252284795587	0.0011953468356724	0.997960648657996	FALSE	1	No	GSTCD;GSTCD	4	106756925	Body;Body	GSTCD
472	cg22868272	-3.26796955276833	-0.000204060645832203	6.24426398524249e-05	0.00119654198278765	0.997960648657996	FALSE	1	No	NA	8	65936215	NA	LINC00251
474	cg04234170	-3.26736450397235	-8.80391697375386e-05	2.69450101543625e-05	0.00119902175924085	0.997960648657996	FALSE	1	No	S100PBP;YARS;S100PBP	1	33282284	TSS1500;Body;TSS1500	S100PBP
475	cg00927429	3.26729462797143	0.000232590757206369	7.11875676026125e-05	0.00119930845117085	0.997960648657996	FALSE	1	No	FAM189A2	9	71940563	5'UTR	FAM189A2
476	cg07399532	3.26711646871243	0.000545381761271149	0.00016693061496093	0.00120003970278155	0.997960648657996	FALSE	1	No	MSRA;MSRA;MSRA	8	10001612	Body;Body;Body	MSRA
477	cg10006042	-3.26701846927964	-0.000446046866957221	0.000136530255690771	0.00120044211613712	0.997960648657996	FALSE	1	No	NA	16	23042421	NA	USP31
478	cg06107297	3.26329534007597	8.39405943754895e-05	2.57226470876323e-05	0.00121582340819213	0.997960648657996	FALSE	1	No	BET1	7	93633078	Body	BET1
479	cg15771336	3.26302209082789	0.000560910522067159	0.000171899088162424	0.00121695944978689	0.997960648657996	FALSE	1	No	LYPD6B	2	150071350	3'UTR	LYPD6B
480	cg05139924	3.26236259824277	9.57818775860918e-05	2.93596664079227e-05	0.00121970536743489	0.997960648657996	FALSE	1	No	LZTR1	22	21336424	TSS200	LZTR1
481	cg22940988	-3.2617493425913	-0.000162745091141512	4.98950330169205e-05	0.00122226392622409	0.997960648657996	FALSE	1	No	AAGAB	15	67538446	Body	AAGAB
482	cg01636747	-3.26098852691193	-0.000108579771713567	3.32965819466985e-05	0.00122544503974456	0.997960648657996	FALSE	1	No	NA	16	28957148	NA	NFATC2IP
484	cg04176452	3.25981886571458	0.000835585429303327	0.00025632879117661	0.00123035059813608	0.997960648657996	FALSE	1	No	TTC9	14	71131956	Body	TTC9
485	cg25932386	-3.25850007994002	-0.000246934104291099	7.57815246994391e-05	0.00123590343157651	0.997960648657996	FALSE	1	No	CEBPZ;C2orf56;C2orf56	2	37459326	TSS1500;Body;Body	C2orf56
486	cg10865238	-3.25815912454481	-0.000550115746823265	0.000168842504553893	0.00123734282394443	0.997960648657996	FALSE	1	No	GRIP1	12	67073062	TSS200	GRIP1
487	cg00217461	-3.25699764438211	-0.000185768240388765	5.70366517486407e-05	0.00124225786000495	0.997960648657996	FALSE	1	No	FAM36A	1	244997292	TSS1500	FAM36A
488	cg16673768	3.2567749607033	0.000282014969172814	8.65933239402924e-05	0.00124320225710091	0.997960648657996	FALSE	1	No	NA	2	219828170	NA	CDK5R2
489	cg17729891	-3.2567169483096	-0.00150558490617746	0.000462301431187913	0.0012434483958437	0.997960648657996	FALSE	1	No	SNAR-F	19	51107558	TSS1500	SNAR-F
490	cg01212267	3.25664745477092	0.000234419315991997	7.19817908593631e-05	0.00124374330704058	0.997960648657996	FALSE	1	No	NA	3	126108191	NA	BC033989
491	cg03190505	3.25544012137391	0.000205232756704612	6.30430138638201e-05	0.00124887725942819	0.997960648657996	FALSE	1	No	NA	2	137522287	NA	THSD7B
492	cg23596567	-3.25447935087665	-0.00100307468421502	0.00030821356538791	0.00125297678817389	0.997960648657996	FALSE	1	No	ZNF18	17	11901585	TSS1500	ZNF18
494	cg08248359	-3.2500780182913	-0.000375368739209318	0.000115495301065623	0.00127191695912978	0.997960648657996	FALSE	1	No	UBE2S	19	55912865	Body	UBE2S
500	cg06774595	3.24626984129669	0.000753934417867554	0.000232246379606694	0.00128851849815647	0.997960648657996	FALSE	1	No	GAA;GAA;GAA	17	78081580	Body;Body;Body	GAA
501	cg04847273	3.2455612342136	0.000885869551307082	0.000272948031905406	0.00129162971597747	0.997960648657996	FALSE	1	No	GABRD	1	1957620	Body	GABRD
502	cg01991180	-3.24515700835769	-0.000202582859975347	6.24262121843745e-05	0.00129340763278576	0.997960648657996	FALSE	1	No	ATM;NPAT	11	108092276	TSS1500;Body	NPAT
503	cg20342346	-3.24507148967157	-0.000178499358607899	5.50062946767206e-05	0.00129378406246475	0.997960648657996	FALSE	1	No	GINS1	20	25427961	3'UTR	GINS1
504	cg24545602	-3.24390346668608	-0.000218418010272362	6.73318464977302e-05	0.00129893555556865	0.997960648657996	FALSE	1	No	PRKCE	2	46344839	Body	PRKCE
505	cg23995786	-3.24381662586038	-2.92518577726119e-05	9.01772854217776e-06	0.00129931932014076	0.997960648657996	FALSE	1	No	NA	6	12008851	NA	HIVEP1
506	cg03113475	3.24356316656843	0.000315461678686928	9.72577571290755e-05	0.00130044000162827	0.997960648657996	FALSE	1	No	TNPO2;TNPO2;TNPO2;TNPO2	19	12833063	5'UTR;1stExon;5'UTR;5'UTR	TNPO2
507	cg17725129	3.24295881009284	0.00074414404149018	0.000229464536883488	0.00130311580740414	0.997960648657996	FALSE	1	No	FGF23	12	4482799	Body	FGF23
508	cg19802093	3.24246983348052	0.000302908599924792	9.34190957760262e-05	0.00130528450007823	0.997960648657996	FALSE	1	No	L3MBTL3;L3MBTL3	6	130386747	Body;Body	L3MBTL3
509	cg17580616	3.24208508337781	0.000768832861182486	0.00023714148191986	0.00130699328245753	0.997960648657996	FALSE	1	No	MADD;MADD;MADD;MADD;MADD;MADD;MADD;MADD;MADD;MADD	11	47350136	Body;Body;Body;Body;Body;Body;Body;Body;Body;Body	MADD
510	cg01838443	-3.24177712748703	-0.000855708622401026	0.00026396281692084	0.00130836249431734	0.997960648657996	FALSE	1	No	HSPA13	21	15752932	Body	HSPA13
511	cg18083008	-3.24170108246036	-0.000422800232756517	0.000130425422332778	0.00130870080503203	0.997960648657996	FALSE	1	No	LRRK1	15	101557551	Body	LRRK1
512	cg00990635	3.24035786151741	6.09136922902504e-05	1.87984460030367e-05	0.00131468993749047	0.997960648657996	FALSE	1	No	GMIP	19	19745667	Body	GMIP
513	cg25388168	-3.2373196279674	-3.31667780855905e-05	1.02451354506551e-05	0.00132833061346554	0.997960648657996	FALSE	1	No	HNRNPF;HNRNPF;HNRNPF;HNRNPF	10	43904408	TSS1500;5'UTR;TSS200;5'UTR	HNRNPF
514	cg26766403	3.23728636016498	0.000272802491277044	8.42688785996494e-05	0.00132848069844306	0.997960648657996	FALSE	1	No	NA	8	49701487	NA	EFCAB1
515	cg03836521	-3.2362959811281	-0.000382975499269257	0.00011833759999163	0.00133295591785814	0.997960648657996	FALSE	1	No	SNORA30;SRCAP	16	30721270	TSS1500;Body	SNORA30
516	cg21032013	3.23554243334778	0.000760996934627487	0.000235199182302206	0.00133637032487247	0.997960648657996	FALSE	1	No	BRD1	22	50217662	1stExon	BRD1
518	cg13906121	-3.23472931798712	-0.000190442325969912	5.88742696060946e-05	0.00134006373008867	0.997960648657996	FALSE	1	No	SIL1;SIL1	5	138534280	TSS1500;TSS1500	SIL1
519	cg18511546	3.23338443137614	0.00107848628038007	0.000333547186630407	0.00134619336365318	0.997960648657996	FALSE	1	No	HLA-C	6	31238388	Body	HLA-B
520	cg25787131	-3.23330342820791	-0.000897352689983663	0.000277534326705931	0.00134656338276032	0.997960648657996	FALSE	1	No	WIPI2;WIPI2;WIPI2;WIPI2;WIPI2	7	5265865	Body;Body;Body;Body;Body	WIPI2
521	cg06060135	3.23216125495546	0.000189649347106238	5.86757071032493e-05	0.00135179082645762	0.997960648657996	FALSE	1	No	IRX1	5	3596704	Body	IRX1
523	cg08820041	-3.23188546684295	-0.000174651018927276	5.40399778145242e-05	0.00135305585560301	0.997960648657996	FALSE	1	No	NA	12	40916109	NA	MUC19
525	cg07535751	-3.23167152415127	-2.68169014647123e-05	8.2981519824343e-06	0.00135403795773132	0.997960648657996	FALSE	1	No	SOCS7	17	36507871	TSS200	SOCS7
526	cg20426959	-3.23164704617651	-0.000682336825563374	0.000211142125304394	0.00135415036577035	0.997960648657996	FALSE	1	No	NA	5	134802501	NA	TIFAB
527	cg23793172	-3.23122899355497	-0.000543518076755685	0.000168207848419221	0.00135607148729858	0.997960648657996	FALSE	1	No	NUFIP2	17	27616918	Body	NUFIP2
528	cg13830636	-3.23062188055316	-0.000129942227256282	4.022204766162e-05	0.00135886591528588	0.997960648657996	FALSE	1	No	SEC24C;SEC24C	10	75503731	TSS1500;TSS1500	SEC24C
529	cg08827700	3.23060769649131	0.000557967059242514	0.000172712725178148	0.00135893126561886	0.997960648657996	FALSE	1	No	SLC22A18;SLC22A18;SLC22A18AS	11	2925969	Body;Body;TSS1500	SLC22A18AS
531	cg01985595	3.23007281144179	0.000818795178302994	0.000253491244965934	0.00136139777201883	0.997960648657996	FALSE	1	No	PDE7B	6	136479501	Body	PDE7B
532	cg18097503	-3.22863720080462	-0.000382536797648097	0.000118482435113107	0.00136803830118515	0.997960648657996	FALSE	1	No	NA	2	38442463	NA	CYP1B1-AS1
533	cg22571217	3.22838906747277	0.000123845073774817	3.8361260426323e-05	0.00136918909858184	0.997960648657996	FALSE	1	No	DAPK1	9	90112519	TSS1500	DAPK1
534	cg17740908	3.22835653385561	0.000790708925284987	0.000244926146475106	0.00136934005008842	0.997960648657996	FALSE	1	No	NA	1	38064123	NA	GNL2
535	cg16214267	3.22811598024308	0.00037247933348647	0.000115385982339588	0.00137045666433364	0.997960648657996	FALSE	1	No	MAST4;MAST4	5	66299592	Body;Body	MAST4
537	cg06754445	3.22749967374454	0.000196731577110324	6.09547938023728e-05	0.00137332131835709	0.997960648657996	FALSE	1	No	NA	16	10479875	NA	ATF7IP2
538	cg00403579	3.22726123984307	0.000511296900327373	0.000158430589384898	0.001374431070428	0.997960648657996	FALSE	1	No	DAB2IP;DAB2IP	9	124533992	Body;Body	DAB2IP
539	cg13231501	-3.22693932009936	-0.000864228095628711	0.000267816655319723	0.00137593071199822	0.997960648657996	FALSE	1	No	FAM178B	2	97653560	TSS1500	FAM178B
540	cg02895390	-3.22675377619824	-0.000232804659637869	7.21482566643678e-05	0.00137679574434596	0.997960648657996	FALSE	1	No	NA	19	53564251	NA	ZNF160
541	cg02470043	-3.22610930676247	-0.000455052758553228	0.000141053112366454	0.00137980426932255	0.997960648657996	FALSE	1	No	STARD10	11	72467029	Body	STARD10
542	cg09265397	-3.22556210636393	-0.000626265534050171	0.000194157022372804	0.00138236350077326	0.997960648657996	FALSE	1	No	NOTCH3	19	15288799	Body	NOTCH3
543	cg07845352	3.22517785673729	0.000958112118939867	0.000297072645757629	0.00138416324622945	0.997960648657996	FALSE	1	No	SLC35F1	6	118260820	Body	SLC35F1
544	cg22659426	3.2249006481927	7.54635151607888e-05	2.34002604709947e-05	0.00138546298107094	0.997960648657996	FALSE	1	No	CLN3;CLN3	16	28503060	Body;1stExon	CLN3
545	cg06419236	3.22470708387351	0.0006354354953861	0.000197052159733782	0.00138637120736242	0.997960648657996	FALSE	1	No	NA	2	240650018	NA	LOC150935
546	cg05306735	3.22337827133359	0.000131710704193942	4.08610758983152e-05	0.00139262105511423	0.997960648657996	FALSE	1	No	ZNF273;ZNF273	7	64363575	TSS200;TSS200	ZNF273
547	cg07011538	3.22312424868181	0.000526799215814321	0.000163443657510184	0.00139381877564063	0.997960648657996	FALSE	1	No	NA	2	47497026	NA	AX747384
548	cg17983814	3.22255735342106	0.000361723214267488	0.000112247254151577	0.00139649513669643	0.997960648657996	FALSE	1	No	INTS1	7	1535655	Body	INTS1
549	cg05916059	3.22243510368053	0.00055528239376609	0.000172317634304526	0.00139707291178319	0.997960648657996	FALSE	1	No	HS3ST4	16	26146070	Body	HS3ST4
550	cg24132676	3.22232721329419	8.60830202681861e-05	2.67145496314086e-05	0.00139758300581055	0.997960648657996	FALSE	1	No	SELT	3	150329716	Body	SELT
551	cg07015533	-3.22185120699448	-0.000722203785585119	0.000224158019469444	0.00139983557210481	0.997960648657996	FALSE	1	No	RYR1;RYR1	19	38976253	Body;Body	RYR1
552	cg14847818	-3.22115222249848	-0.000184441738437408	5.72595536308886e-05	0.00140314941544574	0.997960648657996	FALSE	1	No	ZBTB20;ZBTB20;ZBTB20;ZBTB20;ZBTB20;ZBTB20	3	114328840	5'UTR;5'UTR;5'UTR;5'UTR;5'UTR;5'UTR	ZBTB20
553	cg27443224	3.22055750780013	0.000610548688662857	0.000189578570537592	0.00140597464150959	0.997960648657996	FALSE	1	No	CCL21;CCL21	9	34710135	1stExon;5'UTR	CCL21
554	cg02709205	-3.22008975906843	-0.000119308520400467	3.70513027049851e-05	0.00140820040910023	0.997960648657996	FALSE	1	No	ISLR2;LOC283731;ISLR2;ISLR2;ISLR2;ISLR2	15	74421935	5'UTR;TSS1500;TSS1500;TSS1500;1stExon;TSS200	ISLR2
555	cg02470959	-3.21996412004039	-0.000341502615591014	0.000106057894703103	0.0014087988142241	0.997960648657996	FALSE	1	No	SFRS8	12	132196036	Body	SFSWAP
556	cg25386676	3.2185684487262	0.000117701065446167	3.65693839734087e-05	0.00141546210409451	0.997960648657996	FALSE	1	No	NA	5	172175721	NA	DUSP1
557	cg26012578	-3.21822801739209	-9.28378295293097e-05	2.88474990049155e-05	0.00141709183189779	0.997960648657996	FALSE	1	No	CLASP1;CLASP1;CLASP1	2	122125185	Body;Body;Body	CLASP1
558	cg17557984	-3.21819496204099	-0.000627614644878453	0.000195020703307676	0.00141725016844844	0.997960648657996	FALSE	1	No	NA	11	45837681	NA	SLC35C1
559	cg07348768	-3.21791759415966	-0.000574281960295763	0.00017846384921045	0.00141857941819003	0.997960648657996	FALSE	1	No	PRDM16;PRDM16	1	2999941	Body;Body	PRDM16
560	cg21200382	3.21767881690596	0.00249783267590534	0.000776284028965698	0.0014197246520327	0.997960648657996	FALSE	1	No	RAB19	7	140103764	TSS200	RAB19
561	cg27362167	3.21725209557243	0.000476803276825234	0.000148202025412124	0.00142177344406477	0.997960648657996	FALSE	1	No	DHX30;DHX30	3	47885047	Body;Body	DHX30
562	cg00118229	3.21720488356088	0.000595285802565333	0.00018503198400795	0.00142200028846366	0.997960648657996	FALSE	1	No	PDE9A;PDE9A;PDE9A;PDE9A;PDE9A;PDE9A;PDE9A;PDE9A;PDE9A;PDE9A;PDE9A;PDE9A;PDE9A;PDE9A;PDE9A;PDE9A;PDE9A;PDE9A;PDE9A;PDE9A	21	44088420	Body;Body;5'UTR;Body;Body;Body;5'UTR;5'UTR;Body;Body;5'UTR;5'UTR;5'UTR;Body;5'UTR;Body;Body;Body;Body;Body	PDE9A
563	cg21129864	3.21682404914025	0.000618772539328454	0.000192355108602794	0.00142383134871203	0.997960648657996	FALSE	1	No	ASAP2;ASAP2	2	9369739	Body;Body	ASAP2
564	cg21858764	3.21563892686192	0.000506804966594715	0.000157606304103706	0.00142954342150266	0.997960648657996	FALSE	1	No	SEMA4A	1	156123352	TSS200	SEMA4A
565	cg00341204	3.21513334470438	0.000312534601986646	9.72073530018339e-05	0.00143198668628722	0.997960648657996	FALSE	1	No	RGL3;RGL3	19	11520483	Body;Body	RGL3
566	cg24320165	-3.21363715026947	-0.000310055446604712	9.64811620312248e-05	0.00143923983343965	0.997960648657996	FALSE	1	No	NA	12	112559822	NA	TRAFD1
567	cg03155159	3.21314206100684	0.00102311270628253	0.000318415023941375	0.00144164737315672	0.997960648657996	FALSE	1	No	NA	16	59627519	NA	LOC644649
568	cg03577858	-3.21071323745689	-0.000971598847817988	0.000302611530822217	0.00145351246382757	0.997960648657996	FALSE	1	No	NA	4	1563632	NA	AX748388
569	cg25711575	3.21063209664712	0.000306906013872175	9.55905269223084e-05	0.00145391040249018	0.997960648657996	FALSE	1	No	PDE11A;PDE11A;PDE11A	2	178937477	5'UTR;1stExon;Body	PDE11A
570	cg19446018	3.21052719190834	8.81251627715206e-05	2.74488137006368e-05	0.00145442503602896	0.997960648657996	FALSE	1	No	NA	5	64399099	NA	ADAMTS6
571	cg10091662	-3.2105169456075	-5.75442995241988e-05	1.79236865897651e-05	0.00145447531057714	0.997960648657996	FALSE	1	No	BMI1	10	22609897	TSS200	BMI1
572	cg15212833	-3.20904732024667	-0.000344495271267702	0.000107351259389102	0.00146170286877014	0.997960648657996	FALSE	1	No	TNXB	6	32048463	Body	TNXB
573	cg16838967	-3.20830694874825	-0.00142340207224662	0.000443661437320382	0.0014653565667597	0.997960648657996	FALSE	1	No	PLD4	14	105398077	Body	PLD4
574	cg08842138	-3.20816487922486	-0.000270095357133405	8.41899862698652e-05	0.00146605863916475	0.997960648657996	FALSE	1	No	NA	17	7301657	NA	PLSCR3
576	cg16623157	-3.20733171956253	-0.00022512807664282	7.01917033619231e-05	0.00147018217937157	0.997960648657996	FALSE	1	No	KIAA0146	8	48385636	Body	KIAA0146
577	cg07605285	-3.20696746256692	-0.000628683274741166	0.000196036686395925	0.00147198835994686	0.997960648657996	FALSE	1	No	NA	10	26680729	NA	APBB1IP
578	cg14429204	-3.2068523889462	-0.000535356889707536	0.000166941544161145	0.00147255938317496	0.997960648657996	FALSE	1	No	NA	1	16553327	NA	RSG1
579	cg01286959	-3.20624616655524	-7.16734242597149e-05	2.23543110966804e-05	0.0014755709927295	0.997960648657996	FALSE	1	No	SFRS6	20	42086381	TSS200	SRSF6
580	cg15739913	-3.20563414288318	-0.000200598664337296	6.25769053473069e-05	0.00147861720451887	0.997960648657996	FALSE	1	No	ITPR1;ITPR1;ITPR1	3	4722338	Body;Body;Body	ITPR1
581	cg18276135	3.20473202402051	0.000368426663107812	0.000114963329334975	0.00148311791532713	0.997960648657996	FALSE	1	No	LOC653486;SCGB1C1	11	194498	3'UTR;3'UTR	SCGB1C1
582	cg06615610	3.20428911134886	0.000116076782222862	3.62254397743777e-05	0.0014853322641551	0.997960648657996	FALSE	1	No	TRAIP	3	49893745	Body	TRAIP
583	cg02981928	3.20368358197194	0.000234396153953374	7.31645769489812e-05	0.00148836456944311	0.997960648657996	FALSE	1	No	LUZP1;LUZP1	1	23495492	TSS200;TSS200	LUZP1
584	cg02991924	-3.20362842475895	-0.000481469063561522	0.000150288672631486	0.00148864106436556	0.997960648657996	FALSE	1	No	NA	1	228193237	NA	WNT3A
585	cg19267596	-3.20331405972081	-0.000340577231270539	0.000106320274853169	0.00149021783746312	0.997960648657996	FALSE	1	No	NA	19	15334821	NA	EPHX3
586	cg25266603	-3.20188981309666	-0.000405039442750765	0.000126500119115291	0.00149738087141172	0.997960648657996	FALSE	1	No	NA	3	8485664	NA	LOC100288428
588	cg21423404	3.20155814564054	0.00035595071113363	0.000111180461182102	0.00149905351076971	0.997960648657996	FALSE	1	No	KDM2B;KDM2B	12	121976833	Body;Body	KDM2B
589	cg23215333	-3.20143885468733	-5.87363134576953e-05	1.8346848440256e-05	0.00149965553225054	0.997960648657996	FALSE	1	No	PPIH	1	43123793	TSS1500	PPIH
590	cg10633906	3.20133696527356	0.000507168859930096	0.000158424078886915	0.00150016991115307	0.997960648657996	FALSE	1	No	TMEM184A	7	1595602	5'UTR	TMEM184A
592	cg02932364	3.20105126970362	0.000431293110846863	0.000134734833811892	0.00150161308865933	0.997960648657996	FALSE	1	No	NA	1	227981671	NA	SNAP47
595	cg23367392	-3.19964690223518	-0.000524415929353762	0.000163898062935451	0.00150872588272279	0.997960648657996	FALSE	1	No	GLI3	7	42267337	5'UTR	GLI3
596	cg21927426	3.19929146216086	0.000732371503622455	0.000228916781194983	0.0015105310413222	0.997960648657996	FALSE	1	No	NA	11	74854138	NA	SLCO2B1
597	cg06288355	-3.19923467017148	-0.000407823708976348	0.000127475396781221	0.001510819653531	0.997960648657996	FALSE	1	No	RAG1	11	36589379	TSS200	RAG1
598	cg02234314	-3.19903725073457	-0.000280108336489665	8.75601984394979e-05	0.00151182331988554	0.997960648657996	FALSE	1	No	ZNF628	19	55986224	TSS1500	ZNF628
599	cg15231749	3.19888511703714	0.000642767306665356	0.000200934789199525	0.00151259717765152	0.997960648657996	FALSE	1	No	RGL2;RGL2	6	33265133	Body;Body	RGL2
600	cg23798630	3.19887395872563	6.52016599780985e-05	2.03826911655105e-05	0.00151265395100807	0.997960648657996	FALSE	1	No	TROAP;TROAP	12	49716647	TSS1500;TSS1500	TROAP
601	cg16913233	3.1980028106647	0.000473223422430102	0.000147974673709478	0.00151709243324392	0.997960648657996	FALSE	1	No	NA	7	157073403	NA	UBE3C
603	cg11719362	3.19705778510649	0.000591562345311732	0.000185033360381388	0.00152192094501181	0.997960648657996	FALSE	1	No	NA	7	25900355	NA	MIR148A
604	cg02152982	-3.19678704661486	-6.86081472673517e-05	2.14615944906315e-05	0.00152330687386435	0.997960648657996	FALSE	1	No	KDM3A;KDM3A	2	86667766	TSS1500;TSS1500	KDM3A
605	cg22118297	3.19603668026764	0.000417405266437421	0.000130600899862785	0.00152715415622072	0.997960648657996	FALSE	1	No	ADAMTS9	3	64547310	Body	AK125532
606	cg16794633	3.19563737410229	0.000145485576851314	4.55263097216039e-05	0.001529205144058	0.997960648657996	FALSE	1	No	C3orf58	3	143690145	TSS1500	C3orf58
607	cg04706540	3.19544543492352	0.000879140649978453	0.000275123036172106	0.00153019192311342	0.997960648657996	FALSE	1	No	NA	22	49814760	NA	BC033837
608	cg04966779	-3.19447319238175	-0.000183549940564022	5.74585947384864e-05	0.0015351993783059	0.997960648657996	FALSE	1	No	LNX1;LNX1	4	54344840	Body;Body	LNX1
609	cg26534677	3.19437825191337	0.00132779560908087	0.000415666368967279	0.00153568917300628	0.997960648657996	FALSE	1	No	CCDC25	8	27630505	TSS1500	CCDC25
610	cg08214584	3.19424022614979	0.00030398079572235	9.51652894587569e-05	0.0015364015011805	0.997960648657996	FALSE	1	No	KCNJ2	17	68166140	5'UTR	KCNJ2
611	cg08643692	-3.19420680752464	-0.000265403754680282	8.30890955635891e-05	0.00153657401514664	0.997960648657996	FALSE	1	No	NA	17	43099350	NA	DCAKD
613	cg26291543	-3.1920891436964	-0.00051081313058262	0.000160024707201975	0.00154754246059558	0.997960648657996	FALSE	1	No	TFIP11;TFIP11	22	26895578	Body;Body	TFIP11
614	cg09807565	3.19110836445986	0.00030626580419277	9.59747426955869e-05	0.00155264691069037	0.997960648657996	FALSE	1	No	NMU	4	56502788	TSS1500	NMU
615	cg00337181	-3.19109417089098	-0.0017525180920742	0.000549190339809021	0.00155272089509079	0.997960648657996	FALSE	1	No	SCAND3	6	28548673	Body	SCAND3
616	cg16330786	3.19092803767153	0.000566345548330925	0.000177486155013448	0.0015535871119551	0.997960648657996	FALSE	1	No	TACR1;TACR1	2	75326898	Body;Body	TACR1
617	cg09154256	-3.19089034827873	-0.000561275897436073	0.000175899462586937	0.00155378368625182	0.997960648657996	FALSE	1	No	RAB1A;RAB1A	2	65352897	Body;Body	RAB1A
618	cg22094551	3.19044998077921	0.000333677841236549	0.000104586451204935	0.00155608219004076	0.997960648657996	FALSE	1	No	NA	19	6514198	NA	TUBB4A
619	cg19827023	-3.18881234287902	-0.000293395180107534	9.20076657263065e-05	0.00156465748629825	0.997960648657996	FALSE	1	No	NA	15	96957617	NA	NR2F2
620	cg01780754	3.18780228563432	0.000710222354547857	0.000222793727750445	0.00156996830296181	0.997960648657996	FALSE	1	No	PXMP3;PXMP3	8	77913262	TSS1500;TSS1500	PEX2
621	cg03722295	-3.18719171285187	-0.00108807252131633	0.000341389103431978	0.00157318673608498	0.997960648657996	FALSE	1	No	NA	19	10519375	NA	CDC37
622	cg03027750	-3.1867442943551	-0.000128709733605519	4.03890998827587e-05	0.00157554902814629	0.997960648657996	FALSE	1	No	MYCBP2	13	77899183	Body	MYCBP2
624	cg19540943	3.18520260978445	0.00072921877597202	0.000228939526086024	0.0015837140063682	0.997960648657996	FALSE	1	No	NA	12	10264389	NA	CLEC7A
625	cg01087463	3.18445268395759	0.000319605503779383	0.000100364343734629	0.00158769985005792	0.997960648657996	FALSE	1	No	BTD	3	15676638	Body	BTD
626	cg08298794	-3.18415968278099	-0.000685153552303019	0.000215175625772831	0.001589259665363	0.997960648657996	FALSE	1	No	NA	2	198243396	NA	SF3B1
627	cg07498421	-3.18409758684563	-0.000241183646398074	7.57463111038018e-05	0.0015895904200024	0.997960648657996	FALSE	1	No	CRADD;CRADD	12	94071223	5'UTR;1stExon	CRADD
628	cg05487507	3.18399881679762	0.00102541198643993	0.000322051622956085	0.00159011665083652	0.997960648657996	FALSE	1	No	LOC404266;LOC404266;LOC404266;HOXB5;LOC404266;LOC404266	17	46671861	Body;Body;Body;TSS1500;TSS1500;Body	HOXB5
629	cg11300341	3.1836307215993	0.000437426684343793	0.000137398688037553	0.00159207922176099	0.997960648657996	FALSE	1	No	RAI1	17	17689562	5'UTR	RAI1
630	cg27113480	3.18327734370103	6.6861540864043e-05	2.10039948282692e-05	0.001593965431744	0.997960648657996	FALSE	1	No	CD59;CD59;CD59;CD59	11	33757875	5'UTR;5'UTR;5'UTR;5'UTR	CD59
632	cg00574014	3.18209803708375	0.000102199355220855	3.21169725224794e-05	0.00160027513155127	0.997960648657996	FALSE	1	No	ZNF846	19	9879473	TSS200	ZNF846
633	cg17113878	-3.18150148748269	-0.000330148927622189	0.000103771420167845	0.00160347566792716	0.997960648657996	FALSE	1	No	VPS45	1	150042035	Body	VPS45
634	cg01417849	-3.18074440878433	-0.000822242517755101	0.00025850631552925	0.00160754597789838	0.997960648657996	FALSE	1	No	NA	6	33781855	NA	MLN
635	cg16084416	-3.18019986015872	-0.000260168133221608	8.18087367655638e-05	0.00161047955938573	0.997960648657996	FALSE	1	No	NPFFR2;NPFFR2;NPFFR2	4	73012174	Body;Body;Body	NPFFR2
636	cg11655490	3.17952365872688	0.000484967272090134	0.000152528279121006	0.00161412926765277	0.997960648657996	FALSE	1	No	ETV6	12	12038352	Body	ETV6
637	cg00920395	-3.17947705048828	-0.000303184385581194	9.53566831170031e-05	0.00161438111098941	0.997960648657996	FALSE	1	No	OR6K3	1	158689263	TSS1500	OR6K3
638	cg11959694	3.17806563043118	0.00166171442714039	0.000522869764308466	0.00162202481942199	0.997960648657996	FALSE	1	No	CNGA3;CNGA3	2	98962564	TSS200;TSS200	CNGA3
639	cg27364012	-3.17764402970039	-0.000868132706981823	0.000273200112683382	0.00162431452858487	0.997960648657996	FALSE	1	No	SESN1	6	109322605	Body	SESN1
640	cg00301372	3.17714649049693	0.000881333010143539	0.000277397662581713	0.00162702050269447	0.997960648657996	FALSE	1	No	NA	2	139654347	NA	LOC647012
642	cg17973694	-3.17689265758618	-0.000351797176722596	0.000110736249108868	0.00162840263251818	0.997960648657996	FALSE	1	No	TAP1	6	32818212	Body	TAP1
643	cg01341355	3.17677373905477	0.000494711542609097	0.00015572766059074	0.00162905052173136	0.997960648657996	FALSE	1	No	BAT1;SNORD117;BAT1	6	31505493	Body;TSS1500;Body	DDX39B
644	cg15889705	-3.1764263231496	-0.000668469212686817	0.000210446944043705	0.00163094467039262	0.997960648657996	FALSE	1	No	MTNR1A	4	187459476	Body	MTNR1A
645	cg11274527	3.17593898563185	0.000367047200258588	0.000115571237961161	0.00163360511792026	0.997960648657996	FALSE	1	No	CADPS;CADPS;CADPS	3	62384401	3'UTR;3'UTR;3'UTR	CADPS
647	cg21687563	-3.1757099856759	-0.000638370782354506	0.000201016712871732	0.00163485664752474	0.997960648657996	FALSE	1	No	TTC28	22	28838019	Body	Y_RNA
648	cg12989851	3.17541056609493	0.000337575956058026	0.000106309388670068	0.00163649437128264	0.997960648657996	FALSE	1	No	NA	3	147074517	NA	ZIC4
649	cg00737556	3.1752274550613	0.00113963216240226	0.000358913551401077	0.00163749667385432	0.997960648657996	FALSE	1	No	BATF	14	76013302	3'UTR	BATF
651	cg00006414	3.17421614779704	0.000155015232814374	4.88357520712498e-05	0.0016430425381686	0.997960648657996	FALSE	1	No	ZNF425;ZNF398	7	148822837	Body;TSS1500	ZNF425
652	cg00832644	3.17379101963961	0.000539505235668003	0.000169987636970901	0.00164537905934033	0.997960648657996	FALSE	1	No	C1orf111	1	162343785	3'UTR	C1orf111
653	cg10361922	-3.17349128406409	-0.000483600689513853	0.00015238759026763	0.00164702826358622	0.997960648657996	FALSE	1	No	VPS25	17	40925790	Body	VPS25
654	cg08542715	-3.17334084695039	-0.000556105231952786	0.000175242830434433	0.00164785657401907	0.997960648657996	FALSE	1	No	NA	17	34217960	NA	CCL5
656	cg01407254	3.17179629529407	0.000114349849712748	3.60520787171632e-05	0.00165638321240215	0.997960648657996	FALSE	1	No	DYSF;DYSF;DYSF;DYSF;DYSF;DYSF;DYSF;DYSF;DYSF;DYSF;DYSF;DYSF;DYSF;DYSF	2	71787808	Body;Body;Body;Body;Body;Body;Body;Body;Body;Body;Body;Body;Body;Body	DYSF
657	cg19714957	-3.17179096732504	-1.8942955623053e-05	5.97232157421418e-06	0.00165641269569901	0.997960648657996	FALSE	1	No	ZNF14	19	19843923	TSS200	ZNF14
658	cg00748589	3.17105891343982	0.000422430039045868	0.000133214188249702	0.00166046826546756	0.997960648657996	FALSE	1	No	NA	12	11653486	NA	LOC338817
659	cg11590700	3.17088167627614	0.000217599550390389	6.8624304722066e-05	0.00166145153620504	0.997960648657996	FALSE	1	No	MECOM;MECOM	3	169381241	5'UTR;1stExon	MECOM
660	cg16010717	-3.16997339963617	-0.000239932373441978	7.56890810091705e-05	0.00166649889520385	0.997960648657996	FALSE	1	No	SPTA1	1	158609685	Body	SPTA1
661	cg15057836	-3.16917547760022	-0.000719702201059858	0.000227094462312587	0.00167094469481437	0.997960648657996	FALSE	1	No	LOC440040	11	49802564	Body	LOC440040
663	cg07594933	3.16870606087502	0.000246728323188778	7.78640613704148e-05	0.00167356527247248	0.997960648657996	FALSE	1	No	CCDC77;CCDC77;CCDC77;CCDC77	12	515355	5'UTR;5'UTR;5'UTR;5'UTR	CCDC77
664	cg09559367	-3.16827375272425	-0.000396472081246695	0.000125138202122145	0.00167598204597351	0.997960648657996	FALSE	1	No	NA	5	167958233	NA	FBLL1
665	cg10935662	3.16735401920852	0.000616873523676698	0.000194759891043328	0.00168113445355176	0.997960648657996	FALSE	1	No	NA	3	72307754	NA	LOC201617
666	cg11809014	3.16582942430346	0.000446451680491828	0.0001410220263494	0.00168970758708664	0.997960648657996	FALSE	1	No	NA	17	39067081	NA	KRT23
667	cg26250585	3.1658136093844	0.000486120606227533	0.000153553135530951	0.00168979672918923	0.997960648657996	FALSE	1	No	MS4A6A;MS4A6A;MS4A6A	11	59950745	TSS200;TSS200;TSS200	MS4A6A
668	cg22310062	3.16549422617144	0.000113995215015728	3.60118221266197e-05	0.00169159788941853	0.997960648657996	FALSE	1	No	ESCO1	18	19181025	TSS1500	ESCO1
669	cg14343927	-3.16502654976568	-5.76873154995122e-05	1.82264870744237e-05	0.00169423854934825	0.997960648657996	FALSE	1	No	TMEM55B;TMEM55B	14	20929646	TSS200;TSS200	TMEM55B
671	cg05595154	3.16423606666558	0.000158542266156353	5.01044368422936e-05	0.00169871054685735	0.997960648657996	FALSE	1	No	NA	15	98835956	NA	FAM169B
672	cg23989004	3.16395834872062	0.000889404321151382	0.000281104939801442	0.00170028426689386	0.997960648657996	FALSE	1	No	ZNF709	19	12624770	TSS200	ZNF709
673	cg01296927	3.16336206890184	0.000627410149469232	0.000198336496361618	0.00170366770570645	0.997960648657996	FALSE	1	No	NA	2	82120996	NA	5S_rRNA
674	cg11810135	3.16294247886329	0.000492363403366516	0.000155666252755714	0.00170605229069525	0.997960648657996	FALSE	1	No	FCRL1;FCRL1;FCRL1	1	157771971	Body;Body;Body	FCRL1
675	cg14115785	-3.16239507281032	-0.000161949988656361	5.12111816922486e-05	0.00170916790662395	0.997960648657996	FALSE	1	No	IQGAP2	5	75737331	Body	IQGAP2
676	cg16104276	-3.16213905825621	-0.000599464038658131	0.00018957548280268	0.00171062684229853	0.997960648657996	FALSE	1	No	RNF220	1	44880317	Body	RNF220
677	cg18499083	-3.16210987961886	-0.000540407557695389	0.000170900942177419	0.00171079319396783	0.997960648657996	FALSE	1	No	C14orf159;C14orf159;C14orf159;C14orf159;C14orf159	14	91637035	Body;Body;Body;Body;Body	C14orf159
678	cg15481878	3.16113453218652	0.000944126645317343	0.000298667024672405	0.00171636239896185	0.997960648657996	FALSE	1	No	PAGE2	X	55115294	TSS1500	PAGE2
679	cg25714956	3.16094662271569	0.000781076436643199	0.000247102064625231	0.0017174372788374	0.997960648657996	FALSE	1	No	AUTS2;AUTS2	7	70096264	Body;Body	AUTS2
680	cg17330460	3.1604267381574	8.58358804442291e-05	2.71595855736474e-05	0.00172041436397953	0.997960648657996	FALSE	1	No	PUS3	11	125772649	5'UTR	PUS3
681	cg24569746	3.16024220053419	0.000281088196899676	8.89451437779557e-05	0.00172147225263224	0.997960648657996	FALSE	1	No	NHSL2;RGAG4	X	71352089	Body;TSS1500	RGAG4
682	cg05386977	-3.15997014844916	-0.000262172726311742	8.29668363925559e-05	0.00172303292662777	0.997960648657996	FALSE	1	No	SDK1;SDK1	7	4300182	Body;Body	SDK1
683	cg12360123	-3.15978420459951	-0.000425694806327523	0.000134722746479923	0.00172410037765435	0.997960648657996	FALSE	1	No	NA	10	79984532	NA	LOC100132987
684	cg15148088	3.1597227668124	0.000429280822653413	0.000135860280896251	0.00172445320885415	0.997960648657996	FALSE	1	No	RERE;RERE	1	8518145	Body;Body	RERE
685	cg23695880	3.15924183887486	0.000724355965454046	0.000229281581593646	0.00172721743647336	0.997960648657996	FALSE	1	No	KCNH4	17	40333758	TSS1500	KCNH4
686	cg11166365	3.15908121066422	0.000773364048559457	0.000244806637432677	0.0017281415900703	0.997960648657996	FALSE	1	No	TCHH	1	152087315	TSS1500	TCHH
687	cg01373151	3.15842480395977	0.000248082953782318	7.85464176545511e-05	0.00173192289015724	0.997960648657996	FALSE	1	No	BRUNOL6	15	72613029	TSS1500	CELF6
688	cg05822658	3.15819472585211	0.000539720195019637	0.000170895160644034	0.00173325008726199	0.997960648657996	FALSE	1	No	NA	10	131151594	NA	MGMT
690	cg00128100	-3.15650842071949	-0.000305858760395958	9.6897812275198e-05	0.00174300618936592	0.997960648657996	FALSE	1	No	KIAA1949;NRM;KIAA1949	6	30656094	TSS1500;3'UTR;TSS1500	NRM
691	cg06136185	3.1560023410114	0.000587761194408368	0.000186235981757862	0.00174594398890819	0.997960648657996	FALSE	1	No	LOC388428;AATK	17	79139087	TSS1500;Body	AATK-AS1
694	cg13441107	3.15499659864333	0.000933588200772131	0.000295907831144281	0.00175179591710626	0.997960648657996	FALSE	1	No	EXOSC3;EXOSC3	9	37780478	3'UTR;3'UTR	EXOSC3
696	cg07053777	3.15334629287021	0.00035705681058142	0.000113231081340078	0.00176143751130315	0.997960648657996	FALSE	1	No	NA	8	107890251	NA	ABRA
697	cg23662142	-3.15248875403514	-0.000809987826122249	0.000256935992264993	0.00176646684355668	0.997960648657996	FALSE	1	No	NA	20	55199914	NA	TFAP2C
698	cg05616095	-3.1524651433468	-0.000722173972112691	0.000229082302031736	0.00176660550398254	0.997960648657996	FALSE	1	No	NA	16	88144249	NA	AK126852
699	cg00009349	-3.15232826036819	-0.000490875018875978	0.00015571824325765	0.00176740958595272	0.997960648657996	FALSE	1	No	NA	14	22674549	NA	V alpha immunoglobulin
700	cg17984537	-3.15229784041971	-0.000258278438062571	8.19333867348598e-05	0.00176758832559244	0.997960648657996	FALSE	1	No	PON2;PON2	7	95064474	TSS200;TSS200	PON2
701	cg05399244	-3.15121403100169	-0.000907917704873711	0.000288116800681135	0.00177396740806181	0.997960648657996	FALSE	1	No	RPH3AL	17	179611	5'UTR	LOC100506388
702	cg08415137	-3.15095342163427	-0.00053535184191023	0.000169901540985828	0.00177550446916376	0.997960648657996	FALSE	1	No	NA	5	86176688	NA	BC041393
703	cg22312127	-3.1500250876545	-1.76534559210986e-05	5.60422708704306e-06	0.00178098973521964	0.997960648657996	FALSE	1	No	NOC4L;DDX51	12	132628967	TSS200;TSS200	NOC4L
704	cg09074817	-3.15000566282296	-0.000226844159289629	7.20138893611818e-05	0.00178110467807716	0.997960648657996	FALSE	1	No	ZNF292	6	87866051	Body	ZNF292
705	cg22496450	3.14952020873182	0.000637118308446929	0.000202290592287855	0.0017839794887684	0.997960648657996	FALSE	1	No	NA	13	61191016	NA	DD413682
706	cg18143693	3.14898055492544	2.16808189507688e-05	6.88502789160034e-06	0.00178718029311913	0.997960648657996	FALSE	1	No	PLEKHH1	14	67999927	TSS200	PLEKHH1
707	cg07549278	3.14872506199195	0.00023990029661037	7.61896614938504e-05	0.00178869752615488	0.997960648657996	FALSE	1	No	CACNA1H;CACNA1H	16	1204244	Body;Body	CACNA1H
708	cg12637920	3.14828328300423	0.000188578421024607	5.98988096282929e-05	0.00179132381680407	0.997960648657996	FALSE	1	No	CT62	15	71408366	TSS1500	CT62
709	cg05284742	-3.14815938183914	-0.000597400319570146	0.000189761777315463	0.00179206102430553	0.997960648657996	FALSE	1	No	ITPK1;ITPK1;ITPK1	14	93552128	Body;Body;Body	ITPK1-AS1
710	cg04203853	3.14744404323041	0.000631608856805288	0.00020067357771261	0.00179632274355938	0.997960648657996	FALSE	1	No	NA	14	75770221	NA	LOC731223
711	cg24165921	3.14648549272762	0.000654162588580836	0.000207902623448537	0.00180204809889066	0.997960648657996	FALSE	1	No	NA	12	79941506	NA	PAWR
712	cg17505428	-3.14646212412788	-0.000155788129795032	4.95121579886212e-05	0.00180218788804352	0.997960648657996	FALSE	1	No	ARHGAP21	10	25011809	5'UTR	ARHGAP21
713	cg13502474	-3.14498505478183	-0.000986251213785009	0.000313594880931295	0.00181104394446209	0.997960648657996	FALSE	1	No	NA	2	88583557	NA	THNSL2
714	cg16842643	-3.14497718410997	-0.000307789845930986	9.78671156935882e-05	0.00181109124202902	0.997960648657996	FALSE	1	No	CLCN3;CLCN3	4	170581385	Body;Body	CLCN3
715	cg04943625	3.14492990702811	0.000456787257453754	0.000145245608314815	0.00181137537022831	0.997960648657996	FALSE	1	No	EGR2	10	64578131	5'UTR	EGR2
716	cg18780730	-3.14416373924404	-2.7070428547173e-05	8.60973880249685e-06	0.00181598566495893	0.997960648657996	FALSE	1	No	LOC400657	18	72265262	TSS200	ZNF407
718	cg21844184	3.14332767212409	0.000582093709636935	0.000185183910286893	0.00182102892599977	0.997960648657996	FALSE	1	No	NA	4	69859705	NA	UGT2B10
719	cg23655719	-3.14278563017284	-0.000146620662066109	4.66530903853105e-05	0.00182430549544449	0.997960648657996	FALSE	1	No	CCL19	9	34692578	TSS1500	CCL19
721	cg00773359	-3.14164471424246	-0.000770107936474895	0.000245128907474374	0.00183121996601435	0.997960648657996	FALSE	1	No	HEATR2	7	805214	Body	HEATR2
722	cg02369904	-3.14117021789089	-0.00104066800834394	0.000331299463625594	0.00183410274598267	0.997960648657996	FALSE	1	No	MAGEB6	X	26212857	Body	MAGEB6
723	cg03776432	3.14036582768003	0.000287525613581441	9.1557999723189e-05	0.00183899935171814	0.997960648657996	FALSE	1	No	NA	8	143532082	NA	BAI1
724	cg04342202	3.14012958725981	0.00132168992485969	0.000420902987641679	0.00184043972062985	0.997960648657996	FALSE	1	No	MAD1L1;MAD1L1;MAD1L1	7	1961968	Body;Body;Body	MAD1L1
725	cg22992266	-3.13991016388689	-0.000596998506665803	0.000190132352680683	0.00184177848784784	0.997960648657996	FALSE	1	No	PDE6B;PDE6B	4	621306	Body;Body	PDE6B
726	cg02411088	-3.13977706251706	-0.000465726476002893	0.000148331065145604	0.00184259101678236	0.997960648657996	FALSE	1	No	NA	17	48258561	NA	BC033456
727	cg12303341	-3.13964317242196	-0.000151049496071432	4.81104022897324e-05	0.00184340869433734	0.997960648657996	FALSE	1	No	NA	4	57410776	NA	ARL9
728	cg09063835	3.13960891803207	0.00136124425885975	0.0004335712804998	0.00184361794243887	0.997960648657996	FALSE	1	No	PHACTR3	20	58181392	Body	PHACTR3
729	cg16212754	3.1395172506488	0.000414889909419199	0.000132150861516515	0.00184417801429346	0.997960648657996	FALSE	1	No	NA	14	56777251	NA	PELI2
730	cg26452915	3.13911726410427	0.000593811422704164	0.000189165097301201	0.00184662370091178	0.997960648657996	FALSE	1	No	GNAS;GNAS;GNAS;GNAS;GNAS;GNAS;GNAS;GNAS	20	57486076	3'UTR;3'UTR;3'UTR;3'UTR;3'UTR;Body;3'UTR;3'UTR	GNAS
731	cg17285448	3.13904565883278	0.000964409697713856	0.000307230222981994	0.00184706184155357	0.997960648657996	FALSE	1	No	NA	7	27173480	NA	HOXA4
732	cg23308293	3.13857596328111	1.71531359769361e-05	5.46526073531895e-06	0.0018499382094139	0.997960648657996	FALSE	1	No	XRRA1;XRRA1;SPCS2	11	74660156	1stExon;5'UTR;TSS200	XRRA1
733	cg16801887	-3.1382504081917	-9.19427733167337e-05	2.92974623939306e-05	0.0018519343007741	0.997960648657996	FALSE	1	No	NA	16	86541480	NA	LOC400550
734	cg10840144	-3.13777335585398	-0.000484360595077054	0.00015436442985068	0.00185486286502051	0.997960648657996	FALSE	1	No	NA	6	145472100	NA	TRNA_Gln
735	cg19706026	-3.13744788915195	-0.000285334712616877	9.09448452047448e-05	0.00185686331608769	0.997960648657996	FALSE	1	No	ZNF638;ZNF638	2	71576391	Body;Body	ZNF638
736	cg10694252	-3.13693848567891	-0.00139759028393839	0.000445526837812989	0.00185999831474544	0.997960648657996	FALSE	1	No	FRMPD4	X	12601729	Body	Mir_548
737	cg07571531	-3.13693762692296	-0.00137665219752014	0.000438852269712006	0.00186000360386982	0.997960648657996	FALSE	1	No	TCF21	6	134216081	3'UTR	AX747860
738	cg20854551	3.13654006290727	0.000199219977104381	6.35158401004845e-05	0.00186245371331317	0.997960648657996	FALSE	1	No	NA	18	61603789	NA	SERPINB10
739	cg10291141	3.13651382656388	0.000280075423575195	8.92951343632441e-05	0.0018626155074911	0.997960648657996	FALSE	1	No	NHLRC1	6	18123024	TSS200	NHLRC1
741	cg22922815	-3.13512854154244	-0.000381840379251474	0.000121794170220406	0.00187117672300766	0.997960648657996	FALSE	1	No	LSM6	4	147106103	Body	LSM6
742	cg03478199	3.1348850362543	0.00069821989396076	0.000222725837115553	0.00187268535986266	0.997960648657996	FALSE	1	No	GRM1;GRM1;GRM1;GRM1	6	146348913	5'UTR;1stExon;5'UTR;1stExon	GRM1
743	cg15707833	-3.13474096359201	-0.000736185649697585	0.000234847363226469	0.00187357849035449	0.997960648657996	FALSE	1	No	NA	8	131455276	NA	ASAP1
744	cg00300822	3.13341557502006	0.000128672851453669	4.10647258153255e-05	0.00188181325456435	0.997960648657996	FALSE	1	No	ALDOA;ALDOA;ALDOA	16	30075511	TSS200;TSS1500;5'UTR	ALDOA
745	cg21116660	-3.13326212037803	-0.00128038372148807	0.000408642390038401	0.00188276883679371	0.997960648657996	FALSE	1	No	NA	6	28839951	NA	TRNA_Ala
746	cg19125277	-3.13305902987267	-0.000307473754263189	9.81385129777415e-05	0.00188403419645289	0.997960648657996	FALSE	1	No	LOC641518;LOC641518	4	109097522	Body;Body	LOC641518
747	cg24368899	-3.13290554062351	-0.00039165174039518	0.000125012304174748	0.00188499103499566	0.997960648657996	FALSE	1	No	EPHB2;EPHB2	1	23191470	Body;Body	MIR4253
748	cg16804882	3.13228973169039	0.000364052949460635	0.000116225822208397	0.00188883444377982	0.997960648657996	FALSE	1	No	PDE7B	6	136501885	Body	PDE7B
749	cg22319160	3.13175369897929	0.000397695355881656	0.000126988069339959	0.00189218583500029	0.997960648657996	FALSE	1	No	NA	18	71983400	NA	C18orf63
750	cg22050950	-3.13162274287554	-0.000691121796093709	0.000220691268661277	0.00189300543405896	0.997960648657996	FALSE	1	No	ANKRD53;ANKRD53	2	71212504	3'UTR;3'UTR	ANKRD53
752	cg15419852	3.13134779209197	9.47877021825657e-05	3.02705762745187e-05	0.00189472730099729	0.997960648657996	FALSE	1	No	ZFP36	19	39897474	TSS200	ZFP36
753	cg24454695	-3.13129588936881	-0.000491903079096124	0.000157092493483674	0.00189505250155793	0.997960648657996	FALSE	1	No	GNG4;GNG4;GNG4	1	235814326	TSS1500;TSS1500;TSS1500	GNG4
754	cg03429475	-3.13091482956394	-7.02228689699957e-05	2.24288659362146e-05	0.00189744163884624	0.997960648657996	FALSE	1	No	ZNF668;ZNF646	16	31085693	TSS200;TSS200	ZNF646
755	cg10591516	-3.13072639134924	-0.000189810344845743	6.0628212471784e-05	0.00189862411978459	0.997960648657996	FALSE	1	No	NA	12	125405786	NA	TRNA_Ala
756	cg16182302	3.13058172950727	0.000481085796291005	0.00015367297130643	0.00189953235801061	0.997960648657996	FALSE	1	No	VOPP1	7	55553545	Body	VOPP1
757	cg21579828	3.13007014297372	9.64116726182509e-05	3.08017610514808e-05	0.0019027474954589	0.997960648657996	FALSE	1	No	ACVR2A	2	148601738	TSS1500	ACVR2A
759	cg23980740	3.12917406249367	0.000225223403802553	7.19753517396442e-05	0.00190839114006861	0.997960648657996	FALSE	1	No	ZIC4;ZIC4;ZIC4;ZIC4;ZIC4	3	147107900	Body;Body;Body;Body;Body	ZIC4
760	cg11034619	-3.12916149138732	-0.000489884960928118	0.000156554707156046	0.00190847042444219	0.997960648657996	FALSE	1	No	FRMPD2;FRMPD2;FRMPD2	10	49482767	5'UTR;TSS200;1stExon	FRMPD2
761	cg11181693	3.12838831011967	0.00191806812951895	0.000613117023649016	0.00191335262548783	0.997960648657996	FALSE	1	No	NA	6	169825345	NA	WDR27
762	cg00771316	3.12824547827898	0.000630751011294379	0.00020163091920823	0.00191425578732744	0.997960648657996	FALSE	1	No	NA	2	105849570	NA	GPR45
763	cg10415171	-3.1269640035033	-0.000458491810017098	0.000146625228017792	0.0019223764864394	0.997960648657996	FALSE	1	No	NA	14	77413900	NA	IRF2BPL
764	cg08461397	-3.12669036400436	-6.11779292258028e-05	1.95663535891197e-05	0.00192411465065837	0.997960648657996	FALSE	1	No	SNTB2	16	69220726	TSS1500	SNTB2
765	cg23149492	-3.12640602352766	-4.58107434408473e-05	1.46528451826475e-05	0.00192592232344701	0.997960648657996	FALSE	1	No	RBM39;RBM39	20	34330278	TSS200;TSS200	RBM39
766	cg05029983	-3.12635570059742	-0.000563082912039278	0.000180108396473145	0.00192624241072542	0.997960648657996	FALSE	1	No	NAT8L	4	2068254	3'UTR	NAT8L
767	cg00556100	3.12613948085861	0.000600317187200647	0.000192031478722046	0.001927618270394	0.997960648657996	FALSE	1	No	NA	1	110407766	NA	CSF1
768	cg14825312	-3.12596237962676	-0.000302373411529506	9.67297026669941e-05	0.00192874588457189	0.997960648657996	FALSE	1	No	DKC1;DKC1;SNORA56	X	154002826	Body;Body;TSS1500	SNORA56
769	cg25007572	3.12518769241162	4.62331527956219e-05	1.47937203605026e-05	0.00193368551979838	0.997960648657996	FALSE	1	No	TMEM223	11	62559380	1stExon	TMEM223
770	cg24374538	-3.12483271599957	-0.000478581822197188	0.000153154381591944	0.00193595285062037	0.997960648657996	FALSE	1	No	RPS9	19	54704434	TSS1500	RPS9
771	cg11504897	3.12385937434153	0.000114341930010075	3.66027776247697e-05	0.00194218243402369	0.997960648657996	FALSE	1	No	NRN1;NRN1	6	6007412	5'UTR;1stExon	NRN1
772	cg26466773	-3.12318634096342	-0.000573082428871204	0.000183492871160042	0.00194650078983531	0.997960648657996	FALSE	1	No	TAF1C;TAF1C	16	84211947	3'UTR;3'UTR	DNAAF1
774	cg00256060	3.12111631475906	0.000110731965242589	3.54783205992556e-05	0.00195983817570191	0.997960648657996	FALSE	1	No	CUTA;CUTA;CUTA;CUTA;CUTA	6	33385365	Body;Body;Body;1stExon;Body	CUTA
775	cg07830126	3.12066692155072	0.000340547216708721	0.000109126422418544	0.0019627447725927	0.997960648657996	FALSE	1	No	MEGF6;MIR551A	1	3477690	Body;TSS1500	MIR551A
777	cg08102414	3.1203928301988	0.00115109276108406	0.000368893541205428	0.00196451949874373	0.997960648657996	FALSE	1	No	NA	4	1570791	NA	AX748388
778	cg03411938	-3.12032484738624	-0.00086521889735563	0.000277284878874194	0.00196495991262123	0.997960648657996	FALSE	1	No	KCNQ1;KCNQ1OT1;KCNQ1	11	2700003	Body;Body;Body	KCNQ1OT1
779	cg06822995	3.12013979216659	0.000578442940424418	0.000185390071905321	0.00196615921936902	0.997960648657996	FALSE	1	No	CAMK4	5	110559431	TSS1500	CAMK4
781	cg15611624	3.11993223979755	0.000344115919669393	0.000110295959405747	0.00196750512880391	0.997960648657996	FALSE	1	No	NIPAL4	5	156886970	TSS200	NIPAL4
782	cg05929572	-3.11988987439707	-0.00015807779395473	5.06677480035347e-05	0.00196777995899695	0.997960648657996	FALSE	1	No	STT3A	11	125472813	Body	STT3A
783	cg06422910	-3.11987600266882	-0.000128435142810228	4.11667459541216e-05	0.00196786995450315	0.997960648657996	FALSE	1	No	COPG2	7	130352926	Body	TSGA13
784	cg22143387	3.11962375437144	0.000540223925219108	0.000173169576767746	0.00196950712603171	0.997960648657996	FALSE	1	No	LMAN2	5	176759081	3'UTR	LMAN2
786	cg14218108	-3.11903876701933	-0.000641428281849292	0.000205649345763748	0.00197330871457637	0.997960648657996	FALSE	1	No	CLNK	4	10658271	Body	CLNK
788	cg23690380	-3.11739560617912	-0.000121987136527972	3.91311055568873e-05	0.00198402315528229	0.997960648657996	FALSE	1	No	PRMT5;PRMT5;PRMT5;PRMT5	14	23398654	1stExon;5'UTR;1stExon;5'UTR	PRMT5
789	cg03560963	-3.11716459977051	-1.75720863536312e-05	5.63720194786147e-06	0.00198553375538989	0.997960648657996	FALSE	1	No	CTSA;CTSA;CTSA;NEURL2;CTSA;CTSA;CTSA	20	44519939	5'UTR;5'UTR;1stExon;TSS200;1stExon;5'UTR;1stExon	NEURL2
790	cg15226102	3.11697992379891	0.000912060140425846	0.000292610206906384	0.00198674215357661	0.997960648657996	FALSE	1	No	NA	11	69469719	NA	CCND1
791	cg26213496	-3.11659780011467	-1.46942974051737e-05	4.71485201094379e-06	0.00198924467318991	0.997960648657996	FALSE	1	No	EIF4A3	17	78121307	TSS1500	EIF4A3
792	cg03591104	-3.11651087324833	-0.000732895407993074	0.000235165362099051	0.00198981436094443	0.997960648657996	FALSE	1	No	NA	6	33878085	NA	DQ589313
793	cg17753162	-3.11648397963738	-0.000565617142993197	0.000181492074622828	0.00198999064256766	0.997960648657996	FALSE	1	No	NA	1	29828926	NA	PTPRU
794	cg11748904	3.11589273620131	0.000768642406251649	0.000246684488628683	0.00199386975118381	0.997960648657996	FALSE	1	No	C20orf117;C20orf117	20	35422334	Body;Body	KIAA0889
795	cg24792209	-3.11548036852771	-5.44529141038592e-05	1.74781759673203e-05	0.00199657939338153	0.997960648657996	FALSE	1	No	TANC2	17	61503104	3'UTR	TANC2
796	cg12792075	-3.11530523393498	-0.00139307408843705	0.000447170978067354	0.00199773121860916	0.997960648657996	FALSE	1	No	FAM66A	8	12244565	Body	FAM66A
797	cg02366100	3.1151989073946	0.000208874618429625	6.70501706757201e-05	0.0019984308058546	0.997960648657996	FALSE	1	No	NA	16	85295997	NA	LINC00311
798	cg12551739	-3.11447310478617	-0.000301616051464073	9.68433636497179e-05	0.00200321234082616	0.997960648657996	FALSE	1	No	NA	5	124489922	NA	ZNF608
799	cg21475816	-3.11431883250709	-7.56070622305565e-05	2.42772388752796e-05	0.002004230033614	0.997960648657996	FALSE	1	No	NA	2	73404801	NA	NOTO
800	cg11692073	-3.11427274202455	-0.00040064470404796	0.000128647917904424	0.00200453417260658	0.997960648657996	FALSE	1	No	KCTD18	2	201354980	Body	KCTD18
802	cg21160357	-3.11404532462075	-0.00078753114111747	0.000252896492832319	0.00200603546333683	0.997960648657996	FALSE	1	No	TNS3	7	47522272	5'UTR	TNS3
803	cg03348397	-3.11371446117766	-0.000569085349469316	0.000182767352807964	0.00200822150180751	0.997960648657996	FALSE	1	No	RGS20	8	54789648	Body	RGS20
804	cg27517897	-3.11359556619856	-0.000365915090355969	0.000117521714871505	0.00200900758566817	0.997960648657996	FALSE	1	No	ERCC2;ERCC2	19	45874080	TSS1500;TSS1500	ERCC2
805	cg15556905	-3.1114788428406	-5.24058623790081e-05	1.684275067452e-05	0.00202305003849663	0.997960648657996	FALSE	1	No	CDV3;CDV3;CDV3	3	133293499	Body;Body;5'UTR	CDV3
806	cg20150982	-3.11144132720948	-0.000406400731611293	0.000130614943003208	0.00202329973313048	0.997960648657996	FALSE	1	No	NA	11	122311658	NA	U4atac
808	cg23935522	3.11106594425565	0.000833592988605647	0.000267944493476525	0.0020257997526346	0.997960648657996	FALSE	1	No	ZDHHC17	12	77162317	Body	ZDHHC17
809	cg13564702	3.11105926349541	0.000395182620227783	0.000127025101985289	0.00202584427172398	0.997960648657996	FALSE	1	No	PNLDC1	6	160220519	TSS1500	PNLDC1
810	cg00102726	3.11054039325637	0.000475164113939614	0.000152759345279607	0.00202930466290546	0.997960648657996	FALSE	1	No	COL18A1;COL18A1;COL18A1	21	46897181	Body;Body;Body	SLC19A1
811	cg24744697	-3.11031385056924	-0.00039996674830337	0.000128593694244126	0.00203081720392925	0.997960648657996	FALSE	1	No	ARFIP2;FXC1	11	6503801	TSS1500;3'UTR	ARFIP2
812	cg06547490	-3.1100619553739	-0.000792066260363184	0.000254678611464497	0.00203250023421743	0.997960648657996	FALSE	1	No	PWWP2B;PWWP2B	10	134222053	3'UTR;Body	PWWP2B
814	cg25601661	-3.10937330229789	-0.000254377888820538	8.18100189618749e-05	0.00203710801330073	0.997960648657996	FALSE	1	No	ATG16L2	11	72525334	TSS200	ATG16L2
815	cg21219252	-3.1092364334261	-0.00038887865191007	0.000125072074844292	0.00203802494934283	0.997960648657996	FALSE	1	No	NA	9	135901963	NA	GTF3C5
816	cg22240717	3.10921664037083	0.00135519944435562	0.000435865235879476	0.00203815758194223	0.997960648657996	FALSE	1	No	NA	21	44573947	NA	CRYAA
817	cg27070244	-3.10911553410663	-2.22929738172516e-05	7.17019794623271e-06	0.00203883521574807	0.997960648657996	FALSE	1	No	MXD4	4	2263832	TSS200	MXD4
819	cg06153448	-3.10880947814211	-0.00243083059896025	0.000781916877200519	0.00204088772807058	0.997960648657996	FALSE	1	No	NA	2	9324127	NA	ASAP2
820	cg03680996	-3.10872528685437	-0.000350079573884336	0.00011261193627005	0.00204145267653454	0.997960648657996	FALSE	1	No	TMEM14C;TMEM14C	6	10725534	Body;Body	TMEM14C
821	cg19244965	3.10814679589869	0.000346668795630299	0.000111535528530294	0.00204533842143949	0.997960648657996	FALSE	1	No	ATCAY	19	3924593	3'UTR	ATCAY
822	cg26532664	3.10803116029424	0.000600288080774498	0.000193140946732873	0.00204611596703228	0.997960648657996	FALSE	1	No	NA	1	2739523	NA	TTC34
826	cg14581628	-3.10740279097337	-0.000816706466545042	0.000262826070993266	0.00205034595081459	0.997960648657996	FALSE	1	No	DBH	9	136503185	Body	DBH
827	cg16762595	3.10702918580311	0.0010373750530416	0.000333880047790236	0.0020528647616255	0.997960648657996	FALSE	1	No	NA	2	8285209	NA	LINC00299
828	cg25211525	3.10635139552741	0.000242604354475892	7.80994561095692e-05	0.00205744164059063	0.997960648657996	FALSE	1	No	C6orf145	6	3751739	1stExon	PXDC1
829	cg02521996	-3.10631642771799	-5.44689765523751e-05	1.75349092147672e-05	0.00205767802078418	0.997960648657996	FALSE	1	No	MAPK3;MAPK3;MAPK3	16	30134825	TSS200;TSS200;TSS200	MAPK3
830	cg19735903	-3.10614381058453	-0.000235536520454992	7.5829238701819e-05	0.00205884526851326	0.997960648657996	FALSE	1	No	NA	13	31552275	NA	C13orf26
831	cg16312002	-3.10598730866668	-0.000614212611559921	0.000197751165900155	0.0020599040715284	0.997960648657996	FALSE	1	No	NA	1	16554558	NA	RSG1
832	cg10608948	3.10577398974382	0.000761175047511077	0.000245083850281669	0.00206134807422597	0.997960648657996	FALSE	1	No	NA	17	6478486	NA	KIAA0753
833	cg09620331	3.1054008365925	7.79989146488804e-05	2.51171809222757e-05	0.00206387627324769	0.997960648657996	FALSE	1	No	CENPH	5	68485282	TSS200	DQ576994
836	cg02390561	3.10426690184779	0.00028019618549458	9.02616283824681e-05	0.00207157648881719	0.997960648657996	FALSE	1	No	GALNT9	12	132846284	Body	AX747752
837	cg08890976	3.10389237099018	0.00056317989042648	0.000181443111781231	0.00207412562735183	0.997960648657996	FALSE	1	No	UHRF1BP1L;UHRF1BP1L	12	100538115	TSS1500;TSS1500	UHRF1BP1L
838	cg23569120	3.10363726900566	9.9289213462614e-05	3.19912428086109e-05	0.00207586356147797	0.997960648657996	FALSE	1	No	DNMT3A;DNMT3A;DNMT3A	2	25470883	Body;Body;Body	DNMT3A
839	cg11190658	3.10358542418428	0.000786025033347731	0.000253263540685149	0.00207621692888424	0.997960648657996	FALSE	1	No	FAM167B	1	32711840	TSS1500	FAM167B
840	cg12279019	-3.10267377305413	-0.000276850767426001	8.92297378571908e-05	0.00208243968513141	0.997960648657996	FALSE	1	No	VEGFA;VEGFA;VEGFA;VEGFA;VEGFA;VEGFA;VEGFA;VEGFA;VEGFA;VEGFA;VEGFA;VEGFA;VEGFA;VEGFA;VEGFA;VEGFA	6	43741054	Body;Body;Body;Body;Body;Body;Body;Body;Body;Body;Body;Body;Body;Body;Body;Body	VEGFA
841	cg17826956	3.10253365216501	0.00154420879816826	0.000497725076113414	0.00208339764572185	0.997960648657996	FALSE	1	No	NA	1	77230619	NA	ST6GALNAC5
842	cg17278355	3.10246390494852	0.000662848295351432	0.000213652218256003	0.00208387463592249	0.997960648657996	FALSE	1	No	NA	7	1746930	NA	ELFN1
843	cg03518533	3.1024185649462	0.000733426912024575	0.000236404887564646	0.00208418476300261	0.997960648657996	FALSE	1	No	NA	7	1789648	NA	ELFN1
844	cg22613410	3.10217225840587	0.000917974744230931	0.000295913530186314	0.00208587025082271	0.997960648657996	FALSE	1	No	THOP1	19	2810303	Body	THOP1
845	cg20457523	-3.10207389150785	-0.000208402576297353	6.71816931465979e-05	0.00208654373123091	0.997960648657996	FALSE	1	No	YWHAG	7	75956146	3'UTR	YWHAG
846	cg08898349	3.10099477305601	0.000650116862517092	0.000209647842094363	0.00209394520773754	0.997960648657996	FALSE	1	No	TRUB1	10	116697070	TSS1500	TRUB1
848	cg04076264	3.09944374715435	0.000190255127211632	6.13836361399714e-05	0.00210462578722412	0.997960648657996	FALSE	1	No	NA	6	150437118	NA	PPP1R14C
849	cg27405644	3.0991815721468	6.06436086135087e-05	1.95676204190583e-05	0.00210643611171826	0.997960648657996	FALSE	1	No	CNTNAP1;CCR10	17	40834479	TSS200;TSS1500	CNTNAP1
850	cg03465061	-3.09910218097975	-0.000548235952577342	0.000176901541337376	0.00210698459247462	0.997960648657996	FALSE	1	No	BAIAP3	16	1391682	Body	BAIAP3
851	cg02537612	-3.0985362670017	-0.00131533397419129	0.000424501719795611	0.00211089807129589	0.997960648657996	FALSE	1	No	NA	X	144712518	NA	SLITRK2
852	cg24462545	3.09846826267147	0.000692874908061031	0.000223618526743805	0.00211136879372137	0.997960648657996	FALSE	1	No	MAGEB3	X	30254216	Body	MAGEB3
853	cg07114353	-3.09773466767202	-0.000180271210034025	5.81945290264323e-05	0.0021164528516727	0.997960648657996	FALSE	1	No	NA	18	20139442	NA	CTAGE1
854	cg14585967	3.09752818387529	0.000603052885864822	0.000194688425759648	0.00211788588570173	0.997960648657996	FALSE	1	No	DEC1	9	118135710	5'UTR	Dec-01
855	cg19593660	-3.09725344985444	-0.000753952350213786	0.000243426107168988	0.00211979397415915	0.997960648657996	FALSE	1	No	FLJ43860	8	142483022	Body	FLJ43860
857	cg12368752	3.09666483529982	0.000639684703146728	0.00020657214686419	0.00212388736423629	0.997960648657996	FALSE	1	No	TMPRSS13	11	117800233	TSS200	TMPRSS13
858	cg07988979	-3.0964045627616	-0.00071026919247519	0.000229385139466957	0.00212569969274216	0.997960648657996	FALSE	1	No	NA	2	239888415	NA	FLJ43879
859	cg20009641	-3.09613775327716	-0.000117329784274309	3.78955310209048e-05	0.00212755901781362	0.997960648657996	FALSE	1	No	ALKBH3	11	43902290	TSS200	ALKBH3
860	cg08664665	-3.09569656503106	-7.78867485517511e-05	2.51596843927013e-05	0.00213063682948617	0.997960648657996	FALSE	1	No	KPNA6;KPNA6	1	32573653	1stExon;5'UTR	KPNA6
861	cg14236519	3.09517163230215	0.000511194053158493	0.000165158548179854	0.00213430420090735	0.997960648657996	FALSE	1	No	C7orf50;C7orf50;C7orf50	7	1152144	Body;Body;Body	GPER
863	cg19711949	-3.09497356410467	-0.000655389108256154	0.000211759194281114	0.00213568948771912	0.997960648657996	FALSE	1	No	NA	7	80907	NA	AK024243
864	cg02062970	-3.09444476803045	-0.000750911946093817	0.000242664517347892	0.00213939193963866	0.997960648657996	FALSE	1	No	SEC24D	4	119653583	Body	SEC24D
866	cg01996497	3.09419638651113	0.000143481484106103	4.6371162713394e-05	0.00214113306313633	0.997960648657996	FALSE	1	No	NA	19	11404592	NA	TSPAN16
867	cg14614539	3.09373135520485	0.00274256015138152	0.000886489431853054	0.00214439638424861	0.997960648657996	FALSE	1	No	NOTCH4	6	32170458	Body	NOTCH4
868	cg19226844	3.09347244255333	0.000580949494358599	0.000187798503185982	0.00214621526830273	0.997960648657996	FALSE	1	No	NA	13	21808908	NA	MRP63
869	cg21342437	3.09309913751785	0.000242960878487688	7.85493344007909e-05	0.00214884027024374	0.997960648657996	FALSE	1	No	SELV	19	40006625	1stExon	SELV
870	cg08494502	-3.09302630156819	-5.72986003003151e-05	1.85250931333058e-05	0.00214935278183586	0.997960648657996	FALSE	1	No	EGLN2	19	41304468	TSS1500	EGLN2
871	cg20169702	3.09239240494869	0.000111846506483529	3.61682774490532e-05	0.002153817963642	0.997960648657996	FALSE	1	No	SULF1;SULF1;SULF1;SULF1;SULF1;SULF1	8	70405204	5'UTR;5'UTR;5'UTR;1stExon;1stExon;5'UTR	SULF1
872	cg13781758	-3.09184264465227	-0.000543653280995872	0.000175834718476437	0.00215769740309083	0.997960648657996	FALSE	1	No	PDIA5;PDIA5	3	122823409	Body;Body	PDIA5
874	cg19723187	3.09177556510954	0.000316101509594089	0.000102239474676387	0.00215817119695137	0.997960648657996	FALSE	1	No	CEP72	5	633995	Body	CEP72
875	cg18071532	-3.09143985381969	-0.000479022383048313	0.000154951221986883	0.00216054382105458	0.997960648657996	FALSE	1	No	TMEM106C;TMEM106C;TMEM106C;TMEM106C	12	48357234	TSS200;TSS200;TSS200;TSS200	TMEM106C
876	cg02334775	3.09119429850587	0.000641556478550868	0.000207543239472512	0.00216228079278449	0.997960648657996	FALSE	1	No	ISG20	15	89182676	Body	ISG20
877	cg13788717	3.0909172830578	0.000264157731690464	8.54625690368318e-05	0.00216424184604996	0.997960648657996	FALSE	1	No	TULP2	19	49402111	TSS200	TULP2
878	cg15807287	3.0901905367909	0.000240299058209467	7.77618905205154e-05	0.002169394430183	0.997960648657996	FALSE	1	No	INTS1	7	1530113	Body	INTS1
879	cg13519851	3.08955326057568	0.000938634913717728	0.000303809267733041	0.00217392197089761	0.997960648657996	FALSE	1	No	XKR6	8	10916560	Body	MIR598
880	cg09076123	3.08929996829489	0.000385320954619587	0.00012472759478655	0.00217572390580707	0.997960648657996	FALSE	1	No	NCF2;NCF2;NCF2	1	183559527	5'UTR;1stExon;5'UTR	NCF2
882	cg23795048	3.08652576883747	0.0012747840299621	0.000413015838983985	0.00219554993344074	0.997960648657996	FALSE	1	No	LOC144571	12	9217529	TSS1500	C12orf33
883	cg06192883	3.08627017505014	0.000573274149733234	0.00018574982656012	0.00219738489739239	0.997960648657996	FALSE	1	No	MYO5C	15	52554171	Body	MYO5C
884	cg02277326	-3.08524065455287	-9.88245293363794e-05	3.20313843882955e-05	0.00220479035825403	0.997960648657996	FALSE	1	No	HERC2	15	28357447	Body	HERC2
887	cg24001644	-3.08376405934308	-0.00017191055747932	5.57469878275778e-05	0.00221545179546159	0.997960648657996	FALSE	1	No	MAP7D2;MAP7D2;MAP7D2;MAP7D2;MAP7D2	X	20134719	Body;Body;Body;1stExon;5'UTR	MAP7D2
888	cg01206259	3.08366638845841	0.00033056150544534	0.000107197557648444	0.00221615867777993	0.997960648657996	FALSE	1	No	GRK5	10	121167974	Body	GRK5
889	cg14434755	-3.08359203252521	-0.000697780407464898	0.000226288173047805	0.00221669695988989	0.997960648657996	FALSE	1	No	NA	12	115107540	NA	TBX3
890	cg05904194	-3.08340209699778	-1.65746271886084e-05	5.37543488238093e-06	0.00221807249945385	0.997960648657996	FALSE	1	No	TMSB10	2	85132663	TSS200	TMSB10
891	cg21614402	3.08305353616964	0.000809351806774601	0.000262516299921322	0.00222059886992132	0.997960648657996	FALSE	1	No	NA	8	33579768	NA	Metazoa_SRP
892	cg13179087	3.08269303563972	0.000183298864786142	5.94606283100463e-05	0.00222321456576888	0.997960648657996	FALSE	1	No	NA	17	57503913	NA	YPEL2
893	cg19960827	3.08257646385087	8.61450019947901e-05	2.79457794494332e-05	0.00222406098629197	0.997960648657996	FALSE	1	No	ING3;ING3	7	120590733	TSS200;TSS200	ING3
894	cg12807237	3.08243394177546	0.000472406586041057	0.000153257651247168	0.00222509623327931	0.997960648657996	FALSE	1	No	NA	10	134729045	NA	TTC40
895	cg07892422	-3.0822797955434	-0.000451895484165377	0.000146610792705699	0.00222621641473902	0.997960648657996	FALSE	1	No	HOXC13	12	54333323	1stExon	HOXC13
896	cg27217194	3.08211534458526	0.000173129841584895	5.61724083068642e-05	0.00222741205300888	0.997960648657996	FALSE	1	No	GABBR1;GABBR1	6	29600139	Body;Body	GABBR1
899	cg26891849	3.08185479463769	0.000114748607441028	3.72336190662475e-05	0.00222930758778069	0.997960648657996	FALSE	1	No	LSM11	5	157170825	1stExon	LSM11
901	cg22370716	3.08137746347896	0.000519129958574946	0.000168473341785539	0.00223278408654952	0.997960648657996	FALSE	1	No	COL11A2;COL11A2;COL11A2	6	33133538	Body;Body;Body	COL11A2
902	cg01631368	-3.08135131176128	-0.000527515967742148	0.000171196307843465	0.00223297469888338	0.997960648657996	FALSE	1	No	NA	4	176349632	NA	GPM6A
906	cg01200642	-3.07934085645249	-5.8642529272955e-05	1.9043857762636e-05	0.00224767324583292	0.997960648657996	FALSE	1	No	ALG9;ALG9;ALG9;ALG9;ALG9;ALG9	11	111741995	Body;1stExon;5'UTR;Body;1stExon;5'UTR	ALG9
907	cg01686920	3.07849382631182	0.00025489097025802	8.27972978472371e-05	0.00225389254972101	0.997960648657996	FALSE	1	No	IRX5	16	54964332	TSS1500	IRX5
908	cg27182293	3.07848668124931	0.000247224176673091	8.03070476734248e-05	0.00225394507951607	0.997960648657996	FALSE	1	No	ZNF611;ZNF611;ZNF611	19	53238492	TSS200;TSS200;TSS200	ZNF611
909	cg18887096	-3.07809818449552	-0.000730897783097367	0.000237451094568368	0.00225680296615001	0.997960648657996	FALSE	1	No	PLCD4	2	219472410	TSS1500	PLCD4
910	cg09338965	-3.07786489365679	-2.65997464791182e-05	8.64227228879928e-06	0.00225852071856182	0.997960648657996	FALSE	1	No	CLPP	19	6361957	Body	CLPP
911	cg16014168	3.07780306910509	0.000154507945683207	5.02007250672252e-05	0.00225897614286185	0.997960648657996	FALSE	1	No	FOXN4	12	109729677	Body	FOXN4
914	cg19261518	-3.07683429744848	-0.000238513851348327	7.75192383763139e-05	0.00226612354852933	0.997960648657996	FALSE	1	No	THADA;THADA	2	43604247	Body;Body	THADA
916	cg24077277	-3.07585236836367	-0.00054562598653256	0.000177390173905788	0.00227338925973838	0.997960648657996	FALSE	1	No	TMCC2	1	205201540	Body	TMCC2
917	cg13752708	3.07577423199365	0.000772435361644856	0.000251135260062368	0.00227396834383021	0.997960648657996	FALSE	1	No	PTPRN2;PTPRN2;PTPRN2	7	157513524	Body;Body;Body	LOC100506585
919	cg19160520	-3.07550670600886	-0.000315159934046623	0.000102474149521726	0.00227595205997137	0.997960648657996	FALSE	1	No	ITPKB	1	226927217	TSS1500	ITPKB
920	cg01723876	3.07531577961081	0.000425920845669884	0.000138496621548173	0.00227736876070546	0.997960648657996	FALSE	1	No	RAP1GAP;RAP1GAP;RAP1GAP	1	21978856	5'UTR;TSS1500;5'UTR	RAP1GAP
921	cg02136690	3.07517642308322	0.000591234723971195	0.000192260424323368	0.00227840331801343	0.997960648657996	FALSE	1	No	NA	13	114905809	NA	RASA3
922	cg00474080	-3.07451982533441	-2.97412554642882e-05	9.67346355005317e-06	0.00228328360108354	0.997960648657996	FALSE	1	No	NA	6	30923243	NA	DPCR1
923	cg02776314	3.07428133291858	4.86134479564864e-05	1.58129470572347e-05	0.00228505861985628	0.997960648657996	FALSE	1	No	ZNF583;ZNF583;ZNF583	19	56915522	5'UTR;TSS200;TSS200	ZNF583
924	cg01110312	3.0740317607583	0.000426647482554828	0.000138790850504935	0.00228691746097313	0.997960648657996	FALSE	1	No	EIF2B1;GTF2H3	12	124116920	Body;TSS1500	EIF2B1
925	cg26013733	3.07382837502516	0.000386855745800373	0.000125854699287564	0.00228843332934078	0.997960648657996	FALSE	1	No	ABR;ABR;ABR	17	928851	Body;Body;Body	MIR3183
926	cg00207865	3.07355941120018	0.000107176798631558	3.48705797717791e-05	0.00229043938214344	0.997960648657996	FALSE	1	No	KCNA2	1	111149644	TSS1500	KCNA2
927	cg26631397	-3.07351785625671	-0.000653498620637927	0.000212622360175202	0.00229074946181474	0.997960648657996	FALSE	1	No	GREB1;GREB1;GREB1;GREB1	2	11682864	5'UTR;5'UTR;1stExon;5'UTR	GREB1
928	cg04963651	3.07348788208942	0.000486111852547249	0.000158162931235239	0.00229097315063744	0.997960648657996	FALSE	1	No	ERH	14	69861109	Body	ERH
929	cg26570804	3.07327893160689	0.000211507653991788	6.88214960954422e-05	0.00229253304810575	0.997960648657996	FALSE	1	No	ACOT7;ACOT7;ACOT7;ACOT7	1	6352357	Body;Body;Body;Body	ACOT7
930	cg25464787	-3.07312437239578	-0.000487455517439776	0.000158618870690144	0.00229368752210138	0.997960648657996	FALSE	1	No	PYHIN1;PYHIN1;PYHIN1;PYHIN1	1	158904784	5'UTR;5'UTR;5'UTR;5'UTR	PYHIN1
931	cg24502224	-3.07296816175193	-0.000253094615530264	8.23616133354185e-05	0.00229485487492847	0.997960648657996	FALSE	1	No	PEX14	1	10684339	Body	PEX14
932	cg10390305	3.07264464377083	0.000134786942057134	4.38667524832027e-05	0.00229727424413729	0.997960648657996	FALSE	1	No	NA	15	70878049	NA	UACA
933	cg05201477	3.0724256471965	5.61481690210643e-05	1.82748666586278e-05	0.00229891330117594	0.997960648657996	FALSE	1	No	ARNT2	15	80696283	TSS1500	ARNT2
934	cg00405699	-3.07233544413495	-9.42884283572031e-05	3.06894966619607e-05	0.00229958872940731	0.997960648657996	FALSE	1	No	ST8SIA4;ST8SIA4	5	100239919	TSS1500;TSS1500	ST8SIA4
935	cg25973895	3.07201341863499	0.000103148020489014	3.35766829217975e-05	0.00230200150218291	0.997960648657996	FALSE	1	No	NA	19	20163027	NA	ZNF682
936	cg06441568	3.07169681709642	0.000244345009080953	7.95472416812038e-05	0.00230437590647699	0.997960648657996	FALSE	1	No	NKX6-1	4	85419504	TSS200	NKX6-1
939	cg11073811	3.07082154967684	0.0003166835589754	0.000103126656450853	0.00231095184619007	0.997960648657996	FALSE	1	No	PTPRF;PTPRF	1	44016049	Body;Body	PTPRF
940	cg14426672	-3.06952468920346	-0.00048423313085825	0.000157755085848132	0.00232072698782928	0.997960648657996	FALSE	1	No	ATF6B;ATF6B	6	32093854	Body;Body	ATF6B
941	cg00550616	-3.06937650705497	-0.000883861600271861	0.000287961284071962	0.00232184633537629	0.997960648657996	FALSE	1	No	NA	16	86225475	NA	LOC146513
942	cg04387418	3.06887403837685	3.21414037785398e-05	1.04733538674463e-05	0.0023256456131609	0.997960648657996	FALSE	1	No	GMFB	14	54955830	TSS200	GMFB
943	cg19787000	-3.06865151145763	-0.000317182590230518	0.000103362206182824	0.00232733001540965	0.997960648657996	FALSE	1	No	NA	12	127220652	NA	LOC100507206
944	cg21751419	3.06855430820173	3.64976467340164e-05	1.18940853145289e-05	0.0023280661409148	0.997960648657996	FALSE	1	No	SLC35C2;SLC35C2;SLC35C2	20	44992995	5'UTR;5'UTR;5'UTR	SLC35C2
945	cg09933058	-3.06842616453243	-4.16186083372474e-05	1.35635032767977e-05	0.00232903690715111	0.997960648657996	FALSE	1	No	AMIGO2;AMIGO2	12	47473799	TSS200;TSS200	AMIGO2
946	cg21618333	3.0684177550058	0.000130951322455376	4.26771492381514e-05	0.0023291006274492	0.997960648657996	FALSE	1	No	C2CD4A	15	62359139	TSS200	C2CD4A
947	cg12462720	3.0677956869046	0.000642497347084549	0.00020943289992458	0.0023338185841351	0.997960648657996	FALSE	1	No	NPBWR2	20	62739073	TSS1500	NPBWR2
948	cg01023798	-3.06716903501276	-0.000214763504396761	7.0020107123267e-05	0.00233858019313466	0.997960648657996	FALSE	1	No	SDK1	7	3533958	Body	DL490859
949	cg20809881	-3.0670027321794	-0.000283516703501319	9.24409686781901e-05	0.00233984534340517	0.997960648657996	FALSE	1	No	XKR8	1	28286102	TSS1500	XKR8
950	cg24404479	-3.06684032645876	-1.89279219531018e-05	6.17179896514455e-06	0.00234108145395653	0.997960648657996	FALSE	1	No	NA	15	99602366	NA	AL109706
951	cg08964435	-3.06677517901656	-0.000218038389444746	7.10969590912973e-05	0.00234157747621702	0.997960648657996	FALSE	1	No	NA	20	32382851	NA	ZNF341
952	cg19601138	3.06649703001627	0.000455556913216113	0.000148559385108452	0.00234369634613553	0.997960648657996	FALSE	1	No	FAM107B	10	14573173	Body	FAM107B
953	cg08321483	3.06637077075625	0.000593938989589167	0.00019369444662515	0.00234465873964513	0.997960648657996	FALSE	1	No	NA	4	1505060	NA	AX748388
954	cg16682165	-3.06595477210288	-0.000206368772582847	6.73097902358494e-05	0.00234783220355363	0.997960648657996	FALSE	1	No	OR5V1	6	29323191	1stExon	OR5V1
955	cg00808579	-3.06515400676631	-0.000432753310042411	0.000141184850447028	0.00235395200164499	0.997960648657996	FALSE	1	No	COL9A2	1	40768026	Body	COL9A2
956	cg11411403	3.06481716113745	0.00060564966106722	0.000197613635406049	0.00235653070423802	0.997960648657996	FALSE	1	No	CRYL1	13	20991937	Body	CRYL1
958	cg00260911	-3.06437327410524	-0.000555426880358549	0.000181253010216494	0.00235993282419872	0.997960648657996	FALSE	1	No	NA	2	239509305	NA	LOC151171
959	cg20507732	3.06429088247243	0.000380934594316052	0.000124314110156766	0.00236056480203335	0.997960648657996	FALSE	1	No	NA	2	237965350	NA	AK056246
960	cg09061168	-3.06401889064531	-0.00036577017358597	0.000119375952512139	0.00236265219689563	0.997960648657996	FALSE	1	No	NA	11	86617368	NA	AL832007
962	cg23558601	3.06361922445351	0.000345066562625286	0.000112633632754031	0.0023657225058491	0.997960648657996	FALSE	1	No	TNK1	17	7284349	TSS200	TNK1
963	cg27091703	-3.06321994385385	-0.000131662229693953	4.298164418723e-05	0.00236879351651273	0.997960648657996	FALSE	1	No	RAD54B	8	95487428	TSS200	RAD54B
964	cg22020194	3.06308540982505	0.000236608302233505	7.72450880653111e-05	0.00236982909163226	0.997960648657996	FALSE	1	No	SYT13	11	45307911	TSS200	SYT13
965	cg14737286	-3.06294680648252	-0.000255694949884297	8.34800491288767e-05	0.00237089642571392	0.997960648657996	FALSE	1	No	EBF3	10	131761206	Body	EBF3
966	cg07298547	3.06256230853725	0.00105971798292865	0.000346023321705018	0.00237385961972379	0.997960648657996	FALSE	1	No	NA	16	85585356	NA	KIAA0182
967	cg05265988	3.06244651888747	6.07596073908626e-05	1.98402182752028e-05	0.00237475263796423	0.997960648657996	FALSE	1	No	TRIM52	5	180688748	TSS1500	BC016291
968	cg06017559	-3.06207437676216	-0.00110864245110051	0.000362056016507603	0.00237762484635499	0.997960648657996	FALSE	1	No	NA	16	1026760	NA	LMF1
969	cg20095680	-3.06166237934934	-5.97364969369398e-05	1.95111313840016e-05	0.00238080838555892	0.997960648657996	FALSE	1	No	BAX;BAX;BAX;BAX;BAX	19	49457927	TSS200;TSS200;TSS200;TSS200;TSS200	BAX
970	cg18893120	-3.06108110542483	-0.00117326846833109	0.000383285652331076	0.00238530660595561	0.997960648657996	FALSE	1	No	MTSS1	8	125741209	TSS1500	MTSS1
971	cg10406526	3.06100293517662	5.4753400500771e-05	1.78874054224361e-05	0.0023859121265758	0.997960648657996	FALSE	1	No	ABCA7	19	1051079	Body	ABCA7
972	cg27375297	-3.06076981518234	-0.000177760191156295	5.80769551093163e-05	0.00238771875488979	0.997960648657996	FALSE	1	No	C6orf136;C6orf136;C6orf136	6	30615859	Body;Body;Body	C6orf136
974	cg06101274	3.0590443970963	5.01197803080789e-05	1.63841297483795e-05	0.0024011295250284	0.997960648657996	FALSE	1	No	ITPRIPL2;ITPRIPL2;ITPRIPL2	16	19125772	1stExon;5'UTR;Body	ITPRIPL2
975	cg09935989	3.05818872007358	0.000941978842117688	0.000308018545727624	0.00240780591319196	0.997960648657996	FALSE	1	No	JAKMIP3	10	133921266	Body	JAKMIP3
976	cg02160684	3.05774305309999	0.00073916410587274	0.000241735192603369	0.00241128996943138	0.997960648657996	FALSE	1	No	TRIB1	8	126448033	Body	AK022787
977	cg06680826	-3.0576798064236	-0.000427274032938062	0.000139737990891146	0.00241178478349893	0.997960648657996	FALSE	1	No	MCTP2;MCTP2	15	95022460	3'UTR;3'UTR	MCTP2
978	cg23098599	3.05748198054705	4.82831895524921e-05	1.57918149181874e-05	0.00241333308856708	0.997960648657996	FALSE	1	No	ILVBL	19	15235953	5'UTR	ILVBL
979	cg05607482	3.0574782369663	0.000352603196819099	0.000115324842726914	0.00241336239690517	0.997960648657996	FALSE	1	No	C19orf63;C19orf63	19	50982309	Body;Body	FAM71E1
980	cg09491787	3.05590278787685	7.30481262436288e-05	2.39039430617427e-05	0.00242572561170078	0.997960648657996	FALSE	1	No	ANKHD1;ANKHD1-EIF4EBP3;ANKHD1;ANKHD1	5	139781927	Body;Body;Body;Body	ANKHD1
981	cg04452437	-3.05585824095221	-0.000274591244710056	8.98573242142583e-05	0.00242607603524042	0.997960648657996	FALSE	1	No	NA	6	170411595	NA	LOC154449
982	cg07603991	-3.05584888000845	-0.000710785264413578	0.000232598303228795	0.00242614967800412	0.997960648657996	FALSE	1	No	SHISA6	17	11461103	Body	SHISA6
983	cg14380094	-3.0557411129717	-0.000463435796611591	0.000151660687040631	0.00242699763183944	0.997960648657996	FALSE	1	No	NA	11	31849061	NA	PAX6
984	cg05874888	3.05573400940032	0.000498269152039688	0.000163060381075993	0.00242705353513037	0.997960648657996	FALSE	1	No	HTT	4	3075002	TSS1500	HTT-AS1
985	cg07058377	-3.05553896877628	-0.000377053920786874	0.000123400134850148	0.00242858891754891	0.997960648657996	FALSE	1	No	SMG6;SMG6	17	2041773	Body;Body	AX747853
986	cg07426077	3.05505090686141	0.000305735987611485	0.000100075578748893	0.00243243491147709	0.997960648657996	FALSE	1	No	SSU72	1	1488581	Body	SSU72
987	cg15789385	3.05474681344592	0.000694369660201428	0.00022730841624748	0.00243483403915034	0.997960648657996	FALSE	1	No	KDM2B;KDM2B	12	121907156	Body;Body	KDM2B
988	cg02657438	-3.05432651864611	-0.000234253434207769	7.66956095812594e-05	0.00243815351220734	0.997960648657996	FALSE	1	No	STON2;STON2	14	81864899	1stExon;5'UTR	STON2
989	cg22459990	3.05427162698947	0.000352060701973703	0.000115268301241668	0.00243858735154131	0.997960648657996	FALSE	1	No	GTF2H4	6	30877246	Body	GTF2H4
990	cg04705907	-3.05401171194125	-2.94914329762524e-05	9.65662078535597e-06	0.00244064256866998	0.997960648657996	FALSE	1	No	C1orf112;C1orf156	1	169764193	TSS1500;TSS200	C1orf112
992	cg05180771	3.05258439408963	2.01198261888655e-05	6.59107942365859e-06	0.00245195715796321	0.997960648657996	FALSE	1	No	MAN2B2	4	6576736	TSS200	MAN2B2
993	cg15927878	-3.0525119108808	-6.72787679417427e-05	2.20404604161985e-05	0.00245253302901422	0.997960648657996	FALSE	1	No	ANG;RNASE4	14	21151904	TSS1500;TSS1500	TRNA_Pro
994	cg01012242	3.05224732701326	0.000567629282932246	0.000185970932928195	0.00245463617384383	0.997960648657996	FALSE	1	No	SLC37A3;SLC37A3	7	140043078	Body;Body	SLC37A3
995	cg15463280	-3.05205894574172	-0.000662853991576952	0.000217182565396313	0.00245613460379587	0.997960648657996	FALSE	1	No	NA	11	96450386	NA	BC031306
996	cg07973709	3.05186331024885	0.000431536564639297	0.000141401013338343	0.00245769162553432	0.997960648657996	FALSE	1	No	NA	4	147164778	NA	SLC10A7
997	cg14736365	3.05144556860563	0.00102244989506412	0.000335070664731316	0.00246101938093274	0.997960648657996	FALSE	1	No	NA	5	173947646	NA	MSX2
998	cg05248470	-3.05125814289406	-0.00081386962940062	0.00026673247273293	0.00246251377112404	0.997960648657996	FALSE	1	No	LILRB2;LILRB2	19	54785348	TSS1500;TSS1500	LILRB2
999	cg08687485	3.05118391366812	0.000339778683568589	0.000111359620784087	0.00246310584910909	0.997960648657996	FALSE	1	No	GTDC1;GTDC1;GTDC1	2	144869361	Body;Body;Body	GTDC1
1000	cg22972965	3.0511379959544	0.00021034830039745	6.89409330801678e-05	0.00246347217018254	0.997960648657996	FALSE	1	No	NA	17	77772650	NA	CBX8
1003	cg21864706	-3.05061864809692	-0.000804482489321084	0.000263711260607073	0.00246761889688371	0.997960648657996	FALSE	1	No	GSG1;GSG1	12	13257712	TSS1500;TSS1500	GSG1
1004	cg01125463	3.05033636085167	0.000565344445418422	0.00018533839502886	0.00246987550638863	0.997960648657996	FALSE	1	No	PEX6	6	42946178	1stExon	PEX6
1005	cg18575244	3.05029725042039	0.000328825460219027	0.000107801120095331	0.00247018830546367	0.997960648657996	FALSE	1	No	UBR7;UBR7	14	93693535	3'UTR;3'UTR	UBR7
1006	cg03100992	3.05023093536842	0.00251143162357062	0.000823357862662055	0.00247071876602519	0.997960648657996	FALSE	1	No	ARHGAP6;ARHGAP6	X	11157546	Body;Body	ARHGAP6
1008	cg16504696	-3.04980810115579	-0.000366798342104686	0.000120269318573086	0.00247410352094118	0.997960648657996	FALSE	1	No	THEMIS;THEMIS;THEMIS	6	128031010	3'UTR;3'UTR;3'UTR	THEMIS
1009	cg08534256	3.04968676993065	0.000123473085730287	4.04871368914699e-05	0.00247507555456416	0.997960648657996	FALSE	1	No	DNAL4	22	39189722	5'UTR	SUN2
1010	cg01422249	-3.04960335598896	-0.000249887452442242	8.19409684710311e-05	0.00247574402105095	0.997960648657996	FALSE	1	No	SEPT8;SEPT8;SEPT8;SEPT8	5	132110968	Body;5'UTR;Body;Body	Sep-08
1011	cg24087743	3.04939257936121	0.000243802478471019	7.99511614611757e-05	0.00247743389195895	0.997960648657996	FALSE	1	No	NBLA00301	4	174459899	Body	NBLA00301
1012	cg08559364	-3.0480636427493	-0.000571726947698898	0.000187570541402216	0.0024881128839662	0.997960648657996	FALSE	1	No	VGLL4;VGLL4	3	11634536	Body;Body	VGLL4
1013	cg07905975	-3.04747840805788	-0.000470210024502223	0.000154294784586146	0.00249282908269168	0.997960648657996	FALSE	1	No	DAXX;DAXX;DAXX;DAXX	6	33288366	Body;Body;Body;Body	DAXX
1014	cg01875467	3.04743918582498	0.000668801515034003	0.000219463449228093	0.00249314545431129	0.997960648657996	FALSE	1	No	CSF1R	5	149493008	TSS200	CSF1R
1015	cg09140084	3.04721469650061	0.000710180155068208	0.000233058785087829	0.00249495692442434	0.997960648657996	FALSE	1	No	MAGEC1	X	140990878	TSS1500	MAGEC1
1016	cg03498228	3.04699818656954	0.000569969625498372	0.000187059391111773	0.00249670515223244	0.997960648657996	FALSE	1	No	FAM193A	4	2731366	Body	FAM193A
1017	cg13536258	3.04682117408608	0.00142529196404192	0.000467796395851636	0.00249813529089924	0.997960648657996	FALSE	1	No	FAM46D	X	79590825	TSS200	FAM46D
1018	cg05307070	3.04646377423187	0.000469095164693955	0.000153980220825777	0.00250102512974195	0.997960648657996	FALSE	1	No	NA	6	35899928	NA	SRPK1
1019	cg18120259	-3.04599878927119	-0.000797509256961491	0.000261821921850569	0.00250478947111077	0.997960648657996	FALSE	1	No	LOC100132354	6	43894639	Body	LOC100132354
1020	cg10891507	3.04563157352319	4.60344699944457e-05	1.51149175082897e-05	0.00250776598884962	0.997960648657996	FALSE	1	No	PMEPA1;PMEPA1;PMEPA1;PMEPA1	20	56285236	5'UTR;TSS1500;5'UTR;Body	AK056098
1021	cg22612003	3.04552217202705	0.000572801084931092	0.000188079761885249	0.00250865338592828	0.997960648657996	FALSE	1	No	NA	2	235849504	NA	SH3BP4
1022	cg09821701	3.0454572990293	0.000629363922035288	0.000206656623370122	0.00250917973172278	0.997960648657996	FALSE	1	No	KLHDC4	16	87769432	Body	KLHDC4
1023	cg01080407	3.04499196966362	0.000659815523680697	0.000216688756572841	0.00251295814795708	0.997960648657996	FALSE	1	No	SDCCAG3;SDCCAG3;SDCCAG3	9	139302769	Body;Body;Body	SDCCAG3
1024	cg12405087	3.04496046656102	0.00010222278778146	3.35711379192095e-05	0.00251321413807147	0.997960648657996	FALSE	1	No	NA	5	154070144	NA	LARP1
1025	cg23193320	-3.04386583553266	-0.000665203978201969	0.000218539191325942	0.00252212386286882	0.997960648657996	FALSE	1	No	VGLL4;VGLL4;VGLL4;VGLL4	3	11608514	Body;Body;Body;Body	VGLL4
1026	cg18794809	-3.0438582437103	-0.00025662107602034	8.43078275903982e-05	0.00252218575755285	0.997960648657996	FALSE	1	No	NA	3	156480627	NA	LOC730091
1027	cg11367267	-3.04273686695292	-0.000185613120162836	6.10020281999325e-05	0.00253134347240161	0.997960648657996	FALSE	1	No	NA	19	13270843	NA	IER2
1028	cg03243902	-3.04266634720838	-0.000747096340488388	0.00024554001498516	0.00253192039112667	0.997960648657996	FALSE	1	No	TRAPPC9;TRAPPC9	8	140748972	Body;Body	TRAPPC9
1029	cg07632934	-3.04261572736803	-0.000735787025532034	0.000241827128846309	0.00253233458414737	0.997960648657996	FALSE	1	No	SNORD115-9;SNORD115-5;SNORD115-12;SNORD115-10	15	25422945	TSS1500;TSS1500;TSS1500;TSS1500	SNORD115-4
1030	cg26062204	3.04261545146341	0.000646736528728428	0.000212559404579821	0.00253233684188664	0.997960648657996	FALSE	1	No	CLRN1;CLRN1;CLRN1	3	150661892	5'UTR;1stExon;Body	CLRN1
1031	cg05875982	-3.04159170884964	-0.000565596191653355	0.000185954015460961	0.00254072691779507	0.997960648657996	FALSE	1	No	PRCD	17	74537284	Body	PRCD
1032	cg04620418	3.04116391188334	0.000250952441241161	8.2518551617874e-05	0.00254424048488917	0.997960648657996	FALSE	1	No	NA	8	65282285	NA	LOC100130155
1033	cg09458420	-3.04031298311263	-0.000435995761620456	0.000143404894181023	0.00255124257736105	0.997960648657996	FALSE	1	No	CAB39;CAB39;CAB39	2	231661317	Body;Body;Body	CAB39
1034	cg09749669	-3.04017608352016	-0.000300269869530537	9.87672625800214e-05	0.00255237074367948	0.997960648657996	FALSE	1	No	SOX6;SOX6;SOX6;SOX6	11	15990149	3'UTR;3'UTR;3'UTR;3'UTR	SOX6
1035	cg07725983	3.03993303863526	0.000666201095685462	0.000219149924428778	0.00255437476450875	0.997960648657996	FALSE	1	No	NA	5	123917964	NA	ZNF608
1036	cg23181627	3.03958013858945	4.26211022800629e-05	1.40220360499663e-05	0.00255728716675241	0.997960648657996	FALSE	1	No	PRPF8	17	1587712	Body	PRPF8
1037	cg10531774	-3.03932329180185	-0.00114125081293668	0.000375495037337768	0.0025594087814396	0.997960648657996	FALSE	1	No	KCNAB2;KCNAB2	1	6111756	Body;Body	KCNAB2
1038	cg22994781	3.03912103495661	0.00048927595903419	0.000160992587464084	0.00256108060825386	0.997960648657996	FALSE	1	No	POU5F1	6	31139359	TSS1500	POU5F1
1039	cg23849826	3.03899324177905	0.00127550633739637	0.000419713449790262	0.00256213744591006	0.997960648657996	FALSE	1	No	THBS1	15	39872186	TSS1500	THBS1
1040	cg24543596	3.03868732465484	0.000302759621551175	9.96350032774647e-05	0.002564668979576	0.997960648657996	FALSE	1	No	RAB13	1	153960103	TSS1500	RAB13
1041	cg14023881	3.03828771694069	0.00127357609818733	0.000419175607065193	0.00256797928519488	0.997960648657996	FALSE	1	No	NA	1	77230704	NA	ST6GALNAC5
1042	cg21245135	3.03811535943025	8.26006339269708e-05	2.7188116366477e-05	0.00256940828668937	0.997960648657996	FALSE	1	No	PGAM1	10	99186516	Body	PGAM1
1043	cg25975192	-3.03810683903499	-0.000589290800809478	0.000193966450829839	0.00256947894750724	0.997960648657996	FALSE	1	No	GAK	4	897587	Body	GAK
1044	cg10775576	-3.03798680843065	-0.00131168369248409	0.000431760825571744	0.00257047456764912	0.997960648657996	FALSE	1	No	CLCN4	X	10124333	TSS1500	CLCN4
1045	cg26164269	3.03726781770204	9.48839168555137e-05	3.12398914256109e-05	0.00257644581640298	0.997960648657996	FALSE	1	No	NA	14	62218076	NA	HIF1A-AS2
1048	cg06646494	3.03662644571117	0.000232867231170874	7.66861631926335e-05	0.00258178318791361	0.997960648657996	FALSE	1	No	KDM2B;KDM2B	12	121882415	Body;Body	KDM2B
1049	cg19435547	3.03609158795499	0.000374600971619951	0.000123382632166334	0.00258624193299218	0.997960648657996	FALSE	1	No	TRAPPC9;TRAPPC9	8	141275160	Body;Body	TRAPPC9
1050	cg24864663	3.03576351936648	0.000721908116301551	0.000237801169852717	0.00258898031596806	0.997960648657996	FALSE	1	No	TGM5;TGM5	15	43532243	Body;Body	TGM5
1051	cg13308080	3.03568735592461	4.46710246684122e-05	1.47152916064396e-05	0.00258961643171304	0.997960648657996	FALSE	1	No	NA	6	26234061	NA	HIST1H1D
1052	cg16074383	3.03535077977741	0.000733674228190291	0.000241709865323735	0.0025924292291107	0.997960648657996	FALSE	1	No	ZNF219;ZNF219;ZNF219	14	21561058	Body;Body;Body	ZNF219
1053	cg20025656	3.03518132612689	0.000369516149622509	0.00012174434075543	0.00259384643041448	0.997960648657996	FALSE	1	No	ACTA1	1	229570230	TSS1500	ACTA1
1054	cg27584469	3.03483641779467	0.000322284422714506	0.000106194989892965	0.00259673322017014	0.997960648657996	FALSE	1	No	SLITRK2;SLITRK2;SLITRK2;SLITRK2;SLITRK2;SLITRK2;SLITRK2;SLITRK2	X	144899412	1stExon;1stExon;5'UTR;5'UTR;1stExon;5'UTR;1stExon;5'UTR	SLITRK2
1056	cg20594607	-3.03448107347662	-2.30338902261368e-05	7.5907180398877e-06	0.00259971044212194	0.997960648657996	FALSE	1	No	LOC338799;SETD1B	12	122241438	TSS200;TSS1500	LOC338799
1057	cg00334933	3.03447691941816	0.000618768175763535	0.000203912632125796	0.00259974526507638	0.997960648657996	FALSE	1	No	SEMA3D	7	84629717	Body	SEMA3D
1058	cg03142411	3.03334844976515	0.000183963638394358	6.0647051085938e-05	0.00260922096669688	0.997960648657996	FALSE	1	No	RGS12;RGS12;RGS12	4	3375410	Body;Body;Body	RGS12
1059	cg01993680	3.03291725224632	0.000169163437504266	5.57758169560925e-05	0.00261285007792653	0.997960648657996	FALSE	1	No	NA	6	10837744	NA	MAK
1060	cg13858106	3.03237996715503	0.000624667655353197	0.000205999136691059	0.00261737854622196	0.997960648657996	FALSE	1	No	OBSL1;INHA	2	220436948	TSS1500;TSS200	INHA
1061	cg02645408	-3.03227233424798	-0.000231587844233389	7.63743551717705e-05	0.00261828658845385	0.997960648657996	FALSE	1	No	PRKAR1B;PRKAR1B;PRKAR1B;PRKAR1B;PRKAR1B;PRKAR1B	7	731437	Body;Body;Body;Body;Body;Body	PRKAR1B
1062	cg06451604	3.03153624362608	0.000443193941282794	0.000146194505249484	0.00262450435650335	0.997960648657996	FALSE	1	No	NA	5	3533392	NA	LOC285577
1063	cg05349922	3.03128987083641	2.41201334142376e-05	7.95705275377781e-06	0.00262658849775508	0.997960648657996	FALSE	1	No	RWDD1;RWDD1;RWDD1	6	116892263	TSS1500;TSS1500;TSS1500	RWDD1
1064	cg00964055	-3.03087382316931	-0.000169283885616796	5.58531616600851e-05	0.00263011142013322	0.997960648657996	FALSE	1	No	PCMT1	6	150070705	TSS200	PCMT1
1065	cg02101812	-3.03071390356219	-0.00014989493066201	4.94586211142625e-05	0.00263146670833975	0.997960648657996	FALSE	1	No	NA	1	33447089	NA	BC036308
1066	cg18181196	3.03034737839734	0.000233391853075052	7.70181843635648e-05	0.00263457535885612	0.997960648657996	FALSE	1	No	ESRRG	1	217308156	5'UTR	ESRRG
1067	cg06368590	-3.03024541971861	-0.000199272955621922	6.57613255762057e-05	0.00263544071159643	0.997960648657996	FALSE	1	No	TRPS1	8	116679763	5'UTR	TRPS1
1068	cg14573817	3.02956276343534	0.00104833741510981	0.000346035879422104	0.002641241339538	0.997960648657996	FALSE	1	No	C12orf23	12	107348689	TSS1500	AK055712
1069	cg14431592	-3.02898839520637	-0.000467185957939818	0.000154238279248339	0.00264613090697296	0.997960648657996	FALSE	1	No	STH;MAPT;MAPT;MAPT;MAPT;MAPT;MAPT	17	44076415	TSS200;Body;Body;Body;Body;Body;Body	STH
1070	cg06398114	3.02877960707622	0.000930048023282945	0.000307070220992656	0.00264791036839834	0.997960648657996	FALSE	1	No	TTYH3	7	2674181	Body	TTYH3
1071	cg01069182	3.02845927213637	0.000385270708752153	0.000127216737664882	0.00265064265814245	0.997960648657996	FALSE	1	No	KIAA1244	6	138584588	Body	PBOV1
1072	cg04322210	3.02844094024968	0.000579690628456161	0.000191415530265671	0.00265079909784304	0.997960648657996	FALSE	1	No	RHBDF1	16	114987	Body	RHBDF1
1073	cg04733624	-3.02835755142371	-0.000303824130479255	0.000100326373395512	0.00265151082405913	0.997960648657996	FALSE	1	No	ADK;ADK	10	75936339	TSS200;Body	ADK
1074	cg02369113	3.02831397612456	0.000477789054674249	0.000157773948950198	0.00265188281038224	0.997960648657996	FALSE	1	No	PTPRN2;PTPRN2;PTPRN2	7	157637560	Body;Body;Body	LOC100506585
1075	cg21207741	3.02787192906681	0.000232422636841721	7.67610527415384e-05	0.00265565911317363	0.997960648657996	FALSE	1	No	FAM78A	9	134148648	Body	FAM78A
1076	cg08734618	3.02786028866834	7.26736820557777e-05	2.40016629326513e-05	0.00265575862101155	0.997960648657996	FALSE	1	No	TSLP;TSLP	5	110408916	TSS200;Body	TSLP
1079	cg03930837	3.02616882291054	0.000111239311157084	3.67591227280225e-05	0.00267025454432422	0.997960648657996	FALSE	1	No	RUNDC1;AARSD1;AARSD1;AARSD1;AARSD1	17	41132080	TSS1500;1stExon;TSS200;1stExon;1stExon	AARSD1
1080	cg11539992	3.02525110858101	6.7453110491047e-05	2.22966980492029e-05	0.00267814975200964	0.997960648657996	FALSE	1	No	RHBDF2;RHBDF2	17	74497631	TSS200;TSS200	RHBDF2
1081	cg03217253	-3.02518452681694	-0.000787331833668404	0.000260259110374607	0.00267872339596852	0.997960648657996	FALSE	1	No	ZNF677	19	53758055	5'UTR	ZNF677
1082	cg25528260	3.02511433235596	0.000739314413548056	0.000244392222019681	0.00267932828773506	0.997960648657996	FALSE	1	No	NA	7	72777727	NA	FKBP6
1083	cg14785449	-3.02436493385143	-2.33123928278688e-05	7.70819439378343e-06	0.00268579395312186	0.997960648657996	FALSE	1	No	ASNS;ASNS;ASNS;ASNS;ASNS	7	97501736	1stExon;5'UTR;TSS1500;1stExon;5'UTR	ASNS
1084	cg03841136	3.0243590006744	0.000296719642429229	9.81099275459905e-05	0.00268584520052509	0.997960648657996	FALSE	1	No	NCRNA00112;C21orf129	21	43136835	Body;TSS1500	LINC00112
1086	cg26034811	-3.02343620887873	-0.000644407956313867	0.000213137606284358	0.002693826685791	0.997960648657996	FALSE	1	No	ADSSL1;ADSSL1	14	105208219	Body;Body	ADSSL1
1087	cg01040654	-3.02327931809729	-0.000477682189216108	0.000158001341906026	0.00269518584168042	0.997960648657996	FALSE	1	No	NKX2-5;NKX2-5;NKX2-5	5	172663219	TSS1500;TSS1500;TSS1500	NKX2-5
1089	cg09464875	-3.02309934041168	-0.000606806622402378	0.000200723348482404	0.00269674577625756	0.997960648657996	FALSE	1	No	B3GALT1	2	168725510	5'UTR	B3GALT1
1090	cg26950947	3.02302485973291	0.000291235853036106	9.63392186797423e-05	0.00269739157084542	0.997960648657996	FALSE	1	No	NA	11	120068986	NA	OAF
1091	cg14212788	3.02293180256403	0.000414271524160756	0.000137042960681208	0.00269819863482789	0.997960648657996	FALSE	1	No	PURG	8	30853662	3'UTR	PURG
1093	cg01985619	3.02276934745837	2.11475102532605e-05	6.99607142405421e-06	0.00269960810282542	0.997960648657996	FALSE	1	No	TCTE3;C6orf70;TCTE3	6	170151609	5'UTR;TSS200;1stExon	TCTE3
1094	cg22245961	3.02237326115817	0.000748627744233466	0.000247695330637816	0.00270304739888052	0.997960648657996	FALSE	1	No	NA	2	242977855	NA	BC101234
1095	cg19065831	3.02227637046103	0.000343314036427788	0.000113594520932385	0.00270388933207621	0.997960648657996	FALSE	1	No	SLC10A4	4	48485289	TSS200	SLC10A4
1096	cg09683730	-3.02223004345781	-0.000221698863685721	7.3356051821942e-05	0.00270429197633324	0.997960648657996	FALSE	1	No	USP48	1	22013127	Body	USP48
1098	cg01378456	3.02197596985184	0.000518635892014156	0.000171621448081727	0.00270650119803849	0.997960648657996	FALSE	1	No	GUCY2G	10	114116705	TSS1500	GUCY2GP
1099	cg05228295	3.02190845762587	0.000152167418991036	5.03547414240949e-05	0.00270708850908637	0.997960648657996	FALSE	1	No	SIDT2	11	117049893	TSS200	SIDT2
1101	cg23287952	3.02110808297382	0.000510418514843471	0.000168950762708576	0.00271406015075763	0.997960648657996	FALSE	1	No	NA	11	40436677	NA	LRRC4C
1103	cg13334352	3.02088242477842	0.000428808478841978	0.000141948086203134	0.00271602871619479	0.997960648657996	FALSE	1	No	NA	10	134803202	NA	AK125849
1104	cg27008363	-3.0208309311225	-0.000374574807373594	0.000123997276217775	0.00271647811295974	0.997960648657996	FALSE	1	No	HOXC4;HOXC4	12	54449761	3'UTR;3'UTR	HOXC4
1105	cg05365835	3.02060296955639	0.000440624882319311	0.000145873154055735	0.00271846840496219	0.997960648657996	FALSE	1	No	PLEKHA9	12	45567294	Body	PLEKHA8P1
1106	cg02843535	3.02054440459895	7.45809250321424e-05	2.46912195426058e-05	0.00271897994125876	0.997960648657996	FALSE	1	No	NA	17	18759628	NA	PRPSAP2
1107	cg18533525	3.02028836066254	0.000289237228305602	9.57647726861927e-05	0.00272121739756318	0.997960648657996	FALSE	1	No	NA	1	217581184	NA	GPATCH2
1108	cg20615517	-3.0200980184735	-0.000307726359268359	0.00010189283837347	0.00272288180985604	0.997960648657996	FALSE	1	No	OR3A4	17	3213559	Body	OR3A4P
1109	cg14423778	-3.01998098368867	-0.000733760389343235	0.000242968546261177	0.00272390566282681	0.997960648657996	FALSE	1	No	MBNL1;MBNL1;LOC401093;LOC401093	3	151985433	TSS1500;TSS1500;Body;Body	MBNL1
1110	cg16842017	-3.01991343185193	-0.000334537265411094	0.000110777104364195	0.00272449678596848	0.997960648657996	FALSE	1	No	PXDNL	8	52282601	Body	PXDNL
1111	cg27508821	3.01944549961623	0.00014755652546399	4.88687494053939e-05	0.00272859473523259	0.997960648657996	FALSE	1	No	CLMN	14	95786042	Body	CLMN
1112	cg21574565	-3.01916612974627	-0.000699501714443001	0.000231687056750927	0.00273104403242942	0.997960648657996	FALSE	1	No	CHDH	3	53855125	Body	CHDH
1113	cg14247588	3.01895987111036	0.000791566588526415	0.000262198446591236	0.00273285364191115	0.997960648657996	FALSE	1	No	POFUT2;POFUT2;POFUT2	21	46685287	3'UTR;Body;3'UTR	POFUT2
1114	cg04759335	-3.01887056009082	-0.000107100450349803	3.54769932058901e-05	0.00273363755320278	0.997960648657996	FALSE	1	No	C10orf114	10	21784250	3'UTR	C10orf114
1115	cg14186321	-3.01838953943772	-0.000369053469864647	0.000122268337152201	0.00273786317475454	0.997960648657996	FALSE	1	No	NA	2	151544796	NA	SNORD95
1116	cg03946297	3.01819781958704	0.000716984030412071	0.000237553690403955	0.00273954904596045	0.997960648657996	FALSE	1	No	NA	1	71140689	NA	BC041441
1117	cg26033932	-3.01795843619547	-0.000244984536171696	8.11755832133098e-05	0.00274165537955099	0.997960648657996	FALSE	1	No	SLC8A3;SLC8A3;SLC8A3;SLC8A3;SLC8A3;SLC8A3	14	70547465	Body;Body;TSS1500;TSS1500;Body;Body	SLC8A3
1118	cg26341831	-3.01783383849621	-0.000531858420258381	0.000176238470612221	0.00274275230223892	0.997960648657996	FALSE	1	No	TMEM63A	1	226036279	Body	EPHX1
1119	cg09831105	-3.01760206336093	-0.000635169658764819	0.000210488210648087	0.0027447938560356	0.997960648657996	FALSE	1	No	ANKS1B;ANKS1B;ANKS1B	12	99287469	Body;Body;Body	ANKS1B
1120	cg12554634	3.01758169609781	0.000449445770328673	0.000148942370279444	0.0027449733244179	0.997960648657996	FALSE	1	No	SCAF1	19	50159969	Body	SCAF1
1121	cg26645834	3.01643635734732	0.00093645946966697	0.000310452255153993	0.00275508294915917	0.997960648657996	FALSE	1	No	SPO11;SPO11;SPO11;SPO11	20	55904875	5'UTR;1stExon;1stExon;5'UTR	SPO11
1123	cg02864240	-3.01578966860025	-0.00035018662277242	0.00011611772081405	0.00276080619276189	0.997960648657996	FALSE	1	No	PLEKHA9;MIR1975;RNY5	12	45582569	5'UTR;TSS1500;TSS1500	RNY5
1124	cg08179808	-3.01572354879681	-0.000765106542234038	0.000253705795592336	0.00276139197225415	0.997960648657996	FALSE	1	No	NA	16	87740893	NA	KLHDC4
1125	cg25214424	-3.01570440594557	-8.51432214008039e-05	2.82332781796985e-05	0.00276156158705352	0.997960648657996	FALSE	1	No	MCF2L2	3	183146882	TSS1500	MCF2L2
1126	cg27314558	-3.01566265222425	-0.000282595990214793	9.37094173999732e-05	0.00276193157812086	0.997960648657996	FALSE	1	No	NA	6	28778582	NA	TRNA_Ala
1127	cg00431336	-3.01525050110856	-0.00056142515872326	0.000186195196225605	0.00276558620234505	0.997960648657996	FALSE	1	No	NFATC1;NFATC1;NFATC1;NFATC1;NFATC1	18	77223422	Body;Body;Body;Body;Body	NFATC1
1128	cg09528056	-3.01477503454314	-0.000441804010442946	0.000146546261455922	0.00276980776870292	0.997960648657996	FALSE	1	No	GRK4;GRK4;GRK4;NOP14	4	2964211	TSS1500;TSS1500;TSS1500;Body	C4orf10
1129	cg10414229	-3.01449921047848	-9.66306724489596e-05	3.20552986423313e-05	0.00277225946091025	0.997960648657996	FALSE	1	No	RAD9B;VPS29;VPS29	12	110940172	1stExon;TSS1500;TSS1500	RAD9B
1130	cg11837534	-3.01449620241084	-0.000229007729474545	7.59688233448084e-05	0.00277228620941915	0.997960648657996	FALSE	1	No	ARSB;ARSB	5	78202845	Body;Body	ARSB
1131	cg21410961	3.01404051417294	3.71676436398601e-05	1.23315010083927e-05	0.00277634104225804	0.997960648657996	FALSE	1	No	DPH2;DPH2	1	44435937	1stExon;1stExon	DPH2
1132	cg22683036	3.01399822690506	0.00133952445448592	0.000444434387030618	0.00277671760117817	0.997960648657996	FALSE	1	No	ATG4C;ATG4C	1	63249209	TSS1500;TSS1500	ATG4C
1135	cg23750514	3.01306309542889	0.000470991974822957	0.000156316665103196	0.00278505672854918	0.997960648657996	FALSE	1	No	KCNQ1;KCNQ1	11	2790418	Body;Body	KCNQ1
1136	cg24793124	-3.01268433484567	-0.000346366883664704	0.000114969523908799	0.00278844089669173	0.997960648657996	FALSE	1	No	PRDM1;PRDM1	6	106546074	Body;TSS1500	PRDM1
1137	cg11387705	3.01266442101634	0.000111168760504283	3.6900479100417e-05	0.00278861892807233	0.997960648657996	FALSE	1	No	NA	7	22122473	NA	RAPGEF5
1139	cg09256930	3.0112397722613	0.000552131211627498	0.000183356774413508	0.00280138250522639	0.997960648657996	FALSE	1	No	NA	17	26575633	NA	PPY2
1140	cg01492061	-3.01104196517878	-0.000857590352689089	0.000284815144593366	0.00280315891054733	0.997960648657996	FALSE	1	No	DPCR1	6	30919056	Body	DPCR1
1142	cg11559680	3.01082571213121	0.000720326716426671	0.000239245570915757	0.00280510215211138	0.997960648657996	FALSE	1	No	NA	3	11966511	NA	DQ583118
1143	cg03344351	3.01002926901924	0.000737296455329898	0.000244946606638855	0.00281226962080149	0.997960648657996	FALSE	1	No	CTDP1;CTDP1	18	77497016	Body;Body	CTDP1
1144	cg08517286	3.0099923007576	0.000364463110753256	0.000121084399671561	0.00281260271868771	0.997960648657996	FALSE	1	No	LRP12;LRP12	8	105601047	1stExon;1stExon	LRP12
1145	cg04886198	-3.0097828778177	-9.18962122207194e-05	3.05325054833691e-05	0.00281449038115855	0.997960648657996	FALSE	1	No	ALG3;ECE2;ALG3;ECE2;ALG3;ALG3	3	183967409	TSS1500;TSS200;TSS1500;TSS200;TSS1500;TSS200	ECE2
1146	cg06358442	3.00959197809492	0.000208618866051151	6.93179898037895e-05	0.00281621209448809	0.997960648657996	FALSE	1	No	VPS52;RPS18	6	33239202	Body;TSS1500	VPS52
1149	cg22579028	3.00927195299322	0.00108645396385114	0.000361035486596844	0.00281910054949905	0.997960648657996	FALSE	1	No	MIAT	22	27056901	Body	MIAT
1150	cg00373554	-3.00886557992301	-0.000199270613865862	6.62278219391112e-05	0.00282277227280356	0.997960648657996	FALSE	1	No	RUNDC3B;ABCB1;RUNDC3B;RUNDC3B	7	87288366	Body;5'UTR;Body;Body	RUNDC3B
1151	cg02220911	-3.00816503932659	-0.000125783226425462	4.18139379924515e-05	0.00282911220343436	0.997960648657996	FALSE	1	No	ZUFSP;ZUFSP	6	116989808	1stExon;5'UTR	ZUFSP
1153	cg15084269	-3.00794550724674	-0.00107026822823751	0.000355813702628263	0.00283110166691497	0.997960648657996	FALSE	1	No	STX6	1	180993237	TSS1500	STX6
1154	cg07897414	3.00772701608358	0.000313526811195997	0.000104240447859609	0.00283308297133027	0.997960648657996	FALSE	1	No	KLHL4;KLHL4;KLHL4;KLHL4	X	86772895	1stExon;1stExon;5'UTR;5'UTR	KLHL4
1155	cg17957186	3.00769712046456	0.000198176289288829	6.58897094193513e-05	0.00283335416732783	0.997960648657996	FALSE	1	No	POU4F1	13	79177895	TSS1500	POU4F1
1156	cg00057272	3.00736476128837	0.00100783890542437	0.000335123600036002	0.00283637074436214	0.997960648657996	FALSE	1	No	ZFAT	8	135726252	TSS1500	ZFAT
1157	cg12701112	3.00731774450387	0.000127963597538031	4.25507406963882e-05	0.00283679771849524	0.997960648657996	FALSE	1	No	BCL6	3	187458780	5'UTR	BCL6
1158	cg18482892	-3.00720492066627	-0.000532112149521157	0.000176945756461207	0.00283782254754844	0.997960648657996	FALSE	1	No	ARHGEF3;ARHGEF3	3	56833426	Body;Body	ARHGEF3
1159	cg08789073	3.00707682654035	0.000331026663523499	0.000110082542820945	0.0028389864950344	0.997960648657996	FALSE	1	No	ZHX2	8	123964289	Body	ZHX2
1160	cg05250241	-3.00706675206165	-0.000218626002348324	7.2704073562196e-05	0.00283907805694512	0.997960648657996	FALSE	1	No	FMNL1	17	43321328	Body	FMNL1
1161	cg07394446	3.00700661563723	0.000306207650192976	0.000101831385604746	0.00283962466324358	0.997960648657996	FALSE	1	No	ADAMTS17	15	100881458	Body	ADAMTS17
1162	cg04450599	-3.00695132817492	-0.000263293929530726	8.75617530166451e-05	0.00284012728036187	0.997960648657996	FALSE	1	No	ALB	4	74277723	Body	ALB
1164	cg00316080	3.00620818204734	0.000920670265446021	0.000306256323478905	0.00284689112981371	0.997960648657996	FALSE	1	No	SLC12A8	3	124866646	Body	SLC12A8
1165	cg09971227	-3.00564158118395	-0.00026706882006445	8.88558442019053e-05	0.00285205805013854	0.997960648657996	FALSE	1	No	NA	2	8310218	NA	LINC00299
1166	cg14311251	-3.00504288035689	-0.000453824298455959	0.000151020906031817	0.00285752703890246	0.997960648657996	FALSE	1	No	COL4A1	13	110913118	Body	COL4A1
1167	cg11844800	3.00503376124389	0.000488494904648937	0.000162558874029666	0.0028576104141285	0.997960648657996	FALSE	1	No	ALDH4A1;ALDH4A1;ALDH4A1	1	19201860	Body;Body;Body	ALDH4A1
1168	cg03429643	3.00455653526837	0.000237854854792159	7.91647126623008e-05	0.00286197676272496	0.997960648657996	FALSE	1	No	MGAT4A;MGAT4A	2	99280963	TSS1500;Body	MGAT4A
1169	cg08024109	-3.00362425454882	-0.000354932613275974	0.000118168113983781	0.00287052426156421	0.997960648657996	FALSE	1	No	KIAA0226;KIAA0226	3	197409951	Body;Body	KIAA0226
1171	cg14707886	3.00331156532103	0.000586790627601713	0.00019538120332813	0.00287339635195444	0.997960648657996	FALSE	1	No	DCBLD2	3	98577791	Body	DCBLD2
1172	cg04520084	-3.00290849795855	-6.00644322126552e-05	2.0002085396038e-05	0.00287710246475844	0.997960648657996	FALSE	1	No	CCNC;CCNC	6	100016357	Body;5'UTR	CCNC
1174	cg14013417	-3.00266429260309	-0.000417158820163337	0.000138929557057373	0.00287935000937298	0.997960648657996	FALSE	1	No	AP2A2	11	992514	Body	AP2A2
1175	cg05984044	3.00255776429504	0.000256592823458346	8.54580806103461e-05	0.00288033094717825	0.997960648657996	FALSE	1	No	GABRB1	4	47034181	Body	GABRB1
1176	cg09914905	3.00207559602232	0.000662104475896653	0.000220548901824433	0.0028847747000575	0.997960648657996	FALSE	1	No	NA	16	88458618	NA	ZNF469
1177	cg02787967	3.00204678509794	0.00088453947250082	0.000294645465517608	0.00288504042585466	0.997960648657996	FALSE	1	No	KIAA0494;KIAA0494	1	47183916	1stExon;5'UTR	KIAA0494
1179	cg13819319	-3.00127451479235	-0.000234591564216293	7.81639810220839e-05	0.00289217151489047	0.997960648657996	FALSE	1	No	NA	14	104917395	NA	AX746996
1180	cg17721480	-3.00122281580273	-0.000487563591133763	0.000162454979539184	0.00289264947638647	0.997960648657996	FALSE	1	No	FAT1	4	187619391	Body	FAT1
1181	cg10441661	3.00114275592964	0.000749972182073561	0.000249895537488768	0.00289338977955093	0.997960648657996	FALSE	1	No	NA	17	21356653	NA	KCNJ12
1182	cg25347526	3.00060885095187	0.000722482202151304	0.0002407785346371	0.00289833117286234	0.997960648657996	FALSE	1	No	LOC285419;LOC285419	4	124778319	Body;Body	LOC285419
1184	cg20236750	-3.00056523860804	-0.000800555050153745	0.000266801414564518	0.00289873515514486	0.997960648657996	FALSE	1	No	LGI1	10	95516908	TSS1500	LGI1
1185	cg00488091	3.00035500900226	0.000520790874222135	0.000173576417677093	0.00290068324185477	0.997960648657996	FALSE	1	No	NA	6	144536326	NA	TRNA_Leu
1186	cg01060804	-2.99968276085153	-5.11406792138686e-05	1.70486959092138e-05	0.00290692066946856	0.997960648657996	FALSE	1	No	AGBL5;AGBL5	2	27274802	5'UTR;5'UTR	AGBL5
1187	cg13492520	2.99950804732595	0.000351327457350545	0.000117128359653428	0.00290854375400715	0.997960648657996	FALSE	1	No	MLXIPL;MLXIPL;MLXIPL;MLXIPL	7	73012206	Body;Body;Body;Body	MLXIPL
1188	cg01345727	2.99929511135508	0.000871371968930287	0.000290525585705569	0.00291052304758229	0.997960648657996	FALSE	1	No	NEK3;NEK3;NEK3;NEK3	13	52734018	TSS1500;TSS200;TSS200;TSS200	NEK3
1189	cg11864871	-2.99911937822658	-0.000388049445010253	0.000129387795573416	0.00291215746138887	0.997960648657996	FALSE	1	No	MAGIX;MAGIX;MAGIX;MAGIX	X	49018988	TSS200;TSS1500;TSS200;TSS200	MAGIX
1190	cg14473243	2.99910355257247	8.3115878494293e-05	2.77135740854965e-05	0.00291230468988515	0.997960648657996	FALSE	1	No	BRD8;BRD8;BRD8;KIF20A;BRD8;BRD8;BRD8	5	137514312	5'UTR;1stExon;5'UTR;TSS200;5'UTR;1stExon;1stExon	BRD8
1191	cg13071210	-2.99883247396596	-2.45607800779424e-05	8.19011408311873e-06	0.00291482763569663	0.997960648657996	FALSE	1	No	LOC100128164;SEC62;LOC100128164	3	169685088	TSS1500;Body;TSS1500	SEC62
1192	cg18855780	2.99870543089666	0.000690658641480184	0.00023031893508582	0.00291601072308807	0.997960648657996	FALSE	1	No	BTBD3	20	11871743	5'UTR	BTBD3
1193	cg16367511	-2.99844287087824	-5.00579578518159e-05	1.66946511931221e-05	0.00291845720604845	0.997960648657996	FALSE	1	No	MTHFD2;MTHFD2	2	74425523	TSS200;TSS200	MTHFD2
1195	cg11228473	-2.99826237671096	-4.99302036886755e-05	1.6653046803545e-05	0.00292014010672174	0.997960648657996	FALSE	1	No	MED10	5	6378845	TSS1500	MED10
1196	cg13812894	-2.99800564850622	-0.00038167933866174	0.000127311080568482	0.00292253533488246	0.997960648657996	FALSE	1	No	CD82;CD82	11	44600545	5'UTR;5'UTR	CD82
1197	cg12161460	-2.99799833564871	-0.000262067837877384	8.741427063557e-05	0.00292260358890899	0.997960648657996	FALSE	1	No	SH3BGR	21	40818036	5'UTR	SH3BGR
1198	cg04424940	-2.99749687146028	-8.20692208866074e-05	2.73792515575257e-05	0.00292728745607292	0.997960648657996	FALSE	1	No	TMUB2;TMUB2;TMUB2;C17orf65	17	42264171	TSS1500;TSS200;TSS200;TSS200	C17orf65
1202	cg13758221	-2.99676902764789	-0.000508980003012521	0.000169842920264032	0.00293409803894205	0.997960648657996	FALSE	1	No	PLXDC1	17	37245400	Body	PLXDC1
1203	cg19998991	2.99674060253468	0.000279010291970676	9.31045856070045e-05	0.00293436431300189	0.997960648657996	FALSE	1	No	PLEKHG6;PLEKHG6	12	6420036	5'UTR;TSS200	PLEKHG6
1204	cg26068654	-2.99669029463	-0.000312368005333033	0.000104237667099863	0.0029348356298032	0.997960648657996	FALSE	1	No	CLCC1;CLCC1	1	109505079	5'UTR;5'UTR	AKNAD1
1205	cg22723026	-2.99642303802448	-5.29473387338036e-05	1.76701814336307e-05	0.00293734062534122	0.997960648657996	FALSE	1	No	RNASE4;ANG;ANG;RNASE4	14	21152452	1stExon;5'UTR;1stExon;5'UTR	ANG
1206	cg08981582	-2.99624514232274	-0.000176112147872474	5.87776164856619e-05	0.00293900912771031	0.997960648657996	FALSE	1	No	NA	6	37178439	NA	TMEM217
1207	cg18852414	2.99620099880316	0.00077208396545988	0.000257687640371354	0.00293942328891138	0.997960648657996	FALSE	1	No	SMYD2	1	214477280	Body	SMYD2
1208	cg07639900	-2.9961527920067	-0.000303311034784457	0.000101233500372093	0.00293987563350658	0.997960648657996	FALSE	1	No	KLF6;KLF6;KLF6;KLF6	10	3828932	TSS1500;TSS1500;TSS1500;TSS1500	KLF6
1209	cg27429783	-2.99609806927244	-0.000369327619436088	0.000123269536209065	0.00294038919721113	0.997960648657996	FALSE	1	No	NA	12	115733232	NA	Metazoa_SRP
1210	cg15613687	-2.99590755885809	-0.000370884904782221	0.000123797179150476	0.00294217774716033	0.997960648657996	FALSE	1	No	F8	X	154252172	TSS1500	F8
1211	cg12087123	-2.99583746218895	-0.000559654050296349	0.000186810552094315	0.00294283607967291	0.997960648657996	FALSE	1	No	NA	17	40700043	NA	NAGLU
1212	cg04552292	-2.9957548996449	-0.00046893986878148	0.00015653479156024	0.00294361166212927	0.997960648657996	FALSE	1	No	ITGB7	12	53587621	Body	ITGB7
1213	cg21816336	-2.99514888047608	-4.00099388616261e-05	1.33582471049875e-05	0.00294931026986436	0.997960648657996	FALSE	1	No	RNF149	2	101924912	1stExon	RNF149
1214	cg08182975	2.9949743383031	0.000412578653049349	0.000137756991027545	0.00295095342493304	0.997960648657996	FALSE	1	No	RNF144A	2	7164527	Body	RNF144A
1215	cg00376625	-2.99495913452357	-0.000290538604520814	9.70092049576603e-05	0.00295109659434794	0.997960648657996	FALSE	1	No	NA	10	65388821	NA	REEP3
1216	cg24107338	2.99475418505763	0.000302669447778445	0.000101066541383803	0.00295302716327022	0.997960648657996	FALSE	1	No	RPS27	1	153962020	TSS1500	RPS27
1217	cg12975940	-2.99451095837304	-0.000426728497478003	0.000142503568499162	0.00295531979542995	0.997960648657996	FALSE	1	No	WDR60	7	158713633	Body	WDR60
1218	cg25699121	-2.99425241431479	-1.77639713054444e-05	5.93268998315547e-06	0.00295775859648795	0.997960648657996	FALSE	1	No	PRC1;PRC1;PRC1	15	91537812	TSS200;TSS200;TSS200	PRC1
1219	cg23191950	2.99421303836675	0.000712930228421431	0.000238102706549669	0.00295813018477086	0.997960648657996	FALSE	1	No	ALDH1A3	15	101419074	TSS1500	ALDH1A3
1220	cg10143507	-2.9940952921211	-0.00061609895779776	0.000205771325788799	0.00295924160380326	0.997960648657996	FALSE	1	No	NA	2	118943004	NA	Mir_544
1221	cg21349637	2.993639517268	0.000107038323849885	3.57552481628009e-05	0.00296354731907962	0.997960648657996	FALSE	1	No	C18orf1;C18orf1	18	13218607	TSS200;TSS200	C18orf1
1223	cg06862768	2.99336636151799	2.91460552337865e-05	9.7368820631117e-06	0.00296613057877171	0.997960648657996	FALSE	1	No	NCRNA00095	16	30934177	Body	FBXL19
1224	cg06417570	2.99329816938248	0.000502172014875852	0.000167765450168785	0.00296677580008084	0.997960648657996	FALSE	1	No	NA	16	31828859	NA	FKSG46
1226	cg23095192	-2.99291013070863	-0.000624031166059732	0.00020850314202785	0.00297044979927126	0.997960648657996	FALSE	1	No	ZEB2;ZEB2;ZEB2	2	145271307	Body;Body;Body	AK124806
1227	cg14408447	2.99281068875398	0.00126232236191	0.000421784901615528	0.00297139199928281	0.997960648657996	FALSE	1	No	NA	9	135118406	NA	NTNG2
1229	cg09814975	2.99254091448939	0.000580737119255796	0.000194061546976338	0.0029739494561778	0.997960648657996	FALSE	1	No	PAX9	14	37135384	Body	PAX9
1230	cg09157813	-2.9923636566788	-0.000610496598820781	0.000204018183905617	0.00297563095627151	0.997960648657996	FALSE	1	No	CASP12	11	104769087	Body	CASP12
1231	cg05706173	2.99165157549594	0.000688035031625607	0.000229985014719352	0.00298239467380748	0.997960648657996	FALSE	1	No	PRKCZ;PRKCZ;PRKCZ	1	2104310	Body;Body;Body	PRKCZ
1232	cg12584520	2.99114760645724	0.000342416450984439	0.000114476614342012	0.00298719014568521	0.997960648657996	FALSE	1	No	NA	17	70637288	NA	LINC00511
1233	cg06864351	2.99080849960184	0.00098127001666164	0.000328095234714049	0.00299042086241101	0.997960648657996	FALSE	1	No	NA	14	85938115	NA	BX248253
1234	cg11427855	2.99045471586589	0.00028019923814678	9.36978703138955e-05	0.00299379482050331	0.997960648657996	FALSE	1	No	NA	4	568298	NA	PIGG
1235	cg27174441	2.99014243402369	0.00049833860407168	0.000166660490283431	0.00299677588242021	0.997960648657996	FALSE	1	No	NA	14	59255847	NA	Mir_548
1236	cg05570682	2.990036774562	0.000542267179645347	0.000181358030195057	0.00299778512995947	0.997960648657996	FALSE	1	No	IKBKB	8	42132866	Body	IKBKB
1237	cg22436527	2.989760213827	0.000631378657903133	0.000211180366566905	0.00300042828245011	0.997960648657996	FALSE	1	No	NA	17	26832833	NA	FOXN1
1238	cg23722529	2.98933431928336	0.000658109488060879	0.000220152521521463	0.00300450282832497	0.997960648657996	FALSE	1	No	ARHGAP6;ARHGAP6	X	11445498	Body;Body	ARHGAP6
1239	cg24624349	-2.98927912914273	-1.99379400688124e-05	6.66981543290344e-06	0.00300503120499816	0.997960648657996	FALSE	1	No	KIAA1949;KIAA1949;KIAA1949	6	30654559	5'UTR;5'UTR;1stExon	PPP1R18
1241	cg00859574	2.98894596037014	0.000580743792414425	0.000194297187073435	0.00300822268887711	0.997960648657996	FALSE	1	No	KCNK5	6	39159259	Body	KCNK5
1242	cg24963041	-2.98889215608118	-0.000242337807174412	8.10794751096499e-05	0.00300873838108584	0.997960648657996	FALSE	1	No	MMP7	11	102402413	TSS1500	MMP7
1243	cg09143059	2.98880991466336	0.00131380885555625	0.000439575915855535	0.00300952678814782	0.997960648657996	FALSE	1	No	FLNA;FLNA	X	153585715	Body;Body	FLNA
1244	cg04882349	2.98845842997864	0.000590175817368837	0.000197485034909137	0.00301289842876282	0.997960648657996	FALSE	1	No	FAM159A	1	53098299	TSS1500	FAM159A
1245	cg12600534	2.9882924957333	0.000432814769050543	0.000144836815562238	0.00301449136667009	0.997960648657996	FALSE	1	No	NA	5	57687804	NA	PLK2
1247	cg05048372	-2.98820893679087	-2.77564574271128e-05	9.28866020222846e-06	0.0030152938091031	0.997960648657996	FALSE	1	No	PHLPP1	18	60382543	TSS200	PHLPP1
1248	cg22197708	-2.98816082177172	-0.000253573854339164	8.48595070558541e-05	0.00301575596134853	0.997960648657996	FALSE	1	No	MS4A2;MS4A2	11	59855616	TSS1500;TSS1500	MS4A2
1249	cg22706866	-2.9881605737654	-0.000277258760251669	9.27857634846889e-05	0.003015758343656	0.997960648657996	FALSE	1	No	HRNR	1	152198107	TSS1500	HRNR
1250	cg00955867	2.98790627735206	0.000484581735795513	0.00016218103608824	0.00301820198025711	0.997960648657996	FALSE	1	No	NHLH1;NHLH1	1	160337038	1stExon;5'UTR	NHLH1
1252	cg06913337	-2.98725715512721	-0.000646234625147216	0.000216330430086357	0.00302444788589779	0.997960648657996	FALSE	1	No	ZFPM1	16	88590404	Body	ZFPM1
1253	cg06576557	2.98715085614238	0.000751223703594362	0.000251485023613603	0.00302547183095702	0.997960648657996	FALSE	1	No	PLUNC;PLUNC	20	31828749	Body;Body	BPIFA1
1254	cg09640447	-2.98683119780893	-0.000258038701399142	8.63921274119653e-05	0.00302855291435156	0.997960648657996	FALSE	1	No	NA	12	47549530	NA	MIR4698
1256	cg27193335	-2.98664491847693	-2.93007669289862e-05	9.81059607980733e-06	0.0030303497262149	0.997960648657996	FALSE	1	No	EIF1B	3	40351750	Body	FLJ33065
1257	cg05932360	2.98652491370131	0.000578362287748122	0.000193657278763945	0.00303150778467951	0.997960648657996	FALSE	1	No	JARID2	6	15313285	Body	JARID2
1258	cg20621463	-2.98616360571252	-1.86698339592418e-05	6.25211355584351e-06	0.00303499689272708	0.997960648657996	FALSE	1	No	ADAM9;TM2D2;ADAM9;TM2D2;ADAM9;ADAM9;TM2D2;TM2D2	8	38854327	TSS200;TSS1500;TSS200;TSS1500;TSS200;TSS200;TSS1500;TSS1500	ADAM9
1260	cg14133557	-2.98602618239837	-0.00165265067240512	0.000553461547707433	0.00303632493881892	0.997960648657996	FALSE	1	No	NA	9	113802005	NA	LPAR1
1261	cg06259557	-2.9855923253658	-0.000369491154793699	0.000123758073617244	0.00304052118739875	0.997960648657996	FALSE	1	No	PPP2R2D;PPP2R2D;PPP2R2D	10	133751219	5'UTR;Body;Body	PPP2R2D
1263	cg09068492	2.98544338488069	0.000497012984938201	0.000166478784174989	0.00304196295871092	0.997960648657996	FALSE	1	No	CALCA;CALCA;CALCA	11	14993658	5'UTR;5'UTR;5'UTR	CALCA
1264	cg16000504	-2.98532971028906	-0.000247518484026022	8.29116071075632e-05	0.00304306377111444	0.997960648657996	FALSE	1	No	ZNF385D	3	21706663	Body	ZNF385D
1265	cg13856867	2.98494040147213	0.000587007769474428	0.000196656445530679	0.00304683656133638	0.997960648657996	FALSE	1	No	KRT78	12	53242896	TSS200	KRT78
1266	cg17038444	-2.984604015218	-0.000297926762176786	9.98212026311385e-05	0.00305009992983413	0.997960648657996	FALSE	1	No	MTR	1	236961903	Body	MTR
1268	cg18190417	2.98404001276365	0.000481425913620652	0.000161333598598359	0.00305557864714309	0.997960648657996	FALSE	1	No	NA	12	130683439	NA	FZD10
1271	cg24349886	2.98274318082875	0.000792416913253258	0.000265667161137582	0.00306821028107323	0.997960648657996	FALSE	1	No	PLAC2	19	5568218	TSS1500	PLAC2
1272	cg08438690	2.98219858270955	0.000593643645044821	0.000199062412706753	0.00307352912084476	0.997960648657996	FALSE	1	No	PPM1M;PPM1M	3	52279403	TSS1500;TSS1500	PPM1M
1274	cg18334660	-2.98192438341837	-0.000653515565768538	0.000219158999940626	0.00307621029506493	0.997960648657996	FALSE	1	No	TTC39C	18	21590132	5'UTR	TTC39C
1276	cg06525127	2.98182974257476	0.000487761534598436	0.000163577929227194	0.00307713620896812	0.997960648657996	FALSE	1	No	NA	21	46437477	NA	LINC00162
1277	cg22953168	-2.98146321829972	-0.000213133379801932	7.148616776278e-05	0.00308072448998034	0.997960648657996	FALSE	1	No	NA	15	48146503	NA	SEMA6D
1278	cg06974672	2.98143562776138	0.000604829764872078	0.000202865277130339	0.00308099475704067	0.997960648657996	FALSE	1	No	NA	2	129397288	NA	AK311291
1279	cg06584300	2.98135933574812	0.000557198407656874	0.000186894079145631	0.00308174219941891	0.997960648657996	FALSE	1	No	GALNT9;GALNT9	12	132681641	3'UTR;3'UTR	GALNT9
1280	cg16936001	-2.98131670916654	-0.000400456878068247	0.000134322152637114	0.00308215988968386	0.997960648657996	FALSE	1	No	NA	22	25814496	NA	CRYBB2P1
1283	cg04419012	2.98076237310051	0.000277028210013299	9.29387100807844e-05	0.00308759645400723	0.997960648657996	FALSE	1	No	CCDC79	16	66835618	TSS200	CCDC79
1285	cg05390018	2.98052671215627	8.80310121350586e-05	2.95353877474134e-05	0.00308991032156145	0.997960648657996	FALSE	1	No	FLCN;FLCN	17	17140580	TSS200;TSS200	PLD6
1286	cg12982893	2.98018518603111	0.000416191725548422	0.000139652974418912	0.00309326645904006	0.997960648657996	FALSE	1	No	GAB1;GAB1	4	144272716	Body;Body	GAB1
1287	cg14613832	2.98001318952499	9.57421881546278e-05	3.21281088591051e-05	0.00309495791255236	0.997960648657996	FALSE	1	No	CYP26A1;CYP26A1	10	94833615	TSS200;5'UTR	CYP26A1
1289	cg09801353	2.9798029676274	3.30371142792023e-05	1.10870130133159e-05	0.00309702643391691	0.997960648657996	FALSE	1	No	CCND1	11	69456701	Body	CCND1
1290	cg26824126	2.97869673970286	7.71772302682834e-05	2.59097306683131e-05	0.00310793226847812	0.997960648657996	FALSE	1	No	FXYD5;FXYD5;FXYD5;FXYD5	19	35646675	Body;Body;Body;Body	FXYD5
1291	cg00520708	-2.97845098109224	-0.000347447307785041	0.000116653693477146	0.00311035986898973	0.997960648657996	FALSE	1	No	C5orf24;C5orf24	5	134181266	TSS200;TSS1500	C5orf24
1292	cg00590139	-2.97779451861063	-0.000376265632783381	0.000126357151385629	0.00311685291481126	0.997960648657996	FALSE	1	No	A2BP1;A2BP1;A2BP1	16	7354254	Body;Body;Body	RBFOX1
1293	cg01814364	-2.97766054226434	-0.000755847517554333	0.000253839383914311	0.00311817959415929	0.997960648657996	FALSE	1	No	NOTCH3	19	15285108	Body	NOTCH3
1294	cg06188024	2.97744849624396	0.000116997888257261	3.92946807996353e-05	0.00312028040301218	0.997960648657996	FALSE	1	No	SLC35A1;SLC35A1	6	88182584	TSS200;TSS200	SLC35A1
1295	cg10776643	2.97694462956546	0.000388900959745794	0.000130637619485238	0.00312527757456059	0.997960648657996	FALSE	1	No	PCNX	14	71527576	Body	PCNX
1296	cg07697276	-2.97686183139606	-0.000460445126342358	0.00015467467165798	0.00312609943831378	0.997960648657996	FALSE	1	No	ZNF595;ZNF718	4	53025	TSS1500;TSS1500	ZNF718
1297	cg17025149	2.97666596714555	0.00160100504682533	0.000537851765866964	0.0031280443964032	0.997960648657996	FALSE	1	No	NA	12	128596903	NA	TMEM132C
1299	cg14832223	2.97632335963213	0.000511561155344678	0.00017187687409338	0.00313144919941323	0.997960648657996	FALSE	1	No	NA	15	75490372	NA	C15orf39
1300	cg27564579	2.97607651615713	0.000243023213829202	8.16589266135557e-05	0.00313390441104818	0.997960648657996	FALSE	1	No	COL9A3	20	61456564	Body	COL9A3
1301	cg04540712	-2.97602484955426	-0.000489392992487993	0.000164445196941582	0.00313441853240901	0.997960648657996	FALSE	1	No	CBFA2T3	16	89009691	Body	CBFA2T3
1302	cg11015549	2.97595145358877	0.000133269073337562	4.47820051556453e-05	0.00313514900998106	0.997960648657996	FALSE	1	No	CNN2;CNN2	19	1026207	TSS200;TSS200	CNN2
1303	cg02341380	-2.97576756341831	-0.000666400255578272	0.000223942307783196	0.0031369798721354	0.997960648657996	FALSE	1	No	ANKRD58	X	118891682	TSS1500	SOWAHD
1304	cg10743424	-2.97549515532029	-0.000337009207476704	0.000113261554761439	0.00313969384315089	0.997960648657996	FALSE	1	No	NA	19	37175471	NA	ZNF567
1305	cg14770102	-2.97528984067628	-0.000291400840083341	9.79403203343393e-05	0.00314174079048782	0.997960648657996	FALSE	1	No	NA	11	58984446	NA	MPEG1
1306	cg25232725	2.97520080366865	0.000476402166726913	0.000160124374173156	0.00314262885208134	0.997960648657996	FALSE	1	No	ACR	22	51175515	TSS1500	BC050343
1307	cg08164556	2.97459617314615	0.000244683127999233	8.22575952353352e-05	0.00314866556405888	0.997960648657996	FALSE	1	No	CACNG4	17	64961914	Body	CACNG4
1308	cg10482532	-2.97456220289702	-0.000292235815733245	9.82449839000265e-05	0.00314900504240646	0.997960648657996	FALSE	1	No	NA	10	96946522	NA	C10orf129
1309	cg12580743	-2.97424461565083	-0.000396057124190964	0.000133162256428696	0.00315218044107649	0.997960648657996	FALSE	1	No	CD38	4	15789251	Body	CD38
1310	cg01334824	2.9741530975504	0.00054505485551677	0.00018326388643735	0.00315309602958317	0.997960648657996	FALSE	1	No	NA	15	27787650	NA	GABRG3
1311	cg18442183	-2.9738978784453	-0.000677702020433575	0.000227883420390973	0.00315565064365454	0.997960648657996	FALSE	1	No	PCDH19;PCDH19	X	99610803	Body;Body	PCDH19
1313	cg14092208	2.97346372216959	0.000717153576080846	0.000241184572299935	0.00316000068262314	0.997960648657996	FALSE	1	No	NA	21	45588221	NA	C21orf33
1314	cg20226253	2.97287649515185	0.000482949817395409	0.000162452028593519	0.00316589315317063	0.997960648657996	FALSE	1	No	GDF5	20	34022914	Body	GDF5OS
1315	cg18352916	2.97278237570342	0.000368192542217639	0.000123854522694591	0.00316683852023099	0.997960648657996	FALSE	1	No	CUTA;CUTA;SYNGAP1;CUTA;CUTA;CUTA	6	33387089	TSS1500;TSS1500;TSS1500;TSS1500;TSS1500;TSS1500	SYNGAP1
1317	cg01511104	2.97208342028944	0.000100707395207388	3.38844443328515e-05	0.00317386715197187	0.997960648657996	FALSE	1	No	CDS2;CDS2;PCNA	20	5107621	5'UTR;1stExon;TSS1500	CDS2
1318	cg10239991	2.97195141586805	0.000111511297041209	3.75212382160152e-05	0.00317519617869362	0.997960648657996	FALSE	1	No	HDAC4	2	240046227	Body	HDAC4
1319	cg27038935	-2.97183167926609	-9.28011559035183e-05	3.12269219522002e-05	0.00317640213310883	0.997960648657996	FALSE	1	No	E4F1	16	2273430	TSS200	E4F1
1320	cg04494051	2.97082157837012	0.000330953160159772	0.000111401224014719	0.00318659229687821	0.997960648657996	FALSE	1	No	LOC100130987;CLCF1;CLCF1	11	67142562	Body;TSS1500;TSS1500	CLCF1
1321	cg15837119	2.9706166378485	5.22451478327353e-05	1.75873073513028e-05	0.00318866343944018	0.997960648657996	FALSE	1	No	NA	8	28479995	NA	FZD3
1322	cg13856810	2.9702450560989	0.000657625786435291	0.000221404555521426	0.00319242181256653	0.997960648657996	FALSE	1	No	SAMD11	1	861886	Body	SAMD11
1324	cg15919924	-2.96986808280046	-0.000575455518234257	0.000193764673106836	0.00319623886241078	0.997960648657996	FALSE	1	No	NA	7	129780475	NA	KLHDC10
1326	cg08504905	2.96913296909444	0.0001086202021047	3.6583138321969e-05	0.00320369428943024	0.997960648657996	FALSE	1	No	LENG1;LENG1	19	54663436	5'UTR;1stExon	LENG1
1327	cg24356725	-2.9689838943299	-0.000119040270411244	4.00946164236809e-05	0.00320520812633608	0.997960648657996	FALSE	1	No	KIAA1530	4	1340288	TSS1500	KIAA1530
1328	cg00130778	-2.96863483287597	-0.000771877499681042	0.000260010928637275	0.00320875536693334	0.997960648657996	FALSE	1	No	NA	22	18956389	NA	DGCR5
1329	cg07300640	2.96815932553951	0.000585081859334633	0.000197119424924498	0.0032135933611079	0.997960648657996	FALSE	1	No	INPP5A	10	134590444	Body	INPP5A
1330	cg13216490	2.96795943164086	0.000539307128317552	0.000181709737191183	0.00321562915112698	0.997960648657996	FALSE	1	No	NA	10	43838627	NA	FXYD4
1331	cg07816074	2.96785427587059	0.000696740088569912	0.000234762230152129	0.00321670056840089	0.997960648657996	FALSE	1	No	SH3TC1	4	8201560	5'UTR	SH3TC1
1332	cg19257514	2.96661588054018	0.000226557125429643	7.63688777221776e-05	0.00322934301126148	0.997960648657996	FALSE	1	No	NA	18	12435844	NA	SLMO1
1333	cg12611488	2.9664385460745	0.000782987637559498	0.000263948713380774	0.00323115708879037	0.997960648657996	FALSE	1	No	SKI	1	2169282	Body	SKI
1334	cg15138846	-2.96597998892094	-0.000105315052336137	3.5507674606548e-05	0.003235852313894	0.997960648657996	FALSE	1	No	NAT1;NAT1;NAT1;NAT1;NAT1;NAT1;NAT1;NAT1	8	18067560	TSS200;TSS200;TSS200;TSS200;TSS200;TSS200;5'UTR;TSS200	NAT1
1335	cg21384645	2.96568920195922	0.000146345137665537	4.93460803542249e-05	0.00323883295331724	0.997960648657996	FALSE	1	No	HOXD13	2	176957304	TSS1500	HOXD13
1336	cg05758117	2.96471335563024	0.000246788872170506	8.3242068479178e-05	0.00324885399942463	0.997960648657996	FALSE	1	No	GALM	2	38892309	TSS1500	GALM
1337	cg11301060	-2.96446181228522	-0.000288084413439211	9.71793302397561e-05	0.00325144171470957	0.997960648657996	FALSE	1	No	P4HB	17	79803202	Body	P4HB
1338	cg13736404	-2.96420718856919	-3.281815119775e-05	1.10714768266894e-05	0.00325406303987805	0.997960648657996	FALSE	1	No	LUC7L2	7	139044588	TSS200	LUC7L2
1339	cg14450978	-2.96372124547299	-0.000267557725954424	9.02776286275613e-05	0.00325907114302491	0.997960648657996	FALSE	1	No	MYO1B;MYO1B;MYO1B	2	192265908	Body;Body;Body	MYO1B
1340	cg12730468	-2.96354758997367	-0.000699412716419788	0.000236005225219279	0.00326086253725243	0.997960648657996	FALSE	1	No	NA	17	63274652	NA	RGS9
1341	cg11380545	-2.96342551710422	-1.25592809997699e-05	4.23809571972724e-06	0.00326212235506348	0.997960648657996	FALSE	1	No	ENOPH1;HNRPDL;HNRPDL	4	83351682	TSS200;TSS1500;TSS1500	ENOPH1
1342	cg24946253	2.96332034485734	0.00045013412432322	0.000151901945094934	0.00326320811205738	0.997960648657996	FALSE	1	No	PXDNL	8	52722146	TSS200	PXDNL
1343	cg19542987	2.9632952292497	0.000286685603455432	9.67455421335187e-05	0.00326346744464608	0.997960648657996	FALSE	1	No	ARMC3	10	23216695	TSS1500	ARMC3
1344	cg24500925	-2.96303470517792	-2.98056441699134e-05	1.00591613448968e-05	0.00326615861303301	0.997960648657996	FALSE	1	No	PDXP	22	38054735	TSS200	PDXP
1345	cg01216370	2.96284888608988	4.63902945145179e-05	1.56573272205388e-05	0.00326807933261692	0.997960648657996	FALSE	1	No	WDR69	2	228736459	Body	WDR69
1347	cg03482221	-2.96227774248818	-0.000455031601592602	0.000153608689376438	0.0032739894332383	0.997960648657996	FALSE	1	No	FHL2;FHL2;FHL2;FHL2	2	106011711	5'UTR;5'UTR;5'UTR;5'UTR	FHL2
1349	cg23522194	-2.96177352853647	-0.00183376859304846	0.000619145446260572	0.00327921508365792	0.997960648657996	FALSE	1	No	PLA2G4C;PLA2G4C;PLA2G4C	19	48565189	Body;Body;Body	PLA2G4C
1350	cg27034450	2.96169836252351	0.000843049067634807	0.000284650549935304	0.00327999475417661	0.997960648657996	FALSE	1	No	VPS28;VPS28	8	145649435	Body;Body	VPS28
1351	cg07461072	2.96149015620035	0.000462454418872088	0.000156155987182286	0.00328215529065691	0.997960648657996	FALSE	1	No	GSG1L	16	28073940	Body	GSG1L
1352	cg25598052	-2.96120421189204	-3.39746970475926e-05	1.14732705401242e-05	0.00328512462895987	0.997960648657996	FALSE	1	No	MED21	12	27175389	TSS200	MED21
1353	cg26467949	-2.96082033950007	-0.000279041984324325	9.4244821477902e-05	0.00328911474929289	0.997960648657996	FALSE	1	No	SMYD5	2	73441162	TSS1500	SMYD5
1354	cg04213101	2.96062135490508	8.03619769506737e-05	2.71436186250336e-05	0.00329118481799196	0.997960648657996	FALSE	1	No	THRAP3	1	36690560	5'UTR	THRAP3
1355	cg10848522	2.96047450498415	3.58495996671692e-05	1.21094100309981e-05	0.00329271328576372	0.997960648657996	FALSE	1	No	C2orf3;C2orf3	2	75937996	5'UTR;1stExon	GCFC2
1356	cg09307034	2.96015764534892	7.72830589862588e-05	2.61077510880841e-05	0.00329601348987487	0.997960648657996	FALSE	1	No	NR2C1;NR2C1;NR2C1	12	95466679	5'UTR;5'UTR;5'UTR	NR2C1
1358	cg18927067	2.95928365485563	0.000375672829976952	0.000126947218919195	0.00330513210062194	0.997960648657996	FALSE	1	No	NA	11	71827947	NA	C11orf51
1360	cg07625630	-2.95874287359805	-0.000380667991667192	0.000128658693211916	0.00331078579068009	0.997960648657996	FALSE	1	No	MICA	6	31382118	Body	MICA
1363	cg02266399	2.95777403614817	0.000171157190903883	5.7866892065486e-05	0.00332093679868414	0.997960648657996	FALSE	1	No	FAM115A	7	143582146	5'UTR	FAM115A
1365	cg07866632	-2.95757165646151	-0.000318083659072248	0.000107548927302343	0.00332306082665209	0.997960648657996	FALSE	1	No	CCDC101	16	28584802	5'UTR	CCDC101
1368	cg05775862	-2.95666526110981	-0.00127309370985534	0.000430584323021226	0.00333258894063745	0.997960648657996	FALSE	1	No	NA	10	31026101	NA	AK302694
1369	cg23979401	-2.95602634367087	-0.0011614207657137	0.000392899328586976	0.00333932031244515	0.997960648657996	FALSE	1	No	LOC728723	5	76435488	Body	LOC728723
1370	cg20277126	2.95578023942134	0.000853285431209893	0.000288683651047394	0.00334191648233671	0.997960648657996	FALSE	1	No	MEGF6	1	3507151	Body	MEGF6
1371	cg11523456	-2.95572614408296	-0.000359648574623771	0.000121678584920239	0.0033424873850908	0.997960648657996	FALSE	1	No	NA	11	65258811	NA	MALAT1
1372	cg00392003	2.9556214892603	0.000528967823871076	0.000178970083210303	0.00334359212773879	0.997960648657996	FALSE	1	No	WDR27	6	170040292	Body	WDR27
1373	cg06901094	2.95546230973171	0.000723610904014245	0.000244838481489528	0.00334527307688638	0.997960648657996	FALSE	1	No	CSMD2	1	34090711	Body	CSMD2
1374	cg08772837	2.95544502925971	0.000893559281335653	0.000302343394138335	0.00334545560662657	0.997960648657996	FALSE	1	No	PCDHA7;PCDHAC2;PCDHA12;PCDHA6;PCDHA10;PCDHA4;PCDHA11;PCDHA8;PCDHA6;PCDHA1;PCDHA2;PCDHA1;PCDHA9;PCDHA13;PCDHA5;PCDHAC1;PCDHA3;PCDHA10	5	140344290	Body;TSS1500;Body;Body;Body;Body;Body;Body;Body;Body;Body;Body;Body;Body;Body;Body;Body;Body	PCDHAC2
1375	cg25923207	2.95525623393308	0.000104695915970187	3.54270180595643e-05	0.00334745040280815	0.997960648657996	FALSE	1	No	NA	11	62192276	NA	SCGB1A1
1376	cg08094784	-2.95510475261295	-0.000517313538842071	0.000175057597665414	0.00334905172888796	0.997960648657996	FALSE	1	No	RRP7B	22	42976149	Body	RRP7B
1377	cg21900829	2.95495337038996	0.000370033279185977	0.000125224743948208	0.00335065270742147	0.997960648657996	FALSE	1	No	AGAP3;AGAP3	7	150818264	Body;Body	AX747175
1378	cg14032950	-2.95486786300326	-0.000505291603634109	0.000171003113188467	0.00335155732040382	0.997960648657996	FALSE	1	No	NA	15	63458312	NA	RPS27L
1379	cg19951187	2.95474044152481	3.8635938336555e-05	1.30759161764533e-05	0.00335290577195437	0.997960648657996	FALSE	1	No	FAM13B;FAM13B;FAM13B	5	137368985	TSS200;TSS200;TSS200	FAM13B
1380	cg00007076	2.95470380639612	0.000937237471355678	0.000317201835705771	0.00335329355900291	0.997960648657996	FALSE	1	No	RRS1;RRS1	8	67342600	1stExon;3'UTR	RRS1
1381	cg01834573	-2.95469940561577	-0.000295741328944908	0.000100091849743773	0.00335334014452881	0.997960648657996	FALSE	1	No	UTRN	6	145036227	Body	UTRN
1383	cg17219038	2.95463563383207	0.000118084819001377	3.99659496586471e-05	0.003354015282637	0.997960648657996	FALSE	1	No	LRTOMT;NUMA1;LRTOMT;LRTOMT;LRTOMT;LRTOMT;LRTOMT;NUMA1;LRTOMT;LRTOMT;LRTOMT	11	71791565	5'UTR;1stExon;1stExon;TSS200;TSS200;TSS200;1stExon;5'UTR;5'UTR;1stExon;5'UTR	NUMA1
1384	cg20021655	2.95420225095356	0.000222695649155708	7.53826685643562e-05	0.00335860670829633	0.997960648657996	FALSE	1	No	GAK	4	899882	Body	GAK
1385	cg21217329	-2.9541093469706	-0.00041656441043821	0.000141011845369025	0.00335959171702779	0.997960648657996	FALSE	1	No	NA	9	71647192	NA	FXN
1386	cg09525324	-2.95410528902688	-4.03926379553246e-05	1.36733914344097e-05	0.00335963474714744	0.997960648657996	FALSE	1	No	PDLIM5;PDLIM5;PDLIM5;PDLIM5;PDLIM5	4	95372865	TSS200;TSS200;TSS200;TSS200;TSS200	PDLIM5
1387	cg12053155	-2.95392716038514	-0.000304118930032191	0.000102954106015444	0.00336152410625537	0.997960648657996	FALSE	1	No	EFNB2	13	107186476	Body	EFNB2
1388	cg03049445	-2.95385328062877	-0.000425061139946752	0.000143900559562075	0.0033623080126187	0.997960648657996	FALSE	1	No	NA	6	21277954	NA	CDKAL1
1389	cg09261015	2.95369223748155	0.000406826160314322	0.000137734783316897	0.00336401735182643	0.997960648657996	FALSE	1	No	ESX1	X	103499647	TSS200	ESX1
1390	cg16113650	2.95362817283615	0.000926035403427718	0.00031352470562959	0.00336469756578173	0.997960648657996	FALSE	1	No	VARS2;VARS2;VARS2	6	30883959	Body;Body;Body	GTF2H4
1391	cg05385061	-2.9535974830349	-0.00058220092775089	0.00019711586669984	0.0033650234629463	0.997960648657996	FALSE	1	No	PLEKHG5;PLEKHG5;PLEKHG5;PLEKHG5;PLEKHG5	1	6537785	5'UTR;5'UTR;Body;5'UTR;Body	PLEKHG5
1392	cg07089892	-2.95347468480657	-0.000135342578028751	4.58248647686022e-05	0.00336632775491071	0.997960648657996	FALSE	1	No	STOX2	4	184826314	TSS200	STOX2
1393	cg12412390	2.95327369330736	0.000422891654334461	0.000143194196763005	0.00336846356857835	0.997960648657996	FALSE	1	No	UNC5C	4	96469286	Body	UNC5C
1394	cg21111795	2.95281292856886	0.000460709205188421	0.000156023837721312	0.0033733645119598	0.997960648657996	FALSE	1	No	STOX2	4	184930229	Body	STOX2
1395	cg07393508	2.95260786770548	0.000165551896572918	5.60697200544855e-05	0.00337554774687838	0.997960648657996	FALSE	1	No	NA	8	49173116	NA	UBE2V2
1397	cg14278534	-2.95183452128481	-0.000168249976189655	5.69984445186389e-05	0.003383793017422	0.997960648657996	FALSE	1	No	NA	7	28967567	NA	TRIL
1398	cg13632955	2.95154604380152	0.000108890419797371	3.68926719019171e-05	0.00338687342306731	0.997960648657996	FALSE	1	No	SNX13	7	17980501	TSS1500	SNX13
1399	cg12258471	2.9514591008063	0.000280556056473121	9.50567319047303e-05	0.00338780231619533	0.997960648657996	FALSE	1	No	ALDH3A1;ALDH3A1;ALDH3A1	17	19650069	TSS1500;5'UTR;TSS1500	ALDH3A1
1400	cg20430077	-2.95088472597761	-0.000346208086786612	0.000117323487338841	0.00339394475481309	0.997960648657996	FALSE	1	No	NA	10	102983513	NA	LBX1
1401	cg16811875	-2.95076437813628	-0.000855366507261632	0.000289879637154182	0.00339523306011963	0.997960648657996	FALSE	1	No	PLXNA4;PLXNA4;PLXNA4	7	132192823	Body;Body;Body	PLXNA4
1402	cg12761626	2.95046760503497	0.000682426429311403	0.000231294330480648	0.00339841188246153	0.997960648657996	FALSE	1	No	NFATC1;NFATC1;NFATC1;NFATC1;NFATC1	18	77176620	Body;5'UTR;Body;Body;Body	NFATC1
1404	cg22743261	2.95038674842473	7.88032036624349e-05	2.67094487543063e-05	0.00339927843263897	0.997960648657996	FALSE	1	No	UBE2CBP	6	83775339	Body	UBE2CBP
1406	cg26202575	-2.94983958874699	-4.35702246474903e-05	1.47703708410794e-05	0.00340514772233534	0.997960648657996	FALSE	1	No	KIF11	10	94351614	TSS1500	KIF11
1407	cg11633280	-2.94982926504649	-0.000350435628411916	0.000118798614063649	0.00340525855195846	0.997960648657996	FALSE	1	No	MRGPRE	11	3254452	TSS1500	MRGPRE
1408	cg04414446	-2.94968461015097	-0.000528877741337657	0.000179299759546356	0.00340681183508428	0.997960648657996	FALSE	1	No	NA	1	92955118	NA	GFI1
1409	cg22908922	2.94955266178545	0.000547887823878617	0.000185752853636783	0.00340822924239121	0.997960648657996	FALSE	1	No	PACS2;PACS2	14	105855008	Body;Body	PACS2
1410	cg02524205	-2.94949427640626	-0.00204807091509884	0.000694380365977269	0.00340885659817687	0.997960648657996	FALSE	1	No	NA	6	167559851	NA	CCR6
1412	cg25069907	2.94915166040355	0.000136444929631169	4.62658233088284e-05	0.00341254016440705	0.997960648657996	FALSE	1	No	MIR299;MIR380	14	101489997	TSS200;TSS1500	MIR299
1413	cg12534759	2.9488252824869	0.000907847236612643	0.000307867421649005	0.00341605253512793	0.997960648657996	FALSE	1	No	OR4A15	11	55135337	TSS200	OR4A15
1414	cg20827128	-2.94858130796309	-0.000253722129357748	8.60488834655952e-05	0.00341868026683499	0.997960648657996	FALSE	1	No	PHACTR1	6	13274284	Body	TBC1D7
1416	cg26513304	2.94839396383289	0.000641048093804386	0.000217422807693931	0.00342069931443232	0.997960648657996	FALSE	1	No	KCNIP1	5	169780916	1stExon	KCNIP1
1419	cg22100821	-2.9471683362553	-0.00031029931997043	0.000105287273941298	0.00343393508775088	0.997960648657996	FALSE	1	No	SCRT2;SCRT2	20	656743	5'UTR;1stExon	SRXN1
1420	cg14589236	2.946848585774	0.000162583734704802	5.5172069406511e-05	0.00343739582454294	0.997960648657996	FALSE	1	No	NA	9	117161008	NA	AKNA
1421	cg23067090	-2.94641869781666	-0.000299460017768398	0.000101635255705614	0.00344205363191284	0.997960648657996	FALSE	1	No	NA	15	25809518	NA	AX747189
1424	cg04161902	-2.94587924426292	-0.000586279310567699	0.000199016749145259	0.00344790673966695	0.997960648657996	FALSE	1	No	BAI2	1	32227908	5'UTR	BAI2
1425	cg16850687	-2.94582863908442	-0.000270629593319277	9.18687495018007e-05	0.00344845627591658	0.997960648657996	FALSE	1	No	DLGAP1;FLJ35776;DLGAP1	18	3594398	Body;Body;Body	BX647607
1426	cg15741721	-2.94539544188845	-0.000199861466056337	6.78555630303399e-05	0.00345316376736596	0.997960648657996	FALSE	1	No	ZFAT;ZFAT	8	135594362	Body;Body	ZFAT
1427	cg14633527	2.9453838042861	4.07723007710585e-05	1.38427802555738e-05	0.00345329031251467	0.997960648657996	FALSE	1	No	SHISA5	3	48541379	Body	SHISA5
1428	cg06462220	2.94499540357038	0.000399726879226725	0.000135730900884298	0.00345751614340951	0.997960648657996	FALSE	1	No	KIAA1949;KIAA1949	6	30646756	Body;Body	PPP1R18
1429	cg04777769	-2.9449870809142	-0.000507929089347418	0.000172472433797483	0.00345760674629379	0.997960648657996	FALSE	1	No	NA	6	170544352	NA	LOC154449
1430	cg01154505	-2.9444477589639	-0.000522682919466579	0.000177514753955255	0.00346348259382895	0.997960648657996	FALSE	1	No	FBLN7;FBLN7	2	112940409	Body;Body	FBLN7
1432	cg21949305	-2.94420325331709	-0.000233570078087249	7.93321853116281e-05	0.00346614945971475	0.997960648657996	FALSE	1	No	C22orf45;ADORA2A	22	24828655	Body;5'UTR	EU036692
1433	cg17493511	-2.94346604279381	-2.5671042918308e-05	8.72136540564338e-06	0.00347420171169268	0.997960648657996	FALSE	1	No	SLC39A1;CREB3L4	1	153939847	5'UTR;TSS1500	SLC39A1
1434	cg26577178	2.94294780052536	9.95117107802174e-05	3.38136173405634e-05	0.00347987249469825	0.997960648657996	FALSE	1	No	KRR1	12	75905604	TSS200	KRR1
1435	cg23598352	2.94267183133844	0.000465369341220334	0.00015814517142697	0.0034828956948799	0.997960648657996	FALSE	1	No	C9orf46	9	5436819	5'UTR	C9orf46
1436	cg27463181	-2.94249384388232	-0.000366346910538917	0.000124502184193378	0.00348484679365551	0.997960648657996	FALSE	1	No	TMEM132D	12	130258121	Body	TMEM132D
1438	cg12760508	-2.94220425395265	-0.000175043679487751	5.94940610437197e-05	0.00348802341437644	0.997960648657996	FALSE	1	No	AMD1;AMD1	6	111200500	5'UTR;Body	AMD1
1439	cg16530981	-2.94171009108281	-0.000870828795950991	0.000296028081961825	0.00349345018557387	0.997960648657996	FALSE	1	No	NA	12	42679156	NA	ZCRB1
1440	cg04639931	-2.94161651676757	-0.000514718456278533	0.000174978095664263	0.00349447866365681	0.997960648657996	FALSE	1	No	PFDN6;WDR46;WDR46	6	33258502	Body;TSS1500;TSS1500	PFDN6
1441	cg06285475	-2.94151418240574	-0.000227689004485872	7.74053736839897e-05	0.00349560374052925	0.997960648657996	FALSE	1	No	ASCC1	10	73885299	Body	ASCC1
1443	cg27370248	2.94139135578956	0.000417086401863951	0.000141799016660261	0.00349695454904017	0.997960648657996	FALSE	1	No	RAB27A	15	55579397	5'UTR	RAB27A
1444	cg26152485	2.94130030260788	0.000525939262448083	0.000178811820738523	0.00349795623126259	0.997960648657996	FALSE	1	No	LOC729991-MEF2B;LOC729991-MEF2B;MEF2B;LOC729991-MEF2B	19	19281474	Body;5'UTR;TSS1500;Body	MEF2B
1445	cg11133226	-2.94108826888061	-0.000661344658917687	0.000224863927382022	0.00350028984527066	0.997960648657996	FALSE	1	No	MGLL;MGLL	3	127504560	Body;Body	MGLL
1446	cg18246584	2.94108679701123	0.00064924161702538	0.00022074888020481	0.00350030604943477	0.997960648657996	FALSE	1	No	NA	3	39584985	NA	MOBP
1447	cg27401543	-2.94105765610763	-0.000184499080231751	6.27322214675408e-05	0.0035006268827735	0.997960648657996	FALSE	1	No	FTO	16	54088396	Body	FTO
1448	cg25374552	2.94090721061701	0.000167531456440378	5.69659103271162e-05	0.00350228367393545	0.997960648657996	FALSE	1	No	ELP3	8	27950443	TSS200	ELP3
1449	cg13776304	-2.94054626854525	-0.000236581772387736	8.04550416085709e-05	0.0035062614960154	0.997960648657996	FALSE	1	No	NA	6	91638293	NA	MAP3K7
1450	cg13544195	-2.94041861271551	-0.000317860032078489	0.000108100265283296	0.00350766933657319	0.997960648657996	FALSE	1	No	LRP1	12	57571021	Body	LRP1
1451	cg26001467	-2.94031858845968	-6.6414681753607e-05	2.25875801398783e-05	0.00350877280588493	0.997960648657996	FALSE	1	No	METTL3	14	21979675	TSS1500	METTL3
1452	cg24778776	2.94023842573848	0.000811674165948182	0.000276057260813575	0.0035096573914452	0.997960648657996	FALSE	1	No	NA	11	69017394	NA	MYEOV
1454	cg20357862	2.93965886941353	0.000447273471972103	0.000152151488264805	0.00351605878938344	0.997960648657996	FALSE	1	No	DSCAML1	11	117649091	Body	DSCAML1
1455	cg15448366	-2.93952145858285	-0.000394644530440629	0.000134254686009637	0.00351757810329989	0.997960648657996	FALSE	1	No	TLR5	1	223303049	5'UTR	TLR5
1456	cg01693503	-2.93932093361942	-2.3082015478352e-05	7.85283948218928e-06	0.00351979632968814	0.997960648657996	FALSE	1	No	CLPB	11	72145691	TSS200	CLPB
1457	cg23438505	2.93927214519562	0.00109898677984418	0.000373897592858329	0.00352033622525995	0.997960648657996	FALSE	1	No	NA	17	78489298	NA	RPTOR
1459	cg16904686	2.93896266750978	0.000812941765559862	0.000276608401510822	0.00352376268681274	0.997960648657996	FALSE	1	No	ATPAF1;ATPAF1	1	47133294	Body;Body	ATPAF1
1460	cg12879727	-2.93890683854117	-0.000342401290917236	0.000116506343932698	0.0035243811360049	0.997960648657996	FALSE	1	No	LTBP2	14	75061268	Body	LTBP2
1461	cg12640109	2.9388944103074	0.00040863387902545	0.000139043402713712	0.00352451882410851	0.997960648657996	FALSE	1	No	ASRGL1;ASRGL1	11	62104720	TSS200;TSS200	ASRGL1
1463	cg25703122	-2.93861629027773	-0.000225163301560544	7.66222192075522e-05	0.00352760130605219	0.997960648657996	FALSE	1	No	LOC285205	3	107601098	TSS1500	LOC285205
1464	cg27026926	-2.93859103228724	-6.98272201501407e-05	2.37621429395675e-05	0.00352788136942407	0.997960648657996	FALSE	1	No	MRPL15	8	55047623	TSS200	MRPL15
1465	cg25542907	-2.9384428138336	-0.00011338101017171	3.8585406405711e-05	0.0035295252414795	0.997960648657996	FALSE	1	No	SFRS7	2	38977782	Body	SRSF7
1466	cg17723958	2.9372457059315	0.0011913499332933	0.000405601046888069	0.00354282789647567	0.997960648657996	FALSE	1	No	CCDC92	12	124429295	5'UTR	CCDC92
1468	cg04400147	-2.93705953824337	-0.000484022916759899	0.000164798469509198	0.00354490076491231	0.997960648657996	FALSE	1	No	NISCH	3	52522246	Body	NISCH
1470	cg00815325	2.93653808732134	0.000500253731772647	0.00017035492709341	0.00355071271785018	0.997960648657996	FALSE	1	No	LONP1	19	5691899	3'UTR	LONP1
1471	cg16679378	2.93646744946393	0.000434459144438267	0.000147952991788681	0.00355150069794581	0.997960648657996	FALSE	1	No	TMEM86A	11	18725481	3'UTR	IGSF22
1473	cg02273970	-2.93606277297394	-6.62976430732266e-05	2.25804583210847e-05	0.00355601803001322	0.997960648657996	FALSE	1	No	SCIN	7	12609907	TSS1500	SCIN
1474	cg26924465	-2.93585258993536	-0.000224426166934854	7.64432682023029e-05	0.00355836633736116	0.997960648657996	FALSE	1	No	ITGA1;PELO	5	52095961	Body;5'UTR	PELO
1475	cg23948825	2.93541264733138	0.000528455158884902	0.000180027554001761	0.0035632862625164	0.997960648657996	FALSE	1	No	SFRS5;SFRS5	14	70237960	Body;Body	SRSF5
1476	cg10019429	-2.93539483877953	-1.26586097798941e-05	4.31240445498541e-06	0.00356348554829965	0.997960648657996	FALSE	1	No	ZNF507;ZNF507;ZNF507;ZNF507	19	32836659	1stExon;5'UTR;1stExon;5'UTR	ZNF507
1477	cg10135817	2.93537532422686	0.000656644688762741	0.000223700418594917	0.00356370393670225	0.997960648657996	FALSE	1	No	AMZ1	7	2724929	5'UTR	AMZ1
1478	cg27015931	-2.9348540558822	-0.000219166290997493	7.4677066329151e-05	0.0035695420072328	0.997960648657996	FALSE	1	No	C16orf65;C16orf65	16	22012404	1stExon;5'UTR	PDZD9
1479	cg26692016	2.93485260406994	0.000482660759536659	0.000164458262356114	0.00356955827935142	0.997960648657996	FALSE	1	No	APOBEC1	12	7817844	Body	APOBEC1
1480	cg27140295	-2.93484452013835	-0.000537476701390616	0.000183136345964003	0.00356964888644821	0.997960648657996	FALSE	1	No	AQP6	12	50366471	TSS200	AQP6
1481	cg02604121	2.93481112245059	3.8570007863069e-05	1.31422453622374e-05	0.00357002323989036	0.997960648657996	FALSE	1	No	ZNF14	19	19843707	Body	ZNF14
1482	cg00128188	-2.93461024293757	-0.000149180519316151	5.08348662910752e-05	0.00357227564780803	0.997960648657996	FALSE	1	No	IDI1	10	1095446	TSS1500	IDI1
1484	cg27549619	-2.93445998885801	-0.000496384026411171	0.000169156856217469	0.00357396125519613	0.997960648657996	FALSE	1	No	AXIN1;AXIN1	16	374924	Body;Body	LUC7L
1485	cg11229578	2.93444905052507	0.000513365302283238	0.000174944356996548	0.00357408399394967	0.997960648657996	FALSE	1	No	DOT1L	19	2230593	3'UTR	DOT1L
1487	cg15723468	-2.93421647484396	-0.000554851819534376	0.000189097097740166	0.00357669463148371	0.997960648657996	FALSE	1	No	GALNT2	1	230387268	Body	GALNT2
1488	cg24137136	2.93412845469609	0.000834683251030758	0.000284473997617536	0.00357768310280276	0.997960648657996	FALSE	1	No	MAGEA4	X	151081284	TSS200	MAGEA4
1489	cg13880545	2.93379140618215	0.000814568206690334	0.000277650348615058	0.00358147048541629	0.997960648657996	FALSE	1	No	MED27	9	134755909	Body	MED27
1490	cg23413475	-2.93371490716212	-0.000506607567592402	0.0001726846621516	0.00358233060770123	0.997960648657996	FALSE	1	No	NA	10	95750037	NA	PLCE1
1491	cg24287175	2.93289541722345	0.000962319952981982	0.000328112604128586	0.0035915564504767	0.997960648657996	FALSE	1	No	RAI1	17	17713671	3'UTR	SREBP-1
1492	cg10366028	-2.93264125602904	-0.000660569327437122	0.000225247232705022	0.00359442221255644	0.997960648657996	FALSE	1	No	MAD1L1;MAD1L1;MAD1L1	7	1931885	Body;Body;Body	MAD1L1
1493	cg08710410	-2.93249318844402	-0.000548304951483732	0.000186975694826647	0.00359609269266308	0.997960648657996	FALSE	1	No	NA	10	134692509	NA	TTC40
1494	cg05143420	-2.93245426129626	-0.000311209549357719	0.000106125968771343	0.00359653198164962	0.997960648657996	FALSE	1	No	MTHFD1	14	64926333	3'UTR	MTHFD1
1496	cg03105091	2.93234523748372	0.000283441326080703	9.66602849001257e-05	0.00359776256548755	0.997960648657996	FALSE	1	No	LRRC40	1	70667229	Body	LRRC40
1497	cg07010582	-2.93209127249207	-0.000968960106047352	0.00033046723856717	0.00360063063502919	0.997960648657996	FALSE	1	No	TNXB	6	32046308	Body	TNXB
1498	cg02696670	2.93193796604127	0.000358674800274842	0.000122333693423646	0.00360236296162445	0.997960648657996	FALSE	1	No	UBE2U	1	64669384	TSS200	UBE2U
1499	cg08806184	2.931926926512	0.000948897082495222	0.000323642814530882	0.00360248773507809	0.997960648657996	FALSE	1	No	NA	2	27068081	NA	DPYSL5
1500	cg12884982	2.93182766457215	0.0014173954311786	0.000483451141520435	0.00360360981310588	0.997960648657996	FALSE	1	No	JPH1	8	75227607	Body	JPH1
1502	cg23997168	2.93128989112114	0.000590434657939783	0.000201424860682734	0.0036096944714501	0.997960648657996	FALSE	1	No	MAD1L1;MAD1L1;MAD1L1	7	1984831	Body;Body;Body	MAD1L1
1503	cg10089193	2.93062533625232	0.000561493752653782	0.000191595201784415	0.00361722656913271	0.997960648657996	FALSE	1	No	C1QTNF8	16	1140939	3'UTR	C1QTNF8
1504	cg01705495	-2.92984327266461	-0.000317263426774542	0.000108286825351583	0.00362610890646433	0.997960648657996	FALSE	1	No	NA	12	131646917	NA	LOC116437
1505	cg15036157	2.92982027877236	0.000527211232482803	0.000179946611846005	0.00362637036234683	0.997960648657996	FALSE	1	No	VHL;VHL	3	10192045	3'UTR;3'UTR	VHL
1506	cg00469380	-2.92925028947753	-0.00102133382075575	0.000348667310685125	0.00363285702791723	0.997960648657996	FALSE	1	No	RADIL	7	4869981	Body	RADIL
1508	cg05396243	2.92874980412011	0.000315519305997364	0.000107731737806179	0.0036385614536365	0.997960648657996	FALSE	1	No	NA	17	10707547	NA	LOC100289255
1509	cg08200446	2.92865220661721	0.000413461634507981	0.000141178127458691	0.00363967480216591	0.997960648657996	FALSE	1	No	NA	19	12381100	NA	ZNF44
1510	cg19539826	2.92842499464894	0.00030584215062392	0.000104439127238287	0.00364226794003626	0.997960648657996	FALSE	1	No	PDE4D;PDE4D;PDE4D	5	58376193	Body;Body;Body	PDE4D
1511	cg00595039	2.9284170343244	0.000413684676239431	0.000141265629652667	0.00364235882067972	0.997960648657996	FALSE	1	No	TSNARE1	8	143460209	5'UTR	TSNARE1
1512	cg26277197	-2.92786088373843	-0.000533280023548768	0.000182139809480241	0.00364871335575167	0.997960648657996	FALSE	1	No	EGFR;EGFR;EGFR;EGFR	7	55188632	Body;Body;Body;Body	EGFR
1513	cg13260726	-2.92743914819702	-5.32903457634097e-05	1.82037415863044e-05	0.00365353882405828	0.997960648657996	FALSE	1	No	HJURP	2	234763101	1stExon	HJURP
1514	cg05455747	2.92737208827749	0.000349950309054775	0.000119544184511471	0.00365430665585507	0.997960648657996	FALSE	1	No	NA	8	122573042	NA	HAS2
1515	cg21129006	2.92686992964157	0.000679259174225947	0.000232076993701299	0.00366006102626699	0.997960648657996	FALSE	1	No	NA	12	4023078	NA	PARP11
1516	cg19435381	2.9268241721682	0.000123674134720768	4.22554029370167e-05	0.00366058578465736	0.997960648657996	FALSE	1	No	OXCT1	5	41870796	TSS200	OXCT1
1517	cg12367058	-2.92645348178796	-0.000272667779836867	9.31734543308978e-05	0.00366483949072165	0.997960648657996	FALSE	1	No	NA	3	32842200	NA	TRIM71
1518	cg03096378	-2.92634987424416	-0.000320429988367952	0.000109498181057627	0.0036660292038029	0.997960648657996	FALSE	1	No	EXPH5;EXPH5;EXPH5	11	108377279	3'UTR;3'UTR;3'UTR	EXPH5
1520	cg09779537	-2.92630684292948	-0.000533126196340185	0.000182183969404412	0.00366652343093621	0.997960648657996	FALSE	1	No	NA	7	2763933	NA	GNA12
1521	cg10539936	2.92604120288222	0.000516314211767991	0.000176454867162981	0.00366957573159488	0.997960648657996	FALSE	1	No	NA	14	70499985	NA	SMOC1
1522	cg12229367	2.92602348834254	0.000524811468609785	0.000179359964368252	0.0036697793606135	0.997960648657996	FALSE	1	No	NA	17	55822335	NA	7SK
1523	cg20950167	-2.92568943140535	-0.000572091420596388	0.000195540720917047	0.00367362128528918	0.997960648657996	FALSE	1	No	LHX1	17	35300448	3'UTR	LHX1
1524	cg04141008	2.9255982840874	0.000633270018708448	0.000216458295779315	0.00367467019081805	0.997960648657996	FALSE	1	No	CREBBP;CREBBP	16	3843232	Body;Body	CREBBP
1525	cg14056656	2.9255702109875	0.000303552580287309	0.00010375843285089	0.00367499330566139	0.997960648657996	FALSE	1	No	GPR107;GPR107;GPR107	9	132892163	Body;Body;Body	GPR107
1526	cg03903472	-2.92550573429494	-0.00046252457508912	0.000158100724147304	0.00367573551562439	0.997960648657996	FALSE	1	No	NA	6	14002470	NA	RNF182
1527	cg02384543	2.92525756636496	0.00020716902426212	7.08207805849919e-05	0.00367859352661998	0.997960648657996	FALSE	1	No	ZNF837;ZNF837	19	58879857	Body;Body	ZNF837
1528	cg15513936	2.92502566550089	0.00011318204835816	3.86943778624172e-05	0.00368126603319119	0.997960648657996	FALSE	1	No	ING1;ING1;ING1;ING1	13	111368529	Body;Body;Body;5'UTR	ING1
1529	cg24709471	2.92483751923352	0.000312589962214724	0.00010687429990868	0.00368343559935227	0.997960648657996	FALSE	1	No	CRABP1	15	78633202	Body	CRABP1
1530	cg26117389	2.9247719898819	0.000375584563033841	0.00012841498904296	0.00368419151041382	0.997960648657996	FALSE	1	No	NA	2	417421	NA	FAM150B
1531	cg26605683	2.92426946118924	0.000932948488366809	0.000319036429695983	0.00368999311983366	0.997960648657996	FALSE	1	No	STC2	5	172751269	Body	STC2
1532	cg26160191	2.9241998816324	0.000306217052479116	0.000104718235713823	0.00369079706141896	0.997960648657996	FALSE	1	No	NA	2	242853007	NA	CXXC11
1533	cg09887627	-2.9237864380457	-0.000266154539031271	9.10307728252453e-05	0.00369557740397464	0.997960648657996	FALSE	1	No	SLC7A1	13	30090298	Body	SLC7A1
1534	cg13003571	2.92363815764657	0.000424961447949178	0.000145353639894773	0.00369729323779077	0.997960648657996	FALSE	1	No	CLLU1;CLLU1;CLLU1;CLLU1;CLLU1OS	12	92818240	5'UTR;1stExon;Body;Body;Body	CLLU1
1535	cg13363025	-2.92341309729487	-0.000370884775605609	0.000126867043165675	0.00369989892474057	0.997960648657996	FALSE	1	No	HYAL4	7	123512535	Body	HYAL4
1536	cg00377070	2.92310460503413	0.000473904878495651	0.000162123817833785	0.00370347328827704	0.997960648657996	FALSE	1	No	PLXNA4	7	131812449	3'UTR	PLXNA4
1538	cg01968619	2.92270054743949	0.000477661969381982	0.000163431717217985	0.00370815969518146	0.997960648657996	FALSE	1	No	NA	16	88353117	NA	ZNF469
1540	cg24127335	2.92181664335507	0.00070957645752655	0.00024285454706417	0.00371843042299094	0.997960648657996	FALSE	1	No	NA	10	85325062	NA	U6
1541	cg25740070	2.92147930456983	0.000414406278531211	0.000141848096573195	0.00372235705306055	0.997960648657996	FALSE	1	No	TREH	11	118551168	TSS1500	TREH
1543	cg17515347	-2.92125813559191	-0.00104587072760402	0.000358020646947076	0.00372493351890544	0.997960648657996	FALSE	1	No	AIM2	1	159047163	TSS1500	AIM2
1544	cg24250450	2.92125416997328	1.52564385041613e-05	5.22256456181655e-06	0.0037249797304808	0.997960648657996	FALSE	1	No	N4BP2;LOC344967	4	40058375	TSS200;Body	N4BP2
1545	cg19614911	2.92124200057594	0.000393771881541467	0.000134796049578854	0.00372512154441572	0.997960648657996	FALSE	1	No	KCNK12	2	47749060	Body	KCNK12
1546	cg04234556	-2.92067502197767	-0.000297975397471803	0.00010202278419529	0.0037317341980796	0.997960648657996	FALSE	1	No	NA	1	29059141	NA	YTHDF2
1547	cg15060346	2.9206459434039	0.000312941356779787	0.000107147994944936	0.00373207362935581	0.997960648657996	FALSE	1	No	NAT8	2	73868736	Body	NAT8
1548	cg02347113	2.92059176394496	0.000186892949195337	6.39914662167276e-05	0.00373270613594559	0.997960648657996	FALSE	1	No	TBC1D8	2	101752032	Body	TBC1D8
1549	cg01966390	2.92036793535813	0.00030692871196727	0.000105099329523227	0.00373532021285578	0.997960648657996	FALSE	1	No	NA	1	205428207	NA	AK095633
1550	cg09453685	-2.92010181089195	-0.000466275585347234	0.000159677852192698	0.00373843043527658	0.997960648657996	FALSE	1	No	NA	2	56318438	NA	BC040311
1551	cg13591497	2.91982568213275	0.000335240612122744	0.000114815283040415	0.00374166007831997	0.997960648657996	FALSE	1	No	CRB2	9	126129566	Body	CRB2
1552	cg03050907	-2.91951292600155	-3.86039032136866e-05	1.32227204304785e-05	0.00374532119725683	0.997960648657996	FALSE	1	No	SNHG3-RCC1;SNHG3-RCC1;SNHG3-RCC1;RCC1;RCC1;RCC1	1	28844869	Body;Body;5'UTR;5'UTR;5'UTR;5'UTR	RCC1
1553	cg23606775	2.91914932348238	0.000648518060862747	0.000222159947641562	0.00374958163482211	0.997960648657996	FALSE	1	No	CLSTN1;CLSTN1	1	9790616	Body;Body	PIK3CD
1555	cg13211302	2.9186088578657	0.00105747508653999	0.000362321618976137	0.00375592260662844	0.997960648657996	FALSE	1	No	NA	8	102236731	NA	ZNF706
1556	cg19491663	2.91823662993801	0.000102613131254991	3.51627178558071e-05	0.00376029543426076	0.997960648657996	FALSE	1	No	NDUFV2	18	9102475	TSS200	NDUFV2
1557	cg18023724	2.91808146040139	0.000542945572785646	0.000186062514070791	0.00376211969405413	0.997960648657996	FALSE	1	No	NAF1;NAF1	4	164088493	TSS1500;TSS1500	NAF1
1558	cg00795268	2.91790725929774	0.000259317492283948	8.8871053546218e-05	0.00376416866229309	0.997960648657996	FALSE	1	No	COMMD9;COMMD9	11	36294323	3'UTR;3'UTR	COMMD9
1559	cg01166925	-2.91751865211643	-0.000770212674763614	0.000263995801433826	0.00376874316501917	0.997960648657996	FALSE	1	No	NA	4	41880280	NA	BC025350
1560	cg21605283	-2.91748151525796	-0.000426793689983761	0.000146288395573956	0.00376918058839835	0.997960648657996	FALSE	1	No	RHBDL3	17	30615925	Body	RHBDL3
1561	cg19391892	-2.91673920004776	-4.03102674556699e-05	1.38203194358309e-05	0.0037779338143582	0.997960648657996	FALSE	1	No	DDX50	10	70660956	TSS200	DDX50
1562	cg18557145	2.91646520034874	0.000477190600245849	0.000163619507679635	0.00378116944791707	0.997960648657996	FALSE	1	No	CD72	9	35618083	Body	CD72
1565	cg23873338	-2.91592325462151	-0.000300277754928471	0.000102978620734464	0.00378757667931836	0.997960648657996	FALSE	1	No	OGDHL;OGDHL;OGDHL	10	50966569	Body;5'UTR;Body	OGDHL
1566	cg22765025	2.9158840154098	0.000844196301508938	0.000289516420079656	0.0037880409751153	0.997960648657996	FALSE	1	No	NA	5	124144945	NA	ZNF608
1567	cg25668426	2.91580265122551	0.000429273310350216	0.000147223033139706	0.00378900387788069	0.997960648657996	FALSE	1	No	HR;HR	8	21975084	Body;Body	HR
1568	cg21552001	2.91577092949218	0.000164343918712676	5.63637962949644e-05	0.00378937934861545	0.997960648657996	FALSE	1	No	TNFRSF21	6	47202394	Body	TNFRSF21
1569	cg25091705	2.91569126242876	0.000702441129062509	0.000240917527213556	0.00379032246863622	0.997960648657996	FALSE	1	No	C11orf1	11	111752853	Body	C11orf1
1570	cg27061366	2.91565089343399	0.000147226741924582	5.04953258485558e-05	0.00379080044939531	0.997960648657996	FALSE	1	No	FARSA	19	13044373	1stExon	FARSA
1572	cg05547600	2.91499813223196	0.000881268572435814	0.000302322173963468	0.00379853697590425	0.997960648657996	FALSE	1	No	CT45A1	X	134847106	TSS200	CT45A1
1573	cg18500462	2.9149555301518	0.000610183724256549	0.000209328656284775	0.00379904239647988	0.997960648657996	FALSE	1	No	LOC440173	9	89626741	Body	LOC440173
1575	cg14694744	2.91464535290961	0.000535243745961995	0.000183639407596425	0.00380272411374765	0.997960648657996	FALSE	1	No	XIRP1	3	39234137	TSS200	XIRP1
1576	cg19965962	2.91464458596407	0.000259505159524138	8.90349241117858e-05	0.00380273322121217	0.997960648657996	FALSE	1	No	EHMT2;EHMT2	6	31852251	Body;Body	EHMT2
1577	cg02490994	-2.91454486694459	-2.01553719607643e-05	6.9154440507529e-06	0.00380391755238864	0.997960648657996	FALSE	1	No	ZZZ3	1	78148370	TSS200	ZZZ3
1578	cg18058895	-2.91421219728132	-0.000436758726042635	0.000149871971042496	0.00380787100009045	0.997960648657996	FALSE	1	No	MLLT6	17	36868947	Body	MLLT6
1579	cg13015616	2.91415195905494	0.000528936387830543	0.00018150611061548	0.00380858727235236	0.997960648657996	FALSE	1	No	HFE;HFE;HFE;HFE;HFE;HFE;HFE;HFE;HFE	6	26086585	TSS1500;TSS1500;TSS1500;TSS1500;TSS1500;TSS1500;TSS1500;TSS1500;TSS1500	HFE
1580	cg12038521	2.91388799957461	0.000429752864466724	0.00014748434549628	0.0038117273751438	0.997960648657996	FALSE	1	No	AP3D1;AP3D1	19	2111714	Body;Body	AP3D1
1581	cg10349197	-2.91355212454711	-0.000507340476224855	0.000174131250973832	0.00381572641294904	0.997960648657996	FALSE	1	No	NEK4	3	52801074	Body	NEK4
1582	cg00781985	-2.91351848327835	-0.000127500490767297	4.37616893453961e-05	0.00381612716780421	0.997960648657996	FALSE	1	No	SDCCAG1	14	50319603	TSS200	NEMF
1583	cg26165081	-2.91344195202536	-0.000723914223682752	0.000248473879213382	0.00381703899684305	0.997960648657996	FALSE	1	No	PSMA1	11	14562955	Body	PSMA1
1584	cg11491186	-2.91340909813786	-0.000216997874893749	7.44824594089603e-05	0.00381743049438597	0.997960648657996	FALSE	1	No	ARHGEF1;ARHGEF1;ARHGEF1	19	42388160	TSS1500;5'UTR;5'UTR	ARHGEF1
1585	cg05027258	2.91328040513118	0.000308713643905625	0.000105967706837243	0.00381896439484351	0.997960648657996	FALSE	1	No	ASAP2;ASAP2	2	9459293	Body;Body	ASAP2
1586	cg24330818	-2.91316169940681	-9.03109607997443e-05	3.10010119994828e-05	0.00382037975497293	0.997960648657996	FALSE	1	No	N4BP2L1;N4BP2L1	13	33002388	TSS200;TSS200	N4BP2L1
1587	cg22748815	2.91301107307979	0.000505390263083054	0.000173494109841721	0.00382217640219763	0.997960648657996	FALSE	1	No	PILRB;PILRB;PILRB	7	99965437	3'UTR;3'UTR;3'UTR	PILRB
1589	cg07187971	2.91287538225451	0.000600993215150023	0.000206323009494786	0.00382379556134309	0.997960648657996	FALSE	1	No	PHLPP1	18	60481018	Body	PHLPP1
1590	cg07271261	-2.91268115910918	-0.000558015181732731	0.000191581278983312	0.00382611425902905	0.997960648657996	FALSE	1	No	VGLL4;VGLL4;VGLL4;VGLL4	3	11610613	Body;Body;Body;TSS1500	VGLL4
1591	cg14462017	-2.91247120498032	-0.000968779560327068	0.000332631463847766	0.00382862220156511	0.997960648657996	FALSE	1	No	SYT4	18	40853833	Body	SYT4
1592	cg14204478	-2.91213776930679	-1.58912727328881e-05	5.45690966285255e-06	0.00383260823865677	0.997960648657996	FALSE	1	No	C17orf89;C17orf56	17	79213084	TSS200;TSS1500	C17orf89
1593	cg23004043	2.91212023576252	0.000155565920650518	5.3420157155628e-05	0.00383281794716101	0.997960648657996	FALSE	1	No	RBM23;RBM23;RBM23	14	23387995	5'UTR;5'UTR;5'UTR	RBM23
1594	cg13690063	2.91208245385644	0.000363670678731686	0.00012488337280769	0.00383326987011785	0.997960648657996	FALSE	1	No	APBB2;APBB2;APBB2	4	40921171	Body;Body;Body	TRNA_Gln
1596	cg23217445	-2.91193290157771	-0.000208337132131334	7.15459933910068e-05	0.00383505919595894	0.997960648657996	FALSE	1	No	ARHGEF4;ARHGEF4	2	131687141	5'UTR;5'UTR	ARHGEF4
1597	cg26091232	-2.91191289901117	-0.000563529941104472	0.000193525685914519	0.00383529857547172	0.997960648657996	FALSE	1	No	NA	3	192746235	NA	MB21D2
1598	cg03680250	2.91183658918559	4.81803434254825e-05	1.65463761271569e-05	0.00383621193397874	0.997960648657996	FALSE	1	No	ANKRD10	13	111567502	TSS200	ANKRD10
1599	cg22118655	-2.91170762038417	-0.000387657326291456	0.000133137449508172	0.00383775602332993	0.997960648657996	FALSE	1	No	ELFN2	22	37823656	TSS200	ELFN2
1600	cg11599981	-2.91164686727489	-0.000791535151633841	0.000271851356883352	0.00383848359133625	0.997960648657996	FALSE	1	No	DENND1C	19	6475902	Body	DENND1C
1601	cg10949576	2.91140395887395	0.000513021726901072	0.000176211111253518	0.0038413938755163	0.997960648657996	FALSE	1	No	C11orf66;C11orf66	11	61248556	TSS200;TSS200	PPP1R32
1602	cg07642822	2.91134912719115	0.000682956828444172	0.000234584310780715	0.00384205109212909	0.997960648657996	FALSE	1	No	ZNF787	19	56608958	Body	ZNF787
1603	cg05226323	-2.91072575337394	-7.61939657552581e-05	2.6176964857283e-05	0.00384953011544649	0.997960648657996	FALSE	1	No	FAM104A;C17orf80;FAM104A;C17orf80;C17orf80	17	71228757	TSS1500;TSS200;TSS1500;TSS200;TSS200	C17orf80
1605	cg11654517	2.91030496224018	0.00083077583264143	0.000285460061203328	0.00385458613075421	0.997960648657996	FALSE	1	No	ARHGEF6	X	135849165	Body	ARHGEF6
1606	cg25213539	-2.91013268506399	-2.83192103562235e-05	9.73124369949502e-06	0.00385665787484017	0.997960648657996	FALSE	1	No	STRA13;LRRC45	17	79981084	TSS1500;TSS200	LRRC45
1607	cg08276565	-2.90990176231129	-0.000787187948513934	0.000270520454920335	0.00385943646372786	0.997960648657996	FALSE	1	No	HCG18;TRIM39;TRIM39;HCG18	6	30295772	TSS1500;5'UTR;5'UTR;TSS1500	TRIM39
1610	cg24716343	-2.90949448332444	-0.000223870563446727	7.69448317327375e-05	0.00386434152008373	0.997960648657996	FALSE	1	No	PCNXL2	1	233431953	TSS1500	PCNXL2
1612	cg01283685	-2.90914725043693	-0.00136257645963088	0.000468376586790589	0.0038685279043162	0.997960648657996	FALSE	1	No	FLYWCH1;FLYWCH1	16	2986893	Body;Body	FLYWCH1
1613	cg20603162	-2.90887630451354	-0.000205413181571792	7.06159905297673e-05	0.00387179741531786	0.997960648657996	FALSE	1	No	ADAD1;ADAD1;ADAD1	4	123326231	Body;Body;Body	ADAD1
1614	cg05245650	-2.90882649970542	-0.000730989460485995	0.0002513004679241	0.00387239868542226	0.997960648657996	FALSE	1	No	CDC42EP3	2	37900205	TSS1500	CDC42EP3
1616	cg01235659	2.90856383269232	0.000620026916827517	0.0002131728758566	0.00387557115105436	0.997960648657996	FALSE	1	No	MYO10	5	16738047	Body	MYO10
1617	cg15456293	-2.90850081649525	-0.000260842330829968	8.96827428586675e-05	0.00387633260697185	0.997960648657996	FALSE	1	No	MYOM2	8	2044148	Body	MYOM2
1618	cg17016703	2.90835835946562	0.000526536869780557	0.000181042638045919	0.00387805448898522	0.997960648657996	FALSE	1	No	NA	6	158211003	NA	SNX9
1619	cg04099793	2.90830837186736	0.000688783030324589	0.0002368328740471	0.00387865885585413	0.997960648657996	FALSE	1	No	NA	1	2834108	NA	ACTRT2
1620	cg02955114	-2.90815943676263	-0.000225670201359011	7.75989784144116e-05	0.00388046004088189	0.997960648657996	FALSE	1	No	NA	3	56505929	NA	ERC2
1622	cg09139549	2.90781238417759	0.000440045080965361	0.000151332005929887	0.00388466017249533	0.997960648657996	FALSE	1	No	PFKP	10	3151710	Body	PFKP
1623	cg14275095	-2.90774007021267	-0.000363806748582765	0.000125116667858196	0.00388553585924881	0.997960648657996	FALSE	1	No	KRT75	12	52828633	TSS1500	KRT75
1624	cg07441824	-2.90773310870348	-0.000779179586731282	0.000267968055389619	0.00388562016922483	0.997960648657996	FALSE	1	No	ZCCHC16	X	111623974	5'UTR	ZCCHC16
1625	cg15400381	2.90768189207483	2.09563142089486e-05	7.20722382529775e-06	0.00388624049879239	0.997960648657996	FALSE	1	No	E2F8	11	19263002	TSS1500	E2F8
1626	cg27644733	2.90726237141919	0.00016428066929786	5.65069980999567e-05	0.00389132508447525	0.997960648657996	FALSE	1	No	GRIN2A;GRIN2A;GRIN2A	16	9857216	Body;Body;Body	GRIN2A
1627	cg01785339	-2.90725495986254	-0.000221950412853832	7.63436354630303e-05	0.00389141496700026	0.997960648657996	FALSE	1	No	CNIH4	1	224544456	TSS200	CNIH4
1628	cg14727987	2.90670199985368	0.000850064083673942	0.000292449684803166	0.00389812625073432	0.997960648657996	FALSE	1	No	NA	5	72485634	NA	TMEM174
1629	cg09282289	-2.90651982329172	-0.000141686489893724	4.87478147433586e-05	0.00390033964209113	0.997960648657996	FALSE	1	No	ZMYM2;ZMYM2	13	20532174	TSS1500;TSS1500	ZMYM2
1630	cg14074052	2.90623380161616	0.0001480207843648	5.09321666696209e-05	0.00390381703443502	0.997960648657996	FALSE	1	No	NA	12	22094226	NA	ABCC9
1631	cg14003143	2.90622518123293	0.000525117404615176	0.000180687101607316	0.00390392188316879	0.997960648657996	FALSE	1	No	SGK2;SGK2	20	42194975	1stExon;5'UTR	SGK2
1632	cg25718402	2.90619934727848	0.000157627452874633	5.42383484540534e-05	0.00390423611398545	0.997960648657996	FALSE	1	No	CLDN7	17	7165909	TSS200	CLDN7
1633	cg10169070	-2.90587360852164	-0.000419175482128166	0.000144251106069758	0.00390820021162467	0.997960648657996	FALSE	1	No	NA	6	114098428	NA	MARCKS
1634	cg19575859	-2.90585161748569	-0.000196631114156291	6.76672934616073e-05	0.00390846796515717	0.997960648657996	FALSE	1	No	NA	19	48683875	NA	C19orf68
1636	cg22676981	2.90523965858766	0.000449923147498057	0.000154866104132965	0.00391592563372014	0.997960648657996	FALSE	1	No	NA	1	80288301	NA	ELTD1
1637	cg24096415	2.90518441848992	0.000562213722914956	0.000193520837898197	0.00391659945845134	0.997960648657996	FALSE	1	No	RILP	17	1553484	TSS200	RILP
1638	cg03436297	2.90493257473677	0.000460565753125464	0.000158546107792949	0.00391967281669874	0.997960648657996	FALSE	1	No	POLR3C	1	145592743	Body	POLR3C
1639	cg08823975	-2.90493023614285	-0.000399065261326664	0.000137375161840905	0.00391970136587942	0.997960648657996	FALSE	1	No	ACSL1	4	185724646	Body	ACSL1
1640	cg05769384	2.90490797277119	0.000520647933977269	0.000179230439951111	0.00391997316306147	0.997960648657996	FALSE	1	No	NA	13	45691281	NA	GTF2F2
1641	cg03520448	-2.90456975825961	-0.00017590473488233	6.05613738083296e-05	0.00392410429131722	0.997960648657996	FALSE	1	No	GREB1	2	11777859	Body	GREB1
1642	cg07143462	2.904551920684	0.000887133352317689	0.000305428643227275	0.00392432227898354	0.997960648657996	FALSE	1	No	NA	2	157289513	NA	GPD2
1643	cg25334215	-2.90452862800926	-0.000263461046796823	9.07069891672568e-05	0.00392460694841379	0.997960648657996	FALSE	1	No	CSTF3;CSTF3;CSTF3	11	33163286	3'UTR;Body;Body	CSTF3
1644	cg21030607	2.9044864905138	0.000493392450143527	0.000169872523681887	0.00392512197607507	0.997960648657996	FALSE	1	No	NBLA00301	4	174462423	Body	NBLA00301
1645	cg00768487	-2.90417637630339	-0.000325721913454609	0.00011215638144857	0.00392891425981438	0.997960648657996	FALSE	1	No	UBXN11;UBXN11;UBXN11	1	26611311	Body;Body;Body	UBXN11
1646	cg05938149	2.90394445683941	0.00107790623218405	0.000371186931501168	0.0039317525102415	0.997960648657996	FALSE	1	No	ZNF469	16	88498622	Body	ZNF469
1647	cg15842568	2.90381069216097	0.000617388995837701	0.000212613376451979	0.00393339038435908	0.997960648657996	FALSE	1	No	NA	19	4045064	NA	ZBTB7A
1648	cg07834955	-2.90380103942961	-7.89798422360834e-05	2.71987788294191e-05	0.00393350860076362	0.997960648657996	FALSE	1	No	SFRP5	10	99531879	TSS200	SFRP5
1649	cg09349604	-2.90340684954419	-0.000159226926296566	5.48414102975487e-05	0.00393833898969343	0.997960648657996	FALSE	1	No	NA	4	41880747	NA	BC025350
1650	cg19131227	-2.90319472931142	-0.000945417818676291	0.000325647401165035	0.00394094054238203	0.997960648657996	FALSE	1	No	IGF2AS;INS-IGF2;IGF2;IGF2;IGF2AS	11	2162917	Body;Body;5'UTR;TSS1500;Body	IGF2
1651	cg09739904	2.90314204301629	0.000679440573073541	0.000234036283105052	0.00394158695746976	0.997960648657996	FALSE	1	No	PAH	12	103310839	Body	PAH
1652	cg08975197	2.90248411375801	0.000427749851872638	0.000147373709935248	0.00394966732773448	0.997960648657996	FALSE	1	No	RAB3IP;RAB3IP;RAB3IP;RAB3IP;RAB3IP	12	70173946	Body;Body;5'UTR;Body;Body	RAB3IP
1653	cg01967288	2.90232150275887	0.000117275205669317	4.04073792506578e-05	0.00395166676521177	0.997960648657996	FALSE	1	No	MCTP1	5	94619460	Body	MCTP1
1654	cg25138283	-2.90218318693185	-0.000375869979217419	0.000129512837408029	0.00395336819998666	0.997960648657996	FALSE	1	No	NA	3	152891361	NA	RAP2B
1656	cg04558647	2.90180086688878	0.000448876888021677	0.000154689073652028	0.00395807462837217	0.997960648657996	FALSE	1	No	DOCK1	10	129245294	Body	AX747123
1657	cg18121224	-2.90166703581035	-0.00121382009023823	0.000418318185807713	0.00395972332026535	0.997960648657996	FALSE	1	No	NSD1;NSD1	5	176559563	TSS1500;TSS1500	NSD1
1659	cg15684481	2.9012881688028	0.000164689767302866	5.67643604222964e-05	0.00396439405633192	0.997960648657996	FALSE	1	No	ABHD10	3	111698265	Body	ABHD10
1660	cg22321511	2.90095679452982	0.00020991885640028	7.23619382391743e-05	0.00396848341338274	0.997960648657996	FALSE	1	No	NHEJ1;SLC23A3;SLC23A3;SLC23A3	2	220026274	TSS1500;3'UTR;3'UTR;3'UTR	SLC23A3
1661	cg10341513	-2.9003584254127	-0.000763544413622692	0.000263258639667629	0.00397587739477163	0.997960648657996	FALSE	1	No	MAPK8IP2;MAPK8IP2	22	51041242	TSS1500;Body	MAPK8IP2
1662	cg19180636	-2.90028367461984	-0.000239339517029776	8.25227956576171e-05	0.00397680196448226	0.997960648657996	FALSE	1	No	NA	4	187404923	NA	LOC285441
1663	cg26129417	-2.90017122387514	-0.000314919827792006	0.000108586632816533	0.00397819320278252	0.997960648657996	FALSE	1	No	NA	5	134527034	NA	LOC340073
1664	cg21672109	-2.90002260198729	-0.000189117216842236	6.52123251427902e-05	0.00398003263080472	0.997960648657996	FALSE	1	No	NA	22	42667895	NA	LOC388906
1665	cg16739096	-2.89958845866986	-0.000188886541619917	6.51425346431973e-05	0.00398541027612895	0.997960648657996	FALSE	1	No	ERN1	17	62131731	Body	ERN1
1667	cg17611446	2.89906017369931	0.000481894198818155	0.000166224283024536	0.00399196297320967	0.997960648657996	FALSE	1	No	POFUT2;POFUT2;POFUT2	21	46697848	Body;Body;Body	POFUT2
1669	cg03053427	2.89897055502517	0.000206058893579848	7.10800229490636e-05	0.00399307555219565	0.997960648657996	FALSE	1	No	STYXL1	7	75649626	Body	STYXL1
1673	cg23626908	-2.89847205362519	-0.000345834435506741	0.000119316118668178	0.0039992694054318	0.997960648657996	FALSE	1	No	NA	3	155180813	NA	PLCH1
1674	cg17428922	-2.89833323708025	-0.000539399094119926	0.00018610665165035	0.0040009957526313	0.997960648657996	FALSE	1	No	VARS2;VARS2;VARS2	6	30885344	Body;Body;Body	VARS2
1675	cg26172342	2.89823594166235	0.000638672266106744	0.000220365863567484	0.00400220614080229	0.997960648657996	FALSE	1	No	ANK1;ANK1;ANK1;ANK1;ANK1	8	41654331	Body;Body;Body;Body;Body	ANK1
1677	cg07686122	2.898083468147	0.000647335044950569	0.000223366597982931	0.00400410363506233	0.997960648657996	FALSE	1	No	POR	7	75609018	Body	POR
1678	cg04292718	2.89754246100587	0.000142130658240355	4.90521399265413e-05	0.00401084295392975	0.997960648657996	FALSE	1	No	CD34;CD34;CD34;CD34	1	208084456	5'UTR;1stExon;1stExon;5'UTR	CD34
1679	cg23682866	-2.89750305893491	-0.000490408750063101	0.000169252194074774	0.0040113341889145	0.997960648657996	FALSE	1	No	NA	10	43858278	NA	FXYD4
1680	cg20469275	2.8972348305345	0.00058191689406136	0.000200852512170719	0.00401467971450585	0.997960648657996	FALSE	1	No	SNCAIP	5	121646553	TSS1500	SNCAIP
1681	cg13848773	-2.89714391511391	-1.75461996958249e-05	6.05637835396761e-06	0.00401581425024922	0.997960648657996	FALSE	1	No	HERC4;HERC4	10	69835125	TSS200;TSS200	HERC4
1682	cg20683267	-2.89708325575168	-0.000818260694135393	0.000282442933771707	0.00401657138251725	0.997960648657996	FALSE	1	No	NA	5	3301621	NA	LOC285577
1683	cg23194346	2.8970112346125	0.000416850252394421	0.000143889760389617	0.00401747049816917	0.997960648657996	FALSE	1	No	PRICKLE3	X	49033828	Body	PRICKLE3
1685	cg03852276	-2.89677704896211	-0.000586935465057058	0.000202616720284825	0.00402039535289609	0.997960648657996	FALSE	1	No	KIAA1875	8	145165189	Body	KIAA1875
1686	cg14136260	-2.89671941702334	-0.000389193011025007	0.000134356475376183	0.00402111544296407	0.997960648657996	FALSE	1	No	UCP3	11	73711382	3'UTR	UCP3
1687	cg08687047	-2.89663693275641	-0.000676734142548626	0.000233627533673905	0.00402214625844412	0.997960648657996	FALSE	1	No	NA	12	15472063	NA	PTPRO
1688	cg26253500	-2.89657337502502	-0.000932997772553622	0.000322103966223733	0.00402294071118079	0.997960648657996	FALSE	1	No	CHRM2;CHRM2;CHRM2;CHRM2;CHRM2;CHRM2;CHRM2;CHRM2	7	136641740	5'UTR;5'UTR;5'UTR;5'UTR;5'UTR;5'UTR;5'UTR;5'UTR	MIR490
1689	cg10581256	-2.89655088975695	-5.05741548100544e-05	1.74601299044665e-05	0.00402322180460883	0.997960648657996	FALSE	1	No	ZNF33B	10	43133692	5'UTR	ZNF33B
1690	cg00415978	2.89648671906782	8.02012067152733e-05	2.76891332479801e-05	0.00402402411542551	0.997960648657996	FALSE	1	No	SYNPO2;SYNPO2;SYNPO2	4	119809925	TSS200;TSS200;TSS200	SYNPO2
1691	cg15773744	-2.89628251537016	-5.98490624484157e-05	2.06640968658289e-05	0.00402657819651927	0.997960648657996	FALSE	1	No	NA	18	33160866	NA	GALNT1
1692	cg07602998	2.89617323584475	0.000144112918818711	4.97597716307452e-05	0.00402794561912318	0.997960648657996	FALSE	1	No	ROR1;ROR1	1	64240654	Body;Body	ROR1
1693	cg12200809	-2.89610514759217	-0.000607396985470609	0.000209728913321949	0.00402879782645702	0.997960648657996	FALSE	1	No	RPL39L	3	186838873	3'UTR	RPL39L
1694	cg27095035	-2.89599355077182	-0.000776185497351806	0.000268020450924327	0.00403019495204975	0.997960648657996	FALSE	1	No	SPATA20	17	48623891	TSS1500	SPATA20
1695	cg17223809	2.89579210387765	0.000852454571977354	0.000294376993029252	0.00403271806558458	0.997960648657996	FALSE	1	No	COL24A1	1	86620676	Body	COL24A1
1696	cg00250645	-2.8957678934086	-0.00105573461396838	0.000364578465135782	0.0040330213975892	0.997960648657996	FALSE	1	No	NA	8	72534391	NA	BC048982
1697	cg18582581	-2.89556294211385	-1.84970654738157e-05	6.3880723174031e-06	0.00403559005788829	0.997960648657996	FALSE	1	No	STX11	6	144471433	TSS1500	STX11
1699	cg09194742	2.89504404733536	0.000764282459478428	0.000263996832857132	0.00404210005176058	0.997960648657996	FALSE	1	No	NA	10	118576158	NA	DQ596646
1701	cg03226000	2.89480832792326	0.000425531461318795	0.00014699814741243	0.00404506052209422	0.997960648657996	FALSE	1	No	SLC6A2	16	55690378	TSS200	SLC6A2
1703	cg07891619	-2.89423436595018	-1.33583325826517e-05	4.61549788082422e-06	0.00405227735143853	0.997960648657996	FALSE	1	No	SEH1L;SEH1L	18	12948330	Body;Body	SEH1L
1705	cg17355294	2.89392437041831	0.000146386589160648	5.05841101643883e-05	0.00405618002509913	0.997960648657996	FALSE	1	No	NA	19	51416098	NA	KLK4
1708	cg13041531	-2.89318726825917	-0.000157795608094275	5.45404059479427e-05	0.00406547350296068	0.997960648657996	FALSE	1	No	RNF6;RNF6;RNF6	13	26796092	TSS1500;5'UTR;TSS200	RNF6
1709	cg07706352	2.89313209820386	0.000333567374783057	0.000115296282181565	0.00406616987436269	0.997960648657996	FALSE	1	No	COL5A3	19	10077245	Body	COL5A3
1710	cg00119284	2.89294532425413	0.00056824116889644	0.0001964230585806	0.00406852819320121	0.997960648657996	FALSE	1	No	NA	3	9904130	NA	CIDEC
1711	cg12991127	2.89276813636199	0.000212744850838527	7.35436926880975e-05	0.00407076662541689	0.997960648657996	FALSE	1	No	CEP72	5	624395	Body	CEP72
1712	cg09495643	2.89272380843443	0.000271193310027331	9.37501565951792e-05	0.00407132680008489	0.997960648657996	FALSE	1	No	SBNO2;SBNO2	19	1132313	Body;TSS200	SBNO2
1713	cg13468759	-2.89263733213547	-0.000254333211996967	8.79243343683209e-05	0.0040724198085323	0.997960648657996	FALSE	1	No	ADAMTSL1;ADAMTSL1	9	18605667	Body;Body	MIR3152
1714	cg01123518	-2.89259045741069	-0.000216329474469997	7.47874535490398e-05	0.00407301238868717	0.997960648657996	FALSE	1	No	NUBP1	16	10837605	TSS200	NUBP1
1715	cg24736217	-2.89257059195428	-0.000816700908880883	0.000282344331077882	0.00407326354721736	0.997960648657996	FALSE	1	No	C8orf41;C8orf41	8	33369905	1stExon;Body	TTI2
1716	cg21274136	2.89226331103849	0.000658658849145165	0.000227731288030158	0.0040771502919514	0.997960648657996	FALSE	1	No	MIR548H4	15	69366047	Body	LINC00277
1717	cg10444928	-2.8921018178171	-0.000280104115787725	9.68514020018641e-05	0.00407919434783073	0.997960648657996	FALSE	1	No	SETDB1;SETDB1;SETDB1	1	150902534	Body;Body;Body	SETDB1
1718	cg17583077	2.89209276235646	0.000121161359180812	4.18940086424097e-05	0.0040793089924828	0.997960648657996	FALSE	1	No	NRCAM;NRCAM	7	108097436	TSS1500;TSS1500	NRCAM
1719	cg10140454	-2.89174308732176	-0.00152412349253165	0.000527060477541676	0.00408373822318542	0.997960648657996	FALSE	1	No	RAI1	17	17626019	5'UTR	RAI1
1720	cg24547253	-2.89154961069731	-0.000435017848645503	0.000150444539162029	0.00408619081828558	0.997960648657996	FALSE	1	No	GABRD	1	1962082	3'UTR	GABRD
1721	cg00804433	-2.89129631029862	-0.000135416235915746	4.68358208162206e-05	0.00408940379583304	0.997960648657996	FALSE	1	No	NA	19	7940052	NA	FLJ22184
1722	cg27332053	-2.89106613693273	-0.000389061882443622	0.000134573843701963	0.00409232541674396	0.997960648657996	FALSE	1	No	NA	7	42446175	NA	GLI3
1723	cg03131732	2.8902332509253	0.000211496360633694	7.31762256786659e-05	0.0041029132564574	0.997960648657996	FALSE	1	No	CREB3L1	11	46317475	Body	CREB3L1
1724	cg13990905	-2.89021779881969	-0.000182476098348296	6.31357603647779e-05	0.0041031099229286	0.997960648657996	FALSE	1	No	TOR1AIP2;TOR1AIP2;TOR1AIP2;TOR1AIP2	1	179846837	5'UTR;1stExon;1stExon;5'UTR	TOR1AIP2
1725	cg22610305	2.89001380564057	0.000147180152408208	5.09271450956221e-05	0.00410570704914297	0.997960648657996	FALSE	1	No	CHRAC1;CHRAC1	8	141521720	1stExon;Body	CHRAC1
1727	cg01115389	2.88974931913205	0.000538881284918417	0.00018648028787503	0.00410907657336665	0.997960648657996	FALSE	1	No	NA	3	194706051	NA	XXYLT1
1728	cg26112170	2.88956187779125	0.000703180132883465	0.000243351816857775	0.00411146607812334	0.997960648657996	FALSE	1	No	ADPRHL1;ADPRHL1	13	114103713	Body;TSS1500	ADPRHL1
1729	cg14526939	-2.88914935959356	-0.00016823388756146	5.82295570849708e-05	0.00411672932766073	0.997960648657996	FALSE	1	No	TOR1AIP1	1	179851391	TSS200	TOR1AIP1
1730	cg16646892	-2.8889212580189	-3.47368801553165e-05	1.20241699419449e-05	0.0041196422731233	0.997960648657996	FALSE	1	No	SF3B5	6	144416830	TSS200	SF3B5
1731	cg21808981	-2.88879506119878	-0.000745438533502598	0.00025804479643262	0.00412125466254802	0.997960648657996	FALSE	1	No	FAM133B;FAM133B	7	92220582	TSS1500;TSS1500	FAM133B
1732	cg16512069	-2.88863182695798	-4.11889278002133e-05	1.42589745829912e-05	0.00412334112432872	0.997960648657996	FALSE	1	No	FAM98A	2	33824427	TSS200	FAM98A
1733	cg09873201	2.88829308795098	8.34073655988022e-05	2.88777361088287e-05	0.00412767396240859	0.997960648657996	FALSE	1	No	NAT15;NAT15;NAT15	16	3507582	TSS1500;5'UTR;TSS1500	NAA60
1734	cg15864491	2.88827415392035	0.000111377391350394	3.8561918091888e-05	0.00412791627155269	0.997960648657996	FALSE	1	No	TBC1D8	2	101768404	TSS1500	BC077729
1735	cg19648163	-2.88809919729778	-0.000406830018058522	0.000140864281406666	0.00413015590063401	0.997960648657996	FALSE	1	No	RNF25	2	219528591	3'UTR	RNF25
1736	cg08552042	2.88806560090734	0.000221811220425889	7.68026946327682e-05	0.00413058609656738	0.997960648657996	FALSE	1	No	MMP15	16	58058836	TSS1500	MMP15
1737	cg04006323	2.88800575538555	0.000256933966543405	8.89658776005814e-05	0.00413135250923744	0.997960648657996	FALSE	1	No	NA	4	185937730	NA	HELT
1739	cg14442715	2.8878802936531	0.000553084554771851	0.000191519210816114	0.00413295965772109	0.997960648657996	FALSE	1	No	SSU72	1	1496934	Body	SSU72
1740	cg23491124	-2.88787974857101	-3.53389155095139e-05	1.22369761161283e-05	0.00413296664139497	0.997960648657996	FALSE	1	No	PMAIP1	18	57567007	TSS200	PMAIP1
1741	cg07115975	2.88780219204674	0.000211896888418307	7.33765245423974e-05	0.00413396041691543	0.997960648657996	FALSE	1	No	PTCH1;PTCH1	9	98273907	Body;Body	PTCH1
1742	cg26442903	2.88770533939083	0.000481877533293531	0.000166872127401747	0.00413520175048834	0.997960648657996	FALSE	1	No	COL25A1;COL25A1	4	110107068	Body;Body	COL25A1
1743	cg18101140	-2.88750263591827	-0.000485437150962192	0.000168116608769022	0.00413780084424769	0.997960648657996	FALSE	1	No	LOC100130987;CLCF1;CLCF1	11	67142001	Body;TSS1500;TSS1500	CLCF1
1744	cg01970322	2.88742169746929	0.000595481275741952	0.000206232874215729	0.00413883906485712	0.997960648657996	FALSE	1	No	HSD17B8	6	33173489	Body	HSD17B8
1745	cg01123186	2.88727664814597	0.000171391463904979	5.93609427815087e-05	0.00414070024801872	0.997960648657996	FALSE	1	No	SOCS7	17	36514710	Body	SOCS7
1746	cg04340421	-2.88707037516063	-0.000286418263491635	9.92072330331396e-05	0.00414334832911943	0.997960648657996	FALSE	1	No	C8orf41;C8orf41;C8orf41;C8orf41	8	33370637	1stExon;1stExon;5'UTR;5'UTR	TTI2
1747	cg05114100	2.88693261668279	0.00108915296225431	0.000377269963268417	0.00414511769762557	0.997960648657996	FALSE	1	No	LUZP4	X	114524286	TSS200	LUZP4
1749	cg09045890	-2.88679436980767	-0.000938618689967859	0.000325142206103995	0.00414689403141446	0.997960648657996	FALSE	1	No	FAM65B;FAM65B	6	24878375	5'UTR;TSS1500	FAM65B
1750	cg13094274	-2.88661307062629	-0.000643270549929852	0.000222846129422634	0.00414922459572626	0.997960648657996	FALSE	1	No	NA	6	890230	NA	LOC285768
1752	cg14972967	-2.88642930214556	-3.38972889122385e-05	1.17436754425413e-05	0.00415158812058868	0.997960648657996	FALSE	1	No	GPC1	2	241374723	TSS1500	GPC1
1753	cg03342084	-2.88634565623496	-3.75107329161027e-05	1.29959254308553e-05	0.00415266433266472	0.997960648657996	FALSE	1	No	ALKBH3	11	43902343	TSS200	ALKBH3
1754	cg12569544	-2.88588446291726	-0.000368720069542904	0.000127766746826093	0.00415860274429535	0.997960648657996	FALSE	1	No	UBE3C	7	157041139	Body	UBE3C
1757	cg19770547	-2.88516826416395	-0.00020679725565739	7.16759775247682e-05	0.00416783999678587	0.997960648657996	FALSE	1	No	NKAP	X	119077802	TSS200	NKAP
1758	cg15799791	2.8851630552123	0.00030648698593369	0.000106228653309557	0.0041679072482557	0.997960648657996	FALSE	1	No	GZMM	19	549817	3'UTR	GZMM
1760	cg11608005	-2.8849554511523	-0.000233609261088691	8.09749977232346e-05	0.00417058837755829	0.997960648657996	FALSE	1	No	NA	8	103714592	NA	KLF10
1761	cg02174225	-2.88479582456556	-2.91602207444212e-05	1.01082442286232e-05	0.00417265096442297	0.997960648657996	FALSE	1	No	JAM3	11	133938941	1stExon	JAM3
1763	cg13376953	-2.88445987323252	-0.000365008824437893	0.000126543214494032	0.00417699493784289	0.997960648657996	FALSE	1	No	HCCA2	11	1750381	Body	IFITM10
1764	cg02064267	2.88442272235638	0.000118147680916438	4.09605984589941e-05	0.00417747556522449	0.997960648657996	FALSE	1	No	NA	10	112220471	NA	DUSP5
1765	cg21909475	-2.88440782757202	-0.000133905622588526	4.64239561786386e-05	0.00417766827580785	0.997960648657996	FALSE	1	No	C1orf156;C1orf112	1	169764459	TSS1500;TSS200	C1orf112
1766	cg24329102	2.88436099072237	0.000607956997171306	0.000210777014086246	0.00417827430962038	0.997960648657996	FALSE	1	No	RBM24;RBM24;RBM24	6	17285288	Body;Body;Body	RBM24
1767	cg20685713	2.88428063601298	5.32739352905081e-05	1.84704409915361e-05	0.00417931422611156	0.997960648657996	FALSE	1	No	NA	1	156066986	NA	LMNA
1768	cg13766043	2.88426109527002	0.000410204389901259	0.000142221656206494	0.0041795671497511	0.997960648657996	FALSE	1	No	ANTXR1;ANTXR1	2	69396932	Body;Body	ANTXR1
1769	cg09105683	-2.88419069902308	-0.000783276062133721	0.000271575684090178	0.0041804784321326	0.997960648657996	FALSE	1	No	NA	5	178799709	NA	ADAMTS2
1770	cg15108537	2.88413103331054	0.000585190984486163	0.000202900276626633	0.00418125094905996	0.997960648657996	FALSE	1	No	NA	10	112400453	NA	Y_RNA
1771	cg25391562	-2.88407477109959	-0.000514985967542855	0.000178561933519675	0.00418197951859922	0.997960648657996	FALSE	1	No	POLR3G	5	89806996	Body	POLR3G
1772	cg02119494	2.88397692788878	0.000424189760591351	0.0001470850049074	0.00418324681834506	0.997960648657996	FALSE	1	No	NA	15	70168944	NA	C15orf50
1774	cg25690922	-2.88369158542895	-0.000229849176857393	7.9706574038223e-05	0.00418694467325895	0.997960648657996	FALSE	1	No	CENPO	2	25038389	Body	ADCY3
1775	cg08405587	-2.88358148659136	-0.000729271322989557	0.000252904704230023	0.00418837227967736	0.997960648657996	FALSE	1	No	HLA-DPB1	6	33043138	TSS1500	HLA-DPB1
1776	cg12851793	2.88332828011628	0.000200336968870506	6.94811514360158e-05	0.00419165718734968	0.997960648657996	FALSE	1	No	VSX2	14	74725127	Body	VSX2
1778	cg12046254	-2.88257554591374	-9.63128343341043e-05	3.34120763879492e-05	0.00420143645515208	0.997960648657996	FALSE	1	No	ALKBH3	11	43902315	TSS200	ALKBH3
1779	cg19764325	-2.88257185791397	-5.79902304425673e-05	2.0117531600594e-05	0.00420148441953256	0.997960648657996	FALSE	1	No	C22orf24;YWHAH;YWHAH	22	32340710	5'UTR;1stExon;5'UTR	YWHAH
1780	cg25764464	2.8823799311572	0.000118117003987943	4.09789850085871e-05	0.00420398121688488	0.997960648657996	FALSE	1	No	PLEKHA5;PLEKHA5	12	19282832	Body;Body	PLEKHA5
1781	cg12522039	-2.88230523474014	-5.67625350287541e-05	1.96934503482146e-05	0.00420495331664224	0.997960648657996	FALSE	1	No	TMX3;CCDC102B;CCDC102B	18	66382559	TSS1500;5'UTR;1stExon	CCDC102B
1782	cg01149192	-2.88218104907819	-0.00013837285716515	4.80097727411697e-05	0.00420656992316101	0.997960648657996	FALSE	1	No	MGAT1;MGAT1;MGAT1;MGAT1;MGAT1	5	180231058	5'UTR;TSS200;TSS1500;5'UTR;TSS200	MGAT1
1783	cg21783489	-2.88198601942412	-0.000141914847489738	4.92420318951081e-05	0.00420910989566306	0.997960648657996	FALSE	1	No	NA	15	83419405	NA	SCARNA15
1784	cg23670599	2.88189808888624	2.68677585623221e-05	9.32293847098031e-06	0.004210255517732	0.997960648657996	FALSE	1	No	RORA;RORA;RORA;RORA	15	60884729	Body;TSS200;Body;Body	RORA
1786	cg19770715	-2.88152401460447	-0.000454048106733076	0.000157572209855555	0.00421513240162876	0.997960648657996	FALSE	1	No	EHMT2;SLC44A4;EHMT2	6	31848028	Body;TSS1500;Body	EHMT2
1789	cg15542784	-2.88102600802589	-0.000663984931416612	0.000230468218463457	0.00422163300422918	0.997960648657996	FALSE	1	No	PHOX2B;PHOX2B	4	41750722	1stExon;5'UTR	PHOX2B
1790	cg20263885	2.88093202676848	0.000314479261947524	0.000109158862140969	0.00422286078881624	0.997960648657996	FALSE	1	No	C1orf130	1	24882207	TSS1500	C1orf130
1791	cg06740442	2.88065870677104	0.000389668435370874	0.000135270601288154	0.00422643332954436	0.997960648657996	FALSE	1	No	NA	1	2943306	NA	ACTRT2
1792	cg14136927	2.88063224060551	0.000158316895843007	5.49590793338232e-05	0.00422677941257244	0.997960648657996	FALSE	1	No	OXR1	8	107282032	TSS1500	OXR1
1793	cg19786359	2.87996726857536	0.00104300003985518	0.000362156907557883	0.00423548335327325	0.997960648657996	FALSE	1	No	SYP	X	49049363	Body	SYP
1794	cg19185339	-2.87989933874739	-0.000237527344699044	8.247765520942e-05	0.00423637341790069	0.997960648657996	FALSE	1	No	SERP2	13	44971649	3'UTR	SERP2
1795	cg08632095	2.879854719962	0.000686333814902137	0.000238322374439497	0.00423695813749236	0.997960648657996	FALSE	1	No	NA	5	172639423	NA	NKX2-5
1796	cg03060802	-2.87970175740875	-0.000152498826179092	5.29564652960159e-05	0.00423896323703302	0.997960648657996	FALSE	1	No	JPH1	8	75234078	TSS1500	JPH1
1797	cg08984023	2.87964574146864	0.000184943505511369	6.42243949830601e-05	0.00423969773452731	0.997960648657996	FALSE	1	No	ZNF365;ZNF365;ZNF365	10	64133896	TSS200;TSS200;TSS200	ZNF365
1799	cg06877848	-2.87959399210961	-0.000172806906148646	6.00108579967022e-05	0.00424037639039247	0.997960648657996	FALSE	1	No	NME2;NME2;NME2;NME1-NME2;NME2	17	49242714	TSS200;TSS1500;TSS1500;Body;TSS1500	NME2
1801	cg12066592	2.87928431199591	4.8619511245131e-05	1.68859709486029e-05	0.00424443969250615	0.997960648657996	FALSE	1	No	C14orf147	14	34931026	Body	SPTSSA
1803	cg00762160	-2.87854527063892	-0.00043682178495421	0.000151750882436965	0.00425415096669873	0.997960648657996	FALSE	1	No	PAX9	14	37125768	TSS1500	PAX9
1804	cg13313036	-2.87852850020827	-1.75417562103092e-05	6.09400122633491e-06	0.00425437157099491	0.997960648657996	FALSE	1	No	SLC29A2;SLC29A2	11	66139196	5'UTR;1stExon	SLC29A2
1805	cg27136344	-2.87838675834124	-0.000796698448955395	0.000276786448744824	0.00425623651097917	0.997960648657996	FALSE	1	No	WDR45L	17	80606911	TSS1500	WDR45L
1806	cg15605918	-2.87829897919877	-0.000176279555847658	6.12443520015177e-05	0.00425739182070989	0.997960648657996	FALSE	1	No	DOHH;DOHH	19	3501056	TSS1500;TSS200	DOHH
1807	cg03749207	2.87824456118829	0.000981963139165762	0.000341167374172109	0.00425810818962043	0.997960648657996	FALSE	1	No	PRR25	16	857863	Body	PRR25
1808	cg12226009	2.8780292924898	0.000737935441301513	0.000256403033571323	0.00426094310372694	0.997960648657996	FALSE	1	No	SLC16A12	10	91263650	5'UTR	SLC16A12
1809	cg03272170	-2.87793767595123	-0.00036672911656815	0.000127427747873983	0.0042621501407224	0.997960648657996	FALSE	1	No	NA	13	45458708	NA	TRNA
1810	cg09679642	-2.8779239351857	-0.000561348716701626	0.000195053354203889	0.00426233120053336	0.997960648657996	FALSE	1	No	P4HB	17	79805210	Body	P4HB
1811	cg27019250	2.87784889525617	0.000273249915818269	9.49493617502615e-05	0.00426332011298765	0.997960648657996	FALSE	1	No	HUS1	7	48019388	TSS200	HUS1
1812	cg18000326	2.87776253019207	0.000678109908664569	0.000235637896299702	0.00426445853224841	0.997960648657996	FALSE	1	No	NA	13	27822751	NA	RPL21
1813	cg20176648	2.87735881546607	0.000426223342587288	0.000148130062992595	0.00426978376304442	0.997960648657996	FALSE	1	No	AQP1	7	30951064	TSS1500	AQP1
1814	cg07166266	2.87730830710255	0.000947097732483686	0.000329161018353787	0.00427045042375575	0.997960648657996	FALSE	1	No	SRP68	17	74067713	Body	SRP68
1815	cg17720056	-2.87720776480398	-0.000210816462418507	7.32711989024086e-05	0.00427177776543502	0.997960648657996	FALSE	1	No	NA	6	137661985	NA	IFNGR1
1816	cg01973181	2.8769568608944	0.000424335181266671	0.000147494453960895	0.00427509179389511	0.997960648657996	FALSE	1	No	CCDC92	12	124436804	5'UTR	CCDC92
1817	cg14060296	-2.87664850627978	-1.54585192977862e-05	5.37379497844103e-06	0.00427916785954302	0.997960648657996	FALSE	1	No	HSPA2	14	65007096	TSS200	HSPA2
1818	cg24871887	2.87640824552614	0.000532866744667771	0.000185254212609275	0.00428234626222989	0.997960648657996	FALSE	1	No	NA	9	98111365	NA	FANCC
1819	cg17980610	2.87629078594679	0.000269809855767263	9.38047909083189e-05	0.00428390091419263	0.997960648657996	FALSE	1	No	GYLTL1B	11	45942789	TSS1500	GYLTL1B
1820	cg23017915	2.87612118588558	0.000562009661765952	0.000195405417728566	0.00428614658556766	0.997960648657996	FALSE	1	No	WWTR1;WWTR1;WWTR1	3	149374535	Body;Body;Body	AK309441
1821	cg06641503	2.87589356002457	0.000360335892975509	0.000125295281433305	0.00428916226090397	0.997960648657996	FALSE	1	No	ARIH2	3	48959341	5'UTR	ARIH2
1822	cg18638118	2.87573818058259	0.000804238883529914	0.000279663457876748	0.00429122189755283	0.997960648657996	FALSE	1	No	NA	7	155193226	NA	BC150495
1823	cg17848348	-2.87555369773989	-0.000375030815812729	0.000130420383423023	0.0042936684849373	0.997960648657996	FALSE	1	No	ILF3;ILF3;ILF3;ILF3;ILF3	19	10766748	5'UTR;5'UTR;5'UTR;5'UTR;5'UTR	ILF3
1824	cg04902968	-2.87543343346025	-0.000487767424139593	0.000169632660754251	0.00429526409816342	0.997960648657996	FALSE	1	No	NA	1	5771047	NA	AK125078
1825	cg20774166	2.87542131760845	0.000464633641891733	0.000161588021569715	0.00429542487586513	0.997960648657996	FALSE	1	No	C6orf47	6	31627617	1stExon	C6orf47
1826	cg11564339	2.87529128013425	2.29462338989978e-05	7.98049020547458e-06	0.00429715082206334	0.997960648657996	FALSE	1	No	RUNX1;RUNX1;RUNX1	21	36261702	TSS1500;TSS1500;Body	RUNX1
1828	cg05981786	2.875075917083	0.000444009051303798	0.000154433852916928	0.00430001065705102	0.997960648657996	FALSE	1	No	PPL	16	4935027	Body	PPL
1829	cg14087796	2.87494414304841	0.000480897198684045	0.000167271840688401	0.00430176135698471	0.997960648657996	FALSE	1	No	C9orf25	9	34428987	Body	C9orf25
1830	cg10242486	-2.87439152672053	-0.000132127759824507	4.59672103108568e-05	0.0043091102807021	0.997960648657996	FALSE	1	No	RNF213;LOC100294362	17	78346448	Body;Body	KIAA1554
1831	cg26389955	2.87429168269362	0.000351596448962103	0.000122324554282051	0.00431043926743355	0.997960648657996	FALSE	1	No	PRKCA	17	64640562	Body	PRKCA
1832	cg14597148	2.87428255711746	0.000119327998769015	4.15157509387962e-05	0.00431056075320359	0.997960648657996	FALSE	1	No	MAP2K5;MAP2K5	15	67834631	TSS1500;TSS1500	MAP2K5
1833	cg23621496	-2.87376174147049	-0.000415066350537606	0.000144433111676551	0.00431749936932674	0.997960648657996	FALSE	1	No	RD3;RD3	1	211667487	TSS1500;TSS1500	RD3
1836	cg23375247	2.87359897897414	0.000431313762309285	0.000150095321394936	0.00431966987354538	0.997960648657996	FALSE	1	No	SGTA	19	2772041	5'UTR	SGTA
1837	cg08724371	-2.8734486641557	-0.000224230369259588	7.80352793689019e-05	0.00432167526555383	0.997960648657996	FALSE	1	No	NA	15	91442212	NA	FES
1838	cg00249632	-2.87342209954876	-6.638644339865e-05	2.31036169065015e-05	0.00432202975955311	0.997960648657996	FALSE	1	No	WHSC1	4	1872469	TSS1500	WHSC1
1839	cg03663874	2.87315476148619	0.00076884443571452	0.00026759590051349	0.00432559875313361	0.997960648657996	FALSE	1	No	ARHGDIG;PDIA2	16	332515	Body;TSS1500	PDIA2
1840	cg19183542	2.87283847619357	0.000283048878962868	9.85258591140493e-05	0.00432982466395012	0.997960648657996	FALSE	1	No	GALK2;COPS2;COPS2	15	49448572	Body;TSS1500;TSS1500	LOC100306975
1841	cg25352134	-2.87269996434432	-0.000471915021727652	0.00016427577804331	0.00433167651443242	0.997960648657996	FALSE	1	No	ZNF681	19	23942073	TSS1500	ZNF681
1842	cg26972614	2.87254664407416	0.000623830835320507	0.000217169958443468	0.00433372718893662	0.997960648657996	FALSE	1	No	IL18BP;IL18BP;IL18BP;IL18BP;IL18BP;IL18BP	11	71710885	5'UTR;5'UTR;5'UTR;TSS200;5'UTR;1stExon	IL18BP
1843	cg11521563	2.87162175734136	0.000735776766430461	0.000256223426553108	0.00434611640946694	0.997960648657996	FALSE	1	No	MCF2L;MCF2L	13	113700027	Body;Body	MCF2L
1844	cg21754837	2.87129737128223	0.00113276600826809	0.000394513650727244	0.0043504693223036	0.997960648657996	FALSE	1	No	NA	6	166485745	NA	SNORD45
1845	cg26980323	-2.87103165742659	-0.000718457409775399	0.000250243639047637	0.00435403787470264	0.997960648657996	FALSE	1	No	NA	22	46275168	NA	ATXN10
1846	cg08204790	-2.87090753675035	-0.000187718139905812	6.5386341253712e-05	0.00435570573576302	0.997960648657996	FALSE	1	No	NA	2	59522360	NA	FLJ30838
1847	cg27053177	-2.87066138318529	-0.000345560600560658	0.000120376649989008	0.00435901512453381	0.997960648657996	FALSE	1	No	LASS6	2	169508778	Body	MIR4774
1848	cg13071306	2.86999747627992	0.00013794309274945	4.80638376477778e-05	0.00436795237836233	0.997960648657996	FALSE	1	No	GPR153	1	6314113	Body	GPR153
1850	cg26158235	-2.86975245652544	-7.12079905835167e-05	2.48132867424154e-05	0.00437125495104175	0.997960648657996	FALSE	1	No	A4GALT	22	43089920	Body	A4GALT
1851	cg10174170	2.86970072260998	0.000694833990396447	0.000242127684229211	0.00437195255288645	0.997960648657996	FALSE	1	No	UNC45B;UNC45B	17	33473881	TSS1500;TSS1500	UNC45B
1852	cg00763889	-2.86969364866746	-0.00020712754242692	7.21775798343842e-05	0.00437204794877651	0.997960648657996	FALSE	1	No	HRASLS2	11	63330544	Body	HRASLS2
1853	cg04350287	-2.86941758452946	-0.000492641759666873	0.000171687021897044	0.00437577230163929	0.997960648657996	FALSE	1	No	GLYCTK;GLYCTK;GLYCTK;GLYCTK;GLYCTK;GLYCTK	3	52326883	Body;Body;Body;Body;3'UTR;Body	GLYCTK
1854	cg27138901	2.86930789338538	0.000674727284081383	0.000235153322387198	0.00437725293536651	0.997960648657996	FALSE	1	No	CLEC2D;CLEC2D	12	9851366	3'UTR;3'UTR	CLEC2D
1855	cg20299810	-2.86928318973354	-0.000580007815950792	0.00020214380303279	0.00437758645329525	0.997960648657996	FALSE	1	No	NAGA	22	42463911	Body	NAGA
1856	cg24856234	2.86897701107364	3.86268010961957e-05	1.3463614712528e-05	0.00438172201712088	0.997960648657996	FALSE	1	No	CAPN1	11	64948848	TSS1500	CAPN1
1857	cg06618123	2.86876872557438	0.000200988823274636	7.00610061323065e-05	0.00438453736804701	0.997960648657996	FALSE	1	No	PHF1;PHF1;PHF1	6	33377795	TSS1500;TSS1500;TSS1500	KIFC1
1858	cg10401362	2.86845525007251	0.000694490011943726	0.000242112897499855	0.00438877765485554	0.997960648657996	FALSE	1	No	DNAJB6	7	157185402	Body	DNAJB6
1859	cg00541303	2.86839518833135	0.00073156576352963	0.000255043575064428	0.00438959051768047	0.997960648657996	FALSE	1	No	NA	1	208962374	NA	PLXNA2
1861	cg12740267	-2.86823470057051	-0.000351039277999391	0.000122388616918123	0.00439176319743555	0.997960648657996	FALSE	1	No	B3GNTL1	17	80917392	Body	B3GNTL1
1862	cg04074004	-2.86817457883435	-0.000367206280992275	0.000128027869608102	0.00439257737624557	0.997960648657996	FALSE	1	No	DDAH2	6	31696462	Body	DDAH2
1863	cg11202131	-2.86813697273086	-0.000275988721269448	9.62257813672927e-05	0.00439308671437866	0.997960648657996	FALSE	1	No	LOC401463	8	65490343	TSS1500	LOC401463
1864	cg05466223	2.86811462638642	0.000497175598578874	0.000173345790996252	0.00439338939937175	0.997960648657996	FALSE	1	No	PIK3C2A	11	17158572	Body	PIK3C2A
1865	cg03172991	2.86794890697438	0.00025747428020926	8.97764529846137e-05	0.00439563468929396	0.997960648657996	FALSE	1	No	NFIX	19	13105728	TSS1500	NFIX
1866	cg20246273	2.86789795033745	0.000417655010373892	0.000145631057173687	0.0043963252977187	0.997960648657996	FALSE	1	No	RTN1;RTN1	14	60192278	Body;Body	RTN1
1867	cg26206456	-2.86755658569937	-0.000581657463815054	0.000202840797184546	0.00440095431482733	0.997960648657996	FALSE	1	No	NA	8	992484	NA	BC038783
1868	cg26676534	-2.86730199079654	-0.000527178826107317	0.000183858842842315	0.00440440959422765	0.997960648657996	FALSE	1	No	NA	4	187702884	NA	FAT1
1870	cg12126371	2.86689927131299	0.000887046815093667	0.000309409829626632	0.00440988021600137	0.997960648657996	FALSE	1	No	NA	7	155624308	NA	SHH
1871	cg21126453	2.86680143748011	0.00114621239713373	0.000399822736987756	0.00441121014393297	0.997960648657996	FALSE	1	No	C7orf50;C7orf50;C7orf50	7	1120247	Body;Body;Body	GPER
1873	cg07366196	2.86678265412887	7.57752043110245e-05	2.64321413421033e-05	0.00441146552175208	0.997960648657996	FALSE	1	No	NA	12	127865826	NA	BC032874
1875	cg21665000	2.86612095056234	0.000253540890576666	8.84613367509565e-05	0.00442047061526908	0.997960648657996	FALSE	1	No	MYOCD;MYOCD	17	12569135	TSS200;TSS200	MYOCD
1876	cg01094114	-2.86576494451148	-0.000377474430200345	0.000131718559445458	0.00442532240608827	0.997960648657996	FALSE	1	No	ATG5	6	106652991	Body	ATG5
1879	cg15034267	2.86559834468459	0.000901981785503774	0.000314762111437168	0.00442759455895457	0.997960648657996	FALSE	1	No	GTPBP1	22	39106452	Body	GTPBP1
1880	cg01358993	-2.8651366039616	-0.000432796453325974	0.000151056132097699	0.00443389750942534	0.997960648657996	FALSE	1	No	LOC645323;LOC645323;LOC645323	5	87968315	Body;Body;Body	LINC00461
1881	cg02437314	2.86490393446723	0.000539034286785856	0.000188150911554421	0.00443707663751992	0.997960648657996	FALSE	1	No	CITED1;CITED1;CITED1;CITED1	X	71521494	3'UTR;3'UTR;3'UTR;3'UTR	CITED1
1882	cg26980000	2.86466157512638	0.000474923789426572	0.000165787049175475	0.00444039037119625	0.997960648657996	FALSE	1	No	TRAPPC5;TRAPPC5;TRAPPC5	19	7747745	3'UTR;3'UTR;3'UTR	TRAPPC5
1883	cg16525435	2.86466054524819	0.000528753886081051	0.000184578199660736	0.00444040445733276	0.997960648657996	FALSE	1	No	NA	3	193994972	NA	LOC100131551
1884	cg23302316	-2.86465047683266	-9.27069532246165e-05	3.2362396032035e-05	0.00444054217000841	0.997960648657996	FALSE	1	No	FANCF	11	22647430	TSS200	FANCF
1886	cg09133836	2.86423130971068	0.000345382910701496	0.000120584852742352	0.00444627885972329	0.997960648657996	FALSE	1	No	MIR340;RNF130	5	179442350	Body;Body	MIR340
1887	cg01775265	-2.86417820813924	-0.000919077867755183	0.000320887110007123	0.00444700608509549	0.997960648657996	FALSE	1	No	BASE	20	31780882	TSS1500	BPIFA4P
1888	cg04045234	2.86384614399195	0.000644824151691596	0.000225160193414849	0.00445155615559559	0.997960648657996	FALSE	1	No	NA	8	43059756	NA	HGSNAT
1889	cg02316735	-2.86315397160144	-0.000455864349267261	0.000159217546030989	0.0044610541935963	0.997960648657996	FALSE	1	No	GTPBP3;GTPBP3;GTPBP3	19	17449042	Body;Body;Body	AK310794
1890	cg22193702	2.8630910242028	0.000387438735632859	0.00013532183655975	0.0044619188766091	0.997960648657996	FALSE	1	No	PADI1	1	17531433	TSS200	PADI1
1891	cg23347987	2.86304953923352	0.000175972108720911	6.14631728545016e-05	0.00446248882228877	0.997960648657996	FALSE	1	No	BCL11B;BCL11B;BCL11B;BCL11B	14	99737609	1stExon;1stExon;5'UTR;5'UTR	BCL11B
1893	cg24352688	2.86211832799938	0.000504387250708091	0.000176228650567588	0.00447529981840187	0.997960648657996	FALSE	1	No	TRAPPC2;OFD1;TRAPPC2;TRAPPC2	X	13751727	5'UTR;TSS1500;5'UTR;5'UTR	TRAPPC2
1894	cg01111340	-2.86208014041339	-9.30499360399777e-05	3.25112964958898e-05	0.0044758258920883	0.997960648657996	FALSE	1	No	NA	3	32823037	NA	CNOT10
1895	cg07172280	2.86199769872224	7.43816861462006e-05	2.59894290548902e-05	0.00447696180399474	0.997960648657996	FALSE	1	No	DPP7	9	140009455	TSS1500	DPP7
1896	cg13452162	-2.86195253301114	-0.000678507489319852	0.00023707852645829	0.00447758422499918	0.997960648657996	FALSE	1	No	CLDN10;CLDN10;CLDN10	13	96204518	TSS1500;Body;Body	CLDN10
1897	cg06830148	2.86188026376254	0.000387558092629203	0.000135420792245053	0.00447858031909624	0.997960648657996	FALSE	1	No	RPL3L	16	2004777	TSS200	RPL3L
1898	cg20688967	2.86173884286337	2.62985820470245e-05	9.18972117690198e-06	0.00448053012065488	0.997960648657996	FALSE	1	No	STOX1;STOX1;STOX1;STOX1;STOX1	10	70587120	TSS200;TSS200;TSS200;TSS200;TSS1500	STOX1
1899	cg05851163	2.86164071153495	7.40350869508197e-05	2.58715521666967e-05	0.00448188353324579	0.997960648657996	FALSE	1	No	DSEL	18	65183566	5'UTR	LOC643542
1900	cg04887836	2.86158531526675	0.000479297439602471	0.000167493674588483	0.00448264771458582	0.997960648657996	FALSE	1	No	ARHGEF10	8	1796676	Body	ARHGEF10
1902	cg25421357	2.86122665319162	0.000784445840890051	0.000274164173612399	0.00448759826216321	0.997960648657996	FALSE	1	No	PLEKHM3	2	208692259	3'UTR	PLEKHM3
1903	cg10078703	2.86122149652435	0.000531833393986905	0.000185876344992146	0.00448766947497764	0.997960648657996	FALSE	1	No	NA	11	35963440	NA	LDLRAD3
1906	cg06784909	2.86058023853654	0.000393772195427724	0.000137654658353221	0.00449653317390276	0.997960648657996	FALSE	1	No	NA	8	840770	NA	BC038783
1907	cg17258816	2.86042054892427	0.000832472010899617	0.00029103133495971	0.00449874293774387	0.997960648657996	FALSE	1	No	NA	17	73029361	NA	KCTD2
1908	cg07365743	-2.86017080317228	-0.000428181577701238	0.000149704897772655	0.0045022008681901	0.997960648657996	FALSE	1	No	LYSMD3	5	89822945	5'UTR	LYSMD3
1909	cg20858224	-2.86010605179743	-0.000209537376702016	7.32621003932119e-05	0.00450309779775101	0.997960648657996	FALSE	1	No	GMCL1	2	70072119	Body	GMCL1
1910	cg18550003	-2.86004158827062	-0.000563641767006597	0.000197074675178907	0.00450399090160332	0.997960648657996	FALSE	1	No	FGF21;FUT1	19	49259284	TSS200;TSS1500	FGF21
1911	cg06083659	2.85971689621702	0.000335153416814068	0.000117198110504374	0.00450849176831637	0.997960648657996	FALSE	1	No	C18orf54	18	51888397	Body	C18orf54
1912	cg27009556	2.85946037756513	0.000600563273525513	0.000210026786255699	0.00451205051227086	0.997960648657996	FALSE	1	No	PLCG2	16	81813969	5'UTR	PLCG2
1914	cg18787244	-2.85880946159342	-8.14377547797901e-05	2.84865976113004e-05	0.00452109230004771	0.997960648657996	FALSE	1	No	DCLRE1A;NHLRC2	10	115614383	TSS1500;TSS200	NHLRC2
1915	cg25345603	2.85879298311847	0.00048480767519314	0.000169584743650901	0.00452132141421087	0.997960648657996	FALSE	1	No	ACOT7	1	6450174	Body	ACOT7
1916	cg09849967	-2.85879045462627	-0.00021032688626147	7.35719842358876e-05	0.00452135657090967	0.997960648657996	FALSE	1	No	QARS	3	49138870	Body	QARS
1917	cg12357053	-2.85867054412367	-0.000349452123013833	0.000122242880954636	0.00452302411797432	0.997960648657996	FALSE	1	No	NA	11	76455541	NA	GUCY2E
1918	cg06286431	-2.85861652397709	-6.09131652925054e-05	2.13086172215079e-05	0.00452377553724009	0.997960648657996	FALSE	1	No	UBA1;UBA1;UBA1	X	47053220	1stExon;5'UTR;5'UTR	UBA1
1919	cg00151709	2.85854805954234	0.000207378080571558	7.25466482465788e-05	0.00452472803951786	0.997960648657996	FALSE	1	No	NA	1	29101952	NA	YTHDF2
1920	cg21207266	-2.85828586312739	-5.12594050506236e-05	1.79336173865193e-05	0.00452837750006231	0.997960648657996	FALSE	1	No	NA	2	176951189	NA	EVX2
1921	cg23177714	-2.85824423005376	-0.000639568039534663	0.000223762557730286	0.0045289572290223	0.997960648657996	FALSE	1	No	NA	8	142877740	NA	FLJ43860
1923	cg14969320	2.8574749233636	0.000189171081754681	6.62021843859272e-05	0.0045396817717531	0.997960648657996	FALSE	1	No	KIAA0562	1	3731835	3'UTR	CEP104
1924	cg13305444	2.85726607359144	0.000659692902074807	0.000230882558741058	0.00454259723381531	0.997960648657996	FALSE	1	No	ENAH;ENAH	1	225838196	Body;Body	ENAH
1926	cg15760345	-2.85699716575858	-0.000623581950426817	0.000218264812405316	0.0045463535922321	0.997960648657996	FALSE	1	No	CLEC17A	19	14693303	TSS1500	CLEC17A
1927	cg16721202	-2.85698420032614	-0.000161425807141358	5.65021700585291e-05	0.00454653477703239	0.997960648657996	FALSE	1	No	SP4	7	21467390	TSS1500	SP4
1928	cg00060882	-2.85676919237919	-0.000312635037628223	0.00010943657557713	0.00454954035310355	0.997960648657996	FALSE	1	No	EIF2S3	X	24072811	TSS1500	EIF2S3
1929	cg05966045	-2.85668266923547	-0.000504809427495243	0.000176711761838897	0.00455075036214033	0.997960648657996	FALSE	1	No	UBL3	13	30423326	Body	UBL3
1930	cg10384064	2.85641125754382	0.000139156121387696	4.87171169838319e-05	0.00455454790112009	0.997960648657996	FALSE	1	No	NA	14	95156065	NA	SERPINA13
1931	cg10402698	-2.85632720756812	-0.000256983422846592	8.99698823600071e-05	0.00455572449643502	0.997960648657996	FALSE	1	No	SMAD6;SMAD6;SMAD6	15	67000045	TSS1500;Body;Body	SMAD6
1932	cg16230999	2.85608092378418	0.000610600079059557	0.000213789488237098	0.00455917375633621	0.997960648657996	FALSE	1	No	NA	14	73389369	NA	DCAF4
1933	cg22921703	2.8560555486388	0.000677411248300765	0.000237184199244171	0.00455952927595525	0.997960648657996	FALSE	1	No	PSMB11	14	23511636	1stExon	PSMB11
1934	cg03928875	-2.8559052939075	-0.000443860271366591	0.000155418414018658	0.00456163494358988	0.997960648657996	FALSE	1	No	NA	2	105479485	NA	AK095498
1935	cg10256052	-2.85585510268245	-1.40077231761277e-05	4.90491382527444e-06	0.00456233851980886	0.997960648657996	FALSE	1	No	CPSF4;PTCD1;CPSF4	7	99036534	TSS200;TSS200;TSS200	CPSF4
1936	cg13876878	2.85557767336184	0.000567516720573973	0.000198739724668684	0.00456622928136995	0.997960648657996	FALSE	1	No	NA	3	104731700	NA	ALCAM
1937	cg07405126	-2.85550084092511	-8.53829832952357e-05	2.99012285591112e-05	0.00456730733883366	0.997960648657996	FALSE	1	No	GNAI2	3	50273278	TSS1500	GNAI2
1938	cg04832177	-2.85531697413128	-0.000491383930104484	0.000172094353991639	0.00456988816563052	0.997960648657996	FALSE	1	No	NA	10	77155143	NA	ZNF503
1940	cg19448109	2.8553086358036	2.34710222965615e-05	8.22013494522137e-06	0.00457000523712921	0.997960648657996	FALSE	1	No	PAICS;PAICS;PPAT;PAICS;PAICS	4	57301998	TSS1500;1stExon;TSS200;5'UTR;TSS1500	PAICS
1942	cg00920477	2.85495645031205	0.000277839135554131	9.7318169432589e-05	0.00457495247192135	0.997960648657996	FALSE	1	No	LOC442293	7	35808512	TSS1500	Sep-07
1943	cg04870174	-2.8548388190513	-3.14009195336048e-05	1.09991917316158e-05	0.00457660595190801	0.997960648657996	FALSE	1	No	FAM163A	1	179782240	Body	FAM163A
1944	cg25929552	-2.85476738742139	-0.00078905335084657	0.000276398474468806	0.00457761029359776	0.997960648657996	FALSE	1	No	NA	2	67551782	NA	BC040863
1945	cg01370179	2.85451588064292	0.000851556440547684	0.000298319041180422	0.00458114812076422	0.997960648657996	FALSE	1	No	HCFC1	X	153218937	Body	HCFC1
1946	cg24849956	-2.85450572961412	-0.000772531874648871	0.000270635951658539	0.00458129096270871	0.997960648657996	FALSE	1	No	NA	12	103216501	NA	LINC00485
1947	cg19557518	2.85418083588398	6.26542490161092e-05	2.19517446926955e-05	0.0045858649014551	0.997960648657996	FALSE	1	No	MRC2	17	60704641	TSS200	MRC2
1948	cg14796007	2.85405040868567	9.01397492474008e-05	3.15830964208203e-05	0.00458770225800367	0.997960648657996	FALSE	1	No	MCM7;AP4M1;MCM7;MCM7	7	99697978	Body;TSS1500;1stExon;5'UTR	MCM7
1949	cg02328010	-2.8540487972505	-0.000109274075064516	3.8287388488167e-05	0.00458772496283209	0.997960648657996	FALSE	1	No	RYR2	1	237206482	Body	RYR2
1951	cg12041056	2.85293492573156	8.27203890809603e-05	2.89948390812835e-05	0.00460344368993277	0.997960648657996	FALSE	1	No	MIAT	22	27053247	TSS1500	MIAT
1952	cg18574003	-2.8527405343427	-0.000477385251746733	0.000167342681887726	0.00460619191739638	0.997960648657996	FALSE	1	No	KRT33B	17	39523693	Body	KRT33B
1953	cg07168939	2.85249839974451	0.000480946530171568	0.000168605363710158	0.00460961720656455	0.997960648657996	FALSE	1	No	PSCA	8	143763412	Body	AX747544
1954	cg03775416	2.85241795541329	0.0013036446496247	0.000457031427372227	0.00461075570241053	0.997960648657996	FALSE	1	No	HAPLN4	19	19368775	Body	HAPLN4
1955	cg09035784	2.85213087059037	0.000561516827079922	0.000196876248867112	0.00461482078256594	0.997960648657996	FALSE	1	No	LMNB2	19	2434327	Body	LMNB2
1956	cg17632565	2.85197923111095	0.000208659567770346	7.31630740834902e-05	0.00461696929156432	0.997960648657996	FALSE	1	No	ZMYND11;ZMYND11;ZMYND11	10	180225	TSS200;TSS200;TSS200	ZMYND11
1957	cg23859313	-2.85181843500588	-0.00030238238725383	0.000106031430171748	0.00461924853047279	0.997960648657996	FALSE	1	No	ZFYVE28	4	2303860	Body	ZFYVE28
1959	cg01165177	2.85126768534829	0.000539492538614079	0.000189211465968752	0.00462706300853129	0.997960648657996	FALSE	1	No	MRGPRF;MRGPRF	11	68772710	3'UTR;3'UTR	MRGPRF
1961	cg12934934	-2.85068747613926	-0.000101300602226176	3.55354990941936e-05	0.00463530848790721	0.997960648657996	FALSE	1	No	NA	4	113445388	NA	NEUROG2
1962	cg10520072	2.85050985529095	6.47743790948754e-05	2.27237871058909e-05	0.00463783536717278	0.997960648657996	FALSE	1	No	STRN3;AP4S1;STRN3;AP4S1	14	31495946	TSS1500;5'UTR;TSS1500;5'UTR	AP4S1
1963	cg01993685	-2.85015045244535	-0.000462737704308424	0.000162355535972288	0.0046429521562363	0.997960648657996	FALSE	1	No	KIAA1712;KIAA1712;FBXO8	4	175204127	TSS1500;TSS1500;5'UTR	CEP44
1964	cg05569086	-2.85012672532152	-0.000311797085876553	0.000109397621904471	0.00464329013798119	0.997960648657996	FALSE	1	No	LYNX1;LYNX1;LYNX1;LYNX1;LYNX1;LYNX1	8	143859399	1stExon;5'UTR;TSS1500;1stExon;5'UTR;TSS1500	LYNX1
1965	cg05574437	2.85009799979954	0.000137701618067452	4.8314695872611e-05	0.00464369934950848	0.997960648657996	FALSE	1	No	VPS33B	15	91565312	Body	VPS33B
1966	cg01978368	2.85004466013515	6.5082923651465e-05	2.28357557205363e-05	0.00464445929061095	0.997960648657996	FALSE	1	No	C1orf89	1	16563189	1stExon	RSG1
1967	cg15974062	2.84994013157854	0.000107269605224598	3.76392486410521e-05	0.00464594885837505	0.997960648657996	FALSE	1	No	COPS7A;COPS7A;COPS7A;COPS7A	12	6833012	TSS200;TSS200;TSS1500;TSS1500	COPS7A
1968	cg03282345	2.84993029006958	0.000810449931580493	0.000284375352760192	0.00464608912563067	0.997960648657996	FALSE	1	No	SLC17A7	19	49934577	Body	SLC17A7
1969	cg09602803	2.84989270953945	0.00190002625842512	0.000666700978624619	0.00464662478196198	0.997960648657996	FALSE	1	No	NA	10	131843597	NA	LOC387723
1970	cg09012734	2.84970225659502	0.000470586656474353	0.000165135376997818	0.0046493402781473	0.997960648657996	FALSE	1	No	WDR4	21	44267619	3'UTR	AX747730
1971	cg03819338	2.84967948429135	0.000755298345238146	0.000265046770839202	0.00464966506441014	0.997960648657996	FALSE	1	No	NA	20	39942766	NA	ZHX3
1972	cg04994975	2.84962832752049	0.000602056494517695	0.000211275445539087	0.00465039475475237	0.997960648657996	FALSE	1	No	GNB1	1	1795945	5'UTR	GNB1
1973	cg26704043	2.84961070483814	0.000334407009351124	0.000117351822402744	0.00465064614542344	0.997960648657996	FALSE	1	No	FARS2	6	5282702	5'UTR	FARS2
1975	cg13357776	-2.84906585552738	-0.000698580404431655	0.000245196299368216	0.00465842461817475	0.997960648657996	FALSE	1	No	KDM4B	19	5110616	Body	KDM4B
1976	cg03143347	2.84891325427996	0.000357145761118515	0.000125362104508437	0.00466060533087463	0.997960648657996	FALSE	1	No	GALNT9	12	132893664	Body	GALNT9
1977	cg26030974	2.84851969614978	0.000144044644001924	5.05682457441395e-05	0.00466623366758009	0.997960648657996	FALSE	1	No	CDC27;CDC27	17	45266791	TSS200;TSS200	CDC27
1978	cg22376214	2.84844165419478	0.000398622569139568	0.00013994408786732	0.00466735049204015	0.997960648657996	FALSE	1	No	NA	7	4836291	NA	RADIL
1979	cg00258480	-2.84841476755547	-0.000245692023528129	8.62557048666699e-05	0.00466773531133699	0.997960648657996	FALSE	1	No	PIM2	X	48776587	TSS200	PIM2
1980	cg24873562	-2.84830284737481	-0.000118017474891615	4.14343141216139e-05	0.00466933749678855	0.997960648657996	FALSE	1	No	NA	10	124902349	NA	HMX3
1982	cg08870933	2.84779839003147	5.75924128033128e-05	2.02234866783096e-05	0.00467656522985577	0.997960648657996	FALSE	1	No	ATXN1L;ATXN1L;ATXN1L	16	71879943	5'UTR;Body;1stExon	ATXN1L
1983	cg15537455	2.84779319259214	0.000232765553023184	8.1735413101158e-05	0.00467663975033587	0.997960648657996	FALSE	1	No	ZSCAN5A	19	56739749	TSS200	ZSCAN5A
1984	cg22589161	-2.84772189608406	-0.000159372599165244	5.59649449563174e-05	0.00467766210313407	0.997960648657996	FALSE	1	No	RHEB	7	151217575	TSS1500	RHEB
1985	cg12337525	2.84756376233581	0.000533805999050926	0.000187460595654249	0.00467993037969514	0.997960648657996	FALSE	1	No	NA	4	81185228	NA	FGF5
1986	cg01193293	-2.84710718071932	-0.000890750288012577	0.000312861522757119	0.00468648521876486	0.997960648657996	FALSE	1	No	SIGLEC7;SIGLEC7	19	51644554	TSS1500;TSS1500	SIGLEC7
1987	cg21671052	2.84665267362942	0.000645218192015067	0.000226658558661612	0.00469301856656672	0.997960648657996	FALSE	1	No	NA	12	119027591	NA	SUDS3
1988	cg07896558	-2.84622714846385	-0.000558324473845009	0.0001961630062261	0.00469914281764791	0.997960648657996	FALSE	1	No	NPTX1	17	78444761	Body	NPTX1
1989	cg09736083	2.84621242063314	0.000250862159248953	8.81389447359477e-05	0.00469935491386655	0.997960648657996	FALSE	1	No	LRRC43;B3GNT4;LRRC43	12	122687951	Body;TSS1500;Body	LRRC43
1990	cg07589166	2.84614557740956	0.000186183453332326	6.54159979763866e-05	0.00470031763585413	0.997960648657996	FALSE	1	No	JUNB	19	12902806	1stExon	JUNB
1991	cg19877683	2.84613784513987	0.000848595901486753	0.000298156992970609	0.00470042901288228	0.997960648657996	FALSE	1	No	B3GNTL1	17	80969515	Body	B3GNTL1
1992	cg01700124	2.84610296638055	0.00052451159924981	0.000184291153709327	0.0047009314427464	0.997960648657996	FALSE	1	No	NA	3	193620954	NA	LOC647323
1993	cg17454397	-2.84605600139528	-0.000652869321173201	0.000229394404345218	0.00470160805231206	0.997960648657996	FALSE	1	No	NA	2	106209846	NA	LOC285000
1994	cg21747876	2.84591243358817	0.000380574499071089	0.000133726707322212	0.00470367693709237	0.997960648657996	FALSE	1	No	ADAMTS2;ADAMTS2	5	178687984	Body;Body	ADAMTS2
1995	cg11061343	-2.84565557481587	-0.000307489464321142	0.000108055755953894	0.00470738046766923	0.997960648657996	FALSE	1	No	C17orf106	17	73993843	Body	CDK3
1996	cg23689080	2.84564774897618	0.000414451265219826	0.000145643910202498	0.00470749334652987	0.997960648657996	FALSE	1	No	SARNP;SARNP;SARNP	12	56159704	Body;Body;Body	SARNP
1998	cg10182541	-2.84557117350355	-0.000130045387171859	4.57009785531892e-05	0.00470859799074154	0.997960648657996	FALSE	1	No	GABARAP;GABARAP	17	7145706	1stExon;5'UTR	GABARAP
1999	cg16050468	-2.84555152889663	-0.00181490933495666	0.000637805823063198	0.00470888141322051	0.997960648657996	FALSE	1	No	NA	14	105011965	NA	AX746996
2000	cg17977780	-2.84537992940763	-0.000545122527041346	0.000191581630771829	0.00471135782377349	0.997960648657996	FALSE	1	No	NA	3	70048871	NA	BC015590
2001	cg09249112	-2.84529540488884	-0.000133693345661139	4.69875097789231e-05	0.00471257806111074	0.997960648657996	FALSE	1	No	POM121L2	6	27280122	TSS200	POM121L2
2002	cg02076848	2.84492391238157	0.000316040197144946	0.000111089156293245	0.00471794451672701	0.997960648657996	FALSE	1	No	KCNA2	1	111147106	Body	KCNA2
2003	cg21155521	-2.84491377176712	-0.000110887246285405	3.89773663391308e-05	0.00471809108250813	0.997960648657996	FALSE	1	No	BAT4;BAT4;CSNK2B	6	31632833	5'UTR;1stExon;TSS1500	GPANK1
2004	cg16871763	-2.84463367016494	-0.000276854223873701	9.73250885614555e-05	0.00472214112403718	0.997960648657996	FALSE	1	No	NA	8	11537909	NA	GATA4
2005	cg07747251	-2.84461689531827	-0.0014038440919309	0.000493509018469717	0.0047223837749865	0.997960648657996	FALSE	1	No	NA	5	1868357	NA	IRX4
2007	cg24884230	-2.8445539315025	-0.000578381597062241	0.000203329453752609	0.00472329465820902	0.997960648657996	FALSE	1	No	ARMS2	10	124216658	3'UTR	ARMS2
2008	cg05115162	-2.84433843859886	-1.76264263480676e-05	6.19702146160587e-06	0.00472641335427328	0.997960648657996	FALSE	1	No	PSMB8;PSMB8	6	32811701	Body;1stExon	PSMB8
2010	cg22679572	-2.8437157605654	-0.000309764344394846	0.000108929432642472	0.0047354355146832	0.997960648657996	FALSE	1	No	NA	7	32764686	NA	ZNRF2P1
2011	cg02351674	2.84360742577491	0.000374443406751676	0.000131679008627444	0.0047370068067485	0.997960648657996	FALSE	1	No	NA	2	2657018	NA	AK095310
2012	cg24338348	-2.84350010468794	-0.000419861435810438	0.000147656557183955	0.0047385638634251	0.997960648657996	FALSE	1	No	NA	6	168122963	NA	AL832737
2013	cg15649801	-2.84333969172985	-0.000239758172264723	8.4322732511379e-05	0.00474089206552895	0.997960648657996	FALSE	1	No	TFPI2	7	93520269	TSS1500	TFPI2
2014	cg09378228	-2.84333884048533	-0.000168052437522254	5.91039080989621e-05	0.00474090442309821	0.997960648657996	FALSE	1	No	KLHL36	16	84684809	Body	KLHL36
2015	cg03290281	2.84308990746552	0.000417778181999396	0.000146945118021901	0.00474451945591427	0.997960648657996	FALSE	1	No	C6orf195	6	2632607	5'UTR	C6orf195
2016	cg04887124	2.84304183572269	0.000689911937332611	0.000242666825603443	0.00474521784773158	0.997960648657996	FALSE	1	No	NA	1	16557469	NA	RSG1
2017	cg10439144	2.84300351840844	4.59945521452262e-05	1.6178155196577e-05	0.00474577459302941	0.997960648657996	FALSE	1	No	CPEB4	5	173315308	TSS200	CPEB4
2021	cg03110654	2.84231058784676	0.000212111556345457	7.46264525954377e-05	0.00475585303228012	0.997960648657996	FALSE	1	No	NA	10	134641863	NA	TTC40
2022	cg26103845	2.84227667391047	0.000432962025021079	0.000152329303123542	0.00475634679807566	0.997960648657996	FALSE	1	No	NA	8	49283175	NA	UBE2V2
2023	cg07289333	2.84227032089291	5.57919129788563e-05	1.9629347908516e-05	0.00475643929923859	0.997960648657996	FALSE	1	No	CRADD	12	94071446	5'UTR	CRADD
2024	cg07591205	2.84224325099255	0.00035756859183587	0.00012580506320527	0.00475683346054903	0.997960648657996	FALSE	1	No	FADS2	11	61633557	3'UTR	FADS2
2025	cg23476885	-2.84216733621046	-0.000575392899211354	0.000202448635546752	0.00475793900427367	0.997960648657996	FALSE	1	No	MCCC1	3	182782313	Body	MCCC1
2026	cg03162506	2.8420751738395	0.000602184274561104	0.000211881895350285	0.00475928147488167	0.997960648657996	FALSE	1	No	NA	22	38580953	NA	PLA2G6
2027	cg01422452	2.84198480169105	5.12973384701644e-05	1.80498285703854e-05	0.00476059820285128	0.997960648657996	FALSE	1	No	CAPN10;CAPN10;CAPN10;CAPN10	2	241526768	Body;Body;Body;Body	CAPN10
2028	cg03523363	-2.84196774184361	-3.66824089076004e-05	1.29073980564622e-05	0.00476084680307558	0.997960648657996	FALSE	1	No	SPATA2	20	48532218	TSS200	SPATA2
2029	cg03034101	-2.8418059804016	-0.000177548847812297	6.24774699739376e-05	0.00476320461653955	0.997960648657996	FALSE	1	No	NA	4	166631112	NA	HH932813
2030	cg21084260	-2.84173456764576	-0.000416257092258494	0.000146479934121131	0.00476424585720401	0.997960648657996	FALSE	1	No	APOD	3	195311868	TSS1500	APOD
2035	cg15420720	2.8411330548563	0.000947548978351718	0.00033351094794103	0.00477302448883309	0.997960648657996	FALSE	1	No	STC2	5	172751061	Body	STC2
2036	cg19440115	-2.8409915040034	-0.000396109711545072	0.000139426573781334	0.00477509245448388	0.997960648657996	FALSE	1	No	NA	15	67342010	NA	SMAD3
2037	cg20683108	-2.84097607181266	-0.000599790397665793	0.000211121242314126	0.00477531795796086	0.997960648657996	FALSE	1	No	NA	3	149225178	NA	TM4SF4
2038	cg06797069	2.84091611291131	0.000417176719167462	0.000146845842181503	0.00477619420158165	0.997960648657996	FALSE	1	No	NA	17	37328334	NA	CACNB1
2040	cg04988994	2.84079797998949	0.000601117679428849	0.000211601699122256	0.00477792103215484	0.997960648657996	FALSE	1	No	SALL3	18	76753357	Body	SALL3
2041	cg11612786	-2.84078953026559	-0.000354534971930848	0.000124801562436659	0.00477804456935744	0.997960648657996	FALSE	1	No	NA	2	237078362	NA	GBX2
2042	cg06777202	2.84065553770304	0.000685778016758508	0.000241415408400073	0.00478000396428774	0.997960648657996	FALSE	1	No	NA	13	65532878	NA	AK057471
2043	cg09628707	2.8406095074021	0.000307049217237575	0.000108092723212206	0.00478067724137863	0.997960648657996	FALSE	1	No	KCNS1	20	43729410	5'UTR	KCNS1
2044	cg25391143	2.84035408355691	0.000355414520661003	0.000125130357063062	0.00478441484762531	0.997960648657996	FALSE	1	No	AFARP1;SLC16A1;SLC16A1	1	113465964	TSS200;Body;Body	AKR7A2P1
2046	cg25031824	-2.8399346084556	-0.00065755972738266	0.00023154044653875	0.00479055877274108	0.997960648657996	FALSE	1	No	P2RX1	17	3819363	Body	P2RX1
2047	cg04049530	-2.83984654643076	-0.000706952956366553	0.000248940548303598	0.00479184950114822	0.997960648657996	FALSE	1	No	TACC1;TACC1;TACC1	8	38688279	Body;Body;Body	TACC1
2048	cg19735421	2.83962409774075	0.000314052983372465	0.000110596674969173	0.00479511134795064	0.997960648657996	FALSE	1	No	F2R	5	76010598	TSS1500	F2R
2049	cg15514918	2.83961063461214	0.000675567806347544	0.000237908605536625	0.00479530882750745	0.997960648657996	FALSE	1	No	NA	1	236087201	NA	LYST
2051	cg06448332	2.83939392599073	0.000425341233833026	0.000149800008353759	0.00479848856539209	0.997960648657996	FALSE	1	No	CCDC154	16	1493343	Body	CCDC154
2054	cg20342105	2.83892438850845	0.000289584775938322	0.00010200510345063	0.00480538460489715	0.997960648657996	FALSE	1	No	BSCL2;GNG3;BSCL2;BSCL2;BSCL2	11	62474910	5'UTR;TSS1500;5'UTR;1stExon;TSS1500	GNG3
2055	cg01638213	2.83885755621123	0.00019661281647217	6.92577251866667e-05	0.00480636689470154	0.997960648657996	FALSE	1	No	NA	19	1776398	NA	ONECUT3
2056	cg16097124	2.83864934592192	0.00040088622125253	0.000141224283946326	0.00480942830449982	0.997960648657996	FALSE	1	No	TMED10	14	75642688	Body	TMED10
2057	cg11374656	2.83857290794515	0.000119377627341057	4.20555085997333e-05	0.00481055265127256	0.997960648657996	FALSE	1	No	PTPRN2;PTPRN2;PTPRN2	7	157981333	Body;Body;Body	DQ583756
2058	cg08375550	-2.83852148448005	-0.000333252421967376	0.000117403522851412	0.00481130918728933	0.997960648657996	FALSE	1	No	DPRX	19	54135150	TSS200	DPRX
2059	cg15576576	-2.83843910250329	-0.000996393473341606	0.000351035705667549	0.00481252140672493	0.997960648657996	FALSE	1	No	ZNF331;ZNF331	19	54040818	TSS1500;5'UTR	ZNF331
2060	cg16533672	2.83836514788736	6.31712067419509e-05	2.22561944818729e-05	0.00481360985721676	0.997960648657996	FALSE	1	No	RCBTB1	13	50160050	TSS1500	RCBTB1
2061	cg05984522	-2.83835066348831	-1.88696560539177e-05	6.64810599220572e-06	0.00481382306215158	0.997960648657996	FALSE	1	No	KIF22	16	29801792	TSS1500	KIF22
2062	cg11120115	2.83826671329024	8.50356145318852e-05	2.99604029930324e-05	0.00481505894671321	0.997960648657996	FALSE	1	No	SMURF1;SMURF1	7	98649861	Body;Body	AK001533
2063	cg04474375	2.83823532938915	0.000334575891553151	0.000117881659807666	0.00481552104325246	0.997960648657996	FALSE	1	No	FGF13;FGF13;FGF13;FGF13;FGF13;FGF13;FGF13	X	137793820	Body;1stExon;Body;5'UTR;Body;Body;Body	FGF13
2064	cg14887335	-2.83812759915073	-0.000193282962606318	6.81022807657259e-05	0.00481710756989877	0.997960648657996	FALSE	1	No	FGF2	4	123761683	Body	FGF2
2065	cg06671298	-2.83782294844639	-0.000513956880492884	0.000181109565265253	0.00482159668577891	0.997960648657996	FALSE	1	No	BAHCC1	17	79426159	Body	BAHCC1
2066	cg08048620	2.83771336833648	9.03066304401208e-05	3.18237322513867e-05	0.00482321230987077	0.997960648657996	FALSE	1	No	MGC16275;TTYH2;TTYH2	17	72209716	TSS1500;1stExon;5'UTR	TTYH2
2067	cg12482809	2.83765328756887	8.73921666790938e-05	3.07973377374676e-05	0.00482409833581337	0.997960648657996	FALSE	1	No	MAPRE2;MAPRE2;MAPRE2	18	32558369	1stExon;5'UTR;5'UTR	MAPRE2
2068	cg16841189	2.83759584692959	8.23935486734988e-05	2.90363931715831e-05	0.00482494556545849	0.997960648657996	FALSE	1	No	ARHGEF10	8	1799411	Body	ARHGEF10
2069	cg07073814	-2.83750263635539	-0.000296850787858502	0.00010461692054665	0.00482632067712061	0.997960648657996	FALSE	1	No	BCL6B	17	6930347	Body	BCL6B
2070	cg26434400	2.83749451316853	0.000246561560006586	8.68941098783868e-05	0.00482644053328292	0.997960648657996	FALSE	1	No	SLC44A4	6	31833072	Body	SLC44A4
2071	cg02525232	2.83733356021618	0.000108433397299483	3.82166548268724e-05	0.00482881592309727	0.997960648657996	FALSE	1	No	C11orf84	11	63580619	TSS1500	C11orf84
2072	cg17640859	-2.83711574456653	-0.000429327716700973	0.000151325414736143	0.00483203220088924	0.997960648657996	FALSE	1	No	NA	8	54943820	NA	TCEA1
2075	cg04306024	2.83688646991829	0.000312137718485028	0.000110028272824756	0.00483541978617859	0.997960648657996	FALSE	1	No	NA	1	54203844	NA	GLIS1
2076	cg17152465	-2.83661138281719	-0.000120636738020842	4.2528468563442e-05	0.00483948710942761	0.997960648657996	FALSE	1	No	SEPT1	16	30390102	Body	ZNF48
2078	cg17515837	2.83641082168266	0.000779179661988231	0.000274706208293901	0.00484245448247634	0.997960648657996	FALSE	1	No	C15orf27	15	76355522	5'UTR	C15orf27
2079	cg14485809	2.83639569929693	0.000133451413264145	4.70496458929282e-05	0.00484267829056077	0.997960648657996	FALSE	1	No	FLJ41350;LBX1	10	102989259	TSS200;TSS1500	FLJ41350
2080	cg08783509	2.83634508138766	0.000211731331977007	7.4649355385706e-05	0.00484342749322525	0.997960648657996	FALSE	1	No	NA	11	69831572	NA	ANO1
2082	cg12145394	2.83623975611569	0.000664166454863965	0.000234171477722165	0.00484498676478051	0.997960648657996	FALSE	1	No	RMND5B	5	177573275	Body	RMND5B
2083	cg05969360	2.83612940306861	0.000461222418979202	0.00016262389807749	0.00484662095865144	0.997960648657996	FALSE	1	No	NA	13	80443435	NA	BC036310
2084	cg00465277	-2.83598992202719	-0.000683054949104245	0.000240852389424569	0.00484868721930061	0.997960648657996	FALSE	1	No	NA	16	86121393	NA	IRF8
2085	cg05933189	-2.83588003167327	-0.000597811683356154	0.000210802881884755	0.00485031568975754	0.997960648657996	FALSE	1	No	CSNK1G1	15	64649128	TSS1500	CSNK1G1
2086	cg00684101	2.83573614889399	0.000698331022825024	0.000246260930551452	0.00485244864709445	0.997960648657996	FALSE	1	No	NA	2	74978584	NA	SEMA4F
2087	cg24952158	2.83509153821042	0.000674077038927544	0.000237762001629421	0.00486201499908271	0.997960648657996	FALSE	1	No	FHOD3	18	34338496	Body	FHOD3
2088	cg26366459	-2.8350536760484	-0.000133766012747574	4.7182885416837e-05	0.00486257742547693	0.997960648657996	FALSE	1	No	NASP;NASP;NASP	1	46049026	TSS1500;TSS1500;TSS1500	NASP
2089	cg19962075	2.83498616083444	0.00245204659361917	0.000864923655534685	0.00486358048212981	0.997960648657996	FALSE	1	No	MAPK4	18	48256050	Body	MAPK4
2091	cg02469186	2.834597780508	0.000704075612493248	0.000248386426227663	0.00486935420444464	0.997960648657996	FALSE	1	No	GABRA1;GABRA1;GABRA1;GABRA1;GABRA1;GABRA1;GABRA1	5	161277234	TSS1500;5'UTR;5'UTR;5'UTR;5'UTR;TSS200;5'UTR	GABRA1
2092	cg09855212	-2.83407660865448	-0.000284412258100219	0.000100354470740736	0.00487711181371544	0.997960648657996	FALSE	1	No	SYTL2;SYTL2;SYTL2;SYTL2;SYTL2;SYTL2;SYTL2;SYTL2	11	85427572	5'UTR;Body;5'UTR;Body;Body;Body;Body;Body	SYTL2
2093	cg09915232	-2.83382208108328	-0.000798874938980117	0.000281907232042857	0.00488090452050691	0.997960648657996	FALSE	1	No	ARHGEF10	8	1879280	Body	ARHGEF10
2094	cg13898166	2.83377865694469	0.000479848559312923	0.000169331700673575	0.0048815518497091	0.997960648657996	FALSE	1	No	LOC84740	4	7760060	Body	AFAP1
2095	cg14677615	2.83337265477925	0.000411208928583577	0.000145130548884899	0.00488760795175027	0.997960648657996	FALSE	1	No	SEZ6;SEZ6	17	27315628	Body;Body	SEZ6
2096	cg25582401	2.83333261647107	0.000557779870006924	0.000196863533340339	0.00488820554997515	0.997960648657996	FALSE	1	No	AGAP2;AGAP2	12	58133411	TSS1500;Body	AGAP2
2097	cg01603559	-2.83305370451356	-0.000596259249063558	0.000210465212189098	0.00489237033796517	0.997960648657996	FALSE	1	No	SHISA7	19	55945009	Body	SHISA7
2098	cg10841338	2.83303766017806	0.00103650694209343	0.000365864159401357	0.00489261001432419	0.997960648657996	FALSE	1	No	NA	X	150342651	NA	GPR50
2099	cg21684411	2.83298733756399	0.00025386887622676	8.96117228836806e-05	0.00489336182180231	0.997960648657996	FALSE	1	No	HCP5	6	31431573	3'UTR	PMSP
2100	cg17602451	2.83292390359093	0.000143777126150337	5.0752201980466e-05	0.004894309659322	0.997960648657996	FALSE	1	No	BCL2;BCL2	18	60985645	Body;Body	BCL2
2101	cg09314590	-2.83237274330785	-0.000227764885636412	8.04148698911755e-05	0.00490255218259053	0.997960648657996	FALSE	1	No	KLHDC8A	1	205320362	5'UTR	KLHDC8A
2102	cg07051833	2.83220824531646	0.000414750213881033	0.000146440578501561	0.00490501466941918	0.997960648657996	FALSE	1	No	UBE2N	12	93808395	Body	UBE2N
2103	cg10268161	-2.83213182902005	-0.000265701299191341	9.38167130741498e-05	0.00490615898129438	0.997960648657996	FALSE	1	No	ZNF585B	19	37690673	Body	ZNF585B
2104	cg03412547	2.83204063482811	0.000261545549967525	9.23523295361894e-05	0.00490752490533717	0.997960648657996	FALSE	1	No	ADCY9	16	4057728	Body	ADCY9
2105	cg04037228	2.8320347825882	0.000586442876164354	0.000207074743491817	0.00490761257310313	0.997960648657996	FALSE	1	No	LIMD1	3	45636386	1stExon	LIMD1
2106	cg12296326	-2.83202850912984	-0.000185853426104273	6.56255491444108e-05	0.00490770655238895	0.997960648657996	FALSE	1	No	LOC285830;LOC285830	6	29717114	TSS1500;TSS1500	HLA-F-AS1
2107	cg26101485	2.83143973871734	0.000617264040395797	0.000218003594410037	0.00491653388518187	0.997960648657996	FALSE	1	No	NA	8	142264769	NA	SLC45A4
2108	cg20750215	2.83137638417902	0.000177839407875483	6.28102321080316e-05	0.00491748460797508	0.997960648657996	FALSE	1	No	JUNB	19	12901966	TSS1500	JUNB
2109	cg17568707	-2.83126631240037	-0.000383913985453744	0.000135597977404061	0.00491913678503199	0.997960648657996	FALSE	1	No	NA	6	137818327	NA	OLIG3
2110	cg04590303	-2.8312511922614	-0.000491115102469699	0.000173462214801729	0.0049193637776661	0.997960648657996	FALSE	1	No	IFT140	16	1608810	Body	TMEM204
2112	cg26298197	2.83122383248243	0.000897728196274337	0.000317081322209415	0.00491977454334008	0.997960648657996	FALSE	1	No	NA	3	142873975	NA	Mir_544
2114	cg24562149	2.83076037742684	0.000722703116015165	0.000255303529672865	0.0049267373561866	0.997960648657996	FALSE	1	No	BTBD3	20	11870817	TSS1500	BTBD3
2115	cg14537856	-2.83057906976889	-0.00043223227283195	0.000152701006464815	0.00492946370480534	0.997960648657996	FALSE	1	No	CHST11	12	105150763	Body	CHST11
2116	cg13778960	2.83053239122958	0.000278217347806555	9.82915258870074e-05	0.00493016583837562	0.997960648657996	FALSE	1	No	QSOX2	9	139100470	3'UTR	QSOX2
2117	cg01000188	2.83044752543094	0.000426927713010593	0.000150833996806068	0.00493144261337092	0.997960648657996	FALSE	1	No	QRFP	9	133769184	1stExon	QRFP
2118	cg23825344	-2.83042480172598	-0.000224214942250429	7.92160039417769e-05	0.00493178453421031	0.997960648657996	FALSE	1	No	FAM129A	1	184935744	Body	FAM129A
2119	cg04663564	2.83039909222176	0.000268369204796988	9.48167364575883e-05	0.00493217140797993	0.997960648657996	FALSE	1	No	AKR1B1	7	134144288	TSS1500	AKR1B1
2120	cg06503546	-2.83028748990885	-0.000553613399253364	0.000195603238620538	0.0049338511068609	0.997960648657996	FALSE	1	No	C6orf118	6	165723708	TSS1500	C6orf118
2121	cg06728497	2.83017708171971	0.000361369539296652	0.000127684427109088	0.00493551334466956	0.997960648657996	FALSE	1	No	TNK1	17	7284351	TSS200	TNK1
2122	cg15808825	-2.83009593933004	-0.000158478242378935	5.599748057179e-05	0.00493673529894743	0.997960648657996	FALSE	1	No	NA	17	17094588	NA	MPRIP
2123	cg00574196	-2.82959812312512	-0.000720350841358833	0.000254577084806392	0.00494423812144458	0.997960648657996	FALSE	1	No	LDLRAD2	1	22137992	TSS1500	LDLRAD2
2125	cg01984743	2.82920628695852	0.00140449440166983	0.000496427004331203	0.00495015095327703	0.997960648657996	FALSE	1	No	STC2	5	172751331	Body	STC2
2126	cg02896403	2.82885637679705	3.96015383675547e-05	1.39991336047938e-05	0.00495543654809628	0.997960648657996	FALSE	1	No	SCAMP3;SCAMP3;SCAMP3;SCAMP3	1	155231989	5'UTR;1stExon;1stExon;5'UTR	SCAMP3
2127	cg21288364	-2.82883932729619	-0.000263825763910858	9.32629016307626e-05	0.00495569422159036	0.997960648657996	FALSE	1	No	UBD	6	29524117	Body	UBD
2128	cg00743107	2.82862689694628	1.87590747902224e-05	6.63186608685446e-06	0.00495890575693351	0.997960648657996	FALSE	1	No	ING1;ING1;ING1;ING1	13	111365311	5'UTR;TSS1500;1stExon;TSS1500	ING1
2129	cg13530817	2.8286174244009	0.000427560452134894	0.000151155277644325	0.00495904900749236	0.997960648657996	FALSE	1	No	BCL7B	7	72951610	3'UTR	BCL7B
2130	cg19425100	2.82861164939946	3.04424649754928e-05	1.0762334582747e-05	0.00495913634301021	0.997960648657996	FALSE	1	No	FDXACB1;C11orf1	11	111749553	Body;TSS1500	C11orf1
2131	cg15135365	2.82860111477754	0.00022370644865572	7.90873083825797e-05	0.0049592956620091	0.997960648657996	FALSE	1	No	CIDEA;CIDEA	18	12267990	Body;Body	CIDEA
2132	cg23955402	-2.82854128616978	-0.000444034568117717	0.000156983590902079	0.00496020056045098	0.997960648657996	FALSE	1	No	NA	18	12371	NA	DUX4
2133	cg13501803	2.82851566490293	0.000385227073566558	0.000136194074633056	0.00496058812402018	0.997960648657996	FALSE	1	No	NA	10	130519843	NA	AK124226
2134	cg22675791	-2.82829679632384	-0.000110355037818433	3.90181956723459e-05	0.00496389999068412	0.997960648657996	FALSE	1	No	DGKZ;DGKZ;DGKZ	11	46370729	Body;Body;Body	DGKZ
2136	cg06580966	2.82817236266301	0.000670464063980842	0.000237066196117387	0.00496578378638828	0.997960648657996	FALSE	1	No	A2BP1;A2BP1;A2BP1;A2BP1;A2BP1;A2BP1	16	7684063	Body;Body;Body;Body;Body;Body	RBFOX1
2137	cg05797333	-2.82810626954726	-3.71716539907824e-05	1.31436553113448e-05	0.0049667846312148	0.997960648657996	FALSE	1	No	MXD1	2	70142066	TSS200	MXD1
2138	cg07472438	-2.82806288177285	-0.000261680357393953	9.25298935467486e-05	0.00496744174979351	0.997960648657996	FALSE	1	No	PID1;PID1;PID1;PID1	2	230135929	5'UTR;5'UTR;1stExon;1stExon	PID1
2139	cg06960700	2.82805577628693	0.000541118255401087	0.000191339315135978	0.00496754937166154	0.997960648657996	FALSE	1	No	RPS6KA2	6	167167603	Body	RPS6KA2
2140	cg03915167	-2.8279017372895	-0.000121295471135813	4.28923924535202e-05	0.00496988301429484	0.997960648657996	FALSE	1	No	KBTBD3;KBTBD3;AASDHPPT	11	105947676	5'UTR;5'UTR;TSS1500	AASDHPPT
2141	cg05709124	-2.82787596053403	-1.64037382564055e-05	5.80072764341042e-06	0.00497027362133295	0.997960648657996	FALSE	1	No	C2orf82	2	233741084	3'UTR	C2orf82
2143	cg19237063	2.82722887937526	0.000251106655401525	8.88172362815609e-05	0.00498008828163751	0.997960648657996	FALSE	1	No	PTPRN2;PTPRN2;PTPRN2	7	157666168	Body;Body;Body	LOC100506585
2144	cg23928165	-2.8271501463726	-3.59205631611903e-05	1.27055732102798e-05	0.00498128367195442	0.997960648657996	FALSE	1	No	PNMAL2;PNMAL2	19	46996713	1stExon;3'UTR	BC132841
2145	cg11221687	2.82679811637159	0.000602864567528522	0.00021326764158961	0.00498663167460717	0.997960648657996	FALSE	1	No	ZNF594	17	5083868	3'UTR	ZNF594
2146	cg02232206	2.8266065459491	0.000479330490251362	0.000169578072667491	0.00498954418313722	0.997960648657996	FALSE	1	No	NA	16	30788293	NA	RNF40
2147	cg06760238	-2.82642420545952	-0.000728530500855616	0.000257756956456991	0.00499231780115355	0.997960648657996	FALSE	1	No	INPP5A	10	134400036	Body	INPP5A
2148	cg25030888	2.82640700964414	0.000670036409114666	0.000237062959024796	0.00499257944242603	0.997960648657996	FALSE	1	No	SGIP1	1	67156909	Body	SGIP1
2149	cg14189614	-2.82610751916249	-0.000432285851939735	0.000152961573120842	0.00499713830897558	0.997960648657996	FALSE	1	No	SLC45A2;SLC45A2	5	33984660	1stExon;1stExon	SLC45A2
2150	cg18023455	2.82598752702799	0.000765865342372792	0.000271008040569178	0.00499896589895049	0.997960648657996	FALSE	1	No	VWC2	7	49894664	Body	VWC2
2152	cg06088282	-2.82593804353355	-0.00083075247778096	0.000293974059226786	0.00499971975462999	0.997960648657996	FALSE	1	No	PSME3;PSME3	17	40984774	TSS1500;TSS1500	PSME3
2153	cg00066360	2.82581626204687	0.00025957557030996	9.18586157905177e-05	0.00500157547296497	0.997960648657996	FALSE	1	No	MYO1C;MYO1C;MYO1C	17	1374650	Body;Body;Body	MYO1C
2154	cg03167029	-2.82576679422016	-0.000232376798531147	8.22349526530115e-05	0.00500232944725986	0.997960648657996	FALSE	1	No	NA	3	3377234	NA	CRBN
2156	cg10217528	2.82553445457655	0.000276423232250462	9.78304234806751e-05	0.00500587208217087	0.997960648657996	FALSE	1	No	NA	4	72032855	NA	SLC4A4
2157	cg01685893	2.82547164709716	0.000655594669994077	0.000232030171199071	0.00500683014018913	0.997960648657996	FALSE	1	No	BCO2;BCO2	11	112048262	5'UTR;Body	BCO2
2158	cg04885673	-2.82545872352325	-2.03189538923047e-05	7.19138231365406e-06	0.0050070272955481	0.997960648657996	FALSE	1	No	PDE4DIP;PDE4DIP;PDE4DIP;PDE4DIP	1	144931975	1stExon;5'UTR;Body;Body	PDE4DIP
2159	cg08785724	2.82512482050029	0.00119300267352803	0.000422283173072957	0.00501212359261484	0.997960648657996	FALSE	1	No	NA	6	168743574	NA	DACT2
2160	cg27004521	-2.82493077468785	-0.000246638838609852	8.73079230187883e-05	0.00501508744031514	0.997960648657996	FALSE	1	No	NA	11	119791729	NA	TRIM29
2161	cg08606453	2.8248203148817	4.91090310345048e-05	1.73848335682765e-05	0.00501677530971521	0.997960648657996	FALSE	1	No	NCKAP5L;LOC100286844;LOC100286844;LOC100286844	12	50222071	5'UTR;TSS1500;TSS1500;TSS1500	NCKAP5L
2162	cg04844543	-2.82480355526778	-3.14591700083816e-05	1.11367638113155e-05	0.0050170314483005	0.997960648657996	FALSE	1	No	KIF9;KIF9;KIF9;KLHL18	3	47324470	TSS200;TSS200;TSS200;1stExon	KIF9
2164	cg16836224	-2.82368284659421	-0.000241634055099942	8.55740776239758e-05	0.00503418630981091	0.997960648657996	FALSE	1	No	CDH4	20	59984057	Body	CDH4
2165	cg22783747	2.82362386772288	0.000153479491030172	5.4355501377011e-05	0.00503509058235897	0.997960648657996	FALSE	1	No	DCAF5	14	69614817	Body	DCAF5
2166	cg12709030	2.82355183858417	5.2428890110811e-05	1.85684177617581e-05	0.00503619514357603	0.997960648657996	FALSE	1	No	TMTC3;CEP290	12	88536575	5'UTR;TSS1500	TMTC3
2168	cg08775835	2.82298514419167	0.000175478151635155	6.21604941833304e-05	0.00504489303722097	0.997960648657996	FALSE	1	No	PRSS8;PRSS8	16	31147044	1stExon;5'UTR	PRSS8
2169	cg16104915	-2.8223197968821	-3.22838770328213e-05	1.14387735466712e-05	0.00505512251244673	0.997960648657996	FALSE	1	No	HOXA9	7	27205217	TSS200	HOXA9
2170	cg25725154	-2.8223039618769	-0.000482443824921896	0.000170939711469298	0.00505536619926854	0.997960648657996	FALSE	1	No	NA	1	168050393	NA	AX746887
2172	cg27353629	2.8220341276854	0.000547561195388893	0.000194030678090345	0.00505952035052338	0.997960648657996	FALSE	1	No	NA	8	144309591	NA	GPIHBP1
2174	cg22847579	-2.82190718129619	-8.40369623071549e-05	2.97802007323835e-05	0.0050614757875737	0.997960648657996	FALSE	1	No	MRPS10	6	42185566	1stExon	MRPS10
2175	cg00351635	2.82158320222174	0.000649046712613613	0.000230029265875466	0.00506646935717526	0.997960648657996	FALSE	1	No	NA	8	975359	NA	BC038783
2176	cg05114187	-2.82149913740299	-0.000182903036379489	6.48247713262957e-05	0.00506776579982527	0.997960648657996	FALSE	1	No	GLCCI1	7	8008166	TSS1500	GLCCI1
2177	cg18794475	2.82145007101445	0.000910051299498121	0.000322547369824947	0.00506852263798141	0.997960648657996	FALSE	1	No	RP1	8	55533829	Body	RP1
2178	cg02583484	-2.82132770247431	-0.000430782148994188	0.000152687739398862	0.00507041059276077	0.997960648657996	FALSE	1	No	HNRNPA1;HNRPA1L-2;HNRNPA1	12	54677008	Body;Body;Body	HNRNPA1
2179	cg19061957	-2.82115178800851	-0.000660475236937124	0.000234115455873207	0.00507312579612953	0.997960648657996	FALSE	1	No	DHODH	16	72042348	TSS1500	DHODH
2180	cg21216471	2.82080603464378	0.000467836294914212	0.000165851990235582	0.00507846627580019	0.997960648657996	FALSE	1	No	ZMYND15;CXCL16;ZMYND15;CXCL16	17	4644276	Body;TSS1500;Body;TSS1500	ZMYND15
2181	cg19305488	-2.82074628159343	-0.000612276070389505	0.000217061730927332	0.0050793897339649	0.997960648657996	FALSE	1	No	APC2	19	1468359	Body	C19orf25
2182	cg22775108	-2.82073611784451	-0.000225529229583246	7.99540333306988e-05	0.00507954682558593	0.997960648657996	FALSE	1	No	NA	12	131401972	NA	GPR133
2183	cg03935709	2.82061898108412	5.02400104457149e-05	1.78116969298721e-05	0.0050813576180609	0.997960648657996	FALSE	1	No	TSC2;TSC2;TSC2	16	2125759	Body;Body;Body	TSC2
2184	cg20586607	2.82050047996484	0.000256166522640225	9.08230735856562e-05	0.00508319009828893	0.997960648657996	FALSE	1	No	KLHDC2	14	50235780	Body	KLHDC2
2185	cg19334657	-2.82025633061322	-0.000278310626984468	9.86827416938922e-05	0.00508696747231438	0.997960648657996	FALSE	1	No	NA	6	89849755	NA	PM20D2
2186	cg10525720	-2.82023524524515	-0.000451725565940493	0.000160173009220451	0.00508729381561875	0.997960648657996	FALSE	1	No	NA	1	22611618	NA	WNT4
2187	cg10895952	2.82011560683297	0.000497300537060583	0.000176340479041233	0.00508914584801421	0.997960648657996	FALSE	1	No	CCDC64	12	120528669	Body	CCDC64
2188	cg20500540	-2.81989955926036	-0.000192001058224099	6.80879067460329e-05	0.0050924918692659	0.997960648657996	FALSE	1	No	SPAG1;SPAG1	8	101228448	Body;Body	SPAG1
2190	cg01963189	-2.81976125615964	-0.000306559627026657	0.000108718291790481	0.00509463487711875	0.997960648657996	FALSE	1	No	NA	4	121613795	NA	PRDM5
2193	cg03002834	-2.81946950512724	-0.000499272865596367	0.000177080427608255	0.00509915824792755	0.997960648657996	FALSE	1	No	NA	8	1011674	NA	BC038783
2195	cg09337208	-2.81906672727182	-0.00017416659034756	6.17816487501564e-05	0.0051054089947095	0.997960648657996	FALSE	1	No	TOMM34	20	43589309	TSS200	TOMM34
2196	cg09756865	2.81890451597203	0.000457322331102354	0.00016223406238528	0.00510792833137383	0.997960648657996	FALSE	1	No	ATG4C;ATG4C	1	63249197	TSS1500;TSS1500	ATG4C
2197	cg26668872	-2.81860200379472	-0.000471343206083899	0.00016722588199729	0.00511262972507948	0.997960648657996	FALSE	1	No	C16orf90	16	3546216	TSS1500	C16orf90
2198	cg15869383	-2.81851770998773	-7.83602614711956e-05	2.78019404290125e-05	0.0051139404493207	0.997960648657996	FALSE	1	No	ZNF776	19	58258089	TSS200	ZNF776
2201	cg00685314	2.81844895771067	0.000459158033666643	0.000162911601578054	0.00511500973685862	0.997960648657996	FALSE	1	No	CIT	12	120307689	Body	CIT
2202	cg07377396	-2.81823534734727	-0.000339612754754244	0.000120505462779719	0.00511833326240933	0.997960648657996	FALSE	1	No	DNAH11	7	21788428	Body	CDCA7L
2203	cg12597169	2.81822857738018	0.000316453605232536	0.000112288125871859	0.00511843862716614	0.997960648657996	FALSE	1	No	CCDC140	2	223166094	5'UTR	PAX3
2204	cg18485444	-2.81816474741354	-8.74092296643058e-05	3.10163661455663e-05	0.00511943214519548	0.997960648657996	FALSE	1	No	KLC2;RAB1B;KLC2;KLC2;KLC2	11	66035072	3'UTR;TSS1500;3'UTR;3'UTR;3'UTR	KLC2
2205	cg17359975	-2.81806876648555	-0.000307710086073878	0.000109191830140337	0.00512092642483958	0.997960648657996	FALSE	1	No	CTGF	6	132273157	TSS1500	CTGF
2206	cg02916899	2.81788592766742	0.000616523165316483	0.000218789255896823	0.00512377404775123	0.997960648657996	FALSE	1	No	SEMA4B;SEMA4B	15	90764658	Body;Body	SEMA4B
2207	cg01912298	2.81783035448813	0.000192765944739956	6.84093506313912e-05	0.00512463985699664	0.997960648657996	FALSE	1	No	CAMTA2;CAMTA2;CAMTA2;CAMTA2;SPAG7	17	4872499	Body;Body;Body;Body;TSS1500	CAMTA2
2208	cg07462292	-2.81778457662609	-0.000363066974587251	0.000128848378828865	0.00512535315865041	0.997960648657996	FALSE	1	No	ALX4	11	44332340	TSS1500	ALX4
2209	cg22787468	2.81771078716403	0.000622797458470271	0.000221029589448072	0.00512650312130306	0.997960648657996	FALSE	1	No	SEZ6;SEZ6	17	27309113	Body;Body	SEZ6
2214	cg01410415	2.81746901260669	0.000482046243824335	0.000171091941621161	0.00513027266803017	0.997960648657996	FALSE	1	No	ASPSCR1	17	79958685	Body	ASPSCR1
2215	cg01959516	-2.81746812725818	-0.000607126094552054	0.000215486410894337	0.00513028647626686	0.997960648657996	FALSE	1	No	NA	6	2449276	NA	AK091028
2216	cg10209391	2.81713654314134	9.52408592584712e-05	3.38076830142816e-05	0.00513546036331078	0.997960648657996	FALSE	1	No	UBXN11;UBXN11;UBXN11;UBXN11;UBXN11	1	26633129	5'UTR;1stExon;5'UTR;1stExon;5'UTR	UBXN11
2217	cg19177783	-2.81707994914051	-0.000107142203895583	3.80330717728734e-05	0.005136343903338	0.997960648657996	FALSE	1	No	FAM171A2	17	42440718	Body	FAM171A2
2218	cg25646708	-2.8170030964068	-0.00117182941917597	0.000415984427092284	0.00513754394167236	0.997960648657996	FALSE	1	No	NA	3	134031685	NA	AMOTL2
2219	cg20936183	2.81690703401753	0.000506327355909331	0.000179745852381645	0.00513904429241849	0.997960648657996	FALSE	1	No	NA	1	5357644	NA	AK125078
2220	cg15624072	-2.81686040848214	-2.12841573636049e-05	7.55598584136936e-06	0.00513977265687563	0.997960648657996	FALSE	1	No	DR1	1	93811136	TSS1500	LOC100131564
2221	cg15480357	-2.81633516074496	-7.40174575415114e-05	2.62814804761848e-05	0.00514798433251034	0.997960648657996	FALSE	1	No	ATR	3	142297900	TSS1500	ATR
2222	cg05464543	2.81617922292925	0.000494994549645261	0.000175768127829021	0.005150424542022	0.997960648657996	FALSE	1	No	C16orf71	16	4790674	Body	ANKS3
2223	cg09274827	2.81601425789671	0.000421069079824582	0.000149526615017596	0.00515300715783256	0.997960648657996	FALSE	1	No	NA	16	85518901	NA	KIAA0182
2224	cg13916885	-2.81595417892117	-0.000385568119641707	0.000136922724995981	0.0051539480183238	0.997960648657996	FALSE	1	No	EBF3	10	131761184	Body	EBF3
2225	cg11874143	2.81573796737215	0.000691139551468485	0.000245455919363657	0.00515733526718851	0.997960648657996	FALSE	1	No	MRAS	3	138065751	TSS1500	MRAS
2226	cg08602500	2.81539665739251	0.000737558369508928	0.000261973163736019	0.00516268646674293	0.997960648657996	FALSE	1	No	PTPRN2;PTPRN2;PTPRN2	7	157996648	Body;Body;Body	DQ583756
2227	cg16502049	-2.8153733870773	-1.26497668446339e-05	4.49310450354363e-06	0.00516305149187298	0.997960648657996	FALSE	1	No	NAPB	20	23402203	TSS200	NAPB
2228	cg18515587	2.81500996833064	0.000362183936980719	0.000128661688965706	0.0051687552279211	0.997960648657996	FALSE	1	No	SELENBP1	1	151344806	Body	SELENBP1
2229	cg14008119	2.81479138084371	9.52171862145339e-05	3.3827439881528e-05	0.00517218863976795	0.997960648657996	FALSE	1	No	C14orf179;C14orf179	14	76451930	TSS200;TSS200	IFT43
2230	cg20902958	2.81477762448167	0.000167334428772395	5.94485430454596e-05	0.00517240478383545	0.997960648657996	FALSE	1	No	HS6ST1	2	129075203	Body	HS6ST1
2231	cg20748656	2.81475491352004	0.000417229164189648	0.000148229304862595	0.00517276164318694	0.997960648657996	FALSE	1	No	TRIM39;TRIM39	6	30301427	Body;Body	TRIM39-RPP21
2232	cg27331144	-2.81464495265875	-3.2706451865174e-05	1.16200985969044e-05	0.00517448978401939	0.997960648657996	FALSE	1	No	RING1;MIR219-1	6	33175688	TSS1500;Body	MIR219-1
2235	cg27211284	2.81409652142382	0.000371332494586118	0.00013195442720573	0.00518311673658299	0.997960648657996	FALSE	1	No	NA	2	200524012	NA	BC035629
2236	cg02965411	2.8139699838853	0.000357248850868501	0.000126955458982985	0.00518510905454593	0.997960648657996	FALSE	1	No	TSPAN8	12	71551926	TSS200	TSPAN8
2238	cg14335687	-2.8139061875321	-0.000248638046676803	8.83604605507005e-05	0.00518611378382216	0.997960648657996	FALSE	1	No	ZBTB5	9	37453508	5'UTR	ZBTB5
2239	cg00293303	2.81388039278799	0.00046207838863701	0.000164213940941243	0.00518652007562086	0.997960648657996	FALSE	1	No	ERC1;ERC1;ERC1;ERC1;ERC1	12	1553525	Body;Body;Body;Body;Body	ERC1
2240	cg27261538	2.813791270115	0.000452507483730453	0.000160817715420646	0.00518792406500658	0.997960648657996	FALSE	1	No	NA	8	29884942	NA	MIR548O2
2242	cg26254792	2.81334485025593	0.000317133698377968	0.000112724786777959	0.00519496191006856	0.997960648657996	FALSE	1	No	HOOK1	1	60280088	TSS1500	HOOK1
2243	cg03202804	-2.81332987869159	-0.000202600920404509	7.20146335980811e-05	0.00519519808809939	0.997960648657996	FALSE	1	No	SFRP2	4	154710353	TSS200	SFRP2
2244	cg10967350	-2.81327815353966	-0.000257989902256286	9.17043705513739e-05	0.00519601413291128	0.997960648657996	FALSE	1	No	CNTN4	3	2141304	TSS1500	CNTN4
2245	cg20089095	-2.8132280762756	-6.24048184363185e-05	2.21826374344079e-05	0.00519680429056654	0.997960648657996	FALSE	1	No	SENP2	3	185303988	TSS200	SENP2
2246	cg21896766	2.81315612974726	0.000700261815896169	0.000248923907383371	0.00519793970922723	0.997960648657996	FALSE	1	No	CSMD3;CSMD3	8	114444395	Body;Body	CSMD3
2247	cg05469826	2.81298459074856	0.000749284199857791	0.000266366265326181	0.0052006477473246	0.997960648657996	FALSE	1	No	CUX1;CUX1;CUX1	7	101844947	Body;Body;Body	CUX1
2248	cg00335633	2.81289960873935	7.60757720143907e-05	2.70453206996909e-05	0.00520198980875995	0.997960648657996	FALSE	1	No	C19orf48;C19orf48	19	51308339	TSS1500;TSS1500	C19orf48
2249	cg13230348	-2.8128992646669	-0.000142606949380127	5.06974960573336e-05	0.00520199524309431	0.997960648657996	FALSE	1	No	ATF3;ATF3;ATF3	1	212781781	TSS1500;TSS1500;5'UTR	ATF3
2250	cg07511723	2.81283241775567	0.000300697421852254	0.000106902003814425	0.00520305113147723	0.997960648657996	FALSE	1	No	NA	8	1323048	NA	LOC286083
2251	cg09122655	2.81267849261843	0.000549025097520172	0.000195196535601573	0.00520548321409	0.997960648657996	FALSE	1	No	NPFFR1	10	72027576	TSS1500	NPFFR1
2252	cg05216501	-2.81245905196125	-7.33502235180762e-05	2.60804591863927e-05	0.00520895225381216	0.997960648657996	FALSE	1	No	FXYD1;FXYD1	19	35632564	Body;Body	LGI4
2253	cg18432286	-2.81239582329518	-0.000276697465137386	9.83849651764843e-05	0.00520995219697657	0.997960648657996	FALSE	1	No	NA	15	79120806	NA	ADAMTS7
2254	cg07050869	2.81239485166845	0.000777895484493064	0.000276595401969101	0.0052099675643328	0.997960648657996	FALSE	1	No	SNORD115-7	15	25426392	TSS1500	SNURF-SNRPN
2255	cg20163115	2.81233356371558	0.000589336734595305	0.000209554350948572	0.00521093698454675	0.997960648657996	FALSE	1	No	CAMKK1;CAMKK1;CAMKK1	17	3769728	Body;Body;Body	CAMKK1
2256	cg06590119	-2.81228900742483	-0.000295615857746916	0.000105115746271613	0.00521164185500484	0.997960648657996	FALSE	1	No	VPS53;VPS53	17	440029	Body;Body	VPS53
2258	cg00074379	-2.81205018236101	-0.000258355280604631	9.18743492648895e-05	0.00521542148880664	0.997960648657996	FALSE	1	No	HAX1;HAX1	1	154245288	Body;Body	HAX1
2259	cg15676735	2.81201885726971	6.1558713284964e-05	2.18912875089087e-05	0.00521591742267996	0.997960648657996	FALSE	1	No	ZBTB3	11	62521955	TSS1500	ZBTB3
2261	cg01238502	-2.81190071771744	-0.000182036651927248	6.47379371470186e-05	0.00521778817443049	0.997960648657996	FALSE	1	No	DYNLL1;DYNLL1;DYNLL1	12	120934839	Body;Body;Body	DYNLL1
2262	cg03872745	-2.81189509516335	-0.000383545472574744	0.000136401060350533	0.00521787722332131	0.997960648657996	FALSE	1	No	CORO1C	12	109125505	TSS1500	CORO1C
2263	cg01443832	-2.81182700164802	-2.18853451573909e-05	7.78331851303933e-06	0.00521895578434885	0.997960648657996	FALSE	1	No	LOC646762	7	29725145	TSS1500	LOC646762
2264	cg16423738	2.81178590070765	0.000648290521396459	0.00023056183660118	0.00521960689686509	0.997960648657996	FALSE	1	No	NA	6	77394161	NA	IMPG1
2265	cg08877269	-2.81168920579403	-0.0002556707924642	9.09313845702933e-05	0.00522113900825276	0.997960648657996	FALSE	1	No	NA	8	1370236	NA	DLGAP2
2266	cg13220290	-2.81165339808171	-0.00173709481869861	0.000617819685699442	0.00522170647777587	0.997960648657996	FALSE	1	No	NA	6	166205748	NA	AK090688
2268	cg05599531	-2.81138171586192	-0.000686252498868103	0.000244097944792143	0.00522601383717415	0.997960648657996	FALSE	1	No	MYO1D	17	30821847	Body	MYO1D
2269	cg23413066	2.81138162142859	0.000178888092680934	6.36299573552852e-05	0.00522601533491868	0.997960648657996	FALSE	1	No	LOC285548	4	13548755	Body	LOC285548
2270	cg02966200	2.81127578932115	0.000294043611233759	0.000104594366853194	0.00522769411277195	0.997960648657996	FALSE	1	No	SERPINE2;SERPINE2;SERPINE2;SERPINE2	2	224866483	Body;Body;Body;Body	SERPINE2
2273	cg03595899	-2.81081622808352	-0.00024029925541158	8.54909164856435e-05	0.00523498965090534	0.997960648657996	FALSE	1	No	PRPF18	10	13651434	Body	PRPF18
2274	cg19169932	-2.81077639260752	-0.000825059484153316	0.000293534372326188	0.00523562247435212	0.997960648657996	FALSE	1	No	NA	15	62861955	NA	MGC15885
2275	cg01134967	2.81074794248816	0.00050803387564095	0.00018074686383697	0.00523607447335394	0.997960648657996	FALSE	1	No	SFTPA1;SFTPA1;SFTPA1;SFTPA1;SFTPA1;SFTPA1	10	81370414	TSS1500;TSS1500;TSS1500;TSS1500;TSS1500;TSS1500	SFTPA1
2276	cg07666195	2.81032913992552	8.28448006418195e-05	2.94786825731078e-05	0.0052427322644305	0.997960648657996	FALSE	1	No	PIGQ;PIGQ	16	619825	TSS200;TSS200	PIGQ
2277	cg06710769	-2.81031765907173	-0.00129053522799426	0.000459213293496698	0.00524291488607964	0.997960648657996	FALSE	1	No	NA	20	58509559	NA	C20orf177
2278	cg02713138	-2.80985412812364	-0.000104257719532278	3.71043174408128e-05	0.00525029292291026	0.997960648657996	FALSE	1	No	FAM55C;FAM55C;NFKBIZ	3	101546589	3'UTR;3'UTR;TSS1500	NFKBIZ
2279	cg09610163	-2.80974944727538	-0.000223175520038316	7.94289755105139e-05	0.00525196043489786	0.997960648657996	FALSE	1	No	TLN2;MIR190	15	63116100	Body;TSS200	MIR190A
2281	cg13857119	-2.80962318813769	-0.000615880542004617	0.000219203964647246	0.00525397231731822	0.997960648657996	FALSE	1	No	PLEKHG5	1	6580308	TSS1500	PLEKHG5
2282	cg10051935	-2.80962013963554	-0.000271550571342471	9.66502793426363e-05	0.00525402090247096	0.997960648657996	FALSE	1	No	ZNF544	19	58740549	5'UTR	ZNF544
2283	cg17168235	2.80943061151921	0.000463513470852735	0.000164984843886957	0.00525704228576461	0.997960648657996	FALSE	1	No	NA	10	114022018	NA	TECTB
2284	cg24342696	-2.80942669372571	-0.00020409725720319	7.26472976351368e-05	0.00525710475832943	0.997960648657996	FALSE	1	No	MACF1	1	39617089	Body	5S_rRNA
2285	cg01082168	-2.80937556248142	-0.000514143227253636	0.000183009788409889	0.00525792015147997	0.997960648657996	FALSE	1	No	NFKBIL2	8	145667028	Body	AK298596
2286	cg03649030	-2.8093594239885	-0.00024036548002549	8.55588209799936e-05	0.00525817753686247	0.997960648657996	FALSE	1	No	SEC22B	1	145115872	Body	SEC22B
2287	cg06784545	-2.80935073450662	-0.000226395676108939	8.05864762018397e-05	0.00525831612613773	0.997960648657996	FALSE	1	No	NA	1	225842753	NA	ENAH
2288	cg14211780	2.8093327799816	0.000246413431900307	8.77124396426686e-05	0.00525860249486334	0.997960648657996	FALSE	1	No	ROR2	9	94577112	Body	ROR2
2290	cg11829200	-2.80888346438985	-0.00031193115139625	0.000111051652854529	0.00526577353977074	0.997960648657996	FALSE	1	No	ZNF509	4	4322607	Body	ZBTB49
2291	cg03241287	2.80887938009343	0.00011708463505766	4.16837532745052e-05	0.0052658387655287	0.997960648657996	FALSE	1	No	DTWD2	5	118324324	TSS200	DTWD2
2292	cg04197844	2.80887916988693	0.000263322312506955	9.37464008170759e-05	0.00526584212252285	0.997960648657996	FALSE	1	No	EYS	6	64556166	Body	EYS
2293	cg25809301	-2.80855953603137	-9.56042777973894e-05	3.4040324433529e-05	0.00527094891674628	0.997960648657996	FALSE	1	No	FOXP1	3	71179811	Body	FOXP1
2294	cg21201393	-2.80850743125648	-0.000354633541651427	0.000126271177959023	0.00527178182126856	0.997960648657996	FALSE	1	No	EGFLAM;EGFLAM;EGFLAM;EGFLAM	5	38445522	TSS200;Body;Body;Body	EGFLAM
2296	cg19926444	2.80846998464321	0.00112592998851322	0.000400905117259518	0.00527238048610344	0.997960648657996	FALSE	1	No	ZNF709	19	12624742	TSS200	ZNF709
2297	cg27359355	-2.80835266351267	-0.000344192485019419	0.000122560278661336	0.00527425651669556	0.997960648657996	FALSE	1	No	CCDC85A	2	56409774	TSS1500	BC043355
2298	cg05301609	-2.80819681402872	-0.000374855245507745	0.000133486101698822	0.00527674957397744	0.997960648657996	FALSE	1	No	ALDH3A2;ALDH3A2	17	19577717	Body;3'UTR	ALDH3A2
2299	cg27237508	2.80804349524548	0.00030388159375428	0.000108218264520762	0.00527920319204749	0.997960648657996	FALSE	1	No	FAM189A1	15	29864169	TSS1500	FAM189A1
2301	cg23407970	2.80788069313741	0.000154367842266302	5.49766386597493e-05	0.00528180970852411	0.997960648657996	FALSE	1	No	HEY2	6	126070091	TSS1500	BC036196
2302	cg04898458	2.80774138154909	0.000570265328691773	0.000203104649323915	0.00528404106094575	0.997960648657996	FALSE	1	No	CPPED1;CPPED1	16	12799655	Body;Body	MIR4718
2303	cg19362774	2.80721960928624	0.00192284963538122	0.000684965874782458	0.00529240588530668	0.997960648657996	FALSE	1	No	NA	8	6664522	NA	XKR5
2304	cg20180538	2.80717323026757	0.000558563007478179	0.000198977035494507	0.00529314999454572	0.997960648657996	FALSE	1	No	ADAMTS9	3	64559102	Body	AK125532
2305	cg26261502	-2.80711424739825	-0.000394575121090909	0.000140562544419636	0.00529409645824737	0.997960648657996	FALSE	1	No	NA	11	31846533	NA	PAX6
2306	cg13606025	-2.80702184729138	-0.000285911082302144	0.000101855666915465	0.0052955794575598	0.997960648657996	FALSE	1	No	KCNJ16;KCNJ16	17	68070495	TSS1500;TSS1500	KCNJ16
2308	cg00170242	2.80674829852653	0.000768131811283328	0.00027367320813433	0.00529997205883598	0.997960648657996	FALSE	1	No	NA	10	132859649	NA	TCERG1L
2309	cg23002658	2.80663451870339	7.04493230838287e-05	2.51009964476511e-05	0.00530180008987839	0.997960648657996	FALSE	1	No	PFDN4	20	52824474	TSS200	PFDN4
2310	cg08198377	-2.80656683084527	-0.000983597052634531	0.000350462722577782	0.00530288786079051	0.997960648657996	FALSE	1	No	TMX1	14	51707975	Body	TMX1
2311	cg21364278	2.80632917273437	0.000190095136190946	6.77380038086284e-05	0.00530670872530498	0.997960648657996	FALSE	1	No	NA	2	168149519	NA	XIRP2
2312	cg23753351	-2.80615500351241	-0.000452016439874163	0.000161080353475978	0.00530951045538422	0.997960648657996	FALSE	1	No	APBB2;APBB2;APBB2;APBB2;APBB2;APBB2;APBB2	4	40860327	Body;TSS1500;TSS1500;Body;Body;TSS1500;TSS1500	APBB2
2313	cg12912809	2.80588097018681	0.000619776749703015	0.000220884904344945	0.00531392134158016	0.997960648657996	FALSE	1	No	MFSD8;C4orf29	4	128887467	TSS1500;5'UTR	MFSD8
2314	cg17938919	-2.80583955132509	-0.000318270876087263	0.000113431602294207	0.00531458831563587	0.997960648657996	FALSE	1	No	NXN	17	849997	Body	NXN
2317	cg26941392	2.80559229251142	9.68628438456465e-05	3.45249180018741e-05	0.0053185715411553	0.997960648657996	FALSE	1	No	SV2B;SV2B	15	91643742	5'UTR;5'UTR	SV2B
2318	cg07881041	-2.80548216535313	-0.000282540051651519	0.000100709979603793	0.00532034651055832	0.997960648657996	FALSE	1	No	PTPRS;PTPRS;PTPRS;PTPRS	19	5236016	Body;Body;Body;Body	PTPRS
2319	cg02074930	2.80524910036823	0.000429410964351389	0.000153074093953019	0.00532410469698115	0.997960648657996	FALSE	1	No	PGF	14	75423089	TSS1500	PGF
2320	cg23281527	-2.80507094055106	-0.00148340013657558	0.000528828028956788	0.00532697915837619	0.997960648657996	FALSE	1	No	KLHDC7A	1	18809531	1stExon	KLHDC7A
2321	cg08433504	2.80498872670224	0.00154108750759026	0.00054940951916127	0.00532830608556322	0.997960648657996	FALSE	1	No	THBS1	15	39872071	TSS1500	THBS1
2322	cg05302489	2.80488047467263	0.000699051404540356	0.000249226806936201	0.00533005372496571	0.997960648657996	FALSE	1	No	VARS	6	31760426	Body	VARS
2323	cg02011639	2.8047699651912	0.000217984532832304	7.77192195929139e-05	0.00533183834543691	0.997960648657996	FALSE	1	No	FOXN4	12	109747091	TSS200	FOXN4
2324	cg14039649	2.80440076408346	0.000356326841327905	0.000127059885980441	0.00533780451506909	0.997960648657996	FALSE	1	No	POLR2F	22	38352398	Body	C22orf23
2325	cg24536827	2.80427710678135	0.000431516332419283	0.000153877921470664	0.00533980413028701	0.997960648657996	FALSE	1	No	NA	2	146359434	NA	BC040861
2327	cg13754879	-2.80384189414678	-4.44989697154638e-05	1.58707128987403e-05	0.00534684719402523	0.997960648657996	FALSE	1	No	GUF1	4	44680204	TSS1500	GUF1
2328	cg26877715	2.80379588957476	9.55566958617302e-05	3.40811883693227e-05	0.00534759218013959	0.997960648657996	FALSE	1	No	SLC32A1	20	37353907	Body	SLC32A1
2329	cg05189008	2.80377570414064	0.000130877581345543	4.66790482392233e-05	0.00534791908754781	0.997960648657996	FALSE	1	No	TUBA1A	12	49582177	Body	TUBA1A
2330	cg17137500	2.80372990087491	0.000284233867397148	0.000101377050374379	0.00534866094843995	0.997960648657996	FALSE	1	No	DNMT3A;DNMT3A;DNMT3A	2	25557120	5'UTR;5'UTR;5'UTR	MIR1301
2332	cg23713079	2.80351938591065	0.00026916107858983	9.6008281570131e-05	0.00535207179286633	0.997960648657996	FALSE	1	No	NA	5	72715996	NA	FOXD1
2333	cg22122013	2.8034665788023	0.000374881332993143	0.000133720635668609	0.00535292770343886	0.997960648657996	FALSE	1	No	FAM178B;FAM178B	2	97564501	Body;TSS1500	FAM178B
2335	cg01062651	2.80339355574122	0.000620503502666053	0.000221340133066686	0.00535411148369882	0.997960648657996	FALSE	1	No	NA	4	100573753	NA	AL832378
2336	cg08445039	2.80299486934087	0.000355034451710124	0.000126662540696555	0.00536057879623592	0.997960648657996	FALSE	1	No	FKBP9	7	32997659	Body	FKBP9
2337	cg09759737	-2.80297318829689	-0.00031450077606762	0.000112202563114317	0.00536093069950942	0.997960648657996	FALSE	1	No	PTPRN2;PTPRN2;PTPRN2	7	158037881	Body;Body;Body	DQ583756
2338	cg00099441	2.8028127053769	0.000276055892598229	9.84924508400597e-05	0.00536353613649769	0.997960648657996	FALSE	1	No	NA	2	11264766	NA	FLJ33534
2339	cg00370106	-2.80279006095143	-0.000348517395675206	0.000124346593250334	0.00536390386074555	0.997960648657996	FALSE	1	No	SYTL3;SYTL3	6	159071106	1stExon;5'UTR	SYTL3
2340	cg12053284	2.80276316693039	0.000158694508827171	5.66207343879772e-05	0.00536434062415171	0.997960648657996	FALSE	1	No	SYT4;SYT4	18	40857256	5'UTR;1stExon	SYT4
2341	cg09169764	2.80273478706597	0.000397695262797506	0.000141895431787833	0.005364801552885	0.997960648657996	FALSE	1	No	NA	7	124904981	NA	EF565094
2342	cg14398731	-2.80252040556233	-0.000327695984489731	0.00011692902711407	0.00536828456950892	0.997960648657996	FALSE	1	No	TRIM29	11	119993732	Body	TRIM29
2344	cg00787537	2.8022688565403	0.000160875539156739	5.74090308220308e-05	0.0053723740552378	0.997960648657996	FALSE	1	No	KCNH1;KCNH1	1	211307839	TSS1500;TSS1500	KCNH1
2345	cg16581308	2.80224395895542	0.000695285252886453	0.000248117317075289	0.00537277897419365	0.997960648657996	FALSE	1	No	LDB2;LDB2	4	16862080	Body;Body	LDB2
2346	cg26932226	-2.80206498227433	-8.63547347724343e-05	3.08182484413133e-05	0.00537569055531739	0.997960648657996	FALSE	1	No	FAM158A	14	24610860	TSS200	FAM158A
2347	cg17590805	-2.80170510324117	-0.00036586662017254	0.000130587127013933	0.00538154937671439	0.997960648657996	FALSE	1	No	FLI1;FLI1	11	128680490	Body;Body	FLI1
2349	cg26406256	2.80144859319686	0.000479203499636826	0.000171055610586802	0.00538572888824376	0.997960648657996	FALSE	1	No	HERC3;NAP1L5	4	89619393	Body;TSS1500	NAP1L5
2351	cg27601574	-2.8013221058704	-0.000366466345627511	0.000130819067489437	0.00538779092524638	0.997960648657996	FALSE	1	No	SMTN;SMTN;SMTN	22	31498863	Body;Body;3'UTR	AX747817
2352	cg01117456	-2.80124255423764	-0.0006868720600789	0.000245202636608464	0.00538908816827777	0.997960648657996	FALSE	1	No	NA	20	21103366	NA	PLK1S1
2353	cg20467755	-2.80119886790134	-0.00015877943658951	5.66826719833953e-05	0.00538980067887206	0.997960648657996	FALSE	1	No	SEC1	19	49183887	Body	SEC1
2354	cg04219099	-2.80110328641217	-0.0011414966521293	0.000407516801564071	0.00539135988129396	0.997960648657996	FALSE	1	No	MANEAL;MANEAL;MANEAL	1	38261052	Body;Body;TSS200	MANEAL
2355	cg19635580	2.80107152552786	0.000671151941963295	0.000239605428082318	0.00539187808103234	0.997960648657996	FALSE	1	No	RAB3GAP2;AURKAPS1	1	220441596	Body;TSS1500	AURKAPS1
2356	cg16421901	2.80101614608339	0.000101710964144183	3.6312166313787e-05	0.00539278174118741	0.997960648657996	FALSE	1	No	MCF2L2	3	183142401	Body	MCF2L2
2357	cg13717541	2.80093980042867	0.000597117919175717	0.000213184845702264	0.00539402774499152	0.997960648657996	FALSE	1	No	CLMN	14	95727643	Body	CLMN
2360	cg21104798	2.80011190099726	0.000570194918144218	0.000203632904078277	0.005407556305057	0.997960648657996	FALSE	1	No	CRLF1	19	18707521	Body	CRLF1
2361	cg08610426	-2.80010346507747	-0.00167924689991214	0.000599708875352463	0.00540769431318698	0.997960648657996	FALSE	1	No	IZUMO1	19	49249123	5'UTR	IZUMO1
2364	cg07554011	-2.79930656936901	-0.000511249977723672	0.000182634507887756	0.00542074560721997	0.997960648657996	FALSE	1	No	LRRC56	11	537737	5'UTR	LRRC56
2365	cg08223945	2.79907151905727	0.000310841790026756	0.000111051749807182	0.00542460063524784	0.997960648657996	FALSE	1	No	NA	7	151829665	NA	MLL3
2366	cg20713333	-2.79900765529919	-7.04328251299796e-05	2.51634985694425e-05	0.00542564848545869	0.997960648657996	FALSE	1	No	RG9MTD2;MTTP;RG9MTD2;RG9MTD2	4	100484892	5'UTR;TSS1500;5'UTR;TSS200	RG9MTD2
2367	cg09793001	-2.7989044449053	-4.03234128370203e-05	1.44068558361894e-05	0.00542734230709024	0.997960648657996	FALSE	1	No	TOP2B	3	25705530	Body	TOP2B
2368	cg02576548	2.79876689551117	0.000201071651476742	7.18429433330917e-05	0.0054296004233958	0.997960648657996	FALSE	1	No	PAGE3	X	55291358	TSS200	PAGE3
2369	cg21929969	-2.79855193699456	-0.000306214182853881	0.000109418795772907	0.00543313105342251	0.997960648657996	FALSE	1	No	NA	5	60571434	NA	ZSWIM6
2370	cg06727093	2.79826001117712	0.000454842074944491	0.000162544607408786	0.00543792918221822	0.997960648657996	FALSE	1	No	CYFIP2;CYFIP2;CYFIP2;C5orf40	5	156769991	Body;Body;Body;Body	FNDC9
2371	cg20319945	2.79809793737988	0.000714984514593207	0.000255525192682395	0.0054405947057505	0.997960648657996	FALSE	1	No	GOLGA3	12	133383753	Body	GOLGA3
2372	cg26545872	-2.79805591709094	-0.000325817690608227	0.000116444310000413	0.00544128597981273	0.997960648657996	FALSE	1	No	NA	15	48681184	NA	FBN1
2373	cg04218099	2.79781920662175	0.000209080151938584	7.47296864085225e-05	0.00544518158242177	0.997960648657996	FALSE	1	No	ERLIN1;ERLIN1	10	101945993	TSS1500;TSS200	ERLIN1
2375	cg05407778	2.79762934764932	0.000209559887420143	7.49062371669156e-05	0.00544830796597155	0.997960648657996	FALSE	1	No	ABTB1;ABTB1;ABTB1	3	127399268	Body;Body;Body	ABTB1
2376	cg02262866	2.79757860916974	0.00130713694584762	0.000467238683325344	0.00544914374564322	0.997960648657996	FALSE	1	No	LRRK1	15	101593693	Body	LRRK1
2377	cg23372677	2.7973765818133	0.00018447650283536	6.59462526549714e-05	0.0054524727549221	0.997960648657996	FALSE	1	No	NPY6R	5	137142781	TSS1500	NPY6R
2378	cg04318619	-2.79732844139545	-0.000215233684290647	7.69425860423018e-05	0.00545326628535644	0.997960648657996	FALSE	1	No	ABR;ABR	17	1090300	1stExon;5'UTR	ABR
2380	cg21449229	2.79694552398711	3.9907531070197e-05	1.42682546828112e-05	0.00545958189723252	0.997960648657996	FALSE	1	No	NA	8	142397080	NA	AK311257
[truncated: 400,332 more rows]
