# Supplementary material for: Associations between high blood pressure and DNA methylation
Source: PLoS One. 2020 Jan 30;15(1):e0227728. doi: 10.1371/journal.pone.0227728 (PMC6991984; doi:10.1371/journal.pone.0227728)
Supplement: S5 Zip — (ZIP) [file pone.0227728.s006.zip › SouthAsian-fully-adjusted-model-systolicBP.csv]

	CpG	T.statistic	coef	se	pvalue	FDR	Holm.sig	Bonferroni	ProblematicProbes	Gene	CHR	Position	GeneGroup	NearestGene
1	cg16620032	-4.84466424168616	-0.000717578639793359	0.000148117310920934	1.94933425636342e-06	0.832742478867384	FALSE	0.933087828493476	No	GPR4	19	46097075	5'UTR	GPR4
2	cg02119955	4.56649017053185	0.000647515802492194	0.000141797261860038	6.9977059953214e-06	0.832742478867384	FALSE	1	No	ITGBL1	13	102104573	TSS1500	ITGBL1
3	cg13812894	-4.48206930045002	-0.000350363013746811	7.81699233681266e-05	1.01902956127586e-05	0.832742478867384	FALSE	1	No	CD82;CD82	11	44600545	5'UTR;5'UTR	CD82
4	cg23662142	-4.42625187278122	-0.000699754443473313	0.00015809187176545	1.30245787761645e-05	0.832742478867384	FALSE	1	No	NA	20	55199914	NA	TFAP2C
5	cg26829990	-4.35136950316098	-0.00020514040241925	4.71438709744666e-05	1.80322188580724e-05	0.832742478867384	FALSE	1	No	GLTP	12	110309563	Body	GLTP
6	cg11476317	-4.33695339847293	-0.000193583324840391	4.46357862430694e-05	1.91878144352527e-05	0.832742478867384	FALSE	1	No	NA	13	24476792	NA	AK127292
7	cg18887371	-4.3185460298078	-0.000734714403353837	0.000170130038740501	2.07666019548551e-05	0.832742478867384	FALSE	1	No	NA	12	79198115	NA	SYT1
8	cg02132003	-4.3104239208543	-1.35895214364126e-05	3.15271112213929e-06	2.15020637550209e-05	0.832742478867384	FALSE	1	No	ANAPC11;ANAPC11;ANAPC11;ANAPC11;ANAPC11;ANAPC11;ANAPC11;ANAPC11;ANAPC11;ANAPC11;ANAPC11;ANAPC11;ANAPC11;THOC4	17	79849678	1stExon;5'UTR;5'UTR;5'UTR;5'UTR;5'UTR;1stExon;5'UTR;1stExon;TSS200;1stExon;1stExon;1stExon;TSS1500	ANAPC11
9	cg19037241	-4.29522779160984	-0.000469137003776104	0.000109222846036828	2.29454922256657e-05	0.832742478867384	FALSE	1	No	MUM1;MUM1	19	1371027	Body;Body	MUM1
10	cg00520408	-4.29307306719528	-0.000846786757555104	0.000197244897606255	2.31575122310183e-05	0.832742478867384	FALSE	1	No	NA	2	134959755	NA	MGAT5
11	cg02031849	-4.29262093069266	-0.00059756221223276	0.000139206843995968	2.3202238526455e-05	0.832742478867384	FALSE	1	No	CPSF1;MIR939	8	145620185	Body;TSS1500	CPSF1
12	cg16413327	4.29258257887592	0.000379795553142433	8.84771687355373e-05	2.32060361657575e-05	0.832742478867384	FALSE	1	No	PYCARD;PYCARD	16	31215451	TSS1500;TSS1500	PYCARD
13	cg12499123	4.25168008802229	0.000271930552981883	6.39583758307588e-05	2.76129841136181e-05	0.832742478867384	FALSE	1	No	CCT5;FAM173B	5	10250085	TSS200;TSS200	FAM173B
14	cg17063780	-4.25163471851375	-0.000635969693511782	0.000149582392565958	2.76182894967428e-05	0.832742478867384	FALSE	1	No	C12orf42;C12orf42	12	103816811	Body;Body	C12orf42
15	cg10006042	-4.25150840835538	-0.000358312124559962	8.42788229833393e-05	2.76330649811604e-05	0.832742478867384	FALSE	1	No	NA	16	23042421	NA	USP31
16	cg01091258	4.2427953559081	8.19873577419334e-05	1.93239010756826e-05	2.86707224139278e-05	0.832742478867384	FALSE	1	No	PIGF;PIGF;CRIPT	2	46844529	TSS1500;TSS1500;Body	CRIPT
17	cg12417871	-4.23544514808596	-0.000397561994654316	9.38654570544912e-05	2.95749099395106e-05	0.832742478867384	FALSE	1	No	FAM59B	2	26404158	Body	FAM59B
18	cg11149566	4.20954709416507	0.000438319492670136	0.000104125095376103	3.29826524416925e-05	0.838666337764624	FALSE	1	No	NA	4	129260147	NA	PGRMC2
19	cg21825734	4.20734242423752	0.000234836502166798	5.58158757922721e-05	3.32894487173373e-05	0.838666337764624	FALSE	1	No	TTN;TTN;TTN;TTN;TTN	2	179640548	Body;Body;Body;Body;Body	AK123298
20	cg06079147	4.16085744642854	0.000494152490278499	0.000118762177421544	4.04288895580525e-05	0.906464202588934	FALSE	1	No	NA	4	189258195	NA	LOC401164
21	cg01985595	4.15059824450822	0.000650036302973306	0.000156612677180546	4.21903653799565e-05	0.906464202588934	FALSE	1	No	PDE7B	6	136479501	Body	PDE7B
22	cg25646095	-4.14612351894523	-0.000435166257624781	0.000104957379015927	4.2981359187204e-05	0.906464202588934	FALSE	1	No	NA	17	22195182	NA	TRNA
23	cg07963349	4.1363806790379	0.000250689285662323	6.06059512202905e-05	4.47527547962724e-05	0.906464202588934	FALSE	1	No	GALR2	17	74072957	Body	GALR2
24	cg26570804	4.12315878633777	0.000175118365739588	4.2471894684204e-05	4.72682073362775e-05	0.906464202588934	FALSE	1	No	ACOT7;ACOT7;ACOT7;ACOT7	1	6352357	Body;Body;Body;Body	ACOT7
25	cg22892043	-4.10800894469318	-0.000311454108594789	7.58163170499256e-05	5.03159597180287e-05	0.906464202588934	FALSE	1	No	BEST1;FTH1	11	61731930	3'UTR;3'UTR	BEST1
26	cg05561775	-4.1058254314471	-0.000521715199455098	0.000127067068039281	5.07703585260782e-05	0.906464202588934	FALSE	1	No	SLC20A2	8	42295058	Body	SLC20A2
28	cg00520612	4.09344506968903	0.000262534667090584	6.41353829405432e-05	5.34215496296643e-05	0.910320326140192	FALSE	1	No	RPL24	3	101406543	TSS1500	RPL24
30	cg17557984	-4.07144610931972	-0.000490964192835738	0.00012058717705041	5.84607114981311e-05	0.931949849124804	FALSE	1	No	NA	11	45837681	NA	SLC35C1
31	cg08994384	-4.06363780166307	-0.000355857236860653	8.75711011239772e-05	6.03556632395365e-05	0.931949849124804	FALSE	1	No	NA	3	62363642	NA	FEZF2
33	cg16739544	4.04408144924911	0.00055221647595666	0.000136549296270775	6.53614013665116e-05	0.948077030063882	FALSE	1	No	NA	16	85518792	NA	KIAA0182
34	cg03272170	-4.02435723298835	-0.000316299797803192	7.85963520361532e-05	7.08083677044844e-05	0.996877687326633	FALSE	1	No	NA	13	45458708	NA	TRNA
35	cg24581200	4.00038699013632	0.000503200793069308	0.000125788028585745	7.80091784870649e-05	0.999996436372924	FALSE	1	No	NA	11	384176	NA	B4GALNT4
36	cg14339778	3.97943449033822	0.000414613471298278	0.000104189043017276	8.48681151943773e-05	0.999996436372924	FALSE	1	No	INPP5A	10	134359611	Body	INPP5A
37	cg07365743	-3.97488991723234	-0.000367181966528831	9.2375379991528e-05	8.6429546334234e-05	0.999996436372924	FALSE	1	No	LYSMD3	5	89822945	5'UTR	LYSMD3
39	cg11622538	-3.95157011708239	-0.000589441612135395	0.000149166431233822	9.48801019391125e-05	0.999996436372924	FALSE	1	No	ZNF574	19	42585010	Body	ZNF574
40	cg23665603	3.94935804169218	0.000609125699413414	0.000154234104120988	9.57211890497662e-05	0.999996436372924	FALSE	1	No	SEC14L2;SEC14L2	22	30792674	TSS1500;TSS1500	SEC14L2
41	cg00218767	3.94451612409675	0.00032188135077395	8.16022398305336e-05	9.75869563431017e-05	0.999996436372924	FALSE	1	No	GTF3A	13	28002738	Body	GTF3A
42	cg02895390	-3.93535071625573	-0.000175850888491667	4.46849343732646e-05	0.000101213550093717	0.999996436372924	FALSE	1	No	NA	19	53564251	NA	ZNF160
43	cg04968726	-3.93476397270791	-0.000189902815021942	4.82628224562224e-05	0.000101450014301002	0.999996436372924	FALSE	1	No	NA	14	78086586	NA	SPTLC2
44	cg08464673	-3.92423696663623	-0.000263800480798268	6.72233820335248e-05	0.000105782562605893	0.999996436372924	FALSE	1	No	NA	2	113470704	NA	NT5DC4
45	cg25133685	3.92089731010861	0.00140848898497869	0.000359226185635469	0.000107193304524054	0.999996436372924	FALSE	1	No	OR2W1	6	29013336	TSS1500	OR2W1
46	cg24320737	-3.90439039462061	-0.000229611069217087	5.88084300006066e-05	0.00011443199700566	0.999996436372924	FALSE	1	No	WDR27	6	170068102	Body	WDR27
47	cg25571941	3.89102954436607	0.000355239429363587	9.12970269984066e-05	0.000120627747922514	0.999996436372924	FALSE	1	No	ZMYND11;ZMYND11;ZMYND11	10	294428	Body;Body;Body	ZMYND11
48	cg03680250	3.89023504640212	3.97745560386617e-05	1.02242038242515e-05	0.00012100600928012	0.999996436372924	FALSE	1	No	ANKRD10	13	111567502	TSS200	ANKRD10
50	cg11820824	3.88543681860848	0.000398897764126446	0.000102664843812672	0.000123314437536849	0.999996436372924	FALSE	1	No	S100A16	1	153581535	5'UTR	S100A16
51	cg10082647	3.87656707078434	0.00120477433258698	0.000310783822538951	0.000127691882550231	0.999996436372924	FALSE	1	No	C12orf23	12	107348855	TSS1500	AK055712
52	cg00066360	3.87555090666292	0.000219854971950168	5.67287018658919e-05	0.000128202674633671	0.999996436372924	FALSE	1	No	MYO1C;MYO1C;MYO1C	17	1374650	Body;Body;Body	MYO1C
53	cg02390561	3.87345586304262	0.00021644470628874	5.58789654359769e-05	0.000129261895433344	0.999996436372924	FALSE	1	No	GALNT9	12	132846284	Body	AX747752
54	cg06862768	3.86049615909259	2.32509505623257e-05	6.02278816093703e-06	0.000136000509485715	0.999996436372924	FALSE	1	No	NCRNA00095	16	30934177	Body	FBXL19
55	cg18042043	-3.86029403252308	-0.000463225053975937	0.000119997349961753	0.000136108195429442	0.999996436372924	FALSE	1	No	NA	19	44147545	NA	PLAUR
56	cg26914392	-3.85921213484276	-0.00115043962624875	0.000298102199633455	0.000136685965730781	0.999996436372924	FALSE	1	No	DNAH14	1	225566787	Body	DNAH14
57	cg27434984	3.85710189104087	0.000511379797962446	0.000132581355745426	0.000137819592764478	0.999996436372924	FALSE	1	No	NA	4	147579200	NA	POU4F2
59	cg14644387	3.8412364152931	0.000573774142246587	0.000149372254194567	0.000146631896567414	0.999996436372924	FALSE	1	No	HSD17B8	6	33173137	Body	HSD17B8
60	cg19745903	-3.83648660996488	-0.000493385219186813	0.000128603399241717	0.000149372104102209	0.999996436372924	FALSE	1	No	BPHL;BPHL;BPHL;BPHL	6	3129401	Body;Body;Body;Body	BPHL
61	cg24320165	-3.83608642488608	-0.000229453781119295	5.98145494404779e-05	0.000149605173397139	0.999996436372924	FALSE	1	No	NA	12	112559822	NA	TRAFD1
62	cg11892781	-3.83570119212017	-0.000284179904655331	7.40881237670787e-05	0.000149829859264277	0.999996436372924	FALSE	1	No	PPP1R14C	6	150570246	3'UTR	PPP1R14C
63	cg13650856	-3.83301597103906	-0.000595328747631853	0.000155316010194048	0.000151404894013816	0.999996436372924	FALSE	1	No	EHBP1;EHBP1;EHBP1;EHBP1	2	63005412	Body;Body;Body;Body	EHBP1
64	cg05917713	-3.82408168522616	-0.000204868455159071	5.35732424206715e-05	0.000156758820210526	0.999996436372924	FALSE	1	No	TRERF1	6	42264793	5'UTR	TRERF1
65	cg11741510	-3.81629750108246	-0.000255902034948939	6.70550539826505e-05	0.000161568977527793	0.999996436372924	FALSE	1	No	MPL	1	43817973	Body	MPL
66	cg00113712	3.81609009965037	0.000394588657303546	0.000103401294780671	0.000161699027552592	0.999996436372924	FALSE	1	No	NA	1	2386451	NA	PLCH2
68	cg27000944	3.80337875002941	0.000766580691504611	0.000201552551530316	0.000169861194363249	0.999996436372924	FALSE	1	No	C17orf95;JMJD6;JMJD6	17	74721842	TSS1500;Body;Body	JMJD6
69	cg10276650	-3.80226788706977	-0.000333249634804064	8.76449647162774e-05	0.000170592699884816	0.999996436372924	FALSE	1	No	TSSC1	2	3245997	Body	TSSC1
71	cg09261702	-3.78765324046978	-0.000136423437962695	3.60179322924965e-05	0.000180497883067563	0.999996436372924	FALSE	1	No	NAV2;NAV2;NAV2	11	20023953	Body;Body;Body	NAV2
72	cg24506216	-3.78586693192012	-0.000125912062537395	3.32584490690313e-05	0.000181745160448242	0.999996436372924	FALSE	1	No	JTB	1	153951257	TSS1500	JTB
73	cg07342258	3.77904980157556	0.00081254522459286	0.00021501310309647	0.000186580380984689	0.999996436372924	FALSE	1	No	NA	5	2866851	NA	C5orf38
74	cg18497811	-3.77498267898718	-0.000540385902097298	0.000143149240155529	0.000189522673527749	0.999996436372924	FALSE	1	No	NA	4	14860861	NA	MGC4836
76	cg04578631	3.77348192330378	0.000842245366297382	0.000223201113299617	0.00019061939302207	0.999996436372924	FALSE	1	No	MIR656	14	101532352	TSS1500	MIR410
77	cg04387418	3.76607183874607	2.44396300191697e-05	6.48942215274019e-06	0.000196122909297622	0.999996436372924	FALSE	1	No	GMFB	14	54955830	TSS200	GMFB
78	cg19179259	-3.76373644561472	-0.000298254548109848	7.92442702669461e-05	0.000197888275276697	0.999996436372924	FALSE	1	No	NA	10	97799757	NA	CCNJ
79	cg11079517	3.75890690047587	0.000345826417849875	9.20018577225453e-05	0.000201586703172121	0.999996436372924	FALSE	1	No	NA	X	25039068	NA	ARX
81	cg06999653	-3.75509813349755	-0.000394037233205065	0.000104933937595408	0.000204549332009217	0.999996436372924	FALSE	1	No	NA	2	168188470	NA	XIRP2
83	cg22992266	-3.74869408448688	-0.000441996198431952	0.000117906713236765	0.000209623495301843	0.999996436372924	FALSE	1	No	PDE6B;PDE6B	4	621306	Body;Body	PDE6B
84	cg12875760	-3.73243495744397	-0.000253684422758651	6.79675401315978e-05	0.000223044883719157	0.999996436372924	FALSE	1	No	NA	11	126935684	NA	AK095187
85	cg08122652	3.73226917217767	0.000567578433073741	0.000152073284881159	0.000223185817682919	0.999996436372924	FALSE	1	No	PARP9;PARP9;DTX3L;PARP9;PARP9;PARP9;PARP9	3	122281939	5'UTR;5'UTR;TSS1500;5'UTR;5'UTR;5'UTR;5'UTR	PARP9
87	cg18143693	3.72732898381589	1.59192433899138e-05	4.27095205683086e-06	0.000227424206972808	0.999996436372924	FALSE	1	No	PLEKHH1	14	67999927	TSS200	PLEKHH1
88	cg11073811	3.72612620596393	0.000238201318144552	6.39273349795006e-05	0.000228467546192522	0.999996436372924	FALSE	1	No	PTPRF;PTPRF	1	44016049	Body;Body	PTPRF
89	cg00099519	3.721482167368	0.000452149457406767	0.000121497144705263	0.000232538478368913	0.999996436372924	FALSE	1	No	NA	5	195698	NA	LRRC14B
90	cg05229989	3.71856210747288	0.000657031827899383	0.000176689755047791	0.000235133094547797	0.999996436372924	FALSE	1	No	CA10;CA10;CA10	17	49724713	Body;Body;Body	CA10
91	cg09381155	3.71357531838338	0.000380384682143329	0.000102430851546299	0.000239627299380111	0.999996436372924	FALSE	1	No	EPHB1	3	134801915	Body	EPHB1
92	cg18010747	-3.71301351395354	-0.000267936491119614	7.2161464027186e-05	0.000240138653486039	0.999996436372924	FALSE	1	No	RNF182;RNF182;RNF182;RNF182	6	13954015	5'UTR;5'UTR;5'UTR;5'UTR	RNF182
95	cg13788717	3.70860447271674	0.000196545299063287	5.2997104573761e-05	0.000244187614422053	0.999996436372924	FALSE	1	No	TULP2	19	49402111	TSS200	TULP2
96	cg24413778	3.70711771264224	0.000420498787364762	0.000113430114703601	0.000245567395765579	0.999996436372924	FALSE	1	No	COL4A2	13	110977981	Body	COL4A2
98	cg06875863	3.70563316501141	0.000868364120459773	0.000234336233996087	0.000246952451444122	0.999996436372924	FALSE	1	No	NA	6	170764764	NA	PSMB1
99	cg14452619	-3.70370113194047	-0.000271685683389772	7.33551854513242e-05	0.000248766027937035	0.999996436372924	FALSE	1	No	PTPRD;PTPRD;PTPRD;PTPRD;PTPRD;PTPRD	9	8627950	Body;Body;Body;Body;Body;Body	PTPRD
101	cg24583646	3.6995414300457	2.54503307369852e-05	6.87932037476084e-06	0.000252713370575845	0.999996436372924	FALSE	1	No	C2orf3	2	75937918	1stExon	GCFC2
102	cg14189614	-3.69711785548381	-0.000349926478943947	9.46484512050143e-05	0.000255040345252864	0.999996436372924	FALSE	1	No	SLC45A2;SLC45A2	5	33984660	1stExon;1stExon	SLC45A2
104	cg20097440	3.69189220342916	0.000325928656713287	8.82822787757868e-05	0.000260126565650499	0.999996436372924	FALSE	1	No	CYP26B1	2	72374969	TSS200	CYP26B1
105	cg11027217	-3.69114819450636	-0.000290290598207049	7.86450673097051e-05	0.000260858444699573	0.999996436372924	FALSE	1	No	ALPK1;ALPK1	4	113300650	Body;Body	ALPK1
106	cg19131227	-3.68947630196955	-0.000743979336077101	0.00020164903503512	0.000262510161431182	0.999996436372924	FALSE	1	No	IGF2AS;INS-IGF2;IGF2;IGF2;IGF2AS	11	2162917	Body;Body;5'UTR;TSS1500;Body	IGF2
107	cg19694010	3.6866686209614	0.000257703508554314	6.99014571282815e-05	0.000265306139082219	0.999996436372924	FALSE	1	No	NA	12	130645520	NA	FLJ31485
109	cg05027258	3.67672298083452	0.000241312281766464	6.56324349221687e-05	0.000275437580436774	0.999996436372924	FALSE	1	No	ASAP2;ASAP2	2	9459293	Body;Body	ASAP2
110	cg26864766	-3.67558105944057	-0.00113015719068852	0.000307477150527196	0.000276623868678949	0.999996436372924	FALSE	1	No	MACF1;MACF1	1	39857950	Body;Body	KIAA0754
111	cg16924391	-3.67486124793437	-0.000273658062772341	7.44675905590077e-05	0.000277374116598192	0.999996436372924	FALSE	1	No	IFITM4P	6	29719411	TSS1500	IFITM4P
112	cg22378817	3.67436782930982	0.000207511290610341	5.64753721592753e-05	0.000277889504963194	0.999996436372924	FALSE	1	No	HOXC4;HOXC5;HOXC6;HOXC6	12	54422488	5'UTR;Body;1stExon;5'UTR	HOXC6
113	cg15542784	-3.67386882622577	-0.000524292484232411	0.000142708547591511	0.000278411643183344	0.999996436372924	FALSE	1	No	PHOX2B;PHOX2B	4	41750722	1stExon;5'UTR	PHOX2B
114	cg15676735	3.66546255855009	4.96623175993366e-05	1.35487177419106e-05	0.000287347665950948	0.999996436372924	FALSE	1	No	ZBTB3	11	62521955	TSS1500	ZBTB3
115	cg20665259	3.66065855958649	0.000580774955005195	0.000158653134552598	0.000292574904840166	0.999996436372924	FALSE	1	No	KCNH2;KCNH2	7	150659402	Body;Body	KCNH2
116	cg20077028	-3.6596577971998	-0.00110969236381827	0.000303222985675697	0.000293675038402809	0.999996436372924	FALSE	1	No	NA	12	52208899	NA	hCG_1997999
117	cg17823829	-3.65819626038095	-0.000322790255870213	8.82375446517457e-05	0.000295288694278562	0.999996436372924	FALSE	1	No	KDM5B	1	202765754	Body	KDM5B
118	cg21266559	3.65580154617336	0.000228879159496169	6.26071072527841e-05	0.000297950699410414	0.999996436372924	FALSE	1	No	CHST8;CHST8	19	34114285	5'UTR;5'UTR	CHST8
119	cg05301609	-3.651060284603	-0.000301671631024772	8.26257600557738e-05	0.000303287904006768	0.999996436372924	FALSE	1	No	ALDH3A2;ALDH3A2	17	19577717	Body;3'UTR	ALDH3A2
120	cg27257679	-3.6508235233486	-7.82967844195945e-05	2.14463350306726e-05	0.000303556768048439	0.999996436372924	FALSE	1	No	FBXW8;FBXW8	12	117349264	Body;Body	FBXW8
121	cg22376361	-3.64836757326703	-0.000504691132367494	0.000138333411377066	0.000306358980514571	0.999996436372924	FALSE	1	No	BIN1;BIN1;BIN1;BIN1;BIN1;BIN1;BIN1;BIN1;BIN1;BIN1	2	127815133	Body;Body;Body;Body;Body;Body;Body;Body;Body;Body	BIN1
122	cg14573817	3.64711298541138	0.00078269387155469	0.000214606422857066	0.000307799823655817	0.999996436372924	FALSE	1	No	C12orf23	12	107348689	TSS1500	AK055712
123	cg03769992	-3.64493578433218	-0.000243700065163171	6.68599063420323e-05	0.000310315389486078	0.999996436372924	FALSE	1	No	WDFY4	10	50010141	Body	WDFY4
124	cg18893120	-3.64387103703748	-0.000866451293781214	0.000237783194019306	0.000311552640390263	0.999996436372924	FALSE	1	No	MTSS1	8	125741209	TSS1500	MTSS1
125	cg23175819	3.63827044845797	0.00028893233201533	7.94147483285059e-05	0.000318137342844236	0.999996436372924	FALSE	1	No	NA	10	36770338	NA	ANKRD30A
126	cg01968619	3.63693806854094	0.000368328422174905	0.00010127431791069	0.000319722999100279	0.999996436372924	FALSE	1	No	NA	16	88353117	NA	ZNF469
127	cg24761366	3.63477260737455	0.000177516446171879	4.8838391103674e-05	0.000322315962647629	0.999996436372924	FALSE	1	No	PHYHIPL;PHYHIPL	10	60936866	Body;TSS1500	PHYHIPL
128	cg23715715	-3.63417110830533	-0.000414020494891401	0.000113924326222621	0.000323039709922798	0.999996436372924	FALSE	1	No	CEND1	11	788714	5'UTR	CEND1
130	cg12670943	-3.62619199154296	-0.000308841333172741	8.51696032347497e-05	0.000332786210538957	0.999996436372924	FALSE	1	No	POLDIP3;POLDIP3	22	43006541	Body;Body	POLDIP3
131	cg13502474	-3.62549519412046	-0.000706008442482424	0.000194734347911251	0.000333650345505426	0.999996436372924	FALSE	1	No	NA	2	88583557	NA	THNSL2
132	cg04798684	3.62538979613858	0.000488279452049897	0.000134683297385006	0.000333781238554417	0.999996436372924	FALSE	1	No	PRPSAP1	17	74309056	Body	PRPSAP1
133	cg19226844	3.62409358755074	0.00042244222084412	0.000116564931517019	0.000335394943123333	0.999996436372924	FALSE	1	No	NA	13	21808908	NA	MRP63
134	cg06900571	3.62271423698534	0.00013906193447573	3.83861175292288e-05	0.000337120206338862	0.999996436372924	FALSE	1	No	TRAPPC9;TRAPPC9	8	141248582	Body;Body	TRAPPC9
135	cg24532943	3.62264710240451	0.000565473310330831	0.000156093954046891	0.000337204389380161	0.999996436372924	FALSE	1	No	RASA3	13	114835630	Body	RASA3
136	cg12467264	3.62138770411141	0.000313766720618774	8.66426757517705e-05	0.000338787271360913	0.999996436372924	FALSE	1	No	NA	5	175200071	NA	CPLX2
137	cg13021384	-3.61501526810589	-9.16729308405851e-05	2.53589332386465e-05	0.000346904126902217	0.999996436372924	FALSE	1	No	SLC27A2;SLC27A2	15	50474754	1stExon;1stExon	SLC27A2
139	cg03936251	3.60560867902551	0.000257279208369527	7.13552776445672e-05	0.000359220280156232	0.999996436372924	FALSE	1	No	ANKRD55	5	55530254	TSS1500	ANKRD55
140	cg08011119	3.60337672517178	0.000359474392276167	9.97604246497514e-05	0.000362202300341499	0.999996436372924	FALSE	1	No	C1QL2	2	119913996	3'UTR	C1QL2
142	cg12974660	3.60052914530779	0.000920105234842714	0.000255547225896448	0.000366040594361969	0.999996436372924	FALSE	1	No	HRK	12	117299348	3'UTR	HRK
143	cg17373656	3.59680246046856	1.83704647783686e-05	5.10744334176624e-06	0.000371121576522933	0.999996436372924	FALSE	1	No	CSTB;CSTB	21	45196239	5'UTR;1stExon	CSTB
144	cg17160382	3.59632505646616	9.57030104069119e-05	2.66113348777633e-05	0.000371777236797346	0.999996436372924	FALSE	1	No	GJA1	6	121758980	5'UTR	GJA1
145	cg00202166	-3.59376668399694	-0.000271742387169432	7.56149219089547e-05	0.000375309444821085	0.999996436372924	FALSE	1	No	RNF17	13	25338289	TSS200	RNF17
146	cg25211525	3.58504609277333	0.00017387873711651	4.85011161968074e-05	0.000387587704517019	0.999996436372924	FALSE	1	No	C6orf145	6	3751739	1stExon	PXDC1
147	cg26810779	3.58345047363234	3.48683261474429e-05	9.73037757993591e-06	0.000389874692422456	0.999996436372924	FALSE	1	No	CBFA2T3;CBFA2T3	16	89006367	5'UTR;Body	CBFA2T3
148	cg16367511	-3.58159480228573	-3.70982990850811e-05	1.03580391230759e-05	0.000392550341700392	0.999996436372924	FALSE	1	No	MTHFD2;MTHFD2	2	74425523	TSS200;TSS200	MTHFD2
149	cg14423778	-3.58157794375325	-0.000540016795148099	0.000150776223114161	0.000392574728440172	0.999996436372924	FALSE	1	No	MBNL1;MBNL1;LOC401093;LOC401093	3	151985433	TSS1500;TSS1500;Body;Body	MBNL1
150	cg26012945	3.57915894816759	0.000244576879801827	6.83336178537258e-05	0.000396088709340529	0.999996436372924	FALSE	1	No	NA	13	24958406	NA	PARP4
151	cg01341355	3.57640742552735	0.000346127796511581	9.67808628404644e-05	0.000400121619777689	0.999996436372924	FALSE	1	No	BAT1;SNORD117;BAT1	6	31505493	Body;TSS1500;Body	DDX39B
152	cg01779771	3.57629738976561	0.000128310876347315	3.5878133824806e-05	0.000400283697941501	0.999996436372924	FALSE	1	No	RIMS2;RIMS2	8	105235715	Body;Body	RIMS2
153	cg08179808	-3.57469305989563	-0.000562816240549392	0.000157444634020081	0.000402653819020433	0.999996436372924	FALSE	1	No	NA	16	87740893	NA	KLHDC4
155	cg02065182	-3.5731332974484	-0.000340099566917095	9.51824459389642e-05	0.000404970720008102	0.999996436372924	FALSE	1	No	NA	6	2637029	NA	C6orf195
156	cg03506045	-3.57271184161809	-6.66510220753332e-05	1.86555829381266e-05	0.000405598902015293	0.999996436372924	FALSE	1	No	CNO	4	6717756	TSS200	CNO
157	cg27457284	3.57213301915003	0.000187165756440274	5.23960769201169e-05	0.000406463130092682	0.999996436372924	FALSE	1	No	SLC1A2	11	35439994	Body	SLC1A2
158	cg11185950	3.57125592804214	0.000151474789790423	4.24149914882929e-05	0.000407775990536921	0.999996436372924	FALSE	1	No	NA	5	73482658	NA	Metazoa_SRP
159	cg03807235	3.57071617933841	0.00039251626971314	0.000109926482531543	0.000408585881725883	0.999996436372924	FALSE	1	No	PEX7	6	137144199	Body	PEX7
160	cg24228329	3.56860986780607	0.000178526355568266	5.00268626107962e-05	0.000411760854804729	0.999996436372924	FALSE	1	No	CHST9	18	24765473	TSS200	CHST9
161	cg13694461	-3.56793556514592	-1.95815890834195e-05	5.48821264450685e-06	0.000412782154267587	0.999996436372924	FALSE	1	No	NA	6	30431590	NA	HLA-E
162	cg01043845	-3.56722477166271	-0.000773348676689155	0.000216792808469059	0.000413861295501816	0.999996436372924	FALSE	1	No	NA	2	177013071	NA	MIR10B
163	cg05573829	3.56688322159443	0.000331846395658023	9.30353967432901e-05	0.000414380784795168	0.999996436372924	FALSE	1	No	NA	5	132175434	NA	SHROOM1
164	cg09266433	3.56578362079632	2.72750035728178e-05	7.64909104796625e-06	0.000416057408892661	0.999996436372924	FALSE	1	No	OSBPL6	2	179058698	TSS1500	OSBPL6
165	cg20908260	-3.56222293237824	-0.000142869786670085	4.01069190171939e-05	0.000421530367689136	0.999996436372924	FALSE	1	No	MPI	15	75181202	TSS1500	MPI
166	cg26136399	-3.56025182389043	-0.000198494356657277	5.57528979622498e-05	0.000424589028348158	0.999996436372924	FALSE	1	No	GATS;GATS;GATS;GATS	7	99853757	Body;Body;Body;Body	GATS
167	cg24673801	3.55371514326061	0.000574923313437359	0.000161780922291327	0.000434881943247642	0.999996436372924	FALSE	1	No	MARCH3	5	126297454	5'UTR	Mar-03
170	cg15649801	-3.54767031378571	-0.000185422618246854	5.2266023008488e-05	0.00044460819496498	0.999996436372924	FALSE	1	No	TFPI2	7	93520269	TSS1500	TFPI2
171	cg07134608	-3.54608361102973	-0.000414197248571973	0.000116804140568952	0.000447194819495543	0.999996436372924	FALSE	1	No	DHDH	19	49436579	TSS1500	DHDH
172	cg07549278	3.54598810683727	0.000167911674156051	4.73525767986328e-05	0.000447350958608128	0.999996436372924	FALSE	1	No	CACNA1H;CACNA1H	16	1204244	Body;Body	CACNA1H
178	cg09396865	-3.52755200896707	-0.000683101834897941	0.000193647558749379	0.000478467990661701	0.999996436372924	FALSE	1	No	NA	2	201568315	NA	AOX2P
179	cg24773532	3.52744074911932	0.000616480047059432	0.00017476694603966	0.000478661790332719	0.999996436372924	FALSE	1	No	NA	5	3764228	NA	IRX1
180	cg20094837	3.5260000550377	0.000655206729066667	0.000185821531151298	0.000481177936756588	0.999996436372924	FALSE	1	No	NBEA	13	35515575	TSS1500	NBEA
181	cg01391681	3.52588351233263	0.000299613485027242	8.49754349453893e-05	0.00048138201733311	0.999996436372924	FALSE	1	No	PRSS37;PRSS37	7	141540905	1stExon;5'UTR	PRSS37
182	cg02981928	3.52558707198558	0.00016043252857999	4.55051953913695e-05	0.000481901486292994	0.999996436372924	FALSE	1	No	LUZP1;LUZP1	1	23495492	TSS200;TSS200	LUZP1
183	cg20565090	3.52484089745957	0.000302800853438234	8.59048286850249e-05	0.00048321137525924	0.999996436372924	FALSE	1	No	NA	11	113647427	NA	ZW10
184	cg01838443	-3.52338080439189	-0.000578666019474338	0.000164236014101295	0.000485784184087882	0.999996436372924	FALSE	1	No	HSPA13	21	15752932	Body	HSPA13
186	cg19962075	3.52280614436163	0.00188895593865591	0.000536207744976046	0.000486800299150831	0.999996436372924	FALSE	1	No	MAPK4	18	48256050	Body	MAPK4
188	cg10605766	3.51997631871502	0.000597304366804047	0.000169689882181394	0.000491833111403873	0.999996436372924	FALSE	1	No	IQCB1;IQCB1	3	121512184	Body;Body	IQCB1
189	cg14748795	-3.51954256642787	-0.000457306658262145	0.000129933549497111	0.00049260882913682	0.999996436372924	FALSE	1	No	NA	10	101283090	NA	DQ372722
190	cg24781163	-3.51709502207442	-0.000883405169729215	0.000251174666645251	0.000497007511443603	0.999996436372924	FALSE	1	No	IGF2AS;INS-IGF2;IGF2;IGF2;IGF2AS	11	2162930	Body;Body;5'UTR;TSS1500;Body	IGF2
191	cg19685398	3.51691557674521	0.000879787188320956	0.00025015874538995	0.00049733145055465	0.999996436372924	FALSE	1	No	HRK	12	117299508	3'UTR	HRK
192	cg19623438	-3.51233449533172	-0.000434691065456992	0.000123761294954892	0.000505668603995119	0.999996436372924	FALSE	1	No	NA	1	149230829	NA	BC062745
193	cg18714586	3.51188949816907	0.000161503344469729	4.59875928766919e-05	0.000506485395450472	0.999996436372924	FALSE	1	No	KATNAL1;KATNAL1	13	30831499	Body;Body	KATNAL1
195	cg18203366	-3.51067644432924	-0.000372067526505287	0.000105981719593181	0.000508718232405984	0.999996436372924	FALSE	1	No	NR5A2;NR5A2	1	200010626	Body;Body	NR5A2
196	cg03638489	3.51059589279898	0.000367884068561833	0.000104792485320354	0.000508866827422159	0.999996436372924	FALSE	1	No	NA	16	86592652	NA	FLJ30679
197	cg02369113	3.50965456483575	0.000343903004511765	9.79877073822106e-05	0.000510606329332629	0.999996436372924	FALSE	1	No	PTPRN2;PTPRN2;PTPRN2	7	157637560	Body;Body;Body	LOC100506585
198	cg03074839	3.50928749098124	0.000106931118311798	3.04708914805662e-05	0.000511286161431998	0.999996436372924	FALSE	1	No	ALKBH8	11	107436493	TSS200	ALKBH8
199	cg10539936	3.50668348367915	0.000383965069734845	0.000109495217210763	0.000516133250730013	0.999996436372924	FALSE	1	No	NA	14	70499985	NA	SMOC1
200	cg16354502	-3.5065824904459	-0.000401265593779006	0.000114432098737817	0.000516322103045083	0.999996436372924	FALSE	1	No	DYSF;DYSF;DYSF;DYSF;DYSF;DYSF;DYSF;DYSF;DYSF;DYSF;DYSF;DYSF;DYSF;DYSF	2	71697410	Body;Body;Body;Body;Body;Body;Body;Body;Body;Body;Body;Body;Body;Body	DYSF
202	cg25760325	-3.50508472202488	-0.000998628956410147	0.000284908650034925	0.000519130460942929	0.999996436372924	FALSE	1	No	TRIML1	4	189059677	TSS1500	TRIML1
203	cg13736404	-3.50357948931363	-2.40788673957508e-05	6.87264766482234e-06	0.000521967218066645	0.999996436372924	FALSE	1	No	LUC7L2	7	139044588	TSS200	LUC7L2
204	cg08158862	-3.50311991339986	-0.000608595580907082	0.000173729588467449	0.000522836221172815	0.999996436372924	FALSE	1	No	NR5A2;NR5A2	1	200012526	Body;Body	NR5A2
205	cg08724371	-3.50282763626208	-0.000169548418936939	4.8403300574009e-05	0.000523389586700295	0.999996436372924	FALSE	1	No	NA	15	91442212	NA	FES
206	cg20610619	3.50033772817042	0.000258142692343199	7.3747938739079e-05	0.000528125986783699	0.999996436372924	FALSE	1	No	HS3ST3B1	17	14212480	Body	MGC12916
209	cg08963265	-3.49570215780358	-0.000648017400301119	0.000185375461366045	0.000537051010498153	0.999996436372924	FALSE	1	No	CXorf39	X	103410677	TSS1500	FAM199X
210	cg26357744	-3.49499528449516	-0.0001783982275298	5.10439107947377e-05	0.000538424318555087	0.999996436372924	FALSE	1	No	RASSF1;RASSF1;RASSF1;RASSF1	3	50374304	Body;Body;Body;5'UTR	RASSF1
212	cg09988805	-3.48679693365662	-0.000840346549125	0.000241008170281865	0.000554593965772707	0.999996436372924	FALSE	1	No	NA	2	43278552	NA	ZFP36L2
213	cg25725154	-3.48612679114223	-0.000369536872367126	0.000106002132024018	0.000555935583687527	0.999996436372924	FALSE	1	No	NA	1	168050393	NA	AX746887
214	cg15808825	-3.48464506965433	-0.000121013359403972	3.47275997942528e-05	0.00055891276085348	0.999996436372924	FALSE	1	No	NA	17	17094588	NA	MPRIP
215	cg00773359	-3.48458881204318	-0.000531174917456186	0.00015243546544728	0.000559026090923711	0.999996436372924	FALSE	1	No	HEATR2	7	805214	Body	HEATR2
216	cg27228136	-3.48425721560959	-0.000452292205747853	0.000129810222885259	0.000559694523661347	0.999996436372924	FALSE	1	No	SSTR3	22	37608819	TSS1500	SSTR3
217	cg07462292	-3.48176979127217	-0.000278197690295683	7.99012304010009e-05	0.000564732572972015	0.999996436372924	FALSE	1	No	ALX4	11	44332340	TSS1500	ALX4
218	cg24078602	3.4775865025528	6.72190759211971e-05	1.9329231888798e-05	0.000573301222502967	0.999996436372924	FALSE	1	No	C2orf3	2	75938118	TSS200	GCFC2
219	cg26349375	3.47754236402277	1.35120927952536e-05	3.88552931376025e-06	0.000573392276574144	0.999996436372924	FALSE	1	No	PPP1R14C	6	150464124	TSS200	PPP1R14C
220	cg01062913	-3.47318097782121	-0.000332984949932862	9.5873192920039e-05	0.00058245645054859	0.999996436372924	FALSE	1	No	NA	1	149169973	NA	TRNA_Pseudo
221	cg14623715	-3.47271507262354	-0.00073487528952687	0.000211614046692202	0.00058343261335925	0.999996436372924	FALSE	1	No	PDE7B	6	136174534	Body	AJ606316
222	cg01719405	-3.47193343311811	-0.000664536163672447	0.000191402334311356	0.000585073738806452	0.999996436372924	FALSE	1	No	NA	14	62401258	NA	SYT16
224	cg08842138	-3.47067490220123	-0.0001818423616305	5.23939483687073e-05	0.000587725216696431	0.999996436372924	FALSE	1	No	NA	17	7301657	NA	PLSCR3
225	cg19593660	-3.46850110857209	-0.00052492238218275	0.000151339834052655	0.000592331456921971	0.999996436372924	FALSE	1	No	FLJ43860	8	142483022	Body	FLJ43860
226	cg03915432	-3.46814590136715	-0.000472794104132904	0.000136324744569289	0.00059308733736432	0.999996436372924	FALSE	1	No	NA	2	101428924	NA	NPAS2
228	cg17721480	-3.46502504615479	-0.000349677841719255	0.000100916396580539	0.000599767394793232	0.999996436372924	FALSE	1	No	FAT1	4	187619391	Body	FAT1
229	cg25160554	-3.46336685580383	-0.00011973910728676	3.45730360865769e-05	0.00060334523379344	0.999996436372924	FALSE	1	No	ARL6;ARL6	3	97483242	TSS1500;TSS1500	ARL6
230	cg24648385	-3.46107433008656	-0.000742511420102981	0.000214532064119065	0.000608324635725955	0.999996436372924	FALSE	1	No	NA	2	88583845	NA	THNSL2
231	cg06513075	3.46045641649125	4.99223569765985e-05	1.44265238361874e-05	0.000609673311655286	0.999996436372924	FALSE	1	No	NAT10;NAT10	11	34126714	TSS1500;TSS1500	NAT10
232	cg20731029	-3.45994962769932	-0.000203187898438999	5.87256810944117e-05	0.000610781529168299	0.999996436372924	FALSE	1	No	MAP3K10	19	40721241	3'UTR	MAP3K10
233	cg27405644	3.45840064519469	4.20776211009871e-05	1.21667861586402e-05	0.000614180442492434	0.999996436372924	FALSE	1	No	CNTNAP1;CCR10	17	40834479	TSS200;TSS1500	CNTNAP1
234	cg12839556	-3.45722275998976	-0.000391073618083585	0.000113117853616336	0.000616776886598554	0.999996436372924	FALSE	1	No	ODF4	17	8243756	1stExon	ODF4
235	cg14032950	-3.45654082378416	-0.00036705876844114	0.000106192516493785	0.000618284782603558	0.999996436372924	FALSE	1	No	NA	15	63458312	NA	RPS27L
236	cg08309747	3.45630961668829	0.000599422983554709	0.000173428613183403	0.000618796808956746	0.999996436372924	FALSE	1	No	SPON1	11	13983705	TSS1500	SPON1
237	cg25916527	3.4555807820553	0.000432434449905571	0.000125140888660797	0.00062041346574255	0.999996436372924	FALSE	1	No	FCHO2;FCHO2	5	72292534	Body;Body	FCHO2
238	cg12127282	-3.45544955331992	-0.000751443389955862	0.000217466172884478	0.000620704968412669	0.999996436372924	FALSE	1	No	HOXD4;MIR10B	2	177014685	TSS1500;TSS1500	MIR10B
239	cg26978064	-3.45501359418569	-0.000768709551694396	0.000222491035342966	0.000621674297948631	0.999996436372924	FALSE	1	No	NA	17	70461791	NA	LOC100499467
241	cg27511630	-3.45382691980134	-0.000245757924379197	7.11552518657571e-05	0.000624319970323974	0.999996436372924	FALSE	1	No	NA	1	91079449	NA	BARHL2
242	cg00990635	3.45137108678304	4.03971111810647e-05	1.17046559657884e-05	0.000629828668701142	0.999996436372924	FALSE	1	No	GMIP	19	19745667	Body	GMIP
243	cg23948825	3.45119256677967	0.000385787676504938	0.000111783874426028	0.000630230874114513	0.999996436372924	FALSE	1	No	SFRS5;SFRS5	14	70237960	Body;Body	SRSF5
244	cg05238606	-3.45097299456824	-0.000332018806990077	9.62102014454091e-05	0.000630725899277589	0.999996436372924	FALSE	1	No	TMCO7	16	68907950	Body	TMCO7
246	cg09251111	-3.44850681903928	-7.37904871300821e-05	2.13978080955744e-05	0.000636310903201161	0.999996436372924	FALSE	1	No	DSCR3	21	38639846	TSS200	DSCR3
247	cg12670347	3.44739478625257	0.000398237480851672	0.000115518385779242	0.000638844345649898	0.999996436372924	FALSE	1	No	TBX5;TBX5	12	114847578	TSS1500;TSS1500	LOC255480
248	cg19554569	3.44683574221216	0.000382444221164916	0.000110955162870473	0.000640121521527653	0.999996436372924	FALSE	1	No	OR51B5	11	5364833	TSS200	OR51B5
249	cg13517398	3.44629653141352	5.19354887890998e-05	1.50699419843011e-05	0.000641355646857121	0.999996436372924	FALSE	1	No	ESCO1;ESCO1	18	19180670	1stExon;5'UTR	ESCO1
250	cg11709254	3.44487755238624	0.000508605563667963	0.000147641115230832	0.000644613983579353	0.999996436372924	FALSE	1	No	PRDM16;PRDM16	1	3258365	Body;Body	PRDM16
251	cg10207362	3.44411580688842	0.000342550142797071	9.94595309809129e-05	0.00064636951826907	0.999996436372924	FALSE	1	No	INPP5A	10	134552095	Body	INPP5A
253	cg07150036	-3.44188134546136	-0.000305796285713106	8.88456791563556e-05	0.000651544907317253	0.999996436372924	FALSE	1	No	DEF8;DEF8	16	90017616	5'UTR;Body	DEF8
254	cg23861803	3.44177568753014	0.000159152493049189	4.62413903456326e-05	0.000651790584819713	0.999996436372924	FALSE	1	No	NEU1	6	31830030	Body	NEU1
255	cg18809151	-3.43880489781343	-6.11726063096997e-05	1.77889145000917e-05	0.000658733839880517	0.999996436372924	FALSE	1	No	NDUFAF1;NDUFAF1	15	41694502	1stExon;5'UTR	NDUFAF1
256	cg26302994	3.43818069451626	9.46448484723722e-05	2.75275958076684e-05	0.000660201468185248	0.999996436372924	FALSE	1	No	PPM1B;PPM1B;PPM1B;PPM1B;PPM1B	2	44395983	TSS200;TSS200;TSS200;TSS200;TSS200	PPM1B
257	cg19364929	3.43759178236048	9.94647211738711e-05	2.8934419055881e-05	0.000661588919427061	0.999996436372924	FALSE	1	No	TMEM175	4	947062	Body	TMEM175
258	cg09577804	3.43704119903853	0.000681668748059776	0.000198330106793734	0.000662888532549918	0.999996436372924	FALSE	1	No	NA	10	3235532	NA	PITRM1
259	cg24164564	3.43657537709772	0.000169690725624023	4.93778564424598e-05	0.0006639899341288	0.999996436372924	FALSE	1	No	NA	8	76317040	NA	HNF4G
260	cg26959384	-3.43542841008278	-0.000473980359917845	0.000137968341452478	0.000666709142708839	0.999996436372924	FALSE	1	No	NA	19	57272621	NA	BC036412
261	cg00046899	3.43376325843927	0.000500983629357134	0.00014589929230731	0.000670675369012471	0.999996436372924	FALSE	1	No	NA	13	97777690	NA	MBNL2
262	cg23641145	-3.42900463408823	-0.000213458631367183	6.2250901980464e-05	0.000682131744305687	0.999996436372924	FALSE	1	No	PGR	11	101000566	TSS200	PGR
263	cg03771086	3.427583160047	0.000289062415338351	8.43341800449232e-05	0.000685589224077533	0.999996436372924	FALSE	1	No	JAKMIP3	10	133984000	3'UTR	JAKMIP3
264	cg04756698	-3.4269537468544	-0.000189662096431808	5.53442241833286e-05	0.000687125379168079	0.999996436372924	FALSE	1	No	NA	8	134313100	NA	NDRG1
265	cg24834479	3.42693555729336	2.10150674192646e-05	6.13232057268756e-06	0.000687169820620253	0.999996436372924	FALSE	1	No	CDKL3;CDKL3	5	133702818	TSS200;TSS200	CDKL3
266	cg03892812	-3.42216321166957	-0.000479519040496289	0.000140121616310154	0.000698922974244085	0.999996436372924	FALSE	1	No	KNDC1	10	135020931	Body	KNDC1
267	cg17086139	3.4208322932542	0.00029246541548205	8.54953971461228e-05	0.000702234020321134	0.999996436372924	FALSE	1	No	NA	12	103028243	NA	IGF1
268	cg25856450	3.42056430626892	9.58112728210053e-05	2.80103702904841e-05	0.000702902484269537	0.999996436372924	FALSE	1	No	C11orf1;FDXACB1;C11orf1	11	111750277	5'UTR;TSS200;1stExon	ALG9
269	cg15233380	3.42036527958526	0.000458879376231643	0.00013416092689588	0.00070339931868495	0.999996436372924	FALSE	1	No	SHISA2	13	26620612	3'UTR	SHISA2
270	cg23856090	-3.42028787494238	-0.000283077832188002	8.27643293600751e-05	0.000703592634013822	0.999996436372924	FALSE	1	No	KIF5C	2	149649821	Body	JA429504
271	cg04479354	3.41988457223571	2.44795494253955e-05	7.15800457832186e-06	0.000704600670727893	0.999996436372924	FALSE	1	No	SMC4;SMC4;IFT80	3	160118184	TSS200;5'UTR;TSS1500	SMC4
272	cg04407530	3.41765428493181	0.000491642825295185	0.000143853878803015	0.000710199555853886	0.999996436372924	FALSE	1	No	RIMS2;RIMS2	8	105238428	Body;Body	RIMS2
274	cg15620384	3.41690319671999	0.000133550206800268	3.90851596054778e-05	0.000712094406241531	0.999996436372924	FALSE	1	No	NA	6	34164405	NA	HMGA1
275	cg10130088	-3.41644776028335	-0.000355069442285875	0.000103929422370687	0.000713245681320999	0.999996436372924	FALSE	1	No	NA	11	122138618	NA	MIR100HG
276	cg23807354	3.41576363836676	2.1235058721961e-05	6.2167822396852e-06	0.000714978304115066	0.999996436372924	FALSE	1	No	GFI1;GFI1;GFI1	1	92950249	5'UTR;5'UTR;TSS1500	GFI1
277	cg14418693	3.41419620488371	0.000359828187662499	0.000105391771904555	0.000718962843259516	0.999996436372924	FALSE	1	No	NA	9	103359868	NA	MURC
279	cg27332053	-3.41251660969905	-0.000285153364399651	8.35610187476269e-05	0.00072325550126411	0.999996436372924	FALSE	1	No	NA	7	42446175	NA	GLI3
281	cg03835755	-3.41147195531981	-0.000523983006734576	0.000153594405464035	0.00072593744864685	0.999996436372924	FALSE	1	No	NAB1	2	191519599	5'UTR	NAB1
282	cg10656742	3.41089618094605	0.000320955410843437	9.40970917368752e-05	0.00072741960183969	0.999996436372924	FALSE	1	No	TNFRSF19;TNFRSF19	13	24152779	TSS1500;5'UTR	TNFRSF19
283	cg14268714	-3.40746533350068	-0.000189300895026834	5.55547530199978e-05	0.000736309963261124	0.999996436372924	FALSE	1	No	INSL6	9	5186162	TSS1500	INSL6
284	cg22884020	-3.40357314997459	-9.2125396496296e-05	2.70672591529239e-05	0.000746518486108669	0.999996436372924	FALSE	1	No	DLEC1;DLEC1	3	38081186	Body;Body	DLEC1
286	cg01012242	3.4032094101477	0.000393574734423054	0.000115648109472632	0.000747479228665516	0.999996436372924	FALSE	1	No	SLC37A3;SLC37A3	7	140043078	Body;Body	SLC37A3
287	cg05700339	3.40307354310776	0.000349973797622144	0.000102840503794267	0.000747838388786134	0.999996436372924	FALSE	1	No	CIDEA;CIDEA	18	12254566	Body;TSS200	CIDEA
288	cg02286809	-3.40264154588505	-0.000481595977308637	0.000141535912853075	0.000748981429454093	0.999996436372924	FALSE	1	No	NA	15	101629375	NA	LRRK1
289	cg02524941	3.40227328257365	0.000323157025114965	9.49826772499925e-05	0.000749957120371511	0.999996436372924	FALSE	1	No	SYNGAP1	6	33394326	Body	SYNGAP1
290	cg02583484	-3.40109674043824	-0.000322300577689808	9.47637195548513e-05	0.000753082247011038	0.999996436372924	FALSE	1	No	HNRNPA1;HNRPA1L-2;HNRNPA1	12	54677008	Body;Body;Body	HNRNPA1
291	cg14582191	3.40050745490578	0.000452943501811675	0.000133198796890808	0.000754652066795407	0.999996436372924	FALSE	1	No	STK32B	4	5135644	Body	STK32B
293	cg25212701	-3.4003520965478	-0.000290962205195895	8.55682579140241e-05	0.000755066439887636	0.999996436372924	FALSE	1	No	C1orf226;C1orf226;C1orf226	1	162351664	5'UTR;Body;1stExon	C1orf226
294	cg19445322	-3.39755992411784	-0.00091173498835992	0.000268349936049074	0.000762550024186173	0.999996436372924	FALSE	1	No	NA	3	13246196	NA	NUP210
295	cg10950615	-3.39741375324131	-0.00042110289944145	0.000123948076397729	0.000762943690765419	0.999996436372924	FALSE	1	No	CLASP1;CLASP1;CLASP1	2	122319794	Body;Body;Body	RNU4ATAC
296	cg21226353	-3.39699160153977	-0.000282013864518105	8.30187111414332e-05	0.000764081691826791	0.999996436372924	FALSE	1	No	NA	9	99419714	NA	C9orf21
297	cg16178289	-3.39595875145902	-0.000314992613846944	9.2755135412529e-05	0.000766872640680194	0.999996436372924	FALSE	1	No	NA	17	37309572	NA	PLXDC1
298	cg08378742	3.39471184146802	0.000293767208422586	8.65367142018006e-05	0.000770254685532187	0.999996436372924	FALSE	1	No	C22orf9;C22orf9;MIR1249	22	45596974	Body;Body;TSS200	MIR1249
299	cg19956078	-3.39420365963367	-0.000176318848503622	5.19470444866152e-05	0.000771637033440912	0.999996436372924	FALSE	1	No	ARFIP1;ARFIP1;ARFIP1	4	153831380	3'UTR;3'UTR;3'UTR	ARFIP1
300	cg11321371	-3.39365564984758	-0.000422651641953999	0.000124541699442305	0.000773130313134388	0.999996436372924	FALSE	1	No	TSNARE1	8	143356190	Body	TSNARE1
301	cg19877683	3.39167603734103	0.000627809006399208	0.000185102881138197	0.000778547067504531	0.999996436372924	FALSE	1	No	B3GNTL1	17	80969515	Body	B3GNTL1
303	cg02890194	3.38941764346544	0.000215496354125295	6.35791681030387e-05	0.000784769849919293	0.999996436372924	FALSE	1	No	NA	7	156791845	NA	MNX1
304	cg14473243	3.38791708710653	5.83686609446478e-05	1.72284797543549e-05	0.000788930095716925	0.999996436372924	FALSE	1	No	BRD8;BRD8;BRD8;KIF20A;BRD8;BRD8;BRD8	5	137514312	5'UTR;1stExon;5'UTR;TSS200;5'UTR;1stExon;1stExon	BRD8
305	cg09511427	-3.3813235426611	-0.000443394346621482	0.00013113041122132	0.000807455339945819	0.999996436372924	FALSE	1	No	CLEC11A	19	51227402	Body	CLEC11A
306	cg21104798	3.38003476767048	0.000427190074060967	0.00012638629582955	0.000811123332328631	0.999996436372924	FALSE	1	No	CRLF1	19	18707521	Body	CRLF1
307	cg26291543	-3.37969167577605	-0.000336831941809337	9.96635119776104e-05	0.000812102423108266	0.999996436372924	FALSE	1	No	TFIP11;TFIP11	22	26895578	Body;Body	TFIP11
308	cg13259539	-3.37668832328524	-0.000138389163574719	4.0983694769933e-05	0.000820720321032705	0.999996436372924	FALSE	1	No	TMEM71;TMEM71	8	133737986	Body;Body	TMEM71
309	cg15823461	-3.37580482097706	-0.000315217487654907	9.33755072853038e-05	0.000823271643361281	0.999996436372924	FALSE	1	No	TMEM132A;TMEM132A	11	60699566	Body;Body	TMEM132A
311	cg02272859	3.37552248069318	0.000670572265864406	0.000198657324814113	0.0008240885250155	0.999996436372924	FALSE	1	No	SLC34A2	4	25656514	TSS1500	SLC34A2
312	cg01844751	3.37527936812878	0.00019855863738018	5.88273193783835e-05	0.000824792516147624	0.999996436372924	FALSE	1	No	NA	1	2827681	NA	ACTRT2
313	cg15481878	3.37503123330941	0.000627638086969952	0.000185965119604099	0.000825511628335948	0.999996436372924	FALSE	1	No	PAGE2	X	55115294	TSS1500	PAGE2
315	cg04161902	-3.37252153564849	-0.000417121905427555	0.00012368250314148	0.000832817821361769	0.999996436372924	FALSE	1	No	BAI2	1	32227908	5'UTR	BAI2
317	cg21360975	-3.37123009941744	-0.00030889712954262	9.1627423947122e-05	0.00083660086809978	0.999996436372924	FALSE	1	No	ASB1	2	239334433	TSS1500	ASB1
319	cg15288310	3.36777354137448	0.000363756842583202	0.00010801107560063	0.000846805204515138	0.999996436372924	FALSE	1	No	VGLL4	3	11749113	5'UTR	VGLL4
320	cg13759143	3.36394019965563	5.27590434281711e-05	1.56837043160197e-05	0.000858257415429935	0.999996436372924	FALSE	1	No	EXPH5	11	108464102	Body	EXPH5
323	cg07455279	3.35703361665144	0.000909254885118725	0.00027085069407964	0.000879255934729275	0.999996436372924	FALSE	1	No	NDUFA3	19	54605703	TSS1500	OSCAR
324	cg25628743	3.35632131220707	0.000456873452231089	0.000136123275971649	0.00088144860282677	0.999996436372924	FALSE	1	No	NA	9	37787599	NA	AK098263
325	cg19711949	-3.35612689281423	-0.000442325908455105	0.000131796538862152	0.000882047962943531	0.999996436372924	FALSE	1	No	NA	7	80907	NA	AK024243
326	cg01156394	-3.35581151748403	-0.000410189588913439	0.000122232606562174	0.000883021015728938	0.999996436372924	FALSE	1	No	NA	2	39714388	NA	LOC728730
327	cg02281680	-3.35565095813259	-3.03176269227459e-05	9.0347975105306e-06	0.000883516786280285	0.999996436372924	FALSE	1	No	NA	15	31175500	NA	FAN1
329	cg12909741	3.35377409956034	1.66408558627459e-05	4.96182967866779e-06	0.000889331352752165	0.999996436372924	FALSE	1	No	SNAP25;SNAP25	20	10199469	TSS200;TSS200	SNAP25
330	cg01727348	-3.35108325668139	-0.00017093936052947	5.10101801226964e-05	0.00089772985361782	0.999996436372924	FALSE	1	No	DCST1;DCST1;DCST2	1	155005190	TSS1500;TSS1500;Body	DCST2
332	cg13308080	3.34922506444303	3.06600621201943e-05	9.15437497637771e-06	0.000903572574926948	0.999996436372924	FALSE	1	No	NA	6	26234061	NA	HIST1H1D
334	cg00737556	3.34695877242362	0.00074827371603613	0.000223568250138404	0.000910746402713033	0.999996436372924	FALSE	1	No	BATF	14	76013302	3'UTR	BATF
335	cg24631845	3.34398729334884	0.000296916788195167	8.87912429529059e-05	0.000920232810216383	0.999996436372924	FALSE	1	No	NA	7	1552941	NA	INTS1
336	cg19648163	-3.34367447870641	-0.00029265173525605	8.75239910821912e-05	0.000921236799720433	0.999996436372924	FALSE	1	No	RNF25	2	219528591	3'UTR	RNF25
337	cg02283624	-3.3427522438558	-5.69680991855392e-05	1.70422738598861e-05	0.000924202681622723	0.999996436372924	FALSE	1	No	CARKD	13	111291685	3'UTR	CARKD
338	cg24713989	-3.34235981523823	-0.00021782454897927	6.51708855480435e-05	0.000925467414739299	0.999996436372924	FALSE	1	No	GRB10;GRB10;GRB10;GRB10	7	50774060	5'UTR;Body;TSS1500;Body	GRB10
339	cg11181693	3.34075208008251	0.00127540070961522	0.000381770535209459	0.000930665718953277	0.999996436372924	FALSE	1	No	NA	6	169825345	NA	WDR27
341	cg06123358	3.33888642950452	0.00035417980198953	0.000106077223489776	0.000936732002568996	0.999996436372924	FALSE	1	No	NA	2	15830876	NA	AK093525
342	cg05025332	-3.33884264569265	-0.000496150676463588	0.000148599598457764	0.000936874809404488	0.999996436372924	FALSE	1	No	NA	2	65165160	NA	LOC400958
343	cg02010196	3.33692487638738	0.000477105848643772	0.000142977701422004	0.0009431497895351	0.999996436372924	FALSE	1	No	NA	5	146889275	NA	DPYSL3
345	cg21812277	-3.33636477616998	-0.000243590969800526	7.30108924360958e-05	0.000944989814676276	0.999996436372924	FALSE	1	No	PARP4	13	25085776	5'UTR	PARP4
347	cg23629722	-3.33471160766693	-2.83159685957066e-05	8.49127958489861e-06	0.000950440254734318	0.999996436372924	FALSE	1	No	NCRNA00188;NCRNA00188;NCRNA00188;NCRNA00188;NCRNA00188;NCRNA00188;NCRNA00188;NCRNA00188;NCRNA00188;SNORD49A;NCRNA00188;NCRNA00188;NCRNA00188;NCRNA00188;SNORD65;NCRNA00188;NCRNA00188;NCRNA00188;NCRNA00188;NCRNA00188;NCRNA00188;NCRNA00188;NCRNA00188;NCRNA00188;NCRNA00188	17	16343399	Body;Body;Body;Body;Body;Body;Body;Body;Body;Body;Body;Body;Body;Body;TSS1500;Body;Body;Body;Body;Body;Body;Body;Body;Body;Body	SNORD49A
349	cg16918667	-3.33322681876372	-0.000326522957333052	9.79600174506449e-05	0.000955360472682217	0.999996436372924	FALSE	1	No	NEU1	6	31827573	Body	NEU1
350	cg18495047	3.33142191469715	0.00070118506065126	0.000210476210640826	0.000961373384030812	0.999996436372924	FALSE	1	No	C22orf45;C22orf45;UPB1	22	24891166	TSS1500;TSS1500;TSS200	C22orf45
352	cg16935039	-3.32843818588695	-0.000512253447446859	0.000153902046196587	0.000971390735260448	0.999996436372924	FALSE	1	No	NA	6	1607507	NA	FOXC1
353	cg22356541	-3.32816615667155	-0.000418302825004452	0.000125685679534338	0.000972308839561681	0.999996436372924	FALSE	1	No	FGF9	13	22277315	3'UTR	FGF9
355	cg06451604	3.32761734814186	0.000302691010583638	9.0963286614869e-05	0.000974163537337128	0.999996436372924	FALSE	1	No	NA	5	3533392	NA	LOC285577
356	cg02709100	3.3263482535674	0.00043531124397872	0.000130867609400748	0.000978465052559804	0.999996436372924	FALSE	1	No	HSPA12A	10	118442242	Body	HSPA12A
358	cg10740367	-3.3259305013884	-0.000265204692202165	7.97384948637551e-05	0.00097988485755743	0.999996436372924	FALSE	1	No	CUEDC2	10	104184819	Body	CUEDC2
359	cg27529871	-3.32566064767148	-9.76574639443706e-05	2.93648313193793e-05	0.000980803021860304	0.999996436372924	FALSE	1	No	NA	1	50881885	NA	DMRTA2
360	cg16002908	-3.32505853164166	-0.000345465903569838	0.000103897690907496	0.000982854578251334	0.999996436372924	FALSE	1	No	CPXM2	10	125539687	Body	CPXM2
361	cg16690876	-3.3244837689343	-0.000257517812155105	7.74609924588849e-05	0.000984816658100492	0.999996436372924	FALSE	1	No	AKAP10	17	19845638	Body	AKAP10
362	cg04376719	3.32371042834767	0.000205045308053983	6.1691688392938e-05	0.000987462376479519	0.999996436372924	FALSE	1	No	CNN2;CNN2	19	1028379	Body;Body	CNN2
363	cg03190505	3.32362625222506	0.000130645695173371	3.93081788561236e-05	0.000987750754680776	0.999996436372924	FALSE	1	No	NA	2	137522287	NA	THSD7B
364	cg21526778	3.32125956833071	0.000624513282541548	0.000188035072144462	0.000995890887210193	0.999996436372924	FALSE	1	No	SDCCAG8	1	243584861	Body	AKT3
365	cg10311132	3.320511625973	0.000403245999716496	0.000121440923911337	0.000998476356138223	0.999996436372924	FALSE	1	No	GABRB3;GABRB3	15	26996607	Body;Body	GABRB3
366	cg27484412	-3.31613990575341	-6.05122029988601e-05	1.82477834827997e-05	0.00101371370484116	0.999996436372924	FALSE	1	No	NA	21	44876687	NA	LINC00319
367	cg14004673	-3.31590820366271	-1.26804759554574e-05	3.82413359376193e-06	0.00101452728985552	0.999996436372924	FALSE	1	No	C19orf54;SNRPA	19	41256593	TSS1500;TSS200	SNRPA
368	cg02675946	3.31496126942911	0.000179543252257496	5.41614932015228e-05	0.00101785861361891	0.999996436372924	FALSE	1	No	SLC22A20	11	64993239	Body	SLC22A20
369	cg06621425	-3.31491584148975	-0.00062351672937938	0.00018809428630899	0.00101801868492434	0.999996436372924	FALSE	1	No	PTPRN2;PTPRN2;PTPRN2	7	157982589	Body;Body;Body	DQ583756
370	cg24309739	3.31477670803837	0.000948495020223576	0.000286141451978791	0.00101850908552426	0.999996436372924	FALSE	1	No	NAF1;NAF1	4	164088478	TSS1500;TSS1500	NAF1
371	cg10644772	-3.31393774086744	-2.17972683254442e-05	6.57745257451295e-06	0.00102147083291764	0.999996436372924	FALSE	1	No	DENR;DENR	12	123237461	1stExon;5'UTR	DENR
373	cg09274827	3.31128965815281	0.000307550058352512	9.28792374280168e-05	0.00103087178097177	0.999996436372924	FALSE	1	No	NA	16	85518901	NA	KIAA0182
374	cg01631368	-3.31011619092951	-0.000352809267771293	0.00010658516119104	0.0010350633670208	0.999996436372924	FALSE	1	No	NA	4	176349632	NA	GPM6A
375	cg27443224	3.30882857655458	0.000391046474440577	0.000118182754226502	0.00103968090948166	0.999996436372924	FALSE	1	No	CCL21;CCL21	9	34710135	1stExon;5'UTR	CCL21
376	cg14591419	-3.30856854631658	-0.000629640784308471	0.000190306102320125	0.00104061573050894	0.999996436372924	FALSE	1	No	TEX101;TEX101	19	43919003	TSS200;Body	TEX101
377	cg19726408	3.30774826517672	0.000699675420363	0.000211526199780387	0.00104356980235509	0.999996436372924	FALSE	1	No	SH3PXD2A	10	105428651	Body	SH3PXD2A
378	cg25309888	3.30708445600147	0.000931484302375008	0.00028166329429072	0.00104596607717867	0.999996436372924	FALSE	1	No	NA	2	27988724	NA	MRPL33
379	cg06095699	-3.30516461376496	-0.00015727425626393	4.75843943169828e-05	0.00105292530300161	0.999996436372924	FALSE	1	No	ACTR6	12	100594421	TSS200	ACTR6
380	cg20441130	-3.30412214738755	-0.000238254665444903	7.21083104125803e-05	0.00105672213755386	0.999996436372924	FALSE	1	No	NA	7	834565	NA	HEATR2
382	cg09887627	-3.30383578677863	-0.000186996225147013	5.65997335265083e-05	0.00105776733564528	0.999996436372924	FALSE	1	No	SLC7A1	13	30090298	Body	SLC7A1
384	cg13564459	-3.30092845296254	-0.000318558198072117	9.65056354936184e-05	0.00106843344922018	0.999996436372924	FALSE	1	No	PRKCH	14	62004353	Body	PRKCH
385	cg13178198	3.29934773295043	0.00040354628828917	0.0001223109295995	0.00107427448244163	0.999996436372924	FALSE	1	No	ADARB2	10	1511228	Body	ADARB2-AS1
386	cg02365220	-3.29934241863073	-0.00115112844408227	0.000348896324789472	0.00107429416971839	0.999996436372924	FALSE	1	No	SLC27A2;SLC27A2	15	50474069	TSS1500;TSS1500	SLC27A2
389	cg26194514	3.29708269198027	0.000446880058030689	0.000135538019449032	0.00108269593367368	0.999996436372924	FALSE	1	No	UCKL1	20	62575851	Body	MIR647
391	cg01043681	3.29648866078273	0.000446307965964837	0.000135388897669942	0.00108491467967715	0.999996436372924	FALSE	1	No	E2F7	12	77425602	Body	E2F7
392	cg02224749	3.29596540109681	0.000506923171869076	0.00015380112051552	0.00108687258807014	0.999996436372924	FALSE	1	No	LMCD1	3	8543211	TSS1500	LOC100288428
393	cg14306330	-3.29520030652556	-0.000311367035422567	9.44910798915501e-05	0.0010897412925457	0.999996436372924	FALSE	1	No	L3MBTL;L3MBTL	20	42143045	TSS200;TSS200	L3MBTL1
394	cg05407490	-3.29482031533328	-0.000269220341644192	8.17101741152036e-05	0.00109116867373013	0.999996436372924	FALSE	1	No	STK31;STK31;STK31	7	23749667	TSS200;TSS200;TSS1500	STK31
395	cg26005197	3.29205655603433	0.000249933135966984	7.5920061430554e-05	0.00110160270472401	0.999996436372924	FALSE	1	No	NA	8	104405508	NA	SLC25A32
396	cg00337181	-3.29133999508608	-0.00112671415461393	0.000342326880934846	0.00110432302942914	0.999996436372924	FALSE	1	No	SCAND3	6	28548673	Body	SCAND3
397	cg22868951	-3.29041711735066	-0.00012629211328254	3.8381794398221e-05	0.00110783580115028	0.999996436372924	FALSE	1	No	PHF17;PHF17	4	129767588	Body;Body	PHF17
398	cg19995654	-3.28981253703325	-0.00043943485569913	0.000133574436461785	0.00111014265350137	0.999996436372924	FALSE	1	No	IRAK3;IRAK3	12	66628777	Body;Body	IRAK3
399	cg25816545	3.28864152993664	0.000172577130325015	5.24767229124967e-05	0.00111462347382575	0.999996436372924	FALSE	1	No	FAM123C;FAM123C;FAM123C;FAM123C	2	131513066	TSS1500;TSS200;TSS200;TSS1500	FAM123C
400	cg12735966	3.2886264561706	0.000357966848164739	0.000108849956945724	0.00111468126245099	0.999996436372924	FALSE	1	No	NA	7	145396445	NA	DQ597485
401	cg24613050	3.28785354994708	0.000424223279756169	0.000129027425738898	0.00111764810204338	0.999996436372924	FALSE	1	No	NA	10	81743128	NA	SFTPD
403	cg12434364	3.28740134973979	1.88280809493216e-05	5.72734477669174e-06	0.00111938729434814	0.999996436372924	FALSE	1	No	EIF2AK3	2	88927614	TSS1500	BC046476
404	cg10099415	3.28659984459388	4.86191426507583e-05	1.47931433547445e-05	0.00112247611412883	0.999996436372924	FALSE	1	No	NRXN1;NRXN1;NRXN1	2	50575030	Body;Body;TSS200	NRXN1
405	cg26605683	3.28564685963945	0.000651876056059117	0.000198401131925252	0.0011261590034335	0.999996436372924	FALSE	1	No	STC2	5	172751269	Body	STC2
406	cg17126250	3.28546764677015	0.0003917046719668	0.000119223414770763	0.00112685283877312	0.999996436372924	FALSE	1	No	PRKAR2B	7	106759732	Body	PRKAR2B
407	cg06405186	3.28514903554363	5.98949258500071e-05	1.82320269801993e-05	0.00112808734510229	0.999996436372924	FALSE	1	No	SYT7	11	61283968	3'UTR	SYT7
408	cg06119536	-3.28502237608959	-3.04802942752072e-05	9.27856519245089e-06	0.00112857845469033	0.999996436372924	FALSE	1	No	SLTM;SLTM	15	59226299	TSS1500;TSS1500	SLTM
409	cg10803243	-3.28373899585059	-0.000347136841045798	0.000105713895496703	0.00113356584596022	0.999996436372924	FALSE	1	No	DOCK9;DOCK9	13	99706358	Body;Body	DOCK9
410	cg08298794	-3.28255445661731	-0.000440282735437546	0.000134128082643071	0.00113818728312148	0.999996436372924	FALSE	1	No	NA	2	198243396	NA	SF3B1
412	cg09157813	-3.28162501614128	-0.000416615262013183	0.00012695395115651	0.00114182570444659	0.999996436372924	FALSE	1	No	CASP12	11	104769087	Body	CASP12
413	cg23558601	3.28105444079911	0.00023011021568275	7.01330074933794e-05	0.00114406464613805	0.999996436372924	FALSE	1	No	TNK1	17	7284349	TSS200	TNK1
414	cg13030332	-3.28089351914634	-0.000466963264580173	0.000142328076743457	0.00114469684040934	0.999996436372924	FALSE	1	No	TBX3;TBX3	12	115117351	Body;Body	TBX3
415	cg21574565	-3.28060769232085	-0.000473086153943346	0.00014420686601776	0.00114582053496713	0.999996436372924	FALSE	1	No	CHDH	3	53855125	Body	CHDH
418	cg16107907	3.27814482208576	0.000171877929228627	5.2431463085657e-05	0.00115554554055761	0.999996436372924	FALSE	1	No	DPY19L2P2;DPY19L2P2	7	102921442	TSS1500;TSS1500	DPY19L2P2
419	cg24547253	-3.27800327544617	-0.000306619726524226	9.35385662427354e-05	0.00115610678026752	0.999996436372924	FALSE	1	No	GABRD	1	1962082	3'UTR	GABRD
420	cg22314684	-3.27727703945381	-0.000413592728630685	0.000126200111754853	0.00115899032563984	0.999996436372924	FALSE	1	No	PLD1;PLD1	3	171500354	5'UTR;5'UTR	PLD1
421	cg10959058	3.27494012550194	0.000166664216129062	5.08907673857145e-05	0.00116831449740485	0.999996436372924	FALSE	1	No	TMEM192	4	166031997	Body	TMEM192
422	cg18342183	-3.27418318646986	-0.000811443886751181	0.000247830936920197	0.00117134954575028	0.999996436372924	FALSE	1	No	NA	1	186732915	NA	PLA2G4A
424	cg17970936	3.27387113367304	7.17875735496658e-05	2.19274279953486e-05	0.00117260289242168	0.999996436372924	FALSE	1	No	NA	11	130356135	NA	ADAMTS15
426	cg13334163	-3.27366017648215	-0.000304378689347253	9.29780957516294e-05	0.00117345089804274	0.999996436372924	FALSE	1	No	NA	4	3691033	NA	LOC100133461
427	cg26881527	-3.27278509296961	-0.000120419210980161	3.67941088581826e-05	0.00117697464021307	0.999996436372924	FALSE	1	No	TBX4	17	59539434	Body	TBX4
428	cg04892391	3.27170007973855	7.0646656566127e-05	2.15932557521509e-05	0.00118135735517919	0.999996436372924	FALSE	1	No	ALDH1L2;ALDH1L2	12	105478345	TSS200;TSS200	ALDH1L2
430	cg02854067	-3.27099295841863	-0.000186845466399403	5.71219408829711e-05	0.0011842217916723	0.999996436372924	FALSE	1	No	ZNF689	16	30619973	Body	ZNF689
431	cg27666123	3.27041431496941	0.000246928358047503	7.5503692886023e-05	0.00118657057903804	0.999996436372924	FALSE	1	No	CTXN3;CTXN3	5	126988029	5'UTR;TSS1500	CTXN3
432	cg02599626	-3.26998822014705	-0.000446374285821112	0.000136506389555446	0.00118830291547217	0.999996436372924	FALSE	1	No	LPCAT1	5	1473705	Body	LPCAT1
433	cg02188400	3.26993784423082	0.000185872000857296	5.68426709349327e-05	0.00118850787951439	0.999996436372924	FALSE	1	No	NA	11	14406326	NA	RRAS2
436	cg15061159	3.26696679248341	0.000311764927802973	9.54294755980616e-05	0.00120065436608425	0.999996436372924	FALSE	1	No	NA	1	22871587	NA	ZBTB40
437	cg27025137	-3.26665845723007	-0.000436360302164169	0.000133580020034962	0.00120192150255329	0.999996436372924	FALSE	1	No	SLC39A11;SLC39A11	17	70715578	Body;Body	SLC39A11
438	cg23071009	3.26479754777616	0.000477808703623705	0.000146351709908986	0.00120959549132349	0.999996436372924	FALSE	1	No	NA	4	123591438	NA	BC045668
440	cg14657532	-3.26346930719855	-0.000308454470790331	9.45173500207104e-05	0.00121510064762163	0.999996436372924	FALSE	1	No	NA	2	219762543	NA	BC038542
441	cg04283864	3.26299618326064	0.000214831920671663	6.58388513519456e-05	0.001217067212343	0.999996436372924	FALSE	1	No	NA	6	4189186	NA	AK092451
442	cg00018896	-3.26094080975495	-0.000327006999248755	0.000100279955487241	0.00122564480991601	0.999996436372924	FALSE	1	No	PABPC3	13	25671476	1stExon	PABPC3
443	cg00675229	3.26058080252818	0.000555427582750914	0.000170346210196738	0.00122715297162273	0.999996436372924	FALSE	1	No	NA	4	18320910	NA	LCORL
445	cg06171830	-3.25717021598499	-0.000401848508467872	0.000123373505779878	0.00124152644497216	0.999996436372924	FALSE	1	No	NA	3	30124478	NA	RBMS3
446	cg04857420	3.25589537631396	0.000207393530284968	6.36978484608927e-05	0.0012469390714167	0.999996436372924	FALSE	1	No	TNFRSF11B	8	119964630	TSS1500	TNFRSF11B
447	cg07131742	-3.25466767898579	-0.000433193906923107	0.000133099274534258	0.00125217222541951	0.999996436372924	FALSE	1	No	B3GNT1;BRMS1;BRMS1	11	66112880	3'UTR;TSS1500;TSS1500	B3GNT1
448	cg22682751	3.25454952159538	0.000408710537790938	0.000125581293226286	0.00125267695349401	0.999996436372924	FALSE	1	No	CDC25A;CDC25A	3	48230398	TSS1500;TSS1500	CDC25A
450	cg26341058	3.25422984912811	0.000619084567355069	0.000190239963388246	0.00125404343126989	0.999996436372924	FALSE	1	No	NA	1	13881331	NA	PDPN
451	cg11015893	3.25419989582395	0.000440542451079099	0.000135376579553222	0.00125417154102786	0.999996436372924	FALSE	1	No	FAM180A;FAM180A	7	135433540	1stExon;5'UTR	FAM180A
452	cg16766828	3.25399814519998	0.00122007863463178	0.000374947550732793	0.00125503474119071	0.999996436372924	FALSE	1	No	NA	3	128327626	NA	RPN1
454	cg22634378	3.25305470239209	0.000575523316115413	0.000176917810724858	0.0012590786266388	0.999996436372924	FALSE	1	No	NA	19	37742834	NA	BC041478
455	cg00719626	-3.24951571129397	-3.61423060101027e-05	1.11223669067015e-05	0.00127435575966438	0.999996436372924	FALSE	1	No	RASAL3	19	15575685	TSS1500	RASAL3
456	cg15068728	-3.24856989553384	-0.000405804446765483	0.000124917874577175	0.00127846767227946	0.999996436372924	FALSE	1	No	STARD8;STARD8;STARD8	X	67913143	TSS1500;5'UTR;Body	STARD8
457	cg13441107	3.24784792927747	0.000599107907288749	0.000184463041476831	0.0012816146803784	0.999996436372924	FALSE	1	No	EXOSC3;EXOSC3	9	37780478	3'UTR;3'UTR	EXOSC3
459	cg04049530	-3.24715778013986	-0.000502518123373485	0.000154756299939278	0.00128462971327187	0.999996436372924	FALSE	1	No	TACC1;TACC1;TACC1	8	38688279	Body;Body;Body	TACC1
460	cg00955867	3.24492839894854	0.00032757996801282	0.000100951370180916	0.00129441413554731	0.999996436372924	FALSE	1	No	NHLH1;NHLH1	1	160337038	1stExon;5'UTR	NHLH1
461	cg09866104	-3.24455684795624	-0.000482223769513862	0.000148625464774216	0.00129605151912022	0.999996436372924	FALSE	1	No	ADAM12;ADAM12	10	128039279	Body;Body	ADAM12
462	cg04396915	3.24442854245751	0.000204902360449272	6.31551466669283e-05	0.00129661739298404	0.999996436372924	FALSE	1	No	PSMB4	1	151370645	TSS1500	PSMB4
463	cg09229061	3.24428741011059	0.000198367644803421	6.11436718538631e-05	0.0012972401024606	0.999996436372924	FALSE	1	No	ZG16	16	29789103	TSS1500	ZG16
464	cg11367259	3.24411066154127	0.000440097729822394	0.000135660517083996	0.00129802035022937	0.999996436372924	FALSE	1	No	NA	8	89969235	NA	MMP16
465	cg19435381	3.24345615335747	8.52664627088367e-05	2.62887668823804e-05	0.00130091343427739	0.999996436372924	FALSE	1	No	OXCT1	5	41870796	TSS200	OXCT1
466	cg02341139	-3.24317844338259	-0.000181378158188974	5.59260495083333e-05	0.00130214278479444	0.999996436372924	FALSE	1	No	NA	2	113015451	NA	ZC3H8
467	cg24406771	-3.24262146105525	-0.000309471123515814	9.54385601997167e-05	0.00130461164890082	0.999996436372924	FALSE	1	No	NA	1	229002047	NA	AX748369
468	cg04123507	3.24258873055824	0.000180789636186173	5.57547229108663e-05	0.00130475686408591	0.999996436372924	FALSE	1	No	KRT86	12	52695270	TSS1500	KRT86
469	cg04271594	3.24187640289692	0.000378763310398975	0.000116834593095688	0.00130792095779139	0.999996436372924	FALSE	1	No	EXOC4	7	133501446	Body	EXOC4
472	cg15699874	3.24012253142163	5.22860889306511e-05	1.61370714914631e-05	0.00131574183554486	0.999996436372924	FALSE	1	No	TIRAP;TIRAP;TIRAP;TIRAP	11	126152981	5'UTR;1stExon;1stExon;5'UTR	TIRAP
473	cg08321483	3.23914195157304	0.000390827797357795	0.000120657817162967	0.00132013331662854	0.999996436372924	FALSE	1	No	NA	4	1505060	NA	AX748388
474	cg13122377	3.23895706575168	0.000388739842514805	0.000120020066528603	0.00132096283992889	0.999996436372924	FALSE	1	No	NA	19	57683687	NA	DUXA
475	cg13116478	-3.23864721974604	-0.000250835094599995	7.74505766082374e-05	0.00132235410284373	0.999996436372924	FALSE	1	No	NA	1	9217203	NA	MIR34A
477	cg02930419	-3.23744908893994	-0.000864643457316355	0.000267075538043278	0.00132774671040682	0.999996436372924	FALSE	1	No	NA	17	19628087	NA	SLC47A2
479	cg26466773	-3.23672513231115	-0.000370166226863812	0.000114364430630382	0.00133101500243006	0.999996436372924	FALSE	1	No	TAF1C;TAF1C	16	84211947	3'UTR;3'UTR	DNAAF1
483	cg07907859	3.23487867146828	0.000111514235873914	3.44724631738039e-05	0.00133938461493523	0.999996436372924	FALSE	1	No	FAM133A;FAM133A;FAM133A;NAP1L3;FAM133A	X	92928229	TSS1500;TSS1500;TSS1500;1stExon;TSS1500	NAP1L3
485	cg08573435	3.23435896183103	0.000986788158739835	0.00030509543633994	0.00134174912863644	0.999996436372924	FALSE	1	No	NA	7	1398116	NA	MICALL2
486	cg07129067	-3.23380205813596	-0.000178250908757545	5.5121156320957e-05	0.00134428715669517	0.999996436372924	FALSE	1	No	ZNF385B;ZNF385B	2	180451222	Body;Body	ZNF385B
487	cg26943588	3.23266551189541	0.000409543513895977	0.000126689109154336	0.0013494806533845	0.999996436372924	FALSE	1	No	FAM169A	5	74139966	5'UTR	FAM169A
489	cg23622514	-3.2293295399295	-0.000125610662135428	3.88968238088733e-05	0.0013648320947872	0.999996436372924	FALSE	1	No	SNORA42;KIAA0907	1	155889958	TSS200;Body	SNORA42
491	cg23737809	3.22791742993356	0.000611527259917173	0.000189449474217115	0.00137137894091336	0.999996436372924	FALSE	1	No	C7orf23	7	86839059	Body	C7orf23
492	cg00069391	3.22719710154863	0.000529201456833374	0.000163981758839405	0.00137472973352868	0.999996436372924	FALSE	1	No	SDK1	7	3419305	Body	SDK1
493	cg08772837	3.22688796454843	0.000607222185954795	0.00018817578813579	0.00137617008855183	0.999996436372924	FALSE	1	No	PCDHA7;PCDHAC2;PCDHA12;PCDHA6;PCDHA10;PCDHA4;PCDHA11;PCDHA8;PCDHA6;PCDHA1;PCDHA2;PCDHA1;PCDHA9;PCDHA13;PCDHA5;PCDHAC1;PCDHA3;PCDHA10	5	140344290	Body;TSS1500;Body;Body;Body;Body;Body;Body;Body;Body;Body;Body;Body;Body;Body;Body;Body;Body	PCDHAC2
494	cg24650296	-3.22565774549314	-0.000482971131202186	0.000149727952966179	0.00138191588401622	0.999996436372924	FALSE	1	No	CEP72	5	639205	Body	CEP72
495	cg12386285	3.22525543784705	0.000364025947566794	0.000112867323094816	0.0013837996976283	0.999996436372924	FALSE	1	No	PRDM5	4	121786690	Body	PRDM5
496	cg18791991	3.22502236502757	0.000166791246594205	5.17178573404342e-05	0.0013848921538304	0.999996436372924	FALSE	1	No	NA	12	133056941	NA	FBRSL1
498	cg00335286	3.22467127184062	0.000576721295194755	0.000178846538632003	0.00138653930203315	0.999996436372924	FALSE	1	No	MC2R	18	13916355	TSS1500	MC2R
499	cg18109186	3.2241133696437	0.000436403018784787	0.000135355978140748	0.00138916042502759	0.999996436372924	FALSE	1	No	PLXNA1	3	126731031	Body	PLXNA1
500	cg22935192	-3.22402016557439	-0.000569091690503394	0.000176516169650572	0.00138959876139638	0.999996436372924	FALSE	1	No	NA	10	11386631	NA	CELF2
501	cg11710000	3.22303595502751	9.19965876924356e-05	2.85434568450697e-05	0.00139423530493216	0.999996436372924	FALSE	1	No	FZD3	8	28352559	5'UTR	FZD3
502	cg21779805	-3.2227842275787	-0.000320526438670798	9.94563756170583e-05	0.00139542347356551	0.999996436372924	FALSE	1	No	LPP;LPP;LPP	3	187982495	5'UTR;5'UTR;5'UTR	LPP
503	cg20430077	-3.22147822786589	-0.000235238488832009	7.30219086372179e-05	0.00140160294053029	0.999996436372924	FALSE	1	No	NA	10	102983513	NA	LBX1
504	cg00809477	-3.22116160236543	-0.000283837026883553	8.8116357364722e-05	0.00140310489800396	0.999996436372924	FALSE	1	No	NA	1	10898189	NA	CASZ1
506	cg20030799	-3.22068191718773	-0.00045307199023745	0.000140675795339972	0.00140538319217933	0.999996436372924	FALSE	1	No	NA	12	5127222	NA	KCNA5
507	cg06087623	3.21951187011607	4.96369830129314e-05	1.54175493103996e-05	0.00141095478200657	0.999996436372924	FALSE	1	No	SKI	1	2203012	Body	SKI
508	cg19037893	-3.21936042248634	-0.000588487793629704	0.000182796492595013	0.00141167744652012	0.999996436372924	FALSE	1	No	LRIT1	10	85997517	Body	LRRC21
509	cg02955911	3.21844005097067	3.53146762193702e-05	1.09726064988284e-05	0.00141607657146966	0.999996436372924	FALSE	1	No	HSD11B2	16	67464503	TSS1500	HSD11B2
510	cg07697276	-3.21786687625599	-0.000309862029800469	9.62942351925369e-05	0.0014188226020183	0.999996436372924	FALSE	1	No	ZNF595;ZNF718	4	53025	TSS1500;TSS1500	ZNF718
511	cg01705495	-3.21744596623243	-0.000216816679566702	6.73878230876991e-05	0.00142084228511025	0.999996436372924	FALSE	1	No	NA	12	131646917	NA	LOC116437
512	cg07892422	-3.21648043177306	-0.000293859768293124	9.13606578763285e-05	0.0014254853421142	0.999996436372924	FALSE	1	No	HOXC13	12	54333323	1stExon	HOXC13
513	cg19787000	-3.2161248591358	-0.000207126701612025	6.44025685208259e-05	0.00142719875495907	0.999996436372924	FALSE	1	No	NA	12	127220652	NA	LOC100507206
515	cg03515871	3.21274741428615	0.000475513839079743	0.000148008473048728	0.00144356914719944	0.999996436372924	FALSE	1	No	NA	12	132913728	NA	GALNT9
516	cg00931742	3.2126444528827	0.000471519237862072	0.000146769816821459	0.00144407091866457	0.999996436372924	FALSE	1	No	MOS	8	57027301	TSS1500	MOS
517	cg27159096	-3.21263208785357	-0.000213878103229062	6.65741041551879e-05	0.0014441311891809	0.999996436372924	FALSE	1	No	CMTM2	16	66613970	Body	CMTM2
518	cg09981464	-3.21244128663801	-0.000526237501710992	0.000163812332975501	0.00144506150152138	0.999996436372924	FALSE	1	No	ZCCHC14	16	87441659	3'UTR	ZCCHC14
519	cg16906086	3.21197839481675	0.000155533707767903	4.84230242703037e-05	0.00144732078515067	0.999996436372924	FALSE	1	No	NA	7	121955717	NA	CADPS2
520	cg08188890	-3.21197713118154	-0.000116268551487018	3.61984368936798e-05	0.0014473269571784	0.999996436372924	FALSE	1	No	ZNF528	19	52901271	5'UTR	ZNF528
521	cg27229613	-3.21085221741303	-0.000529840381306459	0.000165015499135413	0.00145283109905555	0.999996436372924	FALSE	1	No	ACTA1	1	229569046	5'UTR	ACTA1
522	cg03299991	3.20965407010929	0.000286693024862055	8.93220947179184e-05	0.0014587148769929	0.999996436372924	FALSE	1	No	KCNMA1;KCNMA1;KCNMA1;KCNMA1	10	79273865	Body;Body;Body;Body	AX748385
523	cg00091760	-3.20916859386586	-0.000629557871491915	0.000196174757753543	0.00146110519373084	0.999996436372924	FALSE	1	No	NA	10	124131072	NA	PLEKHA1
524	cg02558288	-3.20761751214082	-0.000336305187916181	0.000104845788702446	0.00146876650374482	0.999996436372924	FALSE	1	No	WIPF1;WIPF1	2	175463829	5'UTR;5'UTR	WIPF1
525	cg11391335	3.20635826206801	0.000658444006508494	0.000205355719071709	0.00147501369204102	0.999996436372924	FALSE	1	No	TBX15	1	119521928	5'UTR	TBX15
526	cg15739913	-3.20611272956504	-0.000125175987970059	3.90429153709268e-05	0.00147623465006848	0.999996436372924	FALSE	1	No	ITPR1;ITPR1;ITPR1	3	4722338	Body;Body;Body	ITPR1
528	cg12494545	3.2048339449101	3.34132149696744e-05	1.042588026214e-05	0.00148260879289043	0.999996436372924	FALSE	1	No	OPA3;OPA3	19	46057029	Body;Body	OPA3
529	cg10143507	-3.20402699401669	-0.000410566992470626	0.000128140928037539	0.00148664416476828	0.999996436372924	FALSE	1	No	NA	2	118943004	NA	Mir_544
531	cg14029903	-3.20345989419518	-0.000443779965548888	0.0001385314566769	0.00148948617763685	0.999996436372924	FALSE	1	No	KIAA1688	8	145823386	Body	ARHGAP39
532	cg18899220	-3.20330244932793	-0.000332833270937757	0.000103903167497527	0.00149027610175554	0.999996436372924	FALSE	1	No	NA	13	20392529	NA	ZMYM5
533	cg06108360	-3.20286445973247	-0.000839537637554133	0.00026212087589378	0.0014924756001511	0.999996436372924	FALSE	1	No	CRISPLD2	16	84871405	5'UTR	CRISPLD2
536	cg13844552	3.19899124132182	0.000293664940000646	9.17992322727661e-05	0.00151205731709656	0.999996436372924	FALSE	1	No	NA	2	154288057	NA	RPRM
537	cg11302887	-3.19751724351426	-0.000253517343274317	7.92856844755232e-05	0.00151957161578126	0.999996436372924	FALSE	1	No	PARP11	12	3982976	TSS1500	PARP11
538	cg04035353	-3.19661232186504	-0.000379953310306783	0.000118861241855284	0.00152420192171053	0.999996436372924	FALSE	1	No	ANKRD11	16	89335133	Body	AX747440
539	cg15566783	3.19612988531842	8.3446871105599e-05	2.6108723393538e-05	0.00152667578626489	0.999996436372924	FALSE	1	No	NIPA2;NIPA2;NIPA2;NIPA2;NIPA2;NIPA2;NIPA2;NIPA2	15	23034186	5'UTR;1stExon;5'UTR;5'UTR;1stExon;5'UTR;1stExon;1stExon	NIPA2
540	cg10414229	-3.19597522735759	-6.38141518472171e-05	1.99670358208559e-05	0.00152746963586709	0.999996436372924	FALSE	1	No	RAD9B;VPS29;VPS29	12	110940172	1stExon;TSS1500;TSS1500	RAD9B
541	cg22437405	-3.19412420283189	-0.00071133143569298	0.000222699992399268	0.00153700051482963	0.999996436372924	FALSE	1	No	NA	1	38000170	NA	SNIP1
542	cg04173816	-3.19301097059646	-0.000286907014805405	8.98546912138577e-05	0.00154275898367974	0.999996436372924	FALSE	1	No	NA	5	17005065	NA	MYO10
543	cg14337472	-3.19280293428705	-0.000162145314066544	5.07846294944447e-05	0.00154383731382999	0.999996436372924	FALSE	1	No	PSD3;PSD3	8	18525381	Body;Body	PSD3
544	cg23067090	-3.19217038935448	-0.000201976632966028	6.32725100262806e-05	0.00154712031585844	0.999996436372924	FALSE	1	No	NA	15	25809518	NA	AX747189
545	cg07455468	3.18990073513357	2.09505223396015e-05	6.56776623449515e-06	0.00155895339244588	0.999996436372924	FALSE	1	No	CIC;CIC	19	42788848	5'UTR;1stExon	CIC
546	cg18487246	3.18912537049587	4.21388053940184e-05	1.32132796608954e-05	0.00156301498294042	0.999996436372924	FALSE	1	No	C19orf20	19	507402	TSS200	TPGS1
547	cg06192883	3.18886430740821	0.000369220336245032	0.00011578427322457	0.00156438471006692	0.999996436372924	FALSE	1	No	MYO5C	15	52554171	Body	MYO5C
548	cg23999112	-3.18847828424064	-0.000749788957533339	0.000235155735963215	0.00156641210349983	0.999996436372924	FALSE	1	No	NA	1	834356	NA	AK056486
549	cg13916885	-3.18735292675803	-0.000271403947868004	8.51502654725024e-05	0.0015723363577552	0.999996436372924	FALSE	1	No	EBF3	10	131761184	Body	EBF3
550	cg14010039	-3.18629616322738	-0.000163469385418358	5.13038892319354e-05	0.00157791837094496	0.999996436372924	FALSE	1	No	ZNF45	19	44430831	TSS1500	ZNF45
551	cg22103441	-3.18625016133089	-0.000206351969553249	6.47632668826782e-05	0.00157816177692605	0.999996436372924	FALSE	1	No	NA	7	28962379	NA	TRIL
552	cg27028800	-3.18561873655388	-0.000386611452879297	0.000121361495160442	0.00158150629337331	0.999996436372924	FALSE	1	No	CDC42BPB	14	103411330	Body	CDC42BPB
554	cg09241885	3.18487998912695	0.000440183759090254	0.000138210469654437	0.00158542759442365	0.999996436372924	FALSE	1	No	C20orf118	20	35504371	TSS200	C20orf118
555	cg22150335	3.18433708499402	0.000287163037650079	9.01798490503146e-05	0.00158831508125595	0.999996436372924	FALSE	1	No	ANK3	10	62148959	Body	ANK3
556	cg08846592	3.18258682670147	0.000396967612343991	0.000124731117785534	0.00159765714012386	0.999996436372924	FALSE	1	No	NA	21	46439342	NA	LINC00162
557	cg27312312	3.18231187566205	0.000945908761096356	0.000297239490676749	0.00159912930942539	0.999996436372924	FALSE	1	No	KTN1;C14orf33;KTN1;KTN1;KTN1	14	56046001	TSS1500;Body;TSS1500;TSS1500;TSS1500	KTN1-AS1
558	cg12086421	3.1818207487718	0.0011997893522553	0.000377076349357025	0.00160176207010425	0.999996436372924	FALSE	1	No	NA	6	68535378	NA	LOC648232
559	cg11604128	-3.18141429836965	-0.000297591358638953	9.35405862705326e-05	0.00160394393993713	0.999996436372924	FALSE	1	No	ARPC3	12	110888956	TSS1500	ARPC3
560	cg22991101	3.18034676164687	0.000288226241192238	9.0627300352301e-05	0.0016096876874631	0.999996436372924	FALSE	1	No	DZIP1;DZIP1	13	96294468	5'UTR;5'UTR	DZIP1
561	cg10471825	3.18008058200816	0.000501491743863625	0.000157697810143837	0.00161112279275203	0.999996436372924	FALSE	1	No	NA	16	73557323	NA	TRNA_Lys
562	cg05327260	3.17957488963088	0.000126621499509863	3.98234052994934e-05	0.00161385248807551	0.999996436372924	FALSE	1	No	NA	20	11667855	NA	BTBD3
563	cg11183001	-3.17875047092623	-0.000410359160357969	0.000129094486689419	0.00161831181746644	0.999996436372924	FALSE	1	No	TTC23L	5	34838922	TSS1500	TTC23L
564	cg24694606	-3.17830840591295	-0.000295837207498915	9.3080082143236e-05	0.00162070766260557	0.999996436372924	FALSE	1	No	NCRNA00171	6	29977956	Body	HLA-G
565	cg16175941	-3.17787728822863	-0.000140749176833605	4.42903120755991e-05	0.00162304733493408	0.999996436372924	FALSE	1	No	CNKSR3	6	154779103	Body	IPCEF1
566	cg01913196	3.17775676635001	0.00114056752901516	0.000358922224977345	0.00162370196450408	0.999996436372924	FALSE	1	No	DCAF12L1	X	125687041	TSS200	DCAF12L1
567	cg22950899	3.17711157172172	0.000551402290008102	0.000173554588046554	0.001627210572394	0.999996436372924	FALSE	1	No	PTPRS;PTPRS;PTPRS;PTPRS	19	5253997	Body;Body;Body;Body	PTPRS
568	cg07677856	3.17701728678517	0.000756115821505142	0.000237995501204923	0.00162772388622704	0.999996436372924	FALSE	1	No	NA	17	61926188	NA	SMARCD2
570	cg11112226	3.17645189118658	2.11015157388092e-05	6.64310887168091e-06	0.00163080520134547	0.999996436372924	FALSE	1	No	LOC349114	7	39772944	TSS1500	LINC00265
571	cg17480278	-3.17595958617343	-0.000366446203004996	0.000115381255038736	0.00163349257535841	0.999996436372924	FALSE	1	No	NA	3	62364834	NA	FEZF2
572	cg05523911	3.17575092656791	0.000426837768383808	0.00013440530389614	0.00163463283248615	0.999996436372924	FALSE	1	No	TCHH	1	152081002	Body	TCHH
573	cg24330818	-3.17559457889135	-6.1279377987811e-05	1.92969777676106e-05	0.00163548770404633	0.999996436372924	FALSE	1	No	N4BP2L1;N4BP2L1	13	33002388	TSS200;TSS200	N4BP2L1
574	cg19211295	-3.17543580278533	-0.000458930051768433	0.000144525060580939	0.0016363562766245	0.999996436372924	FALSE	1	No	PPP2R2C;PPP2R2C	4	6328369	Body;Body	PPP2R2C
575	cg10202994	-3.1752866866392	-0.000191915531024654	6.04403790788989e-05	0.00163717239339784	0.999996436372924	FALSE	1	No	ZFAND2B	2	220071050	TSS1500	ZFAND2B
576	cg07866632	-3.17491986342911	-0.000212628368852315	6.69712553382886e-05	0.00163918162846579	0.999996436372924	FALSE	1	No	CCDC101	16	28584802	5'UTR	CCDC101
577	cg14343927	-3.17428341699086	-3.6094540969034e-05	1.13709257263647e-05	0.00164267310518868	0.999996436372924	FALSE	1	No	TMEM55B;TMEM55B	14	20929646	TSS200;TSS200	TMEM55B
578	cg07707891	-3.17428265246641	-0.000295962704311635	9.32376655499384e-05	0.00164267730341831	0.999996436372924	FALSE	1	No	MRPS6;SLC5A3	21	35473313	Body;3'UTR	SLC5A3
580	cg20467755	-3.172398434815	-0.000111829382684985	3.52507369369908e-05	0.00165305428583015	0.999996436372924	FALSE	1	No	SEC1	19	49183887	Body	SEC1
581	cg15874300	3.17047340635119	9.50668746767592e-05	2.99850724142074e-05	0.00166371857109798	0.999996436372924	FALSE	1	No	CRBN	3	3221199	Body	CRBN
582	cg14926715	3.16909840086016	0.000363560062234776	0.000114720345110173	0.00167137472498773	0.999996436372924	FALSE	1	No	SHANK2;SHANK2	11	70318919	3'UTR;3'UTR	BC127192
585	cg04127044	3.16720163143234	0.000239970135968226	7.57672431040335e-05	0.0016819895520732	0.999996436372924	FALSE	1	No	PPYR1	10	47083355	TSS200	PPYR1
586	cg20303592	-3.16672132910943	-4.61355229868253e-05	1.45688610370398e-05	0.00168468731868653	0.999996436372924	FALSE	1	No	TRUB1	10	116697907	TSS200	TRUB1
587	cg10415171	-3.16649307080182	-0.000289573854573533	9.14493883607984e-05	0.00168597080322014	0.999996436372924	FALSE	1	No	NA	14	77413900	NA	IRF2BPL
588	cg00246840	-3.1661498855284	-0.000109432696869397	3.45633342785139e-05	0.00168790221665945	0.999996436372924	FALSE	1	No	LMO7	13	76267059	Body	LMO7
591	cg02642299	-3.16560750643985	-0.000226912304451106	7.16804922876556e-05	0.00169095884292286	0.999996436372924	FALSE	1	No	SMTNL2;SMTNL2	17	4510675	Body;Body	SMTNL2
593	cg14982088	-3.16490942884025	-0.000554259239716866	0.000175126414255706	0.00169490045000144	0.999996436372924	FALSE	1	No	RNF168	3	196232072	TSS1500	RNF168
595	cg15596493	-3.16427670491599	-0.000356952293851078	0.000112806915177968	0.00169848037853858	0.999996436372924	FALSE	1	No	NA	3	59526404	NA	FHIT
596	cg05139187	-3.16407054356444	-0.000317297194651643	0.000100281327575648	0.00169964834006366	0.999996436372924	FALSE	1	No	ITSN2;ITSN2;ITSN2	2	24443636	Body;Body;3'UTR	ITSN2
597	cg23181627	3.16374072614942	2.76472857129363e-05	8.7387962877052e-06	0.00170151839095716	0.999996436372924	FALSE	1	No	PRPF8	17	1587712	Body	PRPF8
599	cg09769755	3.16357310439586	0.000496330559126898	0.000156889233391583	0.00170246952768252	0.999996436372924	FALSE	1	No	NA	17	43074945	NA	DCAKD
600	cg24310183	3.16345515328345	1.36606108712014e-05	4.31825652942246e-06	0.00170313911253641	0.999996436372924	FALSE	1	No	SCAF1	19	50145283	TSS200	SCAF1
603	cg13961318	3.16126416547459	0.000245745195949074	7.77363684544158e-05	0.00171562123284419	0.999996436372924	FALSE	1	No	TRIM40	6	30107614	Body	TRIM40
604	cg11166365	3.16118690443901	0.000482830857302396	0.000152737206593003	0.00171606292993458	0.999996436372924	FALSE	1	No	TCHH	1	152087315	TSS1500	TCHH
605	cg07896009	3.16112687406786	0.00053889086406854	0.000170474291458943	0.00171640619278633	0.999996436372924	FALSE	1	No	PRKCZ;PRKCZ;PRKCZ	1	2107669	Body;Body;Body	AX747530
608	cg25637829	-3.15884075327823	-0.000200212999259666	6.33817956957423e-05	0.00172952588419621	0.999996436372924	FALSE	1	No	NA	10	77155545	NA	ZNF503
609	cg10406526	3.15803723842943	3.52136611062827e-05	1.11504895122121e-05	0.00173415908921544	0.999996436372924	FALSE	1	No	ABCA7	19	1051079	Body	ABCA7
610	cg09499844	-3.15758676340179	-8.16037465642426e-05	2.58437068175215e-05	0.00173676161868661	0.999996436372924	FALSE	1	No	PVT1	8	129045722	Body	MIR1207
611	cg11024682	3.15744622141511	0.00024763152968816	7.84277901579511e-05	0.00173757430998981	0.999996436372924	FALSE	1	No	SREBF1;SREBF1	17	17730094	Body;Body	SREBF1
612	cg02240539	3.15691877143483	0.000401910526812894	0.000127311013019896	0.00174062745066074	0.999996436372924	FALSE	1	No	KIAA1199	15	81163247	5'UTR	MIR549
613	cg24484971	-3.15656820790504	-0.000296932722150581	9.40682103453262e-05	0.00174265942566918	0.999996436372924	FALSE	1	No	RD3;RD3	1	211666452	TSS200;TSS200	RD3
616	cg24121503	-3.15408044799741	-0.000367852539761836	0.000116627507074334	0.00175714231561004	0.999996436372924	FALSE	1	No	AKAP12;AKAP12	6	151650834	Body;Body	AKAP12
617	cg23281307	3.15397514756538	0.000495162611294184	0.000156996357969533	0.0017577577840465	0.999996436372924	FALSE	1	No	CASP8;CASP8;CASP8;CASP8;CASP8;CASP8	2	202142817	Body;Body;Body;Body;3'UTR;Body	CASP8
619	cg18154117	3.15265371793299	0.000430817579640441	0.000136652362798316	0.00176549832693466	0.999996436372924	FALSE	1	No	MACF1	1	39649937	Body	Mir_562
620	cg11906777	3.15257225863618	4.80379645777255e-05	1.52377045271936e-05	0.00176597651986539	0.999996436372924	FALSE	1	No	COX18	4	73935531	TSS200	COX18
621	cg02568761	3.1520548770372	0.000596694752003399	0.000189303414845451	0.00176901651391787	0.999996436372924	FALSE	1	No	NA	12	34496768	NA	ALG10
622	cg14999947	-3.15170372746103	-0.00111531698120368	0.000353877482672576	0.00177108252586619	0.999996436372924	FALSE	1	No	ZBTB9	6	33422918	Body	ZBTB9
623	cg06489433	-3.15150402822577	-5.72619419260168e-05	1.81697187797199e-05	0.00177225846330169	0.999996436372924	FALSE	1	No	ANKRD11	16	89491229	5'UTR	AK097694
624	cg16047663	-3.15147188037847	-0.000149904504315155	4.75665054314723e-05	0.00177244783462973	0.999996436372924	FALSE	1	No	RNPEP	1	201975041	3'UTR	RNPEP
625	cg14741141	3.15117742897242	3.71855352553922e-05	1.18005209460764e-05	0.00177418321081807	0.999996436372924	FALSE	1	No	C20orf3	20	24973699	TSS1500	C20orf3
626	cg08190400	-3.15055250247517	-2.93934480556558e-05	9.32961695847425e-06	0.00177787147180687	0.999996436372924	FALSE	1	No	NTN1	17	8924776	TSS200	NTN1
627	cg14116025	3.15031341875188	0.000318491000827532	0.000101098195161075	0.00177928439433411	0.999996436372924	FALSE	1	No	NA	9	138066924	NA	OLFM1
629	cg22155376	3.14957466137117	0.000611630503931786	0.000194194635686303	0.00178365681246468	0.999996436372924	FALSE	1	No	NA	11	17591837	NA	OTOG
631	cg13253220	-3.14939372983667	-0.000424042804429094	0.000134642677545143	0.00178472918739582	0.999996436372924	FALSE	1	No	PMPCA	9	139313499	Body	PMPCA
632	cg06657050	-3.14922674308498	-0.000256299679067467	8.13849557292899e-05	0.00178571944031512	0.999996436372924	FALSE	1	No	ONECUT1	15	53083587	TSS1500	ONECUT1
633	cg05607935	-3.14891144372536	-0.000328245689167347	0.000104241003608222	0.00178759058951547	0.999996436372924	FALSE	1	No	PCGF3	4	763393	3'UTR	DKFZp547K2416
634	cg14335816	3.14863227950665	0.000434955193995185	0.000138140994369573	0.00178924880498254	0.999996436372924	FALSE	1	No	ABR;ABR	17	1069505	Body;5'UTR	ABR
635	cg06265946	-3.14773336006185	-0.000286573303703226	9.10411622976844e-05	0.00179459797665452	0.999996436372924	FALSE	1	No	GRASP	12	52408387	Body	GRASP
636	cg15637234	-3.14767437814683	-0.000540212861121904	0.000171622854280102	0.00179494947414927	0.999996436372924	FALSE	1	No	TNN	1	175048851	Body	TNN
637	cg15060366	3.14563249681923	0.000247791900491489	7.87733153005155e-05	0.00180715714583794	0.999996436372924	FALSE	1	No	PCSK2	20	17206529	TSS1500	PCSK2
638	cg26944552	-3.14498398723818	-6.07962317300281e-05	1.9331173696505e-05	0.00181105035963122	0.999996436372924	FALSE	1	No	CYC1	8	145150752	Body	CYC1
639	cg09405517	-3.14479873897891	-0.000308667835648762	9.81518568495051e-05	0.00181216388608522	0.999996436372924	FALSE	1	No	TMEM145	19	42824200	Body	TMEM145
640	cg07627317	-3.14387515051175	-0.000390531484640351	0.00012421978162103	0.00181772500917185	0.999996436372924	FALSE	1	No	NA	3	61517101	NA	PTPRG
642	cg14988565	3.1425633892456	0.000364975381764143	0.000116139385768049	0.00182565048382233	0.999996436372924	FALSE	1	No	ROMO1;NFS1	20	34287060	TSS200;Body	NFS1
644	cg16729283	-3.14126073991947	-0.00124496814789509	0.000396327542019643	0.00183355246058555	0.999996436372924	FALSE	1	No	NA	11	134681766	NA	AK125040
645	cg11482794	3.14121270832349	0.000481962861651953	0.000153432099766712	0.00183384442673044	0.999996436372924	FALSE	1	No	TGFBI	5	135364827	1stExon	TGFBI
646	cg14002754	-3.1409944390671	-0.000388736475345914	0.000123762229729185	0.00183517174473494	0.999996436372924	FALSE	1	No	KCNQ2;KCNQ2;KCNQ2;KCNQ2;KCNQ2	20	62097336	Body;Body;Body;Body;Body	KCNQ2
647	cg22173131	-3.14067856127891	-0.000281937146870104	8.97695008798663e-05	0.00183709420061476	0.999996436372924	FALSE	1	No	DGAT2	11	75480171	Body	DGAT2
648	cg17037611	-3.14054552984829	-0.000209851416614778	6.68200523190363e-05	0.00183790439598999	0.999996436372924	FALSE	1	No	LDLRAD3	11	36023494	Body	MIR3973
649	cg02152982	-3.14019173350373	-4.20703324310956e-05	1.33973769761361e-05	0.00184006071117376	0.999996436372924	FALSE	1	No	KDM3A;KDM3A	2	86667766	TSS1500;TSS1500	KDM3A
650	cg07015533	-3.13874689423632	-0.000439315159073411	0.000139965143376207	0.00184889096747413	0.999996436372924	FALSE	1	No	RYR1;RYR1	19	38976253	Body;Body	RYR1
651	cg10132287	-3.13872390593534	-0.000122321189262899	3.89716308056244e-05	0.00184903177794675	0.999996436372924	FALSE	1	No	NA	10	131584334	NA	MGMT
652	cg00622166	-3.13856700926472	-0.000317516135789669	0.000101165957219455	0.00184999308303397	0.999996436372924	FALSE	1	No	GPT2;GPT2	16	46919021	Body;TSS200	GPT2
653	cg11028664	-3.13842942512948	-0.000203987082457455	6.49965491733301e-05	0.00185083643987548	0.999996436372924	FALSE	1	No	EYS	6	64729109	Body	EYS
654	cg12595401	-3.13733511476974	-0.000322971293078896	0.000102944467601957	0.00185755693777061	0.999996436372924	FALSE	1	No	NA	1	27298344	NA	C1orf172
655	cg19685532	-3.13554167637191	-0.000957726385916568	0.000305442084579383	0.0018686197116738	0.999996436372924	FALSE	1	No	TRIM40	6	30115945	3'UTR	TRIM40
656	cg10582371	3.13459106144761	0.000314315833928007	0.000100273314051642	0.00187450817599374	0.999996436372924	FALSE	1	No	GALNT14	2	31133547	3'UTR	GALNT14
657	cg14658067	3.13435864685881	0.00036889371526179	0.000117693524201989	0.00187595044136866	0.999996436372924	FALSE	1	No	UNCX	7	1273394	Body	UNCX
658	cg10031769	3.13412457393915	0.000429428607485031	0.000137017083193123	0.00187740403250938	0.999996436372924	FALSE	1	No	CREM;CREM;CREM;CREM;CREM;CREM;CREM;CREM;CREM;CREM;CREM;CREM;CREM;CREM;CREM;CREM;CREM;CREM;CREM;CREM	10	35483963	Body;Body;Body;Body;TSS200;5'UTR;TSS200;TSS1500;Body;TSS1500;TSS1500;TSS1500;5'UTR;Body;Body;TSS1500;TSS200;Body;Body;TSS200	CREM
659	cg01382181	-3.13386320344582	-0.000142252462699503	4.53920460035045e-05	0.00187902836949563	0.999996436372924	FALSE	1	No	HLA-DMA	6	32917655	Body	HLA-DMA
660	cg26980323	-3.13359636873635	-0.000488126429683353	0.000155771954088712	0.00188068800252787	0.999996436372924	FALSE	1	No	NA	22	46275168	NA	ATXN10
662	cg11404380	-3.13325970347043	-0.000402124167561952	0.000128340516145711	0.00188278389077577	0.999996436372924	FALSE	1	No	APBB2;APBB2;APBB2	4	41215359	5'UTR;5'UTR;5'UTR	APBB2
663	cg23749046	-3.13291768237087	-0.000307248969978154	9.80711914989223e-05	0.0018849153280774	0.999996436372924	FALSE	1	No	GPR61	1	110082924	5'UTR	GPR61
664	cg27361011	-3.13285120184735	-0.000607241266762936	0.00019383022928279	0.00188532988561961	0.999996436372924	FALSE	1	No	NA	2	121280106	NA	LOC84931
665	cg27114680	3.13284487655791	3.7496244389903e-05	1.19687523217238e-05	0.00188536933307967	0.999996436372924	FALSE	1	No	NA	11	118799487	NA	BCL9L
666	cg19392998	3.1310782829438	0.000384404193924035	0.00012277054713644	0.00189641649220544	0.999996436372924	FALSE	1	No	SLC44A2	19	10712866	TSS1500	SLC44A2
667	cg17355294	3.13001371866644	9.85791445386418e-05	3.14947963169446e-05	0.00190310240917355	0.999996436372924	FALSE	1	No	NA	19	51416098	NA	KLK4
668	cg26768584	3.12978895774507	0.000440415264110403	0.000140717240061998	0.00190451678084673	0.999996436372924	FALSE	1	No	SATB1;SATB1	3	18480242	5'UTR;1stExon	SATB1
669	cg07684068	-3.12978716436924	-0.000188551045478991	6.02440471433751e-05	0.00190452807007004	0.999996436372924	FALSE	1	No	HIF3A;HIF3A;HIF3A	19	46807660	Body;Body;Body	HIF3A
670	cg07601598	3.12975345475632	0.000372478101036386	0.000119011962578179	0.00190474028211193	0.999996436372924	FALSE	1	No	NA	6	14541800	NA	CD83
671	cg23948703	-3.12965850071513	-0.00020395506039984	6.51684713693958e-05	0.00190533816332097	0.999996436372924	FALSE	1	No	EFTUD2;EFTUD2	17	42928238	3'UTR;3'UTR	HIGD1B
674	cg02232377	-3.12743373259534	-0.000547487496570649	0.000175059663411736	0.00191939613348029	0.999996436372924	FALSE	1	No	GRM3	7	86297084	5'UTR	GRM3
676	cg26939195	-3.12622395437793	-8.09491793567564e-05	2.58935957685936e-05	0.00192708063664402	0.999996436372924	FALSE	1	No	TNXB;TNXB	6	32077020	5'UTR;1stExon	TNXB
677	cg07300316	-3.12612689511603	-1.25578643526631e-05	4.01706801226858e-06	0.00192769838449715	0.999996436372924	FALSE	1	No	TMEM41A	3	185216867	TSS200	TMEM41A
678	cg03907313	3.12473069773061	0.000456568770819066	0.000146114598339837	0.00193660492250582	0.999996436372924	FALSE	1	No	CCNT1;LOC144438	12	49087549	Body;TSS1500	CCNT1
679	cg21507987	-3.12432083845529	-0.00039604347823059	0.000126761462317167	0.00193922666917776	0.999996436372924	FALSE	1	No	AMPD3;AMPD3;AMPD3	11	10527506	3'UTR;3'UTR;3'UTR	AMPD3
680	cg21723486	-3.12428823783348	-0.00079641436927812	0.000254910657612817	0.00193943534604605	0.999996436372924	FALSE	1	No	TP63;TP63;TP63	3	189349323	1stExon;1stExon;1stExon	TP63
681	cg14391770	3.12410379692051	0.000249721690103631	7.99338646653759e-05	0.00194061634405693	0.999996436372924	FALSE	1	No	DMRT3	9	976645	TSS1500	DMRT3
683	cg23177714	-3.12346797808495	-0.000435055033401327	0.000139285895182465	0.00194469265704765	0.999996436372924	FALSE	1	No	NA	8	142877740	NA	FLJ43860
684	cg08152819	-3.12331358721764	-0.000240045290606297	7.68559684780602e-05	0.00194568366680832	0.999996436372924	FALSE	1	No	PTP4A3;PTP4A3	8	142440406	Body;Body	PTP4A3
685	cg20641562	-3.12297065361427	-0.000138425247160572	4.43248632517152e-05	0.00194788656806874	0.999996436372924	FALSE	1	No	BBS9;BBS9;BBS9;BBS9	7	33194031	Body;Body;Body;Body	BBS9
686	cg05829548	-3.12258500284686	-0.000176445530301738	5.65062376655474e-05	0.00195036661913052	0.999996436372924	FALSE	1	No	CLDN10;CLDN10	13	96087962	Body;Body	CLDN10
687	cg09570573	3.12229794846337	0.000255282735458974	8.17611706738656e-05	0.00195221450461817	0.999996436372924	FALSE	1	No	ATP6V1C2;ATP6V1C2	2	10916250	Body;Body	PDIA6
688	cg00351635	3.12195609569804	0.000446892064994771	0.000143144890990163	0.00195441725585972	0.999996436372924	FALSE	1	No	NA	8	975359	NA	BC038783
689	cg05471169	3.12150126871525	3.19138013879345e-05	1.02238630199467e-05	0.0019573515176166	0.999996436372924	FALSE	1	No	NA	17	80255419	NA	BC033560
690	cg20786131	3.12126628306378	0.000207493229292184	6.64772597000317e-05	0.00195886909054405	0.999996436372924	FALSE	1	No	CABLES1;CABLES1	18	20714496	TSS1500;TSS200	CABLES1
691	cg17612147	-3.12068379448738	-0.000559919149980046	0.00017942194302708	0.00196263556959607	0.999996436372924	FALSE	1	No	LOC100128977;IMP5	17	43922356	Body;1stExon	IMP5
692	cg10519543	-3.1201051798362	-0.000245720634727126	7.87539587816159e-05	0.0019663836100426	0.999996436372924	FALSE	1	No	C7orf65	7	47694732	TSS200	C7orf65
693	cg02546490	-3.11896334113767	-0.000557590161829646	0.000178774195411434	0.00197379936803263	0.999996436372924	FALSE	1	No	AATK	17	79096529	Body	AATK
695	cg03143347	3.11793741955401	0.000243299562296513	7.80322147489781e-05	0.00198048427861215	0.999996436372924	FALSE	1	No	GALNT9	12	132893664	Body	GALNT9
696	cg04294952	-3.11792580201574	-0.000219072186661158	7.0262155218552e-05	0.00198056009794882	0.999996436372924	FALSE	1	No	CTNNBL1	20	36500432	3'UTR	CTNNBL1
698	cg09436823	3.11761112171712	6.36785077467019e-05	2.04254171737844e-05	0.00198261480879473	0.999996436372924	FALSE	1	No	FTCD;FTCD	21	47575498	TSS200;TSS200	FTCD
699	cg17526103	-3.11727406444257	-0.000203258265601437	6.52038484263922e-05	0.00198481781043976	0.999996436372924	FALSE	1	No	NA	8	9765691	NA	MIR124-1
700	cg17265073	-3.11638952336105	-4.05183791152473e-05	1.30017055992243e-05	0.00199060989649915	0.999996436372924	FALSE	1	No	ZNF25	10	38265539	TSS200	ZNF25
701	cg19594923	3.11637760291393	0.000336052875707938	0.000107834453499382	0.0019906880593962	0.999996436372924	FALSE	1	No	NA	4	147165249	NA	SLC10A7
702	cg20392616	-3.11616083826717	-0.000200278115420766	6.42707889019414e-05	0.00199210988839675	0.999996436372924	FALSE	1	No	SLC13A4	7	135392013	Body	C7orf73
703	cg01570938	-3.11612293614143	-0.000479124225333302	0.000153756522175785	0.00199235859677225	0.999996436372924	FALSE	1	No	NA	3	195431866	NA	BC144457
705	cg25983575	-3.11528016417437	-0.000150688542897071	4.83707836713967e-05	0.00199789614753009	0.999996436372924	FALSE	1	No	PROC	2	128186748	3'UTR	PROC
706	cg13969672	3.11504928634286	8.15650888419951e-05	2.61842049175904e-05	0.00199941563667455	0.999996436372924	FALSE	1	No	SNRPC;SNRPC;SNRPC	6	34725293	5'UTR;Body;1stExon	SNRPC
707	cg13932769	-3.1141980849255	-0.000198606456544926	6.37745098830722e-05	0.00200502690547844	0.999996436372924	FALSE	1	No	FAM190A	4	91758032	Body	FAM190A
709	cg18878351	-3.11254943711004	-0.000607156252227991	0.00019506718350849	0.00201593639150232	0.999996436372924	FALSE	1	No	CASZ1;CASZ1	1	10709343	Body;Body	CASZ1
710	cg22677065	-3.11251073468935	-0.000146802648272487	4.71653468167521e-05	0.00201619315052119	0.999996436372924	FALSE	1	No	NA	2	120977928	NA	TMEM185B
711	cg09610569	3.11242821403724	0.000445093870401522	0.000143005344956752	0.00201674070845768	0.999996436372924	FALSE	1	No	SLITRK2;SLITRK2;SLITRK2;SLITRK2	X	144899592	5'UTR;5'UTR;5'UTR;5'UTR	SLITRK2
713	cg05250241	-3.11179726833193	-0.000141023828006115	4.53190924233026e-05	0.00202093182169368	0.999996436372924	FALSE	1	No	FMNL1	17	43321328	Body	FMNL1
714	cg17108958	-3.11072773745325	-0.000601285420967392	0.000193294132986278	0.00202805462006012	0.999996436372924	FALSE	1	No	NA	1	221129545	NA	HLX
715	cg02885464	3.11059527976923	0.000719658410051444	0.00023135713435045	0.00202893836242688	0.999996436372924	FALSE	1	No	LOC150185	22	19554489	TSS200	LOC150185
717	cg10116636	3.11029892592549	0.00038079283387154	0.000122429658029809	0.0020309168866835	0.999996436372924	FALSE	1	No	KIAA1217	10	24301907	5'UTR	KIAA1217
718	cg25091705	3.11012802309094	0.000466692544294716	0.00015005573430733	0.00203205868039003	0.999996436372924	FALSE	1	No	C11orf1	11	111752853	Body	C11orf1
719	cg03905758	3.10997777739787	0.000319258099051675	0.000102656070847811	0.00203306295340617	0.999996436372924	FALSE	1	No	HAND2;NBLA00301	4	174451468	TSS200;TSS200	HAND2
720	cg12884982	3.10967117241552	0.000936511747264803	0.000301161021645045	0.00203511378343861	0.999996436372924	FALSE	1	No	JPH1	8	75227607	Body	JPH1
721	cg09792598	-3.10926361453947	-5.69964034738766e-05	1.83311582869176e-05	0.0020378428225772	0.999996436372924	FALSE	1	No	FZR1	19	3505943	TSS1500	FZR1
722	cg01736133	-3.10909467275762	-0.000668468468830554	0.000215004218008471	0.00203897505839774	0.999996436372924	FALSE	1	No	NA	4	120605519	NA	AX746903
723	cg09917591	3.10866340830791	0.000283430424035452	9.11743687907748e-05	0.00204186799179301	0.999996436372924	FALSE	1	No	NA	2	9262917	NA	ASAP2
724	cg05242139	3.10857175642895	1.50849205399542e-05	4.85268532365595e-06	0.00204248328223364	0.999996436372924	FALSE	1	No	MOGS;MOGS	2	74692608	TSS200;TSS200	MOGS
726	cg15253587	-3.10817989753241	-7.17123972990825e-05	2.30721514401451e-05	0.00204511589281945	0.999996436372924	FALSE	1	No	UPF1	19	18943093	1stExon	UPF1
727	cg15276175	-3.10798593216586	-0.000306779609554531	9.87068848605585e-05	0.00204642015968454	0.999996436372924	FALSE	1	No	DOCK3	3	50775902	Body	DOCK3
728	cg09510036	3.10787563907572	0.0005413453678463	0.000174185015976796	0.002047162137138	0.999996436372924	FALSE	1	No	DGAT2L6	X	69396399	TSS1500	DGAT2L6
729	cg09486406	-3.10775288386494	-6.21542939618098e-05	1.99997542547566e-05	0.00204798824286137	0.999996436372924	FALSE	1	No	NA	2	241771855	NA	KIF1A
730	cg11630605	3.10673837356151	0.000227822514365635	7.33317347557861e-05	0.00205482736375774	0.999996436372924	FALSE	1	No	RUNX2;RUNX2;RUNX2	6	45517025	3'UTR;3'UTR;3'UTR	RUNX2
731	cg00491210	-3.10600477689686	-0.00056809255124007	0.000182901377185787	0.00205978586653913	0.999996436372924	FALSE	1	No	NA	12	131795330	NA	BC042649
732	cg13576859	3.10570386218998	0.000348990230444573	0.000112370736532002	0.00206182298675852	0.999996436372924	FALSE	1	No	FBP1;FBP1	9	97403129	TSS1500;TSS1500	FBP1
733	cg05914150	-3.10525641108805	-0.000450782868972199	0.000145167679990152	0.00206485555624682	0.999996436372924	FALSE	1	No	PIK3R1	5	67522332	TSS200	PIK3R1
734	cg11192022	-3.10497648173834	-6.52383091018769e-05	2.10108867122088e-05	0.00206675484792695	0.999996436372924	FALSE	1	No	GPATCH4;GPATCH4	1	156571543	TSS1500;TSS1500	GPATCH4
735	cg11028624	3.10486821454412	0.000607231528485577	0.000195574010401191	0.00206748986126914	0.999996436372924	FALSE	1	No	SPON1	11	13983793	TSS200	SPON1
737	cg02220481	-3.10423960386881	-0.00032808219397524	0.000105688424813069	0.00207176218721965	0.999996436372924	FALSE	1	No	MYH11;MYH11;MYH11;MYH11	16	15843629	Body;Body;Body;Body	MYH11
738	cg07162905	-3.10404006050225	-0.000189579528774405	6.10750908748679e-05	0.00207312007542054	0.999996436372924	FALSE	1	No	TRIM27	6	28887928	Body	TRIM27
739	cg03078685	3.10375958376993	0.000329258172884198	0.000106083658865185	0.00207503009990402	0.999996436372924	FALSE	1	No	RBM24;RBM24;RBM24	6	17292745	3'UTR;3'UTR;3'UTR	RBM24
741	cg26545872	-3.10278237980431	-0.00022482972458045	7.24606811111999e-05	0.00208169745559812	0.999996436372924	FALSE	1	No	NA	15	48681184	NA	FBN1
742	cg09372750	-3.10212095184293	-0.000340793006018653	0.000109858065275048	0.00208622150217955	0.999996436372924	FALSE	1	No	SLC22A17	14	23823420	TSS1500	SLC22A17
744	cg25173889	-3.100892446524	-0.000518146538192535	0.00016709594000055	0.00209464830090105	0.999996436372924	FALSE	1	No	EPB42;EPB42	15	43509980	Body;Body	EPB42
745	cg25840545	3.10062216858139	0.000435858999266242	0.00014057146455405	0.00209650644673473	0.999996436372924	FALSE	1	No	NA	10	133775473	NA	PPP2R2D
746	cg01709473	-3.10034230565481	-0.000131298094579041	4.23495477707613e-05	0.00209843208908516	0.999996436372924	FALSE	1	No	NA	6	12010960	NA	HIVEP1
748	cg20655558	3.09940006823585	0.000195940396001446	6.32188138632177e-05	0.00210492729162647	0.999996436372924	FALSE	1	No	XPNPEP3;DNAJB7	22	41257839	Body;1stExon	DNAJB7
749	cg12637676	3.09892786055173	0.000480632739504344	0.000155096459528029	0.00210818936188539	0.999996436372924	FALSE	1	No	GATA4	8	11587161	Body	GATA4
750	cg05196076	3.09840039503859	0.000300926602784003	9.71232134058178e-05	0.00211183866634183	0.999996436372924	FALSE	1	No	FBXO31;FBXO31	16	87404139	Body;Body	FBXO31
751	cg16890093	3.09821468308639	7.62662100006119e-05	2.46161798977199e-05	0.00211312491107985	0.999996436372924	FALSE	1	No	PSMB8;PSMB8;TAP1	6	32813084	TSS1500;TSS1500;3'UTR	TAP1
753	cg04444027	3.09773050801754	0.000319083540224734	0.00010300558405545	0.00211648171159166	0.999996436372924	FALSE	1	No	USP7	16	8986092	3'UTR	USP7
754	cg24715767	3.09716662930404	0.000588939476933255	0.000190154275640505	0.00212039729126671	0.999996436372924	FALSE	1	No	PRDM2;PRDM2	1	14136518	Body;Body	AK124197
755	cg16627596	3.0966784119755	0.000319877559939532	0.000103296990317916	0.00212379286626253	0.999996436372924	FALSE	1	No	MAD1L1;MAD1L1;MAD1L1	7	2054371	Body;Body;Body	MAD1L1
756	cg18334660	-3.09656822001078	-0.000422986611557419	0.000136598512128355	0.0021245599491854	0.999996436372924	FALSE	1	No	TTC39C	18	21590132	5'UTR	TTC39C
757	cg07603991	-3.0965478642466	-0.000449215993128858	0.000145069933623698	0.00212470168035536	0.999996436372924	FALSE	1	No	SHISA6	17	11461103	Body	SHISA6
758	cg08573701	-3.09596883349607	-0.000171467664601061	5.53841701330804e-05	0.00212873694963035	0.999996436372924	FALSE	1	No	RB1CC1;RB1CC1	8	53603035	5'UTR;5'UTR	RB1CC1
759	cg10883612	3.09486669369097	0.000217612518885916	7.03140200931851e-05	0.00213643728215555	0.999996436372924	FALSE	1	No	WNT2B;WNT2B	1	113063235	3'UTR;3'UTR	WNT2B
760	cg14311251	-3.0946706430383	-0.000291362585652326	9.41497882198768e-05	0.00213780971624657	0.999996436372924	FALSE	1	No	COL4A1	13	110913118	Body	COL4A1
761	cg07236367	3.0940572642816	0.000390507750504968	0.000126212192325289	0.00214210886276601	0.999996436372924	FALSE	1	No	SLC35F1	6	118244455	Body	SLC35F1
762	cg23098599	3.0933349735308	3.04683447835615e-05	9.84967520306545e-06	0.00214718157762179	0.999996436372924	FALSE	1	No	ILVBL	19	15235953	5'UTR	ILVBL
764	cg08779783	3.09275481271194	0.000170754478659831	5.52111269726233e-05	0.00215126411054472	0.999996436372924	FALSE	1	No	NA	X	136509907	NA	ZIC3
765	cg24498133	3.0926950345383	0.000221005305458766	7.14604262595065e-05	0.00215168516949672	0.999996436372924	FALSE	1	No	NA	8	82545426	NA	IMPA1
766	cg23202058	-3.09249259302802	-0.00034788869227199	0.00011249459192119	0.00215311166865082	0.999996436372924	FALSE	1	No	ENPP6	4	185139648	TSS1500	ENPP6
767	cg24064506	-3.09141357269159	-0.000328068194157512	0.000106122389141183	0.00216072966306728	0.999996436372924	FALSE	1	No	SIDT2	11	117052397	Body	SIDT2
768	cg13122491	-3.09119571502755	-0.000491167600159673	0.00015889243045075	0.0021622707691227	0.999996436372924	FALSE	1	No	DNAH17	17	76437009	Body	DNAH17
770	cg04399631	-3.09012144423156	-0.000340192411560258	0.000110090304766276	0.00216988487954391	0.999996436372924	FALSE	1	No	NA	3	12269362	NA	SYN2
772	cg23688411	3.08959049910593	0.000163484309589271	5.29145560347172e-05	0.00217365716989015	0.999996436372924	FALSE	1	No	SFRS9;DYNLL1;DYNLL1	12	120907854	TSS1500;1stExon;5'UTR	DYNLL1
773	cg25764131	-3.08939871819622	-0.000305987702645312	9.90444194991985e-05	0.00217502123018276	0.999996436372924	FALSE	1	No	ZNF254	19	24311037	3'UTR	ZNF254
774	cg02477380	-3.08881992541318	-2.43226045932549e-05	7.87440031487149e-06	0.00217914273051638	0.999996436372924	FALSE	1	No	UBE3C;UBE3C	7	156931759	5'UTR;1stExon	UBE3C
777	cg08791347	-3.08839481376143	-0.000531323353647227	0.000172038675651095	0.00218217446898878	0.999996436372924	FALSE	1	No	FRMD4A	10	13831250	Body	FRMD4A
779	cg03027682	-3.08795142708034	-0.000166252880574145	5.38392149294062e-05	0.00218534067564083	0.999996436372924	FALSE	1	No	NA	6	6850867	NA	BC039678
780	cg06101274	3.08729064689182	3.15515420830862e-05	1.02198159136236e-05	0.00219006713072957	0.999996436372924	FALSE	1	No	ITPRIPL2;ITPRIPL2;ITPRIPL2	16	19125772	1stExon;5'UTR;Body	ITPRIPL2
781	cg04141008	3.08720059709252	0.000416342272228044	0.00013486077730749	0.00219071197078968	0.999996436372924	FALSE	1	No	CREBBP;CREBBP	16	3843232	Body;Body	CREBBP
782	cg12808664	-3.08702883317351	-0.00043788416167473	0.000141846476122667	0.0021919424444826	0.999996436372924	FALSE	1	No	PVRL4	1	161049147	Body	PVRL4
783	cg11599981	-3.08600592094544	-0.000522627718759828	0.000169354088147606	0.00219928352013452	0.999996436372924	FALSE	1	No	DENND1C	19	6475902	Body	DENND1C
784	cg06230418	3.08537341015696	0.000396929577803146	0.000128648797094207	0.00220383414301981	0.999996436372924	FALSE	1	No	FBRSL1	12	133129990	Body	AK096230
785	cg26658125	-3.08523712898991	-0.000177599070152124	5.756415559872e-05	0.00220481575746889	0.999996436372924	FALSE	1	No	NA	13	112885464	NA	AK055145
786	cg02507726	3.08481659056712	0.000532497309738333	0.0001726187908113	0.00220784737585349	0.999996436372924	FALSE	1	No	NA	10	60898087	NA	PHYHIPL
787	cg27022558	-3.0847405501398	-0.000483817723842143	0.000156842274407881	0.00220839595301881	0.999996436372924	FALSE	1	No	NA	11	64141041	NA	RPS6KA4
789	cg03862854	-3.08369079768189	-0.000502364926719604	0.000162910278519898	0.00221598199924297	0.999996436372924	FALSE	1	No	C20orf56	20	22556600	Body	LINC00261
790	cg07225598	3.0825113231306	0.000205154577165776	6.655436287495e-05	0.00222453409820605	0.999996436372924	FALSE	1	No	HIST3H2A	1	228646916	TSS1500	HIST3H2BB
791	cg02578462	3.08187652483605	0.000241220171827637	7.82705503882798e-05	0.0022291494410222	0.999996436372924	FALSE	1	No	MAD1L1;MAD1L1;MAD1L1	7	2028754	Body;Body;Body	MAD1L1
792	cg19824441	-3.08168907109414	-0.000432291125839662	0.000140277333587771	0.00223051402059982	0.999996436372924	FALSE	1	No	GPR182	12	57388312	TSS200	GPR182
793	cg04342202	3.08120808108961	0.000809591816783939	0.000262751425894496	0.0022340189316721	0.999996436372924	FALSE	1	No	MAD1L1;MAD1L1;MAD1L1	7	1961968	Body;Body;Body	MAD1L1
794	cg16794633	3.08113968415933	8.76113656296794e-05	2.84347269551278e-05	0.00223451774262307	0.999996436372924	FALSE	1	No	C3orf58	3	143690145	TSS1500	C3orf58
795	cg01395127	-3.08073002723312	-0.000736184409908409	0.000238964272558993	0.00223750746993473	0.999996436372924	FALSE	1	No	NA	6	1601229	NA	FOXC1
796	cg00762160	-3.0805644527712	-0.00029115534560339	9.45136354285573e-05	0.0022387168974955	0.999996436372924	FALSE	1	No	PAX9	14	37125768	TSS1500	PAX9
797	cg26468152	-3.08013423810046	-0.000464501510483116	0.000150805606047085	0.00224186218519662	0.999996436372924	FALSE	1	No	VPS4A	16	69355012	Body	VPS4A
798	cg07050493	-3.07997175226324	-0.000382766655097883	0.000124276027796884	0.00224305117253144	0.999996436372924	FALSE	1	No	NA	20	57392572	NA	MIR296
799	cg18801906	3.07992026981819	0.000134159476690078	4.35593992496428e-05	0.00224342801550817	0.999996436372924	FALSE	1	No	SHANK2	11	70584165	Body	SHANK2
801	cg22622667	3.07793520712825	0.00014040330682166	4.56160696614071e-05	0.0022580028641973	0.999996436372924	FALSE	1	No	NA	10	134790769	NA	AK125849
802	cg06728497	3.0775460552678	0.000244647782439523	7.9494434216756e-05	0.00226087031541535	0.999996436372924	FALSE	1	No	TNK1	17	7284351	TSS200	TNK1
803	cg24136563	3.07681472850167	0.000283457578995135	9.21269572617949e-05	0.00226626813855444	0.999996436372924	FALSE	1	No	AZI1;AZI1	17	79182182	Body;Body	AZI1
804	cg01057196	3.07659118544645	0.000572838089295046	0.000186192462620581	0.0022679204445104	0.999996436372924	FALSE	1	No	LOC284688	1	170254397	TSS1500	LOC284688
805	cg16937327	3.07611409408802	0.000113827686675206	3.70037271679783e-05	0.00227145054707989	0.999996436372924	FALSE	1	No	MAGEA8;MAGEA8;MAGEA8;MAGEA8;MAGEA8;MAGEA8	X	149010059	5'UTR;1stExon;1stExon;5'UTR;1stExon;5'UTR	MAGEA8
806	cg08820041	-3.07607803521113	-0.000103864403160287	3.37652042540456e-05	0.0022717175599666	0.999996436372924	FALSE	1	No	NA	12	40916109	NA	MUC19
807	cg22361859	3.07576916607494	0.000624735358816177	0.000203115164072412	0.00227400589304095	0.999996436372924	FALSE	1	No	FBXO47;FBXO47	17	37123638	1stExon;5'UTR	FBXO47
808	cg18951537	-3.07548879756753	-0.000127609733241555	4.14925046524262e-05	0.00227608490864995	0.999996436372924	FALSE	1	No	MAP2K4	17	11950516	Body	U11
809	cg05661333	-3.0744299307528	-7.76208008777815e-05	2.52472174113838e-05	0.00228395250715351	0.999996436372924	FALSE	1	No	GABBR1;GABBR1	6	29600200	5'UTR;5'UTR	GABBR1
810	cg04774364	-3.07434454474196	-0.000236844460618679	7.70390101603131e-05	0.00228458803190141	0.999996436372924	FALSE	1	No	NA	10	106100810	NA	ITPRIP
812	cg23796755	3.07383603082919	0.000200358295866957	6.51818424461986e-05	0.00228837625259268	0.999996436372924	FALSE	1	No	KIRREL3;KIRREL3	11	126700464	Body;Body	BC031955
813	cg08916508	-3.07288186999922	-0.000134504544891059	4.37714661940757e-05	0.00229549996242286	0.999996436372924	FALSE	1	No	MED7;MED7	5	156566250	Body;Body	MED7
815	cg11425656	3.07282153442112	0.000297472096310107	9.68074757931383e-05	0.00229595110958606	0.999996436372924	FALSE	1	No	ZMIZ2	7	44791211	5'UTR	ZMIZ2
817	cg10180297	3.07265484792567	0.000881142194354658	0.000286769011804079	0.00229719789842778	0.999996436372924	FALSE	1	No	HS3ST2	16	22827393	Body	HS3ST2
818	cg13752708	3.07261037846791	0.000481457174255477	0.000156693207062441	0.002297530628249	0.999996436372924	FALSE	1	No	PTPRN2;PTPRN2;PTPRN2	7	157513524	Body;Body;Body	LOC100506585
819	cg03147312	3.07259827914609	7.14900976182119e-05	2.3266984852338e-05	0.00229762116558913	0.999996436372924	FALSE	1	No	NAGPA	16	5078131	Body	NAGPA
821	cg01667018	3.07233976467639	0.000473228487030511	0.000154028695807463	0.00229955637361894	0.999996436372924	FALSE	1	No	NA	15	80547879	NA	LOC283688
822	cg19784205	-3.07183580785536	-0.000702061022808712	0.000228547704604975	0.00230333324552832	0.999996436372924	FALSE	1	No	EP400	12	132473879	Body	EP400
823	cg12656272	3.071820194308	0.000327650295805074	0.000106663240385033	0.00230345035135396	0.999996436372924	FALSE	1	No	GPR128	3	100328186	TSS1500	GPR128
824	cg06739752	-3.07167969487524	-0.000214218920341477	6.97399929748136e-05	0.00230450438153992	0.999996436372924	FALSE	1	No	NA	17	79837157	NA	ARHGDIA
825	cg16265348	-3.07162801662184	-0.000188525278638123	6.13763377654896e-05	0.00230489218467907	0.999996436372924	FALSE	1	No	LOC284798;LOC284798;LOC284798	20	25129542	TSS1500;TSS200;TSS200	LOC284798
826	cg19074393	-3.07136933714086	-0.000654681251201618	0.00021315614611529	0.00230683426583124	0.999996436372924	FALSE	1	No	EBF3	10	131682452	Body	MIR4297
827	cg24349886	3.07108201488907	0.000508649952391915	0.000165625649177034	0.0023089931523338	0.999996436372924	FALSE	1	No	PLAC2	19	5568218	TSS1500	PLAC2
828	cg03826564	-3.07092719666259	-0.000380396330851686	0.00012387018854276	0.00231015719849835	0.999996436372924	FALSE	1	No	NA	15	101629310	NA	LRRK1
829	cg10152030	-3.07072098500428	-0.000102031696632472	3.32272769589745e-05	0.00231170849973397	0.999996436372924	FALSE	1	No	DECR2	16	460049	Body	DECR2
830	cg02828785	-3.06997491703544	-0.000155555514612751	5.0669962724961e-05	0.00231732907372817	0.999996436372924	FALSE	1	No	GPR19	12	12846546	5'UTR	GPR19
831	cg08415137	-3.06979994707628	-0.00032565544067365	0.000106083603585898	0.00231864904525195	0.999996436372924	FALSE	1	No	NA	5	86176688	NA	BC041393
833	cg00347775	-3.06944167017757	-0.000538407282117496	0.000175408865836616	0.00232135404095057	0.999996436372924	FALSE	1	No	MPPED1	22	43829831	Body	MPPED1
834	cg07774299	-3.06940172205711	-0.000139560398159477	4.54682738843137e-05	0.00232165582966119	0.999996436372924	FALSE	1	No	RABGGTB;SNORD45A	1	76253445	Body;TSS200	SNORD45A
835	cg20909645	3.06908466939597	0.00112274734979871	0.000365824820994489	0.00232405228934598	0.999996436372924	FALSE	1	No	NA	8	99985049	NA	OSR2
836	cg00563238	-3.06827171583812	-0.000207108604202825	6.75000858410781e-05	0.00233020744483467	0.999996436372924	FALSE	1	No	NA	6	26055103	NA	HIST1H1C
838	cg13721429	3.06797550980004	0.000254525364156416	8.29619934524852e-05	0.00233245384916762	0.999996436372924	FALSE	1	No	NA	12	106975246	NA	RFX4
839	cg04748923	-3.06771647163433	-2.7313868353481e-05	8.90364823673861e-06	0.00233442000785038	0.999996436372924	FALSE	1	No	HSD11B1L;C19orf70;HSD11B1L;HSD11B1L;HSD11B1L;HSD11B1L;HSD11B1L	19	5680966	TSS200;TSS200;TSS200;TSS200;TSS200;TSS200;TSS200	C19orf70
840	cg17720056	-3.06709470626204	-0.000139981768556413	4.56398585510301e-05	0.00233914557196993	0.999996436372924	FALSE	1	No	NA	6	137661985	NA	IFNGR1
841	cg07166795	-3.06630031120202	-0.000117100547805601	3.8189523504205e-05	0.00234519596573806	0.999996436372924	FALSE	1	No	ST3GAL3;ST3GAL3;ST3GAL3;ST3GAL3;ST3GAL3;ST3GAL3;ST3GAL3;ST3GAL3;ST3GAL3;ST3GAL3	1	44351061	Body;Body;Body;Body;Body;Body;Body;Body;Body;Body	ST3GAL3
843	cg01311955	-3.06594755270248	-0.000252291212788719	8.22881697915338e-05	0.0023478873119257	0.999996436372924	FALSE	1	No	OPCML	11	132965250	Body	OPCML
844	cg16986921	-3.06583644707417	-0.000145048030453691	4.73110790342764e-05	0.00234873557263558	0.999996436372924	FALSE	1	No	PLCE1;PLCE1	10	95753828	1stExon;5'UTR	PLCE1
845	cg06526042	3.06581258722812	0.000460402168390471	0.000150172965662827	0.00234891777271802	0.999996436372924	FALSE	1	No	NA	8	95648491	NA	LOC100288748
846	cg20412955	-3.06572855280054	-0.000296226544138022	9.66251705055292e-05	0.00234955958531995	0.999996436372924	FALSE	1	No	CAPN9;CAPN9	1	230937455	3'UTR;3'UTR	CAPN9
847	cg13396830	-3.06530169249303	-4.61086435400023e-05	1.5042122494149e-05	0.00235282222058964	0.999996436372924	FALSE	1	No	TRIM26	6	30181581	TSS1500	TRIM26
848	cg08911543	-3.06522579562241	-0.000133100078694952	4.34226016514143e-05	0.00235340276175782	0.999996436372924	FALSE	1	No	TMEM120A	7	75620548	Body	TMEM120A
849	cg16275118	-3.06498249466862	-0.000756830431389922	0.000246928141582013	0.00235526467827485	0.999996436372924	FALSE	1	No	ZNF516	18	74153342	Body	ZNF516
851	cg13321900	-3.06344459955808	-0.000403350783190865	0.000131665767107083	0.00236706515790044	0.999996436372924	FALSE	1	No	ATAD3A;ATAD3A;ATAD3A	1	1455303	Body;Body;Body	ATAD3A
852	cg16371488	3.06331981036439	2.26925225684767e-05	7.40782026470081e-06	0.00236802506362503	0.999996436372924	FALSE	1	No	CXorf38	X	40506945	TSS200	CXorf38
853	cg17675852	3.06316650869451	0.000343277026392602	0.00011206606804372	0.00236920478359234	0.999996436372924	FALSE	1	No	NA	8	143054785	NA	MIR4472-1
854	cg03255783	-3.06217280104966	-0.000458210177048302	0.000149635636790724	0.0023768648930371	0.999996436372924	FALSE	1	No	ESPN	1	6487540	Body	MIR4252
855	cg02759193	3.06213540076369	0.000364668293705703	0.000119089539154524	0.00237715364169626	0.999996436372924	FALSE	1	No	NA	5	1194595	NA	SLC6A19
856	cg23670794	-3.06157298878459	-0.000363185778997367	0.000118627182931068	0.00238149963141555	0.999996436372924	FALSE	1	No	ZBED2;CD96;CD96	3	111313065	5'UTR;Body;Body	ZBED2
857	cg01193293	-3.0614230422994	-0.000596483753700347	0.000194838722208197	0.00238265956297009	0.999996436372924	FALSE	1	No	SIGLEC7;SIGLEC7	19	51644554	TSS1500;TSS1500	SIGLEC7
858	cg08311343	-3.06139939750272	-0.000489367948525253	0.000159851063185171	0.00238284251794546	0.999996436372924	FALSE	1	No	CDK6;CDK6	7	92324861	Body;Body	CDK6
859	cg01130922	3.0613375763503	0.000441118761395204	0.000144093472344563	0.00238332092894856	0.999996436372924	FALSE	1	No	PDGFA;PDGFA	7	552776	Body;Body	PDGFA
860	cg03454250	-3.06088465910876	-0.000311841086799334	0.000101879398124767	0.00238682858274431	0.999996436372924	FALSE	1	No	NA	16	73578307	NA	TRNA_Lys
862	cg25411508	3.06071822626476	6.58576994661924e-05	2.15170736401187e-05	0.00238811872753391	0.999996436372924	FALSE	1	No	ATP13A1	19	19764685	Body	ATP13A1
863	cg03351003	-3.06060321351072	-0.000267161490106683	8.72904690576438e-05	0.0023890106516174	0.999996436372924	FALSE	1	No	BCAR1;BCAR1;BCAR1;BCAR1;BCAR1;BCAR1;BCAR1;BCAR1;BCAR1;BCAR1	16	75272306	Body;Body;1stExon;5'UTR;Body;Body;Body;Body;Body;Body	BCAR1
864	cg25903783	-3.06016379631037	-0.000348627284456078	0.000113924386948312	0.00239242115434229	0.999996436372924	FALSE	1	No	NA	17	59475486	NA	TBX2
865	cg23690380	-3.05973621500056	-7.4741646104483e-05	2.44274802965227e-05	0.00239574409104922	0.999996436372924	FALSE	1	No	PRMT5;PRMT5;PRMT5;PRMT5	14	23398654	1stExon;5'UTR;1stExon;5'UTR	PRMT5
866	cg07881405	3.0597249286523	0.000102261185289307	3.34216923657738e-05	0.00239583186006577	0.999996436372924	FALSE	1	No	IRX1	5	3597487	Body	IRX1
868	cg02544383	3.05927347165656	0.00045834502411095	0.00014982152735197	0.0023993450700818	0.999996436372924	FALSE	1	No	NA	7	108899319	NA	C7orf66
869	cg24731635	-3.05860667998007	-7.56922283384828e-05	2.47472905993183e-05	0.00240454266696529	0.999996436372924	FALSE	1	No	BASP1	5	17219226	5'UTR	BASP1
871	cg13987126	-3.05764354433519	-0.000246593949955361	8.06483641339484e-05	0.00241206852417323	0.999996436372924	FALSE	1	No	NA	X	44729166	NA	KDM6A
872	cg00164335	-3.05741156963642	-0.000325962402030584	0.000106613844621955	0.00241388438746965	0.999996436372924	FALSE	1	No	SELM	22	31503579	TSS200	SELM
873	cg26928336	3.05726544854663	1.1071091801319e-05	3.62123995696283e-06	0.00241502884666448	0.999996436372924	FALSE	1	No	TMEM219;TMEM219	16	29973734	5'UTR;5'UTR	TMEM219
874	cg23222717	-3.05725950177876	-0.000114361019207984	3.74063827887188e-05	0.00241507543389356	0.999996436372924	FALSE	1	No	NA	6	46462509	NA	RCAN2
875	cg23005885	-3.05699460311122	-0.000425593217660462	0.000139219486101585	0.00241715149955451	0.999996436372924	FALSE	1	No	ZNF710	15	90543450	TSS1500	ZNF710
877	cg16509710	3.05591618727605	0.000384903511480543	0.000125953556279838	0.00242562021588783	0.999996436372924	FALSE	1	No	LOC402644	7	28319364	TSS200	CREB5
879	cg13285387	-3.05517174280388	-0.000134924518610538	4.41626625175287e-05	0.00243148218670848	0.999996436372924	FALSE	1	No	STK39	2	168863366	Body	STK39
880	cg09865173	3.05471408857114	8.15955729930147e-05	2.67113617272056e-05	0.00243509234979115	0.999996436372924	FALSE	1	No	NT5C2;NT5C2	10	104952209	5'UTR;5'UTR	NT5C2
881	cg08892705	-3.05398767130372	-0.000107465441424053	3.51885642610264e-05	0.00244083274478776	0.999996436372924	FALSE	1	No	SYNM;SYNM	15	99646202	1stExon;1stExon	SYNM
882	cg00837838	-3.05376709095374	-1.47867600639159e-05	4.84213747267078e-06	0.00244257830602616	0.999996436372924	FALSE	1	No	B2M	15	45003774	1stExon	B2M
883	cg03890664	-3.05350220928541	-7.61841515951951e-05	2.49497614128217e-05	0.00244467596188413	0.999996436372924	FALSE	1	No	KEAP1;KEAP1	19	10613492	5'UTR;TSS200	KEAP1
885	cg04382077	3.05315054347923	0.00046081987545753	0.000150932575677189	0.00244746343906934	0.999996436372924	FALSE	1	No	CHPF2;MIR671	7	150935054	Body;TSS1500	MIR671
888	cg21558409	3.0528953665086	0.000211837830025555	6.9389155078649e-05	0.00244948792689081	0.999996436372924	FALSE	1	No	WNK4	17	40932572	TSS200	WNK4
890	cg11505338	3.05277354727468	0.000114364279751816	3.74624183486894e-05	0.00245045494226689	0.999996436372924	FALSE	1	No	KDR	4	55991850	TSS200	KDR
891	cg24329717	-3.05267064888081	-0.000369754311174977	0.00012112486203205	0.00245127203518387	0.999996436372924	FALSE	1	No	P2RX3	11	57106093	1stExon	P2RX3
892	cg23690312	-3.05257669028501	-0.000143646690655535	4.70575206554836e-05	0.00245201835793221	0.999996436372924	FALSE	1	No	NA	19	22030534	NA	ZNF43
893	cg12751817	-3.05254541862719	-0.000252584471824037	8.27455245326475e-05	0.00245226679823687	0.999996436372924	FALSE	1	No	COL21A1	6	55977770	Body	COL21A1
894	cg03034634	3.05123378266655	0.000142073268516517	4.65625640760818e-05	0.00246270806230302	0.999996436372924	FALSE	1	No	MTMR9	8	11141680	TSS1500	MTMR9
895	cg08314457	-3.0511124936359	-0.000400279944652309	0.000131191473761529	0.00246367564350632	0.999996436372924	FALSE	1	No	NA	14	77507534	NA	BC038792
896	cg00328227	-3.0508232302109	-0.000413128572403022	0.000135415440761038	0.00246598464819051	0.999996436372924	FALSE	1	No	C1orf59;C1orf59	1	109204325	TSS200;TSS1500	HENMT1
897	cg21240441	3.05073691051994	0.000109302529179779	3.58282383521399e-05	0.00246667406825511	0.999996436372924	FALSE	1	No	PTGDS	9	139872871	Body	PTGDS
898	cg01807313	3.05065403845906	0.000299052474358991	9.80289703745129e-05	0.00246733611939198	0.999996436372924	FALSE	1	No	FBXW8;FBXW8	12	117407970	Body;Body	FBXW8
899	cg17341370	-3.05007215153566	-0.000474618761357569	0.000155609027517138	0.00247198931887833	0.999996436372924	FALSE	1	No	NUP43	6	150068017	TSS1500	NUP43
900	cg14720319	3.04993309065447	0.000236454541551063	7.75277799619937e-05	0.00247310254630996	0.999996436372924	FALSE	1	No	CCDC160	X	133371383	5'UTR	CCDC160
901	cg02100381	3.04973082832154	0.000437539029683167	0.000143468081058148	0.00247472254435692	0.999996436372924	FALSE	1	No	COL4A2	13	111025711	Body	COL4A2
902	cg24493940	-3.04908038956486	-0.000232699306824291	7.631786541958e-05	0.00247993877618516	0.999996436372924	FALSE	1	No	MMP17	12	132313678	Body	MMP17
903	cg05246251	-3.04896687348073	-0.000395136545306685	0.000129596864020892	0.0024808501600896	0.999996436372924	FALSE	1	No	NA	6	170337068	NA	C6orf208
904	cg08241694	-3.04894795132549	-0.000263384103149871	8.63852408616449e-05	0.00248100210988012	0.999996436372924	FALSE	1	No	DDC	7	50633896	TSS1500	DDC
906	cg02470043	-3.04769511972068	-0.000268655241328418	8.81503007272723e-05	0.00249108172329329	0.999996436372924	FALSE	1	No	STARD10	11	72467029	Body	STARD10
907	cg20232550	-3.04656052576952	-5.31488977367585e-05	1.74455413858334e-05	0.00250024251979913	0.999996436372924	FALSE	1	No	ZFP41	8	144344793	3'UTR	ZFP41
908	cg14665845	3.04650318057115	2.75132315794475e-05	9.0310857887532e-06	0.00250070635009017	0.999996436372924	FALSE	1	No	CSTF3;CSTF3;CSTF3	11	33183263	TSS1500;TSS1500;TSS1500	LOC338739
909	cg01152927	-3.0462959709079	-0.000353019019100929	0.000115884675183323	0.00250238300167382	0.999996436372924	FALSE	1	No	C6orf221	6	74071226	TSS1500	C6orf221
910	cg15896579	3.04616305213124	0.000295996612309761	9.71703113865385e-05	0.00250345906712101	0.999996436372924	FALSE	1	No	NA	11	47439533	NA	PSMC3
911	cg17071045	-3.04565768763278	-0.000366357523144988	0.00012028847648658	0.00250755421003918	0.999996436372924	FALSE	1	No	NA	4	54969609	NA	GSX2
912	cg00946245	-3.04519674471615	-0.000186892270273927	6.13728064034651e-05	0.00251129475647412	0.999996436372924	FALSE	1	No	DIO3;DIO3	14	102029375	3'UTR;1stExon	DIO3
914	cg15420720	3.0449437613281	0.000632491670390852	0.000207718670677511	0.00251334989234341	0.999996436372924	FALSE	1	No	STC2	5	172751061	Body	STC2
915	cg03536474	3.04474036191233	0.00024979905131402	8.20428087855502e-05	0.00251500334848876	0.999996436372924	FALSE	1	No	HOXC11	12	54367460	1stExon	HOXC11
916	cg05916059	3.04444484654989	0.000327851015089698	0.000107688275404705	0.00251740740633527	0.999996436372924	FALSE	1	No	HS3ST4	16	26146070	Body	HS3ST4
917	cg02953769	3.04437232317987	0.000423807560189473	0.000139210160650391	0.00251799771646041	0.999996436372924	FALSE	1	No	DST;DST;DST;DST	6	56591641	Body;Body;Body;Body	DST
919	cg15723468	-3.04346302361124	-0.000358729478710178	0.000117868847404141	0.00252540984005369	0.999996436372924	FALSE	1	No	GALNT2	1	230387268	Body	GALNT2
920	cg10920957	-3.0424445852908	-0.000139617472749702	4.58898983484218e-05	0.00253373540235706	0.999996436372924	FALSE	1	No	JPH3	16	87635473	TSS1500	JPH3
921	cg10256052	-3.0423579532855	-9.29545591073517e-06	3.05534590388907e-06	0.00253444476697933	0.999996436372924	FALSE	1	No	CPSF4;PTCD1;CPSF4	7	99036534	TSS200;TSS200;TSS200	CPSF4
922	cg18326365	3.04023139223274	0.000232442057077357	7.64553835182436e-05	0.0025519148987957	0.999996436372924	FALSE	1	No	GALNTL1;GALNTL1	14	69727753	Body;Body	GALNTL1
923	cg24136932	3.04008663321149	0.00058230435829703	0.000191542027761852	0.00255310813604342	0.999996436372924	FALSE	1	No	SLC39A14	8	22281979	Body	SLC39A14
924	cg27570892	-3.03964000067019	-0.000190369879304228	6.26290874124088e-05	0.00255679292414146	0.999996436372924	FALSE	1	No	CHCHD4;CHCHD4	3	14160542	Body;Body	CHCHD4
925	cg21473786	-3.03927565975482	-0.000403191659888132	0.00013266044446941	0.00255980241100824	0.999996436372924	FALSE	1	No	NA	2	44311918	NA	PPM1B
926	cg14477135	-3.03846736996526	-0.000161477959752954	5.31445429854327e-05	0.00256649057430525	0.999996436372924	FALSE	1	No	LOC100128164;SEC62;LOC100128164	3	169684281	Body;TSS1500;Body	LOC100128164
927	cg12864185	-3.03845133654084	-0.000348933882085826	0.000114839384751534	0.00256662340448708	0.999996436372924	FALSE	1	No	NA	1	240160972	NA	RPS7P5
928	cg27511824	3.03844220797718	0.000227398674413019	7.4840546190414e-05	0.00256669903362113	0.999996436372924	FALSE	1	No	NA	1	205470209	NA	CDK18
929	cg26467949	-3.0382808493214	-0.000178533451742254	5.87613392560894e-05	0.00256803621007574	0.999996436372924	FALSE	1	No	SMYD5	2	73441162	TSS1500	SMYD5
930	cg23256297	3.03816967013036	0.000352438883295573	0.000116003686943676	0.00256895792248103	0.999996436372924	FALSE	1	No	ZNF608	5	123987523	Body	ZNF608
932	cg22702328	3.0376993802409	0.000359193457302953	0.000118245228490802	0.00257286014422306	0.999996436372924	FALSE	1	No	CA10;CA10;CA10;CA10	17	50235965	1stExon;5'UTR;5'UTR;5'UTR	CA10
933	cg01399477	-3.0376409990408	-1.55828068018178e-05	5.12990402971858e-06	0.00257334494088203	0.999996436372924	FALSE	1	No	KLHL36	16	84681940	TSS200	KLHL36
934	cg20145610	-3.03727672713799	-5.73433682486388e-05	1.88798629167626e-05	0.00257637174525588	0.999996436372924	FALSE	1	No	NA	6	27205816	NA	TRNA_Ile
935	cg18121829	3.03725052746347	0.000284681047915144	9.37298538072498e-05	0.00257658956933415	0.999996436372924	FALSE	1	No	CRY1	12	107388741	Body	CRY1
936	cg00492070	-3.03681992241099	-0.00046530888176837	0.000153222414781497	0.00258017204411583	0.999996436372924	FALSE	1	No	CD47;CD47;CD47	3	107810716	TSS1500;TSS1500;TSS1500	CD47
938	cg04220635	3.03659251698897	6.6559271294802e-05	2.19190658352807e-05	0.00258206581870247	0.999996436372924	FALSE	1	No	SLC25A24	1	108743085	TSS200	SLC25A24
939	cg22622937	3.03631781294011	8.35634311245731e-05	2.75213058292002e-05	0.00258435518686935	0.999996436372924	FALSE	1	No	UPP1;UPP1	7	48129444	5'UTR;5'UTR	UPP1
940	cg00857137	3.0355335300132	0.000555153240700263	0.000182884898226721	0.0025909016208283	0.999996436372924	FALSE	1	No	TLE2;TLE2;TLE2	19	3006720	Body;Body;Body	TLE2
941	cg23185829	-3.03528170456219	-0.000168552091177881	5.55309548120485e-05	0.00259300684388056	0.999996436372924	FALSE	1	No	NA	6	85482946	NA	TBX18
942	cg24960291	-3.03519366743679	-0.000404398067342356	0.000133236330742568	0.00259374319161942	0.999996436372924	FALSE	1	No	IGF2BP2;IGF2BP2	3	185538892	Body;Body	IGF2BP2
943	cg03705396	3.03490282764058	0.000286457556496547	9.4387719398333e-05	0.00259617715838762	0.999996436372924	FALSE	1	No	MAP6D1	3	183543680	TSS1500	MAP6D1
944	cg13013975	-3.03407654199681	-0.000197606001968171	6.51288783367742e-05	0.0026031035902801	0.999996436372924	FALSE	1	No	TRRAP	7	98581010	Body	AK001533
945	cg15741721	-3.03403050315053	-0.000128350614738911	4.23036665602512e-05	0.00260349001476101	0.999996436372924	FALSE	1	No	ZFAT;ZFAT	8	135594362	Body;Body	ZFAT
946	cg24501177	3.03333077789024	0.000247614729415817	8.16312982483367e-05	0.00260936960844435	0.999996436372924	FALSE	1	No	NA	15	70726696	NA	Mir_584
947	cg05787129	3.03283552105844	0.000866850602089994	0.000285821831111853	0.00261353847895895	0.999996436372924	FALSE	1	No	ST8SIA2	15	92944664	Body	ST8SIA2
948	cg15568892	3.03261027565246	0.000522113869362485	0.000172166490878936	0.00261543652593405	0.999996436372924	FALSE	1	No	ZNF546	19	40522655	3'UTR	ZNF546
949	cg12308346	-3.03256404435339	-0.000469658080177273	0.000154871611385017	0.00261582625391357	0.999996436372924	FALSE	1	No	MAML3	4	141014313	Body	BC040304
950	cg05622577	3.03197604412767	0.00033392335497531	0.000110133902813003	0.00262078772688645	0.999996436372924	FALSE	1	No	NA	10	33710900	NA	NRP1
951	cg05547260	-3.03166785298881	-0.00031519370719986	0.000103967097480392	0.00262339165585247	0.999996436372924	FALSE	1	No	RSPH9	6	43611905	TSS1500	RSPH9
952	cg04975505	3.030656231662	0.00016187550877924	5.34126923034317e-05	0.00263195562402208	0.999996436372924	FALSE	1	No	FLRT2	14	85996393	TSS200	BX248253
953	cg24663255	3.03060201946488	8.06267557080708e-05	2.66042044419634e-05	0.00263241528599849	0.999996436372924	FALSE	1	No	ZNF252;C8orf77	8	146228920	TSS1500;Body	ZNF252
955	cg17747879	-3.03029235579598	-0.000449786955637295	0.000148430218218713	0.0026350423191442	0.999996436372924	FALSE	1	No	PBXIP1;PYGO2	1	154929734	TSS1500;3'UTR	PYGO2
956	cg07337287	-3.03002351198556	-0.000122034585947245	4.0275128382511e-05	0.00263732500883255	0.999996436372924	FALSE	1	No	CCDC63	12	111285754	5'UTR	CCDC63
957	cg18451131	3.02996758613052	0.000108213829616519	3.57145172482574e-05	0.00263780009022767	0.999996436372924	FALSE	1	No	TNRC18	7	5396268	Body	TNRC18
958	cg12975709	3.0292393040591	7.67939357784252e-05	2.53508977239016e-05	0.00264399391129041	0.999996436372924	FALSE	1	No	TNS3	7	47317262	3'UTR	AK310472
961	cg04918541	3.02821945591791	0.000322651864429096	0.00010654837574554	0.00265268985936359	0.999996436372924	FALSE	1	No	GLI2	2	121742289	Body	GLI2
962	cg19327615	-3.02749955091952	-0.000283223866366282	9.3550423906838e-05	0.0026588440817118	0.999996436372924	FALSE	1	No	RIN2	20	19955436	Body	RIN2
963	cg26314755	-3.02741257408369	-0.000162843797256149	5.37897604872825e-05	0.00265958850390148	0.999996436372924	FALSE	1	No	GRIK5	19	42550298	Body	GRIK5
964	cg06440270	-3.02739938747113	-0.000220272568567275	7.27596660945602e-05	0.00265970138291942	0.999996436372924	FALSE	1	No	NA	17	40901994	NA	LOC100190938
965	cg18425877	3.02739027854865	5.76705593448988e-05	1.90495952086318e-05	0.00265977935897962	0.999996436372924	FALSE	1	No	INPP5F;INPP5F	10	121484896	TSS1500;TSS1500	INPP5F
966	cg23635789	-3.02728902603414	-0.000396207186043071	0.000130878545998007	0.00266064626279542	0.999996436372924	FALSE	1	No	SRC;SRC	20	36013428	Body;Body	AX747164
967	cg11954355	-3.02701458695174	-0.000389507774093918	0.000128677204190866	0.00266299726003372	0.999996436372924	FALSE	1	No	MIR298;MIR296	20	57393844	TSS1500;TSS1500	GNAS-AS1
969	cg20074593	-3.02595060981998	-0.000371922111240627	0.000122910833386918	0.00267212991925309	0.999996436372924	FALSE	1	No	GPR17;GPR17;LIMS2;GPR17;GPR17;LIMS2;LIMS2;LIMS2;LIMS2	2	128403286	TSS200;TSS200;Body;TSS200;TSS200;Body;Body;Body;Body	GPR17
970	cg03972745	3.02580783537775	0.000340061053084151	0.000112386863801513	0.00267335761089979	0.999996436372924	FALSE	1	No	NA	1	4222311	NA	LOC728716
971	cg02576296	3.02571651524751	0.000241301964170728	7.97503543225989e-05	0.00267414312771043	0.999996436372924	FALSE	1	No	CNNM2;CNNM2	10	104705597	Body;Body	CNNM2
972	cg25106635	-3.02564955566772	-8.73867408215858e-05	2.8881976981733e-05	0.00267471923475891	0.999996436372924	FALSE	1	No	C16orf59	16	2510001	TSS200	C16orf59
973	cg03263117	3.02527456566536	7.01324523696357e-05	2.31821776329288e-05	0.00267794768127484	0.999996436372924	FALSE	1	No	NA	17	45798767	NA	TBKBP1
974	cg14234545	-3.02506616994024	-0.000369382979118631	0.000122107404720317	0.00267974339370739	0.999996436372924	FALSE	1	No	VAV2;VAV2	9	136706336	Body;Body	VAV2
975	cg01481000	-3.0243562294715	-0.00022614600816281	7.47749243158199e-05	0.00268586913690458	0.999996436372924	FALSE	1	No	NA	1	33514858	NA	AK2
976	cg04351049	3.02420595950592	2.2002331254746e-05	7.27540767704216e-06	0.00268716739318572	0.999996436372924	FALSE	1	No	LMX1A	1	165325673	TSS1500	LMX1A
977	cg20210263	-3.02385608322435	-0.00014094764787083	4.66118902459594e-05	0.00269019237911809	0.999996436372924	FALSE	1	No	C7orf25;C7orf25	7	42952391	TSS1500;TSS1500	C7orf25
978	cg26484001	3.0235430779778	0.000416993098164458	0.000137915381858343	0.00269290123153241	0.999996436372924	FALSE	1	No	NA	10	33630103	NA	NRP1
979	cg13679778	-3.02321849180149	-0.00016114960198357	5.33039879256439e-05	0.00269571295347361	0.999996436372924	FALSE	1	No	GPX5;GPX5	6	28493019	TSS1500;TSS1500	GPX5
982	cg04777769	-3.02205722539352	-0.000324982179446647	0.000107536739117946	0.00270579448445845	0.999996436372924	FALSE	1	No	NA	6	170544352	NA	LOC154449
983	cg06100570	3.02201390255956	0.000225291078427903	7.45499808048824e-05	0.00270617126026266	0.999996436372924	FALSE	1	No	MAD1L1;MAD1L1;MAD1L1	7	2078988	Body;Body;Body	MAD1L1
986	cg10056096	-3.02168208782869	-0.000117842897276248	3.89991050848528e-05	0.0027090586281657	0.999996436372924	FALSE	1	No	SNORA23;IPO7	11	9450411	Body;Body	SNORA23
987	cg21156483	3.02102728374221	0.000212197994005086	7.02403434576837e-05	0.00271476486525295	0.999996436372924	FALSE	1	No	CEP72	5	628118	Body	CEP72
989	cg27142680	3.02066281629779	0.000606208951926038	0.000200687395049615	0.00271794576415846	0.999996436372924	FALSE	1	No	PIP4K2B	17	36956789	TSS1500	PIP4K2B
990	cg10033746	-3.0206011642279	-0.000294637652696176	9.75427197027811e-05	0.00271848417230519	0.999996436372924	FALSE	1	No	DPCR1	6	30920769	Body	DPCR1
991	cg02991924	-3.02020803606764	-0.000283673450991357	9.39251361507882e-05	0.00272191966730974	0.999996436372924	FALSE	1	No	NA	1	228193237	NA	WNT3A
992	cg01172235	3.02019676321142	0.000237559797962961	7.8657059982529e-05	0.00272201823805152	0.999996436372924	FALSE	1	No	NA	3	14616472	NA	GRIP2
993	cg01419679	3.01979378340259	3.69630388699384e-05	1.22402526533748e-05	0.00272554407779096	0.999996436372924	FALSE	1	No	PTTG1IP	21	46294237	TSS1500	PTTG1IP
994	cg05684715	-3.01967091110376	-0.00062128661547716	0.00020574646501796	0.00272661997273607	0.999996436372924	FALSE	1	No	NA	12	130641648	NA	FLJ31485
995	cg06967016	-3.01933010951086	-0.000124303510212836	4.11692347985672e-05	0.0027296061412348	0.999996436372924	FALSE	1	No	MFN2;MFN2	1	12039049	TSS1500;TSS1500	MFN2
996	cg07415388	-3.01932553674702	-0.000435007399128252	0.000144074361586371	0.00272964622906121	0.999996436372924	FALSE	1	No	MIR33B;SREBF1;SREBF1	17	17717276	TSS200;Body;Body	MIR33B
997	cg01941403	-3.01911804005619	-9.78794330043795e-05	3.24198761710415e-05	0.00273146584883568	0.999996436372924	FALSE	1	No	NA	6	99293292	NA	POU3F2
998	cg06264922	3.01838435744345	0.000348971209650039	0.000115615232629159	0.00273790872963174	0.999996436372924	FALSE	1	No	TOLLIP	11	1319648	Body	TOLLIP
999	cg00147509	3.01836474111196	0.000482090372516011	0.000159719057789686	0.00273808118297189	0.999996436372924	FALSE	1	No	FAM19A5	22	48917166	Body	LOC284933
1000	cg05929572	-3.01819102103463	-9.55004566853795e-05	3.16416210968125e-05	0.00273960884590368	0.999996436372924	FALSE	1	No	STT3A	11	125472813	Body	STT3A
1001	cg15515265	3.0177209197915	0.000200022897241906	6.62827685390225e-05	0.00274374675425405	0.999996436372924	FALSE	1	No	NA	1	2828198	NA	ACTRT2
1002	cg01435178	-3.01633770374377	-0.00015286874943013	5.06802501723843e-05	0.00275595533658754	0.999996436372924	FALSE	1	No	C16orf11	16	613632	Body	C16orf11
1003	cg16911548	-3.01517920137627	-0.000336008566233809	0.000111439003718399	0.00276621888097406	0.999996436372924	FALSE	1	No	NA	10	45352772	NA	TMEM72-AS1
1004	cg00438071	-3.0148760017633	-0.000120926522915559	4.01099490807692e-05	0.00276891080809749	0.999996436372924	FALSE	1	No	DNAJA2	16	47005331	Body	DNAJA2
1005	cg08575950	3.01486024195369	0.000641349789748578	0.000212729525841294	0.00276905079566779	0.999996436372924	FALSE	1	No	MAP7D2;MAP7D2;MAP7D2;MAP7D2	X	20135450	TSS1500;TSS1500;TSS1500;TSS1500	MAP7D2
1006	cg02216481	-3.01359112912045	-0.00074482808890773	0.000247156318490066	0.0027803451161196	0.999996436372924	FALSE	1	No	ALOX15B;ALOX15B;ALOX15B	17	7942137	TSS1500;TSS1500;TSS1500	ALOX15B
1007	cg19635571	-3.01323427756756	-0.000826746950693314	0.000274371945403696	0.00278352847891432	0.999996436372924	FALSE	1	No	NA	1	149145020	NA	TRNA_His
1008	cg12749164	3.01318210824391	0.000222747788715746	7.39244362650102e-05	0.00278399414545019	0.999996436372924	FALSE	1	No	NA	1	8262925	NA	SLC45A1
1009	cg18574003	-3.01316581243689	-0.000314166535105243	0.000104264602302507	0.00278413961745763	0.999996436372924	FALSE	1	No	KRT33B	17	39523693	Body	KRT33B
1010	cg27655855	-3.01285914353122	-0.000657133284896619	0.000218109527724693	0.00278687853918462	0.999996436372924	FALSE	1	No	CST9L	20	23549455	TSS200	CST9L
1011	cg08154107	3.01275267916836	0.000251854314224841	8.35960800786218e-05	0.00278782997175534	0.999996436372924	FALSE	1	No	ECE2;ECE2;ECE2;ECE2	3	183994073	Body;Body;Body;Body	ECE2
1012	cg23095192	-3.01205501885817	-0.000391771107081786	0.00013006771278378	0.00279407208185447	0.999996436372924	FALSE	1	No	ZEB2;ZEB2;ZEB2	2	145271307	Body;Body;Body	AK124806
1013	cg05007180	-3.01202268800828	-0.000140384417828021	4.66080213761109e-05	0.00279436166324054	0.999996436372924	FALSE	1	No	ABAT;ABAT;ABAT	16	8846239	Body;Body;Body	ABAT
1014	cg06863310	-3.01124628521828	-0.000152947371453894	5.07920498581229e-05	0.00280132403322046	0.999996436372924	FALSE	1	No	WWOX	16	79034883	Body	WWOX
1015	cg25222089	-3.01086210109873	-0.000143506173353845	4.76628183341498e-05	0.0028047750757958	0.999996436372924	FALSE	1	No	NA	5	17351261	NA	7SK
1016	cg19317333	3.01054308753236	0.000283356570673379	9.41214134575423e-05	0.00280764366880224	0.999996436372924	FALSE	1	No	PRDM16;PRDM16	1	3319433	Body;Body	PRDM16
1017	cg19635533	-3.01017512188055	-0.000611300788753185	0.000203078147948843	0.00281095578488121	0.999996436372924	FALSE	1	No	NACC1	19	13249050	Body	NACC1
1018	cg03429643	3.00970871366819	0.000148650536500315	4.93903399439417e-05	0.00281515914852124	0.999996436372924	FALSE	1	No	MGAT4A;MGAT4A	2	99280963	TSS1500;Body	MGAT4A
1019	cg13095029	3.00958982309898	0.000169914185162079	5.64575889571284e-05	0.00281623153578276	0.999996436372924	FALSE	1	No	GLUD2	X	120181341	TSS200	GLUD2
1022	cg17322000	3.00850101405092	0.000297628656828053	9.89292193813485e-05	0.00282606998572382	0.999996436372924	FALSE	1	No	TOP1MT	8	144408126	Body	TOP1MT
1023	cg26641935	3.00831792048971	0.000361552469735559	0.00012018426219949	0.00282772750745563	0.999996436372924	FALSE	1	No	CD109;CD109;CD109	6	74423256	Body;Body;Body	AK124950
1024	cg05984044	3.00760299234145	0.00016035571411403	5.33167823420707e-05	0.00283420819946912	0.999996436372924	FALSE	1	No	GABRB1	4	47034181	Body	GABRB1
1025	cg03599147	-3.00700972833263	-0.000636445622890287	0.000211653995294253	0.00283959636822331	0.999996436372924	FALSE	1	No	ODZ4	11	78551798	Body	ODZ4
1026	cg27317004	-3.00699493652853	-0.000134017909602346	4.4568718082733e-05	0.00283973083096985	0.999996436372924	FALSE	1	No	C1orf92	1	156897795	Body	LRRC71
1027	cg20555305	-3.00681364535665	-0.000298288994686299	9.92043504747755e-05	0.00284137930650471	0.999996436372924	FALSE	1	No	CPSF1;MIR1234	8	145626588	Body;TSS1500	CPSF1
1028	cg06085875	3.00645060339323	0.000577420410623488	0.000192060501500268	0.00284468307580328	0.999996436372924	FALSE	1	No	NA	4	83937413	NA	LIN54
1029	cg25582401	3.00638407012364	0.000368718927961477	0.000122645317218672	0.00284528892644891	0.999996436372924	FALSE	1	No	AGAP2;AGAP2	12	58133411	TSS1500;Body	AGAP2
1030	cg03139255	3.00634488538597	0.000247055203492808	8.21779313124579e-05	0.00284564579727089	0.999996436372924	FALSE	1	No	PHF1;PHF1;PHF1	6	33383093	Body;Body;Body	PHF1
1031	cg10143067	3.00581914342033	8.22287115074822e-05	2.73565066905236e-05	0.0028504379082742	0.999996436372924	FALSE	1	No	VAX1	10	118892423	Body	VAX1
1032	cg06890779	3.00463009557838	0.000114695320787168	3.81728589339345e-05	0.00286130332874353	0.999996436372924	FALSE	1	No	NA	16	10449523	NA	ATF7IP2
1033	cg01389088	3.00414924036722	0.000219301168990031	7.29994256088371e-05	0.0028657081197381	0.999996436372924	FALSE	1	No	IFT140	16	1644692	Body	IFT140
1034	cg16532176	3.00389257426905	6.24605631703653e-05	2.07932080212836e-05	0.00286806180977045	0.999996436372924	FALSE	1	No	TIPARP;LOC100287227	3	156393537	5'UTR;TSS200	TIPARP-AS1
1035	cg01241007	-3.00385869621335	-0.00032826514798195	0.000109281155067567	0.00286837261211832	0.999996436372924	FALSE	1	No	NA	22	39953001	NA	CACNA1I
1037	cg25765936	3.00309738048536	0.000485330425365157	0.000161609952617227	0.00287536518742339	0.999996436372924	FALSE	1	No	NA	8	58130041	NA	LOC100507651
1038	cg18228203	-3.00295106439944	-0.000168272019067282	5.60355515153673e-05	0.00287671086909702	0.999996436372924	FALSE	1	No	TCTE1	6	44254291	Body	TCTE1
1039	cg25755851	-3.00276503287936	-0.000645372902292162	0.000214926208086722	0.00287842265096483	0.999996436372924	FALSE	1	No	NA	1	9335794	NA	H6PD
1040	cg16054865	3.00275509514407	0.000468232160092743	0.000155934182194861	0.00287851411999712	0.999996436372924	FALSE	1	No	NA	18	12288264	NA	CIDEA
1041	cg19045644	3.00271950652587	5.94664871900741e-05	1.98042098373939e-05	0.00287884170708368	0.999996436372924	FALSE	1	No	IGFBP7	4	57976756	TSS1500	IGFBP7
1043	cg17013193	3.00206678539878	2.86151750158547e-05	9.53182492642435e-06	0.00288485595886398	0.999996436372924	FALSE	1	No	BRD2;BRD2	6	32939317	5'UTR;5'UTR	BRD2
1045	cg27243686	3.0014618718853	0.000186827616838272	6.22455406108227e-05	0.00289043998951872	0.999996436372924	FALSE	1	No	NA	12	9478612	NA	DQ582774
1046	cg22723026	-3.00128000941197	-3.30871285439792e-05	1.10243390953921e-05	0.0028921207209284	0.999996436372924	FALSE	1	No	RNASE4;ANG;ANG;RNASE4	14	21152452	1stExon;5'UTR;1stExon;5'UTR	ANG
1047	cg18752041	-3.00124604843321	-0.00098392742681325	0.000327839640914114	0.00289243467980894	0.999996436372924	FALSE	1	No	NCAM1;NCAM1	11	113143211	Body;Body	NCAM1
1048	cg07279802	3.00117349305568	0.000456320104037538	0.000152047225891273	0.00289310553682831	0.999996436372924	FALSE	1	No	ZBTB47	3	42701042	Body	ZBTB47
1049	cg15251256	3.00073301137432	0.000537754135016856	0.000179207591271363	0.00289718135427887	0.999996436372924	FALSE	1	No	NA	12	46101447	NA	LOC400027
1050	cg19764489	-3.00072754606104	-0.000456950365015529	0.000152279858134856	0.00289723195837544	0.999996436372924	FALSE	1	No	KCNQ1;KCNQ1	11	2730616	Body;Body	KCNQ1OT1
1051	cg14589236	3.00036249754462	0.000103233427935244	3.44069851625349e-05	0.00290061382887557	0.999996436372924	FALSE	1	No	NA	9	117161008	NA	AKNA
1052	cg26455413	3.00033907270807	4.36253822633085e-05	1.45401506983452e-05	0.0029008309640101	0.999996436372924	FALSE	1	No	LTV1	6	144164357	TSS200	LTV1
1053	cg03272344	2.99964737676529	0.000331405451544118	0.000110481469959144	0.00290724931971985	0.999996436372924	FALSE	1	No	GFRA2;GFRA2;GFRA2	8	21585212	Body;Body;Body	DOK2
1054	cg13670091	2.99950202071576	0.000388282033964862	0.000129448832267234	0.00290859975589578	0.999996436372924	FALSE	1	No	NA	6	143723025	NA	ADAT2
1055	cg19704451	-2.99910171097014	-0.000201151158366784	6.7070469011108e-05	0.00291232182303838	0.999996436372924	FALSE	1	No	POU6F2;POU6F2	7	39373423	Body;Body	Mir_548
1056	cg09476683	2.99907543729899	2.51991141139321e-05	8.40229418724684e-06	0.00291256626743326	0.999996436372924	FALSE	1	No	TMEM93;TMEM93;TMEM93;TAX1BP3;TMEM93	17	3572178	5'UTR;5'UTR;1stExon;TSS1500;1stExon	TMEM93
1057	cg18463802	-2.99868754226677	-0.00058915479991731	0.000196470886550572	0.00291617734614097	0.999996436372924	FALSE	1	No	NA	11	31844253	NA	PAX6
1058	cg03103178	2.99847906159167	0.000319869321323101	0.000106677190253016	0.00291811987627422	0.999996436372924	FALSE	1	No	ADRB3;ADRB3	8	37824080	1stExon;5'UTR	ADRB3
1059	cg25647665	2.99821997909093	0.000274337405801953	9.15000926266703e-05	0.00292053554481598	0.999996436372924	FALSE	1	No	DIP2C	10	453318	Body	DIP2C
1061	cg02841155	2.99790513977185	0.000353651046537966	0.000117966056312535	0.00292347355387621	0.999996436372924	FALSE	1	No	SLC27A6;SLC27A6;SLC27A6;SLC27A6	5	128301328	5'UTR;1stExon;1stExon;5'UTR	SLC27A6
1062	cg25782778	-2.99787739954444	-0.00014062634358726	4.690863729405e-05	0.00292373254922535	0.999996436372924	FALSE	1	No	ZNF562;ZNF562;ZNF562	19	9766529	Body;Body;Body	ZNF562
1063	cg08257003	-2.99713669404647	-0.000331221804787032	0.000110512745529749	0.0029306558960908	0.999996436372924	FALSE	1	No	ME1	6	84140564	Body	ME1
1064	cg19770541	2.9970697215573	0.000283870899019546	9.47161479019729e-05	0.00293128262577064	0.999996436372924	FALSE	1	No	ZAR1	4	48491968	TSS1500	ZAR1
1065	cg22166422	-2.99687881696942	-0.000582056803618075	0.000194221000970162	0.00293306978845806	0.999996436372924	FALSE	1	No	EP400NL	12	132588072	Body	EP400NL
1066	cg02346737	-2.99655844717811	-0.000477758188481034	0.000159435631542893	0.0029360711908077	0.999996436372924	FALSE	1	No	ARHGAP26;ARHGAP26	5	142490096	Body;Body	JA682567
1067	cg04553793	-2.99587392028189	-0.000253659664354294	8.4669672724554e-05	0.00294249365642601	0.999996436372924	FALSE	1	No	DNAJC27	2	25193837	Body	DNAJC27
1068	cg15393816	-2.99558138308589	-0.000182699919274809	6.09898032837287e-05	0.00294524226621946	0.999996436372924	FALSE	1	No	LRFN3	19	36431827	Body	LRFN3
1069	cg08725167	-2.99519327942121	-0.000138578701692762	4.62670314616695e-05	0.00294889242818932	0.999996436372924	FALSE	1	No	PTPRN2;PTPRN2;PTPRN2	7	157606738	Body;Body;Body	LOC100506585
1070	cg06574716	2.99512996675243	0.000592817201034092	0.000197927037428988	0.00294948828476508	0.999996436372924	FALSE	1	No	ZNF283	19	44331239	TSS1500	AK131520
1071	cg11551464	2.99371049490414	0.000348554782274218	0.000116429021065171	0.00296287641449112	0.999996436372924	FALSE	1	No	NA	8	49595738	NA	EFCAB1
1072	cg21743182	-2.9929307541817	-0.000306386585243138	0.000102370088186991	0.00297025442874497	0.999996436372924	FALSE	1	No	CDK14	7	90339132	Body	CDK14
1073	cg12484325	2.99291520336442	0.000105394196037293	3.52145613476842e-05	0.00297040174383695	0.999996436372924	FALSE	1	No	CHRNA10	11	3688985	Body	CHRNA10
1074	cg17937340	2.9927393488182	0.000414381941942601	0.000138462423099504	0.00297206810493129	0.999996436372924	FALSE	1	No	COL6A6	3	130299763	Body	COL6A6
1075	cg11145282	2.99271179862735	0.000505221592163584	0.000168817322267821	0.00297232924242236	0.999996436372924	FALSE	1	No	NA	1	56008170	NA	AK127270
1076	cg07063883	2.9926301230649	0.000435725488893257	0.000145599513128943	0.00297310353674477	0.999996436372924	FALSE	1	No	CCDC64B	16	3079953	Body	CCDC64B
1077	cg03384938	-2.99231026363464	-8.3969770437918e-05	2.80618528962044e-05	0.00297613762321642	0.999996436372924	FALSE	1	No	CXXC4	4	105412832	TSS1500	CXXC4
1078	cg00594547	2.99187231227253	8.69962481667771e-05	2.90775270755781e-05	0.00298029649566723	0.999996436372924	FALSE	1	No	RAB10	2	26257789	Body	RAB10
1079	cg08212545	2.99130742027538	0.000333479434898916	0.000111482836113252	0.00298566868713647	0.999996436372924	FALSE	1	No	NA	16	31584046	NA	CSDAP1
1080	cg22512651	-2.99130240609406	-0.000159361409633569	5.32749244305451e-05	0.00298571641232177	0.999996436372924	FALSE	1	No	POU2F2	19	42603117	Body	POU2F2
1081	cg04609875	2.99083088874292	0.000425506639890332	0.000142270377603723	0.00299020745935661	0.999996436372924	FALSE	1	No	KCNMB4	12	70763703	Body	KCNMB4
1082	cg20403644	2.99073186514867	0.000849597201925419	0.000284076687658252	0.00299115141262701	0.999996436372924	FALSE	1	No	NXN	17	707141	Body	NXN
1083	cg04949981	-2.99070540707053	-0.000249605705079257	8.34604787516508e-05	0.00299140367338486	0.999996436372924	FALSE	1	No	NA	3	46796026	NA	PRSS45
1084	cg06890415	-2.98999519460701	-0.000262519365241044	8.77992599167199e-05	0.00299818238250838	0.999996436372924	FALSE	1	No	C8orf46	8	67405405	TSS200	C8orf46
1085	cg17016394	2.98847501517459	0.00013742289144472	4.59842865498047e-05	0.00301273925637201	0.999996436372924	FALSE	1	No	OLIG1	21	34442360	TSS200	OLIG1
1086	cg10078703	2.98800699864458	0.000346148919225242	0.000115846087168558	0.00301723389189985	0.999996436372924	FALSE	1	No	NA	11	35963440	NA	LDLRAD3
1087	cg25613251	2.98789875136374	1.23079950107911e-05	4.11928115207165e-06	0.00301827432814304	0.999996436372924	FALSE	1	No	JUN	1	59249811	TSS200	JUN
1088	cg13848773	-2.98774119669638	-1.12809644251896e-05	3.77575020141076e-06	0.00301978927778477	0.999996436372924	FALSE	1	No	HERC4;HERC4	10	69835125	TSS200;TSS200	HERC4
1090	cg24401302	2.98701773322956	0.000205497325561369	6.87968214166526e-05	0.00302675461054972	0.999996436372924	FALSE	1	No	NA	1	117028299	NA	CD58
1091	cg12503110	-2.98691065187168	-0.000122067121245207	4.08673494028742e-05	0.0030277868139401	0.999996436372924	FALSE	1	No	NA	4	2760420	NA	TNIP2
1093	cg18916055	2.98685520413804	0.00043134869067912	0.000144415668386442	0.00302832142529301	0.999996436372924	FALSE	1	No	ST6GALNAC2	17	74562048	3'UTR	ST6GALNAC2
1094	cg14873515	2.98678444857402	0.000420017602071813	0.000140625347862763	0.0030290037560167	0.999996436372924	FALSE	1	No	NDST1	5	149887461	TSS1500	NDST1
1095	cg09585974	-2.98673417994806	-0.000216203536928033	7.23879407747604e-05	0.00302948860670127	0.999996436372924	FALSE	1	No	NA	10	31076192	NA	ZNF438
1096	cg07546262	-2.98630634178791	-6.67809534298783e-05	2.23623921281621e-05	0.00303361806809018	0.999996436372924	FALSE	1	No	NA	12	54753490	NA	GPR84
1097	cg05547600	2.98614900756567	0.000562916501543058	0.000188509180257536	0.00303513794258785	0.999996436372924	FALSE	1	No	CT45A1	X	134847106	TSS200	CT45A1
1098	cg09539824	2.98609514465708	0.000674736085040658	0.000225959338987554	0.003035658427443	0.999996436372924	FALSE	1	No	CSMD1	8	3965289	Body	CSMD1
1099	cg17191957	2.98607901891764	0.000368874063978808	0.000123531246709108	0.00303581426863512	0.999996436372924	FALSE	1	No	FLJ30058	X	130204734	5'UTR	ARHGAP36
1100	cg17164093	2.98578594521334	0.000154800024901883	5.18456539558872e-05	0.00303864784759898	0.999996436372924	FALSE	1	No	GINS4	8	41393714	Body	GINS4
1101	cg15837119	2.98570576723278	3.2758138227785e-05	1.09716565467688e-05	0.00303942346930406	0.999996436372924	FALSE	1	No	NA	8	28479995	NA	FZD3
1102	cg06492076	2.98558099794819	0.000283239424494082	9.48691141485478e-05	0.00304063081688542	0.999996436372924	FALSE	1	No	NA	2	74415025	NA	MOB1A
1103	cg03527422	2.98506870645706	2.05607523772709e-05	6.88786570734385e-06	0.00304559268505523	0.999996436372924	FALSE	1	No	POU3F2;POU3F2	6	99282736	5'UTR;1stExon	POU3F2
1104	cg05265988	2.98496724764968	3.69755263605773e-05	1.23872469253025e-05	0.00304657625763102	0.999996436372924	FALSE	1	No	TRIM52	5	180688748	TSS1500	BC016291
1105	cg25476813	2.98486287183694	0.000464507952895957	0.000155621203666918	0.00304758841222385	0.999996436372924	FALSE	1	No	TXNDC6	3	138050155	TSS1500	NME9
1106	cg08922308	-2.98483539414876	-0.00168250935467422	0.000563685809265222	0.00304785492046831	0.999996436372924	FALSE	1	No	MIR492	12	95226993	TSS1500	KRT19P2
1107	cg02466711	2.98474062757264	2.63823661393853e-05	8.83908165944756e-06	0.0030487742327087	0.999996436372924	FALSE	1	No	ZNF706;ZNF706;ZNF706	8	102218365	TSS1500;TSS1500;TSS1500	ZNF706
1108	cg14641315	2.98459607236893	1.60908283065496e-05	5.39129179171573e-06	0.00305017702411457	0.999996436372924	FALSE	1	No	RB1	13	48877731	TSS200	BC039553
1109	cg24773522	-2.98452563733498	-1.12513511572179e-05	3.76989596486255e-06	0.00305086075342184	0.999996436372924	FALSE	1	No	SNUPN;SNUPN;SNUPN;SNUPN;SNUPN	15	75918163	5'UTR;1stExon;5'UTR;5'UTR;1stExon	SNUPN
1110	cg20025656	2.98337981048649	0.000226717965242799	7.59936647844476e-05	0.00306200330181053	0.999996436372924	FALSE	1	No	ACTA1	1	229570230	TSS1500	ACTA1
1111	cg10122865	-2.98323816547183	-4.49028045713813e-05	1.50516995562369e-05	0.00306338330932919	0.999996436372924	FALSE	1	No	OTX1	2	63284132	3'UTR	OTX1
1112	cg00794911	-2.98316277691845	-0.000246869244373985	8.27541984245983e-05	0.00306411803109206	0.999996436372924	FALSE	1	No	NA	6	166260532	NA	AK090688
1113	cg25882496	-2.98293377445719	-0.000145828206323515	4.88875105348432e-05	0.00306635083333399	0.999996436372924	FALSE	1	No	RAB35;RAB35	12	120551806	Body;Body	RAB35
1114	cg17570276	2.98291659867457	0.000624966592887864	0.000209515275474199	0.00306651835940531	0.999996436372924	FALSE	1	No	EIF2AK1;EIF2AK1	7	6099250	TSS1500;TSS1500	EIF2AK1
1116	cg25719378	2.98256709670769	0.000139078469087696	4.66304577829005e-05	0.00306992909073321	0.999996436372924	FALSE	1	No	CTBP1;CTBP1	4	1235292	Body;5'UTR	CTBP1
1118	cg09174502	2.98180753203145	3.47651439904676e-05	1.16590838332153e-05	0.00307735354167711	0.999996436372924	FALSE	1	No	ST14	11	130079372	Body	ST14
1119	cg10334741	2.98103073344995	0.000166978684080866	5.60137412228627e-05	0.00308496345591715	0.999996436372924	FALSE	1	No	NA	11	128321749	NA	ETS1
1120	cg22319160	2.98101597500223	0.000236506723869039	7.93376237673003e-05	0.00308510820389526	0.999996436372924	FALSE	1	No	NA	18	71983400	NA	C18orf63
1121	cg11812849	2.98079167161897	0.000246137435252042	8.25745179026069e-05	0.00308730889365552	0.999996436372924	FALSE	1	No	PTPRN2;PTPRN2;PTPRN2	7	157703243	Body;Body;Body	LOC100506585
1122	cg13055001	-2.98021830514542	-6.76472690681873e-05	2.2698763023968e-05	0.00309294085522589	0.999996436372924	FALSE	1	No	PPP1CA;PPP1CA;PPP1CA	11	67169813	TSS1500;TSS1500;TSS1500	PPP1CA
1123	cg16739096	-2.98011405598713	-0.000121039139191647	4.06156062881136e-05	0.00309396586567993	0.999996436372924	FALSE	1	No	ERN1	17	62131731	Body	ERN1
1124	cg25386676	2.9798992399702	6.81380480955888e-05	2.28658899541416e-05	0.00309607898539223	0.999996436372924	FALSE	1	No	NA	5	172175721	NA	DUSP1
1125	cg00408906	-2.97946357368205	-4.51786814459343e-05	1.51633608965731e-05	0.00310036864263237	0.999996436372924	FALSE	1	No	NA	19	47746478	NA	BBC3
1126	cg26592411	-2.97898787198938	-3.63897201470509e-05	1.2215464349222e-05	0.00310505871289899	0.999996436372924	FALSE	1	No	HDDC2	6	125622976	Body	HDDC2
1127	cg09890891	-2.97867241908992	-0.000251198680162193	8.43324289546892e-05	0.00310817242980069	0.999996436372924	FALSE	1	No	NA	15	96904723	NA	NR2F2
1129	cg04102208	2.97769563478507	0.000104962349126569	3.52495224496458e-05	0.00311783204610276	0.999996436372924	FALSE	1	No	ZNF622	5	16465239	1stExon	ZNF622
1130	cg01983373	-2.97755989720467	-0.000356266537215056	0.000119650502261774	0.00311917655592457	0.999996436372924	FALSE	1	No	DLK1	14	101196130	Body	DLK1
1133	cg06929583	-2.97703104637366	-0.000439036656442347	0.000147474665061736	0.00312442000284173	0.999996436372924	FALSE	1	No	NA	10	88172435	NA	WAPAL
1138	cg26272150	-2.9764759768684	-0.000231620519826844	7.78170298120583e-05	0.00312993208391899	0.999996436372924	FALSE	1	No	WDR37	10	1167786	Body	WDR37
1139	cg17484510	-2.97619019783096	-0.000366544669507035	0.000123159020473279	0.00313277346520437	0.999996436372924	FALSE	1	No	TNXB;TNXB	6	32015326	Body;TSS1500	TNXB
1140	cg02277235	2.97612871897441	0.00038945857500971	0.000130860796620356	0.00313338503238418	0.999996436372924	FALSE	1	No	ZFYVE21	14	104192854	Body	JA611241
1141	cg24080247	2.97598733033243	0.000216802978140048	7.28507732308895e-05	0.00313479192514942	0.999996436372924	FALSE	1	No	SIM2;SIM2	21	38082613	Body;Body	SIM2
1142	cg17168235	2.97597348345382	0.000305906370651338	0.000102792035060848	0.00313492974010878	0.999996436372924	FALSE	1	No	NA	10	114022018	NA	TECTB
1143	cg18058895	-2.97589288781488	-0.000278122578104232	9.34585311329705e-05	0.0031357320010417	0.999996436372924	FALSE	1	No	MLLT6	17	36868947	Body	MLLT6
1144	cg18757468	2.97566828969824	0.000530908111291981	0.000178416429388311	0.00313796867606686	0.999996436372924	FALSE	1	No	EHBP1L1	11	65352168	Body	EHBP1L1
1145	cg05804948	2.97554235932123	0.000154099843639115	5.17888253737605e-05	0.00313922340108136	0.999996436372924	FALSE	1	No	NA	19	30717217	NA	ZNF536
1146	cg22620356	2.97525120164693	0.000489743223090072	0.000164605671890487	0.00314212615075039	0.999996436372924	FALSE	1	No	ST5;ST5;ST5	11	8751949	Body;Body;Body	ST5
1147	cg02493376	2.97514891786033	0.000641842521225151	0.000215734586383915	0.00314314647091023	0.999996436372924	FALSE	1	No	NA	16	88509031	NA	ZNF469
1148	cg12066592	2.97465857430453	3.13139090662791e-05	1.05268918378642e-05	0.00314804205153061	0.999996436372924	FALSE	1	No	C14orf147	14	34931026	Body	SPTSSA
1149	cg08216584	-2.97417096067886	-0.000197482456892262	6.63991611454597e-05	0.00315291729963497	0.999996436372924	FALSE	1	No	SLC4A4;SLC4A4	4	72056209	5'UTR;5'UTR	SLC4A4
1150	cg09513996	2.97394467823639	0.000947145613172731	0.000318481248189999	0.00315518205958285	0.999996436372924	FALSE	1	No	NA	X	48685182	NA	HDAC6
1153	cg26440467	2.97343442826948	0.000411301547765739	0.000138325413822935	0.00316029439118069	0.999996436372924	FALSE	1	No	VPS28;NFKBIL2;VPS28	8	145654605	TSS1500;Body;TSS1500	TONSL
1154	cg23383098	-2.97338890724901	-0.00038753952823596	0.000130335970276594	0.00316075084683185	0.999996436372924	FALSE	1	No	PTOV1	19	50360070	Body	PTOV1
1155	cg11117531	-2.97333803850176	-0.000178410372066357	6.00033934104099e-05	0.00316126099748252	0.999996436372924	FALSE	1	No	TLCD2	17	1613239	Body	TLCD2
1156	cg17797395	-2.97282886996007	-0.000145975363906659	4.91031843042547e-05	0.00316637148414578	0.999996436372924	FALSE	1	No	GRIP2	3	14583723	TSS200	GRIP2
1157	cg11491186	-2.97258965411669	-0.000138069272444058	4.64474712319773e-05	0.00316877508650773	0.999996436372924	FALSE	1	No	ARHGEF1;ARHGEF1;ARHGEF1	19	42388160	TSS1500;5'UTR;5'UTR	ARHGEF1
1158	cg13519863	-2.97238654092623	-0.000552474553292968	0.000185869013227604	0.0031708172464981	0.999996436372924	FALSE	1	No	VAX2	2	71131748	Body	VAX2
1160	cg15084269	-2.97193165966638	-0.000659976931879751	0.000222070022953973	0.00317539512889028	0.999996436372924	FALSE	1	No	STX6	1	180993237	TSS1500	STX6
1161	cg13056927	2.97184741171008	0.000629513883885507	0.000211825775914675	0.00317624365629535	0.999996436372924	FALSE	1	No	KBTBD5	3	42727915	1stExon	KBTBD5
1162	cg22918741	2.97163387477916	0.000536951639130936	0.000180692394069185	0.00317839528461571	0.999996436372924	FALSE	1	No	NA	7	136322567	NA	CHRM2
1163	cg14471866	2.9714870183699	0.000383150317132712	0.000128942282017069	0.003179875804931	0.999996436372924	FALSE	1	No	NA	2	192734461	NA	SDPR
1164	cg17152658	2.97132271216091	1.43182453782632e-05	4.81881194515224e-06	0.00318153299227146	0.999996436372924	FALSE	1	No	EFR3A;EFR3A	8	132916406	1stExon;5'UTR	EFR3A
1165	cg25421357	2.97057605205817	0.000507662175632921	0.000170896878833042	0.00318907374830842	0.999996436372924	FALSE	1	No	PLEKHM3	2	208692259	3'UTR	PLEKHM3
1166	cg14134616	2.97057330646788	0.000448581066268292	0.000151008246553481	0.00318910150706035	0.999996436372924	FALSE	1	No	NA	9	13323130	NA	MPDZ
1167	cg02086094	-2.96998434713297	-0.000278542085441805	9.37857082346888e-05	0.00319506118049477	0.999996436372924	FALSE	1	No	ADRA2C	4	3769558	1stExon	ADRA2C
1170	cg18511546	2.9692679034891	0.000619409760705933	0.000208606895988766	0.00320232461070901	0.999996436372924	FALSE	1	No	HLA-C	6	31238388	Body	HLA-B
1171	cg21231262	-2.96921964865391	-0.00092607138229871	0.000311890493759376	0.00320281436953654	0.999996436372924	FALSE	1	No	NA	9	122521448	NA	DBC1
1172	cg04943625	2.96912468783313	0.000269491656511494	9.07646814617844e-05	0.00320377836750341	0.999996436372924	FALSE	1	No	EGR2	10	64578131	5'UTR	EGR2
1173	cg01643441	-2.96898841474258	-0.000173922446554566	5.85796986242687e-05	0.00320516221244525	0.999996436372924	FALSE	1	No	MAX;MAX;MAX;MAX;MAX;MAX	14	65567845	Body;Body;Body;Body;Body;Body	MAX
1176	cg26045119	2.96706520560907	8.81486004494842e-05	2.9709020308298e-05	0.00322475072546632	0.999996436372924	FALSE	1	No	DAB2IP	9	124362344	Body	DAB2IP
1177	cg17405139	2.96698157875726	0.000573042405947643	0.000193139859731676	0.00322560497306944	0.999996436372924	FALSE	1	No	GPR133	12	131601087	Body	GPR133
1179	cg00360365	-2.96652558723483	-0.000177030986172364	5.96762040193218e-05	0.00323026656773047	0.999996436372924	FALSE	1	No	GNL3L	X	54556536	TSS200	GNL3L
1180	cg18720905	-2.9665009863504	-6.50358335883223e-05	2.19234154606953e-05	0.00323051823743607	0.999996436372924	FALSE	1	No	ITPRIPL1;ITPRIPL1;ITPRIPL1;ITPRIPL1	2	96990858	TSS1500;TSS1500;TSS1500;TSS1500	ITPRIPL1
1181	cg21754837	2.96643304318729	0.000729579349103058	0.000245944991335169	0.00323121339656724	0.999996436372924	FALSE	1	No	NA	6	166485745	NA	SNORD45
1182	cg08658287	2.96641948896526	0.000254976226086347	8.59542040614381e-05	0.00323135209270282	0.999996436372924	FALSE	1	No	NA	13	112679645	NA	SOX1
1183	cg03015610	-2.96613416008945	-5.18526711642964e-05	1.74815663640557e-05	0.00323427303929669	0.999996436372924	FALSE	1	No	C16orf80	16	58163699	TSS1500	C16orf80
1184	cg23031493	-2.96556528253885	-0.00031304086086279	0.000105558580249764	0.00324010392196482	0.999996436372924	FALSE	1	No	LHX5	12	113902799	Body	LHX5
1185	cg15511401	2.9655411733807	0.00044736384129368	0.000150854031402197	0.00324035124846589	0.999996436372924	FALSE	1	No	C20orf7;C20orf7;C20orf7	20	13798846	Body;3'UTR;3'UTR	C20orf7
1186	cg12714665	-2.96548472335788	-0.000530546448140764	0.000178907159413728	0.00324093041494786	0.999996436372924	FALSE	1	No	NA	11	15739896	NA	SnoMBII_202
1187	cg13857119	-2.96525255146011	-0.000405010963659297	0.000136585655565785	0.00324331345071305	0.999996436372924	FALSE	1	No	PLEKHG5	1	6580308	TSS1500	PLEKHG5
1188	cg03544657	2.96518330853518	0.000229067334072856	7.72523349276564e-05	0.00324402447748257	0.999996436372924	FALSE	1	No	SYNJ2	6	158487564	Body	SYNJ2
1189	cg19175742	2.96508578729902	0.000483528944141428	0.000163074183624848	0.00324502612441685	0.999996436372924	FALSE	1	No	AP3B2	15	83331452	Body	AP3B2
1190	cg08712824	-2.96507924594705	-0.000105040697804022	3.54259326955939e-05	0.00324509332119576	0.999996436372924	FALSE	1	No	TNKS1BP1	11	57092982	TSS1500	SSRP1
1191	cg25938530	2.96507608250025	0.000523325184751828	0.00017649637654847	0.0032451258185181	0.999996436372924	FALSE	1	No	ITIH1;ITIH1	3	52812367	TSS200;Body	ITIH1
1192	cg26484715	2.96503034172394	0.000119630214163962	4.0347045519408e-05	0.00324559573571874	0.999996436372924	FALSE	1	No	PEX7	6	137143497	TSS1500	PEX7
1193	cg03912013	-2.96489479604641	-5.55673105874483e-05	1.87417478224001e-05	0.00324698862801795	0.999996436372924	FALSE	1	No	SACM1L	3	45730489	TSS1500	TRNA_Arg
1195	cg14331720	2.96416388894105	0.000275203260423963	9.28434697726108e-05	0.00325450899749828	0.999996436372924	FALSE	1	No	NA	8	55624766	NA	RP1
1196	cg26339788	-2.96393709232042	-0.00052091618116982	0.000175751429583144	0.00325684576704356	0.999996436372924	FALSE	1	No	FAM3A;FAM3A;FAM3A;FAM3A;FAM3A	X	153745603	TSS1500;TSS1500;TSS1500;TSS1500;TSS1500	FAM3A
1197	cg15422708	-2.96368440151927	-0.000250100830776605	8.43884830140469e-05	0.00325945114234459	0.999996436372924	FALSE	1	No	DOT1L	19	2213373	Body	AX746733
1198	cg19188370	2.96339461416179	0.000359288376145328	0.000121242164114196	0.00326244135060597	0.999996436372924	FALSE	1	No	NA	12	125103181	NA	NCOR2
1199	cg02636348	-2.96260638379317	-0.000339834874949314	0.000114708074892557	0.00327058751307215	0.999996436372924	FALSE	1	No	KCNMA1;KCNMA1;KCNMA1;KCNMA1	10	78923827	Body;Body;Body;Body	KCNMA1
1202	cg19677522	2.96159434976075	5.18896758566034e-05	1.75208586080653e-05	0.00328107392162534	0.999996436372924	FALSE	1	No	C10orf67	10	23633390	Body	C10orf67
1203	cg01154622	-2.96118993957773	-0.000207005608307983	6.99062243665135e-05	0.00328527290168249	0.999996436372924	FALSE	1	No	NA	7	138723354	NA	ZC3HAV1L
1204	cg14845020	-2.96102978929345	-0.000633718828606366	0.00021401974100287	0.00328693709654188	0.999996436372924	FALSE	1	No	BMP7	20	55833416	Body	BMP7
1205	cg08097121	-2.9608389404042	-7.25227602103171e-05	2.44939902743972e-05	0.00328892130200319	0.999996436372924	FALSE	1	No	BCL2L11;BCL2L11;BCL2L11	2	111878479	TSS200;TSS200;TSS200	BCL2L11
1206	cg16601515	-2.95991191249136	-1.12831884787797e-05	3.81200144205731e-06	0.00329857496711702	0.999996436372924	FALSE	1	No	DNAL4	22	39190328	TSS200	SUN2
1207	cg16747828	2.9599074489873	0.000392076937596362	0.000132462566601704	0.00329862151075727	0.999996436372924	FALSE	1	No	APOLD1;APOLD1	12	12938425	Body;TSS200	APOLD1
1210	cg00365670	2.95949511681578	0.00024869092610767	8.40315379115222e-05	0.00330292373890225	0.999996436372924	FALSE	1	No	C17orf39	17	17970534	3'UTR	C17orf39
1211	cg07053841	2.95891529170738	0.000543884256606233	0.000183812040219778	0.00330898225597954	0.999996436372924	FALSE	1	No	OR2W1	6	29012588	1stExon	OR2W1
1212	cg13810673	2.95825293076296	0.000247554155811622	8.36825523731588e-05	0.00331591562010661	0.999996436372924	FALSE	1	No	GPR65	14	88473038	5'UTR	GPR65
1213	cg17806989	-2.95816134722063	-0.000202865033524913	6.8578082705163e-05	0.0033168753300463	0.999996436372924	FALSE	1	No	RNF17	13	25338287	TSS200	RNF17
1214	cg18762500	2.95806801635403	0.000353106388565447	0.000119370611701035	0.00331785361175389	0.999996436372924	FALSE	1	No	NA	6	67658480	NA	LOC648232
1215	cg26608332	-2.95789085707959	-0.00043606378130696	0.000147423891677159	0.00331971129781887	0.999996436372924	FALSE	1	No	MED15;MED15	22	20861476	TSS1500;TSS1500	MED15
1216	cg18869840	-2.95765257681312	-0.000239952253589534	8.11292899885096e-05	0.00332221139722718	0.999996436372924	FALSE	1	No	TCF7L1	2	85436586	Body	TCF7L1
1217	cg04451988	2.95759956622355	3.35677054038724e-05	1.13496450930083e-05	0.00332276783250552	0.999996436372924	FALSE	1	No	FAM171A1	10	15412706	Body	FAM171A1
1218	cg14089881	2.95700098186388	0.00143274411265703	0.000484526086208445	0.00332905690179256	0.999996436372924	FALSE	1	No	ICMT	1	6296630	TSS1500	ICMT
1220	cg16148365	2.95673549177476	0.000216102667018704	7.30882649529769e-05	0.0033318497769338	0.999996436372924	FALSE	1	No	NPHP4	1	5966303	Body	NPHP4
1221	cg09873201	2.95635685823835	5.32348997240386e-05	1.80069261854134e-05	0.003335836595315	0.999996436372924	FALSE	1	No	NAT15;NAT15;NAT15	16	3507582	TSS1500;5'UTR;TSS1500	NAA60
1222	cg10116431	-2.95609893853878	-3.98326400979572e-05	1.34747317076088e-05	0.00333855485687812	0.999996436372924	FALSE	1	No	C3orf58;C3orf58;C3orf58	3	143690928	1stExon;5'UTR;TSS1500	C3orf58
1223	cg16657924	2.95561083344045	5.73315344677874e-05	1.93975248091276e-05	0.00334370462995289	0.999996436372924	FALSE	1	No	CREM;CREM;CREM;CREM;CREM;CREM	10	35415762	TSS200;TSS200;TSS1500;TSS200;TSS200;TSS1500	CREM
1224	cg26074430	2.95541070455207	0.000263671179058737	8.9216425538629e-05	0.00334581819781744	0.999996436372924	FALSE	1	No	RXRB	6	33164457	Body	RXRB
1225	cg12792075	-2.95503401535042	-0.000825629764258322	0.000279397719271402	0.0033497997404365	0.999996436372924	FALSE	1	No	FAM66A	8	12244565	Body	FAM66A
1226	cg05939105	2.95442900961405	0.000234764972430263	7.94620455141453e-05	0.00335620362280538	0.999996436372924	FALSE	1	No	SMYD3;SMYD3	1	246254283	Body;Body	SMYD3
1227	cg03576748	2.95423935923836	0.000410750445986198	0.000139037632377931	0.00335821334383911	0.999996436372924	FALSE	1	No	DECR2	16	452547	Body	DECR2
1228	cg15001215	2.95407368637524	0.00031572918631555	0.000106879252122841	0.00335996987645955	0.999996436372924	FALSE	1	No	C3orf79	3	153201161	TSS1500	C3orf79
1229	cg02062409	2.95406521020481	0.000218350848522547	7.39153786342475e-05	0.00336005976693922	0.999996436372924	FALSE	1	No	NA	12	98850881	NA	SLC9A7P1
1230	cg19426413	2.95400310534823	0.000385614952240437	0.000130539792440394	0.0033607184611246	0.999996436372924	FALSE	1	No	DPRXP4;RNF135;RNF135	17	29302235	TSS200;Body;Body	DPRXP4
1232	cg01029676	2.95348998866675	3.0338231534567e-05	1.02719940311232e-05	0.0033661651809137	0.999996436372924	FALSE	1	No	PDIA5;PDIA5;PDIA5	3	122785968	5'UTR;1stExon;Body	PDIA5
1233	cg12300084	2.95311527018364	0.00032717102146519	0.000110788435781189	0.00337014790759895	0.999996436372924	FALSE	1	No	TTYH3	7	2695197	Body	TTYH3
1234	cg07141504	-2.95304350679347	-0.000236708048434603	8.01573183361696e-05	0.00337091114237039	0.999996436372924	FALSE	1	No	LOC100131551	3	194030706	TSS200	LOC100131551
1235	cg11060907	-2.95303325284934	-0.000131088996234281	4.43913037917181e-05	0.0033710202104204	0.999996436372924	FALSE	1	No	NCRNA00173;NCRNA00173	12	116971025	TSS1500;TSS1500	LINC00173
1236	cg22725222	2.95291705610921	0.000449320986592957	0.000152161736362818	0.00337225638496243	0.999996436372924	FALSE	1	No	TARBP2;TARBP2;TARBP2	12	53899066	Body;Body;Body	TARBP2
1238	cg19374779	-2.95204322380732	-0.000199945760054674	6.77313118053874e-05	0.00338156605845077	0.999996436372924	FALSE	1	No	FAIM;FAIM;FAIM;FAIM	3	138341122	Body;Body;Body;Body	FAIM
1240	cg14600363	-2.95142391175344	-0.000143708624375125	4.86912855191131e-05	0.00338817833990732	0.999996436372924	FALSE	1	No	TOR1A	9	132583173	Body	TOR1A
1241	cg12053284	2.95113324849756	0.000104123711277624	3.52826194244648e-05	0.00339128577385537	0.999996436372924	FALSE	1	No	SYT4;SYT4	18	40857256	5'UTR;1stExon	SYT4
1242	cg10750959	2.95067738607829	0.000507823174822385	0.000172103930174937	0.00339616457531421	0.999996436372924	FALSE	1	No	MAPK13	6	36107350	3'UTR	MAPK13
1244	cg11395386	-2.95041209105165	-0.000533061472390788	0.00018067356556988	0.00339900681086795	0.999996436372924	FALSE	1	No	MECP2;MECP2	X	153360157	Body;5'UTR	MECP2
1245	cg03792055	-2.95034437247419	-0.000117874228942131	3.99527018072404e-05	0.00339973266158205	0.999996436372924	FALSE	1	No	NA	2	70420905	NA	C2orf42
1246	cg26669806	2.94976179105149	0.000443965872034482	0.000150509059199734	0.00340598299724503	0.999996436372924	FALSE	1	No	COMP	19	18899483	Body	COMP
1247	cg04623172	-2.94969149236257	-5.44771679862272e-05	1.84687680482115e-05	0.00340673792022422	0.999996436372924	FALSE	1	No	ZEB1;ZEB1;ZEB1;LOC220930;ZEB1	10	31607306	TSS1500;TSS200;TSS1500;Body;TSS1500	ZEB1
1248	cg18365383	2.94959957938585	0.000306486476198126	0.000103907824756993	0.00340772518536432	0.999996436372924	FALSE	1	No	NA	7	33725819	NA	AK225487
1249	cg12966392	2.94927286193857	0.000438088032424475	0.000148541031275254	0.0034112366748959	0.999996436372924	FALSE	1	No	BTNL2	6	32364075	Body	BTNL2
1250	cg06654275	-2.94898235687825	-0.000135095748371498	4.58109720651258e-05	0.00341436174025468	0.999996436372924	FALSE	1	No	POM121	7	72414590	Body	POM121
1251	cg19305718	-2.94892026430544	-0.0004602486208213	0.000156073606462772	0.00341503003145324	0.999996436372924	FALSE	1	No	NA	18	8659964	NA	RAB12
1254	cg04380681	2.9485828502157	0.00056521366005656	0.000191689936748839	0.0034186636501736	0.999996436372924	FALSE	1	No	NA	14	95830175	NA	LINC00341
1255	cg06835777	2.94850221810234	0.0004758414620289	0.00016138412890025	0.00341953250215256	0.999996436372924	FALSE	1	No	NA	15	67491859	NA	AAGAB
1256	cg12474748	2.94812031149108	1.60576034817973e-05	5.44672597628007e-06	0.00342365048370791	0.999996436372924	FALSE	1	No	CTDP1;CTDP1	18	77465527	Body;Body	CTDP1
1258	cg11379081	2.94745192636682	0.00075547999994664	0.000256316309415734	0.00343086838956678	0.999996436372924	FALSE	1	No	NA	1	209405050	NA	MIR205HG
1259	cg24733126	2.94727344663802	0.000443352858430879	0.000150428138568756	0.00343279814863337	0.999996436372924	FALSE	1	No	SCUBE2;SCUBE2	11	9112214	Body;Body	SCUBE2
1260	cg07112531	2.94682029871463	2.00928115671525e-05	6.81847195633774e-06	0.00343770213571909	0.999996436372924	FALSE	1	No	CCND3;CCND3	6	42016695	TSS200;TSS200	CCND3
1261	cg12349181	-2.94624225879917	-0.000263286524260351	8.93635014140558e-05	0.00344396700670405	0.999996436372924	FALSE	1	No	BAIAP2;BAIAP2;BAIAP2;BAIAP2	17	79057046	Body;Body;Body;Body	BAIAP2
1262	cg23235971	2.94617362978404	0.000292835049007911	9.93950410958559e-05	0.00344471150967238	0.999996436372924	FALSE	1	No	PTPRN2;PTPRN2;PTPRN2	7	157413057	Body;Body;Body	MIR153-2
1263	cg13531120	2.94610945957108	0.000408227815651898	0.000138565053761217	0.00344540777567693	0.999996436372924	FALSE	1	No	C13orf29	13	111522975	TSS1500	LINC00346
1266	cg00604112	-2.94492182160513	-0.000383161465009848	0.000130109214512529	0.00345831725358113	0.999996436372924	FALSE	1	No	NA	7	27287288	NA	EVX1
1268	cg17602777	-2.94478818461962	-0.00034859585933926	0.000118377226980177	0.00345977263579422	0.999996436372924	FALSE	1	No	OBSCN;OBSCN	1	228466481	Body;Body	OBSCN
1269	cg13776304	-2.94384633789545	-0.000147769950180604	5.01962172000609e-05	0.00347004576924055	0.999996436372924	FALSE	1	No	NA	6	91638293	NA	MAP3K7
1271	cg14443470	2.94320419059207	0.00060817332402977	0.000206636469862944	0.00347706593069701	0.999996436372924	FALSE	1	No	FAM125B	9	129252572	Body	FAM125B
1272	cg11690370	-2.94277974330573	-2.15281296427903e-05	7.31557626484373e-06	0.0034817132500449	0.999996436372924	FALSE	1	No	NSUN2;NSUN2;SRD5A1	5	6633132	1stExon;5'UTR;TSS1500	NSUN2
1273	cg03894975	2.94217908177511	7.63036849177981e-05	2.59344121472585e-05	0.00348829966245582	0.999996436372924	FALSE	1	No	PTPRU;PTPRU;PTPRU	1	29586570	Body;Body;Body	PTPRU
1274	cg17563088	2.94156300034864	0.000425971546096898	0.000144811294555449	0.00349506698861576	0.999996436372924	FALSE	1	No	FAM110B	8	59060066	3'UTR	FAM110B
1275	cg01359309	-2.94104658965744	-0.00013139410958612	4.46759701285195e-05	0.00350074872839058	0.999996436372924	FALSE	1	No	NCRNA00182	X	73329067	Body	JPX
1277	cg25253773	-2.93978706916926	-2.72283319139902e-05	9.26200819084645e-06	0.00351464186066641	0.999996436372924	FALSE	1	No	NA	2	74942436	NA	SEMA4F
1278	cg23781075	2.93974357370031	0.000648502565986937	0.000220598344627268	0.00351512253613865	0.999996436372924	FALSE	1	No	DEFB128	20	170581	TSS1500	DEFB128
1279	cg20713333	-2.93943484475328	-4.60946651157629e-05	1.56814719666398e-05	0.00351853607698699	0.999996436372924	FALSE	1	No	RG9MTD2;MTTP;RG9MTD2;RG9MTD2	4	100484892	5'UTR;TSS1500;5'UTR;TSS200	RG9MTD2
1280	cg01482184	2.93925850787886	7.14231583580437e-05	2.42997198669629e-05	0.00352048715014567	0.999996436372924	FALSE	1	No	TMUB1;TMUB1	7	150780872	TSS1500;TSS1500	TMUB1
1281	cg26500539	2.93886341927265	0.000480441657075323	0.00016347872920009	0.00352486218447985	0.999996436372924	FALSE	1	No	MAGEA8;MAGEA8;MAGEA8	X	149008905	TSS1500;TSS1500;TSS1500	MAGEA8
1282	cg20058937	2.93886326662045	0.000153255482748198	5.21478778849193e-05	0.00352486387584187	0.999996436372924	FALSE	1	No	SLC29A4;SLC29A4	7	5336543	Body;Body	SLC29A4
1284	cg10094191	2.93879637281477	0.000889907421932053	0.000302813570264381	0.00352560511994972	0.999996436372924	FALSE	1	No	ITLN1	1	160855148	TSS200	ITLN1
1285	cg04887172	2.93854392366403	0.00049239664464967	0.000167564840764983	0.00352840376930866	0.999996436372924	FALSE	1	No	CBFA2T3	16	89041793	Body	CBFA2T3
1286	cg22413635	2.93840086209568	0.000266743348658121	9.07784067514459e-05	0.00352999064998224	0.999996436372924	FALSE	1	No	NA	15	63614234	NA	CA12
1287	cg10986849	2.93832449760243	0.000311612379734467	0.000106051043711725	0.0035308379742256	0.999996436372924	FALSE	1	No	NA	2	206750583	NA	NRP2
1288	cg26394257	2.93813902426023	0.0003563310271031	0.000121277796646406	0.00353289672122891	0.999996436372924	FALSE	1	No	ADAM32	8	38964993	TSS200	ADAM32
1289	cg27181295	-2.93802462226927	-0.000431067933545617	0.000146720327079039	0.00353416712594998	0.999996436372924	FALSE	1	No	GNG7	19	2511475	3'UTR	GNG7
1290	cg08217354	2.93778881606366	0.000781025922202095	0.000265855026042543	0.00353678701060485	0.999996436372924	FALSE	1	No	C1QTNF7;C1QTNF7;C1QTNF7	4	15444984	3'UTR;3'UTR;3'UTR	C1QTNF7
1291	cg03487269	2.93757863530252	0.000442012580175191	0.000150468339762306	0.00353912368412401	0.999996436372924	FALSE	1	No	NA	4	74813739	NA	PF4
1292	cg23097509	2.93749197017103	2.19392552352913e-05	7.46870304942958e-06	0.00354008758990902	0.999996436372924	FALSE	1	No	HP1BP3	1	21113554	TSS1500	HP1BP3
1294	cg18563987	-2.93716909998749	-0.000204024994398918	6.9463142043741e-05	0.00354368072473762	0.999996436372924	FALSE	1	No	SAP30BP	17	73696509	Body	SAP30BP
1295	cg07145783	2.93710199469589	0.000637708072979984	0.00021712152799992	0.00354442793957927	0.999996436372924	FALSE	1	No	ITLN1	1	160855077	TSS200	ITLN1
1296	cg24450496	-2.93701937519485	-0.000165709136689419	5.64208524087197e-05	0.0035453481023196	0.999996436372924	FALSE	1	No	TCERG1L	10	133020227	Body	TCERG1L
1297	cg04187668	2.93654541869892	0.000328889626626547	0.000111998821653597	0.00355063094395011	0.999996436372924	FALSE	1	No	NA	4	178406078	NA	AK094945
1298	cg21116660	-2.93546088859299	-0.000749745284815627	0.000255409734031575	0.00356274647204953	0.999996436372924	FALSE	1	No	NA	6	28839951	NA	TRNA_Ala
1300	cg27182293	2.93525857577184	0.000147257882871034	5.01686236730648e-05	0.00356501073038826	0.999996436372924	FALSE	1	No	ZNF611;ZNF611;ZNF611	19	53238492	TSS200;TSS200;TSS200	ZNF611
1301	cg15673955	2.93491069816693	0.000404503742793801	0.000137824889543128	0.00356890720534185	0.999996436372924	FALSE	1	No	RAPGEF4;RAPGEF4	2	173787028	Body;Body	RAPGEF4
1302	cg09801924	2.93425392024518	0.000400746377004374	0.000136575220787603	0.00357627419314522	0.999996436372924	FALSE	1	No	RELA;RELA	11	65425948	Body;Body	RELA
1303	cg02958180	-2.93387961728906	-0.000248262845857407	8.46193021671439e-05	0.00358047891168556	0.999996436372924	FALSE	1	No	SLC16A3;SLC16A3;SLC16A3	17	80193771	5'UTR;5'UTR;5'UTR	SLC16A3
1305	cg26371501	-2.93364548225861	-0.000273836178236489	9.33433095077537e-05	0.00358311135501272	0.999996436372924	FALSE	1	No	NA	3	153003079	NA	AK092619
1306	cg17149030	-2.93360240750204	-0.000937418933095144	0.00031954532444407	0.00358359584868539	0.999996436372924	FALSE	1	No	LOC145814;LOC145814	15	99549047	5'UTR;TSS200	PGPEP1L
1307	cg02034222	2.93327647856804	0.000227478980879916	7.75511556929563e-05	0.00358726375316872	0.999996436372924	FALSE	1	No	DQX1;DQX1	2	74753281	1stExon;5'UTR	DQX1
1308	cg02598430	-2.93268914790306	-0.000104091648996083	3.54935841292662e-05	0.00359388205414979	0.999996436372924	FALSE	1	No	NA	6	43997388	NA	C6orf223
1309	cg07803420	-2.93222096083528	-0.000257085416606234	8.76760039710651e-05	0.00359916578176698	0.999996436372924	FALSE	1	No	DDR1;DDR1	6	30851517	TSS1500;TSS1500	DDR1
1310	cg11179120	-2.93195266577593	-0.000422592367275459	0.000144133420777317	0.00360219682510246	0.999996436372924	FALSE	1	No	MIR519E	19	54183011	TSS200	MIR519E
1311	cg06894011	-2.93187408643255	-0.00036900858476154	0.000125860993304301	0.00360308501080511	0.999996436372924	FALSE	1	No	CKB	14	103990661	TSS1500	CKB
1313	cg26102082	2.93159741957448	0.000246920610594413	8.42273256708807e-05	0.00360621378088121	0.999996436372924	FALSE	1	No	NGFR	17	47590272	Body	NGFR
1314	cg12575771	-2.9312178457389	-0.000455101472855719	0.000155260201324612	0.00361051034429042	0.999996436372924	FALSE	1	No	IL9	5	135231577	TSS200	IL9
1315	cg13564468	-2.93099680085901	-0.00017783752689826	6.06747598107716e-05	0.00361301460295307	0.999996436372924	FALSE	1	No	C6orf192	6	133120000	TSS1500	C6orf192
1316	cg03226000	2.93016818993535	0.000268660089912045	9.16876003346319e-05	0.00362241622100971	0.999996436372924	FALSE	1	No	SLC6A2	16	55690378	TSS200	SLC6A2
1317	cg06659419	-2.92996261623618	-5.46096036193189e-05	1.86383277782125e-05	0.00362475216712528	0.999996436372924	FALSE	1	No	PUS7L;PUS7L;PUS7L;IRAK4;IRAK4;PUS7L;IRAK4;IRAK4;IRAK4	12	44152572	1stExon;5'UTR;TSS200;TSS200;TSS200;TSS200;TSS200;TSS200;TSS200	PUS7L
1318	cg01378456	2.92975533199751	0.000313966047753165	0.000107164596416692	0.00362710894349373	0.999996436372924	FALSE	1	No	GUCY2G	10	114116705	TSS1500	GUCY2GP
1319	cg25881383	2.92963608708521	0.000275405211846535	9.40066286937857e-05	0.00362846536622383	0.999996436372924	FALSE	1	No	NA	1	59680599	NA	HSD52
1320	cg00705851	2.92936151243739	0.000178406921967627	6.0903006068098e-05	0.00363159044231166	0.999996436372924	FALSE	1	No	CEMP1	16	2581570	TSS200	CEMP1
1321	cg11162104	-2.92904607976215	-0.000292566309922925	9.98845023109648e-05	0.00363518357944907	0.999996436372924	FALSE	1	No	NA	1	204677873	NA	MDM4
1323	cg05388101	2.9286082293302	1.55627913160492e-05	5.3140570869763e-06	0.00364017657702577	0.999996436372924	FALSE	1	No	ZNF276;C16orf7;ZNF276;ZNF276	16	89787560	TSS1500;TSS200;1stExon;5'UTR	C16orf7
1324	cg02005664	-2.92837323003415	-0.00015907439907064	5.43217638513876e-05	0.00364285895821791	0.999996436372924	FALSE	1	No	HEG1	3	124684891	3'UTR	HEG1
1325	cg14024637	2.92773583008474	0.000410547546632342	0.000140226977589183	0.00365014360328511	0.999996436372924	FALSE	1	No	PLXNB3;PLXNB3	X	153041375	Body;Body	PLXNB3
1326	cg10270238	-2.92763010127194	-0.000375490125141118	0.000128257365907661	0.00365135323074076	0.999996436372924	FALSE	1	No	MIR543	14	101498317	TSS200	MIR543
1327	cg23480676	-2.92753715826028	-0.000133208746988278	4.55019833351797e-05	0.00365241688017675	0.999996436372924	FALSE	1	No	ZNF776	19	58267519	3'UTR	ZNF776
1328	cg00151709	2.92737784348027	0.000132425667212274	4.52369575411002e-05	0.00365424075336894	0.999996436372924	FALSE	1	No	NA	1	29101952	NA	YTHDF2
1329	cg02228207	-2.92705849374798	-7.9831985023528e-05	2.7273792168501e-05	0.00365789924988053	0.999996436372924	FALSE	1	No	FAM36A;FAM36A	1	244998759	1stExon;5'UTR	FAM36A
1331	cg22356428	-2.92669731529682	-0.00017218945827359	5.88340507143039e-05	0.00366204097103715	0.999996436372924	FALSE	1	No	RASSF5;RASSF5	1	206687071	Body;Body	RASSF5
1333	cg20647962	2.926590205158	4.90828504477941e-05	1.67713437847525e-05	0.00366327005229212	0.999996436372924	FALSE	1	No	SPINT1;SPINT1;SPINT1	15	41136443	TSS200;5'UTR;5'UTR	SPINT1
1334	cg11385204	-2.92650559876426	-0.00029479447550833	0.000100732585522068	0.00366424117101328	0.999996436372924	FALSE	1	No	DIP2C	10	387348	Body	DIP2C
1335	cg11925103	-2.92633266072892	-6.00680900263665e-05	2.05267469527556e-05	0.00366622689871697	0.999996436372924	FALSE	1	No	NDUFS7	19	1393208	Body	AK126693
1336	cg07161172	-2.92611605019717	-7.56556356051815e-05	2.58553093272167e-05	0.00366871547399894	0.999996436372924	FALSE	1	No	LRRC49;THAP10	15	71184870	TSS200;TSS200	LRRC49
1337	cg08275242	2.92578175095204	0.000156461614173146	5.34768576371883e-05	0.00367255916874456	0.999996436372924	FALSE	1	No	IGBP1	X	69353171	TSS200	IGBP1
1338	cg21055707	2.92568503265472	1.5004987579987e-05	5.12870914418689e-06	0.00367367189897137	0.999996436372924	FALSE	1	No	C12orf76	12	110486280	Body	C12orf76
1339	cg12709030	2.92552706542694	3.38637452378268e-05	1.15752630143194e-05	0.00367548995160588	0.999996436372924	FALSE	1	No	TMTC3;CEP290	12	88536575	5'UTR;TSS1500	TMTC3
1341	cg20231883	2.9254015611969	0.000296973998394525	0.000101515635437421	0.00367693497175447	0.999996436372924	FALSE	1	No	SCTR	2	120230275	Body	SCTR
1342	cg11698180	-2.92523524367584	-0.000180254444924369	6.16204954162461e-05	0.00367885070398917	0.999996436372924	FALSE	1	No	KRTAP10-7;C21orf29	21	46019376	TSS1500;Body	KRTAP10-7
1343	cg09314590	-2.92515600378194	-0.000146647482796533	5.01332177179378e-05	0.00367976375114031	0.999996436372924	FALSE	1	No	KLHDC8A	1	205320362	5'UTR	KLHDC8A
1344	cg06176750	2.9251190428166	0.000375743323441892	0.000128454028004306	0.00368018970719644	0.999996436372924	FALSE	1	No	RBMXL2;RBMXL2	11	7112356	3'UTR;1stExon	RBMXL2
1345	cg12991127	2.92490035635361	0.000134173696993142	4.58729121153422e-05	0.00368271087745668	0.999996436372924	FALSE	1	No	CEP72	5	624395	Body	CEP72
1347	cg06536578	2.92446834330788	0.000251605419460675	8.60345847259482e-05	0.00368769606224256	0.999996436372924	FALSE	1	No	JPH4;JPH4	14	24048555	TSS1500;TSS1500	JPH4
1348	cg23347987	2.92431264330095	0.000112083759815224	3.83282410216935e-05	0.00368949426211498	0.999996436372924	FALSE	1	No	BCL11B;BCL11B;BCL11B;BCL11B	14	99737609	1stExon;1stExon;5'UTR;5'UTR	BCL11B
1349	cg17531871	-2.92380886346939	-0.000119353883543501	4.08213700405422e-05	0.00369531797041515	0.999996436372924	FALSE	1	No	AQR	15	35261587	Body	AQR
1350	cg08730743	-2.92380338747955	-0.000320347808126028	0.000109565441198214	0.00369538131910077	0.999996436372924	FALSE	1	No	SKI	1	2189027	Body	SKI
1351	cg06700877	-2.92342756776549	-0.000210255879432129	7.19210155060682e-05	0.00369973133917138	0.999996436372924	FALSE	1	No	PSD	10	104169610	Body	PSD
1352	cg18366150	-2.92324621280134	-3.13742216091232e-05	1.07326647586956e-05	0.00370183215028639	0.999996436372924	FALSE	1	No	PBLD;HNRNPH3;PBLD;HNRNPH3	10	70092816	TSS200;5'UTR;TSS200;5'UTR	PBLD
1353	cg08733496	2.9229440958556	0.00031421979182302	0.000107501129518196	0.00370533428417121	0.999996436372924	FALSE	1	No	SLFNL1;SLFNL1	1	41487093	5'UTR;5'UTR	SLFNL1
1354	cg15860624	2.92287015653676	0.00061161478820532	0.000209251439663679	0.00370619184808356	0.999996436372924	FALSE	1	No	ZFR2	19	3811194	Body	ZFR2
1355	cg24338941	2.92275635872227	0.000303968102207754	0.000104000492993757	0.00370751205343767	0.999996436372924	FALSE	1	No	NA	17	47334802	NA	FLJ40194
1356	cg03072569	2.92267109566779	0.000331023020757328	0.000113260442219447	0.00370850149920312	0.999996436372924	FALSE	1	No	CNTNAP4	16	76309968	TSS1500	CNTNAP4
1358	cg00436874	-2.92227521913775	-0.000136912332280291	4.68512792305335e-05	0.00371309865758905	0.999996436372924	FALSE	1	No	ADAMTS10	19	8658985	Body	ADAMTS10
1359	cg04529860	-2.9222103359136	-0.00024989215531817	8.55147736105875e-05	0.00371385261711065	0.999996436372924	FALSE	1	No	NA	19	39900650	NA	MIR4530
1360	cg27175634	2.92204777824722	0.000118333693911366	4.04968374549811e-05	0.0037157421923654	0.999996436372924	FALSE	1	No	AK5;AK5;AK5	1	77748728	Body;5'UTR;1stExon	AK5
1361	cg10804656	2.92184452089777	0.000558351442986879	0.000191095535369322	0.00371810609711208	0.999996436372924	FALSE	1	No	NA	10	22623460	NA	COMMD3-BMI1
1362	cg21552242	2.92170358114101	0.00036420630065293	0.000124655458891794	0.00371974604776504	0.999996436372924	FALSE	1	No	SHOX2;SHOX2;SHOX2	3	157814326	3'UTR;3'UTR;3'UTR	SHOX2
1364	cg01603733	-2.92109820404922	-0.000390109977880412	0.000133549080047923	0.00372679762533064	0.999996436372924	FALSE	1	No	MOV10L1;MOV10L1;MOV10L1	22	50529698	Body;Body;Body	MOV10L1
1366	cg04878745	2.92034774015311	8.81761583978604e-05	3.01937187772157e-05	0.00373555615330241	0.999996436372924	FALSE	1	No	ZC3H3	8	144614425	Body	ZC3H3
1367	cg00308440	-2.92006184664279	-0.000142214358694317	4.87025159613731e-05	0.00373889770548762	0.999996436372924	FALSE	1	No	DGKB;DGKB	7	14874108	Body;Body	DGKB
1368	cg26233172	-2.91984331544186	-0.000552416843130266	0.000189194002366072	0.00374145376039078	0.999996436372924	FALSE	1	No	NA	1	4000600	NA	LOC728716
1369	cg05302896	2.91962060431481	0.000487728032911478	0.00016705185330953	0.00374406034737514	0.999996436372924	FALSE	1	No	C7orf66	7	108524793	TSS200	C7orf66
1370	cg14997321	-2.91935614772246	-0.000752081071133406	0.000257618814929498	0.00374715767210168	0.999996436372924	FALSE	1	No	NA	6	134436460	NA	HMGA1P7
1371	cg15865175	-2.91935491403108	-9.11181484499571e-05	3.12117406527116e-05	0.00374717212661839	0.999996436372924	FALSE	1	No	BRCA2	13	32890215	5'UTR	BRCA2
1373	cg20309565	-2.91922178944047	-3.91125617224212e-05	1.33982837014648e-05	0.00374873217699776	0.999996436372924	FALSE	1	No	DHH	12	49485976	Body	DHH
1374	cg03847642	-2.91921907974704	-0.000248324689410287	8.50654516247561e-05	0.00374876393730518	0.999996436372924	FALSE	1	No	NA	1	53861919	NA	FLJ40434
1375	cg11345703	-2.91906870091007	-0.000399025553899923	0.000136696184565824	0.00375052691234275	0.999996436372924	FALSE	1	No	SYT7	11	61338462	Body	SYT7
1376	cg27481141	2.91900245220497	3.76978573089099e-05	1.29146370810458e-05	0.00375130382306316	0.999996436372924	FALSE	1	No	TPCN2;TPCN2	11	68816453	5'UTR;1stExon	TPCN2
1377	cg06385202	2.9187215053602	0.000556962795831251	0.000190824234106747	0.00375460017137805	0.999996436372924	FALSE	1	No	ADARB2	10	1367612	Body	ADARB2
1378	cg13344867	-2.9184918144249	-0.000190335323983222	6.5217014843925e-05	0.00375729709894929	0.999996436372924	FALSE	1	No	NFE2L2;NFE2L2;NFE2L2	2	178095625	Body;Body;Body	NFE2L2
1379	cg13995399	2.91830542993344	0.000234669382498769	8.0412893075459e-05	0.00375948684152167	0.999996436372924	FALSE	1	No	CREB5;CREB5;CREB5;CREB5	7	28838158	Body;Body;Body;Body	CREB5
1380	cg17465173	-2.91816141441523	-0.000324992896961515	0.000111369061134214	0.003761179609101	0.999996436372924	FALSE	1	No	NA	2	242878496	NA	AK097934
1381	cg15270813	2.91778814820598	0.000321369107554599	0.000110141343795709	0.00376557024352843	0.999996436372924	FALSE	1	No	MMP24	20	33814170	TSS1500	MMP24
1382	cg11504897	2.91776671230571	6.67555371648992e-05	2.28789837389525e-05	0.00376582253053278	0.999996436372924	FALSE	1	No	NRN1;NRN1	6	6007412	5'UTR;1stExon	NRN1
1383	cg15349139	-2.9174753731738	-0.000477015564714365	0.000163502859047423	0.00376925293854312	0.999996436372924	FALSE	1	No	NA	11	1293211	NA	TOLLIP
1384	cg11247497	-2.91672957585914	-0.000245163333028225	8.40541869418971e-05	0.00377804742254055	0.999996436372924	FALSE	1	No	NA	4	183756392	NA	ODZ3
1385	cg18735114	2.91667685987691	0.000299388620138037	0.000102647168171613	0.00377866976065845	0.999996436372924	FALSE	1	No	CSNK1A1P	15	37110774	TSS200	CSNK1A1P1
1386	cg14814333	2.91625077615047	0.000123711537726896	4.24214332795474e-05	0.00378370332497641	0.999996436372924	FALSE	1	No	VGF	7	100807410	Body	VGF
1387	cg08856033	-2.91614466138375	-0.000717465390862869	0.000246032167184197	0.00378495786948897	0.999996436372924	FALSE	1	No	NA	2	121280078	NA	LOC84931
1388	cg17156534	-2.91487444697239	-0.000372915259402759	0.000127935273435224	0.00380000451693676	0.999996436372924	FALSE	1	No	TOP1	20	39658922	Body	TOP1
1389	cg10969245	2.91476625118541	0.000182978358707349	6.27763405154474e-05	0.0038012886978106	0.999996436372924	FALSE	1	No	DAGLA	11	61511810	Body	DAGLA
1390	cg05739757	2.91424378094839	0.000132941948125954	4.56179915335328e-05	0.00380749549858515	0.999996436372924	FALSE	1	No	RPL31;RPL31;RPL31	2	101618506	TSS200;TSS200;TSS200	RPL31
1391	cg12627299	-2.91414287127662	-0.000234425557358815	8.04440851783353e-05	0.00380869534270917	0.999996436372924	FALSE	1	No	RBM4B	11	66444235	Body	RBM4B
1392	cg04839897	-2.91411349023123	-0.000102369998297042	3.51290362026768e-05	0.00380904475639571	0.999996436372924	FALSE	1	No	SESN2	1	28589957	Body	SESN2
1394	cg06541188	-2.91366694573598	-7.70700906101806e-05	2.64512355205763e-05	0.00381435888376188	0.999996436372924	FALSE	1	No	IKBKE	1	206643735	TSS200	IKBKE
1396	cg06780601	-2.91324699295711	-0.0002304328901591	7.90983019003129e-05	0.0038193627287341	0.999996436372924	FALSE	1	No	NUDT10	X	51079689	3'UTR	NUDT10
1397	cg20683681	-2.9130933391956	-0.000504294715933095	0.000173113133433736	0.00382119504930515	0.999996436372924	FALSE	1	No	GALNT9	12	132807238	Body	GALNT9
1398	cg14275095	-2.9129472678761	-0.000227383300536712	7.80595320225288e-05	0.00382293769317014	0.999996436372924	FALSE	1	No	KRT75	12	52828633	TSS1500	KRT75
1399	cg11607332	-2.91286457092641	-0.000232773816246986	7.99123373500862e-05	0.00382392459670015	0.999996436372924	FALSE	1	No	PPY	17	42019987	TSS200	PPY
1400	cg11987759	2.91253233127032	0.000707062636625157	0.000242765592345121	0.00382789188146853	0.999996436372924	FALSE	1	No	GUSB	7	65425863	3'UTR	GUSB
1401	cg15242490	-2.91244071471646	-4.30690076643281e-05	1.47879431319244e-05	0.00382898653838614	0.999996436372924	FALSE	1	No	CEP70	3	138313011	5'UTR	CEP70
1403	cg20236750	-2.91195174691557	-0.000485105608437057	0.000166591224923592	0.00383483367798655	0.999996436372924	FALSE	1	No	LGI1	10	95516908	TSS1500	LGI1
1404	cg08564375	-2.91112754122244	-0.000410263146359938	0.000140929293048995	0.00384470808341479	0.999996436372924	FALSE	1	No	NA	15	25436682	NA	SNORD115-9
1405	cg00483459	-2.9110040350744	-0.000309952865280765	0.00010647627469635	0.00384618974767896	0.999996436372924	FALSE	1	No	ALS2CL	3	46735782	TSS1500	ALS2CL
1406	cg14641400	-2.91097625605295	-0.000539648496696427	0.000185384025573656	0.00384652307560641	0.999996436372924	FALSE	1	No	NA	17	46813828	NA	HOXB13
1408	cg18855780	2.91026386173506	0.000418528625023404	0.000143811229808517	0.00385508029855044	0.999996436372924	FALSE	1	No	BTBD3	20	11871743	5'UTR	BTBD3
1409	cg11152829	2.90943594813527	0.000393422952493068	0.000135223101489903	0.00386504695484187	0.999996436372924	FALSE	1	No	NA	10	36477091	NA	FW312330
1410	cg03783663	2.90936319880193	0.000673452050201715	0.000231477476060411	0.00386592385464013	0.999996436372924	FALSE	1	No	KLHL1;ATXN8OS	13	70682628	TSS200;Body	KLHL1
1411	cg14601312	2.90928367094723	0.000156982161733937	5.39590426679931e-05	0.00386688266852187	0.999996436372924	FALSE	1	No	MAP7D3	X	135333917	TSS1500	MAP7D3
1412	cg08450085	2.90893532249533	0.000368326383689381	0.000126618966341756	0.00387108502917689	0.999996436372924	FALSE	1	No	NA	8	10621801	NA	BC043573
1414	cg09828761	-2.90810714812307	-0.000174921207049909	6.01495055513362e-05	0.00388109258800272	0.999996436372924	FALSE	1	No	TRIO	5	14450568	Body	TRIO
1415	cg09955413	2.90775403272341	0.000637675318047444	0.000219301670936106	0.00388536676604123	0.999996436372924	FALSE	1	No	JAKMIP3	10	133995286	3'UTR	AL137551
1416	cg02362020	-2.90759219504398	-0.000707994432366731	0.0002434985324192	0.00388732711602024	0.999996436372924	FALSE	1	No	BAT1;BAT1	6	31502415	Body;Body	DDX39B
1417	cg13119928	-2.90704793520322	-0.000245827861999679	8.45627136115642e-05	0.00389392639264655	0.999996436372924	FALSE	1	No	KRT79	12	53228661	TSS1500	KRT79
1418	cg23999422	2.90697457071365	0.000610946934509669	0.000210165902607014	0.00389481673548078	0.999996436372924	FALSE	1	No	NA	19	4173466	NA	CREB3L3
1419	cg05700724	2.90697225322074	0.000840696614128941	0.000289200082043267	0.00389484486332886	0.999996436372924	FALSE	1	No	NA	5	2129941	NA	IRX4
1420	cg04789776	-2.90688700457262	-1.82137066230515e-05	6.26570850342679e-06	0.00389587967105349	0.999996436372924	FALSE	1	No	KIAA1967;KIAA1967	8	22462112	TSS200;TSS1500	KIAA1967
1421	cg19060970	-2.90673677551261	-0.000285439130228672	9.81991670636688e-05	0.00389770386705128	0.999996436372924	FALSE	1	No	ZNF549	19	58038588	TSS200	ZNF549
1422	cg10153082	2.90653546082287	0.000298445121052044	0.00010268070872514	0.00390014960573098	0.999996436372924	FALSE	1	No	PITRM1	10	3190401	Body	LOC100507034
1423	cg02341380	-2.90619318860839	-0.000406304470096558	0.000139806421572103	0.00390431102825903	0.999996436372924	FALSE	1	No	ANKRD58	X	118891682	TSS1500	SOWAHD
1424	cg02504902	2.90603227912111	0.000585953859282492	0.000201633637551922	0.00390626880160597	0.999996436372924	FALSE	1	No	NA	8	53326922	NA	ST18
1425	cg05206840	-2.90596864810448	-0.000198910945926934	6.84491025244475e-05	0.00390704324238949	0.999996436372924	FALSE	1	No	NA	5	38695848	NA	BC045578
1427	cg23860339	-2.90555287636144	-0.000203053845985461	6.98847533071714e-05	0.00391210696883726	0.999996436372924	FALSE	1	No	SRRM5;ZNF428;SRRM5	19	44118540	1stExon;5'UTR;3'UTR	SRRM5
1428	cg05480110	-2.90553389655868	-0.000436227109089054	0.000150136644286175	0.00391233826863338	0.999996436372924	FALSE	1	No	MUC4;MUC4;MUC4	3	195534854	Body;Body;Body	MUC4
1429	cg15821816	-2.90545370706566	-0.00027696580803962	9.53261817134025e-05	0.00391331564587982	0.999996436372924	FALSE	1	No	CYP26B1	2	72367806	Body	CYP26B1
1430	cg01505275	-2.90527743838142	-0.000213175954231351	7.33754206793123e-05	0.00391546485258484	0.999996436372924	FALSE	1	No	TRIM68	11	4628823	5'UTR	TRIM68
1431	cg15799791	2.90468676156323	0.000192485922621181	6.62673597608818e-05	0.00392267470286462	0.999996436372924	FALSE	1	No	GZMM	19	549817	3'UTR	GZMM
1432	cg06995548	2.90458037779071	0.000199800958137859	6.87882351838485e-05	0.00392397451845606	0.999996436372924	FALSE	1	No	NA	1	47009527	NA	KNCN
1433	cg03875156	2.90456494526336	0.000172564205487686	5.94113778619741e-05	0.00392416310841383	0.999996436372924	FALSE	1	No	SPRN	10	135237037	Body	SPRN
1434	cg08287551	2.90400426667382	0.000365227304830758	0.000125766793465865	0.0039310203733867	0.999996436372924	FALSE	1	No	LOC645323	5	87955366	Body	LINC00461
1435	cg26959392	-2.90362498711312	-0.000327104479168533	0.000112653831200754	0.00393566527134204	0.999996436372924	FALSE	1	No	SPATA19	11	133715511	TSS200	SPATA19
1436	cg05614161	-2.903613763365	-0.00046341340614165	0.000159598846096045	0.00393580280072102	0.999996436372924	FALSE	1	No	NA	5	177627467	NA	HNRNPAB
1437	cg26277787	-2.90361290480172	-0.000362020005278902	0.00012467915564097	0.00393581332124401	0.999996436372924	FALSE	1	No	TPO;TPO;TPO;TPO	2	1425560	Body;Body;Body;Body	TPO
1438	cg06153448	-2.90353127708769	-0.00141906741122712	0.000488738462170272	0.00393681367482242	0.999996436372924	FALSE	1	No	NA	2	9324127	NA	ASAP2
1439	cg15170964	2.90347812848221	0.000205565148814405	7.07996202202715e-05	0.00393746513952539	0.999996436372924	FALSE	1	No	TSPAN7	X	38420418	TSS1500	TSPAN7
1441	cg09143059	2.90288174052172	0.000796738909797996	0.000274464818416889	0.00394478206269339	0.999996436372924	FALSE	1	No	FLNA;FLNA	X	153585715	Body;Body	FLNA
1442	cg04972384	2.90276650805441	0.000528923123253095	0.000182213458018574	0.00394619724779206	0.999996436372924	FALSE	1	No	SELS;SELS	15	101818260	TSS1500;TSS1500	SELS
1443	cg22646210	-2.90259946569767	-0.000483283710563228	0.000166500309903098	0.00394824953926303	0.999996436372924	FALSE	1	No	PDE2A;PDE2A	11	72380726	TSS1500;Body	PDE2A
1444	cg18457944	2.9024937110465	0.000369521102387072	0.000127311594502591	0.00394954934993611	0.999996436372924	FALSE	1	No	PLD1;PLD1	3	171428279	Body;Body	PLD1
1445	cg05301494	2.90230480895791	0.000230808691939385	7.95259998973915e-05	0.00395187208162946	0.999996436372924	FALSE	1	No	RAB4B	19	41302185	3'UTR	MIA-RAB4B
1446	cg15212833	-2.90218428933784	-0.000194919445406634	6.71630144655998e-05	0.00395335463655525	0.999996436372924	FALSE	1	No	TNXB	6	32048463	Body	TNXB
1447	cg06827611	2.90199887142882	0.000445750893632376	0.00015360133252323	0.00395563651926297	0.999996436372924	FALSE	1	No	ITPRIPL1;ITPRIPL1;ITPRIPL1;ITPRIPL1	2	96993311	Body;Body;1stExon;Body	ITPRIPL1
1449	cg07173635	-2.90135815449568	-0.000321044344562865	0.000110653124318831	0.00396353088272594	0.999996436372924	FALSE	1	No	NA	9	971480	NA	DMRT1
1450	cg13682333	-2.9010900537938	-0.000164798255546203	5.68056325348101e-05	0.00396683845192207	0.999996436372924	FALSE	1	No	SHB	9	37938667	Body	SHB
1451	cg02302730	2.90085806644417	0.000177136147256948	6.10633623568075e-05	0.00396970252083517	0.999996436372924	FALSE	1	No	NA	8	142526477	NA	FLJ43860
1452	cg21878995	2.90078730461155	0.000332946764566424	0.000114778068711594	0.00397057650744721	0.999996436372924	FALSE	1	No	ZDHHC11	5	849140	Body	ZDHHC11
1453	cg23979102	2.90064535982426	0.000146585554067441	5.0535496720055e-05	0.00397233021116558	0.999996436372924	FALSE	1	No	PTPN18;PTPN18	2	131116475	Body;Body	PTPN18
1454	cg04274236	-2.90057254616624	-0.000318381907886707	0.00010976519387785	0.00397323008566771	0.999996436372924	FALSE	1	No	MIR512-1;MIR512-2	19	54171275	TSS1500;TSS1500	MIR512-2
1455	cg21844184	2.9004326344854	0.000335838555995747	0.000115789124699092	0.00397495971937095	0.999996436372924	FALSE	1	No	NA	4	69859705	NA	UGT2B10
1456	cg03701005	-2.90036119336754	-1.6999443435951e-05	5.86114704431463e-06	0.0039758431625488	0.999996436372924	FALSE	1	No	PSMC3IP;PSMC3IP	17	40729832	TSS200;TSS200	PSMC3IP
1457	cg23536530	-2.90000064904204	-0.00026821520272047	9.24879802385801e-05	0.00398030439854013	0.999996436372924	FALSE	1	No	LOC285205	3	107647202	Body	LOC285205
1458	cg16660359	2.8995405720605	0.000374935152281016	0.000129308469036036	0.00398600384348406	0.999996436372924	FALSE	1	No	CREBBP;CREBBP	16	3812653	Body;Body	CREBBP
1459	cg05943755	-2.89934380840408	-0.000206874254559635	7.13520948981581e-05	0.0039884436281297	0.999996436372924	FALSE	1	No	SMC1A	X	53403953	3'UTR	SMC1A
1460	cg07591283	-2.89918543747754	-4.09175363130895e-05	1.41134595200955e-05	0.00399040834868372	0.999996436372924	FALSE	1	No	IPO13	1	44412003	TSS1500	IPO13
1461	cg13735469	2.89906357367311	0.00114511520351092	0.00039499485761882	0.00399192076950017	0.999996436372924	FALSE	1	No	FAM83H	8	144810657	Body	FAM83H
1462	cg03084103	2.89901719383308	0.000316172001121858	0.000109061788869149	0.00399249651528754	0.999996436372924	FALSE	1	No	MIR574;FAM114A1	4	38869707	Body;5'UTR	MIR574
1463	cg12225045	-2.89809648691133	-0.000349409976320704	0.000120565335867437	0.00400394158780918	0.999996436372924	FALSE	1	No	NA	1	22584863	NA	WNT4
1464	cg27178569	2.8980706029732	0.000367381537836482	0.000126767628593857	0.00400426377641823	0.999996436372924	FALSE	1	No	NA	15	49937400	NA	DTWD1
1465	cg01938514	-2.89794464745687	-0.000246342210751809	8.50058371432285e-05	0.00400583193687893	0.999996436372924	FALSE	1	No	NA	16	18166238	NA	NPIP
1466	cg27160395	-2.89776706381428	-0.000898371374982508	0.000310021942826557	0.00400804382485639	0.999996436372924	FALSE	1	No	HOXD4;MIR10B	2	177014949	TSS1500;TSS200	MIR10B
1467	cg10008947	-2.89726142924442	-0.000458883861126234	0.00015838538300146	0.00401434784383148	0.999996436372924	FALSE	1	No	CASKIN2;CASKIN2	17	73500739	Body;Body	CASKIN2
1468	cg03426023	-2.89719354828156	-0.000166002681919804	5.72977535512828e-05	0.00401519484050901	0.999996436372924	FALSE	1	No	NA	16	54972078	NA	IRX5
1469	cg03021260	2.89713228744178	0.000317220964713674	0.000109494815300197	0.00401595937333911	0.999996436372924	FALSE	1	No	PMP22	17	15169177	TSS1500	PMP22
1470	cg17590805	-2.89699840976108	-0.000235847905833363	8.14111271303095e-05	0.00401763062353285	0.999996436372924	FALSE	1	No	FLI1;FLI1	11	128680490	Body;Body	FLI1
1471	cg14076451	2.89697573114954	0.000261275859735356	9.01891779506485e-05	0.00401791379278767	0.999996436372924	FALSE	1	No	LOC154449	6	170571943	TSS1500	LOC154449
1472	cg06252276	-2.89697130929074	-9.01481068515389e-05	3.11180530378154e-05	0.00401796900703856	0.999996436372924	FALSE	1	No	NA	11	34852392	NA	APIP
1473	cg14546500	2.89694055579651	0.000489559464660755	0.000168991891698016	0.00401835303463036	0.999996436372924	FALSE	1	No	OCA2	15	28248727	Body	OCA2
1474	cg07751793	2.89612204342919	0.000217150074064362	7.49796005859073e-05	0.00402858633916071	0.999996436372924	FALSE	1	No	C1QTNF2	5	159797843	TSS200	C1QTNF2
1475	cg00676030	2.89597426824286	0.000393498733144344	0.000135877841685072	0.00403043640256542	0.999996436372924	FALSE	1	No	FGFR1;FGFR1;FGFR1;FGFR1;FGFR1;FGFR1;FGFR1	8	38307962	Body;Body;Body;Body;Body;Body;Body	FGFR1
1476	cg27634115	2.89561442073528	0.000166941496353726	5.76532203867581e-05	0.00403494473463158	0.999996436372924	FALSE	1	No	EML4;EML4	2	42423477	Body;Body	EML4
1477	cg00848033	2.895594087004	0.00035051180590319	0.000121050048926525	0.00403519962200977	0.999996436372924	FALSE	1	No	TTC14;TTC14	3	180319268	TSS1500;TSS1500	TTC14
1478	cg00238897	2.89556879424543	0.00011893075859342	4.1073366597188e-05	0.00403551669227423	0.999996436372924	FALSE	1	No	HPCAL1;HPCAL1	2	10444450	5'UTR;5'UTR	HPCAL1
1479	cg22907761	2.89507232306725	0.000415582029544242	0.000143548064838651	0.00404174506116076	0.999996436372924	FALSE	1	No	SLC22A23;SLC22A23	6	3409679	Body;Body	SLC22A23
1480	cg05687194	2.89488085549239	1.27234990872754e-05	4.39517193363431e-06	0.00404414941623375	0.999996436372924	FALSE	1	No	HSDL1;LRRC50;HSDL1	16	84178061	5'UTR;TSS1500;5'UTR	HSDL1
1481	cg15558098	-2.89459091074079	-0.000421068680619409	0.000145467423067271	0.00404779288192895	0.999996436372924	FALSE	1	No	NA	19	36739015	NA	ZNF146
1482	cg25730309	-2.89442303578283	-0.000478531956582655	0.000165328962168528	0.00404990377809535	0.999996436372924	FALSE	1	No	ACADS	12	121177142	Body	ACADS
1483	cg07374632	2.89373863052375	0.000259372036549911	8.96321574498821e-05	0.00405852003000173	0.999996436372924	FALSE	1	No	PCSK1N	X	48693665	Body	PCSK1N
1484	cg24077277	-2.89364579724925	-0.000320773020487788	0.0001108542796747	0.00405969003170592	0.999996436372924	FALSE	1	No	TMCC2	1	205201540	Body	TMCC2
1485	cg01354447	-2.89364017701018	-0.000449586682767457	0.00015537062497936	0.0040597608749005	0.999996436372924	FALSE	1	No	FTHL17	X	31089887	1stExon	FTHL17
1486	cg18391209	2.89264260029069	0.00266906643867007	0.000922708681121493	0.00407235321456469	0.999996436372924	FALSE	1	No	CAPN8	1	223747670	Body	CAPN8
1487	cg25174874	-2.8922758207962	-0.000254181045372147	8.78827128258377e-05	0.00407699199212244	0.999996436372924	FALSE	1	No	TBCK;TBCK;TBCK;TBCK	4	107223505	Body;Body;Body;Body	AIMP1
1488	cg12117684	-2.89226609973562	-0.000225573071630291	7.79918112136744e-05	0.00407711500299052	0.999996436372924	FALSE	1	No	BMPR1B	4	96077623	3'UTR	BMPR1B
1489	cg24495017	-2.89226554376392	-0.000304366866623751	0.000105234758710176	0.00407712203839111	0.999996436372924	FALSE	1	No	PITX1	5	134370530	TSS1500	PITX1
1490	cg11616701	2.89223718570952	0.000177690376466973	6.14370001689134e-05	0.0040774809027651	0.999996436372924	FALSE	1	No	CSNK1G3;CSNK1G3;CSNK1G3;CSNK1G3	5	122950706	3'UTR;3'UTR;3'UTR;3'UTR	CSNK1G3
1491	cg00799171	-2.8914805120716	-3.8686723001542e-05	1.3379555158691e-05	0.00408706706835443	0.999996436372924	FALSE	1	No	ZNF608	5	123987737	Body	ZNF608
1492	cg24366913	-2.8914040876622	-3.1105854344228e-05	1.07580446735061e-05	0.00408803641729766	0.999996436372924	FALSE	1	No	XPO1	2	61765510	TSS200	XPO1
1493	cg13679772	2.8908002704995	0.000554948942246542	0.000191970696803156	0.00409570246278218	0.999996436372924	FALSE	1	No	FOXN3	14	89933549	5'UTR	LOC400236
1494	cg24635860	-2.89021490088925	-0.000165262082893373	5.7179859823754e-05	0.00410314680725714	0.999996436372924	FALSE	1	No	ZC3H12A	1	37939423	TSS1500	LOC728431
1495	cg26720338	2.89008144821458	8.77938737681474e-05	3.03776469076275e-05	0.00410484569598197	0.999996436372924	FALSE	1	No	JPH3	16	87635575	TSS1500	JPH3
1496	cg25711779	-2.88999549538873	-0.000235310157201247	8.14223266357016e-05	0.00410594023822825	0.999996436372924	FALSE	1	No	EFEMP1;EFEMP1;EFEMP1	2	56149825	5'UTR;5'UTR;5'UTR	EFEMP1
1498	cg07906116	-2.88931341650874	-0.00028081559674016	9.71911164554377e-05	0.00411463541823562	0.999996436372924	FALSE	1	No	NA	3	14287306	NA	AX747368
1499	cg12569544	-2.88919981470102	-0.00023031026972052	7.97142061786936e-05	0.00411608525002994	0.999996436372924	FALSE	1	No	UBE3C	7	157041139	Body	UBE3C
1500	cg18325992	2.88919711966137	0.000183306896784378	6.34456180012608e-05	0.00411611965086	0.999996436372924	FALSE	1	No	NA	11	43598449	NA	MIR129-2
1501	cg01890984	2.88913488942066	7.25698825522464e-05	2.51182050440014e-05	0.00411691406158414	0.999996436372924	FALSE	1	No	NA	15	68116192	NA	SKOR1
1502	cg01016459	2.88907062680304	5.97571656865436e-05	2.0683871530226e-05	0.00411773456364009	0.999996436372924	FALSE	1	No	RBL2	16	53468960	Body	RBL2
1503	cg27133711	2.88874189646848	0.00100552287088533	0.000348083320325223	0.00412193410898818	0.999996436372924	FALSE	1	No	NRG1	8	32290932	Body	NRG1
1504	cg20935156	-2.88862583244098	-0.000343575399510197	0.000118940776493667	0.00412341776463358	0.999996436372924	FALSE	1	No	MXD4	4	2252845	Body	MIR4800
1506	cg09527118	2.88776873085865	0.000563154328680041	0.000195013652811661	0.0041343892412568	0.999996436372924	FALSE	1	No	NA	11	58667960	NA	AK294973
1507	cg03935729	-2.88761098301066	-0.000184848056531214	6.4014182526238e-05	0.00413641141670502	0.999996436372924	FALSE	1	No	NA	11	104405198	NA	CASP12
1509	cg20468253	2.88737633165255	0.000155320744368422	5.37930378751586e-05	0.00413942108898214	0.999996436372924	FALSE	1	No	PRKAR2B	7	106685977	Body	PRKAR2B
1510	cg13506224	-2.88721182556778	-0.000123000651868725	4.26018800489418e-05	0.00414153225783905	0.999996436372924	FALSE	1	No	C4orf10;NOP14	4	2945648	Body;Body	C4orf10
1511	cg00995582	-2.88691231459376	-0.000159308876902841	5.51831367019745e-05	0.00414537851567038	0.999996436372924	FALSE	1	No	HEATR7A;HEATR7A;HEATR7A	8	145257139	Body;Body;Body	HEATR7A
1513	cg20562678	-2.8867637948665	-0.000206730566942908	7.16132602572249e-05	0.00414728698244253	0.999996436372924	FALSE	1	No	NA	13	28369080	NA	GSX1
1514	cg14942495	-2.88650325299144	-7.81419963488232e-05	2.70715081536251e-05	0.00415063685969612	0.999996436372924	FALSE	1	No	ANKRD22	10	90595470	Body	LIPM
1515	cg21652192	-2.88642787532392	-0.000299666164286784	0.000103819037658495	0.00415160647635041	0.999996436372924	FALSE	1	No	GABBR1;GABBR1;GABBR1	6	29571483	Body;Body;Body	GABBR1
1516	cg20786280	-2.88641498962963	-0.000318442278409973	0.000110324495803299	0.00415177225146053	0.999996436372924	FALSE	1	No	PURG;WRN	8	30892276	TSS1500;5'UTR	PURG
1517	cg21299458	2.88602461107193	0.00055138458569214	0.000191053320743285	0.00415679735228771	0.999996436372924	FALSE	1	No	SCARF2;SCARF2	22	20779896	Body;Body	SCARF2
1518	cg11034619	-2.8859756565456	-0.000282501161172237	9.7887575916139e-05	0.00415742790451435	0.999996436372924	FALSE	1	No	FRMPD2;FRMPD2;FRMPD2	10	49482767	5'UTR;TSS200;1stExon	FRMPD2
1519	cg16950696	2.88592085448788	0.000304035173980473	0.000105351182277805	0.00415813387850109	0.999996436372924	FALSE	1	No	MORF4L2;MORF4L2;MORF4L2;MORF4L2;MORF4L2;MORF4L2;MORF4L2;MORF4L2;MORF4L2;MORF4L2;MORF4L2;MORF4L2;MORF4L2;MORF4L2;MORF4L2;MORF4L2	X	102942205	5'UTR;5'UTR;5'UTR;TSS1500;5'UTR;5'UTR;TSS1500;TSS1500;TSS1500;TSS1500;5'UTR;TSS1500;5'UTR;5'UTR;TSS1500;TSS1500	LOC340544
1520	cg18701449	2.88590266812174	0.000213832100987653	7.40953959915856e-05	0.00415836818401989	0.999996436372924	FALSE	1	No	TPH2	12	72335228	Body	TPH2
1521	cg26840970	-2.8858918810644	-0.000494528169430139	0.000171360601786559	0.0041585071656305	0.999996436372924	FALSE	1	No	ZNF19	16	71523432	TSS200	ZNF19
1522	cg00094751	-2.88585703617005	-0.000194770836333432	6.74915056055311e-05	0.00415895613993397	0.999996436372924	FALSE	1	No	MCM7;MCM7;MIR106B;MIR93	7	99692902	Body;Body;TSS1500;TSS1500	MIR106B
1524	cg06671710	-2.88570351855984	-0.000527848241081962	0.000182918389809287	0.00416093473095098	0.999996436372924	FALSE	1	No	NA	6	25878999	NA	SLC17A3
1525	cg05513157	2.88560647328924	0.000876358696954257	0.000303700003817678	0.00416218592835341	0.999996436372924	FALSE	1	No	CTNNA2;CTNNA2	2	80101372	Body;Body	CTNNA2
1526	cg15013019	-2.88517127991871	-0.000193840097913267	6.71849533725876e-05	0.00416780106158375	0.999996436372924	FALSE	1	No	LYL1;LYL1	19	13213451	5'UTR;1stExon	LYL1
1527	cg02367949	2.88507273675858	1.79220931752851e-05	6.2120073948017e-06	0.00416907348443213	0.999996436372924	FALSE	1	No	SESN3	11	94964516	TSS1500	SESN3
1528	cg03027750	-2.88476588647566	-7.28906095068906e-05	2.52674263269044e-05	0.00417303790769524	0.999996436372924	FALSE	1	No	MYCBP2	13	77899183	Body	MYCBP2
1529	cg06641285	-2.88470230619823	-4.70299455904806e-05	1.63032232093515e-05	0.0041738597773619	0.999996436372924	FALSE	1	No	TIMP2	17	76921829	TSS1500	TIMP2
1530	cg08842373	2.88454884934869	0.000337381222739848	0.00011696152166604	0.00417584404313422	0.999996436372924	FALSE	1	No	NA	X	23347058	NA	PTCHD1
1533	cg01670876	-2.88413885342113	-0.000372849995562332	0.000129276021201289	0.004181149691411	0.999996436372924	FALSE	1	No	TMEM90A	14	74891361	5'UTR	SYNDIG1L
1534	cg15857051	2.88364576786399	0.000327139976344522	0.000113446658389961	0.00418753871693223	0.999996436372924	FALSE	1	No	NA	14	69099116	NA	RAD51B
1535	cg13497155	-2.88340160004444	-2.61890411174737e-05	9.08268938918186e-06	0.00419070574912806	0.999996436372924	FALSE	1	No	RASSF1;RASSF1;RASSF1;RASSF1	3	50374949	TSS200;Body;Body;5'UTR	RASSF1
1536	cg13866190	-2.88338026086918	-0.00025057899565309	8.69045956420449e-05	0.0041909826372633	0.999996436372924	FALSE	1	No	FLJ14107;BIN3	8	22499776	TSS200;Body	FLJ14107
1539	cg12982322	2.88290418296332	0.00036040158847	0.000125013377343518	0.00419716435981027	0.999996436372924	FALSE	1	No	WT1;WT1;WT1;WT1	11	32449821	Body;Body;Body;Body	WT1
1540	cg16699198	-2.88290138848372	-0.000482621492864198	0.000167408255721864	0.00419720066976844	0.999996436372924	FALSE	1	No	GRAMD1B	11	123461363	Body	GRAMD1B
1541	cg02381552	2.88257672524221	0.000517949724575654	0.000179682892753577	0.00420142111746909	0.999996436372924	FALSE	1	No	NA	4	184977586	NA	ENPP6
1545	cg23340214	-2.88193847075938	-0.000635998442887546	0.000220684254483741	0.00420972935847198	0.999996436372924	FALSE	1	No	NA	12	106974225	NA	RFX4
1546	cg21488279	2.88180749431511	0.00035175311142101	0.00012205989196534	0.00421143614588958	0.999996436372924	FALSE	1	No	PRDM6	5	122434178	Body	PRDM6
1548	cg16288421	-2.88143737668064	-0.000205638463985689	7.13666261324689e-05	0.00421626265205624	0.999996436372924	FALSE	1	No	SCFD2	4	54213525	Body	SCFD2
1549	cg16712828	-2.88131235494298	-0.00019510195742935	6.77128798946933e-05	0.00421789413210676	0.999996436372924	FALSE	1	No	ITPA;ITPA	20	3193986	Body;Body	ITPA
1550	cg16708938	-2.88113269127885	-0.000488422556393894	0.000169524492180573	0.00422023967312682	0.999996436372924	FALSE	1	No	NA	21	44832350	NA	SIK1
1551	cg25485055	2.88059193811344	0.00115315258619429	0.000400317924568486	0.00422730647498825	0.999996436372924	FALSE	1	No	ADAMTS16	5	5271554	Body	ADAMTS16
1553	cg25593476	-2.88027730735827	-0.000255779065099113	8.88036247224085e-05	0.00423142316893942	0.999996436372924	FALSE	1	No	NA	20	4233264	NA	ADRA1D
1554	cg14828411	-2.88027418507464	-0.000327603074273632	0.000113740239026981	0.0042314640398421	0.999996436372924	FALSE	1	No	NA	1	149817540	NA	HIST2H2AA3
1555	cg24941342	2.88018512983135	0.000387773575842076	0.000134634948228061	0.00423262993040703	0.999996436372924	FALSE	1	No	NA	11	95093809	NA	SESN3
1556	cg15194100	2.88012966127479	0.000846641324281229	0.000293959447612679	0.00423335625978143	0.999996436372924	FALSE	1	No	OCA2	15	28014040	Body	OCA2
1557	cg00431699	-2.88008466743646	-0.000175604937392205	6.09721441100931e-05	0.00423394551206016	0.999996436372924	FALSE	1	No	OTX1	2	63278831	5'UTR	OTX1
1558	cg12198913	2.88002315788447	0.000269069608752672	9.34261962498655e-05	0.00423475117979369	0.999996436372924	FALSE	1	No	TP53I11;TP53I11	11	44972718	TSS200;TSS200	TP53I11
1559	cg13044649	-2.88000869361928	-0.000366897611500642	0.000127394619437612	0.00423494065669641	0.999996436372924	FALSE	1	No	NA	3	195849011	NA	LOC401109
1561	cg13073186	-2.87973402908666	-0.000180584420341264	6.27087149428651e-05	0.00423854013392946	0.999996436372924	FALSE	1	No	NA	13	112728349	NA	SOX1
1562	cg21366602	2.87962762868848	0.000159750631700677	5.54761421612817e-05	0.00423993525943887	0.999996436372924	FALSE	1	No	EPS15;EPS15	1	51887613	1stExon;Body	EPS15
1563	cg14699867	-2.87957994518538	-0.000105178136633084	3.6525513663526e-05	0.00424056062284433	0.999996436372924	FALSE	1	No	RFX4;RFX4	12	106994421	TSS1500;Body	RFX4
1564	cg05878332	2.87953079007905	0.000415532033404043	0.000144305466305722	0.0042412053741125	0.999996436372924	FALSE	1	No	NA	11	109302849	NA	C11orf87
1565	cg24533804	-2.87952923648599	-0.000254853447908521	8.85052475520374e-05	0.0042412257535347	0.999996436372924	FALSE	1	No	LOC144571;A2M	12	9220357	Body;3'UTR	A2M
1567	cg10746159	2.87903587278556	0.000448106667743056	0.000155644697580478	0.00424770201890355	0.999996436372924	FALSE	1	No	C10orf122	10	127371797	TSS200	LOC283038
1568	cg23754918	-2.87882235893707	-0.000490523233904054	0.000170390240433302	0.00425050755546504	0.999996436372924	FALSE	1	No	IQCE;IQCE	7	2653733	3'UTR;3'UTR	IQCE
1570	cg13396661	2.87815477994299	0.00024073115131486	8.36407940922579e-05	0.0042592903268386	0.999996436372924	FALSE	1	No	FOXK1	7	4803548	3'UTR	FOXK1
1571	cg26390889	2.87799149595889	0.000179969914107973	6.25331639654517e-05	0.0042614410307848	0.999996436372924	FALSE	1	No	RXFP3	5	33936462	TSS200	RXFP3
1572	cg10774723	2.87791424397223	0.00031017396735117	0.000107777348821573	0.00426245890427554	0.999996436372924	FALSE	1	No	CLCN5;MIR362;CLCN5;MIR500	X	49772784	Body;TSS1500;Body;TSS1500	MIR500A
1573	cg08065983	-2.87783074233298	-0.00021523421983539	7.47904373489684e-05	0.00426355937237709	0.999996436372924	FALSE	1	No	TTC21A;TTC21A	3	39167887	Body;Body	TTC21A
1575	cg05349922	2.87764222699835	1.43053251410596e-05	4.97119656044989e-06	0.00426604476778668	0.999996436372924	FALSE	1	No	RWDD1;RWDD1;RWDD1	6	116892263	TSS1500;TSS1500;TSS1500	RWDD1
1576	cg04467350	-2.87758624881865	-0.00010337351723862	3.59236903085209e-05	0.00426678304095776	0.999996436372924	FALSE	1	No	C22orf39;C22orf39	22	19434622	Body;Body	HIRA
1579	cg15016771	-2.87654238809713	-0.000532277283068118	0.000185040653414541	0.00428057142891571	0.999996436372924	FALSE	1	No	ARL4C;ARL4C	2	235403218	3'UTR;1stExon	ARL4C
1580	cg00400532	2.87631946707075	0.000542384201524557	0.000188568831708017	0.00428352125390917	0.999996436372924	FALSE	1	No	NA	15	53093509	NA	ONECUT1
1581	cg27176357	2.8761214822582	0.000557903839112569	0.000193977842227488	0.00428614266036809	0.999996436372924	FALSE	1	No	ZNF264	19	57702500	TSS1500	ZNF264
1582	cg01149415	-2.87606268426388	-0.000233040082232073	8.10274697791291e-05	0.00428692145319336	0.999996436372924	FALSE	1	No	CD40;CD40	20	44745522	TSS1500;TSS1500	CD40
1584	cg22086828	2.87547549739477	0.000178007931239248	6.19055635843625e-05	0.00429470595109284	0.999996436372924	FALSE	1	No	SLMO1;SLMO1	18	12431554	3'UTR;3'UTR	SLMO1
1585	cg19074709	-2.87497108187154	-0.000460230529307907	0.000160081794286539	0.00430140340519382	0.999996436372924	FALSE	1	No	DNAJB12;DNAJB12	10	74115271	TSS1500;TSS1500	DNAJB12
1586	cg03116837	-2.87481232483999	-0.00137146309538121	0.00047706178366184	0.00430351329332091	0.999996436372924	FALSE	1	No	NA	8	216703	NA	ZNF596
1589	cg05116424	2.87438149504507	0.000287489782100944	0.000100017963028403	0.0043092437917387	0.999996436372924	FALSE	1	No	TRNP1	1	27324982	3'UTR	TRNP1
1590	cg03897125	2.87419874981491	0.000701722955329081	0.000244145592010389	0.00431167659787926	0.999996436372924	FALSE	1	No	CHST3	10	73767359	Body	CHST3
1591	cg05018460	-2.87386216140779	-0.000805831730480074	0.000280400271558371	0.00431616072406011	0.999996436372924	FALSE	1	No	NA	15	80688078	NA	ARNT2
1592	cg26523752	2.87365245159174	0.000113042207172529	3.93374665436364e-05	0.00431895668480794	0.999996436372924	FALSE	1	No	NA	6	31047735	NA	PBMUCL2
1593	cg27627799	2.87292497863651	0.000640404124123145	0.000222910145195326	0.00432866852512686	0.999996436372924	FALSE	1	No	MSRA;MSRA;MSRA	8	10005423	Body;Body;Body	MSRA
1595	cg25363564	2.87254117508245	0.000427486482358171	0.000148818226198586	0.00433380035359615	0.999996436372924	FALSE	1	No	NA	10	111540348	NA	XPNPEP1
1596	cg09157427	2.87244998094391	3.15842498321404e-05	1.09955787016913e-05	0.00433502052270699	0.999996436372924	FALSE	1	No	NA	12	54145431	NA	CALCOCO1
1597	cg06837308	2.87233277229597	0.000404327002381226	0.000140766072190873	0.00433658922300053	0.999996436372924	FALSE	1	No	CLNK;CLNK	4	10686335	1stExon;5'UTR	CLNK
1598	cg17566710	2.87215822795386	0.00029396349022381	0.000102349336942078	0.00433892625249213	0.999996436372924	FALSE	1	No	FAM193A	4	2661423	Body	FAM193A
1599	cg25069807	-2.87202460194311	-0.000415524562247995	0.000144680014915912	0.00434071618858173	0.999996436372924	FALSE	1	No	TK1	17	76171191	Body	TK1
1600	cg09528056	-2.87170127156002	-0.000262894161876109	9.15464865651902e-05	0.00434505001941915	0.999996436372924	FALSE	1	No	GRK4;GRK4;GRK4;NOP14	4	2964211	TSS1500;TSS1500;TSS1500;Body	C4orf10
1601	cg07741910	2.87150162289717	0.000363443965637673	0.00012656930532081	0.00434772802214129	0.999996436372924	FALSE	1	No	ZBTB22;ZBTB22	6	33284251	Body;Body	ZBTB22
1602	cg22193702	2.87148144801749	0.000242422705506288	8.44242631877909e-05	0.00434799872304663	0.999996436372924	FALSE	1	No	PADI1	1	17531433	TSS200	PADI1
1603	cg02768480	-2.87144862823308	-0.000260494655610899	9.07188981372068e-05	0.00434843912254864	0.999996436372924	FALSE	1	No	TMEM100	17	53810321	TSS1500	TMEM100
1604	cg22550299	-2.87116604266896	-0.000693829468483193	0.000241654247149784	0.00435223274013036	0.999996436372924	FALSE	1	No	THBS2	6	169654842	TSS1500	THBS2
1605	cg00024471	-2.87114966808968	-0.000414233118167572	0.000144274303346639	0.0043524526557846	0.999996436372924	FALSE	1	No	NA	3	188692547	NA	TPRG1
1606	cg26349484	2.87036783045463	0.00040472064909616	0.00014099957671002	0.00436296476037318	0.999996436372924	FALSE	1	No	SORCS3	10	106749483	Body	SORCS3
1607	cg19463471	2.86987510285526	0.000184471404193242	6.42785478746829e-05	0.00436960154137273	0.999996436372924	FALSE	1	No	C19orf66	19	10197190	Body	C19orf66
1608	cg09093670	2.86984998392719	0.000302587002005468	0.000105436522361841	0.00436994012623136	0.999996436372924	FALSE	1	No	NA	12	83924766	NA	TMTC2
1611	cg22980351	2.86923915815752	0.000610581530772907	0.000212802592295928	0.00437818097015211	0.999996436372924	FALSE	1	No	DCAF12L1	X	125687039	TSS200	DCAF12L1
1612	cg07887163	-2.86919616591515	-0.000240467121421749	8.38099270723966e-05	0.00437876152480146	0.999996436372924	FALSE	1	No	NA	12	65958288	NA	BC043551
1613	cg01532487	-2.86917148624756	-0.000235837892497775	8.21972104589032e-05	0.00437909482347235	0.999996436372924	FALSE	1	No	NA	1	31156665	NA	MATN1
1614	cg25268642	2.869058716707	0.000595443985432367	0.000207539839448038	0.00438061806896915	0.999996436372924	FALSE	1	No	PAGE2	X	55115306	TSS200	PAGE2
1615	cg08795515	-2.86862591561323	-0.000287933107118903	0.000100373180606001	0.00438646865170438	0.999996436372924	FALSE	1	No	RAB40B	17	80648875	Body	RAB40B
1616	cg05145649	2.8684771921538	3.16158888181748e-05	1.10218372677511e-05	0.00438848072957834	0.999996436372924	FALSE	1	No	NT5C	17	73127468	Body	NT5C
1617	cg13331136	-2.86829530526455	-6.66253757769873e-05	2.32282135157776e-05	0.00439094261739345	0.999996436372924	FALSE	1	No	ZNF576;IRGQ;ZNF576	19	44100349	TSS200;TSS200;TSS1500	IRGQ
1618	cg20870000	2.86788176846235	0.000360414025624602	0.000125672553725199	0.00439654462915474	0.999996436372924	FALSE	1	No	TACC1	8	38584896	TSS1500	TACC1
1619	cg01227246	2.86746671502275	0.000371616455760843	0.000129597478434164	0.0044021737285566	0.999996436372924	FALSE	1	No	NA	2	8988574	NA	MBOAT2
1620	cg07399532	2.86729931217111	0.000299708403946028	0.000104526375280679	0.0044044459607887	0.999996436372924	FALSE	1	No	MSRA;MSRA;MSRA	8	10001612	Body;Body;Body	MSRA
1621	cg20901426	-2.86698913636338	-0.000725650818436018	0.000253105534734068	0.00440865893531108	0.999996436372924	FALSE	1	No	OGFR	20	61443715	Body	OGFR
1623	cg16350446	-2.8664244984061	-0.000381931606614077	0.000133243211822413	0.00441633757100413	0.999996436372924	FALSE	1	No	DCAF17;DCAF17;DCAF17	2	172338747	Body;3'UTR;3'UTR	DCAF17
1624	cg13331526	-2.86628095638384	-0.000297422649185638	0.000103766048657307	0.00441829157064008	0.999996436372924	FALSE	1	No	KCNA1	12	5021585	Body	KCNA1
1625	cg11434851	2.86615616355178	0.000336316838442899	0.000117340723691109	0.00441999098204794	0.999996436372924	FALSE	1	No	SEL1L3	4	25749686	3'UTR	SEL1L3
1626	cg22140378	2.86613108606497	0.000163925512402971	5.71940038611531e-05	0.00442033255556859	0.999996436372924	FALSE	1	No	CHGB	20	5891760	TSS1500	CHGB
1627	cg20893714	-2.8659786630313	-0.000458475631615512	0.000159971753289534	0.00442240918457924	0.999996436372924	FALSE	1	No	LOC100240734;FLJ12825	12	54495815	TSS200;Body	LOC100240734
1628	cg11691825	2.86597317834471	0.000172803635419932	6.02949241554793e-05	0.00442248392513419	0.999996436372924	FALSE	1	No	NA	1	178030256	NA	SEC16B
1629	cg14193808	2.86585016721589	0.000165725864928975	5.78278190621437e-05	0.00442416051632389	0.999996436372924	FALSE	1	No	NA	9	109440017	NA	AK093363
1630	cg03481855	-2.86527070518918	-0.000312942844814681	0.000109219294444997	0.0044320661314866	0.999996436372924	FALSE	1	No	PVT1	8	129089293	Body	PVT1
1631	cg24127874	2.86522817789459	0.000419105608016242	0.000146273030277193	0.0044326468386864	0.999996436372924	FALSE	1	No	HES6;HES6	2	239149859	TSS1500;TSS1500	HES6
1632	cg12041387	2.86466699481815	0.000110248768802837	3.84857189342652e-05	0.00444031624415104	0.999996436372924	FALSE	1	No	DLX5	7	96650171	Body	DLX5
1633	cg26714263	2.86441140436633	0.00040876285446913	0.000142703961395363	0.00444381327171514	0.999996436372924	FALSE	1	No	RPTOR;RPTOR	17	78860511	Body;Body	RPTOR
1635	cg13551263	2.86411389800016	0.00049377093112954	0.000172399195253481	0.00444788695663	0.999996436372924	FALSE	1	No	KCNT1	9	138662115	Body	KCNT1
1637	cg23795048	2.86373127618577	0.000739390051840485	0.000258191143138711	0.00445313110465125	0.999996436372924	FALSE	1	No	LOC144571	12	9217529	TSS1500	C12orf33
1639	cg17061862	-2.86313723188333	-0.000571053039220428	0.000199450111179196	0.00446128412545984	0.999996436372924	FALSE	1	No	NA	11	9590431	NA	WEE1
1640	cg11864871	-2.86310707322567	-0.000231403194406712	8.08224032452986e-05	0.00446169840317034	0.999996436372924	FALSE	1	No	MAGIX;MAGIX;MAGIX;MAGIX	X	49018988	TSS200;TSS1500;TSS200;TSS200	MAGIX
1641	cg09718295	2.86284759167169	5.91516893222502e-05	2.06618366602289e-05	0.00446526424700308	0.999996436372924	FALSE	1	No	ACAT2	6	160182856	TSS200	ACAT2
1643	cg04138846	-2.86267911740509	-0.000145113687383721	5.0691565988458e-05	0.00446758084041004	0.999996436372924	FALSE	1	No	C5orf45;C5orf45	5	179275032	Body;Body	AK095057
1644	cg01244124	2.86258144846965	7.37612771696797e-05	2.57673985867242e-05	0.00446892433102155	0.999996436372924	FALSE	1	No	UACA	15	71056115	TSS1500	UACA
1645	cg01934883	-2.8624305784426	-0.000119002551977467	4.15739521767596e-05	0.00447100035505118	0.999996436372924	FALSE	1	No	NA	10	81665075	NA	LOC100288974
1646	cg06461795	-2.86201316857207	-0.000220107063067412	7.69063767715746e-05	0.00447674863472429	0.999996436372924	FALSE	1	No	NA	2	237950468	NA	AK056246
1647	cg24681598	2.86194962451399	0.000304947290905922	0.000106552291589586	0.00447762430920428	0.999996436372924	FALSE	1	No	NGEF;NGEF	2	233759522	Body;Body	NGEF
1648	cg17547226	-2.86193113400489	-0.000325890762806709	0.00011387093104182	0.00447787914857201	0.999996436372924	FALSE	1	No	PRICKLE3	X	49032528	Body	PRICKLE3
1649	cg01993680	2.8618831079892	9.97402695892081e-05	3.48512730344486e-05	0.00447854111303062	0.999996436372924	FALSE	1	No	NA	6	10837744	NA	MAK
1650	cg00579531	-2.861849724911	-0.000405141071915834	0.000141566158554476	0.00447900129968117	0.999996436372924	FALSE	1	No	DLGAP2	8	1495332	5'UTR	DLGAP2
1651	cg08079694	-2.86180872824786	-0.000140153302465595	4.89736791568888e-05	0.00447956649869002	0.999996436372924	FALSE	1	No	ZBTB7A	19	4068106	TSS1500	ZBTB7A
1652	cg15833634	-2.86149047273506	-0.000252786480894521	8.83408431036652e-05	0.00448395632520971	0.999996436372924	FALSE	1	No	MPRIP;MPRIP	17	17068185	Body;Body	MPRIP
1653	cg03217253	-2.86134844543308	-0.000465287657726064	0.000162611323506823	0.00448591662825211	0.999996436372924	FALSE	1	No	ZNF677	19	53758055	5'UTR	ZNF677
1654	cg05732883	2.86130693924996	0.000347182844507098	0.000121337155320396	0.00448648965619414	0.999996436372924	FALSE	1	No	PYROXD2	10	100150928	Body	PYROXD2
1655	cg08743556	-2.86102431176936	-5.84772249062622e-05	2.04392617936538e-05	0.00449039333909437	0.999996436372924	FALSE	1	No	RNF139	8	125487621	Body	RNF139
1657	cg00998427	2.86059360632793	9.60524392924831e-05	3.35777997545702e-05	0.00449634823698027	0.999996436372924	FALSE	1	No	SYT7	11	61323029	Body	SYT7
1658	cg02637948	-2.86058316384605	-5.32361053260062e-05	1.86102281516718e-05	0.00449649270307017	0.999996436372924	FALSE	1	No	DIAPH1;DIAPH1	5	140998928	TSS1500;TSS1500	DIAPH1
1659	cg13926833	-2.86038133680728	-0.000203277993765975	7.10667459440464e-05	0.00449928570097648	0.999996436372924	FALSE	1	No	ARMC2	6	109274429	Body	ARMC2
1660	cg24468765	2.85978746241486	0.000318511618163103	0.000111375975434952	0.00450751323485809	0.999996436372924	FALSE	1	No	NA	8	37176193	NA	U6
1662	cg08669018	-2.85967613301813	-9.95766680746948e-05	3.48209599419221e-05	0.00450905711505878	0.999996436372924	FALSE	1	No	RASGEF1B	4	82392280	5'UTR	RASGEF1B
1663	cg08412305	-2.85956158498241	-3.16535792846404e-05	1.10693819118552e-05	0.00451064613260191	0.999996436372924	FALSE	1	No	DCAF6;BRP44;DCAF6;BRP44;BRP44	1	167904990	TSS1500;Body;TSS1500;Body;1stExon	BRP44
1665	cg13142374	-2.8593110585512	-0.000297297177351843	0.000103975108431359	0.00451412322722968	0.999996436372924	FALSE	1	No	FLNB;FLNB;FLNB;FLNB	3	58026831	Body;Body;Body;Body	FLNB
1666	cg16165943	2.85890190887141	0.000332741164441161	0.000116387751328102	0.0045198071233094	0.999996436372924	FALSE	1	No	SNTG2	2	1234387	Body	SNTG2
1667	cg02608145	-2.85844283396334	-0.000465607785655443	0.000162888611982441	0.00452619233209745	0.999996436372924	FALSE	1	No	PRR23C	3	138764086	TSS1500	PRR23C
1668	cg11936643	-2.85838196263093	-8.21924502100257e-05	2.87548869551267e-05	0.00452703959905265	0.999996436372924	FALSE	1	No	ABLIM1;ABLIM1;ABLIM1;ABLIM1	10	116286411	Body;Body;5'UTR;Body	ABLIM1
1669	cg25449585	-2.85818461324137	-0.00027563014550151	9.6435389171355e-05	0.00452978749413616	0.999996436372924	FALSE	1	No	INTS9;INTS9;INTS9	8	28682229	Body;Body;Body	INTS9
1670	cg12566078	2.85778194190575	0.000708235403023914	0.000247826957207105	0.00453539900278365	0.999996436372924	FALSE	1	No	NA	10	66684059	NA	ANXA2P3
1671	cg02692938	-2.8576524973633	-0.000628506857659382	0.000219938168912872	0.00453720424677291	0.999996436372924	FALSE	1	No	NA	8	76032509	NA	CRISPLD1
1672	cg14037945	2.85752219452968	0.000432751094486055	0.000151442776302664	0.00453902212090156	0.999996436372924	FALSE	1	No	NA	19	58430978	NA	ZNF418
1673	cg07703364	-2.85735630045277	-0.000110691030787252	3.87389667748862e-05	0.00454133749275418	0.999996436372924	FALSE	1	No	RPL13P5	12	6992514	TSS1500	RPL13P5
1674	cg14312894	-2.85732966450689	-8.52154331169718e-05	2.98234516568035e-05	0.00454170934887417	0.999996436372924	FALSE	1	No	HSD17B6	12	57171980	Body	HSD17B6
1675	cg09679923	-2.8573292075994	-0.000122530107223116	4.28827406016895e-05	0.00454171572785871	0.999996436372924	FALSE	1	No	HNF1B;HNF1B	17	36103036	Body;Body	HNF1B
1676	cg25042789	2.85719049707623	0.000587934895274078	0.00020577378227868	0.00454365267248947	0.999996436372924	FALSE	1	No	TAP1	6	32819964	Body	TAP1
1677	cg21817668	-2.85659092714462	-0.000306938509416729	0.000107449234855456	0.00455203367696348	0.999996436372924	FALSE	1	No	C1orf53	1	197870871	TSS1500	C1orf53
1679	cg09261020	2.8563520604511	3.7527237688754e-05	1.31381695584218e-05	0.00455537655813211	0.999996436372924	FALSE	1	No	LDLRAP1	1	25869937	TSS200	LDLRAP1
1680	cg17557160	2.8562354505856	0.000157207703431445	5.50401765369916e-05	0.00455700929603909	0.999996436372924	FALSE	1	No	NA	7	129464924	NA	AL832212
1682	cg12955583	-2.85566177336549	-0.000120317789135031	4.21330671080253e-05	0.0045650495160486	0.999996436372924	FALSE	1	No	KNDC1	10	134974048	1stExon	KNDC1
1684	cg01119374	-2.85539440463871	-0.000323214127890744	0.00011319421490974	0.00456880115882053	0.999996436372924	FALSE	1	No	NA	2	109742964	NA	LOC100287216
1685	cg24004187	2.85519209427149	4.92118432974177e-05	1.72359132669756e-05	0.0045716417851151	0.999996436372924	FALSE	1	No	NA	17	54857463	NA	C17orf67
1686	cg17456851	-2.85515116735692	-0.000170551437930979	5.97346437838044e-05	0.00457221663255556	0.999996436372924	FALSE	1	No	ARSB	5	78090622	Body	ARSB
1688	cg11692073	-2.85471677313143	-0.00022965858966398	8.0448817839137e-05	0.00457832206108445	0.999996436372924	FALSE	1	No	KCTD18	2	201354980	Body	KCTD18
1689	cg02211433	2.85467735450208	9.87393127538483e-06	3.45886068693989e-06	0.0045788764584448	0.999996436372924	FALSE	1	No	ZNF23;ZNF23	16	71496082	1stExon;5'UTR	ZNF23
1690	cg14668981	-2.85434220150568	-0.000273160133890375	9.56998546797514e-05	0.0045835926350618	0.999996436372924	FALSE	1	No	TMEM108;TMEM108	3	133112774	Body;Body	TMEM108
1691	cg06705122	2.85423038345394	0.000319364713234555	0.000111891708211755	0.00458516708945448	0.999996436372924	FALSE	1	No	PLEKHA4;PLEKHA4	19	49371079	5'UTR;5'UTR	PLEKHA4
1692	cg12443001	-2.85395991098855	-0.000377115971225117	0.000132137795549655	0.00458897751244638	0.999996436372924	FALSE	1	No	NA	1	2467281	NA	HES5
1693	cg01837630	2.85352689749897	0.000144377710987059	5.05962327229513e-05	0.0045950838158155	0.999996436372924	FALSE	1	No	MYO7B	2	128385752	Body	MYO7B
1694	cg05456713	2.85326050776994	0.000583558751910378	0.000204523474222295	0.00459884408289814	0.999996436372924	FALSE	1	No	GNG7	19	2513356	3'UTR	GNG7
1695	cg10412312	-2.85317001670338	-0.000235023259686084	8.23726796195747e-05	0.00460012206094141	0.999996436372924	FALSE	1	No	IFLTD1;IFLTD1;IFLTD1;IFLTD1;IFLTD1	12	25705861	Body;Body;Body;Body;Body	IFLTD1
1696	cg00832644	2.85290042185535	0.00030343465534559	0.000106360058353616	0.00460393138298047	0.999996436372924	FALSE	1	No	C1orf111	1	162343785	3'UTR	C1orf111
1697	cg02612228	-2.85259037287757	-0.000785403995660545	0.000275330101064691	0.00460831586162009	0.999996436372924	FALSE	1	No	NA	8	1983260	NA	MYOM2
1698	cg15945019	2.8523084923053	1.24653136858376e-05	4.37025438148272e-06	0.00461230530002764	0.999996436372924	FALSE	1	No	PSME1;PSME1	14	24605217	TSS200;TSS200	PSME1
1699	cg13447416	-2.8523033272748	-0.000117403838417749	4.11610635149106e-05	0.00461237842968899	0.999996436372924	FALSE	1	No	TOMM40;TOMM40;TOMM40	19	45398091	Body;Body;Body	TOMM40
1700	cg23840823	2.85226512494169	0.000571004976577495	0.000200193513423535	0.00461291935444292	0.999996436372924	FALSE	1	No	WHSC1;WHSC1;WHSC1;WHSC1;WHSC1	4	1950185	3'UTR;Body;Body;Body;Body	WHSC1
1701	cg06911187	-2.85225878236299	-0.000406488026554803	0.000142514427186036	0.00461300916757548	0.999996436372924	FALSE	1	No	B3GNTL1	17	80988709	Body	B3GNTL1
1703	cg17476649	-2.85171029812486	-0.000320846530208191	0.000112510212001255	0.00462078191547629	0.999996436372924	FALSE	1	No	BAIAP2;BAIAP2;BAIAP2;BAIAP2	17	79062555	Body;Body;Body;Body	BAIAP2
1704	cg13340636	2.85159831135019	0.00024213493926268	8.49120082232172e-05	0.00462237038014879	0.999996436372924	FALSE	1	No	ZIC4;ZIC4;ZIC4;ZIC4;ZIC4	3	147110667	Body;TSS1500;Body;Body;TSS1500	ZIC4
1705	cg03907363	-2.85155620940928	-0.000342493605854543	0.000120107611669872	0.00462296769918281	0.999996436372924	FALSE	1	No	KLK1	19	51326682	Body	KLK1
1706	cg08575633	2.85144752384813	0.000272641275627154	9.56150423063773e-05	0.00462450999436047	0.999996436372924	FALSE	1	No	KIAA1543;KIAA1543	19	7674347	Body;Body	CAMSAP3
1707	cg08069425	2.85122061480524	5.06503922923955e-05	1.77644592036787e-05	0.00462773144064321	0.999996436372924	FALSE	1	No	ZNF555	19	2841294	TSS200	ZNF555
1708	cg17433998	2.85114369370828	0.000273306500377904	9.58585500201264e-05	0.00462882395895364	0.999996436372924	FALSE	1	No	CPA1	7	130025478	Body	CPA1
1710	cg21369890	-2.85080654699878	-0.00019838803209282	6.95901418851711e-05	0.00463361525683499	0.999996436372924	FALSE	1	No	NA	6	86100013	NA	AK024998
1711	cg02100674	2.85047513480015	4.29765611860269e-05	1.50769816096081e-05	0.00463832945606097	0.999996436372924	FALSE	1	No	NRG3;NRG3;NRG3	10	83636325	Body;Body;TSS1500	NRG3
1712	cg10782633	2.85037378068722	2.33401415966142e-05	8.18844944293128e-06	0.00463977204657126	0.999996436372924	FALSE	1	No	C1orf159	1	1027572	5'UTR	C1orf159
1713	cg12600534	2.85035948710798	0.000257882730942797	9.0473756769694e-05	0.00463997552237277	0.999996436372924	FALSE	1	No	NA	5	57687804	NA	PLK2
1715	cg22992815	-2.85026798663809	-0.000328948603350641	0.000115409710558002	0.00464127826675301	0.999996436372924	FALSE	1	No	NA	6	28641704	NA	TRNA_Ala
1716	cg09454892	-2.84943998277009	-0.000367858279820776	0.000129098448131959	0.0046530821657861	0.999996436372924	FALSE	1	No	SAMD8	10	76870850	TSS1500	SAMD8
1717	cg03188356	-2.84920612679671	-0.000319136746285259	0.000112009006046907	0.00465642092279471	0.999996436372924	FALSE	1	No	NA	8	80807392	NA	AK055332
1718	cg21375017	-2.84860312274201	-0.000536518525675999	0.00018834442797337	0.0046650400547071	0.999996436372924	FALSE	1	No	OSBPL10	3	31988082	Body	ZNF860
1719	cg08195921	2.84847564529924	0.000335510051554041	0.000117785824185551	0.00466686403025455	0.999996436372924	FALSE	1	No	NA	12	131701622	NA	LOC116437
1721	cg19269713	2.8483796077776	2.46241942501203e-05	8.64498333820503e-06	0.00466823858478465	0.999996436372924	FALSE	1	No	ANXA4	2	69969370	5'UTR	ANXA4
1722	cg05417127	2.84837292274653	0.000482934367035247	0.000169547450468522	0.0046683342792159	0.999996436372924	FALSE	1	No	HS3ST6	16	1968709	TSS1500	HS3ST6
1723	cg11387705	2.84811898700054	6.56651703001945e-05	2.30556274509265e-05	0.00467197062276486	0.999996436372924	FALSE	1	No	NA	7	22122473	NA	RAPGEF5
1724	cg24908403	2.84756759416052	0.000331537894483935	0.000116428454644524	0.00467987540403054	0.999996436372924	FALSE	1	No	NA	10	92493105	NA	HTR7
1725	cg24392672	-2.84733743218489	-0.000837162528213232	0.000294015917730846	0.0046831786085181	0.999996436372924	FALSE	1	No	NA	6	31206695	NA	HLA-C
1727	cg03767031	-2.84705027221913	-9.29513851954993e-05	3.26483118694805e-05	0.00468730280122412	0.999996436372924	FALSE	1	No	MTMR15;MTMR15;MTMR15;MTMR15	15	31195708	TSS1500;TSS1500;TSS1500;TSS1500	FAN1
1728	cg24718773	-2.84697387790879	-0.000537224582016206	0.000188700214703346	0.00468840053273231	0.999996436372924	FALSE	1	No	HNMT;HNMT	2	138739074	Body;3'UTR	HNMT
1729	cg19827023	-2.84660222132397	-0.000163906284788932	5.75796237216094e-05	0.0046937443076946	0.999996436372924	FALSE	1	No	NA	15	96957617	NA	NR2F2
1730	cg14169823	2.84644326440231	0.000342258537720229	0.000120240772756838	0.00469603152223556	0.999996436372924	FALSE	1	No	RUSC2;RUSC2	9	35560087	Body;Body	FAM166B
1731	cg11821817	-2.84639360708106	-9.51781210891947e-05	3.34381446235746e-05	0.00469674624398335	0.999996436372924	FALSE	1	No	KIAA1024	15	79724517	TSS1500	KIAA1024
1732	cg07653946	2.84635587197435	0.000216803035186941	7.61686327846833e-05	0.0046972894345008	0.999996436372924	FALSE	1	No	GREB1L	18	18823249	5'UTR	GREB1L
1733	cg09667303	-2.84601504441524	-2.62979273029345e-05	9.24026292641676e-06	0.00470219817875035	0.999996436372924	FALSE	1	No	NA	2	144695257	NA	GTDC1
1734	cg03528538	2.84592754457161	0.000274358773362617	9.64039909891366e-05	0.00470345914119583	0.999996436372924	FALSE	1	No	MUC6	11	1030347	Body	MUC6
1735	cg15447697	2.84587823889105	0.000526727767837314	0.00018508443567233	0.00470416982204372	0.999996436372924	FALSE	1	No	PARP15;PARP15	3	122355099	3'UTR;3'UTR	PARP15
1736	cg05479791	-2.84583962438107	-2.59147063252389e-05	9.10617242912098e-06	0.00470472647097608	0.999996436372924	FALSE	1	No	ZNF252;C8orf77	8	146228139	Body;TSS200	C8orf77
1737	cg11503359	2.8457789950352	1.88357771314605e-05	6.61884748053935e-06	0.00470560059646569	0.999996436372924	FALSE	1	No	C2CD3;PPME1	11	73882148	TSS200;TSS1500	C2CD3
1738	cg09704116	-2.8455877685182	-0.000351993950646498	0.000123698152817755	0.00470835857832845	0.999996436372924	FALSE	1	No	LOC404266;LOC404266	17	46666958	TSS1500;TSS1500	HOXB3
1739	cg20594304	-2.84514718047313	-0.00017577136506001	6.17793575904851e-05	0.00471471859522649	0.999996436372924	FALSE	1	No	NA	12	111840957	NA	SH2B3
1740	cg04699162	2.84493652308814	0.000755559317453222	0.000265580378093313	0.00471776225563222	0.999996436372924	FALSE	1	No	LOC255512;TOLLIP	11	1331784	Body;TSS1500	LOC255512
1741	cg17915676	2.84409436543719	0.000697849144857033	0.000245367788543739	0.00472994793606473	0.999996436372924	FALSE	1	No	VWA3B	2	98928898	3'UTR	VWA3B
1742	cg02637282	2.84347731531882	0.000370548432088818	0.000130315241163537	0.00473889456047788	0.999996436372924	FALSE	1	No	NA	12	98768240	NA	Mir_548
1743	cg07706776	-2.84332612736805	-0.000380759144396533	0.000133913285828026	0.00474108898369076	0.999996436372924	FALSE	1	No	CALML3;CALML3	10	5568004	3'UTR;1stExon	CALML3
1744	cg00080706	2.84331322590717	0.000275655243441355	9.69486024014843e-05	0.00474127628520923	0.999996436372924	FALSE	1	No	GALNTL1;GALNTL1	14	69725831	TSS1500;TSS1500	GALNTL1
1745	cg16583186	2.8432884965829	0.000587489212695132	0.000206623145488466	0.00474163532072188	0.999996436372924	FALSE	1	No	CMIP	16	81526361	Body	CMIP
1746	cg15650745	2.84328052722537	0.000494453415156837	0.000173902437843286	0.00474175103001411	0.999996436372924	FALSE	1	No	NA	4	24274965	NA	MIR573
1747	cg11301250	-2.84301331881589	-0.000199823162892629	7.02856935527318e-05	0.00474563218880687	0.999996436372924	FALSE	1	No	VEPH1;VEPH1;VEPH1;VEPH1;VEPH1	3	157217556	TSS200;5'UTR;5'UTR;5'UTR;5'UTR	VEPH1
1748	cg24533913	2.84290416970899	0.000381419170814813	0.000134165328145358	0.0047472183925787	0.999996436372924	FALSE	1	No	CABP7	22	30116489	1stExon	CABP7
1749	cg25726128	2.84216969159125	0.000529815932396255	0.00018641249112034	0.00475790469945272	0.999996436372924	FALSE	1	No	ICOSLG	21	45656979	Body	ICOSLG
1750	cg16194292	-2.84196072192733	-0.00028474006648083	0.000100191415132482	0.00476094910242141	0.999996436372924	FALSE	1	No	CUX1;CUX1;CUX1	7	101481779	Body;Body;Body	CUX1
1751	cg01086110	-2.84142037457487	-0.000160245030964479	5.63961011888128e-05	0.00476882943845803	0.999996436372924	FALSE	1	No	NA	20	43979369	NA	SDC4
1752	cg25274468	-2.84130074667657	-0.000311338567136077	0.000109576069164887	0.0047705756743121	0.999996436372924	FALSE	1	No	MDFIC;MDFIC	7	114570498	Body;Body	MDFIC
1753	cg05623392	2.84114198300911	0.000306831518813784	0.000107995841337297	0.00477289408164294	0.999996436372924	FALSE	1	No	MIR548F5;NBEA	13	36166512	Body;Body	NBEA
1754	cg07163026	2.8410499865556	0.000354757905711331	0.00012486858991926	0.00477423796381086	0.999996436372924	FALSE	1	No	NA	14	99810642	NA	SETD3
1755	cg00038239	-2.84072948426818	-4.34137963831271e-05	1.52826225177549e-05	0.00477892254139075	0.999996436372924	FALSE	1	No	TMEM101	17	42090466	Body	TMEM101
1756	cg21678736	2.84051915004356	0.000232269114300027	8.1769951910539e-05	0.00478199913324139	0.999996436372924	FALSE	1	No	SEPT9;SEPT9	17	75282776	Body;TSS1500	Sep-09
1757	cg05160272	-2.84009254905434	-0.000300388697322843	0.000105767221361453	0.0047882446231535	0.999996436372924	FALSE	1	No	KIAA0284;KIAA0284	14	105342430	5'UTR;Body	KIAA0284
1759	cg19448109	2.83960927535133	1.45654773269865e-05	5.12939489718507e-06	0.00479532876579681	0.999996436372924	FALSE	1	No	PAICS;PAICS;PPAT;PAICS;PAICS	4	57301998	TSS1500;1stExon;TSS200;5'UTR;TSS1500	PAICS
1760	cg18853775	2.83921685977128	0.000133919945148836	4.71679169866666e-05	0.00480108805803035	0.999996436372924	FALSE	1	No	SYDE1	19	15218139	TSS200	SYDE1
1762	cg26959380	-2.83798683486303	-0.000206737635835108	7.28465802925705e-05	0.00481918129987277	0.999996436372924	FALSE	1	No	NA	12	130498820	NA	LOC100190940
1763	cg06165506	2.83784125938778	0.000192431053605356	6.7808956180611e-05	0.00482132676141563	0.999996436372924	FALSE	1	No	VAT1L	16	77822083	TSS1500	VAT1L
1764	cg19268498	2.83781466229501	8.72792268054328e-05	3.07557882356024e-05	0.00482171883770691	0.999996436372924	FALSE	1	No	CCDC39	3	180397857	TSS1500	CCDC39
1767	cg22507154	-2.83705954644808	-0.000985363982016547	0.000347318752350544	0.00483286234130291	0.999996436372924	FALSE	1	No	NA	1	91185233	NA	BARHL2
1768	cg14097425	2.83705579237623	9.60945326630893e-05	3.38712170981324e-05	0.00483291779985541	0.999996436372924	FALSE	1	No	LOC554202	9	21559551	Body	MIR31HG
1769	cg02902477	-2.83698557933632	-9.42214998489276e-05	3.32118360189091e-05	0.00483395515711441	0.999996436372924	FALSE	1	No	HIST1H3D	6	26197071	Body	HIST1H3F
1770	cg23926148	2.83697222052639	0.000520035179155438	0.000183306405114869	0.004834152548757	0.999996436372924	FALSE	1	No	NA	11	304037	NA	IFITM2
1774	cg05600496	-2.83625991254025	-0.000583426867957778	0.000205702892523429	0.00484468832684215	0.999996436372924	FALSE	1	No	NA	13	80357187	NA	BC036310
1776	cg09963856	-2.83540592374385	-0.000211874454579132	7.4724558062351e-05	0.00485734721801938	0.999996436372924	FALSE	1	No	LGMN;LGMN	14	93206959	5'UTR;5'UTR	LGMN
1777	cg06120399	-2.83536543068002	-0.000339347898628678	0.000119684007908388	0.00485794820271226	0.999996436372924	FALSE	1	No	ARL5C	17	37322540	TSS200	ARL5C
1778	cg05511148	-2.83522077058332	-0.000201485871667759	7.10653201183715e-05	0.00486009575211089	0.999996436372924	FALSE	1	No	NA	4	43277401	NA	GRXCR1
1779	cg23703963	-2.83489927786669	-0.000139089616152097	4.90633361255657e-05	0.00486487155734404	0.999996436372924	FALSE	1	No	CRIP1;CRIP1	14	105953300	1stExon;5'UTR	CRIP1
1780	cg18934106	2.83460430879449	0.00037082927275294	0.000130822235612366	0.00486925710247461	0.999996436372924	FALSE	1	No	DAXX;DAXX;DAXX;DAXX	6	33289610	Body;Body;Body;Body	DAXX
1781	cg19059495	-2.83454858711745	-0.000495930186362491	0.000174959141154401	0.00487008596531292	0.999996436372924	FALSE	1	No	NA	6	30095495	NA	DQ580846
1782	cg04882349	2.83446113563761	0.000349708907528939	0.000123377563069064	0.00487138706914269	0.999996436372924	FALSE	1	No	FAM159A	1	53098299	TSS1500	FAM159A
1783	cg12443285	-2.834398900105	-0.000186536287129639	6.58115860554169e-05	0.00487231320228997	0.999996436372924	FALSE	1	No	NA	8	970306	NA	BC038783
1784	cg04988994	2.83430864421764	0.000374213899463161	0.000132030045572703	0.00487365659340828	0.999996436372924	FALSE	1	No	SALL3	18	76753357	Body	SALL3
1785	cg26692016	2.83422000887143	0.000291064871458903	0.000102696639833124	0.00487497619156767	0.999996436372924	FALSE	1	No	APOBEC1	12	7817844	Body	APOBEC1
1786	cg16671069	-2.83393107947514	-0.000529431683633256	0.000186818828258629	0.00487928001112651	0.999996436372924	FALSE	1	No	GRM1;GRM1	6	146350969	Body;Body	GRM1
1787	cg07264025	-2.8336747218236	-0.000831924257198365	0.000293584952002883	0.00488310154072911	0.999996436372924	FALSE	1	No	MGAT4C	12	86658860	5'UTR	MGAT4C
1788	cg09704555	-2.83365351097727	-0.00032106601988379	0.000113304614922048	0.00488341785311684	0.999996436372924	FALSE	1	No	NA	7	27248759	NA	HOTTIP
1789	cg14031381	2.83364508383981	0.000164134040742982	5.79232881630214e-05	0.00488354353021384	0.999996436372924	FALSE	1	No	SEC14L1;SEC14L1;SEC14L1;SEC14L1;SEC14L1	17	75181131	Body;Body;TSS200;Body;Body	SEC14L1
1790	cg03206925	-2.83318403979628	-0.000275172431849648	9.71247995133538e-05	0.00489042373548321	0.999996436372924	FALSE	1	No	EEPD1	7	36220359	Body	EEPD1
1791	cg08700690	2.83318191071658	1.02376776103335e-05	3.61349109692154e-06	0.00489045552836884	0.999996436372924	FALSE	1	No	RORA;RORA;RORA;RORA;RORA	15	60884630	Body;5'UTR;Body;1stExon;Body	RORA
1797	cg15550435	2.83267255002016	9.79468517930725e-05	3.45775411959902e-05	0.00489806705291372	0.999996436372924	FALSE	1	No	PCGF5	10	92979939	TSS1500	PCGF5
1798	cg22853963	-2.83258704568507	-9.43785839249105e-05	3.33188644877406e-05	0.0048993458236362	0.999996436372924	FALSE	1	No	NA	13	112200308	NA	C13orf16
1799	cg09049451	-2.83249622199985	-0.000221957269495428	7.83610116657872e-05	0.00490070448081302	0.999996436372924	FALSE	1	No	NA	11	64774295	NA	ARL2
1801	cg03775416	2.83214286450907	0.000807727594521765	0.000285200158736264	0.00490599371306268	0.999996436372924	FALSE	1	No	HAPLN4	19	19368775	Body	HAPLN4
1802	cg05221738	2.83195847497866	0.000368519827946739	0.000130128965944501	0.00490875580714927	0.999996436372924	FALSE	1	No	NA	6	168628407	NA	DACT2
1803	cg20465954	-2.83094269452656	-0.00012452877089144	4.39884463688398e-05	0.00492399720997394	0.999996436372924	FALSE	1	No	SOAT2	12	53496921	TSS1500	SOAT2
1805	cg24361162	2.83062973311227	0.000288968419641852	0.000102086265915158	0.00492870173505671	0.999996436372924	FALSE	1	No	NA	1	156358116	NA	RHBG
1806	cg00196474	-2.83058020535265	-0.000129728157416973	4.58309420703418e-05	0.00492944662460856	0.999996436372924	FALSE	1	No	NA	3	71702735	NA	EIF4E3
1807	cg05450916	-2.83050441693346	-0.000405257241410396	0.000143174919277974	0.00493058666827351	0.999996436372924	FALSE	1	No	TGFBR2;TGFBR2	3	30684783	Body;Body	TGFBR2
1808	cg25976170	-2.83016241609696	-0.00090207496596147	0.000318736112397927	0.00493573417954424	0.999996436372924	FALSE	1	No	GAS2L1;GAS2L1;GAS2L1	22	29707585	3'UTR;Body;Body	GAS2L1
1809	cg00399374	2.83014564469896	0.000278567321918176	9.84286170713332e-05	0.00493598673417548	0.999996436372924	FALSE	1	No	CHMP4C	8	82644943	1stExon	CHMP4C
1810	cg24341944	-2.82961902047702	-7.55649286079248e-05	2.67049832719834e-05	0.00494392295942147	0.999996436372924	FALSE	1	No	RSRC1	3	157827791	TSS200	RSRC1
1811	cg18907180	-2.82937888891509	-0.000291269434081514	0.000102944655175963	0.00494754558796438	0.999996436372924	FALSE	1	No	NA	14	97499987	NA	VRK1
1812	cg23680821	-2.82926137309156	-0.000307677356306457	0.000108748297075945	0.00494931931224999	0.999996436372924	FALSE	1	No	C1orf59;C1orf59	1	109204316	TSS200;TSS1500	HENMT1
1813	cg12072724	-2.82888739344987	-0.000114412880311236	4.04444802490735e-05	0.004954967816652	0.999996436372924	FALSE	1	No	NA	5	133982709	NA	SEC24A
1814	cg04059454	2.82846297720072	0.000203874587060681	7.20796378471435e-05	0.00496138519814932	0.999996436372924	FALSE	1	No	SDK1;SDK1	7	4253955	Body;Body	SDK1
1815	cg14432744	-2.82830276383723	-0.000355960635503014	0.000125856623291657	0.00496380966507753	0.999996436372924	FALSE	1	No	INS-IGF2;IGF2;INS-IGF2	11	2172043	Body;TSS1500;Body	IGF2
1817	cg02429945	-2.82767144561788	-0.000516726698029817	0.000182739299090282	0.00497337371851229	0.999996436372924	FALSE	1	No	NA	5	29150410	NA	AK098570
1818	cg16834431	-2.82728649212157	-5.10274959385641e-05	1.80482225910801e-05	0.0049792137218343	0.999996436372924	FALSE	1	No	ATPIF1;ATPIF1;ATPIF1	1	28562368	TSS1500;TSS1500;TSS1500	ATPIF1
1819	cg02480835	-2.82625298022375	-2.22572860934492e-05	7.87519243648426e-06	0.00499492361775268	0.999996436372924	FALSE	1	No	NUPL2	7	23221354	TSS200	NUPL2
1820	cg12012383	-2.82621391189893	-0.000901518374695159	0.000318984479872378	0.00499551835791701	0.999996436372924	FALSE	1	No	EPHA10;EPHA10	1	38227708	Body;Body	EPHA10
1821	cg10144924	-2.82591820172034	-0.000227163905940176	8.03858745104103e-05	0.00500002206348871	0.999996436372924	FALSE	1	No	NA	22	24063232	NA	GUSBP11
1822	cg02474926	-2.82585655157099	-8.95245483974731e-05	3.16804999700722e-05	0.00500096146797369	0.999996436372924	FALSE	1	No	PARP11	12	3930923	Body	PARP11
1824	cg07756105	-2.8256758177254	-0.000241450644946549	8.54488131412438e-05	0.00500371635418426	0.999996436372924	FALSE	1	No	NA	16	86531820	NA	LOC400550
1825	cg22903735	-2.82520906442487	-0.000232868886653304	8.24253644042123e-05	0.00501083734974421	0.999996436372924	FALSE	1	No	NA	14	77413674	NA	C14orf166B
1826	cg11978441	-2.82461735667235	-0.000280896310294126	9.94457920576708e-05	0.00501987793617607	0.999996436372924	FALSE	1	No	PER3	1	7902772	Body	UTS2
1827	cg15416279	-2.82455072921036	-0.000284406665452431	0.000100690939097398	0.00502089685150393	0.999996436372924	FALSE	1	No	NA	5	3606795	NA	IRX1
1828	cg12061069	-2.82443498389325	-0.000136444410181764	4.83085682481126e-05	0.0050226673591897	0.999996436372924	FALSE	1	No	RAP1GAP2;RAP1GAP2	17	2755793	Body;Body	RAP1GAP2
1829	cg05203615	2.82441679529272	3.48262320731985e-05	1.23304153024586e-05	0.00502294563414989	0.999996436372924	FALSE	1	No	SLC38A10;SLC38A10	17	79269346	TSS1500;TSS1500	SLC38A10
1830	cg26096190	-2.82437118930332	-0.000474676800703935	0.000168064595228017	0.00502364344071308	0.999996436372924	FALSE	1	No	NA	2	10688726	NA	NOL10
1831	cg00288050	-2.82420772926848	-0.000129057843906995	4.56970082510267e-05	0.0050261452277994	0.999996436372924	FALSE	1	No	MAST1	19	12949727	Body	MAST1
1832	cg01023798	-2.82410968276931	-0.000123636615683389	4.37789709223159e-05	0.00502764639107944	0.999996436372924	FALSE	1	No	SDK1	7	3533958	Body	DL490859
1833	cg13626585	-2.82392023134031	-0.000277458989551308	9.82531257335191e-05	0.00503054818401049	0.999996436372924	FALSE	1	No	NA	7	1847613	NA	MAD1L1
1835	cg07344627	2.82380144152108	0.00138909675285832	0.000491924372738497	0.00503236844176886	0.999996436372924	FALSE	1	No	DCAF12L1	X	125687011	TSS200	DCAF12L1
1836	cg19072817	-2.82372897972028	-0.000500563331169531	0.000177270316933573	0.00503347909288576	0.999996436372924	FALSE	1	No	EIF4E1B;SNCB;SNCB;EIF4E1B	5	176057992	5'UTR;TSS1500;TSS1500;1stExon	EIF4E1B
1837	cg22228116	2.82352004717539	0.000125740280194819	4.45331636021526e-05	0.00503668273234242	0.999996436372924	FALSE	1	No	HLCS	21	38359443	5'UTR	HLCS
1838	cg12367058	-2.82351526539171	-0.000164282069843005	5.81835245789661e-05	0.00503675607485886	0.999996436372924	FALSE	1	No	NA	3	32842200	NA	TRIM71
1839	cg16073034	2.82344829331633	5.67899160229839e-05	2.01136731129155e-05	0.00503778338773344	0.999996436372924	FALSE	1	No	FAM119A;FAM119A	2	208489113	5'UTR;5'UTR	METTL21A
1840	cg22805485	2.82316103703431	0.000770516591004377	0.000272926900342105	0.00504219189173334	0.999996436372924	FALSE	1	No	SPON1	11	13983818	TSS200	SPON1
1841	cg05951296	2.82297513353621	0.000429597277674355	0.000152178909608821	0.00504504680804613	0.999996436372924	FALSE	1	No	NA	10	130602126	NA	AK124226
1842	cg02774302	-2.82273908138988	-0.000342273421622449	0.000121255777368526	0.00504867397154485	0.999996436372924	FALSE	1	No	NA	2	5845180	NA	SOX11
1843	cg08142347	-2.82233991529807	-0.000435573809279306	0.000154330740573927	0.00505481292308099	0.999996436372924	FALSE	1	No	NA	19	42440001	NA	ARHGEF1
1844	cg08459169	2.82215359491389	0.000357937227607833	0.000126831235639659	0.00505768074643031	0.999996436372924	FALSE	1	No	NA	2	130760544	NA	RAB6C
1846	cg15159661	2.82198377869359	0.000353526528835969	0.000125275889785458	0.00506029582639146	0.999996436372924	FALSE	1	No	NIPA1;NIPA1	15	23049183	Body;Body	NIPA1
1847	cg01693539	2.82198137334177	6.46745882140514e-05	2.29181485126049e-05	0.00506033287635474	0.999996436372924	FALSE	1	No	NA	2	47917841	NA	MSH2
1848	cg12377972	-2.82193196710545	-0.000414432093276069	0.000146861121425676	0.00506109394187055	0.999996436372924	FALSE	1	No	IL4;IL4;IL4;IL4	5	132009630	5'UTR;1stExon;1stExon;5'UTR	IL4
1849	cg16841189	2.82176176395327	5.11270047462278e-05	1.81188239912214e-05	0.00506371658795699	0.999996436372924	FALSE	1	No	ARHGEF10	8	1799411	Body	ARHGEF10
1850	cg09223516	-2.82147299704357	-6.21824323063116e-05	2.20389960745569e-05	0.00506816899629532	0.999996436372924	FALSE	1	No	POLR2C	16	57496477	TSS200	POLR2C
1852	cg00465277	-2.82137425458424	-0.000424028035622438	0.000150291311028116	0.00506969229142316	0.999996436372924	FALSE	1	No	NA	16	86121393	NA	IRF8
1853	cg17554502	2.82135541639809	5.92498117426001e-05	2.10004777839164e-05	0.00506998295442741	0.999996436372924	FALSE	1	No	NA	17	44271559	NA	LOC644246
1854	cg15017007	-2.82113023412638	-0.000440063411083431	0.000155988336078964	0.00507345856661883	0.999996436372924	FALSE	1	No	EXOC4;EXOC4	7	132984180	Body;Body	EXOC4
1855	cg07050869	2.82109323338831	0.000486811914145859	0.000172561441211628	0.00507402986740981	0.999996436372924	FALSE	1	No	SNORD115-7	15	25426392	TSS1500	SNURF-SNRPN
1856	cg00256281	-2.82106599461992	-7.57031406805143e-05	2.6834941410406e-05	0.00507445047824108	0.999996436372924	FALSE	1	No	PMM1	22	41985642	Body	PMM1
1857	cg25622628	-2.82085870767206	-1.54731460140411e-05	5.48526091433005e-06	0.00507765236281532	0.999996436372924	FALSE	1	No	C19orf24	19	1275762	1stExon	C19orf24
1858	cg03741332	-2.82071800267311	-6.42306447512172e-05	2.27710266288043e-05	0.0050798268258931	0.999996436372924	FALSE	1	No	CHAF1A	19	4403337	Body	CHAF1A
1859	cg14524956	2.82055942713926	0.000387524984997615	0.000137392951649546	0.00508227847467745	0.999996436372924	FALSE	1	No	USH2A	1	215804508	Body	USH2A
1860	cg01376079	2.82043559304564	0.000453144520327781	0.000160664729038699	0.00508419375228816	0.999996436372924	FALSE	1	No	SSH3	11	67070233	TSS1500	ANKRD13D
1862	cg20270653	2.82025554681514	0.00043626108848571	0.000154688495862856	0.00508697960300525	0.999996436372924	FALSE	1	No	WBSCR17	7	70962720	Body	MIR3914-1
1863	cg00501869	2.82023786095539	0.000172875473398878	6.12981889904545e-05	0.00508725333061054	0.999996436372924	FALSE	1	No	PTPRN2;PTPRN2;PTPRN2	7	157690732	Body;Body;Body	LOC100506585
1864	cg08495115	2.81995431480561	0.000121190796000514	4.29761558065765e-05	0.00509164365777135	0.999996436372924	FALSE	1	No	GREM1	15	33010399	5'UTR	GREM1
1865	cg00734993	-2.81995277209664	-8.16299717991898e-05	2.89472833044994e-05	0.00509166755393219	0.999996436372924	FALSE	1	No	MTCH1	6	36953694	1stExon	MTCH1
1867	cg02668694	2.81927919427998	0.000544179759041338	0.000193020882836089	0.00510211083309021	0.999996436372924	FALSE	1	No	NLK	17	26369539	TSS200	NLK
1868	cg24870340	-2.81904924953831	-0.000279553728030881	9.91659610333751e-05	0.00510568039069906	0.999996436372924	FALSE	1	No	NA	6	35147239	NA	AY927475
1870	cg13591497	2.81869231550441	0.000202091420486202	7.16968714089806e-05	0.00511122576408329	0.999996436372924	FALSE	1	No	CRB2	9	126129566	Body	CRB2
1871	cg18656708	2.81867723697898	0.000191538136427099	6.79531994349189e-05	0.00511146014634656	0.999996436372924	FALSE	1	No	NA	5	153859973	NA	HAND1
1872	cg00563824	2.81846412351625	0.000788148903329737	0.000279637727780072	0.00511477384930363	0.999996436372924	FALSE	1	No	NA	1	209405064	NA	MIR205HG
1873	cg14583365	2.81837335501317	0.000547090155558855	0.000194115571872591	0.00511618580166409	0.999996436372924	FALSE	1	No	CHCHD3	7	132679218	Body	CHCHD3
1874	cg26897283	-2.81816157886303	-0.00029949921696192	0.000106274678928364	0.00511948146847348	0.999996436372924	FALSE	1	No	TPPP3;TPPP3	16	67427183	5'UTR;5'UTR	TPPP3
1875	cg02396116	2.8181614850243	0.000344692401016436	0.000122311089285739	0.00511948292922183	0.999996436372924	FALSE	1	No	NA	10	125114593	NA	BUB3
1876	cg13167816	2.81805752765893	0.00034293586890647	0.000121692288230667	0.00512110142247416	0.999996436372924	FALSE	1	No	FITM1	14	24601808	Body	FITM1
1878	cg07457944	2.81757252046649	9.78368299460333e-05	3.47238018668051e-05	0.0051286585520925	0.999996436372924	FALSE	1	No	SOCS6	18	67957061	5'UTR	SOCS6
1879	cg25514475	-2.81756089052779	-0.00019515606551045	6.92641873921996e-05	0.00512883988797731	0.999996436372924	FALSE	1	No	UBTD2	5	171693762	Body	UBTD2
1880	cg21937593	2.81627066428095	5.26468564208166e-05	1.86938198407355e-05	0.00514899348498953	0.999996436372924	FALSE	1	No	ZBBX	3	167098088	TSS200	ZBBX
1881	cg03162506	2.81602323872661	0.000372352548343422	0.000132226376268044	0.00515286652788478	0.999996436372924	FALSE	1	No	NA	22	38580953	NA	PLA2G6
1882	cg17847520	-2.81599845263133	-0.00057031910561732	0.000202528202770993	0.00515325465941761	0.999996436372924	FALSE	1	No	CPLX2	5	175223425	TSS200	CPLX2
1883	cg24314474	2.81589262672753	0.000301381239765035	0.000107028668957198	0.00515491211171792	0.999996436372924	FALSE	1	No	NA	3	40627134	NA	ZNF621
1884	cg00504285	2.81549490131352	0.000369398125999379	0.000131201845127492	0.00516114564140507	0.999996436372924	FALSE	1	No	C22orf25;MIR185	22	20019887	5'UTR;TSS1500	MIR185
1885	cg23680451	2.81533455844423	0.000314055705874715	0.0001115518242522	0.0051636606215948	0.999996436372924	FALSE	1	No	KLF6;KLF6;KLF6;KLF6	10	3823790	Body;Body;Body;Body	KLF6
1888	cg09131012	-2.81472129518166	-0.000138366585443588	4.91581833272263e-05	0.00517328993214192	0.999996436372924	FALSE	1	No	NA	13	45900642	NA	TPT1
1889	cg08121523	-2.81460707362009	-0.000144195377085868	5.1231086014577e-05	0.00517508521093841	0.999996436372924	FALSE	1	No	POLR1A	2	86330050	Body	POLR1A
1892	cg03711016	-2.81412479087385	-0.000214389441120168	7.61833454633669e-05	0.00518267173254248	0.999996436372924	FALSE	1	No	SHISA9;SHISA9	16	12997684	Body;Body	SHISA9
1893	cg04590303	-2.81403233926241	-0.000304597380426128	0.000108242316968527	0.00518412718995616	0.999996436372924	FALSE	1	No	IFT140	16	1608810	Body	TMEM204
1894	cg00799078	2.81387663865713	0.000158296835170018	5.62557835675278e-05	0.00518657920916748	0.999996436372924	FALSE	1	No	NCEH1;NCEH1;NCEH1;NCEH1	3	172428167	5'UTR;Body;Body;5'UTR	NCEH1
1895	cg21555798	2.81385611963543	7.02683280331585e-05	2.49722533937743e-05	0.00518690242728765	0.999996436372924	FALSE	1	No	ZNF853;ZNF853	7	6655727	5'UTR;1stExon	ZNF853
1897	cg18358762	-2.81373856626476	-1.27656759348689e-05	4.53690903907086e-06	0.00518875449467685	0.999996436372924	FALSE	1	No	SFXN5	2	73298974	TSS200	SFXN5
1898	cg24880736	2.81335136355357	0.00061508860222491	0.000218631988237682	0.00519485916514285	0.999996436372924	FALSE	1	No	NA	7	156870822	NA	UBE3C
1900	cg02011446	2.81309664570831	0.000223948054947544	7.96090867653628e-05	0.00519887862208841	0.999996436372924	FALSE	1	No	LYL1	19	13213716	TSS200	LYL1
1903	cg26850559	2.81202084106793	9.88226996671269e-06	3.5142947101913e-06	0.00521588601423205	0.999996436372924	FALSE	1	No	PITRM1	10	3214952	1stExon	PITRM1
1904	cg16626623	2.81181578791505	0.000244998546354097	8.71317912813069e-05	0.00521913342265267	0.999996436372924	FALSE	1	No	SNX24	5	122256150	Body	SNX24
1905	cg22330021	-2.81173660869299	-0.000257982703991585	9.17520877289806e-05	0.00522038786789583	0.999996436372924	FALSE	1	No	NA	11	64372277	NA	NRXN2
1906	cg01250703	2.8115643188238	0.000162392386783844	5.77587308590471e-05	0.00522311842107557	0.999996436372924	FALSE	1	No	GTSF1	12	54860320	Body	GTSF1
1907	cg14737296	-2.81153118086711	-0.000336707777142672	0.00011975957422561	0.00522364375989363	0.999996436372924	FALSE	1	No	POLE	12	133212394	Body	POLE
1908	cg06579024	2.81097801298916	0.000224478057035563	7.98576353135026e-05	0.00523242026114101	0.999996436372924	FALSE	1	No	MYH14;MYH14;MYH14	19	50789808	Body;Body;Body	MYH14
1909	cg21499391	2.8107114603154	1.781953396503e-05	6.33986597935258e-06	0.00523665413278364	0.999996436372924	FALSE	1	No	C17orf42	17	29233515	TSS1500	TEFM
1910	cg06350097	2.81066815501554	0.000409089066974688	0.000145548689639751	0.00523734227938373	0.999996436372924	FALSE	1	No	FCGR2A;FCGR2A	1	161474970	TSS1500;TSS1500	FCGR2A
1911	cg21684411	2.81066134091254	0.000157175168153268	5.59210623725439e-05	0.00523745056694681	0.999996436372924	FALSE	1	No	HCP5	6	31431573	3'UTR	PMSP
1912	cg04639931	-2.81034981305413	-0.000307153877793127	0.000109293823981054	0.00524240343925819	0.999996436372924	FALSE	1	No	PFDN6;WDR46;WDR46	6	33258502	Body;TSS1500;TSS1500	PFDN6
1915	cg03603286	-2.81000143799297	-3.20169388788663e-05	1.13939225959024e-05	0.00524794716633147	0.999996436372924	FALSE	1	No	C7orf59	7	99746475	TSS200	C7orf59
1916	cg11384014	2.80974297596193	0.000454329265686154	0.00016169780281437	0.00525206353535908	0.999996436372924	FALSE	1	No	CLSTN2	3	139658735	Body	CLSTN2
1917	cg22537081	-2.80944611346314	-2.0851693734319e-05	7.42199454703744e-06	0.00525679510062966	0.999996436372924	FALSE	1	No	TBRG4;TBRG4;TBRG4	7	45151378	TSS200;TSS200;TSS200	TBRG4
1918	cg26166817	2.8089559658009	4.38980455604883e-05	1.56278866934719e-05	0.00526461582233542	0.999996436372924	FALSE	1	No	NA	4	124468530	NA	TRNA_Cys
1920	cg10970409	2.80872038304584	0.000124444164293742	4.43063556788775e-05	0.00526837850047984	0.999996436372924	FALSE	1	No	VIPR1	3	42543566	TSS1500	VIPR1
1921	cg15996499	-2.8085112201632	-1.56127110718194e-05	5.55907021475677e-06	0.00527172125086357	0.999996436372924	FALSE	1	No	LOC100130691;AGPS	2	178257726	TSS1500;1stExon	AGPS
1922	cg24410945	2.80847482230654	0.000370353026228516	0.00013186980466656	0.00527230314215711	0.999996436372924	FALSE	1	No	PARK2;PARK2;PARK2	6	162524735	Body;Body;Body	PARK2
1924	cg17192599	-2.80809767068483	-0.000419588618615872	0.000149420948920749	0.00527833608389988	0.999996436372924	FALSE	1	No	PRKAG2;PRKAG2	7	151504864	5'UTR;Body	BC040865
1925	cg00845370	-2.80741496131605	-3.30514507656039e-05	1.17729125266577e-05	0.00528927268110023	0.999996436372924	FALSE	1	No	MAP3K14	17	43393892	5'UTR	MAP3K14
1926	cg14508572	-2.80738959497414	-0.00020923713987267	7.45308525212359e-05	0.0052896794306522	0.999996436372924	FALSE	1	No	NA	11	119778410	NA	PVRL1
1927	cg01537471	2.80737653749349	0.000114642876501612	4.08363021384972e-05	0.00528988881855232	0.999996436372924	FALSE	1	No	SYDE1	19	15218169	TSS200	SYDE1
1928	cg13753550	2.80707606079367	0.000177799197342624	6.33396436334371e-05	0.00529470929830182	0.999996436372924	FALSE	1	No	PYCR1;PYCR1	17	79892876	Body;Body	PYCR1
1929	cg10341513	-2.80671422409798	-0.000461372934919416	0.000164381870786183	0.00530051945190825	0.999996436372924	FALSE	1	No	MAPK8IP2;MAPK8IP2	22	51041242	TSS1500;Body	MAPK8IP2
1931	cg12079282	2.80646690012114	0.000224273580405952	7.99131393269849e-05	0.00530449415757767	0.999996436372924	FALSE	1	No	NA	17	45604514	NA	NPEPPS
1932	cg20099449	2.80637984335435	0.000354470104472762	0.000126308669623666	0.00530589387683494	0.999996436372924	FALSE	1	No	DSG1	18	28898344	Body	DSG1
1934	cg02921257	2.80612695507037	0.000274481038201507	9.78149038145082e-05	0.00530996177514668	0.999996436372924	FALSE	1	No	XIRP1	3	39233858	5'UTR	XIRP1
1935	cg10994944	2.80568560961282	0.000450535203487797	0.000160579361402495	0.00531706792757147	0.999996436372924	FALSE	1	No	LCK;LCK	1	32741152	Body;Body	LCK
1937	cg16462701	2.80553399836604	0.000175235500086862	6.24606581809095e-05	0.0053195110274255	0.999996436372924	FALSE	1	No	CD81	11	2416773	Body	CD81
1938	cg20023155	2.80553381129032	0.000110703305592284	3.94589097970519e-05	0.00531951404263749	0.999996436372924	FALSE	1	No	KCNK13	14	90651084	Body	KCNK13
1939	cg26980477	2.80538943280152	0.000308718311783258	0.000110044726116675	0.00532184153995492	0.999996436372924	FALSE	1	No	NA	12	126641914	NA	LOC400084
1940	cg21820656	2.80535008033761	0.000344111231366166	0.000122662491850127	0.00532247609352013	0.999996436372924	FALSE	1	No	NA	15	59157075	NA	unknown
1941	cg10444928	-2.80503269001466	-0.000169625305566437	6.04717749530223e-05	0.00532759648272103	0.999996436372924	FALSE	1	No	SETDB1;SETDB1;SETDB1	1	150902534	Body;Body;Body	SETDB1
1942	cg06060135	2.80451954016446	0.00010305998471892	3.67478219505922e-05	0.00533588447184507	0.999996436372924	FALSE	1	No	IRX1	5	3596704	Body	IRX1
1943	cg09171660	2.80443614949312	4.27872689770349e-05	1.52569952376232e-05	0.00533723243608022	0.999996436372924	FALSE	1	No	FAM98C	19	38893916	Body	FAM98C
1944	cg19366835	-2.80416581161312	-9.03630494125981e-05	3.22245742524818e-05	0.00534160442314655	0.999996436372924	FALSE	1	No	IRAK1BP1	6	79577801	Body	IRAK1BP1
1945	cg12427317	2.80390534082518	0.00120649218493773	0.000430289912919336	0.005345819909419	0.999996436372924	FALSE	1	No	RAI14;RAI14;RAI14;RAI14;RAI14;RAI14	5	34743138	Body;Body;Body;Body;Body;Body	RAI14
1946	cg12531601	-2.80389200238165	-0.000116996517051291	4.17264705459101e-05	0.00534603586137959	0.999996436372924	FALSE	1	No	BAT4;CSNK2B	6	31634349	TSS1500;5'UTR	GPANK1
1947	cg13772414	-2.80387720280232	-0.000357652560027187	0.000127556427817071	0.00534627547867032	0.999996436372924	FALSE	1	No	EPHA4	2	222383060	Body	EPHA4
1948	cg26707202	-2.80385600814722	-4.47370262877305e-05	1.59555362892164e-05	0.00534661865443434	0.999996436372924	FALSE	1	No	SMAD1;SMAD1	4	146403866	TSS200;5'UTR	SMAD1
1949	cg19951187	2.8038170865757	2.29037447943584e-05	8.16877281475258e-06	0.00534724890970406	0.999996436372924	FALSE	1	No	FAM13B;FAM13B;FAM13B	5	137368985	TSS200;TSS200;TSS200	FAM13B
1950	cg07716131	2.80376237288966	0.000421931394204079	0.00015048757279998	0.00534813499993898	0.999996436372924	FALSE	1	No	NA	16	88937225	NA	CBFA2T3
1951	cg20981893	2.80263851813752	0.00016223716037431	5.78872941781031e-05	0.00536636536270453	0.999996436372924	FALSE	1	No	HSD11B2	16	67465461	Body	HSD11B2
1952	cg05724240	-2.80247217147764	-0.000338743582454297	0.000120873129768025	0.00536906850236556	0.999996436372924	FALSE	1	No	NA	10	134822001	NA	AK125849
1953	cg08198176	2.8024063522837	0.000190293077147107	6.79034562536e-05	0.00537013840779741	0.999996436372924	FALSE	1	No	ITGA9	3	37494602	Body	ITGA9
1954	cg14415816	2.80213206349517	0.000191936161531012	6.84964723938117e-05	0.00537459911469902	0.999996436372924	FALSE	1	No	RFX4	12	106978920	Body	RFX4
1955	cg02238387	2.80202023106775	0.000110211015792222	3.93326980905576e-05	0.00537641878868956	0.999996436372924	FALSE	1	No	TBC1D16	17	77964734	Body	TBC1D16
1957	cg21032013	2.80169565304056	0.000412718576696867	0.000147310281989038	0.0053817033037472	0.999996436372924	FALSE	1	No	BRD1	22	50217662	1stExon	BRD1
1958	cg19725418	-2.80129566678386	-0.000235944696757762	8.42269880882113e-05	0.00538822203419454	0.999996436372924	FALSE	1	No	HDAC4	2	240090401	Body	HDAC4
1959	cg17384889	2.80097348456394	0.000190413710845287	6.79812614773577e-05	0.00539347796887195	0.999996436372924	FALSE	1	No	NKAPL	6	28227068	TSS200	NKAPL
1960	cg21273905	2.80067610588528	0.00025948089358835	9.26493759999886e-05	0.00539833339618413	0.999996436372924	FALSE	1	No	FHOD3	18	34359654	3'UTR	FHOD3
1961	cg10859681	2.80056688146464	0.000446163258989872	0.000159311767179271	0.00540011774465765	0.999996436372924	FALSE	1	No	TNXB	6	32040377	Body	TNXB
1962	cg01040749	-2.80033457174822	-0.000769791536909392	0.000274892701991969	0.00540391465916192	0.999996436372924	FALSE	1	No	INPP5A	10	134400440	Body	INPP5A
1964	cg23030894	2.80022355156104	0.000106855924348507	3.81597834533384e-05	0.00540573004927753	0.999996436372924	FALSE	1	No	ZNF585B	19	37701637	TSS200	ZNF585B
1965	cg15807287	2.80008573703557	0.000136193812372453	4.86391579268712e-05	0.00540798434696982	0.999996436372924	FALSE	1	No	INTS1	7	1530113	Body	INTS1
1967	cg19757382	2.79987724903374	0.000306533023219733	0.000109480879322663	0.00541139630488297	0.999996436372924	FALSE	1	No	MYEOV2;MYEOV2	2	241076313	TSS1500;TSS1500	MYEOV2
1968	cg10149296	2.79980206121654	0.000380560816620453	0.000135924186174467	0.00541262725108462	0.999996436372924	FALSE	1	No	NA	2	20795912	NA	HS1BP3
1969	cg25192902	2.79966071528866	2.2659582853407e-05	8.09368889939602e-06	0.00541494200002739	0.999996436372924	FALSE	1	No	SC5DL;SC5DL;SC5DL	11	121163419	5'UTR;TSS200;1stExon	SC5DL
1970	cg07945582	-2.7994775974032	-0.000450544980345748	0.000160938948310811	0.00541794216159852	0.999996436372924	FALSE	1	No	NFE2L3	7	26206579	Body	NFE2L3
1971	cg13434975	-2.79945677716837	-0.000181083368826672	6.46851811764124e-05	0.00541828337099305	0.999996436372924	FALSE	1	No	NA	2	11622769	NA	E2F6
1972	cg04297406	2.79943252343472	0.000326956173715072	0.000116793732650472	0.00541868087435807	0.999996436372924	FALSE	1	No	LDB2;LDB2	4	16609513	Body;Body	LDB2
1973	cg20002177	-2.79898887202791	-0.000242643361050296	8.66896483495119e-05	0.00542595670856073	0.999996436372924	FALSE	1	No	DLX5	7	96649956	3'UTR	DLX5
1974	cg06807018	2.79894006389099	0.000291444146538567	0.000104126612176686	0.00542675769735788	0.999996436372924	FALSE	1	No	LAMP2;LAMP2;LAMP2	X	119602917	Body;Body;Body	LAMP2
1975	cg23105338	2.79870482464472	8.56231563039122e-05	3.05938502517077e-05	0.00543061970529178	0.999996436372924	FALSE	1	No	TSNARE1	8	143333272	Body	TSNARE1
1977	cg06830148	2.79818715723014	0.000236549727662478	8.45367784107169e-05	0.00543912721768222	0.999996436372924	FALSE	1	No	RPL3L	16	2004777	TSS200	RPL3L
1979	cg02698900	2.79739526069289	0.000154485230165316	5.52246700121496e-05	0.00545216488675851	0.999996436372924	FALSE	1	No	NA	8	1094770	NA	BC022082
1981	cg13807254	-2.79608241237135	-0.000160413823954519	5.73709212735516e-05	0.0054738418768307	0.999996436372924	FALSE	1	No	NA	9	129619813	NA	ZBTB34
1982	cg24607283	2.79583240076207	0.000328963299810597	0.00011766202427618	0.00547797877049067	0.999996436372924	FALSE	1	No	HRH1;HRH1;HRH1;HRH1	3	11302249	3'UTR;3'UTR;3'UTR;3'UTR	HRH1
1983	cg16679343	2.79580299398037	0.000316629363168483	0.000113251671827456	0.00547846554509138	0.999996436372924	FALSE	1	No	C1orf159	1	1052949	TSS1500	C1orf159
1984	cg11633280	-2.79578696156779	-0.000207496315252759	7.42174987240092e-05	0.00547873094839525	0.999996436372924	FALSE	1	No	MRGPRE	11	3254452	TSS1500	MRGPRE
1985	cg08433504	2.79577558842746	0.000958432571689455	0.000342814557669324	0.0054789192283764	0.999996436372924	FALSE	1	No	THBS1	15	39872071	TSS1500	THBS1
1986	cg08097359	2.79553719315254	0.000264713148520762	9.46913348780181e-05	0.00548286716331713	0.999996436372924	FALSE	1	No	NOSIP	19	50064054	5'UTR	NOSIP
1987	cg13665021	-2.79545386422717	-0.000379395612476887	0.000135718788756249	0.0054842477367294	0.999996436372924	FALSE	1	No	NA	7	1717324	NA	LOC401296
1988	cg01984743	2.79545104247879	0.000866081346261805	0.000309818105594091	0.00548429449228861	0.999996436372924	FALSE	1	No	STC2	5	172751331	Body	STC2
1989	cg05415980	2.79526085507326	0.000268163571578757	9.59350792224107e-05	0.00548744667613275	0.999996436372924	FALSE	1	No	PLEKHM3	2	208688897	3'UTR	PLEKHM3
1990	cg20707064	-2.79512670522974	-0.000286891668963293	0.000102639951321889	0.00548967107606907	0.999996436372924	FALSE	1	No	ITGA11	15	68724948	TSS1500	ITGA11
1991	cg22425467	2.79475098104359	0.00045831772667718	0.000163992330546044	0.00549590548277034	0.999996436372924	FALSE	1	No	TRIM15;TRIM15	6	30131189	5'UTR;1stExon	TRIM15
1992	cg07258300	-2.79468584658295	-0.000507976860528572	0.000181765281829324	0.00549698691416245	0.999996436372924	FALSE	1	No	CYP27C1	2	127963590	TSS1500	CYP27C1
1993	cg25666830	2.79460464884805	0.000274694997487921	9.82947615152475e-05	0.00549833531523287	0.999996436372924	FALSE	1	No	NA	13	50995080	NA	BCMS
1994	cg25378003	-2.79455296135227	-0.000111037201858244	3.97334398001581e-05	0.00549919381402739	0.999996436372924	FALSE	1	No	NA	6	41472488	NA	DQ141194
1995	cg11215918	-2.79433482921077	-0.000143732382820373	5.14370652070241e-05	0.00550281819897211	0.999996436372924	FALSE	1	No	NA	21	34395699	NA	OLIG2
1996	cg25224760	-2.79422411369311	-0.000170385098540642	6.09776065225652e-05	0.00550465862636306	0.999996436372924	FALSE	1	No	LOC100130274	8	144790772	TSS1500	CCDC166
1999	cg15703790	-2.79349451065399	-0.000535282362093852	0.000191617474117941	0.00551680080221318	0.999996436372924	FALSE	1	No	PRKCZ	1	1993510	Body	PRKCZ
2000	cg04118102	2.7934423296395	0.00022310152172005	7.98661634617821e-05	0.00551767013708524	0.999996436372924	FALSE	1	No	NA	17	15824118	NA	ADORA2B
2001	cg04310517	-2.79296134353771	-0.000149137347137495	5.33975693872619e-05	0.00552568920817487	0.999996436372924	FALSE	1	No	NA	16	3010261	NA	KREMEN2
2002	cg05654096	2.79288554784518	0.000582419284391141	0.000208536753265991	0.00552695384832872	0.999996436372924	FALSE	1	No	NUAK1	12	106477691	Body	NUAK1
2003	cg13079746	-2.79282630518863	-0.000130925027185937	4.68790439787462e-05	0.00552794248615683	0.999996436372924	FALSE	1	No	NA	15	65168473	NA	PLEKHO2
2004	cg18350391	-2.79237444541987	-0.00036134603820893	0.000129404578530512	0.00553548837052643	0.999996436372924	FALSE	1	No	IL32;IL32;IL32;IL32;IL32;IL32;IL32;IL32	16	3115552	5'UTR;TSS200;TSS1500;TSS200;TSS200;5'UTR;5'UTR;5'UTR	IL32
2005	cg09773537	2.79221946063145	0.00030949096733071	0.000110840487896578	0.00553807870673328	0.999996436372924	FALSE	1	No	SCN1B;SCN1B	19	35525095	Body;3'UTR	SCN1B
2007	cg08302639	2.791870788337	0.000262346881940565	9.396813170456e-05	0.00554391025370613	0.999996436372924	FALSE	1	No	EGFLAM;EGFLAM;EGFLAM;EGFLAM	5	38462454	Body;Body;Body;Body	EGFLAM
2008	cg02629603	2.79181822016001	0.000367148998386218	0.000131508919791051	0.00554478993961155	0.999996436372924	FALSE	1	No	NA	2	241172209	NA	OTOS
2009	cg20023647	2.79158780611372	0.00027856786743681	9.97883236295603e-05	0.00554864722520289	0.999996436372924	FALSE	1	No	NA	12	102961675	NA	IGF1
2010	cg19011752	-2.7915666361544	-0.000214703714559864	7.69115491563673e-05	0.00554900174649378	0.999996436372924	FALSE	1	No	TRPM2	21	45772638	TSS1500	TRPM2
2011	cg02183297	-2.79149051873014	-0.000555904426777914	0.000199142509368363	0.00555027661143297	0.999996436372924	FALSE	1	No	KCNE1L;KCNE1L	X	108867379	3'UTR;1stExon	KCNE1L
2012	cg10155681	2.79133373866433	0.000123513247208816	4.42488282565301e-05	0.00555290330426845	0.999996436372924	FALSE	1	No	CH25H	10	90967233	TSS200	CH25H
2013	cg23089445	-2.79116263098158	-0.000560490320476821	0.00020080890817878	0.00555577132791463	0.999996436372924	FALSE	1	No	NA	8	67104240	NA	LOC100505659
2014	cg10694252	-2.79115056456414	-0.000778203703204639	0.000278811079948373	0.00555597363000177	0.999996436372924	FALSE	1	No	FRMPD4	X	12601729	Body	Mir_548
2015	cg10282695	-2.79110044860832	-0.000164443585150725	5.89171146573096e-05	0.00555681393117635	0.999996436372924	FALSE	1	No	VPS52	6	33236989	Body	VPS52
2016	cg08332868	-2.79085171328842	-6.39255361343458e-05	2.29053861335482e-05	0.00556098621576393	0.999996436372924	FALSE	1	No	RBM19;RBM19;RBM19	12	114404181	TSS200;TSS200;TSS200	RBM19
2017	cg04372536	2.79084007119405	0.000238005049701273	8.52807913136506e-05	0.00556118156972394	0.999996436372924	FALSE	1	No	SNED1	2	241988040	Body	SNED1
2018	cg22873167	-2.79079002638121	-0.000324077447676015	0.000116123909220158	0.00556202139087822	0.999996436372924	FALSE	1	No	FGFRL1;FGFRL1;FGFRL1	4	1019143	3'UTR;3'UTR;3'UTR	FGFRL1
2019	cg26624914	-2.79075852178582	-0.000449431259010033	0.000161042689828441	0.00556255014051179	0.999996436372924	FALSE	1	No	SUGT1P1;AQP3	9	33448382	Body;TSS1500	AQP3
2020	cg19520452	2.79072678308437	0.000149382016962555	5.35279977488356e-05	0.00556308286527775	0.999996436372924	FALSE	1	No	NA	1	59369156	NA	LOC100131060
2021	cg25238274	-2.79053027466063	-0.000202683577660885	7.26326388576931e-05	0.00556638223102879	0.999996436372924	FALSE	1	No	ADAM12;ADAM12	10	127914098	Body;Body	ADAM12
2022	cg23617848	2.79049860321383	0.000414040318325709	0.00014837503156205	0.00556691415883752	0.999996436372924	FALSE	1	No	GPR133	12	131452297	Body	GPR133
2023	cg15732107	-2.79048281663217	-0.000763351779897185	0.000273555449023862	0.00556717931460358	0.999996436372924	FALSE	1	No	NA	12	131171530	NA	RIMBP2
2024	cg14196261	2.79046520899116	0.000101816968717397	3.64874531993206e-05	0.00556747507088769	0.999996436372924	FALSE	1	No	ACOT9;ACOT9	X	23761469	TSS200;TSS200	ACOT9
2025	cg12471071	-2.79025974330624	-0.000398169148541827	0.000142699671418413	0.00557092733949274	0.999996436372924	FALSE	1	No	MCPH1	8	6479360	Body	MCPH1
2026	cg19616851	-2.79001325460636	-0.000605243442165977	0.000216932102801559	0.00557507144365876	0.999996436372924	FALSE	1	No	NA	7	63363811	NA	BC042811
2027	cg20995127	-2.78984302706867	-0.0001293449683762	4.63628122160351e-05	0.00557793503399652	0.999996436372924	FALSE	1	No	RAB3GAP1	2	135808369	TSS1500	RAB3GAP1
2028	cg02366856	-2.78967462437522	-0.0001760158876364	6.30954900971008e-05	0.00558076923830294	0.999996436372924	FALSE	1	No	MEIS2;MEIS2;MEIS2;MEIS2;MEIS2;MEIS2;MEIS2	15	37239205	Body;Body;Body;Body;Body;Body;Body	MEIS2
2030	cg08065241	2.78953232135776	0.000156978347242115	5.62740736288398e-05	0.00558316520450851	0.999996436372924	FALSE	1	No	ERC2	3	56502265	5'UTR	ERC2
2031	cg03087897	-2.78947679094256	-5.99234156776126e-05	2.14819552799952e-05	0.00558410042699889	0.999996436372924	FALSE	1	No	PKN1;PKN1	19	14550846	TSS1500;Body	PKN1
2032	cg26344168	-2.78920247418139	-0.000220209201032542	7.89505971943368e-05	0.00558872245083541	0.999996436372924	FALSE	1	No	MC2R	18	13884969	Body	MC2R
2033	cg16474297	2.78917637960829	4.54354687518957e-05	1.62899231056433e-05	0.00558916230463373	0.999996436372924	FALSE	1	No	DNAH11	7	21582745	TSS200	DNAH11
2035	cg22556795	2.7889575190279	0.000278393098639089	9.98197701971895e-05	0.00559285268473554	0.999996436372924	FALSE	1	No	ASPSCR1	17	79965124	Body	ASPSCR1
2036	cg17474260	-2.78894971303813	-2.3233635795087e-05	8.33060405731646e-06	0.00559298434843757	0.999996436372924	FALSE	1	No	SNORD45C;SNORD45A;RABGGTB	1	76252117	TSS1500;TSS1500;Body	RABGGTB
2037	cg01800442	2.78885010388006	2.83943159393164e-05	1.01813704149291e-05	0.00559466470369238	0.999996436372924	FALSE	1	No	EXOC7;EXOC7;EXOC7;EXOC7;EXOC7;EXOC7	17	74086473	Body;Body;Body;Body;Body;Body	EXOC7
2038	cg26287816	2.78880001563595	0.000159117340396417	5.70558446300542e-05	0.00559550983948124	0.999996436372924	FALSE	1	No	CDAN1	15	43024914	Body	CDAN1
2039	cg03687379	-2.78853158167356	-0.000415080493542398	0.000148852713833452	0.00560004108084052	0.999996436372924	FALSE	1	No	WDR86	7	151092979	Body	LOC100131176
2040	cg16952918	-2.78852565331678	-0.000197909260082325	7.09727234701693e-05	0.00560014119070655	0.999996436372924	FALSE	1	No	NA	12	69078072	NA	LOC100507250
2041	cg24358846	2.78843801664686	0.000469538690408056	0.000168387709393191	0.00560162126644931	0.999996436372924	FALSE	1	No	NA	8	99984680	NA	OSR2
2042	cg05920635	2.78828468527759	0.000154501032322206	5.54107810934751e-05	0.00560421169779387	0.999996436372924	FALSE	1	No	HCRTR2	6	55039622	Body	EF633108
2043	cg04640971	-2.78819422831798	-0.000285878136443334	0.00010253164343425	0.00560574041699656	0.999996436372924	FALSE	1	No	NA	2	45165318	NA	SIX3
2044	cg24404479	-2.78819051479092	-1.07622855032297e-05	3.8599534164317e-06	0.005605803183539	0.999996436372924	FALSE	1	No	NA	15	99602366	NA	AL109706
2045	cg12090001	2.78816089761751	0.000277904926597764	9.96732028037674e-05	0.00560630379985349	0.999996436372924	FALSE	1	No	KRT85;KRT85	12	52761221	5'UTR;1stExon	KRT85
2046	cg23087020	-2.78809687634991	-7.76590001759425e-05	2.7853766787907e-05	0.00560738608381272	0.999996436372924	FALSE	1	No	POU2F1	1	167190262	5'UTR	POU2F1
2047	cg23849712	-2.78802474800314	-0.00011834596374643	4.24479602740945e-05	0.00560860564534298	0.999996436372924	FALSE	1	No	TEAD1	11	12837359	Body	TEAD1
2048	cg08559989	-2.78770568196319	-0.000156509126616574	5.61426292700867e-05	0.00561400336643101	0.999996436372924	FALSE	1	No	NA	6	99292919	NA	POU3F2
2049	cg21867850	-2.78719958259823	-0.000142777346572451	5.1226093554217e-05	0.00562257483453801	0.999996436372924	FALSE	1	No	LTK;LTK;LTK	15	41806526	TSS1500;TSS1500;TSS1500	LTK
2050	cg11957242	-2.78719354908012	-5.75004496867711e-05	2.06302320503534e-05	0.00562267709171743	0.999996436372924	FALSE	1	No	PAIP1;PAIP1;PAIP1	5	43556691	5'UTR;1stExon;Body	PAIP1
2051	cg21207741	2.78718154305627	0.000133760829897066	4.79914307090278e-05	0.00562288057704101	0.999996436372924	FALSE	1	No	FAM78A	9	134148648	Body	FAM78A
2052	cg05036715	-2.7869476497478	-0.000832079952655393	0.000298563179947313	0.00562684607335839	0.999996436372924	FALSE	1	No	NA	10	58777720	NA	MIR3924
2053	cg04948194	-2.78664074922841	-0.000351853882930183	0.000126264529443778	0.00563205319997432	0.999996436372924	FALSE	1	No	NA	14	45840127	NA	MIS18BP1
2054	cg16151250	-2.78654365908162	-1.13067913961387e-05	4.0576401375549e-06	0.00563370142027277	0.999996436372924	FALSE	1	No	PPAP2A;RNF138P1;PPAP2A	5	54830443	1stExon;TSS200;1stExon	RNF138P1
2055	cg22897701	2.78624694607511	0.000346985775924293	0.000124535183937332	0.0056387411846468	0.999996436372924	FALSE	1	No	CDC42BPB	14	103432870	Body	CDC42BPB
2056	cg12373934	-2.78597313818284	-6.89693623222207e-05	2.475593227263e-05	0.00564339552264052	0.999996436372924	FALSE	1	No	WRAP53;TP53;WRAP53;TP53;WRAP53;TP53;TP53;WRAP53	17	7590932	TSS1500;TSS200;5'UTR;TSS200;5'UTR;TSS200;TSS200;TSS1500	TP53
2057	cg04163216	2.78586444047602	9.43697209340762e-05	3.38744841862984e-05	0.00564524419152499	0.999996436372924	FALSE	1	No	PIK3CD	1	9777888	Body	PIK3CD
2058	cg04380800	2.78574758769664	5.18746374240357e-05	1.86214421052151e-05	0.00564723216930728	0.999996436372924	FALSE	1	No	ACHE;ACHE	7	100491337	Body;Body	ACHE
2059	cg11808885	2.78565803208139	0.000100651283678313	3.61319596731365e-05	0.00564875617881644	0.999996436372924	FALSE	1	No	NA	21	46438743	NA	LINC00162
2060	cg13973124	-2.78550968480474	-0.000285384209285412	0.000102453138412052	0.0056512814933469	0.999996436372924	FALSE	1	No	NA	2	489332	NA	TMEM18
2061	cg26950947	2.78488761370694	0.000167734759305533	6.02303513003394e-05	0.00566188214778067	0.999996436372924	FALSE	1	No	NA	11	120068986	NA	OAF
2062	cg01234760	-2.78457578248474	-0.000169623604870467	6.09154205597191e-05	0.00566720281088178	0.999996436372924	FALSE	1	No	C6orf52;C6orf52;PAK1IP1;C6orf52	6	10694545	5'UTR;Body;TSS1500;Body	C6orf52
2063	cg27126872	2.78453889477531	0.000640021663641694	0.000229848347546008	0.00566783251206806	0.999996436372924	FALSE	1	No	KBTBD11	8	1948999	5'UTR	KBTBD11
2065	cg11251293	-2.78442231163821	-0.000337167472412035	0.000121090637365875	0.00566982309150669	0.999996436372924	FALSE	1	No	CNTN2	1	205025861	Body	CNTN2
2066	cg15611842	2.78440920416763	0.0007365909694824	0.000264541206220655	0.00567004693244775	0.999996436372924	FALSE	1	No	NA	X	40483212	NA	LOC347411
2067	cg20825664	2.78423336327667	0.000145928615259332	5.24124942916399e-05	0.00567305060427974	0.999996436372924	FALSE	1	No	NA	1	73583093	NA	BC041341
2069	cg18596616	2.78401570808599	0.000353733959890086	0.000127058895128605	0.00567677053465517	0.999996436372924	FALSE	1	No	PLEKHG4B	5	173191	Body	PLEKHG4B
2070	cg06391660	-2.78385278774942	-0.000129383143143971	4.64762877237377e-05	0.00567955644144633	0.999996436372924	FALSE	1	No	DCTN1;DCTN1	2	74608183	TSS1500;TSS1500	DCTN1
2071	cg07455318	2.78371676827129	0.000452104361799559	0.000162410331019531	0.00568188329744896	0.999996436372924	FALSE	1	No	CCDC88C	14	91772383	Body	CCDC88C
2072	cg26242446	-2.78356970382289	-0.000326342272288663	0.000117238764253136	0.00568440006914085	0.999996436372924	FALSE	1	No	EFNA2	19	1299677	Body	EFNA2
2073	cg10842229	-2.78348224709993	-0.000318831138215438	0.000114543981211888	0.00568589722929699	0.999996436372924	FALSE	1	No	LOC400794;LRRC52	1	165513322	Body;TSS200	LRRC52
2074	cg21831811	2.78334241569668	3.9745273964042e-05	1.42796925523422e-05	0.00568829172701535	0.999996436372924	FALSE	1	No	BACE2;BACE2;BACE2	21	42539384	TSS1500;TSS1500;TSS1500	MIR3197
2076	cg05946081	-2.78325333327062	-3.78925940287576e-05	1.36144969542638e-05	0.00568981766665085	0.999996436372924	FALSE	1	No	RBMXL1;RBMXL1;CCBL2;CCBL2	1	89458035	5'UTR;5'UTR;5'UTR;5'UTR	CCBL2
2077	cg08320303	2.78322847133265	0.00049567454281134	0.000178093371750399	0.00569024360602989	0.999996436372924	FALSE	1	No	NA	17	54776791	NA	C17orf67
2078	cg26607933	-2.78322366371035	-0.000302032193159974	0.000108518836304134	0.00569032597444921	0.999996436372924	FALSE	1	No	DSTYK;DSTYK	1	205159823	Body;Body	DSTYK
2079	cg10114372	-2.78283639566502	-2.29292354927667e-05	8.23951976784724e-06	0.00569696454105554	0.999996436372924	FALSE	1	No	VARS	6	31763312	5'UTR	VARS
2080	cg26648818	-2.78276124103913	-0.000362193690101257	0.000130156222086092	0.00569825365779927	0.999996436372924	FALSE	1	No	TOX3;TOX3	16	52581719	TSS200;TSS1500	TOX3
2081	cg18765463	2.78275585460258	2.23588337533541e-05	8.03478095872959e-06	0.0056983460607378	0.999996436372924	FALSE	1	No	ZNF701	19	53073399	TSS200	ZNF701
2082	cg08601038	2.78254897793602	0.000651120012173428	0.000234001276288909	0.00570189600442958	0.999996436372924	FALSE	1	No	NA	7	100895999	NA	AK091729
2083	cg01841312	-2.78251474479567	-0.000631431510910131	0.00022692836114926	0.00570248362837573	0.999996436372924	FALSE	1	No	NA	10	38069945	NA	ZNF248
2084	cg03958004	-2.78245464725585	-2.14836876937537e-05	7.7211277153939e-06	0.00570351535658162	0.999996436372924	FALSE	1	No	MAPK8IP3;MAPK8IP3	16	1756391	1stExon;1stExon	MAPK8IP3
2087	cg08160091	-2.78100268760616	-0.000279871449585921	0.000100636885693494	0.0057284934195716	0.999996436372924	FALSE	1	No	NA	4	1398383	NA	CRIPAK
2089	cg09563619	2.78039607171115	0.000150069407276223	5.39741113876145e-05	0.00573895835095178	0.999996436372924	FALSE	1	No	TBCD	17	80780281	Body	ZNF750
2090	cg16842017	-2.78037384061644	-0.000192561546375634	6.92574299048002e-05	0.00573934219567194	0.999996436372924	FALSE	1	No	PXDNL	8	52282601	Body	PXDNL
2092	cg14584448	-2.78000122143911	-0.000175394410953661	6.30914870112415e-05	0.00574577934527643	0.999996436372924	FALSE	1	No	PLA2R1;PLA2R1	2	160918900	1stExon;1stExon	PLA2R1
2093	cg07821427	2.77997163478094	2.50331851064193e-05	9.00483472321179e-06	0.00574629074712732	0.999996436372924	FALSE	1	No	VAT1L	16	77822419	TSS200	VAT1L
2095	cg24625128	2.77924390718361	4.26781696627647e-05	1.53560360616256e-05	0.00575888241819855	0.999996436372924	FALSE	1	No	JAM3	11	133939064	Body	JAM3
2098	cg13807496	-2.77901659211284	-0.000175371188100633	6.31054843639135e-05	0.00576282070816051	0.999996436372924	FALSE	1	No	ALX4	11	44332540	TSS1500	ALX4
2099	cg20464360	-2.77886464407819	-0.000533100446039345	0.000191841098549147	0.0057654546057393	0.999996436372924	FALSE	1	No	HSF5	17	56564855	Body	HSF5
2100	cg13942016	2.77830701418509	0.000135182547242869	4.86564467327306e-05	0.00577513001992452	0.999996436372924	FALSE	1	No	PSMC3	11	47447463	Body	PSMC3
2101	cg08826843	-2.77826164687882	-0.000106624177456879	3.83780187070083e-05	0.00577591783281979	0.999996436372924	FALSE	1	No	MRPL21;IGHMBP2;MRPL21	11	68670876	5'UTR;TSS1500;Body	MRPL21
2102	cg10178905	-2.77814825966571	-6.93090188545181e-05	2.49479193968064e-05	0.00577788725150869	0.999996436372924	FALSE	1	No	USP3	15	63796301	TSS1500	USP3
2103	cg09235031	-2.77814437820841	-0.000183792255786784	6.61564810052489e-05	0.0057779546791754	0.999996436372924	FALSE	1	No	TRPM1	15	31316195	Body	TRPM1
2104	cg09804944	2.77808527559969	0.000405488565535995	0.000145959725965742	0.00577898148237604	0.999996436372924	FALSE	1	No	GBP7	1	89616547	Body	GBP2
2105	cg09753064	-2.77804260390099	-0.000527194497377185	0.000189771926692876	0.00577972293033953	0.999996436372924	FALSE	1	No	JPH2	20	42788303	Body	Mir_584
2106	cg01586768	2.77803106063048	0.000148421193044122	5.34267579464849e-05	0.00577992351682815	0.999996436372924	FALSE	1	No	EDC4	16	67910872	Body	EDC4
2108	cg25929552	-2.77791826221165	-0.000479359923335051	0.000172560845240064	0.00578188393780322	0.999996436372924	FALSE	1	No	NA	2	67551782	NA	BC040863
2109	cg27421939	2.77774186559223	0.000117234361830022	4.22049159002855e-05	0.00578495089408865	0.999996436372924	FALSE	1	No	NA	17	46824727	NA	TTLL6
2111	cg23445294	-2.77726683554478	-0.00020198761878628	7.27289204627895e-05	0.00579321743046885	0.999996436372924	FALSE	1	No	NA	3	81533970	NA	GBE1
2113	cg19196326	2.77683834916831	0.000437738706586456	0.000157639247065845	0.00580068318380038	0.999996436372924	FALSE	1	No	NA	7	1371081	NA	UNCX
2114	cg13284386	2.77670415056744	0.000226067162531891	8.14156461305727e-05	0.00580302319093881	0.999996436372924	FALSE	1	No	RAP2C	X	131348267	Body	RAP2C
2115	cg01548562	-2.77650826429672	-0.000622261301509259	0.000224116495351717	0.0058064403743431	0.999996436372924	FALSE	1	No	TJP2;TJP2;TJP2;TJP2;TJP2;TJP2	9	71836408	Body;Body;Body;Body;Body;Body	TJP2
2116	cg17332708	2.77640625940563	0.000489688883290942	0.000176375082584554	0.00580822054377729	0.999996436372924	FALSE	1	No	CTBP1;CTBP1	4	1231840	Body;Body	CTBP1
2117	cg06964608	-2.77636108465278	-0.000374187905306257	0.000134776383149404	0.00580900908265188	0.999996436372924	FALSE	1	No	C1orf94	1	34633066	5'UTR	C1orf94
2118	cg05485204	-2.77627888031406	-9.65218581794577e-05	3.47666291250031e-05	0.00581044423280498	0.999996436372924	FALSE	1	No	SERPINB6	6	2971192	5'UTR	SERPINB6
2119	cg14271231	-2.77613008652132	-0.000174630215505391	6.290419038836e-05	0.00581304274001794	0.999996436372924	FALSE	1	No	ZNF74;ZNF74	22	20759325	Body;Body	ZNF74
2120	cg22115502	-2.77605873960497	-0.000155942659881874	5.61741211225466e-05	0.00581428910261093	0.999996436372924	FALSE	1	No	NA	2	232561393	NA	BC069004
2122	cg12952341	-2.77580127507766	-1.93594903396395e-05	6.97437907873928e-06	0.00581878877508656	0.999996436372924	FALSE	1	No	HARS;HARS2	5	140070982	TSS200;TSS200	HARS
2124	cg00903041	2.77559619026861	0.000573595040324478	0.000206656516655965	0.00582237527062367	0.999996436372924	FALSE	1	No	HHAT;HHAT;HHAT;HHAT;HHAT;HHAT	1	210708987	Body;Body;Body;Body;Body;Body	HHAT
2125	cg20425447	2.77558567548005	7.180501477499e-05	2.58702209805038e-05	0.00582255920577054	0.999996436372924	FALSE	1	No	NA	22	46973180	NA	CELSR1
2126	cg24094029	2.77546866890891	0.000201811209737299	7.27124798770056e-05	0.00582460635628481	0.999996436372924	FALSE	1	No	KRT73	12	53013048	TSS1500	KRT73
2127	cg26012578	-2.77531613111898	-5.01465472779201e-05	1.80687694333768e-05	0.00582727614084695	0.999996436372924	FALSE	1	No	CLASP1;CLASP1;CLASP1	2	122125185	Body;Body;Body	CLASP1
2128	cg00859574	2.77526075954494	0.000337043800933334	0.000121445813613781	0.00582824555300133	0.999996436372924	FALSE	1	No	KCNK5	6	39159259	Body	KCNK5
2129	cg01620617	2.77515720922575	0.000117674998728169	4.24030027333118e-05	0.00583005884154179	0.999996436372924	FALSE	1	No	VAX2	2	71128293	Body	VAX2
2130	cg05676377	-2.77478809527133	-1.07836434079133e-05	3.88629438993567e-06	0.00583652662042573	0.999996436372924	FALSE	1	No	BTN2A2;BTN2A2	6	26383673	5'UTR;5'UTR	BTN2A2
2131	cg16667710	-2.77467249315899	-0.000184891452007899	6.66354146169512e-05	0.00583855358781406	0.999996436372924	FALSE	1	No	SLC25A4	4	186063605	TSS1500	SLC25A4
2135	cg17601801	-2.7739420648934	-8.02424526584543e-05	2.89272273109056e-05	0.0058513756620999	0.999996436372924	FALSE	1	No	NA	17	39015541	NA	KRT12
2136	cg07743144	-2.77383125909883	-0.000363946295169578	0.000131207078287746	0.00585332299360298	0.999996436372924	FALSE	1	No	EHMT2;EHMT2	6	31855706	Body;Body	EHMT2
2138	cg23722437	2.77370513893069	0.000692118094206117	0.000249528359915337	0.00585554017820611	0.999996436372924	FALSE	1	No	SPON1	11	13983009	TSS1500	SPON1
2139	cg01087463	2.77328873095048	0.000174286975187837	6.28448719539219e-05	0.0058628660058141	0.999996436372924	FALSE	1	No	BTD	3	15676638	Body	BTD
2140	cg21122439	-2.7732600471787	-0.000147084122156241	5.30365417068887e-05	0.00586337094218865	0.999996436372924	FALSE	1	No	ODZ3	4	183243976	TSS1500	ODZ3
2141	cg10324224	2.77319424029509	0.000591170497065914	0.00021317313027558	0.0058645295261334	0.999996436372924	FALSE	1	No	TTC13;TTC13;ARV1	1	231115997	TSS1500;TSS1500;Body	ARV1
2142	cg06285475	-2.77316711272475	-0.000134119331056658	4.83632343832611e-05	0.00586500718950684	0.999996436372924	FALSE	1	No	ASCC1	10	73885299	Body	ASCC1
2143	cg26013733	2.77307781708857	0.000218314608320828	7.87264630568625e-05	0.00586657975958117	0.999996436372924	FALSE	1	No	ABR;ABR;ABR	17	928851	Body;Body;Body	MIR3183
2145	cg00778107	2.77241586487502	9.01121395912546e-05	3.25031106382436e-05	0.00587824919661945	0.999996436372924	FALSE	1	No	OSBPL6	2	179059440	5'UTR	OSBPL6
2146	cg12313535	-2.77225323163842	-0.000483364220859328	0.000174357888861998	0.00588111944309189	0.999996436372924	FALSE	1	No	ATG2A	11	64668504	Body	ATG2A
2147	cg25813149	2.77217061874299	0.000326792116908166	0.000117883118267932	0.00588257792974296	0.999996436372924	FALSE	1	No	WHSC1;WHSC1;WHSC1;WHSC1;WHSC1	4	1950130	3'UTR;Body;Body;Body;Body	WHSC1
2148	cg06149671	-2.77183392430072	-0.000244467970021385	8.81971924357119e-05	0.0058885254785178	0.999996436372924	FALSE	1	No	NA	17	71951051	NA	LINC00469
2150	cg03531512	2.77142159185473	7.66983943369238e-05	2.76747480651598e-05	0.0058958165531726	0.999996436372924	FALSE	1	No	TFIP11;TFIP11	22	26908677	TSS1500;TSS1500	TFIP11
2151	cg14776093	-2.77119247854486	-2.88888349850265e-05	1.04246944983756e-05	0.0058998713843806	0.999996436372924	FALSE	1	No	TMEM185B	2	120981257	TSS1500	TMEM185B
2152	cg16694664	2.77115074266817	0.000297466132707736	0.000107343901624537	0.0059006102947797	0.999996436372924	FALSE	1	No	NA	7	129414317	NA	MIR96
2153	cg25555059	2.77096023114617	0.000775024669497837	0.000279695341992425	0.00590398425915913	0.999996436372924	FALSE	1	No	SLC27A6;SLC27A6;SLC27A6	5	128301488	5'UTR;1stExon;5'UTR	SLC27A6
2154	cg08889009	2.7708674314046	0.000496867128451216	0.000179318260707747	0.0059056283777125	0.999996436372924	FALSE	1	No	NA	15	59157123	NA	unknown
2155	cg07935784	2.7706824662968	0.000423939945824047	0.000153009213787919	0.00590890661221506	0.999996436372924	FALSE	1	No	NA	4	18320820	NA	LCORL
2156	cg09648313	2.77019817239258	9.20014138379188e-05	3.32111307973532e-05	0.00591749781490018	0.999996436372924	FALSE	1	No	NA	6	736838	NA	AX747750
2157	cg00504226	2.76998636182129	0.000216537221038931	7.81726668490006e-05	0.00592125881278758	0.999996436372924	FALSE	1	No	AGPAT3;AGPAT3	21	45344525	5'UTR;TSS1500	AGPAT3
2158	cg10627839	2.76956692037713	0.000905334575780922	0.000326886694493608	0.00592871297848382	0.999996436372924	FALSE	1	No	CFHR4	1	196866512	Body	CFHR4
2159	cg26261563	-2.7693801126325	-0.000331697803205479	0.00011977330294691	0.00593203559340198	0.999996436372924	FALSE	1	No	ACOX3;ACOX3	4	8372758	Body;Body	ACOX3
2160	cg16444117	-2.76922134586941	-1.50890520634842e-05	5.44884289801937e-06	0.00593486078859582	0.999996436372924	FALSE	1	No	CTDSP2	12	58240896	TSS200	CTDSP2
2161	cg03043711	2.76906413108332	0.000266075710248733	9.60886774928677e-05	0.00593765956713906	0.999996436372924	FALSE	1	No	NA	13	22298515	NA	FGF9
2163	cg02888838	-2.76902052352123	-6.95449945010492e-05	2.51153770476978e-05	0.00593843609194889	0.999996436372924	FALSE	1	No	SFT2D3;SFT2D3	2	128459936	1stExon;3'UTR	SFT2D3
2165	cg27224372	-2.76885572405061	-0.000241545315273204	8.72365118829098e-05	0.00594137152509809	0.999996436372924	FALSE	1	No	KIAA0753	17	6539938	5'UTR	KIAA0753
2167	cg14051842	-2.76842896979159	-0.000226467732473078	8.1803699839959e-05	0.00594897904236725	0.999996436372924	FALSE	1	No	LOC100270746;C6orf41	6	26988187	TSS200;Body	TRNA_Ile
2168	cg01433109	-2.76822519045946	-0.000236275502009828	8.53527028162803e-05	0.00595261481587399	0.999996436372924	FALSE	1	No	NA	1	2725631	NA	TTC34
2169	cg21929969	-2.76813796012761	-0.000189024447171602	6.82857754542294e-05	0.00595417176960523	0.999996436372924	FALSE	1	No	NA	5	60571434	NA	ZSWIM6
2170	cg15674422	-2.76811877671356	-3.74854560996601e-05	1.3541852472156e-05	0.00595451421930663	0.999996436372924	FALSE	1	No	NA	11	123172362	NA	MIR4493
2171	cg13738299	2.76787324812819	0.000152502614882274	5.50973983311575e-05	0.00595889880892719	0.999996436372924	FALSE	1	No	FAM194B	13	46189906	TSS200	FAM194B
2172	cg19996026	2.76776423319392	0.000441253148994488	0.000159425844044994	0.00596084650773456	0.999996436372924	FALSE	1	No	CTNNA3;CTNNA3	10	69455804	5'UTR;1stExon	CTNNA3
2173	cg03127349	2.76773947668274	0.000397998015024393	0.000143798944365028	0.00596128889647382	0.999996436372924	FALSE	1	No	NA	10	31101116	NA	ZNF438
2174	cg19014036	2.76764786637162	0.000338295237825666	0.0001222320375132	0.00596292619377705	0.999996436372924	FALSE	1	No	CECR5	22	17647473	TSS1500	CECR5-AS1
2175	cg00739471	-2.76764314293834	-0.000595076149832198	0.00021501187801272	0.00596301062396062	0.999996436372924	FALSE	1	No	ACTN1;ACTN1;ACTN1	14	69415588	Body;Body;Body	ACTN1
2176	cg25669504	-2.7675846801268	-0.000146660313200701	5.29921683169537e-05	0.00596405572161989	0.999996436372924	FALSE	1	No	APOM	6	31623552	TSS200	APOM
2177	cg03303633	2.76718677906393	0.00016357036635391	5.91107067984914e-05	0.00597117311831554	0.999996436372924	FALSE	1	No	ZEB2;ZEB2	2	145196972	Body;Body	ZEB2
2180	cg10565996	2.76687232905466	2.17632240406574e-05	7.8656408581357e-06	0.00597680323419849	0.999996436372924	FALSE	1	No	DCUN1D4;DCUN1D4	4	52709156	TSS200;TSS200	DCUN1D4
2181	cg09590733	-2.76676401222659	-0.000250305095640823	9.04685381675854e-05	0.00597874372093674	0.999996436372924	FALSE	1	No	DSPP	4	88530371	5'UTR	DSPP
2182	cg02338162	-2.76671752405085	-0.00017944617556935	6.48588712108986e-05	0.00597957672751821	0.999996436372924	FALSE	1	No	NA	10	43844651	NA	FXYD4
2183	cg16793622	-2.76670492234709	-0.000314832214512865	0.00011379320287101	0.00597980255146783	0.999996436372924	FALSE	1	No	BAT2	6	31602975	Body	PRRC2A
2184	cg27209729	-2.76661730204567	-0.000703699353196849	0.000254353702146128	0.00598137293057398	0.999996436372924	FALSE	1	No	NRXN2;NRXN2	11	64428925	Body;Body	NRXN2
2185	cg22160883	-2.76602911834351	-0.000240547826297604	8.69650376065673e-05	0.00599192434833921	0.999996436372924	FALSE	1	No	MATR3;SNHG4	5	138609222	TSS1500;TSS1500	SNHG4
2187	cg27519622	2.76599401066994	0.000210922953419943	7.62557520393388e-05	0.00599255467677731	0.999996436372924	FALSE	1	No	CCDC64B	16	3079877	Body	CCDC64B
2188	cg16870867	2.76580780663544	0.00047672353821988	0.00017236321955422	0.00599589881532231	0.999996436372924	FALSE	1	No	NA	18	45275452	NA	7SK
2190	cg17706173	-2.76558166206719	-0.00029531460699036	0.000106782096164761	0.00599996253872312	0.999996436372924	FALSE	1	No	IFT140	16	1582581	Body	TMEM204
2191	cg26174215	2.7654678373401	0.00079413846983913	0.000287162432018357	0.00600200886444065	0.999996436372924	FALSE	1	No	NA	8	142719883	NA	FLJ43860
2192	cg05905731	-2.76543248437373	-0.000439603954389616	0.000158963907769808	0.00600264456388792	0.999996436372924	FALSE	1	No	NA	16	85485785	NA	LOC727710
2193	cg16009120	-2.76528744029877	-0.000125048995695358	4.52209755387481e-05	0.00600525331217503	0.999996436372924	FALSE	1	No	CLEC4E	12	8686707	3'UTR	CLEC4E
2194	cg01296199	-2.7650937967312	-6.78805293575728e-05	2.4549087426191e-05	0.00600873776552018	0.999996436372924	FALSE	1	No	NA	3	123752573	NA	KALRN
2195	cg18597415	2.76505522618559	0.000371257932008365	0.000134267818050245	0.00600943202858231	0.999996436372924	FALSE	1	No	CLC	19	40229366	TSS1500	CLC
2197	cg11005831	-2.7649966955959	-0.000371950368071849	0.000134521089542093	0.00601048570761474	0.999996436372924	FALSE	1	No	FBXL7	5	15928441	Body	Mir_887
2198	cg14964512	2.76495011356645	0.000477682841913562	0.000172763638508258	0.00601132440583219	0.999996436372924	FALSE	1	No	NA	19	53832493	NA	ZNF845
2199	cg03967798	-2.76484867702158	-0.000474298606273711	0.000171545954834912	0.00601315111283857	0.999996436372924	FALSE	1	No	NA	4	145268453	NA	GYPA
2201	cg01269299	2.76442491347987	0.000306608460840289	0.000110912204323296	0.00602078783865211	0.999996436372924	FALSE	1	No	NA	10	112287792	NA	DUSP5
2202	cg01607295	2.764372722811	0.000132610071950713	4.79711259109323e-05	0.00602172898374363	0.999996436372924	FALSE	1	No	NETO2	16	47176710	Body	NETO2
2203	cg19299162	-2.76434700688722	-0.000124373530498539	4.49920108396918e-05	0.00602219276340539	0.999996436372924	FALSE	1	No	SERPINB13	18	61254421	TSS200	SERPINB13
2205	cg20503329	2.76369987160049	0.000221819447343209	8.02617714110724e-05	0.00603387431880493	0.999996436372924	FALSE	1	No	COL15A1	9	101705792	TSS1500	COL15A1
2207	cg15728779	2.76337776997219	0.000482695194282836	0.000174675789726605	0.0060396962730878	0.999996436372924	FALSE	1	No	LPPR4;LPPR4	1	99729504	TSS1500;TSS1500	LPPR4
2208	cg05928649	2.76320413725925	9.0062257447062e-05	3.25934143745139e-05	0.00604283677508982	0.999996436372924	FALSE	1	No	CBLN2	18	70211774	TSS200	CBLN2
2209	cg03641640	2.76307948966591	0.0003799166714205	0.000137497554030354	0.00604509219234461	0.999996436372924	FALSE	1	No	RASA3	13	114776416	Body	RASA3
2211	cg00594148	-2.76272278595822	-0.000439700319960084	0.000159154701367397	0.00605155072408743	0.999996436372924	FALSE	1	No	SLC12A4;SLC12A4;SLC12A4;SLC12A4;SLC12A4;LCAT	16	67979437	Body;Body;Body;Body;Body;TSS1500	SLC12A4
2212	cg16119372	-2.76270380301769	-0.000115243418027362	4.17139969552587e-05	0.0060518946070293	0.999996436372924	FALSE	1	No	PPP1R12B;PPP1R12B;PPP1R12B;PPP1R12B	1	202321656	Body;Body;Body;Body	PPP1R12B
2213	cg03301862	-2.76264135796204	-3.414916408975e-05	1.23610558393079e-05	0.00605302594691678	0.999996436372924	FALSE	1	No	BOP1;HSF1	8	145514787	Body;TSS1500	BOP1
2215	cg13617192	-2.76203312518874	-0.000366472532764734	0.000132682164244389	0.00606405553685411	0.999996436372924	FALSE	1	No	NA	12	34534365	NA	ALG10
2216	cg02408356	-2.76180971979528	-4.45042739408104e-05	1.61141709444448e-05	0.00606811129674814	0.999996436372924	FALSE	1	No	ZNF530	19	58111177	TSS200	ZNF530
2217	cg05904194	-2.76180883995549	-9.28829252081124e-06	3.36311926677768e-06	0.00606812727444071	0.999996436372924	FALSE	1	No	TMSB10	2	85132663	TSS200	TMSB10
2218	cg18915856	2.76150847078928	0.000274697490931763	9.94737093286012e-05	0.00607358413626444	0.999996436372924	FALSE	1	No	NA	14	21483641	NA	NDRG2
2219	cg12506903	2.76114492516757	0.000236497807485175	8.5652080529899e-05	0.00608019467540961	0.999996436372924	FALSE	1	No	DKKL1;TEAD2	19	49866433	TSS1500;TSS1500	DKKL1
2220	cg21665000	2.76056884272031	0.000152497101010625	5.52411874866892e-05	0.00609068321466535	0.999996436372924	FALSE	1	No	MYOCD;MYOCD	17	12569135	TSS200;TSS200	MYOCD
2221	cg15686474	-2.76054114897901	-0.000117769169179972	4.26616242339041e-05	0.00609118783744618	0.999996436372924	FALSE	1	No	NA	8	29732547	NA	LOC286135
2222	cg24343273	2.76044112981299	6.05650477576148e-05	2.19403511647132e-05	0.00609301065631465	0.999996436372924	FALSE	1	No	TMEM87B;TMEM87B	2	112812951	5'UTR;1stExon	TMEM87B
2223	cg14588896	2.76023011399029	2.40875764875571e-05	8.72665520366172e-06	0.00609685797460528	0.999996436372924	FALSE	1	No	NA	20	2505177	NA	ZNF343
2224	cg07013325	2.76019519410293	0.000214692978821649	7.77818102431068e-05	0.00609749485878678	0.999996436372924	FALSE	1	No	LOC284009	17	2310856	Body	LOC284009
2225	cg26073865	2.76012114459743	0.000228562637669358	8.28089151509668e-05	0.00609884560522518	0.999996436372924	FALSE	1	No	C1orf113;C1orf113	1	36775340	Body;Body	SH3D21
2226	cg10143108	-2.76002639629645	-6.06062609958646e-05	2.19585802067651e-05	0.0061005743158352	0.999996436372924	FALSE	1	No	ADAT1	16	75656847	5'UTR	ADAT1
2227	cg04037640	-2.75988422096696	-0.000399723861988027	0.000144833561839771	0.0061031691782748	0.999996436372924	FALSE	1	No	TNXB	6	32065034	Body	TNXB
2228	cg16762595	2.75987728280641	0.000576645228354388	0.000208938720553553	0.00610329583319427	0.999996436372924	FALSE	1	No	NA	2	8285209	NA	LINC00299
2229	cg27608806	2.75976764714692	2.57736553877366e-05	9.33906715457794e-06	0.00610529752888108	0.999996436372924	FALSE	1	No	BRI3BP	12	125509780	Body	BRI3BP
2230	cg09187413	2.75958694706987	0.000403090816377009	0.000146069257504284	0.00610859799410208	0.999996436372924	FALSE	1	No	TAP2;TAP2	6	32800591	Body;Body	TAP2
2232	cg12510708	-2.75942221518927	-0.000426698242717484	0.000154633183848676	0.00611160820859564	0.999996436372924	FALSE	1	No	NFE2L3	7	26193805	Body	NFE2L3
2233	cg01881966	-2.75931126363179	-0.000520367547437911	0.000188586026627893	0.00611363642906107	0.999996436372924	FALSE	1	No	NA	2	177504062	NA	LOC375295
2234	cg10262891	2.75911408849999	0.000231718382814778	8.39828928352699e-05	0.00611724233941874	0.999996436372924	FALSE	1	No	GRIN2D	19	48904928	Body	GRIN2D
2235	cg25923207	2.75909459872193	6.10867244033721e-05	2.2140134097493e-05	0.00611759887014285	0.999996436372924	FALSE	1	No	NA	11	62192276	NA	SCGB1A1
2236	cg06483441	2.75908173338387	0.000325400009597637	0.000117937792730247	0.00611783422885412	0.999996436372924	FALSE	1	No	GIN1	5	102442571	Body	GIN1
2237	cg02965411	2.75906154626191	0.000218644443755772	7.92459465255496e-05	0.00611820354891534	0.999996436372924	FALSE	1	No	TSPAN8	12	71551926	TSS200	TSPAN8
2238	cg12768681	2.75897607545415	0.000482089662285708	0.000174734991932234	0.00611976744672118	0.999996436372924	FALSE	1	No	FAM43B	1	20879547	1stExon	FAM43B
2239	cg03164800	-2.75883318800626	-0.000106635060018002	3.86522318498947e-05	0.00612238273031237	0.999996436372924	FALSE	1	No	ANTXR2	4	80836552	Body	ANTXR2
2240	cg17339234	-2.7587456733013	-8.12709595579069e-05	2.94593881358599e-05	0.00612398502016591	0.999996436372924	FALSE	1	No	NIPAL1	4	48018954	Body	NIPAL1
2241	cg09356193	2.75868345530461	0.00027678593411834	0.000100332618295192	0.00612512438818397	0.999996436372924	FALSE	1	No	PACS2;PACS2	14	105816327	Body;Body	BRF1
2243	cg01247987	-2.75859064906804	-0.00071422143306372	0.000258908088920337	0.00612682426018851	0.999996436372924	FALSE	1	No	NA	10	130230059	NA	AK124226
2244	cg13319841	-2.75850960436698	-0.000168755467889535	6.11763205835424e-05	0.0061283090527996	0.999996436372924	FALSE	1	No	NA	20	42282773	NA	IFT52
2245	cg18241635	-2.75850183101587	-0.000302954417362754	0.000109825708272662	0.00612845148284874	0.999996436372924	FALSE	1	No	INTS1	7	1521373	Body	INTS1
2246	cg01683593	2.75844208134331	1.60735671026669e-05	5.8270453497575e-06	0.00612954636790544	0.999996436372924	FALSE	1	No	TRIM25	17	54991473	TSS200	TRIM25
2247	cg17310354	2.75824515652925	0.000416116835172514	0.000150862889829605	0.00613315617669603	0.999996436372924	FALSE	1	No	SAA2	11	18260736	3'UTR	SAA2
2248	cg04903116	-2.75815487897279	-0.000421233424383275	0.00015272290457458	0.00613481168826161	0.999996436372924	FALSE	1	No	HIC2	22	21798159	Body	HIC2
2249	cg02835036	2.75783131842077	6.22515611004801e-05	2.25726499966385e-05	0.00614074846932734	0.999996436372924	FALSE	1	No	PXK	3	58318399	TSS1500	PXK
2251	cg02876129	2.7574845862649	0.000153636467203574	5.57161653663782e-05	0.00614711617802195	0.999996436372924	FALSE	1	No	NA	14	75394075	NA	RPS6KL1
2252	cg07805040	-2.75746719592154	-0.000116152641611817	4.21229459351731e-05	0.00614743570755605	0.999996436372924	FALSE	1	No	NA	13	77297851	NA	KCTD12
2253	cg25055477	-2.75745506884562	-7.6911246034594e-05	2.78921121520911e-05	0.0061476585388985	0.999996436372924	FALSE	1	No	NUDT3	6	34360916	TSS1500	NUDT3
2255	cg13340279	-2.75738445679071	-0.000461829755820152	0.000167488343775488	0.00614895615913347	0.999996436372924	FALSE	1	No	NA	15	67325751	NA	SMAD3
2256	cg22862529	2.75697028521745	0.000235372413982916	8.53735766558511e-05	0.00615657227744414	0.999996436372924	FALSE	1	No	OBSCN;OBSCN	1	228545604	Body;Body	OBSCN
2257	cg05045764	2.75695914654597	0.00048118569058823	0.000174534936867337	0.00615677722202961	0.999996436372924	FALSE	1	No	ECHDC3	10	11789810	Body	ECHDC3
2258	cg12509435	2.75680032823679	3.21687680295965e-05	1.16688784820956e-05	0.00615970005093315	0.999996436372924	FALSE	1	No	CCDC41;CCDC41;LOC144486	12	94853886	TSS200;TSS200;Body	LOC144486
2260	cg18193817	2.75666396319829	0.00036489465114346	0.000132368201570752	0.00616221066025022	0.999996436372924	FALSE	1	No	LRRC2;LRRC2	3	46606299	5'UTR;5'UTR	LRRC2
2261	cg03497431	2.75661013342803	1.67249433893613e-05	6.06721392573665e-06	0.00616320197201553	0.999996436372924	FALSE	1	No	COQ2	4	84205712	1stExon	COQ2
2262	cg03665912	-2.75624394025408	-0.000352392768413442	0.00012785253266841	0.00616994949734454	0.999996436372924	FALSE	1	No	NA	X	136511413	NA	ZIC3
2263	cg11367267	-2.75618747592486	-0.000105158180906971	3.81534934853023e-05	0.00617099051116394	0.999996436372924	FALSE	1	No	NA	19	13270843	NA	IER2
2264	cg04231319	-2.75606748302241	-0.000230531452414568	8.36450681395359e-05	0.00617320330747461	0.999996436372924	FALSE	1	No	MLLT10;MLLT10	10	21824447	Body;Body	MLLT10
2265	cg09846084	2.7560564688288	0.000451142163372772	0.000163691190102679	0.00617340645683856	0.999996436372924	FALSE	1	No	DMRTA2	1	50888024	5'UTR	DMRTA2
2266	cg16349331	2.75600657400465	0.00031090688194842	0.000112810645983566	0.00617432680892532	0.999996436372924	FALSE	1	No	HDAC1	1	32782341	Body	HDAC1
2267	cg25406665	2.75595430457324	0.000287889669802775	0.000104460973581837	0.00617529109575365	0.999996436372924	FALSE	1	No	C3	19	6712357	Body	C3
2268	cg00347677	2.75587168636034	0.000197431609515652	7.16403490383102e-05	0.00617681554654834	0.999996436372924	FALSE	1	No	NA	1	63795636	NA	U7
2270	cg07097005	-2.75550858172952	-5.03128523879788e-05	1.82590076915672e-05	0.00618351949959948	0.999996436372924	FALSE	1	No	NA	4	57410847	NA	ARL9
2271	cg09926728	2.75519666330174	0.000125175011269088	4.54323326303256e-05	0.00618928366277915	0.999996436372924	FALSE	1	No	SH3PXD2A	10	105519992	Body	LOC100505839
2272	cg09081061	-2.75498018822189	-6.54834194954702e-05	2.37691072245911e-05	0.00619328691665075	0.999996436372924	FALSE	1	No	NA	3	58163493	NA	FLNB
2273	cg07117087	2.75490293277691	0.000397998169734262	0.000144469035550768	0.00619471616148069	0.999996436372924	FALSE	1	No	NA	16	85537336	NA	KIAA0182
2274	cg07195941	2.75470551698148	7.56095653427591e-05	2.74474221932839e-05	0.00619836975776585	0.999996436372924	FALSE	1	No	RUNDC3A;RUNDC3A;RUNDC3A;RUNDC3A;RUNDC3A;RUNDC3A	17	42386123	1stExon;1stExon;5'UTR;1stExon;5'UTR;5'UTR	RUNDC3A
2275	cg05210612	-2.75453075551958	-0.000222499656420474	8.077588386865e-05	0.00620160571397577	0.999996436372924	FALSE	1	No	NA	2	42081656	NA	Y_RNA
2276	cg12810189	-2.75438211803753	-3.45255123444727e-05	1.25347576570355e-05	0.00620435915000634	0.999996436372924	FALSE	1	No	BCAP29;BCAP29;BCAP29;BCAP29	7	107220588	Body;1stExon;5'UTR;TSS1500	BCAP29
2277	cg05959464	-2.75422335151136	-0.000328299100740178	0.000119198430497667	0.00620730144280177	0.999996436372924	FALSE	1	No	NA	8	70064456	NA	TRNA_Pseudo
2281	cg14311032	-2.75393561999438	-0.000149440855920572	5.42644696686398e-05	0.00621263695656056	0.999996436372924	FALSE	1	No	MITD1	2	99793718	Body	MITD1
2283	cg25369168	-2.7538656271407	-5.14605150310708e-05	1.86866470621885e-05	0.00621393548743205	0.999996436372924	FALSE	1	No	FAM163A	1	179784495	3'UTR	FAM163A
2284	cg25334660	-2.75379236585347	-0.000256968142692431	9.33142766603574e-05	0.00621529491830338	0.999996436372924	FALSE	1	No	NA	8	42270520	NA	SLC20A2
2285	cg06641503	2.75369494211985	0.000215486516725127	7.82535906316626e-05	0.00621710312236199	0.999996436372924	FALSE	1	No	ARIH2	3	48959341	5'UTR	ARIH2
2286	cg06680826	-2.75360423325132	-0.000240698370330871	8.74121151559483e-05	0.00621878712487271	0.999996436372924	FALSE	1	No	MCTP2;MCTP2	15	95022460	3'UTR;3'UTR	MCTP2
2287	cg10786489	-2.75356014348234	-0.000497170778759636	0.000180555627207358	0.00621960579670212	0.999996436372924	FALSE	1	No	SLC8A2	19	47969296	Body	SLC8A2
2288	cg26407100	-2.75317572910423	-0.000153326889034982	5.56909199126451e-05	0.00622674784699643	0.999996436372924	FALSE	1	No	CTSB;CTSB;CTSB;CTSB;CTSB	8	11726043	TSS1500;TSS1500;TSS1500;TSS1500;TSS1500	CTSB
2289	cg24137136	2.75311296193551	0.000489388799807923	0.000177758343582048	0.00622791470490946	0.999996436372924	FALSE	1	No	MAGEA4	X	151081284	TSS200	MAGEA4
2290	cg22007227	2.75291197064734	0.000169471372450336	6.15607670195445e-05	0.00623165251558699	0.999996436372924	FALSE	1	No	ZBTB8B	1	32930544	TSS200	ZBTB8B
2292	cg19802093	2.75246953452285	0.000161123412712736	5.8537764248376e-05	0.00623988759587066	0.999996436372924	FALSE	1	No	L3MBTL3;L3MBTL3	6	130386747	Body;Body	L3MBTL3
2294	cg11487037	2.75207187305629	0.000372622557737217	0.000135397102592166	0.00624729768037183	0.999996436372924	FALSE	1	No	MATR3;MATR3	5	138629089	TSS1500;5'UTR	MATR3
2295	cg13836474	-2.75196329935537	-5.40490370913227e-05	1.9640173654926e-05	0.00624932224178329	0.999996436372924	FALSE	1	No	GSTZ1;POMT2;GSTZ1;GSTZ1	14	77787608	Body;TSS1500;Body;TSS200	GSTZ1
2296	cg20309606	2.75192970817767	0.000253708788593147	9.21930483323112e-05	0.00624994873280776	0.999996436372924	FALSE	1	No	PLXNA2	1	208390710	Body	PLXNA2
2297	cg00429513	-2.75189411535281	-0.000291530101335166	0.000105937979120897	0.00625061261745118	0.999996436372924	FALSE	1	No	RGS12;RGS12;RGS12	4	3426534	Body;Body;Body	RGS12
2299	cg06866395	-2.75182860912635	-0.000272396667993941	9.89875121911832e-05	0.00625183461966232	0.999996436372924	FALSE	1	No	C15orf27	15	76444525	Body	C15orf27
2300	cg12554634	2.75180284411255	0.000256297298829788	9.31379584035726e-05	0.00625231531872158	0.999996436372924	FALSE	1	No	SCAF1	19	50159969	Body	SCAF1
2301	cg20683108	-2.75153848444637	-0.000362708093999211	0.000131820105751561	0.00625724942045443	0.999996436372924	FALSE	1	No	NA	3	149225178	NA	TM4SF4
2302	cg02384543	2.75131623839402	0.000121747996952218	4.42508190273627e-05	0.00626140022300183	0.999996436372924	FALSE	1	No	ZNF837;ZNF837	19	58879857	Body;Body	ZNF837
2303	cg16721202	-2.7512807888402	-9.70753374272292e-05	3.52836896259328e-05	0.00626206253064733	0.999996436372924	FALSE	1	No	SP4	7	21467390	TSS1500	SP4
2304	cg10102256	-2.75124778994761	-4.33404444151842e-05	1.57530138046961e-05	0.00626267910926964	0.999996436372924	FALSE	1	No	SERGEF	11	18034688	TSS200	SERGEF
2305	cg05929574	-2.75117255937446	-4.82771439056208e-05	1.75478429156031e-05	0.00626408498481409	0.999996436372924	FALSE	1	No	SAMD10;PRPF6	20	62611299	TSS1500;TSS1500	SAMD10
2306	cg19789392	2.75110444695967	0.000132549098275772	4.81803220602022e-05	0.00626535808552667	0.999996436372924	FALSE	1	No	DAK;DDB1	11	61099826	TSS1500;Body	DAK
2307	cg09662852	-2.75090874116563	-0.000279337171027342	0.000101543597883578	0.00626901735779365	0.999996436372924	FALSE	1	No	NA	16	11707685	NA	LITAF
2309	cg19261518	-2.75044254957773	-0.000133399767740146	4.85012012923618e-05	0.00627774191156593	0.999996436372924	FALSE	1	No	THADA;THADA	2	43604247	Body;Body	THADA
2310	cg19410609	-2.75024599430672	-0.000417386247591231	0.000151763241708291	0.00628142363912089	0.999996436372924	FALSE	1	No	NA	2	31541350	NA	XDH
2312	cg06905901	-2.75017065398924	-0.000312910687730875	0.000113778643982323	0.00628283537559845	0.999996436372924	FALSE	1	No	MIR639;TECR	19	14639450	TSS1500;TSS1500	DNAJB1
2313	cg08245789	-2.75008854759124	-0.000391010210960358	0.000142180953156159	0.00628437422244589	0.999996436372924	FALSE	1	No	ENTHD1	22	40289538	5'UTR	ENTHD1
2314	cg16246545	-2.75008498792663	-0.000422698020206902	0.000153703620819946	0.0062844409457659	0.999996436372924	FALSE	1	No	PHGDH	1	120255941	Body	PHGDH
2315	cg16182932	-2.74997598075109	-0.000478011029389873	0.000173823710729035	0.00628648451604464	0.999996436372924	FALSE	1	No	NA	11	113863433	NA	HTR3A
2318	cg11867552	-2.74959429272019	-0.00022303796950281	8.11166833206355e-05	0.00629364480248943	0.999996436372924	FALSE	1	No	GRB10;GRB10;GRB10	7	50801000	5'UTR;TSS1500;TSS1500	GRB10
2320	cg21096399	2.74933895786609	0.000192475452971296	7.00079022343198e-05	0.0062984388788635	0.999996436372924	FALSE	1	No	MCAM	11	119188145	TSS1500	MCAM
2321	cg19384546	-2.74890591512379	-0.000203951310779254	7.41936308758932e-05	0.00630657708432423	0.999996436372924	FALSE	1	No	TNP1	2	217724794	TSS200	TNP1
2322	cg16801887	-2.74876312487352	-5.04148904151963e-05	1.83409366776615e-05	0.00630926263602493	0.999996436372924	FALSE	1	No	NA	16	86541480	NA	LOC400550
2323	cg14831020	2.74842199891347	0.000352888121489044	0.000128396629640045	0.00631568260613696	0.999996436372924	FALSE	1	No	NA	12	131418404	NA	GPR133
2324	cg19327049	2.74771462049695	3.14389546929365e-05	1.1441855882126e-05	0.00632901425131858	0.999996436372924	FALSE	1	No	ANKLE2	12	133306772	Body	ANKLE2
2325	cg05774166	2.74770801594041	0.000496194566350427	0.000180584896019457	0.00632913884423716	0.999996436372924	FALSE	1	No	ABCC1;ABCC1;ABCC1;ABCC1;ABCC1	16	16197552	Body;Body;Body;Body;Body	ABCC1
2326	cg09376352	2.7476920725278	1.82662317087657e-05	6.64784525580456e-06	0.00632943962092746	0.999996436372924	FALSE	1	No	CBL	11	119076657	TSS1500	CBL
2327	cg24768365	2.74754473684183	0.000380487716772398	0.000138482810368995	0.00633221975911518	0.999996436372924	FALSE	1	No	ADAMTS20	12	43944652	Body	ADAMTS20
2328	cg23101118	2.74731623978563	0.000197482289569914	7.18818921207715e-05	0.0063365335486269	0.999996436372924	FALSE	1	No	CYP27B1	12	58158888	Body	CYP27B1
2329	cg04837832	-2.74657084217611	-0.000235458952502198	8.57283376370674e-05	0.00635062436525181	0.999996436372924	FALSE	1	No	NA	10	101290958	NA	DQ372722
2330	cg08373622	2.74646404396624	0.000401457190643275	0.000146172381730336	0.00635264557120793	0.999996436372924	FALSE	1	No	VGLL3	3	87036080	Body	VGLL3
2331	cg25838091	-2.74641953955647	-0.000338461242870191	0.000123237268740394	0.00635348800957441	0.999996436372924	FALSE	1	No	C10orf53;C10orf53	10	50887934	Body;Body	C10orf53
2332	cg11145055	2.7462955224976	0.000100879388721134	3.67328963306143e-05	0.00635583610144991	0.999996436372924	FALSE	1	No	C1orf101;C1orf101	1	244624752	1stExon;1stExon	C1orf101
2333	cg20197622	-2.74624404148554	-0.000254014449720456	9.24952210667522e-05	0.00635681105376601	0.999996436372924	FALSE	1	No	NA	3	76076212	NA	ROBO2
2335	cg24010402	2.74605867583905	0.000476489816325436	0.000173517711226562	0.00636032264593004	0.999996436372924	FALSE	1	No	ZNF322A	6	26660753	TSS1500	ZNF322
2336	cg13617812	-2.74602845446855	-0.000389426277213552	0.000141814363423601	0.00636089532993297	0.999996436372924	FALSE	1	No	NA	15	63694990	NA	CA12
2337	cg25364573	-2.74567621250701	-0.000228817138273785	8.33372621401915e-05	0.00636757362590437	0.999996436372924	FALSE	1	No	PDIA3P	1	146649022	TSS1500	PDIA3P
2338	cg09377486	2.74542149202851	0.000789007057654259	0.000287390136612971	0.00637240692132999	0.999996436372924	FALSE	1	No	BIRC8	19	53794954	TSS200	BIRC8
2340	cg19683299	-2.74536689940345	-0.000260519116948894	9.48940984920823e-05	0.00637344324234017	0.999996436372924	FALSE	1	No	IL1RAPL2;TEX13A	X	104465398	Body;TSS200	TEX13A
2341	cg26501671	-2.74534984522579	-0.000292586157309859	0.000106575181235525	0.00637376700965088	0.999996436372924	FALSE	1	No	NA	11	124406358	NA	OR8B12
2342	cg06365843	-2.74526882809679	-0.000508425975013488	0.000185200797025756	0.00637530529322873	0.999996436372924	FALSE	1	No	NA	11	41330346	NA	LRRC4C
2343	cg24799448	-2.74524063578144	-3.82367608202812e-05	1.3928382205153e-05	0.00637584066337292	0.999996436372924	FALSE	1	No	NA	11	1404215	NA	BRSK2
2344	cg00685622	2.74512552390334	0.000342234604694841	0.000124669929194426	0.00637802705183255	0.999996436372924	FALSE	1	No	NA	16	85373209	NA	LOC727710
2345	cg17522727	2.74500793052763	5.60143029764329e-05	2.04058801992846e-05	0.00638026127262443	0.999996436372924	FALSE	1	No	SLC25A22	11	794867	Body	SLC25A22
2346	cg00174901	-2.74486909068574	-0.000657133583803787	0.000239404343920685	0.00638290007734633	0.999996436372924	FALSE	1	No	PALM;PALM	19	709889	Body;Body	PALM
2347	cg03475671	-2.74481696713903	-0.000226297444419597	8.2445367807337e-05	0.00638389099766095	0.999996436372924	FALSE	1	No	NA	15	90317562	NA	MESP2
2348	cg05152116	-2.74477642657944	-0.00039827159406732	0.000145101652072861	0.00638466181003749	0.999996436372924	FALSE	1	No	NA	10	54629323	NA	MBL2
2349	cg03049445	-2.74460527462433	-0.000246850343187588	8.99401984940718e-05	0.00638791691166002	0.999996436372924	FALSE	1	No	NA	6	21277954	NA	CDKAL1
2350	cg26699420	-2.74451604031013	-0.000335978239654682	0.000122418027338881	0.0063896146344396	0.999996436372924	FALSE	1	No	PPL	16	4938153	Body	PPL
2351	cg01082498	-2.74433048328832	-0.000126275200166908	4.60131172013957e-05	0.00639314624572426	0.999996436372924	FALSE	1	No	CPT1A;CPT1A	11	68608225	5'UTR;5'UTR	CPT1A
2352	cg24034453	-2.7443283780727	-5.89210370021359e-05	2.14701117668415e-05	0.00639318632332956	0.999996436372924	FALSE	1	No	RAI1	17	17597825	5'UTR	RAI1
2353	cg05877648	2.74425100425155	4.11411635018598e-05	1.49917640325617e-05	0.00639465946895113	0.999996436372924	FALSE	1	No	NA	6	108479243	NA	AF520419
2354	cg02405003	2.74413000543036	0.000221270072713155	8.06339613193558e-05	0.00639696382037498	0.999996436372924	FALSE	1	No	ZNF827	4	146850277	Body	ZNF827
2355	cg20976968	-2.7439937602645	-5.28998694113028e-05	1.92784219036284e-05	0.00639955942783047	0.999996436372924	FALSE	1	No	PRPF38B	1	109234629	TSS1500	PRPF38B
2356	cg24797363	-2.74385282995701	-5.33795125683357e-05	1.94542185300704e-05	0.00640224529350958	0.999996436372924	FALSE	1	No	DIP2B	12	50899425	Body	DIP2B
2357	cg17056062	2.74380774597754	0.000197007770450762	7.18008653265078e-05	0.00640310472414835	0.999996436372924	FALSE	1	No	KATNAL1;KATNAL1	13	30841291	Body;Body	KATNAL1
2358	cg21552001	2.7437966440998	9.6628191738468e-05	3.52169654942378e-05	0.00640331637394797	0.999996436372924	FALSE	1	No	TNFRSF21	6	47202394	Body	TNFRSF21
2359	cg20548564	2.74375449774874	0.000153158286708711	5.58206963612736e-05	0.0064041199232299	0.999996436372924	FALSE	1	No	POLR1D	13	28240073	Body	POLR1D
2361	cg01053259	-2.74356332509798	-0.000392157986064457	0.000142937464747766	0.00640776590623229	0.999996436372924	FALSE	1	No	WNT5B;WNT5B	12	1755143	Body;Body	WNT5B
2362	cg01566304	2.74349619780435	9.75258367656309e-05	3.55480123660028e-05	0.00640904658125489	0.999996436372924	FALSE	1	No	LHX4	1	180199980	Body	LHX4
2363	cg05542295	2.74342996750299	7.41827629526194e-05	2.70401518651263e-05	0.00641031036990909	0.999996436372924	FALSE	1	No	AKAP1	17	55162876	5'UTR	AKAP1
2364	cg11524778	-2.74339464651259	-1.71445363281061e-05	6.2493875425106e-06	0.00641098444755865	0.999996436372924	FALSE	1	No	TRIM27	6	28890618	Body	TRIM27
2365	cg27004521	-2.74302261293234	-0.00014952184013972	5.45098824321682e-05	0.00641808835362412	0.999996436372924	FALSE	1	No	NA	11	119791729	NA	TRIM29
2366	cg06428425	-2.7428427810953	-0.000367010068098441	0.000133806454612715	0.00642152475622541	0.999996436372924	FALSE	1	No	SIK1	21	44837027	Body	SIK1
2367	cg19628456	2.74282349020827	0.000353385611637792	0.000128840085007059	0.00642189348410281	0.999996436372924	FALSE	1	No	HSPA1L	6	31779381	Body	HSPA1L
2368	cg25043538	2.74268288664949	0.000198087993198138	7.22241693206193e-05	0.00642458157216817	0.999996436372924	FALSE	1	No	MACROD1	11	63887437	Body	FLRT1
2369	cg19033073	2.74260725447548	0.000223899145660319	8.1637334436038e-05	0.00642602794438699	0.999996436372924	FALSE	1	No	NA	11	64146776	NA	RPS6KA4
2370	cg03721195	-2.74255139073173	-0.000201801390834916	7.35816260424109e-05	0.00642709645867087	0.999996436372924	FALSE	1	No	GFRA3	5	137610448	TSS200	GFRA3
2371	cg18200760	-2.74248506736681	-3.03736896896009e-05	1.10752434173741e-05	0.00642836524419978	0.999996436372924	FALSE	1	No	NTNG1;NTNG1;NTNG1	1	107683677	5'UTR;5'UTR;5'UTR	NTNG1
2372	cg05337779	2.74240791494593	0.000272176233344793	9.92471732091538e-05	0.00642984147759141	0.999996436372924	FALSE	1	No	THSD4	15	71840098	Body	THSD4
2375	cg00355019	2.7420149378773	0.00032575134492998	0.000118799989172253	0.00643736545136303	0.999996436372924	FALSE	1	No	TRIM29	11	119994877	Body	TRIM29
2376	cg05024715	2.74195532677155	0.000308543431762752	0.000112526790188824	0.00643850746565494	0.999996436372924	FALSE	1	No	OR10S1	11	123849197	TSS1500	OR10S1
2377	cg25433490	-2.74192298611191	-2.00372821528168e-05	7.3077479762588e-06	0.00643912711633783	0.999996436372924	FALSE	1	No	STARD10;STARD10	11	72504708	1stExon;5'UTR	STARD10
2378	cg02157802	-2.74186418795706	-0.000259629056880549	9.4690706425542e-05	0.00644025383368006	0.999996436372924	FALSE	1	No	KLHL1	13	70431522	Body	KLHL1
2379	cg18418538	2.74175634518447	0.00017459650653221	6.36805334065755e-05	0.00644232082968901	0.999996436372924	FALSE	1	No	LMTK3	19	48997000	Body	LMTK3
2380	cg27407935	2.741414857526	0.000357274061515812	0.000130324697312772	0.00644886999560436	0.999996436372924	FALSE	1	No	SREBF1;SREBF1	17	17723235	Body;Body	SREBF1
2381	cg03476864	-2.74120736827751	-0.000307102416798159	0.000112031807718047	0.00645285223260067	0.999996436372924	FALSE	1	No	PTPRN2;PTPRN2;PTPRN2	7	157612081	Body;Body;Body	LOC100506585
2384	cg24317190	2.74096696388364	0.00043714433107141	0.000159485443214546	0.00645746897240084	0.999996436372924	FALSE	1	No	NA	7	54900936	NA	SEC61G
2386	cg07671221	-2.74089489413054	-0.000103440748854952	3.77397721731193e-05	0.00645885358552292	0.999996436372924	FALSE	1	No	PCMT1	6	150070714	TSS200	PCMT1
2387	cg17641046	2.74074347123265	8.86163450406689e-05	3.23329585460304e-05	0.0064617636152778	0.999996436372924	FALSE	1	No	MLH1;MLH1;MLH1;EPM2AIP1;MLH1	3	37034473	TSS1500;TSS1500;TSS1500;1stExon;TSS1500	EPM2AIP1
2389	cg13724383	2.74034815989011	0.000389692014564065	0.000142205293571052	0.00646936625316607	0.999996436372924	FALSE	1	No	LRSAM1;LRSAM1;LRSAM1	9	130265187	3'UTR;3'UTR;3'UTR	LRSAM1
2390	cg06182410	2.73980530732126	0.000441099428393438	0.000160996632576315	0.00647981957918084	0.999996436372924	FALSE	1	No	PITPNM1;PITPNM1	11	67269519	Body;Body	PITPNM1
2391	cg22902194	2.73968431856745	0.000254766126493015	9.29910518399542e-05	0.00648215145254289	0.999996436372924	FALSE	1	No	NA	5	3539154	NA	LOC285577
2392	cg15739955	-2.73939552460631	-5.34557061730405e-05	1.95136867578562e-05	0.00648772058034089	0.999996436372924	FALSE	1	No	LOC113230	19	14183651	TSS200	LOC113230
2393	cg17159161	2.73938392016153	0.000142945305415674	5.21815523423403e-05	0.006487944451788	0.999996436372924	FALSE	1	No	HLA-B	6	31323760	Body	HLA-B
2394	cg15241582	2.73936553922693	0.000274062022748636	0.000100045802148032	0.00648829906868501	0.999996436372924	FALSE	1	No	NOX4	11	89323227	TSS1500	NOX4
2395	cg23219748	2.73932055086996	0.000404957632124544	0.000147831414617007	0.00648916708710414	0.999996436372924	FALSE	1	No	NA	11	134877533	NA	AK130852
[truncated: 400,332 more rows]
