# Supplementary material for: Associations between high blood pressure and DNA methylation
Source: PLoS One. 2020 Jan 30;15(1):e0227728. doi: 10.1371/journal.pone.0227728 (PMC6991984; doi:10.1371/journal.pone.0227728)
Supplement: S6 Zip — (ZIP) [file pone.0227728.s007.zip › SouthAsian-fully-adjusted-model-hypertension.csv]

	CpG	T.statistic	coef	se	pvalue	FDR	Holm.sig	Bonferroni	ProblematicProbes	Gene	CHR	Position	GeneGroup	NearestGene
1	cg02895390	-4.9425108368097	-0.00923201989931384	0.00186788055790545	1.22584101487381e-06	0.586773318589649	FALSE	0.586773318589649	No	NA	19	53564251	NA	ZNF160
2	cg20387100	4.58756879411046	0.00262102925695256	0.000571332959696965	6.36528239074502e-06	0.722218109090213	FALSE	1	No	NA	7	1216035	NA	AK090593
3	cg07963349	4.50157358756256	0.0114982350129461	0.00255427014338157	9.34742951899175e-06	0.722218109090213	FALSE	1	No	GALR2	17	74072957	Body	GALR2
4	cg13013975	-4.48343475395112	-0.0121692457224985	0.00271426849956366	1.01289898027142e-05	0.722218109090213	FALSE	1	No	TRRAP	7	98581010	Body	AK001533
5	cg09083359	-4.46947305489547	-0.0105302706676628	0.00235604299171887	1.07728801524161e-05	0.722218109090213	FALSE	1	No	NA	5	3854537	NA	IRX1
6	cg07653946	4.42247395486152	0.0140265890444032	0.00317166119858866	1.32415333773689e-05	0.722218109090213	FALSE	1	No	GREB1L	18	18823249	5'UTR	GREB1L
7	cg18264657	4.41559141490326	0.0203852425552686	0.00461665055477403	1.36457095132762e-05	0.722218109090213	FALSE	1	No	NA	18	4455862	NA	DLGAP1
8	cg06264922	4.39785485741045	0.0212101604538215	0.0048228423041479	1.47424972125569e-05	0.722218109090213	FALSE	1	No	TOLLIP	11	1319648	Body	TOLLIP
10	cg18887371	-4.39252865368714	-0.0316083433338288	0.00719593332812899	1.50880169864461e-05	0.722218109090213	FALSE	1	No	NA	12	79198115	NA	SYT1
11	cg09068492	4.35215353477566	0.0188626440324896	0.00433409434703271	1.79713195934236e-05	0.771333335676312	FALSE	1	No	CALCA;CALCA;CALCA	11	14993658	5'UTR;5'UTR;5'UTR	CALCA
12	cg18996808	4.33515423932254	0.0307539957246556	0.00709409493339308	1.93369127543313e-05	0.771333335676312	FALSE	1	No	INF2;INF2	14	105179556	Body;Body	INF2
13	cg17150363	-4.2930047841287	-0.00463953834678278	0.00108072051630019	2.31642616484111e-05	0.852925932557302	FALSE	1	No	TRIM26	6	30166574	Body	TRIM26
15	cg05265988	4.22740738179673	0.00218836466042677	0.000517661172152438	3.0594825355572e-05	0.874202061062236	FALSE	1	No	TRIM52	5	180688748	TSS1500	BC016291
16	cg26864766	-4.20028121659011	-0.0543518464379661	0.0129400494003328	3.42905012391634e-05	0.874202061062236	FALSE	1	No	MACF1;MACF1	1	39857950	Body;Body	KIAA0754
17	cg00260911	-4.19114389910652	-0.0198296026915692	0.00473131039375586	3.5628560318999e-05	0.874202061062236	FALSE	1	No	NA	2	239509305	NA	LOC151171
20	cg24715767	4.15340548559998	0.0330674515932586	0.0079615274039351	4.17012340176631e-05	0.874202061062236	FALSE	1	No	PRDM2;PRDM2	1	14136518	Body;Body	AK124197
21	cg04857420	4.15034351540798	0.0110854929659276	0.00267098203432395	4.22350187374608e-05	0.874202061062236	FALSE	1	No	TNFRSF11B	8	119964630	TSS1500	TNFRSF11B
22	cg01399319	-4.13905168922124	-0.016339860444052	0.00394773046362375	4.42603241700608e-05	0.874202061062236	FALSE	1	No	CCNL2;CCNL2;CCNL2;CCNL2	1	1326204	Body;3'UTR;3'UTR;3'UTR	CCNL2
23	cg20908260	-4.13754109719167	-0.00698061320906061	0.0016871405129483	4.45381808620663e-05	0.874202061062236	FALSE	1	No	MPI	15	75181202	TSS1500	MPI
24	cg14303526	4.13508779237207	0.0227160792502102	0.00549349382426999	4.49929834796281e-05	0.874202061062236	FALSE	1	No	ABCC2	10	101609768	Body	ABCC2
26	cg06358442	4.10956890840546	0.00743956816279788	0.00181030378821035	4.99936985609058e-05	0.877405198121267	FALSE	1	No	VPS52;RPS18	6	33239202	Body;TSS1500	VPS52
27	cg02695628	-4.10116299253904	-0.0213172707407427	0.00519785991913115	5.17537452595185e-05	0.877405198121267	FALSE	1	No	HEATR7A;HEATR7A;HEATR7A	8	145258615	Body;Body;Body	HEATR7A
28	cg03226000	4.09354378964863	0.0157024241651467	0.0038358998882224	5.33998973585094e-05	0.877405198121267	FALSE	1	No	SLC6A2	16	55690378	TSS200	SLC6A2
29	cg07117674	4.08799450038217	0.00629812414279651	0.00154063909386564	5.46300770341384e-05	0.877405198121267	FALSE	1	No	ARHGAP20	11	110582946	Body	ARHGAP20
30	cg12747823	-4.08639252532127	-0.0161284567024322	0.00394686917678429	5.49901935438569e-05	0.877405198121267	FALSE	1	No	NA	2	238510665	NA	RAB17
31	cg21231262	-4.07616365066991	-0.0532164214377832	0.0130555164116233	5.734341217959e-05	0.88543777767756	FALSE	1	No	NA	9	122521448	NA	DBC1
32	cg14189614	-4.06405829550876	-0.0162179741990102	0.00399058601519886	6.02521449807217e-05	0.901277944935065	FALSE	1	No	SLC45A2;SLC45A2	5	33984660	1stExon;1stExon	SLC45A2
33	cg05471169	4.03843373560448	0.00173141364269915	0.000428733948865944	6.687893142992e-05	0.927477115557803	FALSE	1	No	NA	17	80255419	NA	BC033560
34	cg01779771	4.02425506969159	0.00608256060905073	0.00151147491988297	7.08376725369812e-05	0.927477115557803	FALSE	1	No	RIMS2;RIMS2	8	105235715	Body;Body	RIMS2
35	cg25062542	-4.01981816782121	-0.00118690054447405	0.000295262246928289	7.21215441573344e-05	0.927477115557803	FALSE	1	No	ATP1A1;ATP1A1	1	116916465	Body;TSS200	ATP1A1
36	cg16586152	4.01586548400474	0.00270630940015971	0.000673904395189279	7.32838953393178e-05	0.927477115557803	FALSE	1	No	FLJ36031	7	106301062	1stExon	CCDC71L
37	cg05978254	4.0137940766389	0.021535193384829	0.0053652960200844	7.39001119894833e-05	0.927477115557803	FALSE	1	No	DDX10	11	108661896	Body	DDX10
38	cg11028664	-4.00850481789296	-0.0109310802357637	0.00272697195896338	7.54960077099689e-05	0.927477115557803	FALSE	1	No	EYS	6	64729109	Body	EYS
39	cg22892043	-4.00827233546412	-0.0128803954755566	0.00321345317821703	7.55668989214998e-05	0.927477115557803	FALSE	1	No	BEST1;FTH1	11	61731930	3'UTR;3'UTR	BEST1
40	cg26829990	-3.99773523603026	-0.00801269835208482	0.00200430940995517	7.88472004492823e-05	0.932435096002014	FALSE	1	No	GLTP	12	110309563	Body	GLTP
41	cg16766828	3.99080659086863	0.0628606230277328	0.0157513579263812	8.10773674003684e-05	0.932435096002014	FALSE	1	No	NA	3	128327626	NA	RPN1
42	cg20467929	3.98855542225658	0.0323961435224826	0.00812227488220637	8.1814765980915e-05	0.932435096002014	FALSE	1	No	KIF19	17	72321958	TSS1500	KIF19
43	cg13319841	-3.97903076093754	-0.0101828689423416	0.00255913300352127	8.50057380142926e-05	0.934768712901245	FALSE	1	No	NA	20	42282773	NA	IFT52
44	cg25763292	3.97013484463692	0.023265755992282	0.00586019289085626	8.80924709832843e-05	0.934768712901245	FALSE	1	No	CASP7;CASP7;CASP7;CASP7	10	115442231	5'UTR;5'UTR;5'UTR;5'UTR	CASP7
45	cg10832938	3.96045227017813	0.0105403523428348	0.00266140117940638	9.15729476651743e-05	0.934768712901245	FALSE	1	No	SIX3	2	45170365	Body	SIX3
46	cg19735903	-3.9547440592476	-0.00785262212896296	0.00198562081675064	9.36855259121698e-05	0.934768712901245	FALSE	1	No	NA	13	31552275	NA	C13orf26
47	cg16902190	-3.94648880609886	-0.0232723620483282	0.00589697911023169	9.68226842414976e-05	0.934768712901245	FALSE	1	No	SLC4A11	20	3214756	Body	SLC4A11
49	cg09926728	3.94423070955577	0.00749889671690972	0.00190123176586552	9.76980065585772e-05	0.934768712901245	FALSE	1	No	SH3PXD2A	10	105519992	Body	LOC100505839
51	cg22793735	3.93118177402707	0.00552461828735606	0.00140533269762713	0.000102905080535516	0.934768712901245	FALSE	1	No	PLOD2;PLOD2	3	145878431	Body;Body	PLOD2
52	cg10911287	-3.93108142773081	-0.0219876711771502	0.00559328815273166	0.000102946124071369	0.934768712901245	FALSE	1	No	SCARB1;SCARB1	12	125271306	Body;Body	SCARB1
53	cg09683730	-3.9225564081527	-0.00753175356897783	0.0019201135140654	0.00010649025188387	0.934768712901245	FALSE	1	No	USP48	1	22013127	Body	USP48
54	cg01968619	3.92020686873671	0.0167560186738238	0.00427426899520316	0.000107487177610576	0.934768712901245	FALSE	1	No	NA	16	88353117	NA	ZNF469
55	cg07792094	-3.91702283777931	-0.0206040898497508	0.00526014034205424	0.000108852307309764	0.934768712901245	FALSE	1	No	DPF1	19	38717239	5'UTR	DPF1
56	cg27175634	3.91584980356639	0.00664754746454028	0.0016976002140036	0.000109359366416257	0.934768712901245	FALSE	1	No	AK5;AK5;AK5	1	77748728	Body;5'UTR;1stExon	AK5
57	cg14408823	3.90521583067119	0.0179919023094809	0.00460714672110418	0.000114059283240809	0.944517928284183	FALSE	1	No	NA	11	2458481	NA	KCNQ1
59	cg08280936	3.89851003511306	0.00937261669946769	0.00240415353944212	0.000117120771988721	0.944517928284183	FALSE	1	No	ZNF783	7	148981586	Body	ZNF783
60	cg26570804	3.88835341501598	0.00701044910542726	0.00180293516488353	0.000121906341744185	0.944517928284183	FALSE	1	No	ACOT7;ACOT7;ACOT7;ACOT7	1	6352357	Body;Body;Body;Body	ACOT7
61	cg03905758	3.8811071768591	0.0167357682918322	0.00431211186117673	0.000125433165440864	0.944517928284183	FALSE	1	No	HAND2;NBLA00301	4	174451468	TSS200;TSS200	HAND2
62	cg07515196	3.87503460800007	0.0144125142977952	0.00371932531080894	0.000128462941403228	0.944517928284183	FALSE	1	No	DOCK6	19	11354240	Body	C19orf80
63	cg15068728	-3.87067906245929	-0.0203388812794489	0.00525460286199143	0.00013067857336776	0.944517928284183	FALSE	1	No	STARD8;STARD8;STARD8	X	67913143	TSS1500;5'UTR;Body	STARD8
64	cg07549278	3.86468557589238	0.00772110332955063	0.00199786067402593	0.000133786606635686	0.944517928284183	FALSE	1	No	CACNA1H;CACNA1H	16	1204244	Body;Body	CACNA1H
65	cg12426293	3.86318618016975	0.016360299895415	0.00423492400635377	0.00013457501572084	0.944517928284183	FALSE	1	No	RAB12	18	8612540	Body	RAB12
66	cg10765877	3.85862252352563	0.0124955273529472	0.00323833888305043	0.000137001814606205	0.944517928284183	FALSE	1	No	KDM2B;KDM2B	12	121973425	Body;Body	KDM2B
67	cg26914392	-3.8545205515673	-0.0486477843552393	0.0126209689906721	0.000139218391928833	0.944517928284183	FALSE	1	No	DNAH14	1	225566787	Body	DNAH14
68	cg13517398	3.84612088264636	0.00244346416317836	0.000635306127325127	0.000143863630671884	0.944517928284183	FALSE	1	No	ESCO1;ESCO1	18	19180670	1stExon;5'UTR	ESCO1
69	cg02524941	3.84487350921617	0.0153891086382785	0.00400250062879593	0.000144565839368999	0.944517928284183	FALSE	1	No	SYNGAP1	6	33394326	Body	SYNGAP1
70	cg24581200	3.8444172476124	0.0205087650517063	0.00533468760823072	0.000144823500690063	0.944517928284183	FALSE	1	No	NA	11	384176	NA	B4GALNT4
71	cg19802093	3.83238800236386	0.00939961607304412	0.00245267860854546	0.000151775485627524	0.944517928284183	FALSE	1	No	L3MBTL3;L3MBTL3	6	130386747	Body;Body	L3MBTL3
72	cg12057190	3.82494973530624	0.00635482524513357	0.00166141405375221	0.000156230888374527	0.944517928284183	FALSE	1	No	LENG9;CDC42EP5	19	54976211	TSS1500;3'UTR	CDC42EP5
73	cg20975414	3.82389053500307	0.0206148936315884	0.00539107839068197	0.000156875300577152	0.944517928284183	FALSE	1	No	CD160	1	145715571	TSS200	CD160
74	cg03536474	3.82002607984471	0.0131659259552878	0.00344655394494662	0.000159247788962112	0.944517928284183	FALSE	1	No	HOXC11	12	54367460	1stExon	HOXC11
75	cg13757845	-3.81726344375034	-0.0163453620680387	0.00428195808565413	0.00016096458942492	0.944517928284183	FALSE	1	No	C9orf139;FUT7;FUT7	9	139926740	5'UTR;1stExon;5'UTR	FUT7
76	cg07757535	3.81718460730492	0.0252824262657028	0.00662331767169971	0.000161013837004421	0.944517928284183	FALSE	1	No	NA	4	1339547	NA	KIAA1530
77	cg08011119	3.81614507302118	0.0160803921562259	0.00421377904889117	0.000161664547143031	0.944517928284183	FALSE	1	No	C1QL2	2	119913996	3'UTR	C1QL2
78	cg14981532	3.81559817088097	0.01773364349413	0.00464767061412955	0.000162007884781198	0.944517928284183	FALSE	1	No	NA	1	17215477	NA	BC070363
80	cg18120259	-3.8097214676891	-0.0261473714957322	0.00686332891196707	0.00016574095115536	0.944517928284183	FALSE	1	No	LOC100132354	6	43894639	Body	LOC100132354
81	cg02674662	-3.80770035915299	-0.00113327086227155	0.000297626061763864	0.000167043502795418	0.944517928284183	FALSE	1	No	STX5	11	62599661	TSS200	STX5
82	cg22807700	3.80766774036961	0.0110184589108396	0.00289375535423426	0.00016706460385563	0.944517928284183	FALSE	1	No	DNTTIP2	1	94345672	TSS1500	DNTTIP2
83	cg02319043	3.80671019408587	0.0111298704893334	0.00292375040963844	0.000167685163109378	0.944517928284183	FALSE	1	No	RALGAPA1;RALGAPA1	14	36277474	Body;Body	RALGAPA1
84	cg13916885	-3.80048024959643	-0.0136152985938429	0.00358252054994594	0.000171776115016224	0.944517928284183	FALSE	1	No	EBF3	10	131761184	Body	EBF3
85	cg05210612	-3.79938962264336	-0.0128636767162496	0.0033857219169062	0.00017250191456011	0.944517928284183	FALSE	1	No	NA	2	42081656	NA	Y_RNA
86	cg10149296	3.79674122826335	0.0216396705902236	0.00569953791665746	0.000174276468950662	0.944517928284183	FALSE	1	No	NA	2	20795912	NA	HS1BP3
87	cg27227029	3.79644552859471	0.0160004062623676	0.00421457548695299	0.000174475669041628	0.944517928284183	FALSE	1	No	NA	1	17215834	NA	BC070363
88	cg20786221	3.79570291973801	0.00422701849845455	0.00111363259660646	0.000174976881349637	0.944517928284183	FALSE	1	No	CCT6P1	7	65215780	TSS1500	LOC441242
89	cg19628164	3.78817910218436	0.00633884389565571	0.00167332212249431	0.00018013224687227	0.944517928284183	FALSE	1	No	C3orf58	3	143689916	TSS1500	C3orf58
90	cg04786667	3.78507362125726	0.017547892160092	0.00463607684181934	0.000182301690282663	0.944517928284183	FALSE	1	No	NA	1	44509064	NA	KLF17
91	cg00663584	-3.7813978715131	-0.0268805083339171	0.00710861677276002	0.000184901402130831	0.944517928284183	FALSE	1	No	POLE	12	133234893	Body	POLE
92	cg19503731	-3.78137845764048	-0.0120858633362114	0.00319615279761042	0.000184915225271651	0.944517928284183	FALSE	1	No	AKT3;AKT3	1	244007303	TSS1500;TSS1500	AKT3
93	cg06190807	-3.78000715932723	-0.015251181626179	0.0040346964921869	0.000185894095027428	0.944517928284183	FALSE	1	No	L1TD1;L1TD1	1	62660188	TSS1500;TSS1500	L1TD1
94	cg01419679	3.77981285084656	0.00194401903042134	0.00051431621276856	0.000186033192797048	0.944517928284183	FALSE	1	No	PTTG1IP	21	46294237	TSS1500	PTTG1IP
95	cg08411860	3.77715804833237	0.0283039081879853	0.0074934402600605	0.000187943532545913	0.944517928284183	FALSE	1	No	VWA5B2	3	183959746	Body	ALG3
96	cg02005505	3.77447839299282	0.0103240245759228	0.0027352188835122	0.000189890528431745	0.944517928284183	FALSE	1	No	GDF1;LASS1;LASS1	19	19005959	5'UTR;Body;Body	CERS1
97	cg13812894	-3.77041091936682	-0.0125830482907452	0.00333731483380552	0.000192882317474557	0.944517928284183	FALSE	1	No	CD82;CD82	11	44600545	5'UTR;5'UTR	CD82
99	cg03259494	3.76710310155497	0.00359045547235263	0.000953107832612965	0.000195348099734962	0.944517928284183	FALSE	1	No	PHOSPHO1;PHOSPHO1	17	47307743	5'UTR;5'UTR	PHOSPHO1
100	cg19685398	3.7588171070407	0.0397067893547127	0.0105636396302276	0.000201656080011749	0.965267158192237	FALSE	1	No	HRK	12	117299508	3'UTR	HRK
101	cg05824762	3.75266932195407	0.00421320363250845	0.00112272179375362	0.000206459971847106	0.966733289040768	FALSE	1	No	ZER1	9	131533797	5'UTR	ZER1
102	cg17359975	-3.75183104759983	-0.0107246863086575	0.00285852059237008	0.000207123305369474	0.966733289040768	FALSE	1	No	CTGF	6	132273157	TSS1500	CTGF
103	cg05962710	-3.74965943900844	-0.0273336605980954	0.00728963817720031	0.000208851081636047	0.966733289040768	FALSE	1	No	LAMB4	7	107745446	Body	LAMB4
104	cg05589999	-3.74383593090066	-0.0158312049374349	0.00422860542759585	0.00021355175213409	0.966733289040768	FALSE	1	No	DNAH6	2	85035637	Body	DNAH6
106	cg17750038	-3.74318893656466	-0.0218524988442544	0.0058379363731262	0.000214080114981765	0.966733289040768	FALSE	1	No	FHAD1	1	15573525	TSS1500	FHAD1
108	cg21207741	3.72849718869963	0.00750788339083052	0.00201364866616649	0.000226415159448865	0.988794633619569	FALSE	1	No	FAM78A	9	134148648	Body	FAM78A
109	cg09801353	3.72765061461777	0.00108370883425656	0.000290721676008705	0.000227145973303693	0.988794633619569	FALSE	1	No	CCND1	11	69456701	Body	CCND1
110	cg26468152	-3.72489326047789	-0.0236300116289252	0.00634380906418068	0.000229541736859125	0.988794633619569	FALSE	1	No	VPS4A	16	69355012	Body	VPS4A
111	cg12821315	3.72115895054664	0.0374519590048521	0.0100645953324166	0.000232824338333333	0.988794633619569	FALSE	1	No	VWA5B2;MIR1224	3	183959034	Body;TSS200	MIR1224
112	cg08190400	-3.72095500807363	-0.00146132925485209	0.000392729622282811	0.000233004879894437	0.988794633619569	FALSE	1	No	NTN1	17	8924776	TSS200	NTN1
114	cg00207865	3.71571378985858	0.00340080162879806	0.000915248542037866	0.000237690236030436	0.988794633619569	FALSE	1	No	KCNA2	1	111149644	TSS1500	KCNA2
115	cg18190417	3.7124005651613	0.0157083237895157	0.00423131165772601	0.000240697732173002	0.988794633619569	FALSE	1	No	NA	12	130683439	NA	FZD10
116	cg01791238	-3.71183748452435	-0.00974520982717457	0.00262544086798115	0.000241212406284127	0.988794633619569	FALSE	1	No	GLI2	2	121684467	Body	GLI2
117	cg25178913	-3.71131776175395	-0.0163643951389687	0.00440932202238456	0.000241688370137025	0.988794633619569	FALSE	1	No	NA	11	19301951	NA	E2F8
118	cg17310428	-3.69810815287024	-0.0206621127351921	0.00558721159064952	0.000254087091364605	0.991996012534446	FALSE	1	No	NA	7	129777263	NA	KLHDC10
119	cg21558409	3.68943633436125	0.0107706792108799	0.00291932919686623	0.000262549767007251	0.991996012534446	FALSE	1	No	WNK4	17	40932572	TSS200	WNK4
120	cg03168614	3.68321265894633	0.0434904644918006	0.011807752774243	0.000268786202967873	0.991996012534446	FALSE	1	No	RBM12;CPNE1;RBM12;CPNE1;CPNE1;CPNE1;CPNE1;CPNE1;CPNE1	20	34253242	TSS1500;TSS1500;TSS1500;TSS1500;TSS1500;TSS1500;TSS1500;TSS1500;TSS1500	CPNE1
121	cg27215916	-3.68163821611624	-0.0160556063290251	0.00436099512948945	0.000270385836916135	0.991996012534446	FALSE	1	No	NA	8	120218354	NA	MAL2
122	cg10582371	3.68161176875255	0.0155443449186113	0.0042221575480997	0.000270412783830627	0.991996012534446	FALSE	1	No	GALNT14	2	31133547	3'UTR	GALNT14
123	cg22378817	3.67378059855195	0.00878374852803364	0.00239092898783771	0.000278504057354781	0.991996012534446	FALSE	1	No	HOXC4;HOXC5;HOXC6;HOXC6	12	54422488	5'UTR;Body;1stExon;5'UTR	HOXC6
124	cg19072817	-3.6718277540996	-0.0273358618241238	0.00744475603290576	0.000280556974345052	0.991996012534446	FALSE	1	No	EIF4E1B;SNCB;SNCB;EIF4E1B	5	176057992	5'UTR;TSS1500;TSS1500;1stExon	EIF4E1B
125	cg25262147	-3.67075384805395	-0.0154374313567708	0.00420552071748286	0.000281691973946706	0.991996012534446	FALSE	1	No	TSPAN18	11	44837968	5'UTR	TSPAN18
126	cg13650856	-3.66839582568049	-0.0241641831456895	0.00658712535232126	0.000284199323309494	0.991996012534446	FALSE	1	No	EHBP1;EHBP1;EHBP1;EHBP1	2	63005412	Body;Body;Body;Body	EHBP1
127	cg24723373	3.66527874130045	0.0273373718245033	0.0074584700793599	0.000287546050098077	0.991996012534446	FALSE	1	No	EGFR	7	55267262	Body	EGFR
128	cg25765936	3.66526278138809	0.0249163531375939	0.00679797183004644	0.000287563280859842	0.991996012534446	FALSE	1	No	NA	8	58130041	NA	LOC100507651
129	cg03803086	3.66245866945329	0.0227028150815758	0.00619879079344389	0.000290605806860457	0.991996012534446	FALSE	1	No	C21orf62;C21orf62;C21orf62;C21orf62;C21orf62;C21orf62	21	34185960	5'UTR;5'UTR;1stExon;1stExon;1stExon;5'UTR	C21orf62
130	cg12708799	3.66089215664196	0.0136957501812721	0.00374109632167773	0.000292318671473096	0.991996012534446	FALSE	1	No	DIP2C	10	438227	Body	DIP2C
131	cg15345396	3.65979928315654	0.0227261001444238	0.00620965752111485	0.000293519267631576	0.991996012534446	FALSE	1	No	SETD3;SETD3	14	99928727	Body;Body	SETD3
132	cg17374651	-3.65879621052573	-0.00854696880911478	0.00233600570169134	0.000294625293588371	0.991996012534446	FALSE	1	No	NA	3	195857635	NA	LOC401109
134	cg11539992	3.65321038976702	0.00213844003846063	0.000585359125346463	0.000300856496566498	0.991996012534446	FALSE	1	No	RHBDF2;RHBDF2	17	74497631	TSS200;TSS200	RHBDF2
135	cg20679659	-3.65196037091814	-0.00875453352575803	0.00239721482069562	0.000302267816945385	0.991996012534446	FALSE	1	No	NCOA2	8	71047113	Body	NCOA2
136	cg17515837	3.65094618344868	0.0262881748113298	0.00720037313354699	0.000303417448318189	0.991996012534446	FALSE	1	No	C15orf27	15	76355522	5'UTR	C15orf27
137	cg00585253	3.63889304435287	0.00111032832136225	0.000305128045212912	0.00031739893341087	0.991996012534446	FALSE	1	No	CCDC75;HEATR5B	2	37311790	5'UTR;TSS1500	CCDC75
138	cg13755023	3.63617581721061	0.0035887439033216	0.000986955549931191	0.000320633487918346	0.991996012534446	FALSE	1	No	LRRC6	8	133687491	Body	LRRC6
139	cg01784819	-3.63520965055483	-0.0194198846195304	0.0053421635851364	0.000321791051739834	0.991996012534446	FALSE	1	No	MAFK	7	1569242	TSS1500	MAFK
140	cg26881035	3.63439392407592	0.00369328847459805	0.0010162047790505	0.000322771431262092	0.991996012534446	FALSE	1	No	ZNF2;ZNF2;ZNF2;ZNF2	2	95831417	1stExon;5'UTR;1stExon;5'UTR	ZNF2
141	cg03610227	3.63435102683729	0.00762979475921559	0.00209935548406705	0.000322823064880738	0.991996012534446	FALSE	1	No	NA	3	64430667	NA	ADAMTS9
142	cg10786489	-3.63282089812347	-0.0275421931718062	0.00758148941117167	0.000324669904029911	0.991996012534446	FALSE	1	No	SLC8A2	19	47969296	Body	SLC8A2
143	cg21308197	3.63267567958449	0.00313570223202122	0.000863193554449066	0.000324845695466374	0.991996012534446	FALSE	1	No	MZF1;MZF1;LOC100131691	19	59084138	5'UTR;5'UTR;Body	MZF1
144	cg21104798	3.62806163369824	0.0193634713396762	0.00533713957883845	0.00033047795289442	0.991996012534446	FALSE	1	No	CRLF1	19	18707521	Body	CRLF1
145	cg08872721	3.62526215226518	0.0081638288059058	0.00225192785046035	0.000333939823248984	0.991996012534446	FALSE	1	No	FAM116B	22	50763585	Body	FAM116B
146	cg19064711	-3.62365745969956	-0.00557519853920427	0.00153855561713786	0.000335939543673001	0.991996012534446	FALSE	1	No	NA	6	27857051	NA	HIST1H3J
147	cg06890415	-3.62263690668091	-0.0133835795777275	0.00369443030656629	0.000337217175980103	0.991996012534446	FALSE	1	No	C8orf46	8	67405405	TSS200	C8orf46
148	cg16911548	-3.62249842089579	-0.0169902191575971	0.00469019366843387	0.000337390898082124	0.991996012534446	FALSE	1	No	NA	10	45352772	NA	TMEM72-AS1
149	cg23030278	3.62111504951444	0.0095839841023292	0.00264669417328077	0.000339130877171251	0.991996012534446	FALSE	1	No	PYGO1	15	55881081	TSS200	PYGO1
150	cg11061177	-3.62023997258727	-0.00987725035282589	0.00272834133306553	0.00034023588363948	0.991996012534446	FALSE	1	No	PDZD8;PDZD8	10	119134785	1stExon;5'UTR	PDZD8
151	cg19180636	-3.62017927602446	-0.00783727558723193	0.00216488604283667	0.000340312653790587	0.991996012534446	FALSE	1	No	NA	4	187404923	NA	LOC285441
153	cg17016101	3.61890392135053	0.0312390715337622	0.00863219146257525	0.000341929515858888	0.991996012534446	FALSE	1	No	KIAA1751	1	1907127	Body	KIAA1751
154	cg24338091	3.61881448005709	0.0220377275003717	0.00608976437499612	0.000342043177709631	0.991996012534446	FALSE	1	No	SIX5	19	46270244	Body	SIX5
156	cg26203839	3.61781360512462	0.0252066265707631	0.00696736463566228	0.000343317512019409	0.991996012534446	FALSE	1	No	DENND3	8	142174631	Body	DENND3
157	cg04847273	3.61700584530471	0.025980898482845	0.00718298493118866	0.000344349220125425	0.991996012534446	FALSE	1	No	GABRD	1	1957620	Body	GABRD
159	cg16799737	3.61212605600313	0.0195176642267887	0.00540337295104957	0.00035064413685549	0.991996012534446	FALSE	1	No	HMBOX1;HMBOX1	8	28799486	5'UTR;5'UTR	HMBOX1
161	cg26891849	3.61095900504026	0.00353307326060925	0.000978430731469867	0.000352165568919324	0.991996012534446	FALSE	1	No	LSM11	5	157170825	1stExon	LSM11
162	cg17651972	-3.60991517154006	-0.0228881880762679	0.00634036729082011	0.00035353162025512	0.991996012534446	FALSE	1	No	NXPH4	12	57620054	3'UTR	NXPH4
164	cg02723372	-3.60667699011245	-0.0197976015911758	0.00548915293647035	0.000357801129659472	0.991996012534446	FALSE	1	No	RUNX3;RUNX3	1	25228582	3'UTR;3'UTR	AX747207
167	cg20089095	-3.60175231052166	-0.00209485692738031	0.000581621596038318	0.000364387215343952	0.991996012534446	FALSE	1	No	SENP2	3	185303988	TSS200	SENP2
168	cg06789856	3.59988653057179	0.0403645431788855	0.0112127265223757	0.000366912051382723	0.991996012534446	FALSE	1	No	HRNBP3	17	77133777	5'UTR	RBFOX3
170	cg02736969	3.59635049139606	0.00372516207499294	0.00103581730532245	0.000371742277389188	0.991996012534446	FALSE	1	No	OLIG1	21	34442674	1stExon	OLIG1
171	cg06112554	-3.59603991802424	-0.0109887536705024	0.00305579301704191	0.000372169360826862	0.991996012534446	FALSE	1	No	NA	13	112255453	NA	C13orf16
172	cg26641935	3.59273979693222	0.0181775667254554	0.00505952775677687	0.000376736055730902	0.991996012534446	FALSE	1	No	CD109;CD109;CD109	6	74423256	Body;Body;Body	AK124950
173	cg08212545	3.59121974231537	0.0168521088363661	0.00469258637609879	0.000378857153306475	0.991996012534446	FALSE	1	No	NA	16	31584046	NA	CSDAP1
174	cg18108216	3.5905957280669	0.0055132144341569	0.00153545953142575	0.000379731150400359	0.991996012534446	FALSE	1	No	ZBTB38	3	141041959	TSS1500	ZBTB38
175	cg05916059	3.59044963365404	0.0162828034553303	0.0045350318530326	0.000379936044179895	0.991996012534446	FALSE	1	No	HS3ST4	16	26146070	Body	HS3ST4
176	cg25094149	3.58872538148041	0.00346839770449671	0.000966470636732291	0.000382362119886614	0.991996012534446	FALSE	1	No	NA	1	32253906	NA	BC069257
177	cg10356187	3.58870612883887	0.0112261134868197	0.00312817853671732	0.000382389290867773	0.991996012534446	FALSE	1	No	NA	12	66122804	NA	RPSAP52
178	cg26648488	-3.58419193764173	-0.0210063446972892	0.00586083141270348	0.000388810387113274	0.991996012534446	FALSE	1	No	LONP1	19	5711704	Body	LONP1
179	cg05661333	-3.58190699334867	-0.00380973736852432	0.00106360588803638	0.000392098998064316	0.991996012534446	FALSE	1	No	GABBR1;GABBR1	6	29600200	5'UTR;5'UTR	GABBR1
181	cg07622687	-3.5808398401629	-0.0166265362721641	0.00464319461755311	0.000393643828599786	0.991996012534446	FALSE	1	No	PITPNC1;PITPNC1	17	65503465	Body;Body	PITPNC1
182	cg05934997	-3.57907234643499	-0.0144745309580409	0.00404421301303354	0.000396215058010999	0.991996012534446	FALSE	1	No	PKD1L2;PKD1L2	16	81214503	Body;Body	PKD1L2
183	cg27370248	3.57811099568109	0.0133208484970305	0.00372287179271667	0.000397620175580145	0.991996012534446	FALSE	1	No	RAB27A	15	55579397	5'UTR	RAB27A
184	cg27044591	3.57744440644879	0.0247243339835615	0.0069111721034694	0.000398597211630465	0.991996012534446	FALSE	1	No	KCNIP1;KCNMB1	5	169815771	Body;5'UTR	KCNMB1
186	cg01945183	-3.57429343132636	-0.0131385525150826	0.00367584608469235	0.000403246246817947	0.991996012534446	FALSE	1	No	DDAH2	6	31696867	Body	DDAH2
187	cg22620356	3.57401347422906	0.0247640607291921	0.00692892203897858	0.00040366175522322	0.991996012534446	FALSE	1	No	ST5;ST5;ST5	11	8751949	Body;Body;Body	ST5
188	cg22314684	-3.57153099731252	-0.0190259327289641	0.00532710838665003	0.000407363829655198	0.991996012534446	FALSE	1	No	PLD1;PLD1	3	171500354	5'UTR;5'UTR	PLD1
189	cg20720680	-3.57010879632266	-0.0141465358327263	0.00396249432154497	0.000409499062710099	0.991996012534446	FALSE	1	No	INPPL1	11	71948712	Body	PHOX2A
190	cg14725215	-3.56988121504547	-0.00136355460051611	0.000381960776389233	0.000409841716817216	0.991996012534446	FALSE	1	No	PELP1	17	4607647	TSS200	PELP1
191	cg13752708	3.56877388060551	0.0235607139470772	0.00660190719146367	0.000411512799568561	0.991996012534446	FALSE	1	No	PTPRN2;PTPRN2;PTPRN2	7	157513524	Body;Body;Body	LOC100506585
192	cg01361351	3.56863887188736	0.00392069500008646	0.00109865277514418	0.000411716978420999	0.991996012534446	FALSE	1	No	NA	22	29467363	NA	KREMEN1
193	cg16739544	3.56689606317174	0.020728152016341	0.00581125764508797	0.000414361242007317	0.991996012534446	FALSE	1	No	NA	16	85518792	NA	KIAA0182
195	cg06807650	3.56608726078108	0.00863390519255137	0.00242111439265799	0.000415593796732592	0.991996012534446	FALSE	1	No	PKNOX2	11	125086049	5'UTR	PKNOX2
196	cg14904115	3.56585124069348	0.0137000077409662	0.00384200203996785	0.000415954121600919	0.991996012534446	FALSE	1	No	ATP11A;ATP11A	13	113488382	Body;Body	ATP11A
197	cg19745903	-3.56314025296421	-0.0194563207040302	0.00546044200416873	0.000420113977376965	0.991996012534446	FALSE	1	No	BPHL;BPHL;BPHL;BPHL	6	3129401	Body;Body;Body;Body	BPHL
199	cg18607901	-3.55951585337617	-0.00686748952594226	0.00192933247352403	0.000425736396081456	0.991996012534446	FALSE	1	No	NOTCH4	6	32182679	Body	NOTCH4
201	cg13148650	3.55517455630404	0.0135002125142019	0.00379734167771404	0.000432563806195554	0.991996012534446	FALSE	1	No	NA	3	45624053	NA	LIMD1
202	cg15329876	3.55451820498675	0.0278759474514309	0.00784239827842852	0.000433604919438282	0.991996012534446	FALSE	1	No	KRT9	17	39728628	TSS1500	KRT9
203	cg21552001	3.55403115780396	0.00525943189226036	0.0014798496858171	0.000434378998569059	0.991996012534446	FALSE	1	No	TNFRSF21	6	47202394	Body	TNFRSF21
204	cg07866632	-3.54995289146489	-0.0100281496882847	0.00282486838413975	0.000440911758570971	0.991996012534446	FALSE	1	No	CCDC101	16	28584802	5'UTR	CCDC101
205	cg12606891	3.54822524132486	0.0139206399975424	0.00392326840906657	0.000443706874154129	0.991996012534446	FALSE	1	No	UTS2;UTS2	1	7913872	TSS1500;TSS1500	UTS2
206	cg22634378	3.54717870696991	0.026490819692618	0.00746813788675651	0.000445408103101838	0.991996012534446	FALSE	1	No	NA	19	37742834	NA	BC041478
207	cg12265810	-3.5470205739295	-0.0295781435705264	0.00833887003304265	0.000445665692778889	0.991996012534446	FALSE	1	No	FOSB;FOSB	19	45975694	Body;Body	FOSB
208	cg25224760	-3.54676663619456	-0.00909242444350756	0.00256358124910725	0.000446079635071723	0.991996012534446	FALSE	1	No	LOC100130274	8	144790772	TSS1500	CCDC166
209	cg13591497	3.54591710843407	0.0106904758969151	0.00301486909310075	0.000447467066503125	0.991996012534446	FALSE	1	No	CRB2	9	126129566	Body	CRB2
210	cg08052292	3.54568114227282	0.0128363722090814	0.00362028385915525	0.000447853158967029	0.991996012534446	FALSE	1	No	ARHGEF3;ARHGEF3;ARHGEF3	3	56789178	Body;Body;Body	ARHGEF3
211	cg19566906	-3.54563348160881	-0.014701816011973	0.00414645678641948	0.000447931180183724	0.991996012534446	FALSE	1	No	NA	4	79971235	NA	LOC100505875
213	cg14785464	3.53891162408855	0.0570502493588073	0.0161208460167469	0.000459063497355616	0.991996012534446	FALSE	1	No	HLCS	21	38362725	TSS200	HLCS
215	cg11011774	3.53653161952199	0.000475581241546325	0.000134476739560611	0.000463066895130133	0.991996012534446	FALSE	1	No	B9D1	17	19266179	TSS200	B9D1
216	cg00565412	-3.53640495156912	-0.0149667511079774	0.00423219379933755	0.000463280877292969	0.991996012534446	FALSE	1	No	MIR155HG	21	26933554	TSS1500	MIR155HG
217	cg23690380	-3.53452985843761	-0.00363858588080715	0.0010294398481657	0.000466459361291687	0.991996012534446	FALSE	1	No	PRMT5;PRMT5;PRMT5;PRMT5	14	23398654	1stExon;5'UTR;1stExon;5'UTR	PRMT5
218	cg24037270	-3.53240824040922	-0.0102782957542821	0.00290971344611385	0.000470080371239751	0.991996012534446	FALSE	1	No	SGMS1	10	52066867	3'UTR	SGMS1
219	cg25605243	3.53187168729861	0.011898385403047	0.00336886117517694	0.000471000281878651	0.991996012534446	FALSE	1	No	OCA2	15	28212967	Body	OCA2
220	cg17074989	3.52928491994753	0.0149974698158752	0.00424943583645215	0.000475458967266701	0.991996012534446	FALSE	1	No	NA	15	58880752	NA	ADAM10
222	cg09704116	-3.52770596143681	-0.018357026496591	0.00520367249914286	0.000478199947437412	0.991996012534446	FALSE	1	No	LOC404266;LOC404266	17	46666958	TSS1500;TSS1500	HOXB3
224	cg21545762	3.52731953204738	0.0361956804461359	0.0102615258179138	0.000478873017862031	0.991996012534446	FALSE	1	No	VWA5B2;MIR1224	3	183959118	Body;TSS200	MIR1224
225	cg13674556	3.52731368358128	0.00156311157051329	0.000443145042015731	0.000478883211349592	0.991996012534446	FALSE	1	No	C9orf95;OSTF1;C9orf95;C9orf95	9	77702836	Body;TSS1500;5'UTR;5'UTR	C9orf95
226	cg02275084	-3.52723775638894	-0.0131179290734989	0.00371903738264827	0.000479015565851218	0.991996012534446	FALSE	1	No	CAMTA1	1	7531719	Body	CAMTA1
228	cg18050903	3.52444047640064	0.0138248548124865	0.00392256725714524	0.000483915678071484	0.991996012534446	FALSE	1	No	RASGEF1B	4	82375718	Body	RASGEF1B
229	cg06185452	3.52344630141471	0.00382209782458848	0.00108476119617712	0.000485668498338882	0.991996012534446	FALSE	1	No	NA	6	16065144	NA	MYLIP
230	cg19956078	-3.52330127414523	-0.00773840961544058	0.0021963519475972	0.000485924691072906	0.991996012534446	FALSE	1	No	ARFIP1;ARFIP1;ARFIP1	4	153831380	3'UTR;3'UTR;3'UTR	ARFIP1
231	cg06528584	3.52293126345443	0.00827632747870161	0.0023492730512676	0.000486578893892686	0.991996012534446	FALSE	1	No	NA	19	40314899	NA	DYRK1B
232	cg09405517	-3.5223022438159	-0.0145826787571716	0.00414009864791541	0.000487692935248705	0.991996012534446	FALSE	1	No	TMEM145	19	42824200	Body	TMEM145
233	cg22677065	-3.52029510102642	-0.00700156019442748	0.00198891285914809	0.000491263734342942	0.991996012534446	FALSE	1	No	NA	2	120977928	NA	TMEM185B
234	cg19626656	3.51932327786069	0.0405290921273487	0.0115161606159651	0.000493001438363021	0.991996012534446	FALSE	1	No	C1orf159	1	1053027	TSS1500	C1orf159
235	cg24907686	-3.51884143247327	-0.00601878349722826	0.00171044464853816	0.000493865153128278	0.991996012534446	FALSE	1	No	NA	19	3487404	NA	DOHH
236	cg03976712	3.51856822307035	0.0228369452308019	0.006490408536366	0.000494355514364445	0.991996012534446	FALSE	1	No	NA	1	2946727	NA	ACTRT2
238	cg13142374	-3.51760173568818	-0.0153892570825098	0.00437492878354491	0.000496093846217532	0.991996012534446	FALSE	1	No	FLNB;FLNB;FLNB;FLNB	3	58026831	Body;Body;Body;Body	FLNB
239	cg11181693	3.51343852904823	0.056688104704305	0.0161346510649388	0.000503647475675059	0.991996012534446	FALSE	1	No	NA	6	169825345	NA	WDR27
240	cg08590994	3.5118479476738	0.00222592098984613	0.000633831823875106	0.000506561724340692	0.991996012534446	FALSE	1	No	CDADC1	13	49821961	TSS200	CDADC1
241	cg13293943	-3.51183930909777	-0.0154567132172329	0.0044013156231809	0.000506577594888459	0.991996012534446	FALSE	1	No	CBX6	22	39264340	Body	CBX6
242	cg17434647	-3.5114025810324	-0.0172306930176264	0.00490706850610117	0.000507380546433802	0.991996012534446	FALSE	1	No	RYR1;RYR1	19	38957016	Body;Body	RYR1
243	cg10524152	3.51066062333062	0.00219704036737678	0.000625819639977735	0.000508747414511058	0.991996012534446	FALSE	1	No	ADRA2A	10	112836785	TSS200	ADRA2A
244	cg01433520	-3.50946767740399	-0.0099703061390846	0.00284097391843192	0.00051095234477992	0.991996012534446	FALSE	1	No	SEC13;SEC13;SEC13;SEC13	3	10363474	TSS1500;TSS1500;TSS1500;TSS1500	SEC13
245	cg22877452	-3.50940956277037	-0.0391779320174214	0.0111636819005228	0.000511059986706928	0.991996012534446	FALSE	1	No	NA	1	61517876	NA	NFIA
246	cg17484510	-3.50874265240824	-0.0182026049589159	0.00518778570050514	0.00051229678205088	0.991996012534446	FALSE	1	No	TNXB;TNXB	6	32015326	Body;TSS1500	TNXB
247	cg18342183	-3.50863170051735	-0.0367276324490427	0.0104677935970387	0.000512502815729251	0.991996012534446	FALSE	1	No	NA	1	186732915	NA	PLA2G4A
248	cg14473243	3.50785067027139	0.00255546945492129	0.000728500068882232	0.000513955357779979	0.991996012534446	FALSE	1	No	BRD8;BRD8;BRD8;KIF20A;BRD8;BRD8;BRD8	5	137514312	5'UTR;1stExon;5'UTR;TSS200;5'UTR;1stExon;1stExon	BRD8
249	cg27142680	3.50588374927669	0.0296493987950447	0.0084570399121653	0.000517630487608906	0.992281307844215	FALSE	1	No	PIP4K2B	17	36956789	TSS1500	PIP4K2B
250	cg09569432	3.503581300309	0.0038138168936352	0.00108854813595986	0.000521963796367227	0.992281307844215	FALSE	1	No	GMFG;GMFG	19	39826668	5'UTR;1stExon	GMFG
251	cg26517584	3.50282944227996	0.046227631003018	0.0131972257755516	0.000523386165700899	0.992281307844215	FALSE	1	No	SBNO2	19	1157683	5'UTR	SBNO2
252	cg06032048	3.50016477500261	0.00924984846312168	0.00264268943256101	0.000528456470874683	0.992281307844215	FALSE	1	No	DNA2	10	70231928	TSS200	DNA2
254	cg10152030	-3.49896362150507	-0.00490181656971434	0.0014009338478363	0.000530757017321491	0.992281307844215	FALSE	1	No	DECR2	16	460049	Body	DECR2
255	cg01983373	-3.49723783543388	-0.0176283445584413	0.00504064790213339	0.000534078797609873	0.992281307844215	FALSE	1	No	DLK1	14	101196130	Body	DLK1
256	cg16016641	3.49509466384124	0.00676130661390011	0.00193451315749748	0.000538231046763112	0.992281307844215	FALSE	1	No	C20orf4	20	34824197	TSS1500	C20orf4
257	cg23546750	-3.49332706432991	-0.00779264611893369	0.00223072331202646	0.000541678365939297	0.992281307844215	FALSE	1	No	HSPA12B	20	3716787	5'UTR	HSPA12B
259	cg13492520	3.48565622128689	0.0107345324215906	0.0030796302733571	0.000556879473474169	0.992281307844215	FALSE	1	No	MLXIPL;MLXIPL;MLXIPL;MLXIPL	7	73012206	Body;Body;Body;Body	MLXIPL
261	cg17843125	3.48247825801132	0.00373735969336229	0.00107318967024837	0.000563293334624059	0.992281307844215	FALSE	1	No	SASS6;CCDC76	1	100598159	Body;TSS1500	SASS6
262	cg05120150	-3.48025737141957	-0.00688752449355391	0.00197902734151657	0.000567816547055601	0.992281307844215	FALSE	1	No	MTA1	14	105912598	Body	MTA1
264	cg11476317	-3.47465129768642	-0.00662993577746156	0.00190808665660237	0.000579385848977165	0.992281307844215	FALSE	1	No	NA	13	24476792	NA	AK127292
265	cg09381155	3.47369691293258	0.0151012517743794	0.00434731415920527	0.000581377247638237	0.992281307844215	FALSE	1	No	EPHB1	3	134801915	Body	EPHB1
266	cg09163720	-3.47257996166582	-0.0368493901319659	0.0106115310629993	0.000583715983378206	0.992281307844215	FALSE	1	No	INPP5A	10	134400506	Body	INPP5A
267	cg05390018	3.47244560619244	0.00269649959338864	0.000776541924394713	0.000583997896540543	0.992281307844215	FALSE	1	No	FLCN;FLCN	17	17140580	TSS200;TSS200	PLD6
268	cg18181196	3.47011292949042	0.00703007594708803	0.00202589255448824	0.000588912808361636	0.992281307844215	FALSE	1	No	ESRRG	1	217308156	5'UTR	ESRRG
269	cg02369904	-3.46976753314884	-0.0302677836051449	0.00872328861111818	0.000589643831969035	0.992281307844215	FALSE	1	No	MAGEB6	X	26212857	Body	MAGEB6
270	cg01965552	-3.46839770700919	-0.0146404420907683	0.00422109669291437	0.000592551402308195	0.992281307844215	FALSE	1	No	NA	5	40478425	NA	PTGER4
271	cg13917662	3.46474646169502	0.0158457811247258	0.00457343164930275	0.000600367100380668	0.992281307844215	FALSE	1	No	CLYBL	13	100548513	3'UTR	CLYBL
272	cg00238897	3.46449651718755	0.00599251483890855	0.00172969284546236	0.00060090563016515	0.992281307844215	FALSE	1	No	HPCAL1;HPCAL1	2	10444450	5'UTR;5'UTR	HPCAL1
273	cg13234544	-3.46393785870017	-0.0116229401475622	0.00335541242992266	0.000602110947564918	0.992281307844215	FALSE	1	No	CCDC146	7	76911877	Body	CCDC146
275	cg10693616	3.46221847989976	0.00769478685914025	0.00222250181605034	0.000605834741802324	0.992281307844215	FALSE	1	No	ALOX12B	17	7982670	Body	BC046191
276	cg13940534	3.45999738609512	0.0239158416018171	0.00691209817034228	0.000610677013456976	0.992281307844215	FALSE	1	No	DIAPH1;DIAPH1	5	140909712	Body;Body	DIAPH1
278	cg07625630	-3.45852264503343	-0.0116985078463647	0.00338251590261068	0.000613912099662553	0.992281307844215	FALSE	1	No	MICA	6	31382118	Body	MICA
280	cg13167816	3.45643520670256	0.0177032366065711	0.00512181931610979	0.00061851863081236	0.992281307844215	FALSE	1	No	FITM1	14	24601808	Body	FITM1
281	cg07015533	-3.454038212314	-0.020404949203792	0.00590756324902436	0.000623848128215676	0.992281307844215	FALSE	1	No	RYR1;RYR1	19	38976253	Body;Body	RYR1
282	cg03996398	-3.45391514432905	-0.00833575902766845	0.00241342322533744	0.000624122913584875	0.992281307844215	FALSE	1	No	TP53AIP1	11	128813442	TSS1500	TP53AIP1
283	cg23863896	-3.4511046676662	-0.00353626628863171	0.00102467662652002	0.000630428998914676	0.992281307844215	FALSE	1	No	RNFT2;RNFT2	12	117258827	Body;Body	UNQ514
284	cg24569746	3.44911140189319	0.00808082159367423	0.00234287056928308	0.000634937479892709	0.992281307844215	FALSE	1	No	NHSL2;RGAG4	X	71352089	Body;TSS1500	RGAG4
286	cg19808829	3.44550706326285	0.00334997485361301	0.000972273396079072	0.000643166562479519	0.992281307844215	FALSE	1	No	IMP3	15	75932673	TSS200	IMP3
287	cg02567182	-3.44363397112895	-0.00575605804797059	0.00167150693024542	0.00064748227228829	0.992281307844215	FALSE	1	No	RBM12B	8	94746420	Body	RBM12B
288	cg17057218	-3.44295128626109	-0.0102036281653595	0.00296362838651728	0.000649061932768911	0.992281307844215	FALSE	1	No	NFATC1;NFATC1;NFATC1;NFATC1;NFATC1	18	77183423	Body;5'UTR;Body;Body;Body	NFATC1
289	cg26468130	3.44225935507426	0.00118006230717371	0.000342816210357356	0.000650666661560824	0.992281307844215	FALSE	1	No	BAD;GPR137;GPR137;BAD;GPR137;GPR137	11	64053342	TSS1500;TSS1500;Body;TSS1500;TSS1500;5'UTR	GPR137
290	cg20582941	3.44075668007643	0.0128675190126806	0.00373973524114318	0.000654164443254365	0.992281307844215	FALSE	1	No	ARPP-21;ARPP-21;ARPP-21;ARPP-21;ARPP-21;ARPP-21	3	35721166	5'UTR;1stExon;5'UTR;TSS1500;1stExon;5'UTR	ARPP21
291	cg12193731	-3.44059141445163	-0.0165175245376094	0.00480078060656382	0.000654550202893001	0.992281307844215	FALSE	1	No	ACVRL1	12	52300911	TSS1500	ACVRL1
293	cg14431547	3.43823137983424	0.0202014395155958	0.00587553229665706	0.000660082182906157	0.992281307844215	FALSE	1	No	MELK	9	36572421	TSS1500	MELK
295	cg08918224	-3.43616225919608	-0.00409981160656309	0.00119313678962363	0.000664968150760262	0.992281307844215	FALSE	1	No	CHID1;CHID1;CHID1;CHID1;CHID1	11	910348	5'UTR;5'UTR;5'UTR;5'UTR;5'UTR	CHID1
296	cg22862529	3.43491313173563	0.0123388997374036	0.00359220139321802	0.000667934137968629	0.992281307844215	FALSE	1	No	OBSCN;OBSCN	1	228545604	Body;Body	OBSCN
297	cg15500862	3.43411149698899	0.00441082529002525	0.00128441528293203	0.000669844081416809	0.992281307844215	FALSE	1	No	DYNC1LI1	3	32612681	TSS1500	DYNC1LI1
299	cg07277828	3.43264194868806	0.0231791677632216	0.00675257370553332	0.000673358621598562	0.992281307844215	FALSE	1	No	NFATC1;NFATC1;NFATC1;NFATC1;NFATC1	18	77186389	Body;5'UTR;Body;Body;Body	NFATC1
300	cg07965331	3.43185977705543	0.0170835509440495	0.00497792801974775	0.000675236261312566	0.992281307844215	FALSE	1	No	ABCC6	16	16276833	Body	ABCC6
301	cg07380021	3.43074905371157	0.00545823313370206	0.0015909741716017	0.000677911007527156	0.992281307844215	FALSE	1	No	RASSF5;RASSF5;RASSF5	1	206755252	Body;Body;Body	RASSF5
302	cg09858782	-3.43048386427951	-0.0184940268561363	0.00539108405339213	0.000678551074841148	0.992281307844215	FALSE	1	No	MGMT	10	131406583	Body	MGMT
303	cg06451604	3.42907655763898	0.0131921237852938	0.00384713597481678	0.000681957236691206	0.992281307844215	FALSE	1	No	NA	5	3533392	NA	LOC285577
304	cg07365743	-3.4287723620552	-0.0134877324047147	0.00393369141503175	0.000682695589138754	0.992281307844215	FALSE	1	No	LYSMD3	5	89822945	5'UTR	LYSMD3
305	cg20272648	3.42753791639254	0.0170996239178816	0.00498889416688901	0.000685699539352097	0.992281307844215	FALSE	1	No	GPR124	8	37660108	Body	GPR124
307	cg11469061	3.42358932548667	0.00631180780711019	0.00184362293693417	0.00069539128019942	0.992281307844215	FALSE	1	No	PAX6;PAX6;PAX6	11	31826421	Body;Body;Body	PAX6
308	cg02828785	-3.42301098265979	-0.00731830879195224	0.0021379740903623	0.000696821502078475	0.992281307844215	FALSE	1	No	GPR19	12	12846546	5'UTR	GPR19
309	cg04917511	3.42191927814683	0.0107881399073295	0.00315265762586076	0.000699528736861418	0.992281307844215	FALSE	1	No	C2orf70	2	26785460	TSS200	C2orf70
310	cg04046889	3.42172813043247	0.0102224929374692	0.0029875234231941	0.000700003758403971	0.992281307844215	FALSE	1	No	XKR4	8	56232667	Body	SBF1P1
311	cg23281907	-3.42134357829217	-0.0214664768136304	0.00627428269695903	0.000700960322053385	0.992281307844215	FALSE	1	No	NA	8	143509556	NA	TSNARE1
312	cg15704369	-3.42092900463184	-0.00247540761515707	0.000723606836565575	0.000701992930221296	0.992281307844215	FALSE	1	No	PRKACB;PRKACB	1	84543558	TSS200;TSS200	BC037304
313	cg10750959	3.42043917536579	0.0248129466577553	0.00725431600610226	0.000703214812875223	0.992281307844215	FALSE	1	No	MAPK13	6	36107350	3'UTR	MAPK13
315	cg06381803	3.41702121933276	0.0438246145420757	0.0128253855416893	0.000711796345857501	0.992281307844215	FALSE	1	No	EML2	19	46119475	Body	EML2
316	cg13788717	3.41547883672882	0.00768641958235076	0.00225046617173961	0.000715700756646224	0.992281307844215	FALSE	1	No	TULP2	19	49402111	TSS200	TULP2
317	cg18762500	3.4147164677671	0.01718344730046	0.00503217396309814	0.000717638002102215	0.992281307844215	FALSE	1	No	NA	6	67658480	NA	LOC648232
318	cg27153492	3.41439035795258	0.0157176975324568	0.00460336864994013	0.000718468168818661	0.992281307844215	FALSE	1	No	NA	18	13801010	NA	MC5R
319	cg19554569	3.41390213200866	0.0160415441426975	0.00469888811172776	0.00071971270453131	0.992281307844215	FALSE	1	No	OR51B5	11	5364833	TSS200	OR51B5
320	cg01719405	-3.4129201870934	-0.0276716342902078	0.00810790548072389	0.000722221872919019	0.992281307844215	FALSE	1	No	NA	14	62401258	NA	SYT16
321	cg22622937	3.41258705278173	0.00396204037548174	0.00116100785538998	0.000723074985504965	0.992281307844215	FALSE	1	No	UPP1;UPP1	7	48129444	5'UTR;5'UTR	UPP1
322	cg24713989	-3.4103598603759	-0.0094030410464683	0.00275719907324732	0.000728802733148499	0.992281307844215	FALSE	1	No	GRB10;GRB10;GRB10;GRB10	7	50774060	5'UTR;Body;TSS1500;Body	GRB10
323	cg07652774	3.40849108089999	0.00994611451960674	0.00291804035379214	0.000733641374520606	0.992281307844215	FALSE	1	No	NA	6	29003922	NA	LOC100129636
325	cg25840545	3.40804576079555	0.020222706345401	0.00593381303092609	0.000734798810794481	0.992281307844215	FALSE	1	No	NA	10	133775473	NA	PPP2R2D
326	cg09209803	3.4072346366367	0.00321233167960138	0.00094279731869957	0.00073691139140301	0.992281307844215	FALSE	1	No	ITPR3	6	33588932	TSS1500	ITPR3
327	cg07372520	3.40661147629643	0.0163079576905371	0.00478714928426961	0.000738538266246687	0.992281307844215	FALSE	1	No	NA	1	180086434	NA	CEP350
328	cg07851675	3.40632223884942	0.0171725837471546	0.00504138555985681	0.000739294511949571	0.992281307844215	FALSE	1	No	NA	5	2755540	NA	C5orf38
329	cg19380394	-3.40583207128459	-0.0118141364685071	0.0034687959421473	0.000740577763229623	0.992281307844215	FALSE	1	No	NA	4	171960501	NA	LOC100506122
330	cg01961153	3.40560285661945	0.0225120061181229	0.00661028518764791	0.000741178556598478	0.992281307844215	FALSE	1	No	NA	1	41826446	NA	5S_rRNA
331	cg08415137	-3.40532859118798	-0.0152452570447961	0.00447688281367222	0.000741898029851694	0.992281307844215	FALSE	1	No	NA	5	86176688	NA	BC041393
332	cg07148167	3.40461736011915	0.0113903287540459	0.00334555327346603	0.000743766820348055	0.992281307844215	FALSE	1	No	APBA2;APBA2	15	29403393	Body;Body	APBA2
333	cg13308080	3.4040374032079	0.00131854154010079	0.000387346372533456	0.000745293931880897	0.992281307844215	FALSE	1	No	NA	6	26234061	NA	HIST1H1D
334	cg06101274	3.40244881899572	0.00146771931198094	0.00043137145922276	0.00074949189966207	0.992281307844215	FALSE	1	No	ITPRIPL2;ITPRIPL2;ITPRIPL2	16	19125772	1stExon;5'UTR;Body	ITPRIPL2
335	cg23812393	3.40065304218761	0.00750745175909311	0.00220765002073356	0.000754263947734237	0.992281307844215	FALSE	1	No	GFI1;GFI1;GFI1	1	92949959	5'UTR;5'UTR;TSS1500	GFI1
336	cg26623222	3.40016882747366	0.0198761115652931	0.00584562490094387	0.000755555529522069	0.992281307844215	FALSE	1	No	NA	X	144712731	NA	SLITRK2
337	cg07939626	-3.3995762455982	-0.0227920835698725	0.00670438958366765	0.000757138974252307	0.992281307844215	FALSE	1	No	DDR1;DDR1	6	30853073	5'UTR;5'UTR	DDR1
340	cg18833306	3.39518148794745	0.0202454520062257	0.00596299552118054	0.000768979214605942	0.992281307844215	FALSE	1	No	C6orf204;C6orf204	6	118973337	TSS1500;TSS1500	CEP85L
341	cg20376953	3.39250067380445	0.0306159683935749	0.00902460200818213	0.000776286353172392	0.992281307844215	FALSE	1	No	NA	6	117187980	NA	RFX6
342	cg16360432	3.39205932763016	0.0102094083105799	0.00300979650544988	0.000777495526991843	0.992281307844215	FALSE	1	No	TRPV6	7	142583555	TSS200	TRPV6
343	cg05573829	3.39197850436447	0.0133836393042444	0.00394567338413957	0.000777717151912458	0.992281307844215	FALSE	1	No	NA	5	132175434	NA	SHROOM1
344	cg18311066	3.3912299521237	0.00178506119917096	0.000526375746962573	0.000779772553021713	0.992281307844215	FALSE	1	No	WRAP53;TP53;WRAP53;TP53;WRAP53;TP53;TP53;WRAP53;WRAP53;WRAP53	17	7591671	5'UTR;TSS1500;5'UTR;TSS1500;1stExon;TSS1500;TSS1500;5'UTR;1stExon;5'UTR	WRAP53
345	cg24294544	-3.39070029513887	-0.0138026521886984	0.00407073789697273	0.000781229962649426	0.992281307844215	FALSE	1	No	FXYD4	10	43866966	TSS200	FXYD4
346	cg09779537	-3.38961283530089	-0.0162419216878034	0.00479167458851143	0.000784230192598012	0.992281307844215	FALSE	1	No	NA	7	2763933	NA	GNA12
347	cg17215843	-3.38861078606918	-0.000776172138924521	0.000229053198471604	0.000787004287777491	0.992281307844215	FALSE	1	No	HERC3	4	89513558	TSS200	HERC3
348	cg09993606	3.38681556153485	0.0194445276828486	0.00574124198072263	0.000791997118644806	0.992281307844215	FALSE	1	No	ZC3H3	8	144545708	Body	ZC3H3
349	cg12873119	3.3863127801157	0.0253083350073436	0.00747371452393685	0.000793400725349162	0.992281307844215	FALSE	1	No	CD93	20	23067771	TSS1500	CD93
350	cg06732450	-3.38616646858248	-0.0133807343536677	0.00395158787313523	0.000793809616297685	0.992281307844215	FALSE	1	No	INPP5A	10	134572361	Body	INPP5A
351	cg19600682	-3.38319867381218	-0.00264819226373165	0.000782748079274833	0.000802146120143871	0.992281307844215	FALSE	1	No	NA	6	69344117	NA	BAI3
352	cg16620032	-3.38302771602934	-0.0215818995131828	0.00637946281401249	0.000802628816019358	0.992281307844215	FALSE	1	No	GPR4	19	46097075	5'UTR	GPR4
353	cg20583797	3.38274705689093	0.00811338025520708	0.00239845903898711	0.000803421838648263	0.992281307844215	FALSE	1	No	KLHL25;KLHL25	15	86338184	1stExon;5'UTR	KLHL25
354	cg13096433	3.38229934702814	0.0106679099326298	0.00315404073918033	0.000804688387157298	0.992281307844215	FALSE	1	No	NA	8	102076512	NA	FLJ42969
355	cg17957186	3.38221710784497	0.0058659130859486	0.00173433960591789	0.000804921239881052	0.992281307844215	FALSE	1	No	POU4F1	13	79177895	TSS1500	POU4F1
356	cg07866212	3.38221662661767	0.0062860005571659	0.00185854463244482	0.000804922602616951	0.992281307844215	FALSE	1	No	NA	8	23836952	NA	STC1
357	cg11622538	-3.38054431055872	-0.0214780026361564	0.00635341550444184	0.000809671265991152	0.992281307844215	FALSE	1	No	ZNF574	19	42585010	Body	ZNF574
358	cg19770541	3.37903603261734	0.0135013208573797	0.00399561316513154	0.000813976514626176	0.992281307844215	FALSE	1	No	ZAR1	4	48491968	TSS1500	ZAR1
359	cg16589861	-3.37807977161898	-0.013817614155218	0.00409037532840611	0.000816717120722419	0.992281307844215	FALSE	1	No	NA	12	66457341	NA	5S_rRNA
361	cg23413066	3.37659056455081	0.00564614527744005	0.0016721438887842	0.000821002259560322	0.992281307844215	FALSE	1	No	LOC285548	4	13548755	Body	LOC285548
362	cg13433012	3.37594834492389	0.0099502486645361	0.00294739363518325	0.000822856681742348	0.992281307844215	FALSE	1	No	NDUFA4L2	12	57635954	TSS1500	STAC3
363	cg16367511	-3.37563244159662	-0.00148334371340037	0.000439426904162222	0.000823770290622971	0.992281307844215	FALSE	1	No	MTHFD2;MTHFD2	2	74425523	TSS200;TSS200	MTHFD2
367	cg10910083	-3.37384645947711	-0.0160046892868578	0.00474375152488066	0.000828953248487533	0.992281307844215	FALSE	1	No	NA	6	168084820	NA	LOC441178
368	cg21160944	-3.3731742707301	-0.0146419909556433	0.00434071583039622	0.000830911813142924	0.992281307844215	FALSE	1	No	PTPRN2;PTPRN2;PTPRN2	7	157584549	Body;Body;Body	LOC100506585
369	cg17980610	3.37291903548505	0.00831944479822994	0.00246654150624565	0.000831656624095607	0.992281307844215	FALSE	1	No	GYLTL1B	11	45942789	TSS1500	GYLTL1B
370	cg17921115	-3.3726790816415	-0.019142860370474	0.00567586180217213	0.00083235740917303	0.992281307844215	FALSE	1	No	VSIG1;VSIG1;VSIG1;VSIG1	X	107288210	1stExon;5'UTR;5'UTR;1stExon	VSIG1
371	cg22242408	-3.37232890137223	-0.00173017323472093	0.000513049967936669	0.000833381097973305	0.992281307844215	FALSE	1	No	FBXO11;FBXO11;FBXO11	2	48131795	5'UTR;5'UTR;5'UTR	FBXO11
372	cg15835808	3.37146892850201	0.0138313189039881	0.00410246073664204	0.000835900053643352	0.992281307844215	FALSE	1	No	RPL36;RPL36	19	5690059	TSS1500;TSS1500	RPL36
373	cg07455279	3.3690375978422	0.0386268778117033	0.0114652557859381	0.000843060124044953	0.992281307844215	FALSE	1	No	NDUFA3	19	54605703	TSS1500	OSCAR
374	cg07291958	3.36802948669569	0.00838280820914297	0.00248893551622886	0.000846045653924031	0.992281307844215	FALSE	1	No	C2orf70	2	26785531	1stExon	C2orf70
376	cg00534626	-3.3667154015954	-0.0114832068642512	0.00341080415018436	0.000849952117500379	0.992281307844215	FALSE	1	No	GRIN2A;GRIN2A;GRIN2A	16	9864730	Body;Body;Body	GRIN2A
377	cg08383938	-3.36662784455469	-0.00924273447178411	0.00274539833285513	0.000850213000032896	0.992281307844215	FALSE	1	No	NA	4	146200144	NA	OTUD4
378	cg07348768	-3.36560102208769	-0.0158428036209471	0.00470727323796682	0.00085327806421611	0.992281307844215	FALSE	1	No	PRDM16;PRDM16	1	2999941	Body;Body	PRDM16
379	cg16904686	3.36332751782946	0.0244777363013753	0.0072778330898836	0.000860101135902877	0.992281307844215	FALSE	1	No	ATPAF1;ATPAF1	1	47133294	Body;Body	ATPAF1
381	cg17895149	3.36177010422535	0.0281429713238758	0.00837147408994548	0.000864804424200202	0.992281307844215	FALSE	1	No	HYMAI;PLAGL1;PLAGL1;PLAGL1;PLAGL1;PLAGL1;PLAGL1;PLAGL1;PLAGL1	6	144329829	Body;TSS1500;TSS1500;5'UTR;TSS1500;TSS1500;TSS1500;5'UTR;TSS1500	HYMAI
382	cg22863209	3.35979736886427	0.00112347981309724	0.000334389157961931	0.000870796348640819	0.992281307844215	FALSE	1	No	NA	8	142425581	NA	PTP4A3
385	cg21927426	3.35587862956249	0.0202613574083051	0.00603757157062221	0.000882813865765198	0.992281307844215	FALSE	1	No	NA	11	74854138	NA	SLCO2B1
386	cg22182287	-3.35544112681771	-0.00808708965745903	0.00241014202061975	0.000884165088115074	0.992281307844215	FALSE	1	No	TTC15	2	3452347	Body	TRAPPC12
387	cg10565996	3.35264437312301	0.00111057209107845	0.000331252577810377	0.000892848438957664	0.992281307844215	FALSE	1	No	DCUN1D4;DCUN1D4	4	52709156	TSS200;TSS200	DCUN1D4
388	cg10102256	-3.35230649446808	-0.00222371349455446	0.000663338360685098	0.000893902842600735	0.992281307844215	FALSE	1	No	SERGEF	11	18034688	TSS200	SERGEF
389	cg16306083	-3.35187196327923	-0.0151025446486843	0.00450570451799388	0.000895260570068908	0.992281307844215	FALSE	1	No	NA	6	170449858	NA	LOC154449
390	cg25541653	3.35175684770548	0.0111558777054356	0.00332836724509792	0.000895620579469791	0.992281307844215	FALSE	1	No	MPPED2;MPPED2	11	30582012	Body;Body	MPPED2
391	cg07795548	3.35140222279163	0.0137970646415623	0.00411680357187019	0.000896730471444679	0.992281307844215	FALSE	1	No	CYB5B	16	69457652	TSS1500	CYB5B
392	cg16265348	-3.35066949639146	-0.0086836171623708	0.00259160659436053	0.000899027789294421	0.992281307844215	FALSE	1	No	LOC284798;LOC284798;LOC284798	20	25129542	TSS1500;TSS200;TSS200	LOC284798
393	cg24640272	3.34909270289767	0.00125621467270317	0.000375091042304167	0.000903990107643588	0.992281307844215	FALSE	1	No	MRPL21;IGHMBP2;MRPL21	11	68671964	TSS1500;Body;TSS1500	IGHMBP2
394	cg16853660	-3.34880896315104	-0.0071203359600429	0.00212622936643811	0.00090488576617513	0.992281307844215	FALSE	1	No	CCDC73	11	32816211	TSS200	CCDC73
395	cg03478199	3.34877220396284	0.019661289851193	0.00587119357593998	0.000905001861389562	0.992281307844215	FALSE	1	No	GRM1;GRM1;GRM1;GRM1	6	146348913	5'UTR;1stExon;5'UTR;1stExon	GRM1
396	cg17063780	-3.34853306749162	-0.0214160656310235	0.00639565600798032	0.000905757456056167	0.992281307844215	FALSE	1	No	C12orf42;C12orf42	12	103816811	Body;Body	C12orf42
397	cg14832223	3.34734147286745	0.0151447772043412	0.00452441955118718	0.000909531275671213	0.992281307844215	FALSE	1	No	NA	15	75490372	NA	C15orf39
398	cg11978441	-3.34726952296431	-0.0140259199670041	0.00419025712473339	0.000909759611339559	0.992281307844215	FALSE	1	No	PER3	1	7902772	Body	UTS2
399	cg23175819	3.34711974905494	0.0112865258722774	0.00337201137648695	0.00091023509552916	0.992281307844215	FALSE	1	No	NA	10	36770338	NA	ANKRD30A
400	cg12753787	-3.34557518161006	-0.0229952416652087	0.00687332982131407	0.000915152115293351	0.992281307844215	FALSE	1	No	PRDM16;PRDM16	1	3239712	Body;Body	PRDM16
401	cg27654142	3.34490602521967	0.0144909795000014	0.00433225310090729	0.000917289993356996	0.992281307844215	FALSE	1	No	ZFP2;ZFP2	5	178322924	5'UTR;1stExon	ZFP2
402	cg03596126	-3.34353098721356	-0.0121680037853009	0.00363926753837011	0.000921697681697532	0.992281307844215	FALSE	1	No	LIN37	19	36243162	Body	PSENEN
403	cg18083008	-3.34302880554713	-0.0115057449419082	0.00344171277340374	0.000923312335176157	0.992281307844215	FALSE	1	No	LRRK1	15	101557551	Body	LRRK1
404	cg02031849	-3.34301231176674	-0.0199087353182472	0.00595532814766263	0.000923365411888321	0.992281307844215	FALSE	1	No	CPSF1;MIR939	8	145620185	Body;TSS1500	CPSF1
407	cg08056778	3.33967749841472	0.0254523149414351	0.00762118945722059	0.000934155311048241	0.992281307844215	FALSE	1	No	TBC1D1	4	38139045	3'UTR	TBC1D1
408	cg05405275	3.33873354126438	0.0167253793367173	0.00500949810160154	0.000937230756435436	0.992281307844215	FALSE	1	No	NA	7	150525013	NA	ABP1
409	cg11437374	3.33854309702198	0.0113462820467951	0.00339857288555481	0.000937852371594907	0.992281307844215	FALSE	1	No	CCDC99;CCDC99	5	169010780	1stExon;5'UTR	CCDC99
410	cg08854094	3.33793061756939	0.0146190559498343	0.00437967639976877	0.000939854123215313	0.992281307844215	FALSE	1	No	SLC38A8	16	84059138	Body	SLC38A8
411	cg08375550	-3.33758340330438	-0.010303597405451	0.00308714304944408	0.000940990680268412	0.992281307844215	FALSE	1	No	DPRX	19	54135150	TSS200	DPRX
412	cg19542987	3.33686190868299	0.00849786137095795	0.00254666258404201	0.000943356482765807	0.992281307844215	FALSE	1	No	ARMC3	10	23216695	TSS1500	ARMC3
413	cg25523087	3.33558763937049	0.00171272260074681	0.00051346952498902	0.00094754837538286	0.992281307844215	FALSE	1	No	LOC728723;ZBED3;ZBED3	5	76382975	Body;1stExon;5'UTR	ZBED3
414	cg26658125	-3.33344292591436	-0.00810474601824082	0.00243134386829728	0.000954642877172678	0.992281307844215	FALSE	1	No	NA	13	112885464	NA	AK055145
415	cg19878987	3.33305930592378	0.0110355729066149	0.00331094405881155	0.000955917053400587	0.992281307844215	FALSE	1	No	LDHB	12	21810999	TSS1500	LDHB
416	cg09396865	-3.33191564864611	-0.0273689762171647	0.00821418640303388	0.000959725055066559	0.992281307844215	FALSE	1	No	NA	2	201568315	NA	AOX2P
417	cg10116864	3.33031293504954	0.0112543627419625	0.00337937093644177	0.000965085314991353	0.992281307844215	FALSE	1	No	CDK5R2;CDK5R2	2	219826743	3'UTR;1stExon	CDK5R2
418	cg05392777	-3.33004725626695	-0.0149037101775551	0.00447552512941285	0.000965976561649146	0.992281307844215	FALSE	1	No	MGAT4C	12	86658385	5'UTR	MGAT4C
420	cg15484988	3.32710941228344	0.00329949965510619	0.000991701578230245	0.000975883037939374	0.992281307844215	FALSE	1	No	GALR1	18	74961494	TSS1500	GALR1
421	cg09370702	-3.32707751719594	-0.0119049811190364	0.00357820972234813	0.000975991105610068	0.992281307844215	FALSE	1	No	LTBP2	14	74970002	Body	LTBP2
422	cg14785449	-3.32669932867255	-0.000675433180500791	0.000203034032766138	0.000977273341507237	0.992281307844215	FALSE	1	No	ASNS;ASNS;ASNS;ASNS;ASNS	7	97501736	1stExon;5'UTR;TSS1500;1stExon;5'UTR	ASNS
423	cg08047577	-3.32656223377074	-0.0154521654332458	0.0046450853305487	0.000977738544162315	0.992281307844215	FALSE	1	No	NA	14	60867572	NA	C14orf39
424	cg16329896	-3.32623104973143	-0.0135894799000375	0.00408554898828652	0.000978863197373952	0.992281307844215	FALSE	1	No	TNS3	7	47515060	5'UTR	TNS3
427	cg18603446	-3.32603189578005	-0.0102257032318603	0.0030744453307361	0.000979540074697269	0.992281307844215	FALSE	1	No	SMAD3;SMAD3;SMAD3	15	67429225	Body;TSS1500;5'UTR	SMAD3
428	cg02168558	3.32573043725119	0.0120994193533613	0.00363812388936782	0.000980565489482985	0.992281307844215	FALSE	1	No	BCO2;BCO2	11	112045982	TSS1500;TSS1500	BCO2
429	cg26452915	3.32498193786252	0.016584540404016	0.00498785879561122	0.000983115837940723	0.992281307844215	FALSE	1	No	GNAS;GNAS;GNAS;GNAS;GNAS;GNAS;GNAS;GNAS	20	57486076	3'UTR;3'UTR;3'UTR;3'UTR;3'UTR;Body;3'UTR;3'UTR	GNAS
430	cg04623023	-3.32476492663099	-0.0104397458924537	0.00313999519449707	0.00098385640927388	0.992281307844215	FALSE	1	No	LOC100124692	7	141897478	Body	LOC100124692
432	cg13679772	3.32430458370203	0.0269109132965676	0.00809520085148122	0.000985429091125172	0.992281307844215	FALSE	1	No	FOXN3	14	89933549	5'UTR	LOC400236
433	cg00066360	3.32421129785551	0.00802961208030601	0.00241549389038116	0.000985748070840201	0.992281307844215	FALSE	1	No	MYO1C;MYO1C;MYO1C	17	1374650	Body;Body;Body	MYO1C
434	cg10254000	3.324036650811	0.00142596891026426	0.000428987120198073	0.000986345513584951	0.992281307844215	FALSE	1	No	TBX1;TBX1;TBX1	22	19748378	Body;Body;Body	TBX1
435	cg18228203	-3.3237941839613	-0.00786165372897526	0.00236526490325756	0.000987175516618328	0.992281307844215	FALSE	1	No	TCTE1	6	44254291	Body	TCTE1
436	cg16842423	3.32302761358909	0.0081424171110219	0.00245030076720535	0.000989803885696087	0.992281307844215	FALSE	1	No	GALNTL4	11	11643978	TSS1500	GALNTL4
438	cg16151538	3.32260938351179	0.0163184518643072	0.0049113362362986	0.00099124062984953	0.992281307844215	FALSE	1	No	TRPC4AP;TRPC4AP	20	33676388	Body;Body	TRPC4AP
439	cg16175941	-3.32257266110978	-0.00622145372413868	0.00187248086308537	0.000991366874758986	0.992281307844215	FALSE	1	No	CNKSR3	6	154779103	Body	IPCEF1
440	cg13961318	3.32109588504091	0.0109132389024979	0.00328603547752235	0.000996456170862765	0.992281307844215	FALSE	1	No	TRIM40	6	30107614	Body	TRIM40
441	cg19337852	3.32044754785494	0.00232448382518061	0.000700051361052899	0.000998698149866168	0.992281307844215	FALSE	1	No	SPINT2;SPINT2;SPINT2;SPINT2	19	38755293	5'UTR;1stExon;5'UTR;1stExon	SPINT2
442	cg00594148	-3.31988944927413	-0.0222582948471986	0.00670452892702954	0.00100063183590921	0.992281307844215	FALSE	1	No	SLC12A4;SLC12A4;SLC12A4;SLC12A4;SLC12A4;LCAT	16	67979437	Body;Body;Body;Body;Body;TSS1500	SLC12A4
443	cg10623439	-3.31965732787933	-0.00629760997497412	0.00189706627912621	0.00100143710905112	0.992281307844215	FALSE	1	No	UBA52;UBA52	19	18686882	3'UTR;3'UTR	DL491652
444	cg02062409	3.31938841655239	0.0103524235208535	0.00311877437097457	0.00100237076692075	0.992281307844215	FALSE	1	No	NA	12	98850881	NA	SLC9A7P1
445	cg00192819	3.31903698803822	0.0132861860611315	0.00400302440407105	0.00100359214395092	0.992281307844215	FALSE	1	No	NA	18	76486611	NA	SALL3
446	cg12127282	-3.31579258760761	-0.0305690394753255	0.00921922546952236	0.00101493348424963	0.992281307844215	FALSE	1	No	HOXD4;MIR10B	2	177014685	TSS1500;TSS1500	MIR10B
448	cg05203615	3.31472490584314	0.00172272499745394	0.00051971884436538	0.00101869172768187	0.992281307844215	FALSE	1	No	SLC38A10;SLC38A10	17	79269346	TSS1500;TSS1500	SLC38A10
449	cg10366028	-3.3124080295333	-0.01963954699901	0.00592908446782659	0.00102689168619565	0.992281307844215	FALSE	1	No	MAD1L1;MAD1L1;MAD1L1	7	1931885	Body;Body;Body	MAD1L1
450	cg06536578	3.31232141366607	0.0120219093631472	0.0036294513308844	0.00102719942632527	0.992281307844215	FALSE	1	No	JPH4;JPH4	14	24048555	TSS1500;TSS1500	JPH4
451	cg15521097	3.31221222935655	0.0161971227562529	0.00489012226109661	0.00102758747271196	0.992281307844215	FALSE	1	No	ITIH5L	X	54824559	1stExon	ITIH6
452	cg26220985	3.31214872746531	0.0179030631996887	0.00540527152396004	0.00102781322422115	0.992281307844215	FALSE	1	No	DPT	1	168698349	1stExon	DPT
453	cg13521097	3.31208782838111	0.00269805311549675	0.000814607961895595	0.00102802976596774	0.992281307844215	FALSE	1	No	FERMT2;FERMT2;FERMT2	14	53417433	5'UTR;5'UTR;5'UTR	FERMT2
454	cg05250241	-3.31172922203824	-0.00634200000430592	0.0019150116386637	0.00102930573988811	0.992281307844215	FALSE	1	No	FMNL1	17	43321328	Body	FMNL1
455	cg15741083	3.31141286924465	0.00251112673368312	0.000758324870029246	0.00103043259162951	0.992281307844215	FALSE	1	No	CRYL1	13	21099541	Body	CRYL1
456	cg24547253	-3.31135243328194	-0.0131087656850907	0.0039587346708663	0.00103064799554924	0.992281307844215	FALSE	1	No	GABRD	1	1962082	3'UTR	GABRD
457	cg11617253	-3.31031299782649	-0.0147632700198289	0.00445978070035138	0.00103435927536119	0.992281307844215	FALSE	1	No	DNAH17	17	76452691	Body	DNAH17
458	cg23715715	-3.3095480759487	-0.0160144702746679	0.00483886920726397	0.00103709834171017	0.992281307844215	FALSE	1	No	CEND1	11	788714	5'UTR	CEND1
459	cg08320014	-3.30936243433959	-0.00114386159908105	0.000345644099664568	0.00103776411142072	0.992281307844215	FALSE	1	No	ZNF10	12	133707169	TSS200	ZNF10
461	cg18446140	3.30866017948998	0.0135107861313516	0.00408346140081216	0.00104028621579324	0.992281307844215	FALSE	1	No	LRP1B	2	142140097	Body	U6
462	cg20014585	-3.3084710457109	-0.011948341582559	0.00361143906580316	0.00104096645116302	0.992281307844215	FALSE	1	No	ZNF410	14	74371612	Body	ZNF410
463	cg22599150	3.30840224369255	0.0191374057598195	0.00578448578805823	0.0010412140058869	0.992281307844215	FALSE	1	No	C1orf170	1	917118	Body	C1orf170
464	cg06539276	3.30818923187914	0.0164992748179401	0.00498740357986356	0.00104198078508158	0.992281307844215	FALSE	1	No	NA	7	99176194	NA	ZNF655
465	cg07342258	3.30719369742759	0.0302507664434681	0.009146959389466	0.00104557137693704	0.992281307844215	FALSE	1	No	NA	5	2866851	NA	C5orf38
466	cg23347835	-3.30592575835517	-0.0190459633919755	0.00576115883541549	0.00105016110138334	0.992281307844215	FALSE	1	No	SLC38A1;SLC38A1	12	46599935	Body;Body	SLC38A1
467	cg05547600	3.30580831211332	0.026304964082201	0.0079571958197978	0.00105058718309525	0.992281307844215	FALSE	1	No	CT45A1	X	134847106	TSS200	CT45A1
468	cg19045191	3.30571847365734	0.00856615881619143	0.00259131528726767	0.00105091321532862	0.992281307844215	FALSE	1	No	NAT10;NAT10	11	34167855	3'UTR;3'UTR	NAT10
469	cg03612747	-3.30446046246053	-0.0166083842951641	0.00502605023840937	0.00105548854581893	0.992281307844215	FALSE	1	No	NA	10	43858053	NA	FXYD4
470	cg05784088	-3.30378690509868	-0.00952031030881819	0.002881635705416	0.00105794584665202	0.992281307844215	FALSE	1	No	FCRL2	1	157738458	Body	FCRL2
471	cg21919790	3.30356612877038	0.00228001319987059	0.000690167265009233	0.00105875244856812	0.992281307844215	FALSE	1	No	OTOP2	17	72926781	Body	OTOP2
472	cg13879247	-3.30353457354045	-0.00826368240443558	0.0025014669047581	0.00105886778164167	0.992281307844215	FALSE	1	No	EPM2A;EPM2A	6	145984613	Body;Body	EPM2A
473	cg26820911	3.30264240775487	0.00472023000720669	0.00142922830401596	0.00106213344681562	0.992281307844215	FALSE	1	No	SCD5;SCD5	4	83720044	TSS200;TSS200	SCD5
474	cg24608218	-3.30210179993347	-0.00685035410782805	0.00207454358553273	0.00106411682802509	0.992281307844215	FALSE	1	No	BASP1	5	17219239	5'UTR	BASP1
475	cg01540203	-3.30087446795241	-0.019943476744799	0.00604187676278711	0.00106863244545123	0.992281307844215	FALSE	1	No	NA	17	80662407	NA	RAB40B
476	cg24540603	3.29987722222866	0.0148474083946555	0.00449938206629032	0.00107231463140413	0.992281307844215	FALSE	1	No	NA	6	31547917	NA	LTB
477	cg03050907	-3.29967691625105	-0.00114848340342753	0.000348059350226443	0.00107305565271416	0.992281307844215	FALSE	1	No	SNHG3-RCC1;SNHG3-RCC1;SNHG3-RCC1;RCC1;RCC1;RCC1	1	28844869	Body;Body;5'UTR;5'UTR;5'UTR;5'UTR	RCC1
478	cg06156448	-3.29924701266452	-0.0138739534358621	0.00420518784516754	0.00107464766497008	0.992281307844215	FALSE	1	No	ADAM15;ADAM15;ADAM15;ADAM15;ADAM15;ADAM15	1	155029748	Body;Body;Body;Body;Body;Body	ADAM15
479	cg07677856	3.29881607362256	0.0331995061738665	0.0100640670570666	0.00107624571410268	0.992281307844215	FALSE	1	No	NA	17	61926188	NA	SMARCD2
480	cg11549975	3.29861949721018	0.00627400698498662	0.0019020099136299	0.00107697541053882	0.992281307844215	FALSE	1	No	KIAA1919	6	111580469	TSS200	KIAA1919
481	cg12968800	-3.29839237951585	-0.0139344511602094	0.0042246190134161	0.00107781904931533	0.992281307844215	FALSE	1	No	NA	2	108565893	NA	SLC5A7
483	cg21205305	3.29752007178118	0.0210396915869803	0.0063804589900845	0.00108106498664895	0.992281307844215	FALSE	1	No	C19orf76;C19orf76	19	50192625	1stExon;5'UTR	C19orf76
484	cg04921315	3.29685685087916	0.0188827555336235	0.00572750240235276	0.00108353896800863	0.992281307844215	FALSE	1	No	NA	16	4000587	NA	ADCY9
485	cg27591371	3.2950857938139	0.0138448531279732	0.00420166696538376	0.00109017126003712	0.992281307844215	FALSE	1	No	C6orf47	6	31627633	1stExon	C6orf47
486	cg21463554	3.29504654488377	0.00847204673417742	0.00257114630059839	0.00109031866652542	0.992281307844215	FALSE	1	No	NA	2	495912	NA	TMEM18
487	cg20085268	3.29497854360242	0.0112899561394848	0.00342641264277897	0.00109057410152623	0.992281307844215	FALSE	1	No	GAK	4	909785	Body	GAK
488	cg13845561	-3.29465802762144	-0.0153133402738625	0.00464793011762677	0.00109177881287175	0.992281307844215	FALSE	1	No	NA	9	71631514	NA	PRKACG
490	cg23905524	-3.29318389386383	-0.00828644764568452	0.00251624200553288	0.00109733551971286	0.992281307844215	FALSE	1	No	BAT2	6	31592094	Body	AF075059
491	cg00625351	-3.29314357878197	-0.0142026664848462	0.00431279904598004	0.00109748785473934	0.992281307844215	FALSE	1	No	NA	3	34048130	NA	PDCD6IP
493	cg23713079	3.29247543954447	0.00831323513970885	0.0025249194086195	0.00110001535566167	0.992281307844215	FALSE	1	No	NA	5	72715996	NA	FOXD1
494	cg15490785	-3.29234980214529	-0.0151042071556301	0.00458766779453029	0.00110049123237659	0.992281307844215	FALSE	1	No	IQSEC1	3	13082966	Body	IQSEC1
495	cg24631845	3.29187196620668	0.0123804624667033	0.00376091858790293	0.00110230287866586	0.992281307844215	FALSE	1	No	NA	7	1552941	NA	INTS1
497	cg27220062	3.29028455936055	0.0226634500317142	0.00688799087824753	0.00110834121142716	0.992281307844215	FALSE	1	No	RASGRP1;RASGRP1	15	38848671	Body;Body	RASGRP1
498	cg26608332	-3.29017960661144	-0.0204726136770534	0.00622233924127267	0.00110874152176722	0.992281307844215	FALSE	1	No	MED15;MED15	22	20861476	TSS1500;TSS1500	MED15
499	cg17126573	-3.29000348365572	-0.0286576554032195	0.00871052433396702	0.00110941359100475	0.992281307844215	FALSE	1	No	C1orf101;C1orf101	1	244627384	Body;Body	C1orf101
501	cg20101398	-3.28951800967504	-0.00961973205783191	0.00292435914001341	0.00111126807523636	0.992281307844215	FALSE	1	No	HS3ST5	6	114384045	TSS200	HS3ST5
502	cg03074839	3.28901434860972	0.00425208817150391	0.00129281533031356	0.00111319507595352	0.992281307844215	FALSE	1	No	ALKBH8	11	107436493	TSS200	ALKBH8
505	cg19696441	-3.28865909570959	-0.00209960165471765	0.000638437002320128	0.00111455613505006	0.992281307844215	FALSE	1	No	UBXN10	1	20512463	TSS200	UBXN10
506	cg02854331	3.28811706781094	0.00886297671710038	0.00269545655897249	0.00111663575240929	0.992281307844215	FALSE	1	No	NA	1	55462704	NA	BSND
509	cg16737018	-3.28740416852264	-0.00892936622831213	0.00271623620661313	0.00111937644533942	0.992281307844215	FALSE	1	No	MARK3;MARK3;MARK3;MARK3;MARK3	14	103914581	Body;Body;Body;Body;Body	MARK3
510	cg02776314	3.28712460485156	0.00137026506483354	0.000416858266586891	0.00112045291324132	0.992281307844215	FALSE	1	No	ZNF583;ZNF583;ZNF583	19	56915522	5'UTR;TSS200;TSS200	ZNF583
511	cg03622314	3.28578165644454	0.00493814946684668	0.00150288423978547	0.00112563738949751	0.992281307844215	FALSE	1	No	USP50	15	50838905	TSS200	USP50
512	cg19757382	3.28574100593931	0.0151633564646452	0.00461489704673495	0.00112579466833092	0.992281307844215	FALSE	1	No	MYEOV2;MYEOV2	2	241076313	TSS1500;TSS1500	MYEOV2
513	cg05731156	3.28510051421336	0.00883557441761318	0.00268959028175395	0.00112827545833653	0.992281307844215	FALSE	1	No	ZNF771;ZNF771	16	30418364	TSS1500;TSS1500	ZNF771
514	cg09974063	3.28483095486616	0.0141773947379801	0.00431601958602396	0.00112932104847167	0.992281307844215	FALSE	1	No	GRIA4;GRIA4	11	105806773	Body;Body	GRIA4
515	cg08935613	-3.28334909581829	-0.00714670692255257	0.00217665155729395	0.00113508509956604	0.992281307844215	FALSE	1	No	HYLS1	11	125753056	TSS1500	HYLS1
516	cg17953300	3.28299410358165	0.0190143626243732	0.00579177483250095	0.00113646997843874	0.992281307844215	FALSE	1	No	SIPA1;SIPA1	11	65418265	3'UTR;3'UTR	SIPA1
517	cg20204476	-3.28253630562715	-0.00837686057539513	0.00255194757816843	0.00113825823445877	0.992281307844215	FALSE	1	No	ACSL5;ACSL5;ACSL5	10	114187139	3'UTR;3'UTR;3'UTR	ACSL5
518	cg20203352	3.28243227161419	0.00711021822973171	0.00216614316499976	0.00113866497758792	0.992281307844215	FALSE	1	No	NA	2	66803837	NA	MEIS1
519	cg23825344	-3.28231128826199	-0.00684022963533615	0.00208396737378255	0.00113913815750184	0.992281307844215	FALSE	1	No	FAM129A	1	184935744	Body	FAM129A
520	cg05883219	3.28188900421455	0.00993091944823543	0.00302597663585889	0.00114079119061134	0.992281307844215	FALSE	1	No	NA	8	16998640	NA	ZDHHC2
521	cg06574422	3.28186922991771	0.0287396088039994	0.00875708530431605	0.00114086865176472	0.992281307844215	FALSE	1	No	PPP1CC	12	111181673	TSS1500	PPP1CC
522	cg11820824	3.28123038968256	0.014351237902173	0.00437373673829756	0.00114337378714609	0.992281307844215	FALSE	1	No	S100A16	1	153581535	5'UTR	S100A16
524	cg14102251	3.2803836707838	0.00291548206508689	0.000888762522217494	0.00114670196515243	0.992281307844215	FALSE	1	No	FOS	14	75745098	TSS1500	FOS
526	cg16928869	3.28018088839697	0.0198236851591067	0.00604347316004103	0.00114750037106029	0.992281307844215	FALSE	1	No	CDH4	20	60397766	Body	CDH4
527	cg01410415	3.27994984440441	0.0147617492316267	0.00450060212256299	0.0011484106791492	0.992281307844215	FALSE	1	No	ASPSCR1	17	79958685	Body	ASPSCR1
529	cg06634179	-3.27895530711376	-0.0171541643485058	0.00523159443841443	0.00115233679355467	0.992281307844215	FALSE	1	No	GPR113;GPR113;GPR113	2	26542043	TSS200;TSS200;Body	GPR113
530	cg03336120	-3.27874971594831	-0.0168234243705459	0.00513104867038626	0.00115314995431824	0.992281307844215	FALSE	1	No	NA	13	69561352	NA	LOC338862
531	cg09229918	3.27865333889451	0.0146624808077028	0.00447210463935374	0.0011535313313071	0.992281307844215	FALSE	1	No	SYNGR3	16	2041916	Body	SYNGR3
532	cg20562574	3.27851428188242	0.0115760584538561	0.00353088547389504	0.00115408180501877	0.992281307844215	FALSE	1	No	NA	4	94735948	NA	ATOH1
533	cg00196474	-3.27753908038088	-0.00633395448390034	0.00193253362616329	0.00115794911391299	0.992281307844215	FALSE	1	No	NA	3	71702735	NA	EIF4E3
534	cg18427120	3.27688042278832	0.0158071533890684	0.0048238419928726	0.00116056792349234	0.992281307844215	FALSE	1	No	NA	4	178377613	NA	AK094945
535	cg01025095	-3.276748338348	-0.0246940979364005	0.00753615944422825	0.0011610937500391	0.992281307844215	FALSE	1	No	NA	5	4101132	NA	IRX1
536	cg07053777	3.27655446431001	0.00978848567763538	0.00298743261687141	0.00116186596079814	0.992281307844215	FALSE	1	No	NA	8	107890251	NA	ABRA
538	cg10471825	3.27568930729721	0.0218495156007188	0.00667020390244122	0.00116531774231958	0.992281307844215	FALSE	1	No	NA	16	73557323	NA	TRNA_Lys
539	cg06179039	-3.27542232920059	-0.0132424854682374	0.00404298564804294	0.00116638484534968	0.992281307844215	FALSE	1	No	FHOD1	16	67263524	3'UTR	FHOD1
541	cg15060366	3.27426089778375	0.0109061991824014	0.00333088887015189	0.001171037615051	0.992281307844215	FALSE	1	No	PCSK2	20	17206529	TSS1500	PCSK2
542	cg00021242	-3.27366060345836	-0.0164487835508151	0.00502458426308406	0.00117344918110917	0.992281307844215	FALSE	1	No	FAM189A1	15	29773425	Body	FAM189A1
543	cg25463749	-3.27316865850751	-0.0143219945104739	0.00437557486481751	0.00117542891054583	0.992281307844215	FALSE	1	No	FAM184A;FAM184A	6	119401102	5'UTR;TSS1500	FAM184A
544	cg17451046	3.27264543698817	0.0199909046152278	0.00610848471065218	0.0011775379078419	0.992281307844215	FALSE	1	No	NA	1	14746224	NA	KAZN
545	cg00128100	-3.27248715536195	-0.00836669491146353	0.0025566776932202	0.00117817659985476	0.992281307844215	FALSE	1	No	KIAA1949;NRM;KIAA1949	6	30656094	TSS1500;3'UTR;TSS1500	NRM
547	cg18879646	-3.27108109235187	-0.00130127666494204	0.000397812413756589	0.00118386442374253	0.992281307844215	FALSE	1	No	LRRC8B	1	89990278	TSS200	LRRC8B
548	cg21475526	-3.2710452422632	-0.015060599666882	0.0046042162524361	0.0011840097776031	0.992281307844215	FALSE	1	No	RAD52	12	1026288	Body	RAD52
550	cg11342468	3.26998260235461	0.00818290103567233	0.00250242953273821	0.001188325770909	0.992281307844215	FALSE	1	No	C12orf42;C12orf42	12	103889784	TSS200;TSS200	C12orf42
551	cg17755923	3.26994098001955	0.00191965921679608	0.000587062344099128	0.00118849512000112	0.992281307844215	FALSE	1	No	EPHA2	1	16481715	Body	EPHA2
552	cg10194295	-3.26863901020731	-0.0339619360528463	0.0103902376330913	0.00119380377607468	0.992281307844215	FALSE	1	No	LOC730755	17	39216457	TSS200	LOC730755
553	cg09679642	-3.26786659332723	-0.0167775587650372	0.00513410149584928	0.00119696362300847	0.992281307844215	FALSE	1	No	P4HB	17	79805210	Body	P4HB
554	cg25760325	-3.26737069862021	-0.039502691640886	0.0120900550578995	0.00119899634649454	0.992281307844215	FALSE	1	No	TRIML1	4	189059677	TSS1500	TRIML1
555	cg17725968	3.26696370276711	0.014130310793014	0.00432521205578307	0.00120066705745022	0.992281307844215	FALSE	1	No	PDHA2	4	96761026	TSS1500	PDHA2
556	cg05455729	-3.26692821969256	-0.0326557825738234	0.00999586779317008	0.00120081281719525	0.992281307844215	FALSE	1	No	NA	7	3338723	NA	SDK1
557	cg14541800	3.26668842918634	0.0252584128678813	0.00773211569313104	0.00120179827518587	0.992281307844215	FALSE	1	No	NA	9	137111819	NA	RNU6ATAC
558	cg22467594	3.26666471562118	0.012679265024309	0.00388140997870912	0.00120189577069645	0.992281307844215	FALSE	1	No	KIRREL2;KIRREL2;KIRREL2	19	36357700	3'UTR;3'UTR;3'UTR	KIRREL2
559	cg26773791	-3.26605122302799	-0.0225405225320562	0.0069014602015821	0.00120442062531997	0.992281307844215	FALSE	1	No	NA	11	94883242	NA	AK055250
560	cg07132125	-3.26532683720831	-0.00123430200949084	0.000378002592397797	0.00120740820216566	0.992281307844215	FALSE	1	No	SORL1	11	121323558	Body	AK091275
561	cg19453769	-3.2645490141843	-0.00451667821303686	0.00138355349955296	0.00121062382470915	0.992281307844215	FALSE	1	No	HIST1H2BN;HIST1H2AK	6	27806120	TSS1500;TSS200	HIST1H2AK
562	cg25329377	-3.26403262866783	-0.0169136965636249	0.00518184052912731	0.00121276301724929	0.992281307844215	FALSE	1	No	CSMD1	8	2831994	Body	CSMD1
563	cg11190071	3.26380742160443	0.00328773517878748	0.00100733124050907	0.00121369706401114	0.992281307844215	FALSE	1	No	HIC1;HIC1	17	1958851	TSS1500;5'UTR	HIC1
564	cg09623845	3.26338932831307	0.00676851586826396	0.00207407550473384	0.0012154328768883	0.992281307844215	FALSE	1	No	LRRN1	3	3843887	5'UTR	BC141932
565	cg09349128	-3.26293976772929	-0.0152558664831085	0.00467549742535555	0.0012173019034433	0.992281307844215	FALSE	1	No	NA	22	50327986	NA	CRELD2
566	cg15393234	3.26111380866677	0.0026118699443433	0.000800913460119661	0.00122492068542124	0.992281307844215	FALSE	1	No	ABCE1;ABCE1;ABCE1;ANAPC10;ABCE1	4	146019494	5'UTR;1stExon;5'UTR;TSS200;1stExon	ANAPC10
567	cg19159365	-3.2609610622925	-0.0126590724160747	0.00388200661530597	0.00122556001800392	0.992281307844215	FALSE	1	No	TCTEX1D1	1	67218505	5'UTR	TCTEX1D1
568	cg04436083	-3.26077932315197	-0.00519320551878483	0.00159262710049477	0.00122632110550791	0.992281307844215	FALSE	1	No	DHX15	4	24567220	Body	DHX15
569	cg05739757	3.26042294787093	0.00627705628139265	0.00192522761057476	0.00122781480769062	0.992281307844215	FALSE	1	No	RPL31;RPL31;RPL31	2	101618506	TSS200;TSS200;TSS200	RPL31
570	cg17358530	3.26041108756617	0.0192593085025024	0.00590701846645941	0.0012278645476764	0.992281307844215	FALSE	1	No	HSPC072;LOC100270804;HSPC072	20	18774589	Body;TSS200;Body	HSPC072
571	cg16654851	-3.25961971135069	-0.000653824198793009	0.000200582968778921	0.0012311876642244	0.992281307844215	FALSE	1	No	PDIA4	7	148725968	TSS200	PDIA4
572	cg13386634	3.25931707909173	0.015999736048631	0.00490892283885727	0.00123246066990615	0.992281307844215	FALSE	1	No	WDR27	6	169951905	Body	WDR27
573	cg00429513	-3.25836990592621	-0.014548526912478	0.00446497093102217	0.00123645279653776	0.992281307844215	FALSE	1	No	RGS12;RGS12;RGS12	4	3426534	Body;Body;Body	RGS12
575	cg17212813	-3.25778624706165	-0.0156683042045877	0.00480949424435679	0.00123891876022105	0.992281307844215	FALSE	1	No	POM121	7	72413706	Body	POM121
576	cg06466459	3.25758583205204	0.0173109991325002	0.00531405771788843	0.00123976656704034	0.992281307844215	FALSE	1	No	NA	13	112054426	NA	C13orf16
577	cg15314170	3.25637356396311	0.00375403438256458	0.00115282669780546	0.00124490625511306	0.992281307844215	FALSE	1	No	SIRPA;SIRPA;SIRPA	20	1876131	Body;1stExon;Body	SIRPA
578	cg17941743	3.25622549640691	0.00704229183788111	0.00216271626324772	0.00124553537407724	0.992281307844215	FALSE	1	No	ZC3H15	2	187350824	TSS200	ZC3H15
579	cg20889826	-3.25572578050547	-0.0191215376418416	0.00587320276060623	0.00124766077693514	0.992281307844215	FALSE	1	No	HEXDC	17	80397282	Body	HEXDC
580	cg00249522	3.25494832549142	0.00989654991460384	0.00304046298895074	0.00125097415523978	0.992281307844215	FALSE	1	No	NA	1	169878814	NA	KIFAP3
581	cg15237494	-3.25477212255042	-0.0120278462091564	0.00369544956030024	0.00125172623519413	0.992281307844215	FALSE	1	No	ADAMTS5;ADAMTS5	21	28339334	1stExon;5'UTR	ADAMTS5
583	cg20655558	3.25469329290367	0.00869831114743102	0.00267254403553056	0.00125206283637758	0.992281307844215	FALSE	1	No	XPNPEP3;DNAJB7	22	41257839	Body;1stExon	DNAJB7
584	cg00482996	3.25417208767738	0.0187744583234049	0.00576935018111008	0.0012542904868499	0.992281307844215	FALSE	1	No	NA	2	11793323	NA	NTSR2
585	cg11323198	3.25403584959719	0.0146520352588251	0.0045027270552778	0.00125487337918081	0.992281307844215	FALSE	1	No	CDH8	16	62069806	5'UTR	CDH8
586	cg06875863	3.25387336893082	0.0324286366825117	0.00996616432346514	0.00125556887846437	0.992281307844215	FALSE	1	No	NA	6	170764764	NA	PSMB1
587	cg11145282	3.25257439472398	0.0231909192692703	0.00713001962595796	0.00126114201181259	0.992281307844215	FALSE	1	No	NA	1	56008170	NA	AK127270
588	cg11957798	-3.25223400123156	-0.00893590075249292	0.0027476192516003	0.00126260622887626	0.992281307844215	FALSE	1	No	SF3A2	19	2246864	Body	SF3A2
589	cg24041078	-3.25188614624374	-0.00230767212212492	0.000709641118521482	0.00126410417058376	0.992281307844215	FALSE	1	No	BTG4;MIR34C	11	111383889	TSS1500;TSS1500	MIR34B
590	cg27471537	-3.25136926012733	-0.0112102137045659	0.00344784391057657	0.00126633304255058	0.992281307844215	FALSE	1	No	SRP68	17	74036544	Body	SRP68
591	cg11251232	3.25077076894309	0.0016648168987239	0.000512129896893706	0.0012689183577883	0.992281307844215	FALSE	1	No	DR1	1	93811340	TSS200	LOC100131564
592	cg02238387	3.24987045021402	0.00539013638155544	0.00165856961504434	0.00127281670519973	0.992281307844215	FALSE	1	No	TBC1D16	17	77964734	Body	TBC1D16
593	cg23843505	3.24898436008771	0.0191810875067419	0.00590371801796673	0.00127666428495254	0.992281307844215	FALSE	1	No	MYBL2	20	42295420	TSS1500	MYBL2
594	cg07149639	-3.24868543726517	-0.0199117324106652	0.00612916602582103	0.00127796469837122	0.992281307844215	FALSE	1	No	ATP11A;ATP11A	13	113488043	Body;Body	ATP11A
595	cg04284814	-3.24851296331594	-0.000683293895760888	0.000210340516869421	0.00127871557595199	0.992281307844215	FALSE	1	No	HDAC3;RELL2;RELL2	5	141016114	Body;TSS1500;TSS1500	HDAC3
596	cg27333099	-3.24848698846974	-0.00645896891562509	0.00198830068845918	0.00127882869472723	0.992281307844215	FALSE	1	No	BTNL8;BTNL8;BTNL8;BTNL8;BTNL8	5	180325579	TSS1500;TSS1500;TSS1500;TSS1500;TSS1500	BTNL8
597	cg09012402	-3.24824191371417	-0.00453482145639705	0.00139608489049135	0.00127989643632125	0.992281307844215	FALSE	1	No	NA	8	860128	NA	BC038783
599	cg15160263	3.24726438542943	0.0100558052102196	0.00309670048898399	0.00128416356100007	0.992281307844215	FALSE	1	No	NA	5	76923943	NA	OTP
600	cg12229172	3.24625571284173	0.00886032267067083	0.00272939763667435	0.0012885804627527	0.992281307844215	FALSE	1	No	MGST2;MGST2	4	140587147	1stExon;5'UTR	MGST2
602	cg17665927	-3.24534199575643	-0.0325905333394453	0.0100422492859182	0.00129259371662703	0.992281307844215	FALSE	1	No	INS-IGF2;INS-IGF2;IGF2;IGF2	11	2170443	Body;Body;1stExon;5'UTR	IGF2
604	cg04367395	-3.24391767176197	-0.0411093911643544	0.0126727603237925	0.00129887279089215	0.992281307844215	FALSE	1	No	MYO18A;MYO18A	17	27406907	Body;Body	TIAF1
605	cg08916508	-3.24377581989436	-0.00600152138290402	0.00185016527532395	0.00129949968503491	0.992281307844215	FALSE	1	No	MED7;MED7	5	156566250	Body;Body	MED7
606	cg27405644	3.24232622405541	0.00167360679021196	0.000516174707466253	0.00130592206713972	0.992281307844215	FALSE	1	No	CNTNAP1;CCR10	17	40834479	TSS200;TSS1500	CNTNAP1
607	cg20094837	3.24193193191213	0.0255752717980503	0.00788889845166048	0.0013076740476279	0.992281307844215	FALSE	1	No	NBEA	13	35515575	TSS1500	NBEA
608	cg19599066	-3.24186621106336	-0.0137726372096455	0.00424836693218379	0.00130796628054613	0.992281307844215	FALSE	1	No	ASAM	11	123017634	Body	CLMP
609	cg27434984	3.24160746063255	0.0183105028079181	0.00564858732289106	0.00130911742316615	0.992281307844215	FALSE	1	No	NA	4	147579200	NA	POU4F2
610	cg13547657	3.24137019100522	0.00339736680257996	0.00104812674960967	0.00131017382624451	0.992281307844215	FALSE	1	No	PHF1;PHF1;PHF1	6	33379193	5'UTR;5'UTR;Body	PHF1
611	cg00859574	3.24103114662899	0.0165953613032177	0.00512039550143743	0.00131168473571749	0.992281307844215	FALSE	1	No	KCNK5	6	39159259	Body	KCNK5
612	cg00388897	3.2407638729496	0.0121342430858889	0.00374425399739009	0.00131287694626705	0.992281307844215	FALSE	1	No	KLHL35	11	75136655	Body	KLHL35
613	cg26382848	-3.24056338629639	-0.00116272704506354	0.000358803981425096	0.00131377190347786	0.992281307844215	FALSE	1	No	JUB	14	23451889	TSS200	AJUBA
614	cg09716545	-3.24047118654898	-0.0251975356810545	0.00777588635432035	0.00131418366596371	0.992281307844215	FALSE	1	No	CDH4	20	60448883	Body	CDH4
615	cg04842657	3.24019277744157	0.00277446227538738	0.000856264570029094	0.00131542776238317	0.992281307844215	FALSE	1	No	NA	19	40926941	NA	SERTAD1
616	cg11301077	3.23983921002209	0.00656862878845983	0.00202745517991772	0.00131700928414543	0.992281307844215	FALSE	1	No	NA	10	48441927	NA	GDF10
617	cg19161000	3.23922181914106	0.0100951991034935	0.00311655072333714	0.00131977512586669	0.992281307844215	FALSE	1	No	FAM5B	1	177151620	5'UTR	FAM5B
618	cg23354510	3.23903462883923	0.019108592839138	0.00589947161077001	0.00132061478045492	0.992281307844215	FALSE	1	No	LOC257358	5	169757430	TSS1500	LOC257358
620	cg25202404	3.23886480289738	0.00555594281463142	0.00171539818817422	0.00132137697440937	0.992281307844215	FALSE	1	No	PXMP3;PXMP3	8	77912832	TSS1500;TSS1500	PEX2
621	cg02011446	3.23872937683308	0.0108743381616573	0.00335759395009736	0.00132198507085104	0.992281307844215	FALSE	1	No	LYL1	19	13213716	TSS200	LYL1
622	cg22110517	-3.23843713768147	-0.013576082053196	0.00419217093802094	0.00132329818066214	0.992281307844215	FALSE	1	No	MINK1;MINK1;MINK1;MINK1	17	4800583	3'UTR;3'UTR;3'UTR;3'UTR	CHRNE
623	cg09018739	3.23792858711993	0.0198816131418725	0.00614022595215936	0.0013255861191048	0.992281307844215	FALSE	1	No	CPNE2	16	57180107	Body	CPNE2
624	cg18790915	3.23768430722364	0.0194796578418761	0.00601654021623257	0.00132668642278148	0.992281307844215	FALSE	1	No	ALS2CL;ALS2CL	3	46718990	TSS200;Body	ALS2CL
625	cg25881591	-3.23744434764152	-0.0144512752768926	0.00446379110344254	0.00132776809071314	0.992281307844215	FALSE	1	No	NTM;NTM;NTM;NTM	11	131779935	TSS1500;TSS1500;TSS1500;Body	NTM
626	cg24600987	3.23732103290278	0.0106189282041803	0.00328015914895495	0.00132832427556005	0.992281307844215	FALSE	1	No	ARHGEF10L	1	17898874	5'UTR	ARHGEF10L
627	cg10444928	-3.23688345437005	-0.00825513055687704	0.00255033295861547	0.00133029962335792	0.992281307844215	FALSE	1	No	SETDB1;SETDB1;SETDB1	1	150902534	Body;Body;Body	SETDB1
628	cg20256494	3.23683919955253	0.0110685591953895	0.00341955794310685	0.0013304995530959	0.992281307844215	FALSE	1	No	CABP7	22	30116439	1stExon	CABP7
630	cg22827685	-3.23663560919636	-0.0191918249177419	0.0059295599613412	0.00133141967089438	0.992281307844215	FALSE	1	No	NOS1	12	117768981	5'UTR	NOS1
631	cg25192902	3.23538553873718	0.00110434208716822	0.000341332454492969	0.00133708225019445	0.992281307844215	FALSE	1	No	SC5DL;SC5DL;SC5DL	11	121163419	5'UTR;TSS200;1stExon	SC5DL
632	cg05943574	3.23496869815624	0.00948818916415979	0.00293300802866116	0.00133897541473407	0.992281307844215	FALSE	1	No	OR2G6	1	248685382	1stExon	OR2G6
633	cg22305187	-3.23485557896703	-0.0187554562438449	0.00579792692007412	0.00133948959644268	0.992281307844215	FALSE	1	No	NA	8	811351	NA	BC038783
635	cg13598790	3.23421185918971	0.00420256948493238	0.00129941069660949	0.00134241910100691	0.992281307844215	FALSE	1	No	SLC38A9	5	55007947	5'UTR	SLC38A9
636	cg23073451	3.23397654552791	0.00269583153621647	0.000833596502097205	0.00134349147116501	0.992281307844215	FALSE	1	No	CUTA;CUTA;CUTA;CUTA;CUTA	6	33385236	Body;Body;Body;Body;Body	CUTA
637	cg07355693	3.2333226116383	0.0068380371846663	0.00211486387410056	0.00134647574513107	0.992281307844215	FALSE	1	No	NA	12	125667907	NA	AACS
638	cg05555207	3.23329278143234	0.00487733616428634	0.00150847340280941	0.0013466120237962	0.992281307844215	FALSE	1	No	TBX5;TBX5	12	114847641	TSS1500;TSS1500	LOC255480
639	cg15707833	-3.2323124586007	-0.0200327099912481	0.00619764031102378	0.00135109772657508	0.992281307844215	FALSE	1	No	NA	8	131455276	NA	ASAP1
640	cg10378032	3.23177350240657	0.0169455780168828	0.00524342996322736	0.00135356974504761	0.992281307844215	FALSE	1	No	RAVER2	1	65214497	Body	RAVER2
641	cg27211284	3.23165086455442	0.0112221655963705	0.00347257982582775	0.00135413283040187	0.992281307844215	FALSE	1	No	NA	2	200524012	NA	BC035629
642	cg03785076	-3.23129598519985	-0.0146757960210548	0.00454176778861286	0.00135576346366358	0.992281307844215	FALSE	1	No	SNED1	2	241936915	TSS1500	SNED1
643	cg10479629	3.23122108037768	0.016592930825378	0.00513518896188883	0.00135610787590335	0.992281307844215	FALSE	1	No	GPR179	17	36499845	TSS200	GPR179
644	cg09051630	3.23046404987523	0.00834880624408772	0.00258439843786845	0.00135959325383727	0.992281307844215	FALSE	1	No	FBXL7	5	15935639	Body	Mir_887
645	cg26215143	-3.23008108847661	-0.00788053646725184	0.00243973332290816	0.00136135957269055	0.992281307844215	FALSE	1	No	EGFL8	6	32132980	5'UTR	EGFL8
646	cg21484228	3.22989850542016	0.00984885068701221	0.00304927559503329	0.00136220244213687	0.992281307844215	FALSE	1	No	TRIM71	3	32859417	TSS200	TRIM71
647	cg23565757	-3.22891825939727	-0.0255334306683005	0.00790773522804098	0.00136673588485557	0.992281307844215	FALSE	1	No	PTPRN2;PTPRN2;PTPRN2	7	157646605	Body;Body;Body	LOC100506585
648	cg08393972	-3.22809113235724	-0.00589344827815624	0.00182567592936966	0.00137057205259759	0.992281307844215	FALSE	1	No	ZFYVE28	4	2372832	Body	ZFYVE28
649	cg24946253	3.22807410123162	0.0129211093528085	0.004002730094665	0.00137065114669902	0.992281307844215	FALSE	1	No	PXDNL	8	52722146	TSS200	PXDNL
650	cg00906130	-3.22759526338347	-0.00411171427418518	0.00127392499327034	0.0013728766449943	0.992281307844215	FALSE	1	No	HPGD;HPGD;HPGD	4	175443797	TSS200;Body;TSS200	HPGD
652	cg10461004	3.22749702836195	0.00337953555195146	0.00104710725439976	0.0013733336263075	0.992281307844215	FALSE	1	No	LOC285548	4	13549496	TSS200	LOC285548
653	cg27315556	3.22739106783214	0.0112854332476365	0.00349676658652247	0.00137382670404122	0.992281307844215	FALSE	1	No	NLGN1	3	173115771	TSS1500	NLGN1
654	cg27425459	-3.22734931900355	-0.0205509886978867	0.00636776086706097	0.0013740210234741	0.992281307844215	FALSE	1	No	MRPS9	2	105697589	Body	MRPS9
655	cg14032725	-3.22733885846202	-0.0258433130660556	0.00800762306018624	0.0013740697159312	0.992281307844215	FALSE	1	No	DMWD	19	46289742	Body	DMWD
657	cg01630032	-3.22688668693982	-0.0809619915808152	0.0250898154894911	0.00137617604418464	0.992281307844215	FALSE	1	No	WWOX	16	78675680	Body	WWOX
659	cg14140647	-3.22512195041836	-0.00230824597573122	0.000715708122426749	0.001384425280628	0.992281307844215	FALSE	1	No	EMILIN2	18	2848065	Body	EMILIN2
660	cg09935989	3.2251029730279	0.0261992754422874	0.00812354695691781	0.00138451423860649	0.992281307844215	FALSE	1	No	JAKMIP3	10	133921266	Body	JAKMIP3
661	cg26603116	3.22463591492848	0.0159861681877895	0.00495751105226529	0.00138670527897791	0.992281307844215	FALSE	1	No	NA	1	9259875	NA	mir-34
662	cg12067687	3.22389943118196	0.00796021961825496	0.0024691277715622	0.00139016676265649	0.992281307844215	FALSE	1	No	HOOK1	1	60280868	Body	HOOK1
664	cg07142009	3.22355546602295	0.024528563148683	0.00760916429303604	0.00139178614409437	0.992281307844215	FALSE	1	No	NA	17	6656315	NA	XAF1
665	cg01704105	-3.22352515799492	-0.0292598896574011	0.0090769850468923	0.00139192891745099	0.992281307844215	FALSE	1	No	HBA1	16	225666	TSS1500	HBA1
666	cg02785101	-3.22350506157613	-0.00665954515636383	0.00206593289886372	0.00139202359401247	0.992281307844215	FALSE	1	No	RRN3P3	16	22432668	Body	RRN3P3
667	cg05060607	-3.22289514173735	-0.0460693087712859	0.0142943864895498	0.0013948998365553	0.992281307844215	FALSE	1	No	C3AR1	12	8211391	Body	C3AR1
668	cg26480889	-3.22241390674462	-0.017181755581072	0.00533195178468848	0.00139717311497952	0.992281307844215	FALSE	1	No	NA	2	118942960	NA	Mir_544
669	cg23726251	3.22225980954083	0.00155032520556696	0.000481129796230764	0.00139790177098305	0.992281307844215	FALSE	1	No	NA	3	196359858	NA	LRRC33
670	cg09866104	-3.22192772922807	-0.0202771386849014	0.00629348029782142	0.00139947322539457	0.992281307844215	FALSE	1	No	ADAM12;ADAM12	10	128039279	Body;Body	ADAM12
671	cg12847793	-3.22056298187769	-0.0252579370451091	0.00784270861561692	0.00140594861258437	0.992281307844215	FALSE	1	No	DDR1;DDR1	6	30852874	5'UTR;5'UTR	DDR1
675	cg17235833	3.2165040136623	0.0140200563862378	0.0043587871573257	0.00142537177445471	0.992281307844215	FALSE	1	No	TNXB	6	32039176	Body	TNXB
676	cg21340944	3.21644837572648	0.0205489559905168	0.00638871002736847	0.00142563973377553	0.992281307844215	FALSE	1	No	RDH14	2	18742473	TSS1500	RDH14
677	cg05382137	-3.2161156431276	-0.00983382161430037	0.00305767040290168	0.00142724318987156	0.992281307844215	FALSE	1	No	MIR527	19	54255782	TSS1500	MIR519A1
678	cg20459613	-3.21604349531897	-0.0065433222743175	0.00203458761793535	0.00142759109424907	0.992281307844215	FALSE	1	No	FBXL17	5	107417002	Body	FBXL17
679	cg24845165	3.21538583359178	0.0243263021281266	0.00756559348927426	0.00143076603131812	0.992281307844215	FALSE	1	No	LPIN3	20	39968231	TSS1500	LPIN3
680	cg10249734	-3.21528739520309	-0.0196887837391154	0.00612349109709114	0.00143124181606977	0.992281307844215	FALSE	1	No	SECTM1	17	80292079	TSS200	SECTM1
681	cg04887172	3.214999919554	0.0227502912356027	0.00707629605127915	0.00143263211819403	0.992281307844215	FALSE	1	No	CBFA2T3	16	89041793	Body	CBFA2T3
682	cg03162506	3.21488331739628	0.0179331656832531	0.00557817000269143	0.00143319639098245	0.992281307844215	FALSE	1	No	NA	22	38580953	NA	PLA2G6
683	cg23910931	-3.21452950485517	-0.013058985499015	0.00406248736534877	0.00143490985582476	0.992281307844215	FALSE	1	No	KLF13	15	31665250	3'UTR	KLF13
684	cg11504897	3.21314117661699	0.00310398512703905	0.000966028243523099	0.0014416516771373	0.992281307844215	FALSE	1	No	NRN1;NRN1	6	6007412	5'UTR;1stExon	NRN1
685	cg11813544	-3.2123316308895	-0.0208747985658968	0.00649833235310034	0.00144559641424726	0.992281307844215	FALSE	1	No	SLFNL1;SLFNL1	1	41483578	Body;Body	SLFNL1
686	cg06371984	3.21184453209319	0.0102415613842044	0.00318868528095594	0.00144797475206173	0.992281307844215	FALSE	1	No	SYT13	11	45307960	TSS200	SYT13
687	cg27319227	3.21155797810579	0.0114149891380877	0.00355434627551714	0.00144937558975162	0.992281307844215	FALSE	1	No	NA	16	17852441	NA	XYLT1
688	cg12965338	3.21142550748525	0.00745978009635815	0.00232288747753008	0.00145002360495368	0.992281307844215	FALSE	1	No	NA	11	47420027	NA	SLC39A13
689	cg22363043	-3.21132430913307	-0.0292215457816561	0.00909953121164045	0.00145051882427414	0.992281307844215	FALSE	1	No	GABRA5;GABRA5	15	27111388	TSS1500;TSS1500	GABRA5
690	cg00737556	3.21043038466719	0.0304260401730752	0.00947724651448229	0.0014549000951095	0.992281307844215	FALSE	1	No	BATF	14	76013302	3'UTR	BATF
692	cg18824549	-3.20986410754291	-0.021819811744617	0.0067977369176914	0.0014576818478485	0.992281307844215	FALSE	1	No	FAM117A	17	47807591	Body	FAM117A
693	cg13412545	-3.20968333962483	-0.0394798126400717	0.0123002204462594	0.00145857087981984	0.992281307844215	FALSE	1	No	NA	5	172175765	NA	DUSP1
694	cg24034629	3.20807615698385	0.000568858518728992	0.000177320765122926	0.00146649724044654	0.992281307844215	FALSE	1	No	PNN	14	39644870	Body	PNN
695	cg00040427	3.20751294407121	0.0255106289042088	0.00795339858296219	0.00146928433598913	0.992281307844215	FALSE	1	No	PODNL1;PODNL1;PODNL1	19	14044197	Body;Body;Body	PODNL1
698	cg23946400	3.20654076261252	0.00946184013984669	0.0029507936559452	0.00147410677833182	0.992281307844215	FALSE	1	No	RUNDC1;AARSD1;AARSD1;AARSD1;AARSD1	17	41132063	TSS1500;1stExon;TSS200;1stExon;1stExon	AARSD1
699	cg13123165	3.20639133776077	0.0146080714937898	0.00455592282880591	0.00147484928819835	0.992281307844215	FALSE	1	No	NA	11	122106236	NA	MIR100HG
700	cg18981758	-3.20558026525931	-0.0276734221643933	0.00863289010863521	0.00147888564699467	0.992281307844215	FALSE	1	No	PLA2G6;PLA2G6	22	38530712	Body;Body	PLA2G6
701	cg24834479	3.20495061538534	0.00083384061761785	0.000260172688345026	0.00148202619085669	0.992281307844215	FALSE	1	No	CDKL3;CDKL3	5	133702818	TSS200;TSS200	CDKL3
702	cg16918585	-3.20492226139746	-0.00132901222103693	0.000414678457897271	0.00148216775894867	0.992281307844215	FALSE	1	No	NDUFS5	1	39492570	5'UTR	NDUFS5
703	cg06876972	-3.20443273151947	-0.0107367721909256	0.00335059996276923	0.00148461389783949	0.992281307844215	FALSE	1	No	LMOD1	1	201867354	3'UTR	LMOD1
704	cg07145783	3.20246078211686	0.0293667205349776	0.00917004845116821	0.0014945054506813	0.992281307844215	FALSE	1	No	ITLN1	1	160855077	TSS200	ITLN1
705	cg26659079	3.20223322070054	0.00979478601704969	0.00305873599515869	0.00149565084520771	0.992281307844215	FALSE	1	No	SOX11;SOX11	2	5836181	3'UTR;1stExon	SOX11
706	cg11812202	3.20200729397081	0.00920815149283626	0.00287574344698548	0.00149678881543693	0.992281307844215	FALSE	1	No	PNLIP	10	118305409	TSS200	PNLIP
707	cg19021328	3.20186343599034	0.0036157674176787	0.00112926971745138	0.00149751383112359	0.992281307844215	FALSE	1	No	ALOX5	10	45869294	TSS1500	ALOX5
708	cg05423768	-3.2006603317602	-0.0210004420212743	0.0065612841865432	0.0015035899749843	0.992281307844215	FALSE	1	No	NA	10	134692616	NA	TTC40
709	cg12616174	3.20030700143639	0.0116745044662844	0.00364793267053583	0.0015053787597474	0.992281307844215	FALSE	1	No	MIR124-1;LOC157627	8	9761454	TSS1500;TSS1500	MIR124-1
710	cg06965177	3.19997928303828	0.0284314764674942	0.00888489391734418	0.00150703964069309	0.992281307844215	FALSE	1	No	NR1H2	19	50885179	Body	NR1H2
711	cg20845494	3.19933142365946	0.011580654046423	0.00361971065603975	0.00151032799086096	0.992281307844215	FALSE	1	No	NA	13	55576092	NA	MIR1297
714	cg08724371	-3.19874513217023	-0.00657428693292262	0.00205527063310049	0.00151330956180943	0.992281307844215	FALSE	1	No	NA	15	91442212	NA	FES
715	cg23291048	3.19864156690087	0.0129271934311931	0.00404146359034472	0.00151383680612787	0.992281307844215	FALSE	1	No	ERICH1	8	644521	Body	ERICH1
716	cg10094191	3.19862489096075	0.0409099845610112	0.0127898662567849	0.00151392171818436	0.992281307844215	FALSE	1	No	ITLN1	1	160855148	TSS200	ITLN1
717	cg18776287	3.19756599984043	0.0234567913235828	0.00733582710247526	0.00151932250915998	0.992281307844215	FALSE	1	No	MRPS2	9	138393270	Body	MRPS2
718	cg01228065	3.19735915081391	0.00893727892289958	0.00279520645049354	0.00152037960556293	0.992281307844215	FALSE	1	No	LRRC66	4	52884806	TSS1500	LRRC66
719	cg09372750	-3.19656310741196	-0.0148539619864792	0.00464685397639637	0.00152445411628638	0.992281307844215	FALSE	1	No	SLC22A17	14	23823420	TSS1500	SLC22A17
721	cg04628692	3.19578814234534	0.00872542685219043	0.00273028951343032	0.00152843044192479	0.992281307844215	FALSE	1	No	ATF6B;ATF6B	6	32094915	Body;Body	ATF6B
722	cg06609310	3.19574564227432	0.00451295033818968	0.00141217444795698	0.00152864878600452	0.992281307844215	FALSE	1	No	NA	6	28602789	NA	TRNA_Pseudo
723	cg01145026	3.19379699330558	0.0205877118076889	0.00644615542279056	0.00153869102015777	0.992281307844215	FALSE	1	No	TTLL8	22	50484121	Body	MLC1
724	cg25716149	3.19335325322849	0.0136783521400591	0.00428338209254807	0.00154098632073604	0.992281307844215	FALSE	1	No	NA	3	33763505	NA	CLASP2
725	cg24165921	3.19288710678945	0.0175263611897561	0.00548918912682115	0.00154340093224952	0.992281307844215	FALSE	1	No	NA	12	79941506	NA	PAWR
726	cg15757507	-3.19283740895222	-0.0160384238155581	0.00502325103388882	0.00154365857053542	0.992281307844215	FALSE	1	No	LOC150185	22	19554171	Body	LOC150185
727	cg15251256	3.19255101714045	0.0241793117355031	0.00757366494871565	0.00154514402817865	0.992281307844215	FALSE	1	No	NA	12	46101447	NA	LOC400027
728	cg16328394	-3.19160689105627	-0.00825347841206127	0.00258599467095704	0.00155005039375947	0.992281307844215	FALSE	1	No	SLIT3	5	168272051	Body	SLIT3
729	cg26526374	3.19139925517123	0.00375824147075731	0.00117761557557162	0.00155113135227674	0.992281307844215	FALSE	1	No	NA	10	109674854	NA	SORCS1
730	cg00014112	3.19127095765408	0.00169518245380013	0.000531193520166105	0.001551799621434	0.992281307844215	FALSE	1	No	GYPC;GYPC	2	127413530	TSS200;TSS200	GYPC
731	cg13694824	3.19103057671765	0.00248679704444019	0.000779308434893831	0.00155305242165351	0.992281307844215	FALSE	1	No	TIMM8B;SDHD;TIMM8B	11	111957265	Body;TSS1500;Body	TIMM8B
732	cg21913319	3.19073316177069	0.0079783306801083	0.00250046941427116	0.00155460376255623	0.992281307844215	FALSE	1	No	COL24A1	1	86622628	TSS1500	COL24A1
733	cg14209487	-3.19020687207383	-0.0113348591381047	0.00355301696492689	0.00155735244608293	0.992281307844215	FALSE	1	No	SYNE1;SYNE1;SYNE1	6	152635105	Body;Body;Body	SYNE1
734	cg02025034	-3.18995043553725	-0.0195721143089392	0.00613555436187925	0.0015586933801921	0.992281307844215	FALSE	1	No	HIP1R	12	123346710	3'UTR	HIP1R
735	cg03724445	3.1898853084706	0.00324973690045313	0.00101876292913215	0.00155903410661739	0.992281307844215	FALSE	1	No	PRKRA;DFNB59;PRKRA;PRKRA;MIR548N	2	179316085	TSS1500;TSS200;TSS200;TSS1500;Body	DFNB59
737	cg11208259	3.18782088613882	0.00695869209135381	0.00218289933465565	0.00156987035218914	0.992281307844215	FALSE	1	No	FAM13C;FAM13C;FAM13C;FAM13C;FAM13C	10	61122518	TSS200;TSS200;1stExon;5'UTR;TSS200	FAM13C
738	cg24558389	3.18769609691126	0.00528206831275604	0.00165701752995656	0.00157052760398119	0.992281307844215	FALSE	1	No	NA	8	50213812	NA	BC042029
739	cg22969014	-3.18750999696798	-0.0437587446647117	0.0137281905645271	0.00157150824568966	0.992281307844215	FALSE	1	No	PDZRN4	12	41721310	Body	PDZRN4
740	cg20066001	-3.18657885043342	-0.0113422973774505	0.00355939642789878	0.00157642337389346	0.992281307844215	FALSE	1	No	PLCH2	1	2406733	TSS1500	PLCH2
741	cg25690922	-3.18641822243438	-0.00669056084552377	0.00209971208374909	0.00157727269756042	0.992281307844215	FALSE	1	No	CENPO	2	25038389	Body	ADCY3
742	cg12467264	3.18615821699458	0.0117375198256295	0.00368390990849826	0.00157864837835766	0.992281307844215	FALSE	1	No	NA	5	175200071	NA	CPLX2
743	cg02637948	-3.18600280268262	-0.00250293929012119	0.000785604861368517	0.00157947120050579	0.992281307844215	FALSE	1	No	DIAPH1;DIAPH1	5	140998928	TSS1500;TSS1500	DIAPH1
744	cg19395441	3.18574076832388	0.0109667540685093	0.00344245023874912	0.00158085940769552	0.992281307844215	FALSE	1	No	C12orf43	12	121454451	TSS200	C12orf43
745	cg04095971	-3.18570518567115	-0.00257916306668036	0.000809605069006719	0.00158104800467884	0.992281307844215	FALSE	1	No	ZNRD1;ZNRD1;NCRNA00171	6	30028619	TSS1500;TSS1500;Body	ZNRD1-AS1
746	cg25683325	-3.18546429067634	-0.0132594308642764	0.00416247983161698	0.00158232535595567	0.992281307844215	FALSE	1	No	CD1D	1	158151058	Body	CD1D
747	cg14526939	-3.18461522145774	-0.00488532489765114	0.00153403929766275	0.00158683517925299	0.992281307844215	FALSE	1	No	TOR1AIP1	1	179851391	TSS200	TOR1AIP1
748	cg18624777	-3.18373455140596	-0.011760027427291	0.00369378389982221	0.00159152540632906	0.992281307844215	FALSE	1	No	MORN1	1	2264606	Body	MORN1
749	cg11741510	-3.18356747242805	-0.00909585284833614	0.00285712582727166	0.00159241667240922	0.992281307844215	FALSE	1	No	MPL	1	43817973	Body	MPL
752	cg21104946	3.18247652680692	0.0115331583946671	0.00362395709678295	0.0015982475678308	0.992281307844215	FALSE	1	No	WNT7B	22	46373530	TSS1500	WNT7B
753	cg15233380	3.18236329580952	0.0181165622053222	0.00569280139359883	0.00159885389540348	0.992281307844215	FALSE	1	No	SHISA2	13	26620612	3'UTR	SHISA2
754	cg01379263	3.18122257407257	0.0186655923825959	0.00586742736415969	0.0016049740903554	0.992281307844215	FALSE	1	No	STARD8;STARD8	X	67867130	TSS1500;TSS1500	STARD8
755	cg21574565	-3.18102066185111	-0.019438616119035	0.00611081102117808	0.00160605964269874	0.992281307844215	FALSE	1	No	CHDH	3	53855125	Body	CHDH
756	cg25091705	3.179534131938	0.0201856941690248	0.00634863263968837	0.00161407268161683	0.992281307844215	FALSE	1	No	C11orf1	11	111752853	Body	C11orf1
757	cg09395718	-3.17879804544834	-0.0123915832458329	0.00389819770512824	0.00161805417465486	0.992281307844215	FALSE	1	No	NA	15	41162517	NA	RHOV
758	cg15709446	3.17649752730306	0.0178267053897355	0.00561206336114196	0.00163055629193311	0.992281307844215	FALSE	1	No	LOC154449	6	170571365	Body	LOC154449
759	cg16918667	-3.17507539151835	-0.0131874297550451	0.00415342255817703	0.00163832946173989	0.992281307844215	FALSE	1	No	NEU1	6	31827573	Body	NEU1
760	cg13995568	-3.17476598772261	-0.0105062297209732	0.00330929264128528	0.00164002514469851	0.992281307844215	FALSE	1	No	NA	6	119774243	NA	AK097101
761	cg05229989	3.17330751648175	0.02386716665959	0.0075212271535699	0.00164804014449343	0.992281307844215	FALSE	1	No	CA10;CA10;CA10	17	49724713	Body;Body;Body	CA10
763	cg16452865	-3.17235940853759	-0.0174415153013364	0.00549796320505082	0.00165326985494335	0.992281307844215	FALSE	1	No	NA	17	75523939	NA	BC040189
764	cg02718824	3.17149798797224	0.00636049695725467	0.00200551820665709	0.00165803469773127	0.992281307844215	FALSE	1	No	LETMD1;LETMD1	12	51442167	1stExon;5'UTR	LETMD1
765	cg09996076	-3.17074870985735	-0.00755742166129849	0.00238348174290939	0.0016621895563728	0.992281307844215	FALSE	1	No	HSD3B7;HSD3B7;HSD3B7;SETD1A	16	30995933	TSS1500;TSS1500;TSS1500;3'UTR	SETD1A
766	cg09499379	-3.16970927883707	-0.0112434170225572	0.00354714455916355	0.00166796929097445	0.992281307844215	FALSE	1	No	FARP1;FARP1	13	98810343	5'UTR;5'UTR	FARP1
767	cg13459606	-3.1696838172695	-0.0126953564987923	0.00400524381316009	0.00166811110226808	0.992281307844215	FALSE	1	No	GRB10	7	50861834	TSS1500	GRB10
768	cg17027101	-3.16920438823695	-0.00968328423235352	0.00305543065265677	0.00167078342160162	0.992281307844215	FALSE	1	No	RPH3AL	17	123605	Body	RPH3AL
769	cg24076884	3.16862689825946	0.0149340185390937	0.0047130883561258	0.0016740075817758	0.992281307844215	FALSE	1	No	PCDHAC2;PCDHA7;PCDHA12;PCDHA6;PCDHA10;PCDHA4;PCDHA11;PCDHA8;PCDHA6;PCDHA1;PCDHA2;PCDHA1;PCDHA9;PCDHA13;PCDHA5;PCDHAC1;PCDHA3;PCDHAC2;PCDHA10	5	140346921	1stExon;Body;Body;Body;Body;Body;Body;Body;Body;Body;Body;Body;Body;Body;Body;Body;Body;1stExon;Body	PCDHAC2
770	cg08080498	-3.16847318023244	-0.00659018677227228	0.0020799250608739	0.00167486676688825	0.992281307844215	FALSE	1	No	NA	8	22404955	NA	AK125860
771	cg11861474	3.1681486041181	0.0261579402034954	0.00825653827269787	0.00167668227790546	0.992281307844215	FALSE	1	No	CCDC40	17	78013825	Body	CCDC40
772	cg04706540	3.16800044889604	0.0230280947072606	0.00726896825891717	0.00167751158601425	0.992281307844215	FALSE	1	No	NA	22	49814760	NA	BC033837
773	cg11710000	3.16792978666054	0.00383010300112956	0.00120902395541002	0.00167790725578533	0.992281307844215	FALSE	1	No	FZD3	8	28352559	5'UTR	FZD3
774	cg11794769	3.16744018189242	0.00601182789051313	0.0018980083427878	0.00168065114386146	0.992281307844215	FALSE	1	No	FAM171B	2	187561861	Body	FAM171B
775	cg15408734	-3.16696129983039	-0.00944259104921279	0.00298159344407477	0.0016833389494756	0.992281307844215	FALSE	1	No	NA	2	70369140	NA	C2orf42
776	cg23643529	-3.16670125149007	-0.0238120542749954	0.0075195139622946	0.00168480017786432	0.992281307844215	FALSE	1	No	BRAF	7	140625510	TSS1500	BRAF
777	cg11927584	3.16662951697799	0.0133981578743096	0.0042310468599105	0.00168520346491944	0.992281307844215	FALSE	1	No	SPDYE4	17	8661887	TSS200	SPDYE4
778	cg00832644	3.16583621120795	0.0142158477569084	0.00449039268253372	0.00168966933346924	0.992281307844215	FALSE	1	No	C1orf111	1	162343785	3'UTR	C1orf111
779	cg16943612	-3.16506951909598	-0.014747099548264	0.00465932879492523	0.00169399577110048	0.992281307844215	FALSE	1	No	SCARB1;SCARB1	12	125348987	TSS1500;TSS1500	SCARB1
780	cg02611863	-3.16506754494387	-0.035439014662512	0.0111969220748938	0.00169400692442572	0.992281307844215	FALSE	1	No	L3MBTL;L3MBTL;L3MBTL;L3MBTL	20	42143096	5'UTR;1stExon;1stExon;5'UTR	L3MBTL1
781	cg17170088	-3.16494971719973	-0.000791475832760712	0.000250075326144831	0.00169467273622392	0.992281307844215	FALSE	1	No	SHARPIN;MAF1;MAF1	8	145159375	TSS1500;1stExon;5'UTR	MAF1
782	cg06330587	3.16488730159215	0.0118972456049291	0.00375913720496272	0.0016950255274155	0.992281307844215	FALSE	1	No	SSPO	7	149488213	Body	SSPO
783	cg07821909	-3.16481469390226	-0.0118383778384392	0.00374062274838667	0.00169543601261075	0.992281307844215	FALSE	1	No	NA	11	103765434	NA	PDGFD
784	cg03842440	-3.1640497492778	-0.0542973801139808	0.0171607226233956	0.00169976618668378	0.992281307844215	FALSE	1	No	PDZRN4;PDZRN4	12	41831532	TSS200;Body	PDZRN4
785	cg10482049	3.16385452460855	0.000706086816622466	0.000223172971807175	0.00170087294377488	0.992281307844215	FALSE	1	No	PSMF1;PSMF1	20	1099454	Body;1stExon	PSMF1
786	cg01775921	3.16368792925438	0.0186022795953905	0.00587993506672282	0.00170181792359068	0.992281307844215	FALSE	1	No	TRIM15	6	30138213	Body	TRIM15
787	cg14041812	-3.1635348196914	-0.0466050743421237	0.0147319618712684	0.00170268683562084	0.992281307844215	FALSE	1	No	PALLD;PALLD;PALLD	4	169645874	Body;Body;Body	PALLD
788	cg10283674	-3.16289899680845	-0.0226546498777106	0.00716262198083799	0.00170629958115005	0.992281307844215	FALSE	1	No	NCOR2;NCOR2	12	124850836	Body;Body	NCOR2
789	cg09841001	-3.16217838462221	-0.0342683234337655	0.0108369355759352	0.00171040266059103	0.992281307844215	FALSE	1	No	NA	17	79455736	NA	ACTG1
790	cg01253386	3.16199513987052	0.00672478391320683	0.00212675339959005	0.00171144748696438	0.992281307844215	FALSE	1	No	NA	10	14551178	NA	FAM107B
791	cg25253773	-3.16128275266752	-0.00123712512493199	0.000391336435783256	0.0017155149865591	0.992281307844215	FALSE	1	No	NA	2	74942436	NA	SEMA4F
792	cg07150036	-3.16079414781169	-0.0119209982740338	0.00377151997775212	0.00171830992287086	0.992281307844215	FALSE	1	No	DEF8;DEF8	16	90017616	5'UTR;Body	DEF8
793	cg22492252	3.16077426822281	0.0086864214658358	0.00274819418557208	0.00171842372786955	0.992281307844215	FALSE	1	No	ZBTB17	1	16302707	TSS200	ZBTB17
794	cg05670193	3.16035464958462	0.0115103797316149	0.0036421164735824	0.001720827550664	0.992281307844215	FALSE	1	No	BCAM	19	45324246	3'UTR	BCAM
795	cg23684521	3.16027422711946	0.00799698783251898	0.00253047275577984	0.00172128861250841	0.992281307844215	FALSE	1	No	NPTN;NPTN;NPTN;NPTN	15	73926058	TSS1500;TSS1500;TSS1500;TSS1500	NPTN
796	cg25542907	-3.16004385233825	-0.00321433659851441	0.0010171810103635	0.00172260998244192	0.992281307844215	FALSE	1	No	SFRS7	2	38977782	Body	SRSF7
797	cg17568809	-3.15990850361065	-0.0237582922811013	0.00751866462397696	0.00172338674453288	0.992281307844215	FALSE	1	No	ARHGAP26;ARHGAP26	5	142153529	Body;Body	ARHGAP26
798	cg00434119	3.15977368491771	0.0205922092899861	0.00651698866544691	0.00172416078642541	0.992281307844215	FALSE	1	No	DGKG;DGKG;DGKG	3	186080868	TSS1500;TSS1500;TSS1500	DGKG
799	cg07489890	3.15974145178897	0.00789091547592185	0.00249732947974404	0.00172434589580441	0.992281307844215	FALSE	1	No	NLGN1	3	173115774	TSS1500	NLGN1
800	cg25784617	3.15958899402079	0.0168497244448003	0.00533288490265244	0.00172522168365096	0.992281307844215	FALSE	1	No	CX3CR1;CX3CR1	3	39323539	TSS1500;TSS1500	CX3CR1
802	cg24820303	3.1594999995015	0.00239095237807822	0.000756750238473005	0.0017257330991953	0.992281307844215	FALSE	1	No	RPLP0;RPLP0	12	120638789	5'UTR;5'UTR	RPLP0
803	cg10515131	3.15903413588203	0.019176059525016	0.00607022865223387	0.00172841251526464	0.992281307844215	FALSE	1	No	BCL11B;BCL11B	14	99708008	Body;Body	BCL11B
804	cg03282345	3.15874638345965	0.0236624782164927	0.00749109784197872	0.00173006944359419	0.992281307844215	FALSE	1	No	SLC17A7	19	49934577	Body	SLC17A7
805	cg16324746	3.15861178436825	0.00356088937064502	0.00112735898354702	0.00173084499206845	0.992281307844215	FALSE	1	No	C6orf72	6	149886971	TSS1500	C6orf72
806	cg00766146	-3.15845447960395	-0.0104761246282856	0.00331685154746927	0.00173175177566063	0.992281307844215	FALSE	1	No	NA	1	2248719	NA	MORN1
807	cg14503815	3.15787182135495	0.0152102471015245	0.00481661320091144	0.00173511433449705	0.992281307844215	FALSE	1	No	NA	9	96674333	NA	BARX1
810	cg08826863	-3.1569954791359	-0.000882407880421759	0.000279508756427894	0.00174018312094143	0.992281307844215	FALSE	1	No	VEGFA;VEGFA;VEGFA;VEGFA;VEGFA;VEGFA;VEGFA;VEGFA;VEGFA;VEGFA;VEGFA;VEGFA;VEGFA;VEGFA;VEGFA;VEGFA;VEGFA;VEGFA;VEGFA;VEGFA;VEGFA;VEGFA;VEGFA;VEGFA;VEGFA;VEGFA;VEGFA;VEGFA;VEGFA;VEGFA;VEGFA;VEGFA	6	43738006	1stExon;5'UTR;1stExon;1stExon;5'UTR;5'UTR;1stExon;1stExon;5'UTR;5'UTR;1stExon;5'UTR;5'UTR;5'UTR;1stExon;1stExon;1stExon;1stExon;1stExon;1stExon;5'UTR;5'UTR;5'UTR;5'UTR;5'UTR;5'UTR;1stExon;5'UTR;1stExon;1stExon;5'UTR;1stExon	VEGFA
811	cg24524403	-3.15679530323346	-0.0103450118058926	0.0032770613271302	0.00174134286088679	0.992281307844215	FALSE	1	No	BAIAP2;BAIAP2;BAIAP2;BAIAP2	17	79048599	Body;Body;Body;Body	BAIAP2
812	cg15837119	3.1566628381888	0.00146398773660234	0.000463777036587897	0.00174211070339727	0.992281307844215	FALSE	1	No	NA	8	28479995	NA	FZD3
814	cg06479604	3.15443783261295	0.0107575755158862	0.00341029878752602	0.00175505492897876	0.992281307844215	FALSE	1	No	GABRA1;GABRA1;GABRA1;GABRA1;GABRA1;GABRA1	5	161275123	TSS1500;5'UTR;TSS1500;5'UTR;5'UTR;1stExon	GABRA1
816	cg21877274	3.15406360418559	0.0113366709795386	0.00359430639397833	0.00175724075230273	0.992281307844215	FALSE	1	No	SLC7A11	4	139107328	Body	LOC641364
817	cg07096032	-3.15346329768332	-0.0136732971265695	0.00433596203152723	0.00176075232239071	0.992281307844215	FALSE	1	No	ZNF181;ZNF181;ZNF181;ZNF181	19	35225631	5'UTR;1stExon;1stExon;5'UTR	ZNF181
818	cg21151287	3.15319179956336	0.00993969828616098	0.00315226567807813	0.00176234261286226	0.992281307844215	FALSE	1	No	TRIO	5	14488003	Body	TRIO
819	cg17769158	-3.15266312461777	-0.0113700027583239	0.00360647563944925	0.00176544311429573	0.992281307844215	FALSE	1	No	ODF1	8	103563327	TSS1500	ODF1
820	cg08856879	3.1525857718899	0.00340059480702037	0.00107866844967133	0.00176589718433616	0.992281307844215	FALSE	1	No	NA	13	95201535	NA	TRNA
821	cg04223445	3.15251533896962	0.00442124632538395	0.00140245037691998	0.00176631072806105	0.992281307844215	FALSE	1	No	HHLA1	8	133074929	3'UTR	HHLA1
822	cg26644059	3.15241124387954	0.0097424170722657	0.00309046514511099	0.0017669220814691	0.992281307844215	FALSE	1	No	CRB3;CRB3	19	6464206	TSS200;TSS200	CRB3
823	cg00883565	3.15158416212819	0.0227348566478503	0.0072137869332666	0.00177178650482601	0.992281307844215	FALSE	1	No	NA	10	133851416	NA	AX746857
825	cg03705396	3.14974857069305	0.012573167163867	0.00399180026013964	0.00178262661875079	0.992281307844215	FALSE	1	No	MAP6D1	3	183543680	TSS1500	MAP6D1
826	cg03602886	-3.1493979723896	-0.0144069762854775	0.00457451754645864	0.00178470403511721	0.992281307844215	FALSE	1	No	NA	2	48507243	NA	FOXN2
827	cg00085123	-3.14923126135683	-0.0133429157596544	0.00423688025816994	0.00178569263970534	0.992281307844215	FALSE	1	No	NA	2	8723906	NA	ID2
828	cg20187047	-3.14872639769262	-0.0140596159393121	0.00446517549114937	0.00178868959106624	0.992281307844215	FALSE	1	No	SYNE1;SYNE1	6	152702444	Body;Body	SYNE1
829	cg09077443	-3.14838725099726	-0.00820121413421965	0.00260489370601469	0.00179070542703585	0.992281307844215	FALSE	1	No	NA	11	123236871	NA	MIR4493
830	cg11218625	3.14834936900627	0.00262076780180799	0.000832425977754558	0.00179093072197033	0.992281307844215	FALSE	1	No	PAX7;PAX7;PAX7	1	18968000	Body;Body;Body	PAX7
831	cg13803727	3.14780586863053	0.0123124599111267	0.00391144194558712	0.00179416595535149	0.992281307844215	FALSE	1	No	NA	9	89445247	NA	GAS1
832	cg04342202	3.1477075909479	0.0349929933816001	0.0111169771557663	0.00179475153758686	0.992281307844215	FALSE	1	No	MAD1L1;MAD1L1;MAD1L1	7	1961968	Body;Body;Body	MAD1L1
833	cg12346515	3.14734739753541	0.00305372107950008	0.000970252308941604	0.00179689923934116	0.992281307844215	FALSE	1	No	AMACR;AMACR;AMACR;AMACR;AMACR;AMACR	5	34008431	TSS1500;TSS1500;TSS1500;TSS1500;TSS1500;TSS1500	AMACR
834	cg25363564	3.14710621002269	0.0197797200288131	0.00628505004560062	0.00179833867851673	0.992281307844215	FALSE	1	No	NA	10	111540348	NA	XPNPEP1
835	cg27349795	3.14696706178774	0.0032684251066446	0.00103859527045315	0.00179916961790142	0.992281307844215	FALSE	1	No	C6orf48;SNORD48;C6orf48	6	31802397	TSS1500;TSS1500;TSS1500	C6orf48
837	cg24592043	-3.14687278100874	-0.0108283741527015	0.00344099520579617	0.00179973282765141	0.992281307844215	FALSE	1	No	LOC340074	5	134990707	TSS1500	LOC340074
838	cg15260839	3.14646836826456	0.0023535456321795	0.000747995961414227	0.00180215053512164	0.992281307844215	FALSE	1	No	DHX40;DHX40	17	57642861	TSS200;TSS200	DHX40
839	cg10159238	3.14630635981344	0.0181129430714606	0.0057568910970687	0.00180311991389632	0.992281307844215	FALSE	1	No	NA	X	69657408	NA	GDPD2
840	cg19092266	3.14620119395852	0.00337167360401381	0.0010716649686893	0.00180374943222137	0.992281307844215	FALSE	1	No	NA	12	8179360	NA	FOXJ2
841	cg03867952	-3.14608051978705	-0.0248648488744769	0.00790343690127801	0.00180447203266169	0.992281307844215	FALSE	1	No	NA	X	135180274	NA	FHL1
842	cg17747879	-3.14599303712881	-0.0197483407464268	0.00627729957229979	0.001804996048448	0.992281307844215	FALSE	1	No	PBXIP1;PYGO2	1	154929734	TSS1500;3'UTR	PYGO2
843	cg16230999	3.14535245003422	0.017716796979181	0.00563269053647335	0.00180883740888503	0.992281307844215	FALSE	1	No	NA	14	73389369	NA	DCAF4
844	cg10143507	-3.14488348727078	-0.0170700836888956	0.00542789065413342	0.00181165438607221	0.992281307844215	FALSE	1	No	NA	2	118943004	NA	Mir_544
845	cg09388489	-3.1447554014424	-0.00633978056430492	0.00201598526912366	0.00181242447903346	0.992281307844215	FALSE	1	No	NA	2	121081181	NA	INHBB
846	cg13557418	3.14473451484383	0.00294577384032375	0.000936732123624128	0.00181255008459669	0.992281307844215	FALSE	1	No	FN3KRP	17	80674681	1stExon	FN3KRP
847	cg14936213	3.14469470850307	0.00301827814035269	0.000959800050603146	0.00181278948990717	0.992281307844215	FALSE	1	No	SIRT2;SIRT2;NFKBIB;NFKBIB;NFKBIB;NFKBIB	19	39390616	TSS1500;TSS1500;5'UTR;1stExon;5'UTR;1stExon	NFKBIB
848	cg15770754	3.14400945509179	0.0158236333492361	0.00503294712540047	0.00181691535497213	0.992281307844215	FALSE	1	No	DPP6;DPP6;DPP6	7	154542235	Body;Body;Body	DPP6
849	cg10975001	-3.14340833352616	-0.0157471274330116	0.00500957106496789	0.00182054180346706	0.992281307844215	FALSE	1	No	TRIM62	1	33627155	Body	TRIM62
850	cg05992977	3.14298437185336	0.00346076172909455	0.00110110688429984	0.00182310349781963	0.992281307844215	FALSE	1	No	CIZ1;CIZ1;CIZ1;CIZ1;CIZ1	9	130954020	TSS200;TSS200;5'UTR;5'UTR;TSS200	CIZ1
851	cg10262891	3.14290426696422	0.0111373876006332	0.0035436611027898	0.00182358788741528	0.992281307844215	FALSE	1	No	GRIN2D	19	48904928	Body	GRIN2D
852	cg18010762	3.1428894480625	0.00304057813038698	0.000967446733534139	0.00182367750947078	0.992281307844215	FALSE	1	No	FAM188A	10	15902539	TSS200	FAM188A
853	cg05228295	3.14282627638915	0.00417562733582666	0.00132862174635504	0.00182405960601339	0.992281307844215	FALSE	1	No	SIDT2	11	117049893	TSS200	SIDT2
855	cg18684641	3.14242819810511	0.0152110771812354	0.00484054884385511	0.00182646909995418	0.992281307844215	FALSE	1	No	NA	7	152714844	NA	ACTR3B
856	cg16922688	-3.14222315545376	-0.00990460008590971	0.00315209951550352	0.00182771133110791	0.992281307844215	FALSE	1	No	GABBR1;GABBR1;GABBR1	6	29588173	Body;Body;Body	GABBR1
857	cg10341154	3.14191239164944	0.00901719009004222	0.00286996865794478	0.00182959555043984	0.992281307844215	FALSE	1	No	NPY5R	4	164265442	5'UTR	NPY5R
858	cg18154283	-3.14132427990595	-0.0357264474184315	0.0113730529658979	0.00183316629064475	0.992281307844215	FALSE	1	No	NA	2	137084902	NA	7SK
861	cg01311955	-3.14072790333255	-0.0109339621594383	0.00348134652092484	0.00183679377873044	0.992281307844215	FALSE	1	No	OPCML	11	132965250	Body	OPCML
862	cg26658272	-3.14061808674965	-0.0248254813823589	0.0079046482878954	0.0018374624650618	0.992281307844215	FALSE	1	No	SLC6A18	5	1241765	Body	SLC6A18
863	cg25916527	3.1405239478625	0.0166886892054681	0.00531398246997184	0.00183803586688076	0.992281307844215	FALSE	1	No	FCHO2;FCHO2	5	72292534	Body;Body	FCHO2
864	cg13497155	-3.14031427932287	-0.00120477849677706	0.000383649020325712	0.00183931355569348	0.992281307844215	FALSE	1	No	RASSF1;RASSF1;RASSF1;RASSF1	3	50374949	TSS200;Body;Body;5'UTR	RASSF1
865	cg23002097	3.14008266024308	0.00436303502051495	0.00138946502133711	0.00184072596078082	0.992281307844215	FALSE	1	No	RPS5	19	58898625	TSS200	RPS5
866	cg26810779	3.13993783019578	0.0012990967190927	0.000413733261404	0.00184160963796812	0.992281307844215	FALSE	1	No	CBFA2T3;CBFA2T3	16	89006367	5'UTR;Body	CBFA2T3
867	cg13421612	3.13976794664634	0.00795422167581536	0.00253337883913092	0.0018426466775147	0.992281307844215	FALSE	1	No	NA	4	124365262	NA	SPRY1
869	cg04141008	3.13896375775953	0.0179131519211888	0.00570670874326199	0.0018475630981061	0.992281307844215	FALSE	1	No	CREBBP;CREBBP	16	3843232	Body;Body	CREBBP
870	cg10414229	-3.13881512017153	-0.00265469164183354	0.000845762346680829	0.00184847312073215	0.992281307844215	FALSE	1	No	RAD9B;VPS29;VPS29	12	110940172	1stExon;TSS1500;TSS1500	RAD9B
873	cg14311251	-3.13818414136159	-0.0125034622655673	0.00398429846762985	0.00185234084913302	0.992281307844215	FALSE	1	No	COL4A1	13	110913118	Body	COL4A1
874	cg10950272	3.13783668359621	0.00695093316094851	0.00221519915210571	0.00185447385811577	0.992281307844215	FALSE	1	No	GLI3	7	42276881	TSS1500	GLI3
875	cg20801783	-3.13652764554125	-0.0151252724024762	0.00482229844968132	0.00186253028705987	0.992281307844215	FALSE	1	No	D2HGDH	2	242693230	Body	D2HGDH
878	cg14302214	-3.13430561997054	-0.0229447606232195	0.00732052435379138	0.00187627964695052	0.992281307844215	FALSE	1	No	NA	10	3805273	NA	KLF6
879	cg26160191	3.13416609725361	0.00865305970681489	0.00276088102490718	0.00187714609722093	0.992281307844215	FALSE	1	No	NA	2	242853007	NA	CXXC11
881	cg05831728	-3.13408929533309	-0.0259784932172051	0.00828900863031858	0.00187762320249877	0.992281307844215	FALSE	1	No	TBC1D9	4	141543786	Body	TBC1D9
882	cg11445123	-3.13408493739712	-0.00285000559057629	0.000909358121271351	0.00187765027801798	0.992281307844215	FALSE	1	No	CPXM1	20	2781478	TSS200	CPXM1
883	cg09793594	3.13405881787365	0.00404252907963812	0.00128987020172801	0.00187781256414817	0.992281307844215	FALSE	1	No	SEMA6A	5	115910658	TSS200	SEMA6A
884	cg10835651	3.13388158239474	0.0154193096118316	0.00492019535723779	0.00187891410762484	0.992281307844215	FALSE	1	No	ABTB2	11	34340108	Body	ABTB2
885	cg14176042	-3.13376173229625	-0.0211531059990292	0.00675006838619134	0.00187965933075645	0.992281307844215	FALSE	1	No	NA	4	34041706	NA	BC036345
886	cg07959956	3.13322266590971	0.0127794880996549	0.00407870408914727	0.00188301459729992	0.992281307844215	FALSE	1	No	ERC2	3	56499987	5'UTR	ERC2
888	cg23518257	3.13143674667091	0.00119961017310709	0.000383086190191264	0.00189417006888064	0.992281307844215	FALSE	1	No	FEM1A	19	4791542	TSS200	FEM1A
890	cg06768670	3.13109554405037	0.0206857981967996	0.00660656882096945	0.00189630826386106	0.992281307844215	FALSE	1	No	NA	8	143182662	NA	MIR4472-1
891	cg11827976	-3.13102369312377	-0.00947051314226528	0.00302473378373471	0.00189675881170399	0.992281307844215	FALSE	1	No	NA	3	177494197	NA	AK056252
892	cg15814504	3.13085890039511	0.00982519418870343	0.0031381785322435	0.00189779253269968	0.992281307844215	FALSE	1	No	NA	5	50694985	NA	ISL1
894	cg16847041	3.12979452570261	0.00155018556049872	0.000495299467031537	0.00190448173118823	0.992281307844215	FALSE	1	No	PET112L	4	152682255	TSS200	PET112
895	cg08455700	3.12961074741295	0.00200137920191696	0.000639497804502164	0.00190563890896604	0.992281307844215	FALSE	1	No	SHC4;EID1	15	49170194	Body;TSS200	SHC4
896	cg02872767	-3.12925504876363	-0.0852130695786445	0.027231103969078	0.00190788044277102	0.992281307844215	FALSE	1	No	PLK5P	19	1525453	Body	PLK5
897	cg02447779	-3.12863221769244	-0.0161397941837402	0.00515873808767599	0.00191181124495827	0.992281307844215	FALSE	1	No	C16orf58	16	31505062	Body	C16orf58
898	cg08842373	3.12844787398506	0.0154576347719536	0.00494099163374053	0.00191297610426429	0.992281307844215	FALSE	1	No	NA	X	23347058	NA	PTCHD1
899	cg01037362	-3.12722165368825	-0.0305787224071274	0.00977823953446434	0.00192074121071381	0.992281307844215	FALSE	1	No	FNDC1	6	159660806	Body	FNDC1
900	cg25973895	3.12712941735492	0.00277205233832513	0.000886452707374634	0.00192132647646953	0.992281307844215	FALSE	1	No	NA	19	20163027	NA	ZNF682
901	cg17519449	3.12652248072075	0.00694565831424536	0.00222152834565392	0.00192518176644405	0.992281307844215	FALSE	1	No	BAI2	1	32205031	Body	BAI2
903	cg23632656	3.12484400074129	0.0105812577512009	0.00338617151726319	0.00193588073418723	0.992281307844215	FALSE	1	No	NA	17	56362296	NA	MPO
904	cg15377518	3.12455056846851	0.0109689423129737	0.00351056642310965	0.00193775675236597	0.992281307844215	FALSE	1	No	ZEB2;ZEB2;ZEB2	2	145278113	TSS200;TSS200;TSS200	ZEB2_AS1_3
906	cg10804656	3.12406315072391	0.0252288238081433	0.00807564463039014	0.00194087669586378	0.992281307844215	FALSE	1	No	NA	10	22623460	NA	COMMD3-BMI1
907	cg04187668	3.12354591812014	0.0147858048850285	0.0047336601646398	0.00194419254953446	0.992281307844215	FALSE	1	No	NA	4	178406078	NA	AK094945
909	cg01102046	-3.12310309493528	-0.00463897327732127	0.00148537308449544	0.00194703553277646	0.992281307844215	FALSE	1	No	NA	17	19801249	NA	AKAP10
910	cg14996783	3.12304487704808	0.00881805322789267	0.00282354355286356	0.00194740958432631	0.992281307844215	FALSE	1	No	TRIL	7	28996902	1stExon	TRIL
911	cg08348962	-3.12227033558987	-0.00829333291593421	0.00265618669254896	0.00195239234498642	0.992281307844215	FALSE	1	No	ILDR2	1	166944393	Body	ILDR2
913	cg14134616	3.12128748081034	0.0199276057867858	0.00638441858024954	0.00195873214777388	0.992281307844215	FALSE	1	No	NA	9	13323130	NA	MPDZ
915	cg25711575	3.12027822176556	0.00788508387292878	0.0025270451262731	0.00196526202057752	0.992281307844215	FALSE	1	No	PDE11A;PDE11A;PDE11A	2	178937477	5'UTR;1stExon;Body	PDE11A
916	cg13531120	3.11986002330335	0.0182735502983492	0.00585716992488686	0.00196797362841567	0.992281307844215	FALSE	1	No	C13orf29	13	111522975	TSS1500	LINC00346
918	cg14477135	-3.11947527677755	-0.00701338816968935	0.00224825893697553	0.00197047137987634	0.992281307844215	FALSE	1	No	LOC100128164;SEC62;LOC100128164	3	169684281	Body;TSS1500;Body	LOC100128164
919	cg06187770	3.11916296709994	0.0114585013620451	0.00367358213819096	0.00197250102478387	0.992281307844215	FALSE	1	No	NA	6	85484863	NA	TBX18
920	cg02571534	-3.11815460083052	-0.0177972914922764	0.00570763601251076	0.00197906738481282	0.992281307844215	FALSE	1	No	LCTL	15	66858375	TSS1500	LCTL
921	cg11085564	3.11746494966654	0.017375864939495	0.0055737162149501	0.00198356991027624	0.992281307844215	FALSE	1	No	P2RY4	X	69479839	TSS200	P2RY4
922	cg06314969	3.11744717458183	0.0189039381033115	0.00606391609694147	0.00198368608322378	0.992281307844215	FALSE	1	No	MIR211;TRPM1	15	31357535	TSS200;Body	MIR211
923	cg14730941	-3.11718284894614	-0.000792500216807078	0.000254236037861882	0.00198541438157673	0.992281307844215	FALSE	1	No	ZNF574	19	42580259	TSS200	ZNF574
924	cg16989476	3.11713128045153	0.00827775675783112	0.00265556885901579	0.00198575172500018	0.992281307844215	FALSE	1	No	FHOD3	18	33876603	TSS1500	FHOD3
925	cg24624406	3.11708640764066	0.00410122668445998	0.00131572441315934	0.00198604531055477	0.992281307844215	FALSE	1	No	PTHLH;PTHLH;PTHLH;PTHLH	12	28122232	Body;Body;Body;Body	PTHLH
926	cg11811705	3.11708598754353	0.0085965639218885	0.0027578847539792	0.00198604805927793	0.992281307844215	FALSE	1	No	NA	1	55462689	NA	BSND
927	cg24330818	-3.11671141311484	-0.00254756967755094	0.000817390300183391	0.00198850032072222	0.992281307844215	FALSE	1	No	N4BP2L1;N4BP2L1	13	33002388	TSS200;TSS200	N4BP2L1
928	cg23948730	3.11667323023505	0.00426675959010422	0.00136901088914683	0.00198875045288309	0.992281307844215	FALSE	1	No	PAFAH1B1	17	2496664	TSS1500	PAFAH1B1
929	cg11709254	3.11665741211061	0.0195418425373841	0.0062701285234139	0.00198885408430501	0.992281307844215	FALSE	1	No	PRDM16;PRDM16	1	3258365	Body;Body	PRDM16
931	cg05367960	3.11588806397071	0.00395195377896545	0.00126832341144158	0.00199390043312032	0.992281307844215	FALSE	1	No	RAB3GAP2	1	220445206	Body	RAB3GAP2
932	cg03304815	3.11585575583101	0.0052472681330791	0.00168405360975371	0.00199411260842455	0.992281307844215	FALSE	1	No	AMOTL2	3	134083139	Body	AMOTL2
933	cg10144924	-3.11563355851708	-0.0105763138176026	0.00339459490949781	0.00199557239545418	0.992281307844215	FALSE	1	No	NA	22	24063232	NA	GUSBP11
934	cg09187505	-3.11562499230066	-0.0417251972129641	0.0133922398607263	0.00199562869331308	0.992281307844215	FALSE	1	No	NA	6	106434429	NA	PRDM1
935	cg12213201	-3.11559175007197	-0.000950055646263284	0.000304935858891442	0.00199584717776369	0.992281307844215	FALSE	1	No	POGZ;POGZ;POGZ;POGZ;POGZ;POGZ	1	151431931	1stExon;5'UTR;5'UTR;5'UTR;1stExon;1stExon	POGZ
936	cg14975138	3.11541562719655	0.00213078935018228	0.000683950267046614	0.00199700511283062	0.992281307844215	FALSE	1	No	NA	1	48463105	NA	LOC388630
937	cg25344672	-3.11526591482502	-0.0222809565293144	0.0071521844807158	0.00199798989673327	0.992281307844215	FALSE	1	No	C9orf171	9	135285207	TSS1500	C9orf171
938	cg02886806	3.11520930399886	0.0146982349288296	0.00471821745972641	0.00199836239028433	0.992281307844215	FALSE	1	No	MYT1L	2	1906992	Body	MYT1L
939	cg15371777	3.11469671598703	0.000850701426440987	0.000273124963363056	0.00200173808347377	0.992281307844215	FALSE	1	No	C4orf33;SCLT1;SCLT1	4	130014704	TSS200;5'UTR;1stExon	SCLT1
941	cg03346271	3.11387671239395	0.0207618235726995	0.00666751624753243	0.00200714922213779	0.992281307844215	FALSE	1	No	APBA2;APBA2	15	29410166	3'UTR;3'UTR	APBA2
943	cg17223809	3.1131846442017	0.0241608359752138	0.00776081046789605	0.00201172661485394	0.992281307844215	FALSE	1	No	COL24A1	1	86620676	Body	COL24A1
945	cg17739038	3.11260466174881	0.00133653835641801	0.000429395474742714	0.00201557007322124	0.992281307844215	FALSE	1	No	HIC1	17	1957496	TSS1500	HIC1
946	cg04084026	-3.11251391475867	-0.0166627086559956	0.00535345675949775	0.0020161720522163	0.992281307844215	FALSE	1	No	KIFC3;KIFC3;KIFC3	16	57832309	TSS1500;5'UTR;5'UTR	KIFC3
949	cg09975367	3.11080257994029	0.0171477582682269	0.00551232610478163	0.00202755543652127	0.992281307844215	FALSE	1	No	SYNE2;SYNE2	14	64676792	Body;Body	SYNE2
950	cg06680397	3.11056469560206	0.0153419205900638	0.00493219787768932	0.00202914246689263	0.992281307844215	FALSE	1	No	LOC389332	5	135527376	Body	LOC389332
951	cg02066784	-3.11054703326144	-0.0103680922938952	0.00333320544040261	0.00202926034573568	0.992281307844215	FALSE	1	No	NA	6	28231033	NA	NKAPL
952	cg07591205	3.11039824730082	0.0103117469171453	0.00331524971957973	0.00203025359702287	0.992281307844215	FALSE	1	No	FADS2	11	61633557	3'UTR	FADS2
953	cg09547219	-3.10901245840163	-0.00126915002885018	0.000408216450024348	0.00203952626287868	0.992281307844215	FALSE	1	No	CAP1;CAP1	1	40505955	TSS1500;TSS1500	CAP1
954	cg20025656	3.10884598460592	0.00999068156261	0.00321363027055083	0.00204064280368146	0.992281307844215	FALSE	1	No	ACTA1	1	229570230	TSS1500	ACTA1
956	cg20058148	3.1083348941326	0.0273958720621005	0.00881368095626178	0.00204407421147842	0.992281307844215	FALSE	1	No	MAP9	4	156298427	TSS1500	MAP9
957	cg11681959	3.10820490883796	0.00465500150022667	0.00149764949118718	0.00204494776693588	0.992281307844215	FALSE	1	No	KCNK15	20	43374369	TSS200	KCNK15
958	cg01376079	3.10820125140947	0.0210885886762699	0.00678482085634156	0.00204497235135858	0.992281307844215	FALSE	1	No	SSH3	11	67070233	TSS1500	ANKRD13D
959	cg05812671	3.10815122469447	0.0114344567560607	0.00367886113944945	0.0020453086471805	0.992281307844215	FALSE	1	No	NA	6	14865639	NA	JARID2
960	cg04207142	-3.10798839091584	-0.0100851576194751	0.00324491482946088	0.00204640362169909	0.992281307844215	FALSE	1	No	E2F5;E2F5	8	86089106	TSS1500;TSS1500	E2F5
961	cg11124350	3.1077686531748	0.0226520006925701	0.00728883106193556	0.00204788210294308	0.992281307844215	FALSE	1	No	NA	7	1251125	NA	UNCX
962	cg11133226	-3.10757829583494	-0.0184304461379749	0.00593080668721268	0.0020491636971229	0.992281307844215	FALSE	1	No	MGLL;MGLL	3	127504560	Body;Body	MGLL
963	cg13681367	3.10742188831994	0.0126197842164741	0.00406117504157027	0.00205021727485417	0.992281307844215	FALSE	1	No	ELF4;ELF4	X	129214223	Body;Body	ELF4
965	cg11769440	3.10494060546562	0.00790467643317179	0.00254583820999899	0.00206699838107462	0.992281307844215	FALSE	1	No	TRIM39;HCG18;HCG18;TRIM39	6	30294255	TSS1500;Body;Body;TSS1500	TRIM39
966	cg17646610	3.10486919662144	0.0194501442341851	0.0062644005278386	0.00206748319297843	0.992281307844215	FALSE	1	No	LOX	5	121401203	3'UTR	LOX
967	cg00948880	3.10469780647004	0.00336015157352334	0.00108227975248378	0.00206864722973525	0.992281307844215	FALSE	1	No	STX7	6	132834506	TSS200	STX7
969	cg06654275	-3.10410267434997	-0.00601191479673221	0.00193676415616348	0.00207269390130257	0.992281307844215	FALSE	1	No	POM121	7	72414590	Body	POM121
970	cg02367949	3.10398569789351	0.000814744797694824	0.000262483425180645	0.00207349015389125	0.992281307844215	FALSE	1	No	SESN3	11	94964516	TSS1500	SESN3
972	cg19620294	3.10267004372304	0.0261831605398551	0.00843891234674659	0.00208246517608762	0.992281307844215	FALSE	1	No	TNFRSF11B	8	119964729	TSS1500	TNFRSF11B
973	cg26371501	-3.10262435083497	-0.0122424388663977	0.00394583342424392	0.00208277752230503	0.992281307844215	FALSE	1	No	NA	3	153003079	NA	AK092619
974	cg09012091	-3.10243636996466	-0.0237190517466696	0.0076452983778487	0.00208406297103077	0.992281307844215	FALSE	1	No	GPLD1	6	24431322	Body	GPLD1
975	cg05830473	3.10236955377122	0.00692172380208707	0.0022311087322505	0.00208452004885181	0.992281307844215	FALSE	1	No	SLC38A7	16	58718573	5'UTR	SLC38A7
976	cg03325726	-3.10194062631352	-0.00428778671057019	0.00138229167708667	0.00208745646647085	0.992281307844215	FALSE	1	No	NA	3	152999960	NA	AK092619
977	cg22597665	3.10167537808316	0.00991079303277183	0.00319530312643379	0.00208927425030582	0.992281307844215	FALSE	1	No	KIAA1841;KIAA1841	2	61292624	TSS1500;TSS1500	KIAA1841
978	cg18629009	3.10164772368313	0.0166064914052137	0.00535408688691889	0.00208946385377249	0.992281307844215	FALSE	1	No	UNCX	7	1271236	TSS1500	UNCX
979	cg00421654	3.10056769078938	0.00168786134090138	0.000544371711643443	0.00209688116237779	0.992281307844215	FALSE	1	No	DMXL1	5	118406959	TSS200	DMXL1
980	cg18291085	-3.10011740439426	-0.0126879434263462	0.0040927299747944	0.00209998073952461	0.992281307844215	FALSE	1	No	PTPN12;PTPN12;PTPN12	7	77236596	Body;Body;Body	PTPN12
981	cg05133814	-3.09977557476198	-0.0160018249011717	0.00516225272289284	0.00210233656504055	0.992281307844215	FALSE	1	No	NA	3	112135991	NA	BTLA
982	cg21293933	3.09969294213206	0.0312956622079727	0.0100963749610781	0.0021029064188904	0.992281307844215	FALSE	1	No	NA	20	42539946	NA	TOX2
983	cg06171830	-3.09910508489792	-0.0162106636551674	0.00523075636710825	0.00210696452818635	0.992281307844215	FALSE	1	No	NA	3	30124478	NA	RBMS3
984	cg04975376	-3.09910413073642	-0.00135050749655712	0.000435773513759348	0.00210697112083595	0.992281307844215	FALSE	1	No	ATXN1;ATXN1	6	16762578	TSS1500;TSS1500	ATXN1
985	cg24249778	3.09903998360538	0.00826874372044414	0.00266816296794738	0.00210741438033423	0.992281307844215	FALSE	1	No	PDGFRA	4	55095226	TSS200	PDGFRA
986	cg08134053	3.09877421490779	0.00574470961075598	0.00185386517775931	0.00210925176916479	0.992281307844215	FALSE	1	No	MFSD2B	2	24232856	TSS200	MFSD2B
987	cg26881527	-3.09864979074536	-0.00483459145469267	0.00156022518876834	0.00211011248126695	0.992281307844215	FALSE	1	No	TBX4	17	59539434	Body	TBX4
988	cg24583646	3.09854171108455	0.000907798542516827	0.000292976060083141	0.00211086039181833	0.992281307844215	FALSE	1	No	C2orf3	2	75937918	1stExon	GCFC2
989	cg06728260	3.09845159794098	0.00506965817414258	0.00163619085659157	0.00211148416086719	0.992281307844215	FALSE	1	No	CKM	19	45826917	TSS1500	CKM
990	cg13805698	-3.0980456181418	-0.00129781652943615	0.000418914596297837	0.00211429648581131	0.992281307844215	FALSE	1	No	ROMO1;NFS1	20	34287057	TSS200;Body	NFS1
991	cg03984780	3.09733675228642	0.00461474567475498	0.00148990763479251	0.00211921525315304	0.992281307844215	FALSE	1	No	BDNF;BDNF;BDNF;BDNF;BDNF;BDNF;BDNF;BDNF;BDNF;BDNF;BDNF;BDNF;BDNF;BDNF;BDNF;BDNF	11	27722617	TSS200;Body;5'UTR;5'UTR;TSS200;TSS1500;TSS200;5'UTR;TSS1500;TSS1500;5'UTR;5'UTR;TSS200;TSS1500;TSS1500;TSS200	BDNF
992	cg11419111	-3.09725765558727	-0.00777597224257029	0.00251059908708044	0.00211976475248425	0.992281307844215	FALSE	1	No	IL1F8;IL1F8	2	113808452	5'UTR;5'UTR	IL36B
993	cg24646359	3.09683724981944	0.00434907960279489	0.00140436169290087	0.00212268759210404	0.992281307844215	FALSE	1	No	NDUFB8	10	102288877	Body	SEC31B
994	cg03662422	3.09681039766828	0.00436870220181992	0.00141071026017909	0.00212287440574704	0.992281307844215	FALSE	1	No	NA	1	76081272	NA	SLC44A5
995	cg05301470	3.09653286685504	0.0337650748251404	0.0109041551557738	0.00212480610833252	0.992281307844215	FALSE	1	No	NA	6	28558006	NA	AK056211
996	cg10207362	3.09592205845528	0.01307928832368	0.0042246826879763	0.00212906323317969	0.992281307844215	FALSE	1	No	INPP5A	10	134552095	Body	INPP5A
997	cg03027750	-3.09545188609642	-0.00330512193672828	0.00106773487631115	0.00213234552290162	0.992281307844215	FALSE	1	No	MYCBP2	13	77899183	Body	MYCBP2
998	cg19376090	3.09507129630105	0.00175629591342807	0.000567449258932107	0.00213500584633445	0.992281307844215	FALSE	1	No	SMARCD3;SMARCD3;SMARCD3	7	150942732	Body;Body;Body	SMARCD3
999	cg05582797	-3.09485410661842	-0.00365079961932283	0.00117963545083289	0.0021365253723843	0.992281307844215	FALSE	1	No	CMC1	3	28283088	TSS200	CMC1
1000	cg04145287	3.09472654793556	0.00465794320462593	0.00150512270873598	0.0021374182765482	0.992281307844215	FALSE	1	No	NA	1	26552102	NA	BC030768
1001	cg02890194	3.09429971972264	0.00835208915971565	0.00269918557225746	0.0021404085517243	0.992281307844215	FALSE	1	No	NA	7	156791845	NA	MNX1
1004	cg04568339	3.09284393517907	0.00150158329605404	0.000485502446138493	0.00215063650037512	0.992281307844215	FALSE	1	No	DPH5;DPH5;DPH5	1	101491652	TSS1500;TSS1500;TSS1500	DPH5
1005	cg09932439	3.09210628611872	0.00996046283386935	0.00322125499973416	0.00215583618792102	0.992281307844215	FALSE	1	No	ZNF234;ZNF234	19	44645532	TSS200;TSS200	ZNF234
1007	cg01595951	3.09186814196471	0.0279896447676927	0.00905266443539436	0.00215751733649941	0.992281307844215	FALSE	1	No	NA	5	54834655	NA	PPAP2A
1008	cg13321166	-3.09179825584722	-0.0118398422832375	0.00382943559168064	0.0021580109178109	0.992281307844215	FALSE	1	No	MS4A3;MS4A3;MS4A3	11	59824038	TSS200;TSS200;TSS200	MS4A3
1010	cg04312413	-3.09114934399662	-0.0106443705717369	0.00344349929012957	0.00216259892436807	0.992281307844215	FALSE	1	No	TPR;MIR548F1	1	186340995	Body;Body	TPR
1011	cg03534031	-3.09100404534053	-0.0291986117050496	0.00944631947313835	0.00216362746068586	0.992281307844215	FALSE	1	No	NA	5	139139105	NA	PSD2
1012	cg01395760	-3.09091225555069	-0.00309733613573882	0.00100207831205062	0.00216427745200583	0.992281307844215	FALSE	1	No	KIF22	16	29802253	Body	KIF22
1013	cg00864075	-3.09084381752072	-0.00655753451323336	0.00212160008734877	0.00216476219945202	0.992281307844215	FALSE	1	No	NA	2	398382	NA	FAM150B
1015	cg00496378	-3.08925739318897	-0.0120759713709987	0.00390902078849862	0.00217602692238424	0.992281307844215	FALSE	1	No	ATP13A1	19	19756117	3'UTR	ATP13A1
1016	cg11947493	3.08893011087686	0.00377142237005225	0.00122094778278478	0.00217835756186301	0.992281307844215	FALSE	1	No	TNFRSF10D;TNFRSF10D	8	23021515	1stExon;5'UTR	TNFRSF10D
1018	cg27624753	-3.08780055072297	-0.0144939436467036	0.00469393777499974	0.00218641904193729	0.992281307844215	FALSE	1	No	CRAMP1L	16	1673702	Body	CRAMP1L
1019	cg23277061	-3.08725569800809	-0.0114500185686162	0.00370880150160668	0.00219031737638836	0.992281307844215	FALSE	1	No	ZNF362	1	33734388	5'UTR	ZNF362
1020	cg15962969	3.08721191557169	0.0068360743571394	0.00221431976297406	0.0021906309103795	0.992281307844215	FALSE	1	No	NHSL1	6	138866887	Body	NHSL1
1021	cg02916899	3.08714703449626	0.0177993845144424	0.00576564197155149	0.00219109561155577	0.992281307844215	FALSE	1	No	SEMA4B;SEMA4B	15	90764658	Body;Body	SEMA4B
1022	cg00200645	-3.08675618099954	-0.0140319758614559	0.00454586466784432	0.00219389696318839	0.992281307844215	FALSE	1	No	CA4	17	58235778	Body	CA4
1023	cg01735503	3.08668735551823	0.0187863306412668	0.00608624343106258	0.00219439059516788	0.992281307844215	FALSE	1	No	MIR140;WWP2;WWP2	16	69966815	TSS200;Body;Body	MIR140
1024	cg23564746	3.08638935136366	0.000572492433861899	0.000185489375670945	0.00219652912883162	0.992281307844215	FALSE	1	No	CRLS1;CRLS1	20	5986607	TSS200;TSS1500	CRLS1
1025	cg08394056	-3.08599218567457	-0.0100659440095451	0.00326181772470847	0.00219938224710147	0.992281307844215	FALSE	1	No	NA	7	142326312	NA	TCRBV17S1A1T
1027	cg25002318	3.08535320978411	0.011310470201862	0.0036658591197905	0.00220397961811516	0.992281307844215	FALSE	1	No	TRPV1;TRPV1;TRPV1;TRPV1	17	3471868	Body;Body;Body;Body	TRPV1
1030	cg22378583	-3.08453089838144	-0.00445662340617131	0.00144483020368181	0.00220990909014516	0.992281307844215	FALSE	1	No	NA	6	143272530	NA	HIVEP2
1031	cg26213155	-3.08409729273263	-0.0328857410513866	0.0106630037673839	0.00221304161722394	0.992281307844215	FALSE	1	No	SLC6A5	11	20621701	Body	SLC6A5
1032	cg23640757	-3.08398020966037	-0.00318646597037672	0.00103323165317187	0.00221388816914917	0.992281307844215	FALSE	1	No	TXNDC5;TXNDC5	6	7889014	Body;Body	TXNDC5
1033	cg03473127	-3.08353330636343	-0.0410098105421721	0.013299616533261	0.00221712217904987	0.992281307844215	FALSE	1	No	KLK4	19	51411782	Body	KLK4
1035	cg01194901	-3.0830015827449	-0.00358270449222622	0.0011620832477927	0.0022209756553368	0.992281307844215	FALSE	1	No	FCRLB	1	161697083	Body	FCRLB
1036	cg03297042	3.08296019828357	0.00306655217395401	0.000994677834524528	0.00222127583283903	0.992281307844215	FALSE	1	No	KREMEN1;KREMEN1	22	29468762	TSS1500;TSS1500	KREMEN1
1037	cg19694010	3.08281624910972	0.00917746067295743	0.00297697297904401	0.00222232024277383	0.992281307844215	FALSE	1	No	NA	12	130645520	NA	FLJ31485
1038	cg16718999	3.08281319620514	0.00375289318436793	0.00121735990652552	0.00222234239773549	0.992281307844215	FALSE	1	No	CCDC88B	11	64108790	Body	CCDC88B
1039	cg06866395	-3.08277953678801	-0.0128823898455097	0.00417882293942175	0.00222258667796951	0.992281307844215	FALSE	1	No	C15orf27	15	76444525	Body	C15orf27
1040	cg03672854	3.0827233625178	0.00150091706499576	0.000486880231695487	0.00222299441280181	0.992281307844215	FALSE	1	No	FAS;FAS;FAS;FAS;ACTA2;FAS;FAS;FAS;FAS;FAS;FAS	10	90750580	1stExon;1stExon;Body;Body;5'UTR;5'UTR;1stExon;5'UTR;Body;5'UTR;Body	FAS
1041	cg20988728	-3.08223165556029	-0.00208804117634506	0.000677444595242628	0.0022265663546043	0.992281307844215	FALSE	1	No	PIK3IP1;PIK3IP1;PIK3IP1;PIK3IP1	22	31688502	5'UTR;1stExon;1stExon;5'UTR	PIK3IP1
1042	cg06604289	3.08222063264389	0.00256479818639907	0.000832126733315327	0.00222664648967269	0.992281307844215	FALSE	1	No	PRDM2;PRDM2;PRDM2	1	14057606	Body;Body;Body	PRDM2
1043	cg11785509	-3.08214792685304	-0.00056968802355605	0.000184834744170672	0.00222717511716562	0.992281307844215	FALSE	1	No	WTAP;WTAP;WTAP	6	160148797	5'UTR;5'UTR;5'UTR	WTAP
1045	cg25160554	-3.08210689193435	-0.00452763206239193	0.00146900552808224	0.00222747352385198	0.992281307844215	FALSE	1	No	ARL6;ARL6	3	97483242	TSS1500;TSS1500	ARL6
1046	cg12470014	3.08182351109371	0.00692608104414597	0.00224739704243737	0.00222953527945223	0.992281307844215	FALSE	1	No	NA	10	133878016	NA	JAKMIP3
1047	cg12363903	-3.08139941135981	-0.0215398569249613	0.00699028397472688	0.00223262412633048	0.992281307844215	FALSE	1	No	NA	5	134526269	NA	LOC340073
1048	cg01923531	-3.08137206727038	-0.0119231342545816	0.00386942374834457	0.00223282341673238	0.992281307844215	FALSE	1	No	NA	X	24378718	NA	FAM48B1
1049	cg09816096	3.08099906311991	0.0109450444002401	0.00355243353730747	0.00223554359776994	0.992281307844215	FALSE	1	No	PTPRS;PTPRS;PTPRS;PTPRS	19	5223343	Body;Body;Body;Body	PTPRS
1050	cg14992219	3.08043231645062	0.010748863909416	0.00348940109867474	0.00223968251007676	0.992281307844215	FALSE	1	No	NA	5	117964718	NA	DTWD2
1051	cg16104276	-3.08042766021697	-0.0154366219850599	0.00501119444693359	0.00223971654342648	0.992281307844215	FALSE	1	No	RNF220	1	44880317	Body	RNF220
1052	cg04849842	3.08035731394939	0.0103288114991854	0.00335312122798591	0.0022402307763919	0.992281307844215	FALSE	1	No	KCNK9	8	140714610	Body	KCNK9
1053	cg27582013	3.0802872308679	0.0208322402871939	0.00676308367558442	0.00224074319352294	0.992281307844215	FALSE	1	No	CROCC	1	17290228	Body	CROCC
1054	cg09570573	3.08020294281365	0.0106658938984574	0.00346272440370909	0.0022413596141582	0.992281307844215	FALSE	1	No	ATP6V1C2;ATP6V1C2	2	10916250	Body;Body	PDIA6
1055	cg04651603	3.08003898398324	0.0122218993970606	0.00396809893011638	0.00224255913519441	0.992281307844215	FALSE	1	No	NA	12	54321302	NA	HOXC13
1056	cg25514475	-3.07998270570713	-0.00901105249189222	0.00292568282126876	0.00224297100265234	0.992281307844215	FALSE	1	No	UBTD2	5	171693762	Body	UBTD2
1057	cg12587954	3.0793739940499	0.00300211082144583	0.000974909454728995	0.00224743025497259	0.992281307844215	FALSE	1	No	KIF21B	1	200993200	TSS1500	BC016656
1058	cg20236750	-3.07925047848019	-0.0216852130500723	0.00704236735582984	0.00224833609094049	0.992281307844215	FALSE	1	No	LGI1	10	95516908	TSS1500	LGI1
1059	cg16225011	-3.07907075314088	-0.0135527517166648	0.00440157203365333	0.00224965475720322	0.992281307844215	FALSE	1	No	AP1G2	14	24035079	Body	AP1G2
1061	cg12554634	3.07846849423086	0.012104637457896	0.00393203226883121	0.00225407879376667	0.992281307844215	FALSE	1	No	SCAF1	19	50159969	Body	SCAF1
1062	cg13547268	3.0782945584529	0.00107372038291254	0.000348803651672687	0.00225535796992533	0.992281307844215	FALSE	1	No	NA	1	111746963	NA	DENND2D
1063	cg14827929	3.07819346664942	0.00836807247796338	0.00271850114966034	0.00225610173649163	0.992281307844215	FALSE	1	No	TLR3	4	187002617	Body	TLR3
1066	cg26616156	3.07714785859933	0.0200078547757316	0.00650207779903006	0.0022638078816425	0.992281307844215	FALSE	1	No	NA	21	44876290	NA	LINC00319
1067	cg03677675	3.07650703298715	0.00140204764458998	0.000455727105303789	0.00226854273986834	0.992281307844215	FALSE	1	No	PLA2G15;PLA2G15	16	68279322	1stExon;5'UTR	PLA2G15
1068	cg04880874	3.07645638065774	0.00702665718776513	0.00228401001618064	0.00226891738232755	0.992281307844215	FALSE	1	No	CCNL2;CCNL2;CCNL2;CCNL2	1	1322461	3'UTR;3'UTR;3'UTR;3'UTR	CCNL2
1069	cg27232130	-3.07491714816243	-0.0146664278047647	0.00476969853107404	0.00228032927840457	0.992281307844215	FALSE	1	No	PACRG;PACRG;PACRG	6	163607984	Body;Body;Body	AK311212
1071	cg17183905	3.0738813532921	0.0123011584575288	0.00400183255100407	0.00228803838430653	0.992281307844215	FALSE	1	No	TRPV4;TRPV4	12	110253842	5'UTR;5'UTR	TRPV4
1073	cg20954180	3.07314360315744	0.0192580598417217	0.00626656685419301	0.00229354384954482	0.992281307844215	FALSE	1	No	CACNA2D3	3	54606265	Body	ESRG
1074	cg14899960	3.07193587578911	0.00858601826176216	0.00279498616147272	0.00230258283902139	0.992281307844215	FALSE	1	No	SERTAD3	19	40951695	TSS1500	SERTAD3
1076	cg20318580	-3.07121630102847	-0.0213815784901756	0.00696192530725219	0.00230798391973974	0.992281307844215	FALSE	1	No	TNFAIP8L3	15	51398457	TSS1500	TNFAIP8L3
1077	cg09015566	-3.07110714737689	-0.0135777123988635	0.00442111321660024	0.00230880423728574	0.992281307844215	FALSE	1	No	ZNF718;ZNF595;ZNF595	4	53264	TSS200;1stExon;5'UTR	ZNF718
1078	cg11152829	3.07073543975423	0.0175543118862549	0.0057166474385888	0.00231159972745967	0.992281307844215	FALSE	1	No	NA	10	36477091	NA	FW312330
1079	cg05724240	-3.0704182317238	-0.0156757755417077	0.00510542029087255	0.00231398780652488	0.992281307844215	FALSE	1	No	NA	10	134822001	NA	AK125849
1080	cg21384971	3.07040583266779	0.0147773025418544	0.00481281737568054	0.00231408119805179	0.992281307844215	FALSE	1	No	COPZ2;MIR152	17	46114574	Body;Body	MIR152
1081	cg18010747	-3.07014858021234	-0.00943898760133753	0.00307444000012686	0.00231601964418142	0.992281307844215	FALSE	1	No	RNF182;RNF182;RNF182;RNF182	6	13954015	5'UTR;5'UTR;5'UTR;5'UTR	RNF182
1083	cg15785120	3.06986356514586	0.0101336025678642	0.00330099444252752	0.00231816903119949	0.992281307844215	FALSE	1	No	NARF;NARF;NARF;NARF	17	80438912	Body;Body;Body;Body	NARF
1084	cg15900544	3.06962055607693	0.00103794944244381	0.000338136073655418	0.00232000308717089	0.992281307844215	FALSE	1	No	C1orf77;S100A13;C1orf77	1	153606818	5'UTR;TSS1500;1stExon	S100A13
1085	cg23948825	3.06938175353326	0.014578492264541	0.00474965104870361	0.00232180669572175	0.992281307844215	FALSE	1	No	SFRS5;SFRS5	14	70237960	Body;Body	SRSF5
1086	cg15550435	3.06930781250993	0.00448383198937393	0.00146086097037862	0.0023223654129894	0.992281307844215	FALSE	1	No	PCGF5	10	92979939	TSS1500	PCGF5
1087	cg27361011	-3.0692711000546	-0.0252006810769138	0.00821064032970742	0.00232264286763336	0.992281307844215	FALSE	1	No	NA	2	121280106	NA	LOC84931
1088	cg20854551	3.06878326887804	0.00515169904346795	0.00167874319953244	0.00232633255117894	0.992281307844215	FALSE	1	No	NA	18	61603789	NA	SERPINB10
1090	cg02981928	3.06776643103829	0.0059360780045728	0.00193498368862577	0.00233404068596766	0.992281307844215	FALSE	1	No	LUZP1;LUZP1	1	23495492	TSS200;TSS200	LUZP1
1091	cg10163299	3.06769903126816	0.0115164089382158	0.00375408696251895	0.00233455243896668	0.992281307844215	FALSE	1	No	OTOR	20	16728915	TSS200	OTOR
1092	cg19139320	3.06759381855671	0.0214604842685881	0.006995868924617	0.00233535150440471	0.992281307844215	FALSE	1	No	MYT1L	2	1895191	Body	MYT1L
1093	cg23718283	3.06752778651576	0.00303288786961867	0.000988707545845433	0.002335853130491	0.992281307844215	FALSE	1	No	CDC42EP4	17	71308304	TSS200	CDC42EP4
1094	cg20155837	-3.06656110513588	-0.0042032914590431	0.00137068570132303	0.00234320808152279	0.992281307844215	FALSE	1	No	NCOR1	17	15970327	Body	NCOR1
1095	cg06889036	-3.06650771278307	-0.015059829254257	0.00491106844162772	0.00234361493491803	0.992281307844215	FALSE	1	No	BAIAP3;C16orf42	16	1399270	3'UTR;3'UTR	C16orf42
1097	cg00806198	3.0658977639163	0.003616048905936	0.00117944210289549	0.00234826740067242	0.992281307844215	FALSE	1	No	C17orf28	17	72969066	TSS200	C17orf28
1098	cg26209718	-3.06569320915258	-0.0190600011747611	0.00621719130859467	0.00234982957047348	0.992281307844215	FALSE	1	No	NA	11	85646615	NA	CCDC83
1099	cg10322308	3.06545366321312	0.00215348171080333	0.000702500167151807	0.0023516601804429	0.992281307844215	FALSE	1	No	PARS2	1	55229957	5'UTR	PARS2
1101	cg25646095	-3.0651668522043	-0.0137744522001151	0.00449386701092937	0.00235385371551843	0.992281307844215	FALSE	1	No	NA	17	22195182	NA	TRNA
1102	cg18221304	-3.06470732243724	-0.00887404727169314	0.00289556108889248	0.00235737212976544	0.992281307844215	FALSE	1	No	C6orf27	6	31741184	Body	VWA7
1103	cg26897904	3.06461351926007	0.0183678015841859	0.00599351320117543	0.00235809093302434	0.992281307844215	FALSE	1	No	LSP1;LSP1;LSP1;LSP1;LSP1	11	1892142	5'UTR;TSS200;5'UTR;Body;1stExon	LSP1
1104	cg00767886	3.06315509581357	0.0262008783393595	0.00855355916361152	0.00236929263206188	0.992281307844215	FALSE	1	No	EHD4	15	42193112	Body	EHD4
1105	cg09025324	-3.0627629391232	-0.0153301742631692	0.0050053414410055	0.00237231300382423	0.992281307844215	FALSE	1	No	DSE;DSE	6	116691685	TSS1500;5'UTR	DSE
1107	cg16833264	3.06239344408892	0.00617069536022184	0.00201499104307861	0.00237516207627986	0.992281307844215	FALSE	1	No	NA	17	75052603	NA	LINC00338
1108	cg03528538	3.06220241483295	0.012474394122574	0.00407366739120495	0.00237663628290206	0.992281307844215	FALSE	1	No	MUC6	11	1030347	Body	MUC6
1109	cg16223967	3.06219115269379	0.00296122376453722	0.000967027731737862	0.00237672322108766	0.992281307844215	FALSE	1	No	PRKAR1B;PRKAR1B;PRKAR1B;PRKAR1B;PRKAR1B;PRKAR1B	7	634037	Body;Body;Body;Body;Body;Body	PRKAR1B
1110	cg05473496	3.06193334713956	0.0102677596408751	0.00335335831214849	0.00237871415334816	0.992281307844215	FALSE	1	No	BCOR;BCOR;BCOR;BCOR	X	39953435	5'UTR;5'UTR;5'UTR;5'UTR	BCOR
1111	cg16246545	-3.06187671893231	-0.0198710542913831	0.0064898283358424	0.00237915167641622	0.992281307844215	FALSE	1	No	PHGDH	1	120255941	Body	PHGDH
1112	cg04203853	3.06167643446048	0.0162413804176207	0.00530473443725699	0.00238069971596189	0.992281307844215	FALSE	1	No	NA	14	75770221	NA	LOC731223
1113	cg11319403	3.06118620473619	0.0132836221550387	0.00433937084078275	0.00238449271076215	0.992281307844215	FALSE	1	No	MET;MET	7	116377467	Body;Body	MET
1115	cg02162897	-3.06080285606631	-0.0140567886705015	0.00459251684329877	0.002387462618867	0.992281307844215	FALSE	1	No	CYP1B1	2	38300537	Body	CYP1B1
1116	cg13074813	-3.06076098359736	-0.0144147525987553	0.00470953226207603	0.00238778722244236	0.992281307844215	FALSE	1	No	TMCC2	1	205208323	Body	TMCC2
1117	cg25042258	3.06011383247999	0.00893661132955138	0.00292035258123354	0.00239280922810694	0.992281307844215	FALSE	1	No	CUL1	7	148427662	Body	CUL1
1118	cg07780543	3.06008385257046	0.0122635735364418	0.00400759395078027	0.00239304211266716	0.992281307844215	FALSE	1	No	NA	12	22094750	NA	ABCC9
1120	cg00859441	-3.05983515786831	-0.0229909418805982	0.00751378446694341	0.00239497478200829	0.992281307844215	FALSE	1	No	PLBD2;PLBD2	12	113799660	Body;Body	PLBD2
1121	cg03761923	3.05971079443363	0.0103369317679611	0.00337840157532749	0.00239594177990067	0.992281307844215	FALSE	1	No	GAB3;GAB3	X	153946773	Body;Body	GAB3
1122	cg09075610	-3.05939423894084	-0.0125381349127195	0.00409824100246073	0.00239840480283241	0.992281307844215	FALSE	1	No	MAPK8IP1	11	45923319	Body	MAPK8IP1
1123	cg00403579	3.05930978020487	0.0128223631025747	0.0041912601285235	0.00239906234416161	0.992281307844215	FALSE	1	No	DAB2IP;DAB2IP	9	124533992	Body;Body	DAB2IP
1124	cg27522567	-3.05911962832754	-0.0135379394442098	0.0044254364291112	0.00240054335098749	0.992281307844215	FALSE	1	No	FAM155A	13	108227406	Body	BC043519
1125	cg04268670	3.05888784890307	0.00940040108114677	0.00307314342515623	0.00240234971279416	0.992281307844215	FALSE	1	No	OTP	5	76926341	Body	OTP
1126	cg07737814	3.05874053493588	0.00313504287645791	0.00102494567311301	0.00240349844665971	0.992281307844215	FALSE	1	No	ZMYM5;ZMYM5;ZMYM5	13	20438241	TSS1500;TSS1500;TSS1500	ZMYM5
1127	cg18403478	3.05864692887548	0.0098714074333718	0.00322737722362779	0.00240422863613162	0.992281307844215	FALSE	1	No	SMYD4	17	1683424	3'UTR	SMYD4
1128	cg09657982	3.0575763883121	0.0093492859297716	0.0030577440241592	0.00241259408228048	0.992281307844215	FALSE	1	No	NA	6	1424677	NA	FOXF2
1129	cg23280305	3.05751485334323	0.0178115309313815	0.00582549285472988	0.00241307574286595	0.992281307844215	FALSE	1	No	NA	1	17834982	NA	ARHGEF10L
1130	cg02467451	3.0571958725637	0.0280146455715451	0.00916351020324146	0.0024155739595572	0.992281307844215	FALSE	1	No	NA	12	132923603	NA	GALNT9
1131	cg16360668	-3.05668608269051	-0.0107975217597557	0.00353242742880933	0.00241957150625481	0.992281307844215	FALSE	1	No	IFFO2	1	19265059	Body	IFFO2
1132	cg25515982	-3.05666555436693	-0.0110389044420157	0.00361142043369609	0.00241973260761132	0.992281307844215	FALSE	1	No	C8orf79	8	12860315	5'UTR	KIAA1456
1134	cg04975505	3.05651802577394	0.00690996940573661	0.00226073242410764	0.00242089066674381	0.992281307844215	FALSE	1	No	FLRT2	14	85996393	TSS200	BX248253
1135	cg04638710	3.05644280093225	0.0407577962730949	0.0133350430312857	0.00242148135732731	0.992281307844215	FALSE	1	No	NA	4	183167912	NA	ODZ3
1136	cg20485124	3.05589232748184	0.00299791716388334	0.000981028401073844	0.00242580789307996	0.992281307844215	FALSE	1	No	SIK3	11	116968539	Body	SIK3
1137	cg25668426	3.05563130987378	0.0118680630728415	0.00388399707598615	0.00242786188644421	0.992281307844215	FALSE	1	No	HR;HR	8	21975084	Body;Body	HR
1138	cg04682967	-3.05507823849291	-0.010198607453181	0.00333824755277365	0.00243221938660615	0.992281307844215	FALSE	1	No	SSTR3	22	37608626	TSS1500	SSTR3
1139	cg01368075	-3.05491391332035	-0.0164925633160277	0.00539869985995845	0.00243351544509025	0.992281307844215	FALSE	1	No	RAB7A	3	128523902	Body	RAB7A
1140	cg04300159	3.05426265987706	0.00979361363615209	0.00320653942596617	0.00243865823036802	0.992281307844215	FALSE	1	No	NA	17	16281514	NA	UBB
1141	cg08784771	-3.0542610355659	-0.0115815059588852	0.00379191752899385	0.00243867106962782	0.992281307844215	FALSE	1	No	TELO2	16	1551396	Body	TELO2
1142	cg24413778	3.05413533788023	0.0147608797479082	0.00483307978033261	0.00243966482713966	0.992281307844215	FALSE	1	No	COL4A2	13	110977981	Body	COL4A2
1143	cg10010004	3.05381998181649	0.0141630620234546	0.00463781824331047	0.00244215964994832	0.992281307844215	FALSE	1	No	KCTD19;LRRC36	16	67361225	TSS1500;Body	LRRC36
1144	cg04774364	-3.05304498784893	-0.00995936792750554	0.0032621097845409	0.00244830069515246	0.992281307844215	FALSE	1	No	NA	10	106100810	NA	ITPRIP
1145	cg19638308	-3.05245453035669	-0.0139099096231841	0.00455695882931256	0.00245298899907558	0.992281307844215	FALSE	1	No	GALNT9	12	132896568	Body	GALNT9
1146	cg09477895	3.05135183307497	0.0172802922598492	0.00566315954539898	0.00246176665259129	0.992281307844215	FALSE	1	No	NA	3	18140683	NA	BC035826
1147	cg23558601	3.05109364087724	0.00907835831882043	0.00297544401692314	0.00246382607244575	0.992281307844215	FALSE	1	No	TNK1	17	7284349	TSS200	TNK1
1148	cg26522157	-3.05017129814804	-0.0212402770415808	0.00696363415867075	0.00247119589937628	0.992281307844215	FALSE	1	No	LMTK3	19	49003082	Body	LMTK3
1149	cg26021633	-3.05008291755266	-0.0120420778454643	0.0039481149106355	0.00247190315263417	0.992281307844215	FALSE	1	No	FBLN2;FBLN2;FBLN2	3	13615074	Body;Body;Body	FBLN2
1150	cg18155883	3.04995662378586	0.00920757501061376	0.00301891998686347	0.00247291412358019	0.992281307844215	FALSE	1	No	HNF4A;HNF4A;HNF4A	20	43001569	Body;Body;Body	BC071794
1151	cg18575176	-3.04918131041316	-0.00493465158104731	0.00161835295401921	0.00247912877376162	0.992281307844215	FALSE	1	No	PCLO;PCLO	7	82791634	Body;Body	PCLO
1152	cg16587174	-3.04910705172061	-0.0145008549927952	0.00475577103290368	0.00247972475899513	0.992281307844215	FALSE	1	No	HSPA1L	6	31778842	Body	HSPA1L
1153	cg06617335	-3.04880082196258	-0.0159228820776323	0.00522267048832084	0.00248218388849427	0.992281307844215	FALSE	1	No	LOC91450	15	78286905	TSS1500	LOC91450
1154	cg19065831	3.04738026913473	0.00914159621832411	0.00299982129270653	0.00249362075332311	0.992281307844215	FALSE	1	No	SLC10A4	4	48485289	TSS200	SLC10A4
1155	cg02240539	3.04734213115555	0.0164408467305389	0.00539514305349906	0.00249392846849628	0.992281307844215	FALSE	1	No	KIAA1199	15	81163247	5'UTR	MIR549
1156	cg24080247	3.04676510001401	0.00939088681100822	0.00308224838566157	0.00249858848767955	0.992281307844215	FALSE	1	No	SIM2;SIM2	21	38082613	Body;Body	SIM2
1157	cg16834431	-3.04638793700617	-0.00232329374858043	0.000762638835441173	0.00250163872405337	0.992281307844215	FALSE	1	No	ATPIF1;ATPIF1;ATPIF1	1	28562368	TSS1500;TSS1500;TSS1500	ATPIF1
1158	cg15874611	3.0463454133944	0.00435920687331609	0.00143096277071838	0.00250198284049974	0.992281307844215	FALSE	1	No	ZNHIT1	7	100865932	Body	ZNHIT1
1159	cg02390561	3.04621641140602	0.00726651112420067	0.00238542182918866	0.00250302703740762	0.992281307844215	FALSE	1	No	GALNT9	12	132846284	Body	AX747752
1160	cg14624294	3.04614110744973	0.00564126161490055	0.00185193706263447	0.00250363676472959	0.992281307844215	FALSE	1	No	NA	10	3810173	NA	KLF6
1161	cg00068155	3.04613582443465	0.00634196125053822	0.00208196929357714	0.00250367954580762	0.992281307844215	FALSE	1	No	CPNE4	3	131754131	TSS1500	CPNE4
1162	cg08719370	-3.04574585610221	-0.00512386584613668	0.00168230249279365	0.00250683930750583	0.992281307844215	FALSE	1	No	NA	1	8052412	NA	PARK7
1163	cg05119469	3.04546614635919	0.00335606784317265	0.00110198822836523	0.00250910794310972	0.992281307844215	FALSE	1	No	LMF2;NCAPH2;NCAPH2	22	50946460	TSS1500;TSS200;TSS200	NCAPH2
1164	cg09039890	-3.04493262775017	-0.0110450070019535	0.00362734035600464	0.00251344037257084	0.992281307844215	FALSE	1	No	NA	6	105399558	NA	LIN28B
1165	cg01110312	3.0444351586676	0.0111639460329542	0.00366700075748704	0.00251748625431587	0.992281307844215	FALSE	1	No	EIF2B1;GTF2H3	12	124116920	Body;TSS1500	EIF2B1
1166	cg14056656	3.0437845447638	0.00833341098708789	0.00273784522673387	0.00252278668359049	0.992281307844215	FALSE	1	No	GPR107;GPR107;GPR107	9	132892163	Body;Body;Body	GPR107
1167	cg19744691	3.04374051711486	0.0158794426870967	0.00521708161316876	0.00252314573874335	0.992281307844215	FALSE	1	No	MORG1;MORG1;MAN2B1	19	12777225	TSS1500;TSS1500;Body	MAN2B1
1168	cg20243816	3.04334566215162	0.000867693196104054	0.00028511161479127	0.00252636796724496	0.992281307844215	FALSE	1	No	RASAL1	12	113573611	5'UTR	RASAL1
1169	cg16900850	-3.04244663141361	-0.00453247185519306	0.00148974572253619	0.00253371865039484	0.992281307844215	FALSE	1	No	NA	19	30152600	NA	PLEKHF1
1170	cg11479035	3.0424323228236	0.0063778692031662	0.00209630602308585	0.00253383579943483	0.992281307844215	FALSE	1	No	MIR1276;KLHL25	15	86313891	TSS200;5'UTR	MIR1276
1171	cg15607152	-3.04238716058238	-0.0153673213892175	0.0050510735741719	0.00253420558990907	0.992281307844215	FALSE	1	No	NA	5	17358665	NA	7SK
1172	cg09685601	-3.04215468618715	-0.0195004128826412	0.00641006618472837	0.00253610988543434	0.992281307844215	FALSE	1	No	SYCP1	1	115396501	TSS1500	SYCP1
1173	cg05952543	-3.04207721721694	-0.0203630668345514	0.00669380340489207	0.00253674475834021	0.992281307844215	FALSE	1	No	MKRN3	15	23810378	TSS200	MKRN3
1174	cg16572152	3.04183124438557	0.00242872951889313	0.000798443215209895	0.00253876152032518	0.992281307844215	FALSE	1	No	BSN	3	49591681	TSS1500	BSN-AS2
1175	cg09890891	-3.04137252075953	-0.0108524744193919	0.00356828186791195	0.00254252658847605	0.992281307844215	FALSE	1	No	NA	15	96904723	NA	NR2F2
1176	cg13575011	-3.04134383495567	-0.013608512845411	0.00447450652866067	0.00254276220343181	0.992281307844215	FALSE	1	No	NA	19	16022472	NA	CYP4F11
1177	cg02532014	-3.04122222767016	-0.00213849454686986	0.000703169445301644	0.00254376126506672	0.992281307844215	FALSE	1	No	UBE2QP1	15	85114169	TSS200	UBE2Q2P1
1178	cg08642068	-3.04058865561734	-0.0601805153937423	0.0197923896356588	0.00254897219693716	0.992281307844215	FALSE	1	No	SPAG4L	20	31591776	Body	SUN5
1179	cg12696259	3.04031186838258	0.00135878970865782	0.000446924449688341	0.00255125176181205	0.992281307844215	FALSE	1	No	POLE4	2	75185645	TSS200	POLE4
1180	cg08871239	3.04018167580386	0.0295608267292767	0.00972337507476768	0.00255232464964118	0.992281307844215	FALSE	1	No	MRPS5	2	95788279	TSS1500	MRPS5
1181	cg19183542	3.03990290741701	0.00789978756862122	0.0025986973298873	0.00255462331143906	0.992281307844215	FALSE	1	No	GALK2;COPS2;COPS2	15	49448572	Body;TSS1500;TSS1500	LOC100306975
1182	cg10987735	-3.03985650909731	-0.0118046277665026	0.00388328453371901	0.00255500608617296	0.992281307844215	FALSE	1	No	NA	1	231179860	NA	FAM89A
1184	cg04940764	3.03916207000787	0.0285299407102503	0.00938743642262437	0.00256074133715737	0.992281307844215	FALSE	1	No	NA	10	119688535	NA	RAB11FIP2
1185	cg14591352	3.0390015419169	0.0128690924273643	0.00423464491539774	0.00256206879238116	0.992281307844215	FALSE	1	No	C13orf28	13	113030235	TSS1500	SPACA7
1186	cg19965221	3.03880297575039	0.018441745909129	0.00606875340596081	0.00256371167049341	0.992281307844215	FALSE	1	No	TJP1;TJP1;TJP1;TJP1	15	30114474	5'UTR;1stExon;1stExon;5'UTR	TJP1
1188	cg09504829	-3.03864208237595	-0.00136949561828102	0.000450693296924986	0.00256504356467953	0.992281307844215	FALSE	1	No	TRIB1	8	126442440	TSS200	TRIB1
1189	cg01985833	-3.03855791991215	-0.00996300777287743	0.00327886057645578	0.00256574052458727	0.992281307844215	FALSE	1	No	ASCL4;ASCL4	12	108169928	1stExon;3'UTR	ASCL4
1190	cg07119001	3.03847042648863	0.0147613710540954	0.00485815854102426	0.00256646525301064	0.992281307844215	FALSE	1	No	RNPEPL1	2	241512404	5'UTR	RNPEPL1
1191	cg06394082	-3.03814853565523	-0.0125462127556136	0.00412955871260845	0.00256913316866686	0.992281307844215	FALSE	1	No	BCL9L	11	118767238	3'UTR	CXCR5
1192	cg25764464	3.03783911843341	0.00328378308626759	0.00108096016880611	0.0025717001009531	0.992281307844215	FALSE	1	No	PLEKHA5;PLEKHA5	12	19282832	Body;Body	PLEKHA5
1193	cg03345232	-3.03773743236969	-0.0182394059325718	0.00600427335760335	0.00257254420504682	0.992281307844215	FALSE	1	No	RIN3	14	92981121	Body	RIN3
1194	cg01675241	3.03735534599086	0.0116171365060254	0.00382475383440381	0.00257571820969047	0.992281307844215	FALSE	1	No	NA	8	22074029	NA	PHYHIP
1196	cg18150460	-3.03648331280665	-0.0326834487015745	0.0107635858111681	0.00258297569708176	0.992281307844215	FALSE	1	No	PRDM2;PRDM2;PRDM2;PRDM2	1	14109904	Body;Body;Body;Body	PRDM2
1197	cg13073186	-3.03615369586922	-0.00804946152450848	0.00265120357228951	0.00258572381886856	0.992281307844215	FALSE	1	No	NA	13	112728349	NA	SOX1
1198	cg04006323	3.03605043360347	0.00712538885353529	0.00234692703871794	0.0025865853016796	0.992281307844215	FALSE	1	No	NA	4	185937730	NA	HELT
1199	cg03318593	3.03583183566529	0.0230439112299343	0.00759064153660026	0.0025884098615293	0.992281307844215	FALSE	1	No	NA	2	3105053	NA	AK095310
1200	cg19179259	-3.03578803249994	-0.0102582080775894	0.00337909233707002	0.00258877561323377	0.992281307844215	FALSE	1	No	NA	10	97799757	NA	CCNJ
1201	cg18522351	-3.03513950292181	-0.000444004862442965	0.000146288123499938	0.00259419632225922	0.992281307844215	FALSE	1	No	NA	19	48103913	NA	GLTSCR1
1202	cg20667782	3.03487589738567	0.0112283319365756	0.00369976642084376	0.00259640263715252	0.992281307844215	FALSE	1	No	ASXL2	2	26101343	TSS200	ASXL2
1203	cg05933408	3.03467666495351	0.0145788792596425	0.0048040964060551	0.00259807130800985	0.992281307844215	FALSE	1	No	NCLN	19	3208130	3'UTR	NCLN
1205	cg16936001	-3.03436746051706	-0.0107608750439078	0.00354633220396916	0.00260066299978653	0.992281307844215	FALSE	1	No	NA	22	25814496	NA	CRYBB2P1
1206	cg08411068	3.03407568865603	0.016511447437229	0.00544200248496203	0.00260311075226906	0.992281307844215	FALSE	1	No	ZNF709;ZNF709	19	12624565	1stExon;5'UTR	ZNF709
1207	cg21126453	3.0339509429709	0.0319950212525612	0.0105456620274918	0.00260415792286717	0.992281307844215	FALSE	1	No	C7orf50;C7orf50;C7orf50	7	1120247	Body;Body;Body	GPER
1208	cg02572517	3.03382123221452	0.00350794844593879	0.00115628053778838	0.00260524718274639	0.992281307844215	FALSE	1	No	BAT2	6	31599754	Body	PRRC2A
1209	cg23471848	-3.03350713266522	-0.0103595285238414	0.00341503351427415	0.00260788660079651	0.992281307844215	FALSE	1	No	C11orf82	11	82620089	5'UTR	C11orf82
1210	cg19278165	-3.0324544840359	-0.00152987354751232	0.000504500085843401	0.002616750055914	0.992281307844215	FALSE	1	No	RCAN1;RCAN1;RCAN1	21	35986624	5'UTR;Body;1stExon	RCAN1
1211	cg24392313	-3.03225097756443	-0.0090726260934461	0.00299204325782209	0.00261846679795397	0.992281307844215	FALSE	1	No	NA	15	40796834	NA	C15orf57
1212	cg12112543	-3.03209551288798	-0.00124681361313683	0.000411205256508982	0.00261977896531186	0.992281307844215	FALSE	1	No	BDP1	5	70751402	TSS200	BDP1
1213	cg16924391	-3.03155431463992	-0.0096175862277679	0.00317249345701076	0.00262435154817672	0.992281307844215	FALSE	1	No	IFITM4P	6	29719411	TSS1500	IFITM4P
1214	cg00360365	-3.03154128312686	-0.00765457719486767	0.00252497870884094	0.00262446174170966	0.992281307844215	FALSE	1	No	GNL3L	X	54556536	TSS200	GNL3L
1215	cg20097440	3.03141403447095	0.0114033276712768	0.00376171896732243	0.00262553797047845	0.992281307844215	FALSE	1	No	CYP26B1	2	72374969	TSS200	CYP26B1
1216	cg09814480	-3.03124540177432	-0.0102504420894166	0.0033815942725774	0.00262696483675019	0.992281307844215	FALSE	1	No	STRA8	7	134916185	TSS1500	STRA8
1217	cg21363128	-3.03115808322381	-0.000738014784709358	0.000243476177898461	0.00262770395246089	0.992281307844215	FALSE	1	No	CYP2U1	4	108852555	TSS200	CYP2U1
1218	cg12258471	3.0309984341825	0.00760502247401652	0.00250908162414399	0.00262905580987569	0.992281307844215	FALSE	1	No	ALDH3A1;ALDH3A1;ALDH3A1	17	19650069	TSS1500;5'UTR;TSS1500	ALDH3A1
1219	cg18923906	3.03059998507378	0.0158082772032172	0.00521622031316429	0.00263243253691396	0.992281307844215	FALSE	1	No	TSPAN14;TSPAN14	10	82225771	5'UTR;5'UTR	TSPAN14
1220	cg16709443	3.03027740028269	0.00415410946096487	0.00137086771678967	0.00263516925522778	0.992281307844215	FALSE	1	No	NA	2	107159358	NA	RGPD3
1221	cg08687047	-3.03024822416812	-0.0186780960755381	0.00616388318507	0.0026354169059336	0.992281307844215	FALSE	1	No	NA	12	15472063	NA	PTPRO
1222	cg02992856	3.02999300747629	0.00171125123696129	0.000564770688492977	0.00263758413012902	0.992281307844215	FALSE	1	No	ZNF823	19	11849880	TSS200	ZNF823
1223	cg10950615	-3.02965929036629	-0.0159528246235297	0.00526555070870724	0.00264042042542199	0.992281307844215	FALSE	1	No	CLASP1;CLASP1;CLASP1	2	122319794	Body;Body;Body	RNU4ATAC
1225	cg03720897	-3.02870389967003	-0.0199415402039179	0.00658418282688199	0.00264855587957216	0.992281307844215	FALSE	1	No	NA	5	28809622	NA	LOC729862
1226	cg04208291	3.02864889669103	0.0122469620065678	0.00404370477540275	0.00264902494725692	0.992281307844215	FALSE	1	No	NGF	1	115829893	5'UTR	NGF
1227	cg06890779	3.02834064511864	0.00489297742832857	0.0016157288765435	0.00265165514128726	0.992281307844215	FALSE	1	No	NA	16	10449523	NA	ATF7IP2
1228	cg03186425	-3.0280361322728	-0.0112224084108518	0.0037061672716661	0.00265425578827988	0.992281307844215	FALSE	1	No	NA	2	176036476	NA	ATF2
1229	cg02590409	-3.02723766741944	-0.0336478048093989	0.011115019204317	0.00266108608415657	0.992281307844215	FALSE	1	No	NA	12	34506462	NA	ALG10
1230	cg13119928	-3.02690023784171	-0.0108250207674127	0.00357627272682475	0.00266397740064145	0.992281307844215	FALSE	1	No	KRT79	12	53228661	TSS1500	KRT79
1231	cg12030710	-3.02680009313358	-0.00609021116311816	0.00201209560450789	0.00266483606059545	0.992281307844215	FALSE	1	No	CHST12	7	2444010	5'UTR	CHST12
1232	cg04699162	3.02677212946829	0.0339781659920823	0.0112258751365109	0.00266507587180769	0.992281307844215	FALSE	1	No	LOC255512;TOLLIP	11	1331784	Body;TSS1500	LOC255512
1233	cg13670091	3.02631548705968	0.0165811380740494	0.00547898530240791	0.00266899475700108	0.992281307844215	FALSE	1	No	NA	6	143723025	NA	ADAT2
1234	cg05175318	-3.02599606031031	-0.0173753306112889	0.00574202023564668	0.00267173920731737	0.992281307844215	FALSE	1	No	NRXN3;NRXN3;NRXN3	14	79747774	Body;Body;Body	NRXN3
1235	cg25639415	3.02528505196277	0.00834897632018542	0.00275973211673681	0.00267785735173531	0.992281307844215	FALSE	1	No	GRHL2	8	102504621	TSS200	GRHL2
1237	cg04213101	3.02476016544506	0.0021674503876447	0.000716569337432341	0.00268238218852634	0.992281307844215	FALSE	1	No	THRAP3	1	36690560	5'UTR	THRAP3
1238	cg21799270	3.02424955135388	0.0123818845320058	0.00409420066755494	0.00268679072242745	0.992281307844215	FALSE	1	No	SEC24A	5	133985246	Body	SEC24A
1239	cg07407787	-3.02391058434924	-0.00103733385594075	0.000343043825868941	0.00268972096386303	0.992281307844215	FALSE	1	No	ARSG;SLC16A6	17	66286791	5'UTR;5'UTR	SLC16A6
1240	cg06999791	-3.02371396058742	-0.00805645685421688	0.00266442426738399	0.00269142204592453	0.992281307844215	FALSE	1	No	NA	13	52982342	NA	THSD1
1241	cg20842677	-3.02363984092166	-0.0137836879012869	0.00455864078609486	0.00269206354529979	0.992281307844215	FALSE	1	No	HLA-DOA	6	32974643	Body	HLA-DOA
1242	cg19880185	-3.02361181210969	-0.0174985137101718	0.00578728844757438	0.00269230616884404	0.992281307844215	FALSE	1	No	NA	21	44830846	NA	SIK1
1243	cg10282695	-3.02358905607669	-0.00752673969967969	0.00248933951012713	0.00269250316482016	0.992281307844215	FALSE	1	No	VPS52	6	33236989	Body	VPS52
1244	cg04186249	-3.02337266962771	-0.0166210574233165	0.00549752188682818	0.00269437705497483	0.992281307844215	FALSE	1	No	CACNG2	22	37006716	Body	CACNG2
1245	cg22106051	-3.0233460149469	-0.00402760833575849	0.00133216916484143	0.00269460796527428	0.992281307844215	FALSE	1	No	RPUSD2	15	40862171	Body	RPUSD2
1246	cg19498112	3.02311708922465	0.0332915410511517	0.0110123227346414	0.00269659190376544	0.992281307844215	FALSE	1	No	NA	10	2951187	NA	PFKP
1248	cg21905819	3.02216275899406	0.0118540357956843	0.00392236842982936	0.0027048768672528	0.992281307844215	FALSE	1	No	NA	17	5972032	NA	WSCD1
1249	cg10661263	3.02100581352278	0.0202468012196388	0.00670200670551807	0.00271495215238858	0.992281307844215	FALSE	1	No	NA	6	167508170	NA	CCR6
1250	cg12318316	-3.02074048020481	-0.00116096529868189	0.000384331360568642	0.0027172676637741	0.992281307844215	FALSE	1	No	LOC100134713;NDUFB2	7	140396347	Body;TSS200	NDUFB2
1251	cg01908272	-3.02066547950525	-0.00924880210699926	0.0030618425541494	0.00271792250854624	0.992281307844215	FALSE	1	No	ZNF598	16	2053627	Body	ZNF598
1252	cg24002213	3.01993654347057	0.00196007090533604	0.000649043738873894	0.00272429453080825	0.992281307844215	FALSE	1	No	CYP51A1;CYP51A1	7	91764177	TSS200;TSS1500	CYP51A1
1253	cg05301494	3.01978729807883	0.0101565687609574	0.00336333912240074	0.00272560085486935	0.992281307844215	FALSE	1	No	RAB4B	19	41302185	3'UTR	MIA-RAB4B
1254	cg06651180	-3.01916483226189	-0.0090467401500585	0.00299643797297443	0.00273105541246659	0.992281307844215	FALSE	1	No	CUX1;CUX1;CUX1	7	101559888	Body;Body;Body	CUX1
1255	cg12471053	-3.01901342339906	-0.0114930693427546	0.00380689574073333	0.00273238369534422	0.992281307844215	FALSE	1	No	FAM83A;FAM83A	8	124220256	3'UTR;Body	FAM83A
1256	cg26813096	-3.01894145103079	-0.0175627757609967	0.00581752778113667	0.00273301530393312	0.992281307844215	FALSE	1	No	NA	1	230080297	NA	GALNT2
1257	cg02534657	3.01858336831799	0.0113831995219741	0.00377104029706392	0.00273615972587691	0.992281307844215	FALSE	1	No	KATNB1	16	57787062	Body	KATNB1
1258	cg04036009	-3.0184563803393	-0.000773618004070651	0.000256295903134333	0.00273727563918088	0.992281307844215	FALSE	1	No	C2orf28;SLC5A6;C2orf28;SLC5A6;C2orf28	2	27434710	TSS1500;5'UTR;TSS1500;Body;TSS200	SLC5A6
1259	cg00563870	3.0183158498919	0.0183500574698849	0.00607956833627669	0.00273851104445036	0.992281307844215	FALSE	1	No	NA	21	46142101	NA	TSPEAR
1261	cg15646543	3.01697139780914	0.016380909356206	0.00542958722383031	0.00275035603326327	0.992281307844215	FALSE	1	No	PCDH1;PCDH1	5	141242687	Body;3'UTR	PCDH1
1262	cg10864603	-3.01655993216302	-0.00888243387749868	0.00294455740222258	0.00275399054256977	0.992281307844215	FALSE	1	No	NA	8	122302722	NA	HAS2
1263	cg04943625	3.01617460154433	0.0115850758315559	0.00384098315317161	0.00275739819475097	0.992281307844215	FALSE	1	No	EGR2	10	64578131	5'UTR	EGR2
1264	cg05920454	3.0161146757906	0.00731979557957041	0.00242689564767682	0.00275792849268099	0.992281307844215	FALSE	1	No	CD9	12	6310391	Body	CD9
1265	cg03427636	3.01578349653009	0.0135855934255039	0.00450483048306857	0.00276086086856076	0.992281307844215	FALSE	1	No	NA	11	116981249	NA	SIK3
1267	cg06997226	-3.015483438907	-0.0173027053530746	0.00573795403079585	0.00276352015265835	0.992281307844215	FALSE	1	No	NA	13	111452040	NA	LINC00346
1268	cg00718681	-3.01466542013673	-0.0163448681414382	0.00542178512821397	0.00277078184997682	0.992281307844215	FALSE	1	No	HAX1;HAX1	1	154243781	TSS1500;TSS1500	UBAP2L
1270	cg04757239	-3.01385469337498	-0.0106854744753164	0.00354545111242593	0.00277799608552335	0.992281307844215	FALSE	1	No	GCK;GCK;GCK	7	44198380	Body;Body;5'UTR	GCK
1271	cg00712686	3.01346517521363	0.00436250963641809	0.0014476721590482	0.0027814683305141	0.992281307844215	FALSE	1	No	NA	17	46102784	NA	COPZ2
1272	cg10883612	3.01342125533701	0.00897683276907995	0.00297895050457392	0.0027818600910217	0.992281307844215	FALSE	1	No	WNT2B;WNT2B	1	113063235	3'UTR;3'UTR	WNT2B
1273	cg03497652	3.0133544349704	0.0246391263397482	0.00817664395990319	0.00278245621850323	0.992281307844215	FALSE	1	No	ANKS3	16	4751569	Body	ANKS3
1274	cg04808179	3.01323905837204	0.00735274828841898	0.00244014767696243	0.00278348580873928	0.992281307844215	FALSE	1	No	NDRG4;NDRG4;NDRG4	16	58529306	Body;Body;Body	NDRG4
1275	cg21204310	3.01272042219365	0.011823883967213	0.00392465357226998	0.00278811829920609	0.992281307844215	FALSE	1	No	NA	3	64494800	NA	ADAMTS9
1276	cg22950899	3.01252270057525	0.0221676120988874	0.00735848798571855	0.0027898862224617	0.992281307844215	FALSE	1	No	PTPRS;PTPRS;PTPRS;PTPRS	19	5253997	Body;Body;Body;Body	PTPRS
1277	cg09895920	3.01249040938929	0.0286356045367671	0.00950562512913438	0.00279017505102988	0.992281307844215	FALSE	1	No	CREB3L4;SLC39A1	1	153941186	Body;TSS1500	CREB3L4
1278	cg17163363	3.01206074469013	0.026975918544893	0.00895596763526368	0.00279402079951636	0.992281307844215	FALSE	1	No	OR52B2	11	6192419	TSS1500	OR52B2
1279	cg03699633	-3.01203356577036	-0.00891114453773367	0.00295851435355918	0.00279426423008317	0.992281307844215	FALSE	1	No	PGM2L1	11	74098949	Body	PGM2L1
1280	cg23665710	3.01155719203272	0.0238764117285193	0.00792826109750996	0.00279853407701099	0.992281307844215	FALSE	1	No	NA	8	28476677	NA	FZD3
1281	cg01807313	3.01155100430576	0.0125026017423884	0.00415154906043858	0.00279858957838335	0.992281307844215	FALSE	1	No	FBXW8;FBXW8	12	117407970	Body;Body	FBXW8
1283	cg16676413	3.01139756803461	0.0069956628907439	0.00232306187831241	0.00279996616180319	0.992281307844215	FALSE	1	No	STX1A;STX1A	7	73118452	Body;Body	WBSCR22
1284	cg14200631	3.01129630360379	0.0151618466146638	0.0050349899465286	0.00280087501562239	0.992281307844215	FALSE	1	No	NA	14	77041210	NA	ESRRB
1285	cg26786974	3.01120615578338	0.0153560192235423	0.00509962401413442	0.00280168432494645	0.992281307844215	FALSE	1	No	DAAM2	6	39849807	Body	AX747174
1286	cg19074533	3.01102309410604	0.000453445654822187	0.000150595209883906	0.00280332843608684	0.992281307844215	FALSE	1	No	NANP	20	25604700	TSS200	ZNF337
1288	cg21462633	3.01091959197966	0.00461952860255053	0.00153425837569884	0.00280425839966364	0.992281307844215	FALSE	1	No	NA	2	239437806	NA	LOC151171
1290	cg25684961	-3.01069318577834	-0.0152567350237762	0.00506751571227674	0.00280629363946034	0.992281307844215	FALSE	1	No	VCL;VCL	10	75761004	Body;Body	VCL
1291	cg14008119	3.01038681976933	0.00268534303217351	0.000892025906617302	0.00280904982165379	0.992281307844215	FALSE	1	No	C14orf179;C14orf179	14	76451930	TSS200;TSS200	IFT43
1292	cg01256674	3.01022595709766	0.00247566413983709	0.000822418042738568	0.00281049799590311	0.992281307844215	FALSE	1	No	NA	5	72716074	NA	FOXD1
1293	cg22765025	3.01000827939348	0.022999608618412	0.00764104496850303	0.00281245874075205	0.992281307844215	FALSE	1	No	NA	5	124144945	NA	ZNF608
1295	cg07735152	-3.00920944653156	-0.0204386570728236	0.0067920353953366	0.00281966503206434	0.992281307844215	FALSE	1	No	SNX14;SNX14	6	86215383	3'UTR;3'UTR	SNX14
1296	cg27446382	-3.00919522288413	-0.0227827821381079	0.00757105486704581	0.00281979349727998	0.992281307844215	FALSE	1	No	ARSH	X	2924048	TSS1500	ARSH
1298	cg21488279	3.0086859217677	0.0155302455960614	0.00516180352482151	0.00282439694520187	0.992281307844215	FALSE	1	No	PRDM6	5	122434178	Body	PRDM6
1299	cg03983223	-3.00806735532322	-0.00216462462185163	0.000719606433686072	0.00282999728584805	0.992281307844215	FALSE	1	No	WIPF1;WIPF1;WIPF1	2	175499283	1stExon;5'UTR;5'UTR	WIPF1
1300	cg00237904	-3.00804068929964	-0.0297446001884212	0.00988836364289561	0.00283023894198425	0.992281307844215	FALSE	1	No	H19	11	2020314	TSS1500	H19
1301	cg00448889	3.00800743295033	0.0180046957933165	0.00598558886394009	0.00283054034830717	0.992281307844215	FALSE	1	No	NARG2;NARG2	15	60714492	3'UTR;3'UTR	NARG2
1302	cg19863592	-3.00798410006237	-0.0146779974499482	0.00487967920097843	0.00283075183467173	0.992281307844215	FALSE	1	No	GLT1D1	12	129338841	Body	GLT1D1
1303	cg07264025	-3.00778177768286	-0.0373281490155892	0.0124105243580358	0.00283258626709669	0.992281307844215	FALSE	1	No	MGAT4C	12	86658860	5'UTR	MGAT4C
1304	cg26644303	-3.00762037500564	-0.0201800542183119	0.00670964141153421	0.00283405046736543	0.992281307844215	FALSE	1	No	NA	22	20853399	NA	KLHL22
1305	cg05732883	3.00751073248955	0.0154297484007107	0.00513040510014683	0.0028350455097554	0.992281307844215	FALSE	1	No	PYROXD2	10	100150928	Body	PYROXD2
1306	cg17933148	-3.00749795933822	-0.0129190099976821	0.00429560058638403	0.00283516145119966	0.992281307844215	FALSE	1	No	NA	7	20122468	NA	MACC1
1307	cg19730982	3.00747433675891	0.0177956182823376	0.00591713055198189	0.00283537588397811	0.992281307844215	FALSE	1	No	C7orf50;MIR339;C7orf50;C7orf50	7	1062729	Body;TSS200;Body;Body	MIR339
1309	cg02441711	-3.00696224073887	-0.0186662438842224	0.00620767485249026	0.00284002806801748	0.992281307844215	FALSE	1	No	SECTM1	17	80291105	5'UTR	SECTM1
1310	cg10373147	3.00679380726667	0.0132135355552144	0.00439455992069712	0.00284155974696574	0.992281307844215	FALSE	1	No	NA	14	45133024	NA	FSCB
1311	cg08097417	3.0067457657212	0.00827780640209554	0.00275307826037963	0.0028419967599265	0.992281307844215	FALSE	1	No	KLF14	7	130419133	TSS1500	KLF14
1312	cg08392123	3.00651219177621	0.0082686127761107	0.00275023424110105	0.00284412235865425	0.992281307844215	FALSE	1	No	SPDEF	6	34512083	Body	SPDEF
1314	cg03375833	-3.00629379864645	-0.0237760223604037	0.00790874876271525	0.00284611112595611	0.992281307844215	FALSE	1	No	TTLL3	3	9859360	Body	TTLL3
1315	cg05501761	3.00628734933954	0.0141135412865534	0.00469467474213803	0.00284616987507522	0.992281307844215	FALSE	1	No	ANKRD23	2	97505599	Body	ANKRD23
1316	cg17405139	3.00596116809414	0.024570378455441	0.0081738841859422	0.00284914263156613	0.992281307844215	FALSE	1	No	GPR133	12	131601087	Body	GPR133
1317	cg12152938	-3.00546528064951	-0.00290108208492348	0.000965268873209715	0.00285366751530078	0.992281307844215	FALSE	1	No	NAP1L1;NAP1L1	12	76478905	TSS200;TSS200	NAP1L1
1318	cg19315942	3.00532699346172	0.00220925144528817	0.000735111836447263	0.00285493053571055	0.992281307844215	FALSE	1	No	MIER1;MIER1;MIER1;MIER1;MIER1;WDR78;MIER1;MIER1;MIER1;MIER1;MIER1;MIER1;MIER1;WDR78;MIER1;MIER1	1	67390732	5'UTR;1stExon;5'UTR;5'UTR;1stExon;TSS200;1stExon;1stExon;5'UTR;1stExon;5'UTR;1stExon;1stExon;TSS200;1stExon;5'UTR	MIER1
1319	cg16998150	3.0050390269274	0.00544476566144396	0.00181187851893262	0.00285756227018782	0.992281307844215	FALSE	1	No	C1orf114	1	169396834	TSS200	C1orf114
1320	cg14592065	3.00495007494048	0.0276953566041361	0.0092165779508615	0.00285837565462473	0.992281307844215	FALSE	1	No	MED24;MED24	17	38209993	5'UTR;5'UTR	MED24
1321	cg02613713	-3.00481733432091	-0.0144850773518981	0.00482061827401291	0.00285958984084116	0.992281307844215	FALSE	1	No	ARSI	5	149677228	Body	ARSI
1322	cg13576682	3.00476298658399	0.0235984811042033	0.0078536913592082	0.0028600870992318	0.992281307844215	FALSE	1	No	C1orf212;C1orf212;C1orf212	1	35325800	TSS1500;TSS1500;TSS1500	C1orf212
1323	cg04860008	-3.00458759228289	-0.00492020369879723	0.00163756374133824	0.00286169242252884	0.992281307844215	FALSE	1	No	DYNC1LI2	16	66756614	3'UTR	DYNC1LI2
1324	cg18543772	3.00455918569863	0.00249965320673351	0.00083195339224189	0.00286195249589586	0.992281307844215	FALSE	1	No	MARCH8;MARCH8	10	46090499	TSS200;TSS200	Mar-08
1325	cg00321288	3.004287989043	0.0310674804684326	0.0103410460587465	0.00286443649863568	0.992281307844215	FALSE	1	No	MGAT4C	12	87232692	TSS200	MGAT4C
1327	cg06618123	3.00417618197621	0.0055530269079641	0.00184843583451594	0.00286546116143811	0.992281307844215	FALSE	1	No	PHF1;PHF1;PHF1	6	33377795	TSS1500;TSS1500;TSS1500	KIFC1
1328	cg23664708	3.00366265886321	0.0161570364540936	0.00537911153451851	0.00287017169462536	0.992281307844215	FALSE	1	No	SLC16A3;SLC16A3;SLC16A3	17	80196903	3'UTR;3'UTR;3'UTR	SLC16A3
1329	cg17212127	3.00341270093762	0.0158280209575975	0.00527001199424118	0.00287246712023722	0.992281307844215	FALSE	1	No	NA	7	8383356	NA	AX746880
1330	cg05115375	-3.00317291152613	-0.00358446875931086	0.00119356056574489	0.00287467074784812	0.992281307844215	FALSE	1	No	FMN1	15	33360485	TSS1500	FMN1
1331	cg10248985	3.00266254299866	0.0158941260023541	0.00529334408204297	0.00287936611766894	0.992281307844215	FALSE	1	No	AEN	15	89169255	5'UTR	AEN
1332	cg15167646	3.00258415537316	0.00510000942378273	0.00169854004413372	0.00288008790335092	0.992281307844215	FALSE	1	No	NXPH3;NXPH3	17	47653306	1stExon;5'UTR	NXPH3
1333	cg01498160	3.00190464489468	0.0120870097323687	0.00402644692692855	0.0028863517265216	0.992281307844215	FALSE	1	No	SSPN;SSPN;SSPN	12	26348463	5'UTR;1stExon;TSS200	SSPN
1334	cg11736942	-3.00174809091023	-0.0154093381090352	0.0051334547877942	0.00288779663256256	0.992281307844215	FALSE	1	No	C14orf180	14	105054436	Body	C14orf180
1335	cg05508048	3.00167662172121	0.00182148680199912	0.000606823129719634	0.00288845647382895	0.992281307844215	FALSE	1	No	INTS6;INTS6;INTS6	13	52027321	TSS200;TSS200;TSS200	INTS6
1336	cg20392616	-3.00145151610449	-0.00817515934262752	0.00272373526567501	0.00289053567122556	0.992281307844215	FALSE	1	No	SLC13A4	7	135392013	Body	C7orf73
1337	cg02060902	-3.00125519500285	-0.000854855304206773	0.0002848325945858	0.00289235011949024	0.992281307844215	FALSE	1	No	XKR5;XKR5	8	6693125	1stExon;5'UTR	XKR5
1338	cg00565786	3.00124831077454	0.0143981604141599	0.00479739059326421	0.00289241376418254	0.992281307844215	FALSE	1	No	NA	8	1012465	NA	BC038783
1339	cg08418375	-3.00102059541066	-0.0154607750959563	0.00515183905088817	0.00289451971665263	0.992281307844215	FALSE	1	No	PANK4	1	2451039	Body	PANK4
1340	cg10974027	3.00097924688843	0.00757186631230102	0.00252313184776333	0.00289490226597992	0.992281307844215	FALSE	1	No	NA	1	208140257	NA	PLXNA2
1341	cg14466759	-3.00053520214163	-0.00924772644087896	0.00308202564471778	0.00289901341374205	0.992281307844215	FALSE	1	No	CUX1;CUX1;CUX1	7	101518899	Body;Body;Body	CUX1
1342	cg09262732	-3.00050528297905	-0.0103917451293145	0.00346333172224814	0.00289929060998106	0.992281307844215	FALSE	1	No	GIGYF1;GIGYF1	7	100285913	5'UTR;1stExon	GIGYF1
1343	cg07623882	-2.99944203868173	-0.00221217712504855	0.000737529546002099	0.00290915718898723	0.992281307844215	FALSE	1	No	NDNL2;FAM189A1	15	29562194	TSS200;Body	NDNL2
1345	cg09060610	2.99925416283665	0.000879113851669077	0.000293110821537586	0.00291090381593648	0.992281307844215	FALSE	1	No	SFMBT2	10	7451314	5'UTR	SFMBT2
1346	cg20988960	2.99909496881313	0.0123655841500372	0.00412310522961892	0.0029123845487741	0.992281307844215	FALSE	1	No	PRDM16;PRDM16	1	3191815	Body;Body	MIR4251
1347	cg16437908	-2.99875831987199	-0.0150735606054924	0.00502660067855548	0.00291551814152238	0.992281307844215	FALSE	1	No	NA	2	85640810	NA	CAPG
1348	cg02508229	-2.99865314781583	-0.0111759686002836	0.00372699610437573	0.00291649773664554	0.992281307844215	FALSE	1	No	FAM46B	1	27336989	Body	FAM46B
1349	cg10585486	2.99821874358997	0.00831315771151809	0.00277269886638231	0.00292054706893814	0.992281307844215	FALSE	1	No	EGLN2	19	41304133	TSS1500	EGLN2
1350	cg24077593	-2.99742829152237	-0.00138782607488219	0.000463005596766862	0.00292792855354408	0.992281307844215	FALSE	1	No	NA	11	47421745	NA	SLC39A13
1351	cg15248304	2.99699728814868	0.00195170538905609	0.000651220271961509	0.00293196059712824	0.992281307844215	FALSE	1	No	ZNF485	10	44102227	5'UTR	ZNF485
1352	cg06483432	-2.99695210400293	-0.0379704675360153	0.0126696944823707	0.00293238359019755	0.992281307844215	FALSE	1	No	KIT;KIT	4	55523233	TSS1500;TSS1500	KIT
1353	cg25614364	2.99685243568864	0.0111438198649453	0.00371850803604367	0.00293331683665468	0.992281307844215	FALSE	1	No	PHF17;PHF17	4	129747274	5'UTR;5'UTR	PHF17
1354	cg22597040	2.99619993302163	0.0104234366246128	0.00347888554089275	0.00293943328889686	0.992281307844215	FALSE	1	No	FN3K	17	80693216	TSS1500	FN3K
1355	cg27401543	-2.99554082715311	-0.00496129209524627	0.00165622583083315	0.00294562350580341	0.992281307844215	FALSE	1	No	FTO	16	54088396	Body	FTO
1357	cg18096956	-2.99479706963007	-0.010097416125529	0.00337165286687564	0.00295262310636887	0.992281307844215	FALSE	1	No	NLGN4X;NLGN4X	X	5817998	Body;Body	NLGN4Y
1358	cg14060944	2.99476054782928	0.0226732082453185	0.00757095864033367	0.00295296721026232	0.992281307844215	FALSE	1	No	NA	9	125124080	NA	PTGS1
1359	cg18671554	-2.99465743261785	-0.0155562291872615	0.0051946606706406	0.00295393894745426	0.992281307844215	FALSE	1	No	RAB15	14	65427659	Body	RAB15
1360	cg24232053	-2.99459065443578	-0.00198163761632031	0.000661739063863364	0.00295456840809085	0.992281307844215	FALSE	1	No	ACADS	12	121177221	Body	ACADS
1361	cg01957732	2.99451695635178	0.00778838157817599	0.0026008807736606	0.00295526323942414	0.992281307844215	FALSE	1	No	EYA4;EYA4;EYA4	6	133561716	TSS1500;TSS1500;TSS1500	EYA4
1362	cg05543049	2.99440337306575	0.0164694417134158	0.00550007452621652	0.0029563344048866	0.992281307844215	FALSE	1	No	NLGN1	3	173115741	TSS1500	NLGN1
1364	cg24493137	2.99408128065109	0.00259834038591947	0.000867825600697933	0.00295937388500262	0.992281307844215	FALSE	1	No	CNST;CNST;TFB2M	1	246729572	TSS200;TSS200;TSS200	TFB2M
1365	cg16079865	2.99349833676832	0.0136762120215182	0.00456863859035333	0.0029648822187992	0.992281307844215	FALSE	1	No	STK25	2	242435925	Body	STK25
1366	cg15739955	-2.99346131438061	-0.00246767659846139	0.000824355600189871	0.00296523236666421	0.992281307844215	FALSE	1	No	LOC113230	19	14183651	TSS200	LOC113230
1367	cg03725309	-2.99338700732025	-0.00985514501491674	0.00329230566940266	0.00296593525739473	0.992281307844215	FALSE	1	No	SARS	1	109757585	Body	SARS
1368	cg09308842	2.99255252516273	0.00693344651412243	0.00231690052415885	0.00297383934559746	0.992281307844215	FALSE	1	No	TRIM67	1	231297968	TSS1500	TRIM67
1369	cg24438354	2.99253785487401	0.00874135104763286	0.00292104944751013	0.00297397847286255	0.992281307844215	FALSE	1	No	NA	12	12111838	NA	ETV6
1370	cg16554020	-2.99244539203466	-0.0160090448903995	0.00534982022830311	0.00297485549146695	0.992281307844215	FALSE	1	No	BEST2	19	12863295	TSS200	BEST2
1372	cg23483495	-2.99214377117232	-0.028689418984168	0.00958824882031905	0.00297771804137178	0.992281307844215	FALSE	1	No	RBM46;RBM46	4	155702533	1stExon;5'UTR	RBM46
1373	cg13691209	2.99208246408913	0.0182975844742539	0.00611533428435242	0.00297830018834397	0.992281307844215	FALSE	1	No	NA	5	79514	NA	PLEKHG4B
1374	cg09909740	2.99159179966031	0.0192896023726892	0.00644793931273628	0.00298296309635132	0.992281307844215	FALSE	1	No	NA	14	56225464	NA	RPL13AP3
1375	cg06608166	2.99154479430025	0.0196513776275893	0.00656897321578831	0.00298341015116014	0.992281307844215	FALSE	1	No	TJAP1;TJAP1;TJAP1;TJAP1;TJAP1;TJAP1	6	43444964	TSS1500;TSS1500;TSS1500;TSS1500;TSS1500;TSS1500	TJAP1
1377	cg22154024	2.99122938315099	0.00259775338305762	0.000868456761520949	0.00298641152695134	0.992281307844215	FALSE	1	No	ASCL1	12	103351180	TSS1500	ASCL1
1378	cg19306970	2.99096934002468	0.0181587463502739	0.00607119107082658	0.00298888811502055	0.992281307844215	FALSE	1	No	HLX	1	221055097	Body	HLX
1381	cg09302609	2.99057172007894	0.00108329475261315	0.000362236673790439	0.00299267859102989	0.992281307844215	FALSE	1	No	RALB	2	121010281	TSS200	RALB
1382	cg21025142	2.99020185997139	0.017392064317358	0.00581635124711091	0.00299620838913435	0.992281307844215	FALSE	1	No	OR2D2	11	6914389	TSS1500	OR2D2
1383	cg19756430	2.99018096729165	0.00518783596331	0.00173495718822961	0.00299640789438075	0.992281307844215	FALSE	1	No	NA	1	2144002	NA	C1orf86
1384	cg14011845	-2.99018083847037	-0.017145647714999	0.00573398354186827	0.0029964091245393	0.992281307844215	FALSE	1	No	TBX4	17	59533635	TSS200	TBX4
1385	cg04460567	-2.99016056510534	-0.0143987236542	0.00481536805154568	0.00299660272762905	0.992281307844215	FALSE	1	No	FUCA1	1	24193498	Body	FUCA1
1386	cg17010747	-2.98994418253297	-0.0185734603163189	0.00621197560303088	0.00299866981488862	0.992281307844215	FALSE	1	No	NA	12	52430520	NA	NR4A1
1387	cg26643377	2.98986277827549	0.00779688360621605	0.00260777305997742	0.00299944780214753	0.992281307844215	FALSE	1	No	FBXO2	1	11710460	Body	FBXO2
1388	cg14854310	2.9896095854294	0.002168820211981	0.000725452655273546	0.00300186876974215	0.992281307844215	FALSE	1	No	NA	9	90691922	NA	DQ590442
1389	cg23719157	-2.98948889178347	-0.0148942066995552	0.00498219168517117	0.00300302344276329	0.992281307844215	FALSE	1	No	STRA6;STRA6;STRA6	15	74501584	TSS1500;TSS1500;TSS1500	STRA6
1391	cg27252696	2.98900374068246	0.00923983009210077	0.00309127418154087	0.00300766897829829	0.992281307844215	FALSE	1	No	SIM1	6	100912940	TSS1500	SIM1
1393	cg23733133	2.98888243897733	0.00420787253501686	0.00140784143268499	0.0030088315242067	0.992281307844215	FALSE	1	No	NA	8	24857719	NA	NEFL
1395	cg26039298	2.9882581278103	0.0121475064069409	0.00406507934970202	0.00301482138879775	0.992281307844215	FALSE	1	No	KIAA1026;KIAA1026;KIAA1026;KIAA1026;KIAA1026	1	15323186	Body;Body;Body;Body;Body	KAZN
1396	cg25689460	-2.98799783071445	-0.00677625416081347	0.00226782432408701	0.00301732199820292	0.992281307844215	FALSE	1	No	UPF1	19	18964859	Body	UPF1
1397	cg10150686	2.98790097704652	0.00551782139941421	0.00184672164231776	0.00301825293232327	0.992281307844215	FALSE	1	No	C2orf70	2	26785332	TSS200	C2orf70
1398	cg23202058	-2.9879005240249	-0.0142431920088022	0.00476695656173173	0.00301825728727626	0.992281307844215	FALSE	1	No	ENPP6	4	185139648	TSS1500	ENPP6
1399	cg04834374	2.98782794894131	0.00242175572021311	0.000810540553739455	0.00301895503489979	0.992281307844215	FALSE	1	No	NA	5	180616158	NA	TRNA_Pro
1401	cg10372238	-2.98757312934589	-0.0186545775401598	0.00624405721049046	0.00302140607898447	0.992281307844215	FALSE	1	No	NA	10	32222352	NA	ARHGAP12
1402	cg12879727	-2.98698535271404	-0.00918831954355651	0.00307611804497394	0.00302706670629103	0.992281307844215	FALSE	1	No	LTBP2	14	75061268	Body	LTBP2
1403	cg27440751	2.98670580019536	0.0207499673711513	0.00694744268745654	0.00302976236634599	0.992281307844215	FALSE	1	No	ANKRD29	18	21240207	Body	ANKRD29
1404	cg17725124	-2.98590181642867	-0.0122808379495677	0.00411294098218421	0.0030375272588836	0.992281307844215	FALSE	1	No	NA	6	33947308	NA	MIR1275
1405	cg06070291	2.98586852826641	0.00606824831855966	0.00203232267633795	0.00303784914941304	0.992281307844215	FALSE	1	No	EIF3J	15	44828899	TSS1500	LOC645212
1406	cg00366674	2.98575278597154	0.0179685951358903	0.00601811215594108	0.00303896859980689	0.992281307844215	FALSE	1	No	CLCN5;CLCN5	X	49686431	TSS1500;TSS1500	CLCN5
1408	cg02496728	2.98544659198278	0.00753615341532563	0.00252429684575952	0.00304193190677491	0.992281307844215	FALSE	1	No	SLCO2A1	3	133748505	Body	SLCO2A1
1409	cg06537257	2.98480007669392	0.00898701412278183	0.00301092665902642	0.00304819749858105	0.992281307844215	FALSE	1	No	KBTBD7;KBTBD7	13	41768693	5'UTR;1stExon	KBTBD7
1410	cg05917713	-2.98469946450571	-0.00682595778191063	0.00228698328360543	0.00304917362679784	0.992281307844215	FALSE	1	No	TRERF1	6	42264793	5'UTR	TRERF1
1411	cg10130088	-2.98429632589398	-0.0131837856008137	0.00441772001205825	0.00305308770589915	0.992281307844215	FALSE	1	No	NA	11	122138618	NA	MIR100HG
1412	cg12814199	-2.98369191107176	-0.0164343207526284	0.00550804883427965	0.0030589646033217	0.992281307844215	FALSE	1	No	CTNNBIP1;CTNNBIP1	1	9935516	5'UTR;5'UTR	CTNNBIP1
1413	cg12513249	2.98362532863678	0.00360769747875893	0.00120916572336758	0.00305961263659973	0.992281307844215	FALSE	1	No	CCDC85B;FIBP;FIBP	11	65656489	TSS1500;TSS1500;TSS1500	FIBP
1414	cg02193861	-2.98362170494063	-0.00467995236699767	0.00156854750025717	0.0030596479089046	0.992281307844215	FALSE	1	No	RSU1;RSU1	10	16822712	Body;Body	RSU1
1415	cg07229001	-2.98358706402492	-0.0177956303812603	0.00596450849242311	0.0030599851151783	0.992281307844215	FALSE	1	No	NA	15	70897224	NA	UACA
1416	cg08436365	-2.98305551285556	-0.00115088328257381	0.000385806860654805	0.00306516368343724	0.992281307844215	FALSE	1	No	AKT1S1;TBC1D17;AKT1S1;AKT1S1;AKT1S1;AKT1S1;TBC1D17	19	50380600	5'UTR;TSS200;1stExon;5'UTR;1stExon;TSS200;TSS200	AKT1S1
1417	cg10627473	-2.98292256667552	-0.0101421622096187	0.00340007559127564	0.00306646014883642	0.992281307844215	FALSE	1	No	PRKCI	3	169959165	Body	JA611273
1419	cg12038521	2.98226363161123	0.0116110091930997	0.00389335438692473	0.00307289337421428	0.992281307844215	FALSE	1	No	AP3D1;AP3D1	19	2111714	Body;Body	AP3D1
1420	cg09716807	2.98139456220674	0.0241461303581112	0.00809893821642947	0.0030813970607681	0.992281307844215	FALSE	1	No	NA	5	574169	NA	MIR4456
1421	cg16563187	2.98135227318452	0.0121592402480655	0.00407843123988756	0.00308181140063523	0.992281307844215	FALSE	1	No	NA	16	85730606	NA	GINS2
1422	cg14491051	-2.98112072718353	-0.00596176082354142	0.00199983877512197	0.00308408094953328	0.992281307844215	FALSE	1	No	RDBP	6	31922649	Body	RDBP
1423	cg03930837	2.980526309905	0.00289512714175951	0.000971347621437972	0.00308991427247525	0.992281307844215	FALSE	1	No	RUNDC1;AARSD1;AARSD1;AARSD1;AARSD1	17	41132080	TSS1500;1stExon;TSS200;1stExon;1stExon	AARSD1
1424	cg06109482	-2.98006898748833	-0.0120280306399349	0.00403615845486597	0.00309440908963222	0.992281307844215	FALSE	1	No	NA	2	232531087	NA	BC069004
1425	cg19211295	-2.98003897715171	-0.0182656360767676	0.00612932791041066	0.00309470425707854	0.992281307844215	FALSE	1	No	PPP2R2C;PPP2R2C	4	6328369	Body;Body	PPP2R2C
1426	cg17738503	2.97995701288015	0.00792450766777712	0.00265926912150925	0.00309551055020882	0.992281307844215	FALSE	1	No	NME2;NME2;NME1-NME2;NME2;NME2;NME2	17	49244158	5'UTR;1stExon;Body;5'UTR;5'UTR;5'UTR	NME2
1427	cg23902994	2.97982874378125	0.0340944047812751	0.01144173296953	0.00309677273608346	0.992281307844215	FALSE	1	No	ARHGEF10	8	1814932	Body	BC047307
1428	cg26171815	-2.97941972806221	-0.00743318880904017	0.00249484446217138	0.0031008006567117	0.992281307844215	FALSE	1	No	MIR580;LMBRD2	5	36149518	TSS1500;5'UTR	MIR580
1429	cg07687951	2.97921394216319	0.00814954670524205	0.00273546877245234	0.00310282901688844	0.992281307844215	FALSE	1	No	SHANK2	11	70666560	Body	SHANK2-AS3
1430	cg17850539	-2.97913898313852	-0.00627581695474033	0.00210658750406091	0.00310356816387789	0.992281307844215	FALSE	1	No	ATP2B4;ATP2B4	1	203708912	3'UTR;Body	ATP2B4
1432	cg09773586	2.97913793861552	0.00653633998694192	0.00219403737645647	0.00310357846472461	0.992281307844215	FALSE	1	No	NA	12	46778276	NA	SLC38A2
1434	cg16890739	2.97904047827881	0.0186012870008947	0.00624405312264907	0.00310453973403332	0.992281307844215	FALSE	1	No	RASAL1	12	113574368	TSS1500	RASAL1
1435	cg21191822	-2.97872007774868	-0.0118479424600509	0.00397752798208738	0.0031077018257945	0.992281307844215	FALSE	1	No	ZBTB9	6	33423774	Body	ZBTB9
1436	cg17933226	2.97860015158133	0.0112967574108693	0.0037926397757255	0.00310888615768605	0.992281307844215	FALSE	1	No	SLC5A5	19	17981292	TSS1500	SLC5A5
1437	cg20902783	-2.97855991158954	-0.0212273328654987	0.00712671005303718	0.00310928364068156	0.992281307844215	FALSE	1	No	NDRG2;NDRG2;NDRG2;NDRG2;NDRG2;NDRG2;NDRG2;NDRG2	14	21494071	TSS1500;TSS200;TSS200;TSS1500;TSS1500;TSS1500;TSS200;TSS200	NDRG2
1438	cg06855497	-2.9781271927175	-0.00983733694273996	0.00330319570191477	0.00311356089784114	0.992281307844215	FALSE	1	No	ZNF331;ZNF331	19	54040813	TSS1500;5'UTR	ZNF331
1439	cg24680163	2.97793726808567	0.00601272503423173	0.0020190905626756	0.00311543992980858	0.992281307844215	FALSE	1	No	RUVBL1	3	127842675	TSS200	RUVBL1
1440	cg24916358	2.97788685455797	0.0194162637234828	0.00652014823658061	0.00311593887379018	0.992281307844215	FALSE	1	No	FAM53B	10	126315761	Body	FAM53B
1441	cg15945016	2.97772540893903	0.00468937319633312	0.00157481720183325	0.00311753719771711	0.992281307844215	FALSE	1	No	HIST1H4A;HIST1H3A	6	26020698	TSS1500;TSS200	HIST1H3A
1442	cg07133269	-2.97762821820664	-0.0088841036229729	0.00298361748745235	0.00311849975540242	0.992281307844215	FALSE	1	No	ECE1;ECE1;ECE1;ECE1	1	21553992	Body;Body;Body;Body	ECE1
1443	cg04778331	-2.97753534173596	-0.00038645763697066	0.000129791116684227	0.00311941983981458	0.992281307844215	FALSE	1	No	ATP6V1C1;ATP6V1C1	8	104033321	1stExon;5'UTR	ATP6V1C1
1444	cg10877294	-2.97701512832983	-0.0018305407466141	0.000614891314859077	0.00312457795203109	0.992281307844215	FALSE	1	No	ABCF3	3	183904410	Body	ABCF3
1445	cg25606641	2.97674890079781	0.0122558823252987	0.0041172039475731	0.00312722071895906	0.992281307844215	FALSE	1	No	NA	5	1729927	NA	MIR4277
1446	cg23956385	-2.97663351797887	-0.00962318716396811	0.00323290962956778	0.00312836672793371	0.992281307844215	FALSE	1	No	C10orf72;C10orf72	10	50323829	TSS1500;TSS1500	VSTM4
1447	cg23261327	2.97661669317707	0.0115080812245824	0.00386616162267751	0.00312853386790124	0.992281307844215	FALSE	1	No	BAIAP2;BAIAP2;BAIAP2;BAIAP2	17	79075866	Body;Body;Body;Body	BAIAP2
1448	cg25421357	2.97658177904429	0.0215344636242895	0.00723462858500857	0.00312888073594173	0.992281307844215	FALSE	1	No	PLEKHM3	2	208692259	3'UTR	PLEKHM3
1449	cg08620606	-2.97617836667477	-0.00875414761811263	0.0029414055676688	0.0031328911483397	0.992281307844215	FALSE	1	No	SELV	19	40005611	TSS200	SELV
1450	cg13313833	-2.9761694502429	-0.00649588128021641	0.00218263152982981	0.00313297984172624	0.992281307844215	FALSE	1	No	TTN;TTN;TTN;MIR548N;TTN	2	179397435	Body;Body;Body;Body;Body	TTN
1451	cg16238903	-2.97594454203102	-0.014466589220367	0.00486117567583901	0.00313521780568822	0.992281307844215	FALSE	1	No	SPTBN4	19	41021327	Body	SPTBN4
1453	cg13523568	2.97580964733999	0.014270467131185	0.00479549057982963	0.00313656078642426	0.992281307844215	FALSE	1	No	RGS12;RGS12;RGS12	4	3432342	Body;Body;Body	RGS12
1455	cg00130778	-2.97542908207167	-0.0204338614832884	0.00686753436887872	0.00314035244736653	0.992281307844215	FALSE	1	No	NA	22	18956389	NA	DGCR5
1456	cg09950688	2.97477984780189	0.0177305056049154	0.00596027488152335	0.00314683060981357	0.992281307844215	FALSE	1	No	NA	16	1193090	NA	CACNA1H
1457	cg01253508	2.97476019179997	0.00747712595011842	0.00251352225659379	0.00314702693122946	0.992281307844215	FALSE	1	No	NA	5	173738923	NA	HMP19
1458	cg03243902	-2.97436354554586	-0.0193024735820437	0.00648961476513163	0.00315099097630956	0.992281307844215	FALSE	1	No	TRAPPC9;TRAPPC9	8	140748972	Body;Body	TRAPPC9
1459	cg23672395	2.97427880206455	0.00135280702340247	0.000454835310820035	0.00315183848717633	0.992281307844215	FALSE	1	No	PSMF1;PSMF1	20	1099079	5'UTR;TSS200	PSMF1
1461	cg17016847	-2.9737896053464	-0.0158970722004825	0.00534572861910006	0.00315673497500041	0.992281307844215	FALSE	1	No	FLT4;FLT4	5	180073137	Body;Body	FLT4
1462	cg07642822	2.97366228810087	0.0184158522494809	0.00619298712001431	0.00315801046574587	0.992281307844215	FALSE	1	No	ZNF787	19	56608958	Body	ZNF787
1463	cg14611816	2.97334313792331	0.037899018034867	0.0127462644830617	0.00316120985318842	0.992281307844215	FALSE	1	No	BAIAP2;BAIAP2;BAIAP2;BAIAP2	17	79068961	Body;Body;Body;Body	BAIAP2
1464	cg09258240	2.97326815632282	0.00284682570322166	0.000957473579087619	0.00316196195227634	0.992281307844215	FALSE	1	No	DEGS2	14	100613518	Body	DEGS2
1465	cg19125277	-2.97313517106058	-0.00771809903869444	0.00259594623003341	0.00316329625709164	0.992281307844215	FALSE	1	No	LOC641518;LOC641518	4	109097522	Body;Body	LOC641518
1466	cg17601801	-2.97290000016882	-0.00363464755728217	0.00122259327830596	0.00316565710128475	0.992281307844215	FALSE	1	No	NA	17	39015541	NA	KRT12
1467	cg15547825	2.97250100340829	0.027912272125437	0.00939016407174718	0.00316966625876288	0.992281307844215	FALSE	1	No	NA	16	85519178	NA	KIAA0182
1468	cg04161902	-2.97189379808403	-0.0156192357005763	0.00525565069338817	0.00317577643697319	0.992281307844215	FALSE	1	No	BAI2	1	32227908	5'UTR	BAI2
1469	cg09357157	-2.97176705813742	-0.0186382372072833	0.00627176923448535	0.00317705315371939	0.992281307844215	FALSE	1	No	ZNF428;SRRM5	19	44116212	Body;TSS200	SRRM5
1470	cg15506587	2.97172630905952	0.0110468491970644	0.0037173171578376	0.00317746373998562	0.992281307844215	FALSE	1	No	BTBD10	11	13482077	5'UTR	BTBD10
1471	cg12989851	2.97144010823008	0.00835931909630756	0.00281322146563026	0.00318034885852589	0.992281307844215	FALSE	1	No	NA	3	147074517	NA	ZIC4
1472	cg17372047	2.97102790838579	0.0138018744347821	0.00464548797937105	0.00318450835622733	0.992281307844215	FALSE	1	No	NA	19	22807010	NA	BC030765
1473	cg20425447	2.97094823296396	0.00324850574578856	0.00109342388054594	0.00318531293295928	0.992281307844215	FALSE	1	No	NA	22	46973180	NA	CELSR1
1475	cg12758147	2.97010207869743	0.0177372997490859	0.00597194954217356	0.00319386904128511	0.992281307844215	FALSE	1	No	TRIM40	6	30103696	TSS1500	TRIM40
1476	cg11842415	2.97001786032015	0.00934992610587268	0.00314810433660652	0.00319472178751382	0.992281307844215	FALSE	1	No	LHX8	1	75599667	Body	LHX8
1478	cg20335309	2.96975368516205	0.0236357686457208	0.00795883132120135	0.00319739802379072	0.992281307844215	FALSE	1	No	EPHA8;EPHA8	1	22899442	Body;Body	EPHA8
1479	cg09469566	-2.9695361779286	-0.0240827552838857	0.00810993833410195	0.00319960302929338	0.992281307844215	FALSE	1	No	NA	13	112717244	NA	SOX1
1480	cg16099707	2.96953086194226	0.00196887559020857	0.000663025804998977	0.00319965693816129	0.992281307844215	FALSE	1	No	COL6A2;COL6A2;COL6A2;COL6A2;COL6A2;COL6A2	21	47518068	5'UTR;1stExon;1stExon;5'UTR;5'UTR;1stExon	COL6A2
1481	cg23650765	2.96948317915763	0.0140595734743094	0.00473468702331487	0.00320014052153022	0.992281307844215	FALSE	1	No	NA	1	12612165	NA	DHRS3
1482	cg12478578	-2.96931321309444	-0.00978186135984745	0.00329431779601767	0.00320186480668098	0.992281307844215	FALSE	1	No	KIAA1522	1	33231306	Body	KIAA1522
1483	cg04346806	2.96891603176302	0.00660161283892529	0.00222357680995278	0.00320589747968818	0.992281307844215	FALSE	1	No	MUC12	7	100660545	Body	MUC12
1484	cg19896824	-2.96857240208086	-0.0106549445578459	0.00358924867400141	0.00320939018136114	0.992281307844215	FALSE	1	No	NA	11	128555529	NA	FLI1
1485	cg07664173	-2.96851437298752	-0.0111264716196761	0.00374816161273238	0.00320998034109992	0.992281307844215	FALSE	1	No	REEP4	8	21999976	TSS1500	REEP4
1487	cg27462988	-2.96802344843604	-0.00565772950213013	0.00190622803371429	0.00321497705303085	0.992281307844215	FALSE	1	No	DCLRE1A	10	115594756	3'UTR	DCLRE1A
1488	cg15207041	-2.96799717786052	-0.0123329390951396	0.00415530688072613	0.00321524463991374	0.992281307844215	FALSE	1	No	PI4K2B	4	25239580	Body	PI4K2B
1489	cg25388861	2.967914583866	0.0167124524878375	0.00563104227415733	0.00321608605880638	0.992281307844215	FALSE	1	No	NA	4	139644828	NA	CCRN4L
1490	cg06136185	2.9678133159776	0.0146240674402639	0.0049275563801582	0.00321711799138268	0.992281307844215	FALSE	1	No	LOC388428;AATK	17	79139087	TSS1500;Body	AATK-AS1
1491	cg14523881	-2.96774821227151	-0.00627679383110711	0.00211500214376437	0.00321778156642262	0.992281307844215	FALSE	1	No	VASH2;VASH2;VASH2	1	213164074	3'UTR;3'UTR;3'UTR	VASH2
1492	cg10861333	-2.96771197999216	-0.0162844452962969	0.00548720543168746	0.00321815092126276	0.992281307844215	FALSE	1	No	HDAC4	2	240234587	Body	MIR4269
1493	cg23865342	2.96732468380957	0.00656821086325847	0.00221351269683975	0.00322210147569117	0.992281307844215	FALSE	1	No	EDNRA;EDNRA;EDNRA	4	148405579	Body;5'UTR;5'UTR	EDNRA
1494	cg20711719	2.96722203287241	0.00580561847206236	0.00195658377018798	0.00322314929453801	0.992281307844215	FALSE	1	No	SENP7;SENP7	3	101231396	Body;Body	SENP7
1496	cg24067325	2.96703157351116	0.0132823750820977	0.0044766544450282	0.00322509425217287	0.992281307844215	FALSE	1	No	NA	5	7348329	NA	LOC442132
1497	cg26450866	2.96641658063267	0.0159080363032855	0.00536271149748384	0.00323138185347509	0.992281307844215	FALSE	1	No	KCNA7	19	49576241	TSS200	KCNA7
1498	cg00194780	-2.96638463482723	-0.013156049195401	0.00443504495032124	0.00323170876927182	0.992281307844215	FALSE	1	No	PFAS	17	8172728	3'UTR	PFAS
1499	cg10694252	-2.96631091861662	-0.0349613373344856	0.0117861337849204	0.00323246325594044	0.992281307844215	FALSE	1	No	FRMPD4	X	12601729	Body	Mir_548
1501	cg05334053	2.96620201856382	0.00273910820415672	0.000923439532106769	0.00323357814484986	0.992281307844215	FALSE	1	No	MEGF6	1	3474202	Body	MIR551A
1502	cg15418322	-2.96615596350288	-0.01940696683978	0.00654280054001656	0.00323404974983633	0.992281307844215	FALSE	1	No	SLC25A21;SLC25A21	14	37558604	Body;Body	LOC100129794
1503	cg16447794	2.96569150131164	0.0129914097892581	0.00438056682008642	0.0032388093745237	0.992281307844215	FALSE	1	No	ARHGDIG	16	331207	Body	ARHGDIG
1505	cg02413097	-2.96517678947951	-0.00425433996396283	0.00143476772752886	0.00324409142629884	0.992281307844215	FALSE	1	No	RNF157	17	74149880	Body	LOC100507218
1506	cg10970409	2.96502740269545	0.00555422919548406	0.00187324717148813	0.0032456259319145	0.992281307844215	FALSE	1	No	VIPR1	3	42543566	TSS1500	VIPR1
1507	cg13855862	-2.96481917270667	-0.0115786603742474	0.00390535128780785	0.00324776598510668	0.992281307844215	FALSE	1	No	CARD14	17	78155264	Body	CARD14
1508	cg12255318	-2.96453841935866	-0.000454544484267392	0.000153327236813388	0.00325065343097883	0.992281307844215	FALSE	1	No	TRIM39;HCG18;HCG18;TRIM39	6	30294854	5'UTR;Body;Body;TSS200	HCG18
1509	cg23272544	-2.9641323981643	-0.0149244878321809	0.00503502739669243	0.00325483336686677	0.992281307844215	FALSE	1	No	AIRE	21	45705429	TSS1500	AIRE
1510	cg14630382	2.96403565974219	0.00983811905693673	0.00331916352780736	0.0032558300018139	0.992281307844215	FALSE	1	No	MC5R	18	13824396	TSS1500	MC5R
1511	cg05951296	2.96372937956381	0.0190712102834312	0.00643486899139151	0.00325898725551124	0.992281307844215	FALSE	1	No	NA	10	130602126	NA	AK124226
1512	cg12146864	2.96368341057926	0.0356612273186376	0.0120327384468058	0.00325946136321179	0.992281307844215	FALSE	1	No	LRP1	12	57569768	Body	LRP1
1513	cg26159030	-2.96343831183499	-0.00176310053920952	0.000594950983851522	0.0032619902898444	0.992281307844215	FALSE	1	No	MLL4	19	36214806	Body	MLL4
1514	cg10483275	-2.96301518209666	-0.0245309634488771	0.00827905425429468	0.00326636036484523	0.992281307844215	FALSE	1	No	CAMK2A;CAMK2A;CAMK2A;CAMK2A	5	149669368	5'UTR;1stExon;5'UTR;1stExon	CAMK2A
1515	cg19349999	2.96202110682723	0.025099602573477	0.00847380949299259	0.00327664824053199	0.992281307844215	FALSE	1	No	RNASEH2B;RNASEH2B	13	51487527	Body;Body	RNASEH2B
1516	cg09196959	2.96161109493975	0.0174938089304497	0.00590685554910969	0.00328090016281261	0.992281307844215	FALSE	1	No	TRIM40	6	30104440	TSS200	TRIM40
1517	cg00593288	2.96160101331792	0.0107849040108021	0.00364157898457755	0.00328100477523556	0.992281307844215	FALSE	1	No	NA	11	126002780	NA	RPUSD4
1518	cg03434907	-2.96006903123804	-0.00899705559076246	0.00303947492298835	0.00329693697830087	0.992281307844215	FALSE	1	No	NA	11	128323520	NA	ETS1
1519	cg14335687	-2.95980956985221	-0.00689952557065993	0.00233107076919291	0.00329964230642543	0.992281307844215	FALSE	1	No	ZBTB5	9	37453508	5'UTR	ZBTB5
1520	cg20569034	2.95917819357414	0.0187903535723149	0.00634985537982071	0.00330623396975421	0.992281307844215	FALSE	1	No	LOC100130776;AGAP2;AGAP2	12	58121550	Body;Body;Body	LOC100130776
1521	cg24107338	2.95905510623798	0.00790188725760625	0.00267040895620643	0.00330752042257336	0.992281307844215	FALSE	1	No	RPS27	1	153962020	TSS1500	RPS27
1522	cg07063883	2.95889782986768	0.0182441087545922	0.00616584613717738	0.00330916487008582	0.992281307844215	FALSE	1	No	CCDC64B	16	3079953	Body	CCDC64B
1523	cg05376904	2.9587804787862	0.0054866149497309	0.00185435012467762	0.00331039235473826	0.992281307844215	FALSE	1	No	TIMP2	17	76920464	Body	TIMP2
1524	cg16374663	-2.95841268353504	-0.0140350404006862	0.00474411175925448	0.00331424216841516	0.992281307844215	FALSE	1	No	LTK;LTK;LTK	15	41805031	Body;Body;Body	LTK
1525	cg05667401	-2.9579894210653	-0.00903865013824247	0.0030556735848593	0.00331867764184437	0.992281307844215	FALSE	1	No	ZNF668	16	31073266	Body	ZNF668
1526	cg25521086	2.95795986724402	0.00246742566689643	0.000834164687026457	0.00331898754648929	0.992281307844215	FALSE	1	No	CHCHD5	2	113341977	TSS200	CHCHD5
1527	cg03198365	2.95790599941212	0.0128596660226363	0.00434755736835184	0.00331955247865564	0.992281307844215	FALSE	1	No	NA	19	56598342	NA	ZNF787
1528	cg26009486	2.95781768441316	0.00388030064955849	0.00131187958947117	0.00332047886154145	0.992281307844215	FALSE	1	No	NFATC4;NFATC4	14	24838008	Body;Body	NFATC4
1529	cg13742400	2.95758042003777	0.0158692498335354	0.00536561904657615	0.00332296882487895	0.992281307844215	FALSE	1	No	DOCK10	2	225639708	Body	DOCK10
1530	cg26349484	2.95754497844675	0.0176412769641083	0.00596483809804074	0.00332334091212216	0.992281307844215	FALSE	1	No	SORCS3	10	106749483	Body	SORCS3
1531	cg24365142	2.95731782124178	0.000943322404325703	0.000318979041599797	0.00332572665097997	0.992281307844215	FALSE	1	No	ACLY;ACLY	17	40075472	TSS1500;TSS1500	ACLY
1532	cg15592059	2.95720261351331	0.00215017685561126	0.000727098253527086	0.00332693722920645	0.992281307844215	FALSE	1	No	PNN	14	39644876	Body	PNN
1533	cg18207011	-2.95720046597773	-0.0123006807887461	0.00415956947466499	0.00332695979887894	0.992281307844215	FALSE	1	No	RAD51L1;RAD51L1;RAD51L1	14	68861095	Body;Body;Body	RAD51B
1534	cg08393805	2.95681509548183	0.0179550555035307	0.00607243095145415	0.00333101214518376	0.992281307844215	FALSE	1	No	NA	5	4207866	NA	BC034630
1535	cg09476997	2.95651492068905	0.0227075387468813	0.00768050875981681	0.00333417174781678	0.992281307844215	FALSE	1	No	SLC9A3R2;SLC9A3R2	16	2087932	Body;Body	SLC9A3R2
1536	cg09194364	2.95647639316911	0.00934027080323756	0.00315925769771682	0.00333457748218865	0.992281307844215	FALSE	1	No	NA	11	119612475	NA	PVRL1
1537	cg23573526	2.95610839577174	0.010523783220562	0.0035600126286352	0.00333845514964161	0.992281307844215	FALSE	1	No	LOC84740	4	7754465	TSS1500	AFAP1-AS1
1538	cg04716048	2.95577765761008	0.00844455630822164	0.00285696601247388	0.00334194372781737	0.992281307844215	FALSE	1	No	C6orf145	6	3732797	Body	PXDC1
1539	cg14378924	2.95511270832636	0.0217662475973715	0.00736562349586284	0.00334896761071468	0.992281307844215	FALSE	1	No	SLC44A4	6	31832529	Body	SLC44A4
1540	cg15994999	2.95509998419706	0.0026158533271705	0.000885199601082622	0.00334910214772321	0.992281307844215	FALSE	1	No	GEMIN5	5	154317917	TSS200	GEMIN5
1542	cg09749813	2.95469513703243	0.0128288966159097	0.00434186811868329	0.00335338533121689	0.992281307844215	FALSE	1	No	TBX18	6	85474209	TSS1500	TBX18
1543	cg11492886	2.95462588912785	0.0101574526697952	0.00343781346639234	0.00335411845866783	0.992281307844215	FALSE	1	No	NA	17	13899286	NA	CDRT15P1
1544	cg20283505	-2.95453832793201	-0.00582065192690528	0.00197007155800865	0.00335504567880304	0.992281307844215	FALSE	1	No	TNR	1	175490611	5'UTR	AK093214
1545	cg00785029	-2.95440958080235	-0.0132187767604716	0.0044742532810504	0.00335640945892163	0.992281307844215	FALSE	1	No	UMODL1;UMODL1	21	43491755	Body;Body	UMODL1
1546	cg04173432	2.95431999250746	0.010329699933267	0.00349647294790832	0.00335735874030469	0.992281307844215	FALSE	1	No	RBMXL3;LRCH2	X	114423864	TSS200;Body	RBMXL3
1547	cg16698101	2.95407092675514	0.00180955865853791	0.000612564391108103	0.00335999914221461	0.992281307844215	FALSE	1	No	ZNF271;ZNF397OS;ZNF271;ZNF397OS	18	32870292	Body;TSS200;Body;TSS200	ZNF271
1549	cg04240267	2.95394063554512	0.00272369380587144	0.000922054347706554	0.00336138114514827	0.992281307844215	FALSE	1	No	NA	13	34116871	NA	STARD13
1551	cg13166213	-2.95376030725923	-0.0117067789320205	0.00396334763631621	0.00336329475073132	0.992281307844215	FALSE	1	No	GATA4	8	11560563	TSS1500	GATA4
1552	cg25230074	2.95359742543767	0.00926876034946357	0.00313812582230638	0.0033650240746025	0.992281307844215	FALSE	1	No	NRG1;NRG1;NRG1;NRG1;NRG1;NRG1;NRG1;NRG1;NRG1;NRG1;NRG1;NRG1;NRG1;NRG1;NRG1;NRG1;NRG1;NRG1;NRG1;NRG1;NRG1;NRG1;NRG1	8	32405792	1stExon;5'UTR;5'UTR;1stExon;5'UTR;1stExon;5'UTR;5'UTR;5'UTR;Body;5'UTR;1stExon;1stExon;1stExon;5'UTR;1stExon;1stExon;1stExon;1stExon;5'UTR;5'UTR;5'UTR;1stExon	NRG1
1553	cg14452015	-2.95357620812446	-0.0114772443164232	0.00388588054198587	0.00336524939966608	0.992281307844215	FALSE	1	No	NA	9	98811152	NA	C9orf102
1554	cg21201393	-2.95349269863268	-0.00983879777355515	0.00333124161035171	0.00336613639350101	0.992281307844215	FALSE	1	No	EGFLAM;EGFLAM;EGFLAM;EGFLAM	5	38445522	TSS200;Body;Body;Body	EGFLAM
1555	cg00259966	2.95347940721062	0.00229302479676045	0.000776380831084265	0.00336627758770982	0.992281307844215	FALSE	1	No	TRIM47	17	73873924	Body	TRIM47
1557	cg01544805	-2.95340584736606	-0.000470909290036588	0.000159446183279064	0.00336705910875485	0.992281307844215	FALSE	1	No	GLTSCR1	19	48111904	5'UTR	GLTSCR1
1558	cg13887016	2.95330781463398	0.00132672360875188	0.000449233094558518	0.00336810089479384	0.992281307844215	FALSE	1	No	OGFR	20	61443577	Body	OGFR
1559	cg00465137	-2.95325229921887	-0.0157587276613587	0.00533605871246652	0.00336869098343802	0.992281307844215	FALSE	1	No	NA	2	944510	NA	SNTG2
1560	cg05570707	2.95319721078063	0.00531383141795919	0.00179934865120456	0.00336927662710006	0.992281307844215	FALSE	1	No	C2orf44;C2orf44	2	24270316	TSS200;TSS200	C2orf44
1562	cg25601446	-2.95280000861221	-0.0127522041699896	0.00431868197398949	0.00337350202957475	0.992281307844215	FALSE	1	No	SCN4A	17	62033298	Body	SCN4A
1563	cg00998427	2.95255389548206	0.00419386035682397	0.00142041788407024	0.00337612259128598	0.992281307844215	FALSE	1	No	SYT7	11	61323029	Body	SYT7
1564	cg08925917	-2.9525399199594	-0.0129033457999617	0.00437025278226859	0.0033762714556124	0.992281307844215	FALSE	1	No	AHCYL1	1	110538940	Body	AHCYL1
1565	cg10221637	2.95235131056326	0.0049501906951991	0.00167669432749678	0.00337828107054072	0.992281307844215	FALSE	1	No	CLCN6;CLCN6;CLCN6;CLCN6;MTHFR	1	11866416	Body;Body;Body;Body;TSS1500	CLCN6
1567	cg03208482	2.95162697656689	0.00343039933133373	0.00116220625389585	0.0033860089521795	0.992281307844215	FALSE	1	No	GOLIM4;GOLIM4	3	167813154	5'UTR;1stExon	GOLIM4
1568	cg06325088	-2.95144549995201	-0.0119044435883629	0.00403342822645934	0.00338794764788395	0.992281307844215	FALSE	1	No	C10orf71;C10orf71	10	50506748	TSS1500;TSS1500	C10orf71
1569	cg07009823	2.95128703183939	0.00578153866894276	0.0019589889450161	0.00338964137641088	0.992281307844215	FALSE	1	No	KIF6	6	39692744	Body	KIF6
1570	cg04364194	2.95121557191701	0.00531729496963176	0.00180173045311557	0.0033904054030009	0.992281307844215	FALSE	1	No	ARL8A	1	202114085	TSS1500	ARL8A
1571	cg10207428	2.95108725880492	0.00501058360162604	0.00169787714228929	0.00339177768099744	0.992281307844215	FALSE	1	No	NA	6	114663972	NA	HS3ST5
1572	cg24864831	-2.95057315682583	-0.00604391255467412	0.00204838593501475	0.00339728097501554	0.992281307844215	FALSE	1	No	ZNF774	15	90904012	Body	ZNF774
1573	cg24609884	-2.9504426170624	-0.00846209576463629	0.00286807671354122	0.00339867966004649	0.992281307844215	FALSE	1	No	NA	2	208148998	NA	BC038530
1574	cg10116431	-2.95037085101689	-0.00168315131866959	0.000570488051727285	0.0033994488308717	0.992281307844215	FALSE	1	No	C3orf58;C3orf58;C3orf58	3	143690928	1stExon;5'UTR;TSS1500	C3orf58
1575	cg02552466	2.95020953986577	0.0130815926202209	0.00443412321852099	0.00340117830522618	0.992281307844215	FALSE	1	No	C6orf136;C6orf136;C6orf136	6	30616879	Body;Body;Body	C6orf136
1576	cg06923967	-2.9501865568665	-0.0121088968682659	0.00410445123888274	0.00340142477963409	0.992281307844215	FALSE	1	No	NA	16	25108522	NA	LCMT1
1577	cg18633340	-2.95011594689322	-0.0153975589860962	0.00521930638092767	0.00340218211768663	0.992281307844215	FALSE	1	No	NA	19	39929516	NA	RPS16
1579	cg08878263	2.94994107998286	0.0160979482832878	0.00545704061430994	0.00340405834333979	0.992281307844215	FALSE	1	No	SLC9A5	16	67294899	Body	AK021876
1580	cg15768020	-2.94992405596132	-0.00365767216247108	0.00123992078883506	0.00340424105225178	0.992281307844215	FALSE	1	No	ITGB8	7	20369872	TSS1500	ITGB8
1581	cg11139248	-2.94980317738659	-0.0263194808345908	0.00892245321191525	0.00340553862956059	0.992281307844215	FALSE	1	No	NA	7	131422820	NA	PODXL
1582	cg23027509	2.94962395834503	0.00178600097047798	0.000605501242090557	0.00340746329808238	0.992281307844215	FALSE	1	No	TYMP;SCO2;SCO2;TYMP;SCO2;TYMP;SCO2	22	50964208	Body;TSS200;TSS200;Body;5'UTR;Body;5'UTR	TYMP
1583	cg06483795	2.94953434142266	0.0103477273324108	0.00350825796027847	0.00340842608485415	0.992281307844215	FALSE	1	No	SLC9A3	5	511719	Body	SLC9A3
1585	cg08790734	2.94879059149305	0.00453247926935828	0.00153706379911615	0.00341642606238284	0.992281307844215	FALSE	1	No	PRDX5;PRDX5;TRMT112;PRDX5	11	64084599	TSS1500;TSS1500;Body;TSS1500	ESRRA
1586	cg08822023	-2.94859183229083	-0.0190145672622965	0.00644869427299592	0.00341856687624928	0.992281307844215	FALSE	1	No	NA	12	131190952	NA	RIMBP2
1587	cg09807565	2.94836135203972	0.00749066646401944	0.00254062021903702	0.00342105089008112	0.992281307844215	FALSE	1	No	NMU	4	56502788	TSS1500	NMU
1588	cg09977718	2.94830246259959	0.0270520635896537	0.00917547094737398	0.00342168583900599	0.992281307844215	FALSE	1	No	RPTOR;RPTOR	17	78854273	Body;Body	RPTOR
1589	cg00609097	2.94808434841947	0.00128266463356349	0.000435084102750031	0.0034240384959759	0.992281307844215	FALSE	1	No	TESK2	1	45956974	TSS200	TESK2
1590	cg25798460	2.94807535052888	0.0156060937053535	0.00529365496121182	0.00342413558217973	0.992281307844215	FALSE	1	No	OR56A5	11	5990720	TSS1500	OR56A5
1592	cg27443224	2.94776599188681	0.0147974564021386	0.00501988843173639	0.00342747505776791	0.992281307844215	FALSE	1	No	CCL21;CCL21	9	34710135	1stExon;5'UTR	CCL21
1593	cg18101140	-2.94772368139308	-0.0130830279292886	0.00443834950062403	0.00342793202402078	0.992281307844215	FALSE	1	No	LOC100130987;CLCF1;CLCF1	11	67142001	Body;TSS1500;TSS1500	CLCF1
1594	cg03552688	-2.94732230896465	-0.00540747858788511	0.00183470893951353	0.00343226974059543	0.992281307844215	FALSE	1	No	BPESC1	3	138822369	TSS1500	BPESC1
1595	cg08663936	2.94723762854279	0.00135322679336744	0.000459150894472161	0.00343318554070803	0.992281307844215	FALSE	1	No	PRR12;PRRG2	19	50093678	TSS1500;3'UTR	PRRG2
1596	cg22700215	2.94689858613016	0.0118071495183557	0.00400663584893187	0.00343685444832625	0.992281307844215	FALSE	1	No	MAP4;MAP4;MAP4;MAP4	3	47952841	Body;TSS1500;Body;TSS1500	MAP4
1597	cg03562978	2.94676909231904	0.0146557157433738	0.00497348631135536	0.00343825669626467	0.992281307844215	FALSE	1	No	NA	14	101395514	NA	SNORD113
1598	cg13952954	2.94657061704082	0.0105207715196484	0.00357051395911027	0.0034404069382989	0.992281307844215	FALSE	1	No	CHMP2A;CHMP2A	19	59066605	TSS1500;TSS200	CHMP2A
1599	cg25457331	2.94649343129086	0.00372628341331304	0.00126465016814259	0.00344124348550882	0.992281307844215	FALSE	1	No	GMPR	6	16238547	TSS1500	GMPR
1600	cg22735832	2.94635077772577	0.00115511950132159	0.000392050909231252	0.00344279006926466	0.992281307844215	FALSE	1	No	XPO7;XPO7	8	21777941	Body;Body	XPO7
1601	cg25675571	2.94634407293029	0.0143177226869112	0.00485948766760004	0.0034428627751809	0.992281307844215	FALSE	1	No	ATRN	20	3631408	3'UTR	ATRN
1602	cg13931663	-2.94620095487135	-0.00990809716974263	0.0033630079283493	0.00344441506335904	0.992281307844215	FALSE	1	No	LIPA;LIPA	10	90983647	Body;Body	LIPA
1604	cg24984384	-2.94592141040143	-0.0139306642907599	0.00472879698744632	0.00344744890654547	0.992281307844215	FALSE	1	No	MIR365-2	17	29901806	TSS1500	MIR4725
1605	cg05916545	-2.94591161021283	-0.0190745080100735	0.00647490846091457	0.00344755531045196	0.992281307844215	FALSE	1	No	NA	4	74901513	NA	CXCL3
1606	cg00114569	2.94518087134539	0.0225233976242266	0.00764754309094016	0.00345549764971604	0.992281307844215	FALSE	1	No	SPTB;SPTB	14	65239327	Body;Body	SPTB
1607	cg16151261	2.94512245615521	0.0166332735060229	0.00564773579151517	0.00345613328105696	0.992281307844215	FALSE	1	No	NA	18	75691297	NA	GALR1
1609	cg06532071	2.94497322305964	0.0103816843144576	0.00352522197253517	0.00345775761179264	0.992281307844215	FALSE	1	No	NA	12	132674849	NA	GALNT9
1610	cg03523363	-2.94450889328575	-0.00100301632962173	0.00034063959932635	0.00346281608430932	0.992281307844215	FALSE	1	No	SPATA2	20	48532218	TSS200	SPATA2
1611	cg23194182	-2.94448940496668	-0.00129826934807151	0.000440914932783125	0.00346302854060761	0.992281307844215	FALSE	1	No	MON2	12	62860351	TSS1500	MON2
1612	cg02902477	-2.94447672801413	-0.00413627485286782	0.00140475718945739	0.00346316674765741	0.992281307844215	FALSE	1	No	HIST1H3D	6	26197071	Body	HIST1H3F
1614	cg19926444	2.94402037846442	0.0311400842555888	0.0105774010544829	0.00346814533478861	0.992281307844215	FALSE	1	No	ZNF709	19	12624742	TSS200	ZNF709
1615	cg10477385	-2.94380754751112	-0.0236352997568546	0.00802881960705526	0.00347046947022275	0.992281307844215	FALSE	1	No	MOBKL1B	2	74401583	Body	MOB1A
1616	cg11345811	2.94366930027229	0.0145949651929955	0.00495808587997487	0.00347197990674603	0.992281307844215	FALSE	1	No	NA	10	3283643	NA	PITRM1
1617	cg00594841	-2.9436530639329	-0.00781353784555477	0.00265436777903283	0.00347215733821871	0.992281307844215	FALSE	1	No	DNAH7	2	196622692	Body	DNAH7
1618	cg11182874	2.9436189813602	0.00625286071128257	0.00212420858503678	0.00347252982112463	0.992281307844215	FALSE	1	No	NA	8	102472508	NA	GRHL2
1619	cg12023271	2.94348928437538	0.0143501758230351	0.00487522611317413	0.00347394759245611	0.992281307844215	FALSE	1	No	NA	8	1053157	NA	BC022082
1620	cg14196261	2.94346421231316	0.00454095555324619	0.00154272490701615	0.00347422172655792	0.992281307844215	FALSE	1	No	ACOT9;ACOT9	X	23761469	TSS200;TSS200	ACOT9
1621	cg17009978	2.94334638376552	0.0192212762473167	0.0065304159759567	0.00347551031079796	0.992281307844215	FALSE	1	No	VWA5B2;MIR1224	3	183959000	Body;TSS200	MIR1224
1622	cg03869498	2.94323827473979	0.00239079417585759	0.000812300586186471	0.00347669298575657	0.992281307844215	FALSE	1	No	FOXC1	6	1609827	TSS1500	FOXC1
1623	cg07318658	2.94318201570963	0.00172284782968541	0.000585369107479415	0.00347730858542274	0.992281307844215	FALSE	1	No	MTMR4	17	56594994	5'UTR	MTMR4
1625	cg25222089	-2.94303593321718	-0.00594206513749982	0.00201902568379593	0.00347890752007515	0.992281307844215	FALSE	1	No	NA	5	17351261	NA	7SK
1628	cg02627405	-2.94244120954092	-0.0102460393093148	0.00348215599893443	0.00348542396278627	0.992281307844215	FALSE	1	No	NA	5	156883553	NA	NIPAL4
1629	cg16652521	-2.94234140967611	-0.00771921363993938	0.00262349352612656	0.00348651857190825	0.992281307844215	FALSE	1	No	NA	2	205303100	NA	PARD3B
1630	cg15746583	2.94221857276206	0.006717589725403	0.00228317154530662	0.00348786628379187	0.992281307844215	FALSE	1	No	CD8B;CD8B;CD8B;CD8B;CD8B	2	87088834	Body;Body;Body;Body;Body	LOC100286979
1631	cg00676030	2.942166387131	0.0169179899797796	0.00575018124528193	0.00348843898540528	0.992281307844215	FALSE	1	No	FGFR1;FGFR1;FGFR1;FGFR1;FGFR1;FGFR1;FGFR1	8	38307962	Body;Body;Body;Body;Body;Body;Body	FGFR1
1632	cg01040654	-2.94214722826328	-0.0122876388702893	0.00417641875710707	0.00348864926244879	0.992281307844215	FALSE	1	No	NKX2-5;NKX2-5;NKX2-5	5	172663219	TSS1500;TSS1500;TSS1500	NKX2-5
1634	cg05595154	2.9419673768901	0.00390132771504639	0.00132609482541932	0.00349062377577803	0.992281307844215	FALSE	1	No	NA	15	98835956	NA	FAM169B
1636	cg07854670	-2.94140305667405	-0.0100552123638589	0.00341850884428899	0.0034968258458313	0.992281307844215	FALSE	1	No	NA	2	171667934	NA	GAD1
1637	cg05479791	-2.94123964106493	-0.00113297136028604	0.000385201989143537	0.00349862371857537	0.992281307844215	FALSE	1	No	ZNF252;C8orf77	8	146228139	Body;TSS200	C8orf77
1638	cg23688411	2.94118387448468	0.00659738713984527	0.00224310598092109	0.0034992374470402	0.992281307844215	FALSE	1	No	SFRS9;DYNLL1;DYNLL1	12	120907854	TSS1500;1stExon;5'UTR	DYNLL1
1639	cg21299458	2.94112285730151	0.0237775914905433	0.00808452847575341	0.00349990907276021	0.992281307844215	FALSE	1	No	SCARF2;SCARF2	22	20779896	Body;Body	SCARF2
1640	cg19060203	2.94093832281526	0.0181399411249331	0.00616807941336505	0.00350194098996816	0.992281307844215	FALSE	1	No	PPFIA1;PPFIA1	11	70150660	Body;Body	MIR548K
1641	cg09963856	-2.94057128741976	-0.00929420772925697	0.00316068097686293	0.00350598563820298	0.992281307844215	FALSE	1	No	LGMN;LGMN	14	93206959	5'UTR;5'UTR	LGMN
1642	cg02159489	2.9405015290844	0.13384688658025	0.0455183870018006	0.00350675484223924	0.992281307844215	FALSE	1	No	NA	17	79459563	NA	ACTG1
1643	cg25236230	2.94047167996621	0.0106153088211987	0.00361007007600925	0.00350708402654772	0.992281307844215	FALSE	1	No	GPR176;GPR176	15	40212502	5'UTR;1stExon	GPR176
1645	cg20574550	2.94031662116471	0.00714825676114158	0.00243111803323753	0.00350879451229833	0.992281307844215	FALSE	1	No	ALDH1L1	3	125876169	Body	ALDH1L1
1646	cg21370143	2.94025081030019	0.0117598440506249	0.00399960575112443	0.00350952071604999	0.992281307844215	FALSE	1	No	MYBPC3;MYBPC3	11	47374208	5'UTR;1stExon	MYBPC3
1647	cg25814402	-2.9402485821999	-0.00694418035453177	0.00236176641545597	0.00350954530489291	0.992281307844215	FALSE	1	No	NA	2	2940276	NA	AK095310
1648	cg02301651	2.94001563745739	0.00248458544023813	0.000845092593584595	0.00351211690275109	0.992281307844215	FALSE	1	No	RETSAT;ELMOD3;ELMOD3;RETSAT;ELMOD3;ELMOD3	2	85581802	5'UTR;TSS200;TSS200;1stExon;TSS200;TSS200	RETSAT
1649	cg27080194	2.93999340027118	0.00355701650059163	0.00120987227395256	0.00351236248062062	0.992281307844215	FALSE	1	No	NA	12	131198873	NA	RIMBP2
1650	cg22039204	2.93983542032644	0.0147681230793993	0.00502345232569497	0.00351410759471183	0.992281307844215	FALSE	1	No	VCAN;VCAN;VCAN;VCAN	5	82855568	Body;Body;Body;Body	VCAN
1652	cg08789073	2.93973166934473	0.00855295644890223	0.00290943440113658	0.00351525410357316	0.992281307844215	FALSE	1	No	ZHX2	8	123964289	Body	ZHX2
1653	cg24680681	-2.93953088368863	-0.00176801722789387	0.000601462375409815	0.00351747387332234	0.992281307844215	FALSE	1	No	NFIA;NFIA	1	61542945	1stExon;5'UTR	NFIA
1655	cg17061862	-2.93892593395885	-0.0247997492782433	0.00843837164852843	0.00352416959405616	0.992281307844215	FALSE	1	No	NA	11	9590431	NA	WEE1
1656	cg06061536	-2.93869572286036	-0.0110952812017199	0.00377558013761303	0.00352672068128704	0.992281307844215	FALSE	1	No	ULK4	3	41405770	Body	ULK4
1657	cg25636820	-2.93856994492668	-0.0123132360955773	0.00419021371835492	0.00352811520395882	0.992281307844215	FALSE	1	No	FCGBP	19	40424192	Body	FCGBP
1658	cg26995744	2.9384957761309	0.00115511893921946	0.00039309872370836	0.00352893776299414	0.992281307844215	FALSE	1	No	SATB2	2	200322034	5'UTR	SATB2
1659	cg19589811	2.93805146595511	0.0112173447353066	0.00381795379192245	0.00353386899623006	0.992281307844215	FALSE	1	No	FAM181B	11	82443961	1stExon	FAM181B
1660	cg18718984	2.93795011149966	0.00688408939442936	0.00234316075262266	0.00353499477341243	0.992281307844215	FALSE	1	No	C6orf186	6	110663610	Body	C6orf186
1661	cg22563987	2.93771842383772	0.0107662679593916	0.0036648399901196	0.00353756943538018	0.992281307844215	FALSE	1	No	TMC8	17	76130496	Body	TMC8
1662	cg20468253	2.93679235034968	0.00668529570017111	0.00227639373256168	0.00354787768294858	0.992281307844215	FALSE	1	No	PRKAR2B	7	106685977	Body	PRKAR2B
1663	cg14476101	-2.93678427393824	-0.0259727509735973	0.0088439424046519	0.00354796770318342	0.992281307844215	FALSE	1	No	PHGDH	1	120255992	Body	PHGDH
1664	cg14288903	-2.93647728962993	-0.0151577660781379	0.00516188772570013	0.0035513909192533	0.992281307844215	FALSE	1	No	TMEM95	17	7260326	3'UTR	TMEM95
1665	cg09929238	2.93605469514188	0.0460177537756637	0.0156733298776098	0.00355610825485223	0.992281307844215	FALSE	1	No	RPTOR;RPTOR	17	78560916	Body;Body	RPTOR
1666	cg02741216	2.93590645486263	0.00571447383690738	0.00194640869004621	0.00355776438687335	0.992281307844215	FALSE	1	No	SLIT1;SLIT1	10	98945465	5'UTR;1stExon	SLIT1
1667	cg23688843	2.93590300876488	0.0197495869738702	0.00672692078549922	0.0035578028948643	0.992281307844215	FALSE	1	No	CCNB3;CCNB3	X	50026733	TSS1500;TSS1500	CCNB3
1668	cg01894038	2.93578436521269	0.0170333586823373	0.00580197881158184	0.00355912889480457	0.992281307844215	FALSE	1	No	NA	11	77741873	NA	KCTD14
1669	cg04590978	2.93554503086796	0.00525055351842535	0.00178861283448713	0.00356180514983957	0.992281307844215	FALSE	1	No	CCNJ;CCNJ;CCNJ	10	97802941	TSS1500;TSS1500;TSS1500	CCNJ
1670	cg09971227	-2.93512792464857	-0.00689310501633449	0.00234848537893278	0.00356647365920996	0.992281307844215	FALSE	1	No	NA	2	8310218	NA	LINC00299
1671	cg04096305	-2.93423200041346	-0.0145965575297823	0.0049745751282535	0.00357652030433908	0.992281307844215	FALSE	1	No	NA	1	5809461	NA	AK125078
1672	cg10835893	2.9342143934887	0.0045334000201394	0.00154501321723438	0.00357671800234191	0.992281307844215	FALSE	1	No	KIAA0831	14	55878873	TSS1500	ATG14
1673	cg17705334	2.93412478119032	0.00380811776171887	0.00129787178314005	0.00357772436190945	0.992281307844215	FALSE	1	No	ZMIZ1	10	81002615	Body	ZMIZ1
1675	cg13293885	-2.93368905509268	-0.00730107254559807	0.00248870020253984	0.0035826213199884	0.992281307844215	FALSE	1	No	SNORA39;SNORA60;SNHG11	20	37076726	Body;TSS1500;Body	SNORA39
1676	cg10178905	-2.9335894954986	-0.00309436665787416	0.00105480561019947	0.00358374109120677	0.992281307844215	FALSE	1	No	USP3	15	63796301	TSS1500	USP3
1677	cg02774935	2.93341517982413	0.0296356154049815	0.0101027688166386	0.00358570243259978	0.992281307844215	FALSE	1	No	YPEL1	22	22090816	TSS1500	YPEL1
1679	cg25587535	2.93333002097602	0.0085832094330734	0.00292609742909783	0.00358666096791984	0.992281307844215	FALSE	1	No	HAND1	5	153857846	TSS200	HAND1
1680	cg14741141	2.93330010381366	0.00146827046359688	0.000500552419334096	0.00358699776661679	0.992281307844215	FALSE	1	No	C20orf3	20	24973699	TSS1500	C20orf3
1681	cg13742532	2.9331269293606	0.014175725375065	0.00483297372274141	0.00358894788198169	0.992281307844215	FALSE	1	No	CCBP2	3	42850848	TSS200	CCBP2
1682	cg01676996	2.93293243328323	0.0128208738671654	0.00437134988916647	0.00359113925482967	0.992281307844215	FALSE	1	No	C6orf136;C6orf136;C6orf136	6	30619167	Body;Body;Body	DHX16
1684	cg23861803	2.93279671013646	0.0057686798091595	0.00196695522373628	0.00359266916158951	0.992281307844215	FALSE	1	No	NEU1	6	31830030	Body	NEU1
1685	cg23237634	2.93271295314348	0.00605795196882559	0.00206564776901615	0.00359361358941817	0.992281307844215	FALSE	1	No	ZBTB7B	1	154976031	5'UTR	ZBTB7B
1686	cg02086094	-2.93260269778479	-0.0116475714578915	0.00397175228226098	0.0035948571535902	0.992281307844215	FALSE	1	No	ADRA2C	4	3769558	1stExon	ADRA2C
1687	cg11062167	-2.93246116326099	-0.0130852843035825	0.00446221913098799	0.00359645409008913	0.992281307844215	FALSE	1	No	RHOQ	2	46791080	Body	BC048424
1688	cg12230289	2.93244400287671	0.00662251199361593	0.00225835923452223	0.00359664775505552	0.992281307844215	FALSE	1	No	NA	8	70946891	NA	PRDM14
1689	cg07066635	2.93242731608077	0.00957062762186392	0.00326372202624794	0.00359683608443825	0.992281307844215	FALSE	1	No	GIT2;GIT2;GIT2;GIT2;GIT2;GIT2	12	110434276	TSS200;TSS200;TSS200;TSS200;TSS200;TSS200	GIT2
1690	cg04044445	2.93223297184734	0.00378178203717055	0.00128972768312744	0.0035990301427694	0.992281307844215	FALSE	1	No	EXT2;EXT2	11	44117811	5'UTR;5'UTR	EXT2
1691	cg20774166	2.93168674824357	0.0125070038344062	0.00426614604779975	0.00360520330961754	0.992281307844215	FALSE	1	No	C6orf47	6	31627617	1stExon	C6orf47
1692	cg04887030	2.9316631778185	0.0134201571990224	0.00457765997832282	0.0036054699092764	0.992281307844215	FALSE	1	No	CYP2W1	7	1022471	TSS1500	CYP2W1
1693	cg24501177	2.93161645020105	0.0101404024166801	0.00345897991395997	0.00360599848786428	0.992281307844215	FALSE	1	No	NA	15	70726696	NA	Mir_584
1694	cg14278534	-2.93158187665196	-0.00441444342337494	0.00150582300243188	0.00360638962629934	0.992281307844215	FALSE	1	No	NA	7	28967567	NA	TRIL
1695	cg11746037	-2.93126240479144	-0.00299616082433622	0.00102214009207729	0.00361000571857403	0.992281307844215	FALSE	1	No	NDUFS5	1	39492559	5'UTR	NDUFS5
1696	cg09030829	-2.93113892335398	-0.00633158278286505	0.00216011009659689	0.00361140428862589	0.992281307844215	FALSE	1	No	NA	4	24485448	NA	MIR573
1697	cg16663155	-2.93111305614275	-0.00970763297085706	0.00331192717064008	0.00361169732740485	0.992281307844215	FALSE	1	No	INCENP;INCENP	11	61911154	Body;Body	INCENP
1699	cg20571116	-2.93060534805698	-0.0078800830187434	0.00268889259482447	0.0036174533385949	0.992281307844215	FALSE	1	No	PLCD4	2	219485946	Body	PLCD4
1701	cg12876866	2.93003048424004	0.0172445243042249	0.00588544194232082	0.00362398082685752	0.992281307844215	FALSE	1	No	PION	7	77025528	Body	PION
1703	cg01624068	2.929118001227	0.0123957528211979	0.00423190626530081	0.00363436402641009	0.992281307844215	FALSE	1	No	NA	13	113137799	NA	TUBGCP3
1704	cg20309606	2.92904466746528	0.0114152797237848	0.0038972706188408	0.00363519967441789	0.992281307844215	FALSE	1	No	PLXNA2	1	208390710	Body	PLXNA2
1705	cg01348970	2.92902177911041	0.00428283963109011	0.00146220818897116	0.00363546052621649	0.992281307844215	FALSE	1	No	GPATCH8	17	42581598	TSS1500	GPATCH8
1706	cg02155884	2.92889419865281	0.0059124338787396	0.00201865737637744	0.00363691483620466	0.992281307844215	FALSE	1	No	NA	13	112715454	NA	SOX1
1707	cg10311132	2.92869591889203	0.0151112286322334	0.00515971239443328	0.00363917611367304	0.992281307844215	FALSE	1	No	GABRB3;GABRB3	15	26996607	Body;Body	GABRB3
1708	cg04988370	-2.92859726067996	-0.00657883604240339	0.00224641200438599	0.00364030173767782	0.992281307844215	FALSE	1	No	CYP2U1	4	108855653	Body	AK123292
1709	cg25414746	2.92851600969673	0.0135114696299089	0.00461375986512299	0.00364122899569296	0.992281307844215	FALSE	1	No	C10orf79;MIR609	10	105978956	Body;TSS1500	MIR609
1710	cg01075553	2.92801131715387	0.051679174645782	0.0176499231212043	0.00364699351638806	0.992281307844215	FALSE	1	No	MCF2L;MCF2L	13	113733117	Body;Body	MCF2L
1711	cg07931069	2.92779899060761	0.00214472470910756	0.000732538236398005	0.00364942116789636	0.992281307844215	FALSE	1	No	MTF1	1	38325395	TSS200	MTF1
1712	cg21747617	-2.92753838827849	-0.00122418396426646	0.000418161541166445	0.0036524028018733	0.992281307844215	FALSE	1	No	MTMR14;MTMR14;MTMR14	3	9691076	TSS200;TSS200;TSS200	MTMR14
1714	cg17003260	2.92712834060694	0.00744007480834058	0.00254176583415467	0.00365709879285207	0.992281307844215	FALSE	1	No	NA	17	8907561	NA	NTN1
1715	cg09671122	2.92699650837403	0.0124312185253829	0.00424709031589809	0.00365860974696189	0.992281307844215	FALSE	1	No	CMC1	3	28291744	Body	CMC1
1716	cg20151452	2.92661641122473	0.00936028187416105	0.00319832890920063	0.00366296930472201	0.992281307844215	FALSE	1	No	ME3;ME3;ME3	11	86290281	Body;Body;Body	ME3
1717	cg23860339	-2.92656002042998	-0.00865698379937121	0.00295807492036309	0.00366361648795437	0.992281307844215	FALSE	1	No	SRRM5;ZNF428;SRRM5	19	44118540	1stExon;5'UTR;3'UTR	SRRM5
1718	cg25984671	2.92626779604983	0.016905267096289	0.00577707451078451	0.00366697194834175	0.992281307844215	FALSE	1	No	TCF15	20	591083	TSS200	TCF15
1720	cg03105789	-2.92616591395674	-0.0114171652375545	0.00390174910557834	0.00366814246712904	0.992281307844215	FALSE	1	No	NA	11	68912630	NA	BC064339
1721	cg10386863	-2.92601710635385	-0.0107606971066478	0.00367759200152349	0.00366985272424103	0.992281307844215	FALSE	1	No	TMEM51;TMEM51;TMEM51;TMEM51	1	15546372	3'UTR;3'UTR;3'UTR;3'UTR	TMEM51
1722	cg23240145	-2.9259875545536	-0.0205762764783355	0.00703225017013948	0.00367019245200013	0.992281307844215	FALSE	1	No	KLHL1;ATXN8OS	13	70682771	TSS200;Body	KLHL1
1723	cg16246382	2.92550947337151	0.00209574329262917	0.000716368657051015	0.00367569247028706	0.992281307844215	FALSE	1	No	BRMS1L	14	36295485	TSS200	BRMS1L
1724	cg17949255	2.92538844187034	0.00384419605688329	0.00131408055144482	0.00367708605391451	0.992281307844215	FALSE	1	No	TOB1	17	48942907	TSS1500	TOB1
1725	cg00009349	-2.92534007294869	-0.0120567064222161	0.00412147173373356	0.00367764311938728	0.992281307844215	FALSE	1	No	NA	14	22674549	NA	V alpha immunoglobulin
1726	cg23418097	2.92490735169692	0.00488844896275514	0.00167131754102196	0.00368263020583747	0.992281307844215	FALSE	1	No	POLE2	14	50155089	TSS200	POLE2
1727	cg02536637	-2.92462069226899	-0.00764322012943432	0.00261340561175628	0.0036859373388405	0.992281307844215	FALSE	1	No	NA	5	27118846	NA	CDH9
1729	cg16202803	2.92448796876982	0.00951997128826892	0.00325526088324907	0.0036874694620122	0.992281307844215	FALSE	1	No	HDAC4	2	240014758	Body	HDAC4
1730	cg01166925	-2.92433253216861	-0.0203907575937191	0.00697279032716498	0.00368926451835984	0.992281307844215	FALSE	1	No	NA	4	41880280	NA	BC025350
1731	cg00745323	-2.92429668390591	-0.0194269806309903	0.00664330016099536	0.00368967862450996	0.992281307844215	FALSE	1	No	NA	7	82959	NA	AK024243
1732	cg19052272	2.92392924189955	0.0555033567345209	0.0189824555051348	0.00369392562971701	0.992281307844215	FALSE	1	No	ALLC	2	3704530	TSS1500	ALLC
1733	cg25106322	2.92346124737771	0.00294099723820405	0.00100599836609501	0.0036993413153289	0.992281307844215	FALSE	1	No	NA	6	150311552	NA	RAET1K
1734	cg19127283	2.92336965156375	0.00519928166534646	0.0017785235139748	0.00370040212056006	0.992281307844215	FALSE	1	No	TRIM71	3	32859407	TSS200	TRIM71
1735	cg03597174	-2.92324630433425	-0.0347276027495836	0.0118798072875671	0.00370183108969681	0.992281307844215	FALSE	1	No	NA	17	27359875	NA	PIPOX
1736	cg18800771	2.92317474907679	0.0124311358257206	0.00425261467164993	0.00370266028336181	0.992281307844215	FALSE	1	No	NA	10	103051321	NA	AX747408
1737	cg25648746	-2.92298976609509	-0.0112754239313922	0.00385749688971897	0.00370480468157588	0.992281307844215	FALSE	1	No	RGS7BP	5	63802993	Body	RGS7BP
1738	cg15589354	2.92244282975362	0.0141185767633091	0.0048310874106986	0.00371115162659183	0.992281307844215	FALSE	1	No	URB2;TAF5L;TAF5L	1	229760606	TSS1500;5'UTR;5'UTR	TAF5L
1739	cg16105996	-2.92239357506471	-0.00453981324260646	0.00155345716653033	0.00371172369172214	0.992281307844215	FALSE	1	No	BAT3;BAT3;BAT3;BAT3	6	31616694	Body;Body;Body;Body	BAG6
1740	cg27359566	2.92227401866434	0.00239751633562523	0.000820428310388582	0.00371311260612538	0.992281307844215	FALSE	1	No	NA	16	73098174	NA	ZFHX3
1741	cg23741159	-2.92201345696307	-0.0123969517015348	0.00424260595788608	0.00371614125624548	0.992281307844215	FALSE	1	No	TNPO3	7	128637769	Body	TNPO3
1742	cg05036715	-2.92200905807569	-0.0368918504029178	0.0126255085695091	0.00371619240625984	0.992281307844215	FALSE	1	No	NA	10	58777720	NA	MIR3924
1744	cg16202736	-2.92147990535558	-0.00774257641874417	0.00265022408832958	0.00372235005653832	0.992281307844215	FALSE	1	No	C14orf119;ACIN1;ACIN1;ACIN1	14	23564878	5'UTR;TSS200;TSS200;TSS200	ACIN1
1745	cg06352464	-2.92132112915358	-0.00658400315526899	0.00225377589939133	0.00372419952161476	0.992281307844215	FALSE	1	No	CUGBP2;CUGBP2	10	11088205	Body;Body	BC046381
1746	cg18057692	-2.92122396821822	-0.0104581739188398	0.00358006576442636	0.00372533169039498	0.992281307844215	FALSE	1	No	CAMKK1;CAMKK1;CAMKK1	17	3776523	Body;Body;Body	CAMKK1
1747	cg03665912	-2.92121407241267	-0.0157899048917292	0.00540525428822413	0.00372544701900235	0.992281307844215	FALSE	1	No	NA	X	136511413	NA	ZIC3
1749	cg08282037	2.92103478498734	0.0177126116570298	0.00606381401141258	0.00372753705168918	0.992281307844215	FALSE	1	No	EPS8L1;EPS8L1	19	55595978	Body;Body	EPS8L1
1750	cg03719152	-2.92095055749641	-0.00784726976089784	0.00268654659037565	0.00372851929834349	0.992281307844215	FALSE	1	No	PRKAR1B;PRKAR1B;PRKAR1B;PRKAR1B;PRKAR1B;PRKAR1B	7	640381	Body;Body;Body;Body;Body;Body	PRKAR1B
1751	cg25374552	2.92088349079034	0.0043958116809523	0.00150495961061524	0.00372930158786142	0.992281307844215	FALSE	1	No	ELP3	8	27950443	TSS200	ELP3
1752	cg01156394	-2.92069039371996	-0.0151744173338362	0.00519548986310365	0.00373155477666262	0.992281307844215	FALSE	1	No	NA	2	39714388	NA	LOC728730
1754	cg10201388	2.92009549400541	0.00220769886830231	0.000756036531282775	0.00373850429006353	0.992281307844215	FALSE	1	No	RPGRIP1L;FTO;RPGRIP1L;RPGRIP1L;RPGRIP1L	16	53737753	1stExon;TSS200;5'UTR;5'UTR;1stExon	RPGRIP1L
1755	cg23101118	2.92001335479777	0.0088732799779233	0.00303878061493928	0.00373946475371151	0.992281307844215	FALSE	1	No	CYP27B1	12	58158888	Body	CYP27B1
1756	cg26655295	-2.91928472529256	-0.000852768492581893	0.000292115560086874	0.00374799457520513	0.992281307844215	FALSE	1	No	TMEM18	2	677162	Body	TMEM18
1757	cg13751012	2.9187346203844	0.0368759604919026	0.0126342286257755	0.00375444623402015	0.992281307844215	FALSE	1	No	NA	14	99848890	NA	SETD3
1758	cg08805662	2.91858259777655	0.00352495671596353	0.00120776321994414	0.00375623095039068	0.992281307844215	FALSE	1	No	NA	2	70369329	NA	C2orf42
1759	cg10663316	2.91808505259275	0.0245658192026948	0.00841847264899556	0.0037620774531103	0.992281307844215	FALSE	1	No	NA	12	124702334	NA	FAM101A
1760	cg21667836	2.9179514000541	0.0133019158659117	0.00455864887457177	0.00376364937860293	0.992281307844215	FALSE	1	No	PRMT8	12	3599355	TSS1500	PRMT8
1761	cg02161292	-2.91790969763736	-0.0345592474543627	0.0118438372107079	0.00376413997530545	0.992281307844215	FALSE	1	No	PCDHGA4;PCDHGA12;PCDHGA11;PCDHGA11;PCDHGA9;PCDHGA1;PCDHGB1;PCDHGB6;PCDHGB3;PCDHGB7;PCDHGA6;PCDHGA8;PCDHGA10;PCDHGA5;PCDHGB4;PCDHGA3;PCDHGA2;PCDHGB2;PCDHGA7;PCDHGB5	5	140821687	Body;Body;Body;Body;Body;Body;Body;Body;Body;Body;Body;Body;Body;Body;Body;Body;Body;Body;Body;Body	PCDHGA12
1762	cg19557518	2.91787921236827	0.00169097322203734	0.000579521323182146	0.0037644986478745	0.992281307844215	FALSE	1	No	MRC2	17	60704641	TSS200	MRC2
1763	cg16399312	-2.9178259725194	-0.00193323803207918	0.000662561115805659	0.0037651251128903	0.992281307844215	FALSE	1	No	PPME1;C2CD3	11	73882310	TSS200;TSS1500	PPME1
1764	cg09529023	-2.91779478544098	-0.000615128746469347	0.000210819742888937	0.00376549213059411	0.992281307844215	FALSE	1	No	TSC2;NTHL1;TSC2;TSC2	16	2097506	TSS1500;Body;TSS1500;TSS1500	NTHL1
1765	cg08116368	-2.91732192123341	-0.0104550008173344	0.0035837665844276	0.00377106092388083	0.992281307844215	FALSE	1	No	NA	3	128805399	NA	RAB43
1766	cg25426563	-2.91729694087973	-0.0125260755903993	0.00429372663950417	0.00377135531970283	0.992281307844215	FALSE	1	No	SLC38A10;SLC38A10	17	79247992	Body;Body	SLC38A10
1767	cg26964629	2.91701753270974	0.0220423745318501	0.00755647653285583	0.0037746496014376	0.992281307844215	FALSE	1	No	POLS	5	6755439	3'UTR	PAPD7
1768	cg18200760	-2.91674612160105	-0.00136561083874179	0.000468196675956214	0.00377785211120754	0.992281307844215	FALSE	1	No	NTNG1;NTNG1;NTNG1	1	107683677	5'UTR;5'UTR;5'UTR	NTNG1
1769	cg07143462	2.91666036858285	0.0235280339348069	0.00806677191086145	0.00377886446771922	0.992281307844215	FALSE	1	No	NA	2	157289513	NA	GPD2
1770	cg16194292	-2.91647585086397	-0.0123628883636693	0.00423898190688152	0.00378104362986399	0.992281307844215	FALSE	1	No	CUX1;CUX1;CUX1	7	101481779	Body;Body;Body	CUX1
1771	cg09274827	2.91630931924364	0.0115085366643555	0.0039462674924141	0.00378301136027085	0.992281307844215	FALSE	1	No	NA	16	85518901	NA	KIAA0182
1773	cg02718229	-2.91626671685892	-0.0134355993350489	0.00460712295531057	0.00378351489834664	0.992281307844215	FALSE	1	No	EHD2	19	48230862	Body	EHD2
1774	cg06363129	2.91527991486018	0.0385339450776782	0.0132179228763789	0.00379519552160791	0.992281307844215	FALSE	1	No	SOSTDC1	7	16505602	TSS200	SOSTDC1
1775	cg05673204	-2.91523913264307	-0.0226653677907466	0.00777478853688319	0.00379567896199807	0.992281307844215	FALSE	1	No	ODZ3	4	183721729	3'UTR	ODZ3
1776	cg07389611	2.91468695378949	0.0158186524659896	0.00542722176233137	0.00380223013387365	0.992281307844215	FALSE	1	No	TBX4	17	59540267	Body	TBX4
1777	cg07881405	2.91454725033931	0.00412911359403625	0.00141672556296884	0.00380388924163824	0.992281307844215	FALSE	1	No	IRX1	5	3597487	Body	IRX1
1778	cg24902075	2.91452022813983	0.000853403753274534	0.000292811058586892	0.00380421023152823	0.992281307844215	FALSE	1	No	TPRA1;TPRA1	3	127309853	TSS1500;TSS1500	TPRA1
1779	cg16280667	2.9144975252715	0.0196275239759035	0.00673444523651638	0.00380447993228547	0.992281307844215	FALSE	1	No	CXCR5;CXCR5	11	118754593	5'UTR;1stExon	CXCR5
1780	cg21729356	-2.91394474841238	-0.0147501197695498	0.00506190784076677	0.00381105208285098	0.992281307844215	FALSE	1	No	CTTN;CTTN	11	70281229	Body;Body	CTTN
1781	cg16857192	-2.91349698089824	-0.00734106969168292	0.00251967643687746	0.0038163833371037	0.992281307844215	FALSE	1	No	ESAM	11	124628143	Body	ESAM
1782	cg17312179	2.91345998358823	0.00287528347589599	0.000986896505218092	0.00381682414248815	0.992281307844215	FALSE	1	No	RAB14	9	123963454	5'UTR	GSN
1783	cg12219496	2.91299437815591	0.00679845442341686	0.00233383712457443	0.00382237558410139	0.992281307844215	FALSE	1	No	WDFY3;WDFY3	4	85604949	TSS1500;Body	WDFY3
1784	cg23652354	2.91288333444832	0.000997908982174036	0.000342584603500103	0.00382370065286052	0.992281307844215	FALSE	1	No	GGA1;GGA1;GGA1	22	38005183	Body;Body;Body	GGA1
1785	cg23407068	2.91277411383414	0.00112152256238329	0.000385035886255872	0.00382500437588435	0.992281307844215	FALSE	1	No	C2orf60;C2orf60;C2orf47	2	200819999	Body;Body;TSS200	C2orf47
1786	cg02230225	-2.91256851873932	-0.00694200981409774	0.00238346661011859	0.00382745958346544	0.992281307844215	FALSE	1	No	COL11A2;COL11A2;COL11A2	6	33150897	Body;Body;Body	COL11A2
1787	cg10782875	-2.91234153790798	-0.00556030844037323	0.00190922265400485	0.0038301718491115	0.992281307844215	FALSE	1	No	CACNG8	19	54483767	Body	MIR935
1788	cg09157813	-2.91233742278565	-0.0157053164643557	0.0053926843577533	0.00383022103819399	0.992281307844215	FALSE	1	No	CASP12	11	104769087	Body	CASP12
1789	cg05810439	-2.91228706230785	-0.00460962715438953	0.00158282032497738	0.00383082305623717	0.992281307844215	FALSE	1	No	FBXL5;FBXL5	4	15608515	Body;Body	FBXL5
1790	cg05547260	-2.91220362137041	-0.0128314257409659	0.00440608810689129	0.00383182071402495	0.992281307844215	FALSE	1	No	RSPH9	6	43611905	TSS1500	RSPH9
1791	cg25181751	-2.91159016864215	-0.01008031209948	0.00346213289495379	0.00383916271724431	0.992281307844215	FALSE	1	No	NA	4	55405864	NA	BC044946
1792	cg10529812	2.91158810294441	0.00308040811446015	0.00105798210651603	0.00383918746186626	0.992281307844215	FALSE	1	No	C17orf101;C17orf101	17	80350324	3'UTR;Body	C17orf101
1793	cg11149566	2.91122349665334	0.0130062914232277	0.00446763755451251	0.00384355729600082	0.992281307844215	FALSE	1	No	NA	4	129260147	NA	PGRMC2
1795	cg06784545	-2.91084458881308	-0.00619078275736035	0.00212679947983231	0.00384810334477509	0.992281307844215	FALSE	1	No	NA	1	225842753	NA	ENAH
1796	cg17325716	2.91058131246942	0.00102457590569516	0.000352017619746855	0.00385126496233412	0.992281307844215	FALSE	1	No	TTC32;TTC32	2	20101636	5'UTR;1stExon	TTC32
1797	cg17488861	-2.91050360946483	-0.010407823091191	0.00357595264865683	0.00385219853060378	0.992281307844215	FALSE	1	No	L1CAM;L1CAM;L1CAM	X	153134144	Body;Body;Body	L1CAM
1798	cg07869232	2.91020180327913	0.0152192332666973	0.00522961440321724	0.00385582656171999	0.992281307844215	FALSE	1	No	RASA3	13	114790349	Body	RASA3
1799	cg10227368	2.90992618652251	0.00346009551097614	0.00118906641927956	0.00385914249188733	0.992281307844215	FALSE	1	No	NA	1	226150231	NA	C1orf55
1800	cg01551176	2.90989558208744	0.00219614799850483	0.000754717114945207	0.00385951085265657	0.992281307844215	FALSE	1	No	SNHG3-RCC1;RCC1;SNHG3-RCC1;RCC1;SNHG3-RCC1;RCC1	1	28844397	Body;TSS1500;Body;TSS1500;5'UTR;TSS1500	RCC1
1802	cg17604429	2.90974963911886	0.0129730412447128	0.00445847335808634	0.00386126789120833	0.992281307844215	FALSE	1	No	ADCY2	5	7827133	3'UTR	ADCY2
1803	cg05010113	2.90963203241715	0.0110919710342116	0.00381215593952513	0.00386268431448428	0.992281307844215	FALSE	1	No	NA	10	2006950	NA	LOC282980
1804	cg03859495	2.90952163148043	0.00395126746650515	0.00135804711803935	0.00386401438492877	0.992281307844215	FALSE	1	No	ITGAX	16	31394096	3'UTR	ITGAX
1805	cg09037210	2.90940024055486	0.00170829607493872	0.000587164340995903	0.00386547734118882	0.992281307844215	FALSE	1	No	NA	6	27655402	NA	TRNA_Ile
1806	cg04685534	2.9093504970539	0.00440827113646173	0.00151520799605468	0.00386607697651787	0.992281307844215	FALSE	1	No	NELL2;NELL2;NELL2;NELL2;NELL2	12	45270788	Body;TSS1500;TSS1500;TSS200;TSS1500	NELL2
1808	cg17172331	2.90895095890205	0.0265994098092382	0.00914398701973232	0.0038708963074322	0.992281307844215	FALSE	1	No	TNRC6C;TNRC6C	17	76081215	Body;Body	TNRC6C
1810	cg21743182	-2.90816364827519	-0.0126129186192137	0.00433707319967855	0.00388040909738631	0.992281307844215	FALSE	1	No	CDK14	7	90339132	Body	CDK14
1811	cg09577804	2.90816353201871	0.0245381739763646	0.00843768711979254	0.00388041050364517	0.992281307844215	FALSE	1	No	NA	10	3235532	NA	PITRM1
1812	cg14145524	-2.9080358787676	-0.0123130951775251	0.00423416205674302	0.00388195490051635	0.992281307844215	FALSE	1	No	NA	9	132310915	NA	BC037833
1813	cg00418880	2.90801303466951	0.00548267476545824	0.00188536801592477	0.00388223133613534	0.992281307844215	FALSE	1	No	HS6ST3	13	96742317	TSS1500	HS6ST3
1814	cg06551025	2.90797361548986	0.00107346239461623	0.000369144475348137	0.0038827083884676	0.992281307844215	FALSE	1	No	BTG1	12	92540043	TSS1500	BC044741
1815	cg09275910	2.907940289649	0.00516536158857272	0.00177629561616487	0.00388311174072041	0.992281307844215	FALSE	1	No	RASGRF1;RASGRF1	15	79383861	TSS1500;TSS1500	RASGRF1
1816	cg22818762	-2.90778382705834	-0.00533595860416679	0.00183506028010511	0.00388500596372705	0.992281307844215	FALSE	1	No	MARCH1	4	165238640	5'UTR	Mar-01
1817	cg01070903	2.90775614458046	0.0139635868992416	0.00480218636121439	0.0038853411909475	0.992281307844215	FALSE	1	No	NA	17	77801039	NA	CBX4
1818	cg06170922	2.90767444946091	0.00264311590608012	0.000909013698755084	0.00388633065034515	0.992281307844215	FALSE	1	No	GSTA4	6	52859660	5'UTR	GSTA4
1819	cg11140606	-2.90753435478564	-0.00124712809129246	0.000428929786930896	0.00388802795759153	0.992281307844215	FALSE	1	No	PEF1	1	32110617	TSS200	PEF1
1820	cg24576260	2.90747614318746	0.014267667838916	0.00490723470675647	0.00388873341503491	0.992281307844215	FALSE	1	No	SCNN1D;SCNN1D;SCNN1D	1	1217664	5'UTR;1stExon;1stExon	SCNN1D
1821	cg12041056	2.90730104117061	0.00222559349433386	0.000765518762184233	0.00389085615367611	0.992281307844215	FALSE	1	No	MIAT	22	27053247	TSS1500	MIAT
1824	cg18395558	-2.90708251328013	-0.00186369243679769	0.000641086872589264	0.00389350682155798	0.992281307844215	FALSE	1	No	RTBDN;RTBDN	19	12939446	Body;Body	RTBDN
1825	cg00990635	2.90692955229649	0.00144775422547011	0.000498035538675636	0.00389536316566475	0.992281307844215	FALSE	1	No	GMIP	19	19745667	Body	GMIP
1827	cg03511282	2.90657053269142	0.0105708042806916	0.003636864876251	0.00389972342273741	0.992281307844215	FALSE	1	No	NTAN1	16	15148392	Body	NTAN1
1828	cg11953417	-2.90642534262598	-0.00671437665174731	0.00231018376879443	0.00390148800575201	0.992281307844215	FALSE	1	No	GAL3ST4	7	99761767	Body	GAL3ST4
1829	cg01547541	2.90639455756568	0.0058942584133229	0.00202803105241836	0.00390186224887873	0.992281307844215	FALSE	1	No	C2orf67	2	211036599	TSS1500	C2orf67
1830	cg10488050	-2.90617800485692	-0.0167265771010046	0.00575552394693322	0.0039044957295339	0.992281307844215	FALSE	1	No	CHCHD3	7	132617821	Body	CHCHD3
1831	cg14589236	2.90616624894917	0.00423668837984187	0.00145782726001095	0.00390463873861134	0.992281307844215	FALSE	1	No	NA	9	117161008	NA	AKNA
1832	cg15460046	-2.90607094929682	-0.0142358113397951	0.00489864548669733	0.00390579822280927	0.992281307844215	FALSE	1	No	GDF1;LASS1;LASS1	19	18988945	5'UTR;3'UTR;Body	CERS1
1833	cg03351003	-2.90604366951808	-0.0107537823828677	0.0037004889140744	0.00390613018607035	0.992281307844215	FALSE	1	No	BCAR1;BCAR1;BCAR1;BCAR1;BCAR1;BCAR1;BCAR1;BCAR1;BCAR1;BCAR1	16	75272306	Body;Body;1stExon;5'UTR;Body;Body;Body;Body;Body;Body	BCAR1
1837	cg01386678	2.90487136509727	0.00382610460862854	0.00131713392014535	0.00392042011669439	0.992281307844215	FALSE	1	No	METT10D	17	2323626	Body	METTL16
1838	cg09325012	-2.90468920325701	-0.00604015561170353	0.00207944987881345	0.00392264487443351	0.992281307844215	FALSE	1	No	CCDC80;CCDC80	3	112343034	Body;Body	CCDC80
1839	cg14562076	2.90465858855579	0.0166602645849877	0.00573570492953226	0.00392301888736653	0.992281307844215	FALSE	1	No	C21orf125	21	44869785	TSS200	LINC00319
1840	cg18918007	-2.9044705097721	-0.021936321430763	0.00755260601096075	0.00392531731762192	0.992281307844215	FALSE	1	No	CSTF1;CSTF1;CSTF1	20	54975754	Body;Body;Body	CSTF1
1842	cg27235337	2.90416709760714	0.0164301239633095	0.00565743065433355	0.00392902777739546	0.992281307844215	FALSE	1	No	RER1	1	2334785	3'UTR	PEX10
1844	cg23951277	2.90396200000089	0.00169934705939902	0.000585182264574568	0.00393153775013996	0.992281307844215	FALSE	1	No	EGR1;EGR1	5	137801359	5'UTR;1stExon	EGR1
1845	cg19751276	2.90383942255138	0.0122411198277697	0.00421549474557874	0.00393303854422274	0.992281307844215	FALSE	1	No	ZBTB24;ZBTB24	6	109804970	TSS1500;TSS1500	ZBTB24
1846	cg18608017	-2.90375707255319	-0.0149728437645711	0.00515636927968149	0.00393404710138865	0.992281307844215	FALSE	1	No	CDH23;CDH23	10	73158072	5'UTR;5'UTR	CDH23
1848	cg01558923	2.90319629808472	0.00673311747160922	0.00231920847930646	0.00394092129637862	0.992281307844215	FALSE	1	No	TGFB2;TGFB2	1	218520959	Body;Body	TGFB2
1849	cg21345949	2.90302011129268	0.0370288437846953	0.0127552832447333	0.00394308332479762	0.992281307844215	FALSE	1	No	C10orf125;C10orf125	10	135171718	TSS200;TSS200	C10orf125
1850	cg17512401	-2.90301045459301	-0.0126546435310032	0.004359145007894	0.00394320185563951	0.992281307844215	FALSE	1	No	CLDN19;CLDN19	1	43204163	Body;Body	CLDN19
1851	cg26280998	2.90297903323587	0.0167790441842087	0.0057799398452787	0.0039435875585473	0.992281307844215	FALSE	1	No	NA	6	53589544	NA	KLHL31
1852	cg14613832	2.90290133096699	0.0024651399360831	0.000849198665413106	0.00394454151590639	0.992281307844215	FALSE	1	No	CYP26A1;CYP26A1	10	94833615	TSS200;5'UTR	CYP26A1
1854	cg07155422	2.90263326483173	0.0190271485711015	0.00655513350640408	0.00394783420271075	0.992281307844215	FALSE	1	No	NA	1	12114402	NA	TNFRSF8
1855	cg17271030	-2.90259732318761	-0.0171513786442406	0.0059089762493838	0.003948275868581	0.992281307844215	FALSE	1	No	NA	10	134890092	NA	GPR123
1856	cg21568286	2.90211803553048	0.000736492419744397	0.000253777555126139	0.0039541698644216	0.992281307844215	FALSE	1	No	TRIM27	6	28891111	1stExon	TRIM27
1857	cg14391770	2.90152158154398	0.00983819271257668	0.00339070120145083	0.00396151591092212	0.992281307844215	FALSE	1	No	DMRT3	9	976645	TSS1500	DMRT3
1858	cg06205063	-2.90125128723094	-0.0124306737340753	0.00428459051057916	0.00396484900685352	0.992281307844215	FALSE	1	No	ZNF777	7	149151995	Body	ZNF777
1860	cg06967120	-2.90101376804476	-0.00833600477479082	0.00287347990782173	0.00396778005229501	0.992281307844215	FALSE	1	No	LOC100128811;GPR158	10	25464259	Body;TSS200	GPR158
1861	cg16674116	-2.90082272102611	-0.0152913288329878	0.00527137653816322	0.00397013905376204	0.992281307844215	FALSE	1	No	TOLLIP	11	1319689	Body	TOLLIP
1862	cg12427317	2.90052364559979	0.0527947306036327	0.0182017928672033	0.00397383453232284	0.992281307844215	FALSE	1	No	RAI14;RAI14;RAI14;RAI14;RAI14;RAI14	5	34743138	Body;Body;Body;Body;Body;Body	RAI14
1863	cg14330206	-2.90033060763952	-0.00885926599375791	0.00305457107904266	0.00397622144139861	0.992281307844215	FALSE	1	No	DNAH17	17	76490717	Body	AK127460
1864	cg03862854	-2.90030900047213	-0.0200353297131237	0.00690799832357939	0.00397648869479251	0.992281307844215	FALSE	1	No	C20orf56	20	22556600	Body	LINC00261
1865	cg13480898	2.90024702697014	0.0146009952516529	0.00503439711027181	0.00397725531969683	0.992281307844215	FALSE	1	No	C19orf66	19	10195914	TSS1500	C19orf66
1866	cg05737638	-2.90010574712429	-0.0133843925772536	0.00461513949638746	0.00397900348427953	0.992281307844215	FALSE	1	No	NA	16	88483242	NA	ZNF469
1867	cg21411812	2.90010344262461	0.012946181860704	0.00446404140984282	0.00397903200544104	0.992281307844215	FALSE	1	No	NA	8	67875646	NA	TCF24
1868	cg13359649	2.90004193113465	0.000693252371233925	0.00023904908539122	0.00397979335853596	0.992281307844215	FALSE	1	No	C12orf75	12	105724310	TSS200	C12orf75
1869	cg25281616	-2.89954119820168	-0.0143063692326105	0.00493401136755134	0.00398599608177619	0.992281307844215	FALSE	1	No	H19	11	2020279	TSS1500	H19
1870	cg18739374	-2.89817842499177	-0.0276639194680485	0.00954527824425687	0.0040029218248434	0.992281307844215	FALSE	1	No	ARHGAP11B	15	30920627	Body	ARHGAP11B
1871	cg03045067	-2.89809925138534	-0.0136019271660873	0.00469339590753676	0.00400390717859907	0.992281307844215	FALSE	1	No	ZFHX3;ZFHX3	16	72819254	3'UTR;3'UTR	ZFHX3
1872	cg15724945	2.89806884386336	0.0221180008236056	0.00763197909202202	0.00400428567367962	0.992281307844215	FALSE	1	No	NA	1	119548527	NA	TBX15
1873	cg07414492	2.89795515078562	0.0100407677411849	0.00346477678871699	0.00400570114784334	0.992281307844215	FALSE	1	No	ADAM33;ADAM33	20	3656411	Body;Body	ADAM33
1874	cg23665603	2.89745289256337	0.0191182530556588	0.00659829642260202	0.00401195970439325	0.992281307844215	FALSE	1	No	SEC14L2;SEC14L2	22	30792674	TSS1500;TSS1500	SEC14L2
1875	cg18964732	2.89741551125102	0.0039190528104216	0.00135260296467781	0.00401242586310075	0.992281307844215	FALSE	1	No	TMCO1	1	165737775	Body	TMCO1
1876	cg17882959	2.89707349586202	0.00109995128097697	0.000379676691857511	0.00401669321473829	0.992281307844215	FALSE	1	No	DCAF8;DCAF8;DCAF8;DCAF8;DCAF8	1	160231874	Body;Body;Body;Body;5'UTR	DCAF8
1877	cg00667862	2.8969497858332	0.00895690685251661	0.00309184056151684	0.00401823777303297	0.992281307844215	FALSE	1	No	NA	1	91300446	NA	BC036441
1878	cg10579631	2.89687836899338	0.0267549971916668	0.00923580274478825	0.00401912968112827	0.992281307844215	FALSE	1	No	CHST8;CHST8;CHST8	19	34175052	5'UTR;5'UTR;TSS1500	CHST8
1879	cg09620331	2.89680465366856	0.00192540601414305	0.00066466546568982	0.00402005048380527	0.992281307844215	FALSE	1	No	CENPH	5	68485282	TSS200	DQ576994
1880	cg05003417	2.89667927668439	0.00379702107776736	0.00131081860126176	0.00402161705135326	0.992281307844215	FALSE	1	No	NARF;NARF;NARF;NARF	17	80417248	5'UTR;Body;Body;Body	NARF
1881	cg09915232	-2.89653873335752	-0.0215571398026845	0.00744237926267831	0.00402337378197009	0.992281307844215	FALSE	1	No	ARHGEF10	8	1879280	Body	ARHGEF10
1882	cg03349134	2.89638309261441	0.0295034739366784	0.0101863161720251	0.00402532004030191	0.992281307844215	FALSE	1	No	SCGN	6	25655241	Body	SCGN
1884	cg02604121	2.89552691566929	0.00100549105892847	0.000347256678391489	0.00403604173245718	0.992281307844215	FALSE	1	No	ZNF14	19	19843707	Body	ZNF14
1886	cg11408784	2.89541754732134	0.00319531456859764	0.00110357643288918	0.00403741319933154	0.992281307844215	FALSE	1	No	CLDN7	17	7166293	TSS1500	CLDN7
1887	cg07719737	2.89536502848205	0.00369433362699502	0.00127594745071983	0.00403807193073019	0.992281307844215	FALSE	1	No	MANBAL;MANBAL	20	35917850	TSS200;TSS200	MANBAL
1888	cg21665000	2.89483599584662	0.00676249366074885	0.00233605415659172	0.00404471293001646	0.992281307844215	FALSE	1	No	MYOCD;MYOCD	17	12569135	TSS200;TSS200	MYOCD
1889	cg12640109	2.894434487766	0.0106344362513978	0.00367409809976584	0.00404975974647837	0.992281307844215	FALSE	1	No	ASRGL1;ASRGL1	11	62104720	TSS200;TSS200	ASRGL1
1890	cg00355235	-2.89374354452997	-0.00888246798966992	0.00306954222203291	0.0040584581060825	0.992281307844215	FALSE	1	No	NA	10	118505046	NA	HSPA12A
1891	cg08287551	2.89372938219	0.0154087272351946	0.00532486808546455	0.00405863657534725	0.992281307844215	FALSE	1	No	LOC645323	5	87955366	Body	LINC00461
1892	cg16430909	2.89361158915377	0.00709865992638052	0.00245321796228239	0.00406012124269185	0.992281307844215	FALSE	1	No	SLC16A9	10	61469845	TSS200	SLC16A9
1893	cg03163184	-2.8935824507895	-0.0171011864939892	0.00591003947004283	0.00406048857999249	0.992281307844215	FALSE	1	No	NA	12	16763147	NA	LMO3
1894	cg23549225	2.89335810989077	0.00419508815841044	0.00144990284613225	0.00406331778319338	0.992281307844215	FALSE	1	No	CYP1B1	2	38303797	TSS1500	CYP1B1
1895	cg24022357	2.89331310457739	0.00720053489138088	0.00248868153259639	0.00406388556965495	0.992281307844215	FALSE	1	No	SPPL2B;SPPL2B	19	2351766	Body;3'UTR	SPPL2B
1896	cg04987335	2.89323313610822	0.0109645614536439	0.0037897262121063	0.00406489462931168	0.992281307844215	FALSE	1	No	SLC1A2	11	35288779	Body	SLC1A2
1897	cg23855505	2.89312813984981	0.00204582808348717	0.000707133588487848	0.0040662198419623	0.992281307844215	FALSE	1	No	CHST11	12	104852439	Body	CHST11
1898	cg26577231	-2.89288899188519	-0.00387169949740837	0.00133835052373901	0.00406923972389863	0.992281307844215	FALSE	1	No	KIAA1683;KIAA1683;KIAA1683	19	18368873	Body;Body;Body	KIAA1683
1899	cg12555719	-2.89278229566454	-0.0162738119397117	0.00562566079172343	0.00407058770827345	0.992281307844215	FALSE	1	No	LILRB3;LILRB3	19	54720832	3'UTR;3'UTR	LILRB3
1900	cg20412955	-2.89264288371236	-0.0118507794677931	0.00409686917611621	0.00407234963190151	0.992281307844215	FALSE	1	No	CAPN9;CAPN9	1	230937455	3'UTR;3'UTR	CAPN9
1901	cg01071367	2.89256790014195	0.0110959310649089	0.00383601403595898	0.00407329758082789	0.992281307844215	FALSE	1	No	NEURL3	2	97174391	TSS1500	NEURL3
1902	cg01611894	2.89226328361426	0.0149378816058169	0.00516477240866885	0.00407715063898663	0.992281307844215	FALSE	1	No	ALPI	2	233321088	Body	ALPI
1903	cg00720764	2.8922382406425	0.000884433976386408	0.000305795685831861	0.00407746755232564	0.992281307844215	FALSE	1	No	MMADHC	2	150444429	TSS200	MMADHC
1904	cg21712685	2.89220589488124	0.00269588848014167	0.00093212190906359	0.00407787691410793	0.992281307844215	FALSE	1	No	C6orf126	6	35744605	Body	C6orf126
1905	cg24670916	2.89219354374558	0.0100501437093796	0.00347492087143105	0.00407803323760918	0.992281307844215	FALSE	1	No	PDZD4	X	153071026	Body	PDZD4
1906	cg25277397	-2.89210337181099	-0.00470317625495021	0.00162621305337546	0.00407917467413079	0.992281307844215	FALSE	1	No	OTUD3	1	20208604	TSS1500	OTUD3
1907	cg24368899	-2.8920492760746	-0.00957011729434397	0.00330911280575882	0.00407985958184094	0.992281307844215	FALSE	1	No	EPHB2;EPHB2	1	23191470	Body;Body	MIR4253
1908	cg21499391	2.89203002609592	0.000775696225878999	0.000268218593472263	0.00408010333167861	0.992281307844215	FALSE	1	No	C17orf42	17	29233515	TSS1500	TEFM
1909	cg18192155	-2.89188595576984	-0.014351561556568	0.00496269969703819	0.00408192802116086	0.992281307844215	FALSE	1	No	NA	21	44258298	NA	WDR4
1910	cg23630131	2.8918495875413	0.0134677221250169	0.00465713091823265	0.00408238875215976	0.992281307844215	FALSE	1	No	NA	7	65973040	NA	LOC493754
1911	cg22100821	-2.89181929625277	-0.00804614936318764	0.00278238317781954	0.00408277253361695	0.992281307844215	FALSE	1	No	SCRT2;SCRT2	20	656743	5'UTR;1stExon	SRXN1
1912	cg13674535	2.89177854625994	0.00298667840903362	0.00103281712664215	0.00408328887558043	0.992281307844215	FALSE	1	No	NA	17	79361026	NA	BAHCC1
1913	cg15042995	-2.89157680434274	-0.000409091468804317	0.000141476950634657	0.00408584601854374	0.992281307844215	FALSE	1	No	CYFIP2;CYFIP2	5	156693055	TSS200;TSS200	CYFIP2
1915	cg24211504	2.89147978403347	0.0145942073214465	0.00504731432052009	0.00408707630162742	0.992281307844215	FALSE	1	No	SIM1	6	100903575	Body	SIM1
1916	cg26024624	2.89147089019101	0.00536999961950641	0.00185718612548496	0.00408718909845685	0.992281307844215	FALSE	1	No	NA	1	243217776	NA	DQ576410
1917	cg02554495	2.89142175478265	0.0101248607907965	0.00350168935889383	0.00408781231314044	0.992281307844215	FALSE	1	No	FEZF1;FEZF1	7	121942915	Body;Body	LOC154860
1918	cg13259539	-2.89133126208128	-0.00503902046992364	0.001742802886687	0.00408896031457917	0.992281307844215	FALSE	1	No	TMEM71;TMEM71	8	133737986	Body;Body	TMEM71
1919	cg10181281	2.89118753292841	0.0293462066476134	0.0101502259239094	0.00409078428428734	0.992281307844215	FALSE	1	No	VWC2L	2	215275973	TSS1500	VWC2L
1920	cg10592581	-2.89095334717996	-0.00638358177057274	0.0022081234125759	0.00409375776653908	0.992281307844215	FALSE	1	No	NA	19	45685312	NA	BLOC1S3
1921	cg16788391	2.89056564609485	0.00125379294575837	0.000433753493006547	0.00409868478137762	0.992281307844215	FALSE	1	No	TGIF2	20	35201809	TSS200	TGIF2
1922	cg01068320	-2.89045716656119	-0.0051568698260301	0.00178410179735176	0.00410006433747104	0.992281307844215	FALSE	1	No	WDR37	10	1142094	Body	WDR37
1923	cg24854957	-2.89020939643265	-0.0197751596389722	0.00684212004271403	0.00410321686780625	0.992281307844215	FALSE	1	No	TFB2M	1	246717609	Body	TFB2M
1924	cg11303795	-2.89018599893608	-0.00878098535515361	0.00303820769956882	0.00410351468257025	0.992281307844215	FALSE	1	No	NA	3	122783668	NA	PDIA5
1926	cg25539735	2.88949045489071	0.00585207052847584	0.00202529498533927	0.00411237691146041	0.992281307844215	FALSE	1	No	HSPB6;C19orf55	19	36248907	TSS1500;TSS200	C19orf55
1928	cg02558288	-2.88943677213423	-0.0128618446891242	0.0044513328040828	0.00411306163150865	0.992281307844215	FALSE	1	No	WIPF1;WIPF1	2	175463829	5'UTR;5'UTR	WIPF1
1929	cg24320737	-2.88923972595016	-0.00726581195400524	0.00251478334897108	0.00411557583361995	0.992281307844215	FALSE	1	No	WDR27	6	170068102	Body	WDR27
1930	cg18203366	-2.88921891323527	-0.0130388449392591	0.0045129307715415	0.00411584147432345	0.992281307844215	FALSE	1	No	NR5A2;NR5A2	1	200010626	Body;Body	NR5A2
1931	cg23020514	-2.88914562862175	-0.00723894560650771	0.00250556619050076	0.0041167769585083	0.992281307844215	FALSE	1	No	TRAF3;TRAF3;TRAF3	14	103360112	Body;Body;Body	AX746522
1933	cg18574003	-2.88896364294525	-0.0127658880907049	0.00441884691829847	0.00411910085911455	0.992281307844215	FALSE	1	No	KRT33B	17	39523693	Body	KRT33B
1934	cg07738800	-2.88888094271943	-0.00174502971265855	0.00060405040818881	0.00412015731045074	0.992281307844215	FALSE	1	No	TSC1;TSC1;TSC1	9	135819856	5'UTR;5'UTR;5'UTR	TSC1
1935	cg13808145	2.88854469290394	0.0161200401553384	0.00558067880858457	0.00412445526684169	0.992281307844215	FALSE	1	No	NA	11	115024483	NA	CADM1
1936	cg03465061	-2.88838601943469	-0.0135215134010997	0.00468133875116392	0.00412648485536074	0.992281307844215	FALSE	1	No	BAIAP3	16	1391682	Body	BAIAP3
1937	cg23354260	2.88831794234525	0.0134096350547302	0.00464271431414572	0.00412735590681284	0.992281307844215	FALSE	1	No	NA	13	57309855	NA	7SK
1938	cg04798684	2.8882588347944	0.0165842843409889	0.00574196610816199	0.00412811232827362	0.992281307844215	FALSE	1	No	PRPSAP1	17	74309056	Body	PRPSAP1
1939	cg07302069	-2.88818260583632	-0.00149966359738395	0.000519241267623969	0.00412908804535997	0.992281307844215	FALSE	1	No	HOXA7;HOXA7	7	27196286	5'UTR;1stExon	HOXA7
1940	cg02473687	2.88810525579527	0.00221369939636441	0.000766488476111597	0.00413007832697441	0.992281307844215	FALSE	1	No	CETN3;CETN3	5	89705497	5'UTR;1stExon	CETN3
1941	cg27546977	2.88802703057671	0.00912842315492778	0.00316078175802423	0.00413108003330011	0.992281307844215	FALSE	1	No	NA	6	29521152	NA	UBD
1942	cg02153089	-2.88790844733032	-0.000753486699444858	0.000260910867912523	0.00413259896319296	0.992281307844215	FALSE	1	No	PDDC1	11	777833	TSS1500	PDDC1
1943	cg09266433	2.88748513527311	0.000941043019208607	0.000325904022054679	0.00413802530990678	0.992281307844215	FALSE	1	No	OSBPL6	2	179058698	TSS1500	OSBPL6
1944	cg06340704	-2.88731957072976	-0.0182150022161565	0.00630862007822455	0.00414014941252993	0.992281307844215	FALSE	1	No	MBNL2;MBNL2	13	97877417	5'UTR;5'UTR	MBNL2
1945	cg19838107	-2.88684656492595	-0.0176833191400986	0.00612547939157695	0.00414622329494859	0.992281307844215	FALSE	1	No	NA	10	79541147	NA	DQ593224
1946	cg21867850	-2.88593868915112	-0.00625353373970802	0.00216689764173315	0.00415790411586067	0.992281307844215	FALSE	1	No	LTK;LTK;LTK	15	41806526	TSS1500;TSS1500;TSS1500	LTK
1947	cg17184479	-2.88585988033038	-0.0180984415177323	0.00627142074398304	0.00415891949144877	0.992281307844215	FALSE	1	No	EXOC6;EXOC6	10	94790819	Body;Body	EXOC6
1948	cg23195687	2.88578768757596	0.019700260156019	0.00682664918172377	0.00415984982372718	0.992281307844215	FALSE	1	No	NA	10	90847168	NA	MIR4679-2
1949	cg15833634	-2.88567888311906	-0.0107901054292983	0.00373919131904083	0.00416125232137448	0.992281307844215	FALSE	1	No	MPRIP;MPRIP	17	17068185	Body;Body	MPRIP
1950	cg07103493	2.88556548264515	0.0100747946656998	0.00349144551606726	0.00416271452065286	0.992281307844215	FALSE	1	No	SLC27A6;SLC27A6;SLC27A6;SLC27A6	5	128301232	5'UTR;1stExon;1stExon;5'UTR	SLC27A6
1951	cg17311063	-2.88537778655403	-0.00597438052667809	0.00207057133194791	0.00416513572546829	0.992281307844215	FALSE	1	No	TRIM9;TRIM9	14	51505490	Body;Body	TRIM9
1953	cg16073034	2.88523529209158	0.00245556996627287	0.000851081356520066	0.00416697470423737	0.992281307844215	FALSE	1	No	FAM119A;FAM119A	2	208489113	5'UTR;5'UTR	METTL21A
1954	cg04899225	2.88488645306551	0.0173326867081511	0.00600810014194258	0.00417147981016152	0.992281307844215	FALSE	1	No	NA	7	100737817	NA	TRIM56
1955	cg25687777	-2.88479912834043	-0.00480096024767157	0.00166422687822756	0.00417260826585783	0.992281307844215	FALSE	1	No	FAM26F	6	116781482	TSS1500	FAM26F
1957	cg04413644	2.88430372521524	0.00875185121055278	0.00303430291825444	0.00417901539132362	0.992281307844215	FALSE	1	No	NA	1	9242184	NA	mir-34
1958	cg13085470	2.88414070184002	0.0050095102986282	0.00173691605802457	0.00418112575773446	0.992281307844215	FALSE	1	No	GFER	16	2033502	TSS1500	GFER
1960	cg16331603	-2.8839553031336	-0.000969784215957521	0.000336268809334108	0.00418352695701241	0.992281307844215	FALSE	1	No	NA	3	182400527	NA	ATP11B
1962	cg12198913	2.88268764072005	0.0114014823581072	0.00395515705449769	0.00419997884115859	0.992281307844215	FALSE	1	No	TP53I11;TP53I11	11	44972718	TSS200;TSS200	TP53I11
1963	cg02272859	2.88251277772775	0.0243523285543856	0.00844829856177852	0.00420225285651021	0.992281307844215	FALSE	1	No	SLC34A2	4	25656514	TSS1500	SLC34A2
1964	cg24012683	2.88245254909441	0.00880372629869832	0.00305424847373957	0.00420303636279316	0.992281307844215	FALSE	1	No	NA	5	82228556	NA	MIR3977
1966	cg25969123	2.88174062423588	0.00369916002415119	0.00128365474430304	0.00421230779004696	0.992281307844215	FALSE	1	No	SIGLEC12;SIGLEC12	19	52005108	TSS200;TSS1500	SIGLEC12
1967	cg13551263	2.88157257838481	0.0210283715674288	0.00729753320293452	0.0042144989749558	0.992281307844215	FALSE	1	No	KCNT1	9	138662115	Body	KCNT1
1968	cg14473416	-2.88136765331188	-0.0133005364328333	0.00461604974899524	0.00421717244118051	0.992281307844215	FALSE	1	No	SUGT1P1;AQP3	9	33443365	Body;Body	AQP3
1969	cg13452260	-2.88116213949441	-0.0115207489281112	0.0039986465080139	0.00421985514003141	0.992281307844215	FALSE	1	No	NA	17	44919192	NA	WNT9B
1970	cg25050372	2.88115646896758	0.00463064944958535	0.00160721901065119	0.00421992918296085	0.992281307844215	FALSE	1	No	GPSM3;NOTCH4	6	32163948	TSS1500;Body	NOTCH4
1971	cg22902977	2.88069779808131	0.00814406948670908	0.00282711692012034	0.00422592220189271	0.992281307844215	FALSE	1	No	TBC1D22B	6	37282124	Body	TRNA_Gln
1974	cg10116505	2.88027658039744	0.0173374235529441	0.00601936066520104	0.00423143268487346	0.992281307844215	FALSE	1	No	GRIN2A;GRIN2A;GRIN2A	16	10274064	Body;Body;Body	GRIN2A
1975	cg13790353	2.88021978937569	0.009334801538604	0.00324100319463029	0.00423217614091747	0.992281307844215	FALSE	1	No	CCDC83	11	85565559	TSS1500	CCDC83
1976	cg06999653	-2.87946057629189	-0.0129005382254838	0.00448019269015202	0.00424212650003341	0.992281307844215	FALSE	1	No	NA	2	168188470	NA	XIRP2
1977	cg19495982	2.87930041589592	0.00878680783794356	0.00305171623962325	0.00424422830638281	0.992281307844215	FALSE	1	No	NA	19	51162091	NA	C19orf81
1979	cg16986921	-2.87895317016213	-0.00577577292615783	0.00200620593138462	0.00424878851742377	0.992281307844215	FALSE	1	No	PLCE1;PLCE1	10	95753828	1stExon;5'UTR	PLCE1
1980	cg19791637	2.87869020103095	0.013414172585433	0.00465981805913988	0.0042522449341642	0.992281307844215	FALSE	1	No	NA	2	30633168	NA	L07266
1981	cg20150904	-2.87859647974309	-0.00483274980518881	0.00167885628958322	0.0042534774081578	0.992281307844215	FALSE	1	No	DUSP3	17	41854876	Body	DUSP3
1982	cg18739800	2.87843712762342	0.00828176887814305	0.00287717553343987	0.00425557370203547	0.992281307844215	FALSE	1	No	HIST1H2BN;HIST1H2AK	6	27806020	TSS1500;1stExon	HIST1H2AK
1983	cg17244340	2.87787314314954	0.00518998672587287	0.00180341052844079	0.00426300053967578	0.992281307844215	FALSE	1	No	FGD2;FGD2	6	36973448	5'UTR;1stExon	FGD2
1984	cg08287265	2.87787200847467	0.00597271101528903	0.00207539146900931	0.00426301549355224	0.992281307844215	FALSE	1	No	NKX2-3;NKX2-3	10	101292766	1stExon;5'UTR	NKX2-3
1986	cg05851163	2.87770945624371	0.00196628079826251	0.000683279819648335	0.00426515826274623	0.992281307844215	FALSE	1	No	DSEL	18	65183566	5'UTR	LOC643542
1987	cg03156904	2.87765113379283	0.0135882395374256	0.00472198988190616	0.0042659273104719	0.992281307844215	FALSE	1	No	NA	18	13801143	NA	MC5R
1989	cg02280483	-2.87737011357549	-0.0113159105611592	0.00393272680068876	0.00426963465209037	0.992281307844215	FALSE	1	No	NA	19	45840117	NA	KLC3
1991	cg17366309	-2.87721412949801	-0.0180830394579064	0.00628491264258505	0.00427169372872656	0.992281307844215	FALSE	1	No	LRP5L	22	25777779	TSS1500	LRP5L
1992	cg15808825	-2.8772074214514	-0.00425405378056306	0.00147853566233925	0.00427178229895905	0.992281307844215	FALSE	1	No	NA	17	17094588	NA	MPRIP
1993	cg19276952	2.87696965727958	0.0024029319601874	0.000835230206237063	0.00427492271800801	0.992281307844215	FALSE	1	No	PRR3;PRR3;PRR3;GNL1;PRR3;GNL1	6	30525036	5'UTR;5'UTR;1stExon;5'UTR;1stExon;1stExon	GNL1
1994	cg14329644	-2.87666021644589	-0.0171750000343273	0.005970465311175	0.00427901300102266	0.992281307844215	FALSE	1	No	MUC5B	11	1253904	Body	MUC5B
1996	cg21817668	-2.87659394000571	-0.0130831872232816	0.00454815225789413	0.00427988952657324	0.992281307844215	FALSE	1	No	C1orf53	1	197870871	TSS1500	C1orf53
1998	cg13828183	2.87614750087227	0.00421190166590261	0.00146442477815385	0.00428579807903279	0.992281307844215	FALSE	1	No	PSAT1;PSAT1	9	80911833	TSS1500;TSS1500	PSAT1
1999	cg11998932	-2.87604759206607	-0.0303360611400113	0.010547830023292	0.00428712137357808	0.992281307844215	FALSE	1	No	SDK1	7	3901843	Body	SDK1
2000	cg06765785	-2.87576117251863	-0.0246448885412467	0.0085698662242047	0.00429091707050601	0.992281307844215	FALSE	1	No	H19	11	2020391	TSS1500	H19
2002	cg25622628	-2.87551978606101	-0.000667451507515243	0.000232115080811022	0.00429411835541613	0.992281307844215	FALSE	1	No	C19orf24	19	1275762	1stExon	C19orf24
2003	cg20665259	2.87528212351022	0.0194574239906397	0.00676713559046706	0.00429727237883586	0.992281307844215	FALSE	1	No	KCNH2;KCNH2	7	150659402	Body;Body	KCNH2
2004	cg05893602	-2.87523271247847	-0.00728538661372825	0.00253384241981867	0.00429792837830403	0.992281307844215	FALSE	1	No	PER1	17	8044256	3'UTR	PER1
2005	cg11259591	-2.87485000443773	-0.00826724082858431	0.00287571206004581	0.00430301244446731	0.992281307844215	FALSE	1	No	ALG9;ALG9;ALG9;ALG9	11	111653746	3'UTR;3'UTR;3'UTR;3'UTR	ALG9
2006	cg17168093	-2.87459230547632	-0.019619875096781	0.00682527225144366	0.00430643891907407	0.992281307844215	FALSE	1	No	TCF7L1	2	85531486	Body	TCF7L1
2007	cg23490407	2.87441037509127	0.00516557927009861	0.00179709178440973	0.00430885943892528	0.992281307844215	FALSE	1	No	NA	7	135437839	NA	FAM180A
2010	cg21433558	2.87360455108368	0.0249437332068113	0.00868029430055175	0.00431959555076822	0.992281307844215	FALSE	1	No	CNTNAP1	17	40837037	Body	CNTNAP1
2011	cg11040363	2.87320669018368	0.0137384462620662	0.00478157255758998	0.00432490528913014	0.992281307844215	FALSE	1	No	NA	3	89576478	NA	EPHA3
2012	cg17028413	-2.87307682186534	-0.0212096602087213	0.00738221130994713	0.00432663976116239	0.992281307844215	FALSE	1	No	NA	4	119196919	NA	SNHG8
2014	cg19977363	-2.87290411033623	-0.0116035062058827	0.00403894657121872	0.00432894741234897	0.992281307844215	FALSE	1	No	SLC24A3	20	19701832	3'UTR	SLC24A3
2015	cg13153708	-2.87274499619549	-0.0235484691894471	0.00819720135989563	0.00433107437667558	0.992281307844215	FALSE	1	No	NA	14	65078521	NA	PPP1R36
2016	cg16721202	-2.87273101602554	-0.00428684194843091	0.0014922531641552	0.00433126130260702	0.992281307844215	FALSE	1	No	SP4	7	21467390	TSS1500	SP4
2017	cg13347970	2.87272071021536	0.00895319163577023	0.0031166244612408	0.00433139910414617	0.992281307844215	FALSE	1	No	NA	6	137809630	NA	OLIG3
2018	cg10406027	-2.87269231903355	-0.0146594687376375	0.00510304171473867	0.00433177875031792	0.992281307844215	FALSE	1	No	ZC3H7A	16	11876912	TSS1500	ZC3H7A
2019	cg19005033	2.87255692113935	0.0181842646141298	0.00633034091694076	0.00433358970448378	0.992281307844215	FALSE	1	No	EXD3	9	140265895	Body	EXD3
2021	cg17793286	-2.87249618490524	-0.00970071090815518	0.00337710140717739	0.00433440227889688	0.992281307844215	FALSE	1	No	MYO15A	17	18011879	TSS200	MYO15A
2022	cg07589254	2.87241327383542	0.00675744498496293	0.00235253229279921	0.00433551174871652	0.992281307844215	FALSE	1	No	NA	7	1705402	NA	LOC401296
2023	cg05859578	2.87227484566988	0.0170568212612131	0.0059384363188388	0.00433736469382388	0.992281307844215	FALSE	1	No	NFATC1;NFATC1;NFATC1;NFATC1	18	77272585	Body;Body;Body;Body	NFATC1
2024	cg18241635	-2.87201912987974	-0.0133409853574458	0.00464515894711483	0.00434078950184299	0.992281307844215	FALSE	1	No	INTS1	7	1521373	Body	INTS1
2025	cg21755725	2.87199829708895	0.00398235379847301	0.0013866142617527	0.00434106862439617	0.992281307844215	FALSE	1	No	MYH14;MYH14;MYH14	19	50708619	5'UTR;5'UTR;5'UTR	MYH14
2026	cg19696329	2.87194633937014	0.00546775489327674	0.00190384994953489	0.00434176483715878	0.992281307844215	FALSE	1	No	LTV1	6	144164803	Body	LTV1
2027	cg14796565	2.87194374907109	0.00206184624853174	0.00071792710048678	0.00434179954879651	0.992281307844215	FALSE	1	No	CHID1;CHID1;CHID1;CHID1;CHID1	11	911369	TSS1500;TSS1500;TSS1500;TSS1500;5'UTR	CHID1
2028	cg10180297	2.87194347411521	0.0349279510840585	0.012161782221295	0.00434180323339318	0.992281307844215	FALSE	1	No	HS3ST2	16	22827393	Body	HS3ST2
2032	cg21574064	-2.87083711575683	-0.0137264073773514	0.00478132573318525	0.00435665227055294	0.992281307844215	FALSE	1	No	ADAMTS10	19	8661935	Body	ADAMTS10
2035	cg27337209	2.87061978058323	0.00943807613856281	0.00328781826224483	0.00435957467299577	0.992281307844215	FALSE	1	No	NEDD4L;NEDD4L;NEDD4L;NEDD4L;NEDD4L;NEDD4L;NEDD4L;NEDD4L;NEDD4L	18	55887763	5'UTR;Body;TSS1500;5'UTR;5'UTR;Body;Body;Body;5'UTR	NEDD4L
2036	cg03206044	2.87033539404239	0.0126323184471002	0.00440099037670635	0.00436340137934119	0.992281307844215	FALSE	1	No	ARHGAP10	4	148657866	Body	ARHGAP10
2038	cg20270188	2.86990796775005	0.00766110405806524	0.00266945983779103	0.00436915858259653	0.992281307844215	FALSE	1	No	BCAN;BCAN;BCAN;BCAN	1	156611963	1stExon;5'UTR;1stExon;5'UTR	BCAN
2039	cg19716170	-2.86984620549142	-0.0177249216797578	0.00617626186582451	0.00436999105886104	0.992281307844215	FALSE	1	No	MRPL19	2	75873407	TSS1500	MRPL19
2040	cg14421348	2.86978219033083	0.000515157978816408	0.00017951117703362	0.00437085405379094	0.992281307844215	FALSE	1	No	ATP5S;ATP5S;ATP5S;L2HGDH	14	50779022	TSS200;TSS200;TSS200;TSS200	ATP5S
2041	cg21156483	2.86961009355597	0.00854442613799883	0.00297755648308678	0.00437317487746637	0.992281307844215	FALSE	1	No	CEP72	5	628118	Body	CEP72
2042	cg15296858	-2.86951891260428	-0.0117333598265079	0.00408896410299629	0.00437440495957273	0.992281307844215	FALSE	1	No	PPM1G;PPM1G	2	27633235	TSS1500;TSS1500	PPM1G
2043	cg10544031	2.86934866952429	0.00768229183023281	0.00267736434816284	0.00437670247735545	0.992281307844215	FALSE	1	No	PAX3;PAX3;PAX3;PAX3;PAX3;CCDC140;PAX3;PAX3;PAX3	2	223164635	TSS1500;TSS1500;TSS1500;TSS1500;TSS1500;5'UTR;TSS1500;TSS1500;TSS1500	PAX3
2044	cg15979173	2.86923881258285	0.012388843263633	0.00431781530672963	0.00437818563641177	0.992281307844215	FALSE	1	No	BARHL2	1	91182128	1stExon	BARHL2
2045	cg14355608	2.86915971194367	0.0010574128244777	0.00036854442786016	0.00437925384347115	0.992281307844215	FALSE	1	No	DOLPP1;DOLPP1	9	131843846	Body;Body	DOLPP1
2046	cg04524770	2.86913157196713	0.0157534703597056	0.00549067547603078	0.00437963391433263	0.992281307844215	FALSE	1	No	LMF1	16	946408	Body	LMF1
2047	cg13487185	-2.86880443835935	-0.00324728786130584	0.00113193071576637	0.00438405452894318	0.992281307844215	FALSE	1	No	EPB41;EPB41;EPB41;EPB41;EPB41;EPB41;EPB41;EPB41;EPB41;EPB41	1	29213677	1stExon;5'UTR;5'UTR;1stExon;5'UTR;5'UTR;5'UTR;1stExon;1stExon;1stExon	EPB41
2048	cg14501985	-2.86875271496886	-0.00562486139721742	0.00196073414340227	0.00438475384816179	0.992281307844215	FALSE	1	No	NA	9	35603437	NA	TESK1
2049	cg20393695	2.8682701354489	0.0211138563854122	0.0073611812654835	0.00439128339662548	0.992281307844215	FALSE	1	No	NA	6	80121727	NA	LCA5
2050	cg06046705	-2.86823206805125	-0.00555853816117271	0.00193796667399696	0.00439179884458388	0.992281307844215	FALSE	1	No	ANKRD50;ANKRD50	4	125634632	TSS1500;TSS1500	ANKRD50
2051	cg07457882	-2.86818701787545	-0.00413211656428014	0.00144067194312208	0.00439240891335394	0.992281307844215	FALSE	1	No	ZNF407;ZNF407;ZNF407	18	72342426	TSS1500;TSS1500;TSS1500	ZNF407
2053	cg18464150	-2.86797877196443	-0.00922333754923717	0.00321597134518525	0.00439522997902462	0.992281307844215	FALSE	1	No	SAR1A;SAR1A	10	71910176	3'UTR;3'UTR	SAR1A
2054	cg22863148	2.86789922557743	0.0237381228025931	0.0082771816355624	0.00439630801335814	0.992281307844215	FALSE	1	No	C6orf10;C6orf10	6	32339554	5'UTR;1stExon	C6orf10
2055	cg05301609	-2.86775028140932	-0.0101064004137848	0.00352415636720576	0.00439832719277491	0.992281307844215	FALSE	1	No	ALDH3A2;ALDH3A2	17	19577717	Body;3'UTR	ALDH3A2
2056	cg26117389	2.8675340852866	0.00973129816164914	0.00339361202769331	0.00440125958367972	0.992281307844215	FALSE	1	No	NA	2	417421	NA	FAM150B
2057	cg25061701	-2.86750082084992	-0.00683405081246607	0.00238327771792598	0.00440171092611555	0.992281307844215	FALSE	1	No	SMURF2	17	62608856	Body	SMURF2
2058	cg09908001	-2.86749144882727	-0.00939336603735135	0.00327581309481951	0.0044018380963023	0.992281307844215	FALSE	1	No	MX2	21	42780440	3'UTR	MX2
2059	cg02351231	-2.86741551307873	-0.00787328721521248	0.00274577827290855	0.00440286860164918	0.992281307844215	FALSE	1	No	TAP1	6	32815712	Body	LOC100507463
2061	cg27589368	-2.86736011994277	-0.0126639984364183	0.0044166054861191	0.0044036204668069	0.992281307844215	FALSE	1	No	LOC100128977;IMP5	17	43923255	Body;1stExon	IMP5
2063	cg16216907	-2.86703326587676	-0.0127810539816159	0.00445793710653279	0.00440805932076895	0.992281307844215	FALSE	1	No	GLI3	7	42267430	5'UTR	GLI3
2064	cg11024682	2.8669647668938	0.00954357895103651	0.00332880929031314	0.00440899008994361	0.992281307844215	FALSE	1	No	SREBF1;SREBF1	17	17730094	Body;Body	SREBF1
2065	cg23904004	-2.86680639873635	-0.00917743855739058	0.00320127601272129	0.00441114269310512	0.992281307844215	FALSE	1	No	NA	15	35414083	NA	ANP32AP1
2066	cg07009563	2.86667675173193	0.014415853622277	0.00502876845586708	0.00441290561912005	0.992281307844215	FALSE	1	No	PIK3C2B	1	204393863	3'UTR	PIK3C2B
2067	cg18795022	2.86655122747969	0.0100066910990871	0.0034908467719536	0.00441461309553974	0.992281307844215	FALSE	1	No	CAMTA1	1	7587410	Body	CAMTA1
2068	cg09662584	2.86639538443947	0.00890028065446319	0.00310504290607615	0.00441673382812807	0.992281307844215	FALSE	1	No	SPATS1;SPATS1	6	44310445	1stExon;5'UTR	SPATS1
2069	cg00250645	-2.86601374149863	-0.0276066458862358	0.0096324192332031	0.00442193119282654	0.992281307844215	FALSE	1	No	NA	8	72534391	NA	BC048982
2070	cg20281678	-2.86580243475899	-0.00917577076474612	0.00320181553810348	0.00442481124593097	0.992281307844215	FALSE	1	No	GAK	4	882723	Body	GAK
2071	cg11750851	-2.8656212569633	-0.0261050487838488	0.00910973448442111	0.00442728200946237	0.992281307844215	FALSE	1	No	CYR61	1	86047433	Body	AL832891
2072	cg27091703	-2.86546324160797	-0.00325881632351535	0.00113727381883518	0.00442943792675129	0.992281307844215	FALSE	1	No	RAD54B	8	95487428	TSS200	RAD54B
2073	cg25859045	2.86512864681416	0.0039352608430444	0.00137350231984178	0.00443400619931264	0.992281307844215	FALSE	1	No	SAC3D1	11	64809369	Body	SAC3D1
2074	cg00685314	2.86509307227423	0.0123241348458512	0.0043014780096022	0.00443449215596882	0.992281307844215	FALSE	1	No	CIT	12	120307689	Body	CIT
2077	cg22727364	2.86490967872524	0.00702288421508591	0.00245134576745567	0.00443699812467832	0.992281307844215	FALSE	1	No	TRIB1;TRIB1	8	126443014	5'UTR;1stExon	TRIB1
2078	cg16872847	2.86479122022651	0.00686758274897306	0.00239723673421132	0.00443861747800489	0.992281307844215	FALSE	1	No	NA	19	39893195	NA	MED29
2079	cg12656272	2.86442046076617	0.0129580850076155	0.00452380688697827	0.00444368931783968	0.992281307844215	FALSE	1	No	GPR128	3	100328186	TSS1500	GPR128
2080	cg04132186	-2.86416319859266	-0.0125702636990434	0.00438880846776467	0.00444721166027899	0.992281307844215	FALSE	1	No	NA	3	184322709	NA	EPHB3
2081	cg19559114	-2.86412057419267	-0.0122581409769118	0.00427989697339019	0.00444779550381798	0.992281307844215	FALSE	1	No	BRD4;BRD4	19	15375316	Body;Body	BRD4
2082	cg13840782	-2.86402580073415	-0.00749024750698422	0.00261528632356042	0.00444909390401651	0.992281307844215	FALSE	1	No	KCNQ1;KCNQ1	11	2482394	TSS1500;Body	KCNQ1
2084	cg23978161	-2.86358381505875	-0.00233015531498884	0.000813719962633969	0.00445515368326047	0.992281307844215	FALSE	1	No	SEPT11;SEPT11	4	77870897	5'UTR;1stExon	Sep-11
2086	cg01417849	-2.86337006367108	-0.0196067032245042	0.0068474220196906	0.00445808698446672	0.992281307844215	FALSE	1	No	NA	6	33781855	NA	MLN
2087	cg08806184	2.86329108422202	0.0244917703989394	0.00855371307999376	0.00445917126079282	0.992281307844215	FALSE	1	No	NA	2	27068081	NA	DPYSL5
2088	cg09371744	2.86327985813465	0.0189318592325031	0.0066119485940982	0.00445932539860552	0.992281307844215	FALSE	1	No	DIP2A;DIP2A	21	47987607	3'UTR;3'UTR	DIP2A
2089	cg07697276	-2.86301533380941	-0.011708514668825	0.0040895745581796	0.00446295880700397	0.992281307844215	FALSE	1	No	ZNF595;ZNF718	4	53025	TSS1500;TSS1500	ZNF718
2091	cg13843938	2.86254846185411	0.00715531328499401	0.00249963044480981	0.0044693781633593	0.992281307844215	FALSE	1	No	NMNAT2;NMNAT2	1	183241246	Body;Body	NMNAT2
2092	cg05420057	-2.86251934596709	-0.00912492332151763	0.00318772459455111	0.00446977877677712	0.992281307844215	FALSE	1	No	SRCIN1	17	36721297	Body	SRCIN1
2093	cg24902139	-2.86243434147641	-0.00062131497819488	0.000217058246259864	0.00447094856372512	0.992281307844215	FALSE	1	No	TRIM26	6	30181222	TSS200	TRIM26
2094	cg15615396	2.86228470874462	0.00121969395917274	0.000426126008865026	0.00447300840742369	0.992281307844215	FALSE	1	No	RAB1B	11	66035392	TSS1500	KLC2
2095	cg05900648	2.86226753549811	0.0151601187613209	0.00529654149142373	0.00447324486952732	0.992281307844215	FALSE	1	No	NA	2	129243364	NA	HS6ST1
2096	cg16047970	-2.86226392834945	-0.00151414911665322	0.00052900401729423	0.00447329453857453	0.992281307844215	FALSE	1	No	KIAA0907	1	155904158	1stExon	KIAA0907
2097	cg19257514	2.86216578262427	0.00577875694701146	0.00201901545399408	0.00447464616004575	0.992281307844215	FALSE	1	No	NA	18	12435844	NA	SLMO1
2098	cg06970668	2.86211797575567	0.00265055668846578	0.000926082261778875	0.00447530467066787	0.992281307844215	FALSE	1	No	PPME1;C2CD3	11	73882184	TSS200;TSS200	C2CD3
2100	cg26723259	-2.86207412933181	-0.00236538097352947	0.000826456921324292	0.00447590870611166	0.992281307844215	FALSE	1	No	HIST1H2AD;HIST1H3D;HIST1H2BF	6	26199618	TSS200;TSS200;TSS200	HIST1H2AD
2101	cg02681858	2.86191609894303	0.00593451417840152	0.00207361570822893	0.00447808637410439	0.992281307844215	FALSE	1	No	THUMPD2;THUMPD2	2	39965301	Body;Body	THUMPD2
2102	cg26153364	2.8617520733349	0.00463793909936972	0.00162066418771384	0.00448034767643176	0.992281307844215	FALSE	1	No	NEGR1	1	72749064	TSS1500	NEGR1
2103	cg22718636	-2.86163261260497	-0.0443518965688631	0.0154988087476712	0.00448199524909581	0.992281307844215	FALSE	1	No	DGKQ	4	961658	Body	DGKQ
2104	cg05383670	2.8616070107391	0.00255426730399608	0.000892598911873772	0.00448234841540521	0.992281307844215	FALSE	1	No	TM7SF2	11	64879206	TSS200	C11orf2
2105	cg25747935	2.86158161782741	0.0103450109289237	0.00361513746959903	0.00448269872430372	0.992281307844215	FALSE	1	No	OR51A2	11	4977540	TSS1500	OR51A2
2106	cg09037532	-2.86156996268666	-0.00530953231169252	0.00185546129604587	0.00448285952159327	0.992281307844215	FALSE	1	No	NA	16	68570156	NA	ZFP90
2107	cg10276650	-2.86156044608349	-0.0107151868367838	0.00374452577140186	0.00448299081896716	0.992281307844215	FALSE	1	No	TSSC1	2	3245997	Body	TSSC1
2108	cg15735721	-2.8614837194098	-0.00471036511780096	0.00164612682778866	0.00448404951895468	0.992281307844215	FALSE	1	No	TOX	8	59864293	Body	TOX
2109	cg12142869	-2.86144363352129	-0.00364834730885741	0.00127500233312922	0.00448460272778089	0.992281307844215	FALSE	1	No	OR10AD1	12	48597881	TSS1500	OR10AD1
2110	cg15454563	-2.86139290737482	-0.00867628451456609	0.00303218914543482	0.00448530286746137	0.992281307844215	FALSE	1	No	LRRC8D;LRRC8D	1	90371370	5'UTR;5'UTR	LRRC8D
2111	cg06639496	-2.86122983511404	-0.0111330108802735	0.00389098797434767	0.00448755432079692	0.992281307844215	FALSE	1	No	NA	22	50749598	NA	FAM116B
2112	cg24073588	-2.86088485789147	-0.0137667989236146	0.00481207724443723	0.00449232063066149	0.992281307844215	FALSE	1	No	CAPZB	1	19727557	Body	Metazoa_SRP
2113	cg18203965	2.86063442988486	0.0111225310561311	0.00388813437324767	0.00449578350568232	0.992281307844215	FALSE	1	No	NA	10	5570694	NA	CALML3
2115	cg14130119	-2.86029807952148	-0.0143384459618743	0.00501292017937973	0.00450043832281141	0.992281307844215	FALSE	1	No	NA	2	121341233	NA	LOC84931
2116	cg09277256	2.85996053551176	0.0120211158805599	0.00420324537045013	0.0045051140681718	0.992281307844215	FALSE	1	No	NA	14	105140792	NA	MIR4710
2117	cg01978368	2.85991620320935	0.00172491493599412	0.000603134782081535	0.00450572849883029	0.992281307844215	FALSE	1	No	C1orf89	1	16563189	1stExon	RSG1
2118	cg03283235	2.85990494273467	0.0153847356161105	0.00537945698341971	0.004505884577331	0.992281307844215	FALSE	1	No	TMEM132D	12	130354828	Body	TMEM132D
2119	cg02086431	2.85988915176923	0.0127020075446978	0.00444143352089011	0.00450610346006983	0.992281307844215	FALSE	1	No	RBP3	10	48391314	TSS1500	RBP3
2120	cg18878351	-2.85893430689466	-0.0236623487812168	0.00827663256345282	0.00451935681353878	0.992281307844215	FALSE	1	No	CASZ1;CASZ1	1	10709343	Body;Body	CASZ1
2121	cg09753193	-2.8588857139179	-0.00802086372855664	0.00280559089491011	0.00452003223709608	0.992281307844215	FALSE	1	No	NA	16	30835298	NA	BCL7C
2122	cg09741519	-2.85843377027347	-0.0164417145314377	0.0057520012191378	0.00452631848028576	0.992281307844215	FALSE	1	No	NA	17	1810775	NA	RPA1
2123	cg19178853	2.85826940824066	0.00471475661264903	0.00164951442262788	0.00452860662170816	0.992281307844215	FALSE	1	No	NBLA00301;HAND2	4	174450408	TSS1500;1stExon	HAND2
2124	cg16797751	-2.85791260262295	-0.0132962643731841	0.00465243911272199	0.00453357746077851	0.992281307844215	FALSE	1	No	ATXN7L1;ATXN7L1	7	105290218	Body;Body	ATXN7L1
2125	cg14099345	2.85785189269981	0.0160960938489266	0.00563223513788204	0.00453442373544246	0.992281307844215	FALSE	1	No	USP20;USP20;USP20	9	132631088	Body;Body;Body	USP20
2126	cg03759613	2.85780655982392	0.00213686837540492	0.00074773023669474	0.00453505575329816	0.992281307844215	FALSE	1	No	SMC3	10	112327979	Body	SMC3
2127	cg27411547	2.85779886311155	0.00655164859591859	0.00229255063415667	0.00453516306659778	0.992281307844215	FALSE	1	No	NA	8	142287226	NA	SLC45A4
2128	cg03188346	-2.85761316129997	-0.01257086431277	0.00439907839277006	0.00453775296019501	0.992281307844215	FALSE	1	No	CLIP2;CLIP2	7	73719672	5'UTR;5'UTR	CLIP2
2129	cg03403640	2.85754898823119	0.0321700388042993	0.0112579133154992	0.0045386482638838	0.992281307844215	FALSE	1	No	TCERG1L	10	132954348	Body	TCERG1L
2130	cg02879798	-2.85753763281422	-0.0140066369066551	0.00490164564967104	0.00453880670450286	0.992281307844215	FALSE	1	No	ADCY4	14	24800305	Body	ADCY4
2132	cg20299002	-2.85747951238775	-0.00211373766662976	0.000739721022483725	0.00453961772987185	0.992281307844215	FALSE	1	No	STK17B	2	197036414	TSS200	STK17B
2133	cg00106499	-2.8573520428202	-0.000721521149166098	0.000252513914405156	0.00454139693037217	0.992281307844215	FALSE	1	No	POLD2;POLD2;POLD2;POLD2	7	44163141	1stExon;1stExon;5'UTR;5'UTR	POLD2
2134	cg09143059	2.85720184919108	0.0332124084662827	0.0116241029578241	0.00454349412406724	0.992281307844215	FALSE	1	No	FLNA;FLNA	X	153585715	Body;Body	FLNA
2135	cg14899065	2.85716442580199	0.0310921622207112	0.0108821746273786	0.00454401681395496	0.992281307844215	FALSE	1	No	IL16;IL16	15	81587108	Body;TSS1500	IL16
2136	cg03444722	-2.85708975367198	-0.0133725913766208	0.00468049397448369	0.00454505991794205	0.992281307844215	FALSE	1	No	NA	2	112375854	NA	AX747531
2137	cg03301331	2.85696987664009	0.0123803476235082	0.00433338402505944	0.00454673495031993	0.992281307844215	FALSE	1	No	RAB4A	1	229406681	TSS200	RAB4A
2138	cg02465374	2.85688163390917	0.00147322886567072	0.000515677250392361	0.00454796831798911	0.992281307844215	FALSE	1	No	LOC441177;C6orf176;C6orf176	6	166401700	Body;TSS200;TSS200	LINC00473
2139	cg09499844	-2.85681845590446	-0.00313396411861712	0.00109701199673359	0.00454885154325392	0.992281307844215	FALSE	1	No	PVT1	8	129045722	Body	MIR1207
2140	cg07751196	2.85648869518182	0.00360943405971088	0.00126359122855942	0.00455346411505269	0.992281307844215	FALSE	1	No	NA	9	116916031	NA	COL27A1
2142	cg22370006	2.85631273592587	0.0142970802889805	0.00500543239161314	0.00455592710936702	0.992281307844215	FALSE	1	No	OPRM1;OPRM1;OPRM1;OPRM1;OPRM1;OPRM1;OPRM1;OPRM1;OPRM1;OPRM1;OPRM1;OPRM1	6	154360344	TSS200;TSS200;Body;TSS200;TSS200;TSS1500;TSS200;TSS200;TSS200;TSS200;5'UTR;Body	OPRM1
2143	cg09317508	-2.85630426817881	-0.0248984483037683	0.00871701540383989	0.00455604566744471	0.992281307844215	FALSE	1	No	NA	1	5896560	NA	MIR4689
2145	cg00147509	2.85605083293797	0.0193390605662042	0.00677125923081363	0.00455959534827381	0.992281307844215	FALSE	1	No	FAM19A5	22	48917166	Body	LOC284933
2146	cg13114696	2.8559852233904	0.0106255966733646	0.00372046626374026	0.00456051470285016	0.992281307844215	FALSE	1	No	PCNT	21	47808953	Body	PCNT
2147	cg01311313	2.8558815010836	0.0202424395377082	0.00708798300280584	0.00456196845701411	0.992281307844215	FALSE	1	No	UNC5D	8	35252359	Body	UNC5D
2148	cg08464860	2.85578071046718	0.0234368345897739	0.0082068047115354	0.00456338152502798	0.992281307844215	FALSE	1	No	MIR1468	X	63007070	TSS1500	MIR1468
2149	cg23217445	-2.85572161060771	-0.00539936917569306	0.00189071972409245	0.00456421028063282	0.992281307844215	FALSE	1	No	ARHGEF4;ARHGEF4	2	131687141	5'UTR;5'UTR	ARHGEF4
2150	cg07504616	2.85571470781832	0.00414364036427466	0.0014509994128371	0.00456430708717789	0.992281307844215	FALSE	1	No	MAF;MAF	16	79633542	1stExon;1stExon	MAF
2151	cg14522767	2.85565724874547	0.0156190430042613	0.00546950899346306	0.00456511298092179	0.992281307844215	FALSE	1	No	WDR38	9	127616124	Body	WDR38
2152	cg22523072	2.85561820978242	0.0322650889563531	0.0112988104802748	0.00456566059678898	0.992281307844215	FALSE	1	No	NA	1	248300255	NA	OR2M5
2153	cg21218687	-2.85557643938717	-0.0122774384456926	0.00429946061900115	0.00456624659378507	0.992281307844215	FALSE	1	No	KIF21B	1	200993311	TSS1500	BC016656
2154	cg15477845	2.85550230983555	0.00282035279854658	0.000987690603097078	0.00456728672596808	0.992281307844215	FALSE	1	No	GPR180	13	95254089	TSS200	GPR180
2155	cg00168942	2.85517879509034	0.0210081855215874	0.00735792292857885	0.00457182857430109	0.992281307844215	FALSE	1	No	GJD4;GJD4	10	35894430	1stExon;5'UTR	GJD4
2156	cg23229352	2.85512973406376	0.0130419329665592	0.00456789504552438	0.00457251770454392	0.992281307844215	FALSE	1	No	NA	6	154153501	NA	OPRM1
2157	cg12719233	-2.85487412719771	-0.00968961133121206	0.0033940590371048	0.00457610958700034	0.992281307844215	FALSE	1	No	NA	1	118229681	NA	FAM46C
2158	cg03294301	-2.85465387045878	-0.00107723063959105	0.000377359458790682	0.00457920677525806	0.992281307844215	FALSE	1	No	MLX;MLX;MLX	17	40719026	TSS200;TSS200;TSS200	MLX
2159	cg14570051	2.85444033448343	0.0152014789099484	0.00532555497002514	0.0045822112786592	0.992281307844215	FALSE	1	No	FAM38B	18	10955104	Body	PIEZO2
2160	cg03687177	2.85443510660997	0.00211999995639337	0.000742703854603005	0.00458228485860402	0.992281307844215	FALSE	1	No	NEK1	4	170533631	TSS200	NEK1
2161	cg12870014	-2.85439998099905	-0.058772920385052	0.0205902889490916	0.00458277926350215	0.992281307844215	FALSE	1	No	ANKRD13A	12	110450643	Body	ANKRD13A
2162	cg02930419	-2.85430129240038	-0.0323834962273314	0.0113455073273284	0.00458416859876816	0.992281307844215	FALSE	1	No	NA	17	19628087	NA	SLC47A2
2164	cg24127861	2.85413551222828	0.00987755752078071	0.00346078785623921	0.00458650330982141	0.992281307844215	FALSE	1	No	REC8;REC8	14	24640947	TSS1500;TSS1500	REC8
2165	cg13703364	2.85408429449847	0.000764902102092234	0.000268002631725579	0.00458722483674115	0.992281307844215	FALSE	1	No	RUVBL1	3	127842891	TSS1500	RUVBL1
2166	cg13601565	-2.85326253529027	-0.0146790648318663	0.00514465971858876	0.00459881545253984	0.992281307844215	FALSE	1	No	NA	10	1200124	NA	LINC00200
2167	cg27311647	-2.853135619452	-0.0103259078553199	0.00361914371855312	0.00460060792768801	0.992281307844215	FALSE	1	No	TRIM39;TRIM39	6	30309124	Body;Body	TRIM39
2168	cg15140323	2.85307765471067	0.00882766685465883	0.00309408572882116	0.00460142679466994	0.992281307844215	FALSE	1	No	FABP6;FABP6;FABP6	5	159656306	Body;Body;TSS200	FABP6
2169	cg18793404	2.85290274071363	0.0196855325043675	0.00690017651966759	0.00460389860573878	0.992281307844215	FALSE	1	No	NA	7	52156489	NA	DQ599872
2170	cg10959058	2.85241017777354	0.00616882464243893	0.00216267095472715	0.00461086578973715	0.992281307844215	FALSE	1	No	TMEM192	4	166031997	Body	TMEM192
2171	cg17456851	-2.85239044209164	-0.00721356873425456	0.00252895558329136	0.00461114514594242	0.992281307844215	FALSE	1	No	ARSB	5	78090622	Body	ARSB
2172	cg10436216	2.85234573607107	0.00468170897064095	0.00164135396050891	0.00461177801123208	0.992281307844215	FALSE	1	No	FAM101A	12	124780059	5'UTR	FAM101A
2173	cg08309529	2.85215408736435	0.0117607711174412	0.0041234697555591	0.00461449191522915	0.992281307844215	FALSE	1	No	MNX1;MNX1	7	156797833	3'UTR;3'UTR	MNX1
2175	cg01748193	2.85202717061619	0.00973471143936917	0.00341326041338728	0.00461628996075321	0.992281307844215	FALSE	1	No	SLC22A11	11	64335575	Body	SLC22A11
2176	cg21663359	-2.85171774874113	-0.00575275135217347	0.00201729338561398	0.00462067625060954	0.992281307844215	FALSE	1	No	TSNARE1	8	143402448	Body	TSNARE1
2177	cg08935301	2.85154239525244	0.0200295424013401	0.00702410822812506	0.00462316370209184	0.992281307844215	FALSE	1	No	LMCD1	3	8543732	Body	LMCD1
2178	cg07394446	2.85151266024315	0.0076802035219719	0.00269337872107396	0.00462358562452144	0.992281307844215	FALSE	1	No	ADAMTS17	15	100881458	Body	ADAMTS17
2179	cg27058486	2.85137694451196	0.017712888871354	0.00621204744796928	0.00462551179634647	0.992281307844215	FALSE	1	No	CHST8;CHST8	19	34112683	TSS200;TSS200	CHST8
2180	cg05622441	2.85125398636323	0.00953284824261269	0.0033433879577918	0.00462725753390574	0.992281307844215	FALSE	1	No	TERF2	16	69419962	TSS200	TERF2
2181	cg15225160	2.85114107396957	0.00338298065441087	0.00118653569453188	0.00462886117150494	0.992281307844215	FALSE	1	No	NA	18	68101304	NA	Metazoa_SRP
2182	cg21614107	2.85109523361174	0.0074076107377476	0.00259816320774516	0.00462951236318152	0.992281307844215	FALSE	1	No	TCF3;TCF3	19	1633073	Body;Body	TCF3
2183	cg26254792	2.85108355098744	0.00848648441294526	0.00297658215242624	0.00462967833567496	0.992281307844215	FALSE	1	No	HOOK1	1	60280088	TSS1500	HOOK1
2184	cg10811474	2.85101478464473	0.00101361423691059	0.00035552752738071	0.00463065539379464	0.992281307844215	FALSE	1	No	ANGPTL4;ANGPTL4	19	8428787	TSS1500;TSS1500	ANGPTL4
2185	cg09440340	2.85091781821606	0.0124638962086401	0.00437188898571594	0.00463203344807706	0.992281307844215	FALSE	1	No	C1orf161;C1orf161	1	116654415	5'UTR;1stExon	MAB21L3
2186	cg01882880	-2.85088118572715	-0.0108033090518572	0.00378946309861794	0.00463255415376825	0.992281307844215	FALSE	1	No	HOXB2	17	46623819	TSS1500	HOXB2
2188	cg26634104	2.85081528020504	0.00179082918360899	0.000628181417450584	0.00463349108960333	0.992281307844215	FALSE	1	No	CREBL2	12	12764762	TSS200	CREBL2
2190	cg14290040	2.85068453782974	0.0181582560717121	0.00636978796872986	0.00463535027885543	0.992281307844215	FALSE	1	No	NA	9	133866498	NA	LAMC3
2191	cg16723445	2.85056507364363	0.00161081086453307	0.000565084754397173	0.00463704968269424	0.992281307844215	FALSE	1	No	TGIF1;TGIF1;TGIF1;TGIF1;TGIF1;TGIF1;TGIF1	18	3451456	5'UTR;Body;Body;5'UTR;TSS200;Body;TSS200	TGIF1
2192	cg17735320	2.85053644608037	0.00751821455454548	0.00263747357620471	0.00463745700012476	0.992281307844215	FALSE	1	No	PAOX;PAOX;PAOX	10	135192001	TSS1500;TSS1500;TSS1500	PAOX
2193	cg05700339	2.85047800550461	0.0124733137136568	0.00437586737718001	0.00463828860277284	0.992281307844215	FALSE	1	No	CIDEA;CIDEA	18	12254566	Body;TSS200	CIDEA
2194	cg15473904	2.85042473215331	0.0460508028098699	0.0161557687492704	0.00463904679459362	0.992281307844215	FALSE	1	No	MRPL41	9	140446993	3'UTR	MRPL41
2195	cg07254821	2.85040848477262	0.00147875175062776	0.000518785906836691	0.00463927805142057	0.992281307844215	FALSE	1	No	SNX14;SNX14	6	86302926	Body;Body	SNX14
2197	cg06659009	2.8501910538467	0.00236225463193671	0.000828805714181351	0.0046423738602325	0.992281307844215	FALSE	1	No	SMARCAD1;SMARCAD1;SMARCAD1;SMARCAD1;SMARCAD1	4	95129138	1stExon;5'UTR;5'UTR;5'UTR;1stExon	SMARCAD1
2198	cg22497563	-2.85012658409007	-0.0178956794391729	0.0062789068875291	0.00464329214982391	0.992281307844215	FALSE	1	No	KIF26B	1	245849362	Body	KIF26B
2199	cg26420391	2.84988498885747	0.00662711288337076	0.00232539660697942	0.00464673483611905	0.992281307844215	FALSE	1	No	C1orf68	1	152691758	TSS1500	C1orf68
2200	cg04391569	-2.84964685422374	-0.0187215221989337	0.00656976922287218	0.0046501304813909	0.992281307844215	FALSE	1	No	INPP5A	10	134595301	Body	INPP5A
2203	cg25660583	-2.84919470689219	-0.00180156326900102	0.000632306126584837	0.00465658402032685	0.992281307844215	FALSE	1	No	POLD1	19	50887427	TSS200	POLD1
2204	cg10455503	-2.84919264985574	-0.00225797409987066	0.000792496112884815	0.00465661339919556	0.992281307844215	FALSE	1	No	NA	10	133875999	NA	JAKMIP3
2205	cg15481878	2.84901403964162	0.0225377835453384	0.00791073095174127	0.00465916497698062	0.992281307844215	FALSE	1	No	PAGE2	X	55115294	TSS1500	PAGE2
2206	cg10615591	-2.84893317955619	-0.0177137333979404	0.00621767246948905	0.00466032054064949	0.992281307844215	FALSE	1	No	RTEL1;RTEL1	20	62318433	Body;Body	RTEL1-TNFRSF6B
2207	cg16525330	-2.8489106424578	-0.0156523605568891	0.00549415637107718	0.004660642662593	0.992281307844215	FALSE	1	No	SRL	16	4292047	1stExon	SRL
2208	cg24336152	-2.84882736712587	-0.00396100509327003	0.00139039842813158	0.00466183308960314	0.992281307844215	FALSE	1	No	TNXB	6	32070785	5'UTR	TNXB
2209	cg13044052	2.84854453713007	0.0293593838560829	0.0103068017625811	0.00466587823011771	0.992281307844215	FALSE	1	No	TRIM40	6	30103699	TSS1500	TRIM40
2210	cg21037604	2.84843296557921	0.00649135319839902	0.00227892082307756	0.00466747484607528	0.992281307844215	FALSE	1	No	CBLN4	20	54578094	Body	CBLN4
2211	cg11234013	2.84833146207716	0.014382259725137	0.00504936308032374	0.00466892781745129	0.992281307844215	FALSE	1	No	BDNFOS	11	27646797	Body	EF565102
2212	cg05615763	2.84827824741238	0.00601579296939574	0.0021120805085883	0.00466968972285791	0.992281307844215	FALSE	1	No	FNIP2	4	159689701	TSS1500	FNIP2
2213	cg25436375	2.84818983021315	0.00485268058150208	0.00170377709028577	0.0046709558935175	0.992281307844215	FALSE	1	No	NA	22	23877425	NA	IGLL1
2214	cg03456651	-2.84812935223206	-0.00980014498880329	0.00344090586374632	0.0046718221429017	0.992281307844215	FALSE	1	No	C10orf105;C10orf105;CDH23	10	73479833	5'UTR;TSS1500;Body	C10orf105
2215	cg16109012	-2.84802536702856	-0.0155958947996005	0.00547603788230028	0.0046733119045445	0.992281307844215	FALSE	1	No	ZBTB41	1	197124878	3'UTR	ZBTB41
2218	cg13969674	2.84714149722176	0.0169510061326533	0.00595369290539091	0.00468599226950116	0.992281307844215	FALSE	1	No	CPA2	7	129918047	Body	CPA2
2219	cg05166473	2.84700690602463	0.015774641211053	0.00554078080305033	0.00468792591368466	0.992281307844215	FALSE	1	No	BANP;BANP	16	88103629	Body;Body	BANP
2220	cg18224556	2.84697577935742	0.0045521946871072	0.00159895799610022	0.00468837320744086	0.992281307844215	FALSE	1	No	DPF2	11	65101075	TSS1500	DPF2
2221	cg03470772	2.84692899993981	0.0113650627157	0.0039920429051586	0.00468904550600013	0.992281307844215	FALSE	1	No	CDS1	4	85503328	TSS1500	CDS1
2222	cg17927613	2.84688559140194	0.0262628298806113	0.00922510899627626	0.00468966943779503	0.992281307844215	FALSE	1	No	CHD5	1	6187633	Body	CHD5
2223	cg17725129	2.84688265156413	0.0173162838296575	0.00608254218702821	0.00468971169622764	0.992281307844215	FALSE	1	No	FGF23	12	4482799	Body	FGF23
2224	cg15337196	2.84687676818692	0.0073574936751306	0.00258440890640178	0.00468979626734082	0.992281307844215	FALSE	1	No	NA	3	44727578	NA	ZNF35
2226	cg25086828	2.8466986922445	0.00876141398874508	0.00307774546446188	0.00469235669172106	0.992281307844215	FALSE	1	No	NA	20	62744796	NA	NPBWR2
2227	cg01717800	-2.8462517200866	-0.00872341580368696	0.00306487853555747	0.00469878897986965	0.992281307844215	FALSE	1	No	RC3H1	1	173903854	3'UTR	RC3H1
2228	cg23955930	2.84589768410234	0.000958494152556217	0.000336798528601547	0.00470388953153728	0.992281307844215	FALSE	1	No	SARS2;MRPS12;MRPS12;MRPS12;SARS2;MRPS12;MRPS12;MRPS12	19	39421606	TSS200;5'UTR;1stExon;5'UTR;TSS200;1stExon;5'UTR;1stExon	MRPS12
2229	cg08907525	-2.84588341766076	-0.0134010172493869	0.00470891293937901	0.00470409517184763	0.992281307844215	FALSE	1	No	LRRC43;IL31	12	122659177	5'UTR;TSS1500	IL31
2231	cg27149093	-2.84564284345662	-0.00786110155092171	0.00276250463722031	0.00470756410434	0.992281307844215	FALSE	1	No	SLC41A2;SLC41A2	12	105322376	1stExon;5'UTR	SLC41A2
2232	cg27161523	-2.84534327820069	-0.0335015252078153	0.0117741593657552	0.00471188690325676	0.992281307844215	FALSE	1	No	POU6F1;POU6F1	12	51591966	Body;TSS200	POU6F1
2233	cg20159415	2.84501360986428	0.0082757572622704	0.00290886385695188	0.00471664826848194	0.992281307844215	FALSE	1	No	MAML3	4	140659150	Body	MGST2
2234	cg20689586	2.84497740846374	0.00124572430758263	0.000437867908503116	0.00471717138801738	0.992281307844215	FALSE	1	No	ARL15	5	53606726	TSS1500	ARL15
2236	cg07441824	-2.84456424522274	-0.0201449236014813	0.00708190143193756	0.00472314544102044	0.992281307844215	FALSE	1	No	ZCCHC16	X	111623974	5'UTR	ZCCHC16
2237	cg12234272	2.84420116575141	0.014008925956974	0.0049254342926454	0.00472840099578939	0.992281307844215	FALSE	1	No	TFF2	21	43772018	TSS1500	TFF2
2238	cg20782850	2.84410899274789	0.00625500918116649	0.00219928603197555	0.00472973604080554	0.992281307844215	FALSE	1	No	KPNA5	6	117002205	TSS200	KPNA5
2239	cg03915432	-2.8439568657571	-0.0165083538040439	0.00580471314555227	0.00473194021634435	0.992281307844215	FALSE	1	No	NA	2	101428924	NA	NPAS2
2240	cg15332173	2.84386783514477	0.0145966025529307	0.0051326585478216	0.00473323061852343	0.992281307844215	FALSE	1	No	FILIP1	6	76074059	Body	FILIP1
2241	cg21367769	2.84374588697953	0.0218516412685122	0.0076841047466874	0.00473499864421133	0.992281307844215	FALSE	1	No	SCGN	6	25651194	TSS1500	SCGN
2242	cg02457781	-2.84371919024854	-0.00986275056920044	0.00346825755616835	0.00473538577816385	0.992281307844215	FALSE	1	No	ARMC9	2	232118108	Body	ARMC9
2243	cg17007628	-2.84353967962242	-0.033790640124144	0.0118833017757048	0.00473798964050792	0.992281307844215	FALSE	1	No	PCDHB12;PCDHB12	5	140588424	5'UTR;1stExon	PCDHB12
2244	cg24219734	2.84345543670396	0.00119879936499221	0.000421599491069155	0.00473921206129738	0.992281307844215	FALSE	1	No	CITED2;CITED2;CITED2	6	139695859	TSS200;TSS1500;TSS1500	CITED2
2245	cg07050493	-2.84287766113475	-0.0149880523325492	0.00527214116085693	0.00474760369981218	0.992281307844215	FALSE	1	No	NA	20	57392572	NA	MIR296
2247	cg12929027	-2.84259554436181	-0.0108883897986045	0.00383043933921633	0.00475170608333882	0.992281307844215	FALSE	1	No	NA	12	110150180	NA	C12orf34
2248	cg07375277	-2.84242345036227	-0.00247194754472298	0.000869661958498102	0.00475421015991785	0.992281307844215	FALSE	1	No	SIRT2;NFKBIB;SIRT2;NFKBIB	19	39390539	TSS200;TSS200;TSS200;TSS200	NFKBIB
2249	cg22685975	2.84239625570372	0.00278438654482143	0.000979591265374811	0.00475460596916097	0.992281307844215	FALSE	1	No	TSHZ2	20	51589889	Body	TSHZ2
2250	cg02390241	2.84217998530472	0.00408109432575263	0.00143590284459592	0.00475775477983768	0.992281307844215	FALSE	1	No	ADAMTSL5	19	1506255	Body	ADAMTSL5
2251	cg27308387	-2.84217669160483	-0.00248617925028788	0.000874744788961049	0.00475780274944665	0.992281307844215	FALSE	1	No	CTNNBIP1;CTNNBIP1	1	9970993	TSS1500;TSS1500	CTNNBIP1
2252	cg10870083	2.84216568822571	0.00620198868175235	0.00218213480918633	0.0047579630063954	0.992281307844215	FALSE	1	No	NA	4	62068185	NA	LPHN3
2253	cg23411728	2.8420111140312	0.00845012252656672	0.00297328975416314	0.00476021479620374	0.992281307844215	FALSE	1	No	LRP10;LRP10	14	23341133	5'UTR;1stExon	LRP10
2254	cg15739913	-2.84190527815621	-0.00471257925275907	0.00165824641974574	0.00476175713976439	0.992281307844215	FALSE	1	No	ITPR1;ITPR1;ITPR1	3	4722338	Body;Body;Body	ITPR1
2255	cg10519417	-2.84189109401246	-0.0180055850174405	0.00633577586958775	0.00476196387945771	0.992281307844215	FALSE	1	No	NA	17	14201321	NA	HS3ST3B1
2256	cg08252971	-2.84178306724505	-0.00216895226525542	0.000763236395576843	0.00476353868151398	0.992281307844215	FALSE	1	No	NA	4	41218767	NA	APBB2
2257	cg14636164	-2.84166257553027	-0.0105619629196807	0.00371682514688069	0.00476529575473331	0.992281307844215	FALSE	1	No	PSMB7	9	127121878	Body	LOC100129034
2259	cg19502744	2.84123070364767	0.0135056217561574	0.00475344073215118	0.00477159837826621	0.992281307844215	FALSE	1	No	SRD5A2	2	31805915	1stExon	SRD5A2
2260	cg20976968	-2.84080017594999	-0.00231670926268708	0.000815512925653897	0.00477788892710585	0.992281307844215	FALSE	1	No	PRPF38B	1	109234629	TSS1500	PRPF38B
2261	cg02172885	-2.8407596313271	-0.0140347941642494	0.00494050746479134	0.0047784817230774	0.992281307844215	FALSE	1	No	MRPS18B	6	30588193	Body	MRPS18B
2263	cg18107727	2.84067210805582	0.00539210403902071	0.00189817896396043	0.00477976161376232	0.992281307844215	FALSE	1	No	LBR;LBR	1	225615856	TSS200;5'UTR	LBR
2264	cg14950829	-2.84061371037002	-0.0259519931140067	0.00913605148748866	0.0047806157617321	0.992281307844215	FALSE	1	No	PCDH8;PCDH8	13	53419617	Body;Body	PCDH8
2266	cg15156029	-2.84017496931207	-0.00879900927850879	0.00309805183609517	0.00478703740304564	0.992281307844215	FALSE	1	No	PRDM16;PRDM16	1	3234644	Body;Body	PRDM16
2270	cg18388910	-2.83977153535077	-0.0297991225612314	0.0104934929413435	0.00479294919068202	0.992281307844215	FALSE	1	No	LASS3	15	101085061	TSS200	CERS3
2271	cg04790749	-2.83971808401727	-0.0134785840499856	0.00474645146144852	0.00479373294651894	0.992281307844215	FALSE	1	No	MMP28;MMP28	17	34123272	TSS1500;TSS1500	MMP28
2272	cg05929572	-2.83951690646015	-0.0038095646035274	0.00134162420194094	0.00479668385356071	0.992281307844215	FALSE	1	No	STT3A	11	125472813	Body	STT3A
2274	cg03027682	-2.83915707430933	-0.00648533775797345	0.00228424760879111	0.00480196605184818	0.992281307844215	FALSE	1	No	NA	6	6850867	NA	BC039678
2276	cg01078271	-2.83886160209422	-0.00151003424792361	0.000531915415252953	0.0048063074238076	0.992281307844215	FALSE	1	No	DACT3	19	47164463	TSS200	DACT3
2278	cg04552940	-2.83858298275882	-0.00092888711523205	0.00032723620231432	0.00481040444445793	0.992281307844215	FALSE	1	No	IFT172	2	27712630	TSS200	IFT172
2279	cg03680996	-2.83843339563902	-0.00846295735482426	0.00298155925301146	0.00481260539134166	0.992281307844215	FALSE	1	No	TMEM14C;TMEM14C	6	10725534	Body;Body	TMEM14C
2280	cg11393031	2.8379214794218	0.0204032460817347	0.00718950338467142	0.00482014438761756	0.992281307844215	FALSE	1	No	PANK4	1	2445527	Body	PANK4
2281	cg10988336	2.8377635015641	0.0100224237886861	0.00353180375431637	0.00482247309596913	0.992281307844215	FALSE	1	No	PCSK1	5	95767768	Body	PCSK1
2282	cg09504570	-2.83752531425728	-0.020809041356903	0.00733351743237213	0.00482598608307239	0.992281307844215	FALSE	1	No	NA	8	8493391	NA	CLDN23
2283	cg17667145	2.83706841661938	0.00362467083297424	0.00127761135816857	0.00483273130538923	0.992281307844215	FALSE	1	No	NA	13	97762132	NA	MBNL2
2284	cg26321999	-2.83704934924807	-0.0196401590288696	0.00692274141585695	0.00483301298493371	0.992281307844215	FALSE	1	No	DDR1;DDR1	6	30854011	5'UTR;5'UTR	DDR1
2285	cg14128040	2.83689333453998	0.0259818123630116	0.00915854397720058	0.00483531832848701	0.992281307844215	FALSE	1	No	RGS19;RGS19	20	62705807	Body;Body	RGS19
2286	cg03918288	-2.83663745780174	-0.0134341929975083	0.0047359569904006	0.00483910144221355	0.992281307844215	FALSE	1	No	SPATC1;SPATC1	8	145101324	Body;Body	SPATC1
2287	cg00019301	-2.83658401742061	-0.00201875043972171	0.00071168364036593	0.00483989189277941	0.992281307844215	FALSE	1	No	NUDT6;NUDT6;SPATA5	4	123843794	5'UTR;TSS200;TSS1500	NUDT6
2288	cg18115757	2.83645055465114	0.0161006557077114	0.00567633928302045	0.00484186648781222	0.992281307844215	FALSE	1	No	NA	14	23514994	NA	CDH24
2292	cg04948194	-2.83617864332431	-0.0151545088214372	0.00534328430161032	0.00484589170870845	0.992281307844215	FALSE	1	No	NA	14	45840127	NA	MIS18BP1
2293	cg12741529	-2.8360934240164	-0.00447074139918666	0.00157637310581092	0.00484715387276076	0.992281307844215	FALSE	1	No	C3orf17;C3orf17;C3orf17	3	112723537	Body;3'UTR;Body	C3orf17
2294	cg18081258	-2.83587424425751	-0.0181254370393183	0.0063914812428729	0.00485040146752781	0.992281307844215	FALSE	1	No	NDRG2;NDRG2;NDRG2;NDRG2;NDRG2;NDRG2;NDRG2;NDRG2	14	21494161	TSS1500;TSS1500;TSS1500;TSS1500;TSS1500;TSS1500;TSS1500;TSS1500	NDRG2
2295	cg26430083	-2.83543990734716	-0.000530509113869362	0.000187099402986716	0.00485684289674137	0.992281307844215	FALSE	1	No	YARS;S100PBP;S100PBP	1	33283671	TSS200;5'UTR;5'UTR	YARS
2297	cg08564375	-2.83524526410833	-0.0169268073392499	0.00597013865203415	0.00485973207317152	0.992281307844215	FALSE	1	No	NA	15	25436682	NA	SNORD115-9
2299	cg20117260	-2.83477306274029	-0.0166718485545459	0.00588119337441064	0.00486674766074305	0.992281307844215	FALSE	1	No	ATP5SL;ATP5SL;ATP5SL;ATP5SL;ATP5SL;ATP5SL;ATP5SL	19	41937434	3'UTR;3'UTR;3'UTR;3'UTR;Body;3'UTR;3'UTR	ATP5SL
2300	cg17227149	-2.83469026829194	-0.0106080874925952	0.0037422386534622	0.00486797870191003	0.992281307844215	FALSE	1	No	NCRNA00171	6	29981695	Body	UNQ6501
2301	cg22940988	-2.83459804258356	-0.00375007878745203	0.00132296668914442	0.00486935030628927	0.992281307844215	FALSE	1	No	AAGAB	15	67538446	Body	AAGAB
2303	cg12974660	2.83437547535398	0.0308858255248093	0.01089687156602	0.00487266182978285	0.992281307844215	FALSE	1	No	HRK	12	117299348	3'UTR	HRK
2305	cg23301563	2.83420210763044	0.014119182960097	0.00498171352074161	0.00487524274366586	0.992281307844215	FALSE	1	No	NA	2	101770526	NA	BC077729
2306	cg25080348	2.83410370005432	0.0141902020886873	0.005006945260477	0.00487670828341581	0.992281307844215	FALSE	1	No	ASPH;ASPH;ASPH;ASPH;ASPH;ASPH;ASPH;ASPH;ASPH;ASPH;ASPH;ASPH	8	62596090	Body;Body;Body;Body;Body;Body;Body;Body;Body;Body;Body;Body	ASPH
2307	cg14106635	-2.83402079265951	-0.00644185805937427	0.00227304544697044	0.00487794329665346	0.992281307844215	FALSE	1	No	PRMT2;PRMT2	21	48068452	Body;Body	PRMT2
2308	cg04719215	2.83391115238372	0.020472092354695	0.00722397113172552	0.00487957696730521	0.992281307844215	FALSE	1	No	GPR139	16	20081258	Body	GPR139
2310	cg27425331	2.83367644632677	0.0076749076112342	0.00270846293026255	0.00488307582443532	0.992281307844215	FALSE	1	No	SNTG2	2	1105592	Body	SNTG2
2311	cg05254143	-2.8328642600542	-0.0188170575312989	0.00664241410950588	0.00489520101188801	0.992281307844215	FALSE	1	No	DENND1A	9	126154423	Body	DENND1A
2312	cg18220380	-2.83264021247756	-0.00390807595634552	0.00137965843283971	0.0048985506453906	0.992281307844215	FALSE	1	No	DENND3	8	142185447	Body	DENND3
2313	cg18439734	2.83214286720264	0.00177055107769264	0.000625163051693592	0.00490599367272421	0.992281307844215	FALSE	1	No	NA	6	106440072	NA	PRDM1
2315	cg14695566	-2.83201917025111	-0.0191859175745204	0.00677464255046663	0.00490784645610799	0.992281307844215	FALSE	1	No	PALM;PALM	19	720793	Body;Body	PALM
2316	cg04918541	2.83152590702136	0.0127940212235876	0.00451841927063501	0.00491524107820933	0.992281307844215	FALSE	1	No	GLI2	2	121742289	Body	GLI2
2317	cg20771670	2.83091678109197	0.00407646971954094	0.00143998218060247	0.00492438659311762	0.992281307844215	FALSE	1	No	PHLDA3;PHLDA3	1	201438018	1stExon;5'UTR	PHLDA3
2318	cg11805450	2.83081879777776	0.00858485499105068	0.00303264023744294	0.00492585917307626	0.992281307844215	FALSE	1	No	GRAMD1B	11	123447841	Body	GRAMD1B
2319	cg22832407	-2.83030973918585	-0.00649965703128996	0.00229644725497768	0.00493351619700918	0.992281307844215	FALSE	1	No	CBR4;CBR4	4	169931373	5'UTR;1stExon	CBR4
2320	cg11490941	2.83025913907385	0.00458985538568884	0.00162170852920231	0.00493427789105933	0.992281307844215	FALSE	1	No	SLC44A3;SLC44A3	1	95285603	TSS1500;TSS1500	BC030750
2321	cg06733215	2.83025492384088	0.00451459517121861	0.00159511962445133	0.00493434134866197	0.992281307844215	FALSE	1	No	AARS	16	70317506	5'UTR	AARS
2323	cg22431438	-2.83006498247579	-0.0021216099038259	0.000749668264496837	0.00493720156248514	0.992281307844215	FALSE	1	No	UBE2C;UBE2C;UBE2C;UBE2C;UBE2C;UBE2C;UBE2C	20	44441548	1stExon;5'UTR;TSS200;Body;Body;Body;Body	UBE2C
2325	cg10634096	2.82987492965615	0.00266541580807438	0.000941884667814009	0.00494006496216073	0.992281307844215	FALSE	1	No	NA	1	156475258	NA	MEF2D
2326	cg14228484	2.82978632826803	0.0493389415925702	0.0174355714068235	0.00494140037602787	0.992281307844215	FALSE	1	No	CNNM4	2	97427445	1stExon	CNNM4
2327	cg12600534	2.82964094986098	0.0108401168696251	0.0038309160284656	0.00494359225250113	0.992281307844215	FALSE	1	No	NA	5	57687804	NA	PLK2
2328	cg13304274	2.82958310388116	0.00649384923208756	0.00229498445307379	0.0049444646444469	0.992281307844215	FALSE	1	No	ZFP82	19	36909606	TSS200	ZFP82
2330	cg03131732	2.82915455325898	0.00547122579409957	0.00193387306741412	0.00495093209786686	0.992281307844215	FALSE	1	No	CREB3L1	11	46317475	Body	CREB3L1
2331	cg24361162	2.82848394094756	0.0122245717877809	0.00432195198664823	0.004961068038854	0.992281307844215	FALSE	1	No	NA	1	156358116	NA	RHBG
2332	cg25726128	2.82813271789529	0.0223218655789252	0.00789279280907907	0.00496638410318071	0.992281307844215	FALSE	1	No	ICOSLG	21	45656979	Body	ICOSLG
2333	cg02132003	-2.82801746380589	-0.000383289187055088	0.000135532821830338	0.00496812970074618	0.992281307844215	FALSE	1	No	ANAPC11;ANAPC11;ANAPC11;ANAPC11;ANAPC11;ANAPC11;ANAPC11;ANAPC11;ANAPC11;ANAPC11;ANAPC11;ANAPC11;ANAPC11;THOC4	17	79849678	1stExon;5'UTR;5'UTR;5'UTR;5'UTR;5'UTR;1stExon;5'UTR;1stExon;TSS200;1stExon;1stExon;1stExon;TSS1500	ANAPC11
[truncated: 400,332 more rows]
