# Supplementary material for: Associations between high blood pressure and DNA methylation
Source: PLoS One. 2020 Jan 30;15(1):e0227728. doi: 10.1371/journal.pone.0227728 (PMC6991984; doi:10.1371/journal.pone.0227728)
Supplement: S7 Zip — (ZIP) [file pone.0227728.s008.zip › European-fully-adjusted-model-diastolicBP.csv]

	CpG	T.statistic	coef	se	pvalue	FDR	Holm.sig	Bonferroni	ProblematicProbes	Gene	CHR	Position	GeneGroup	NearestGene
1	cg04751533	-5.78623760023346	-0.00161765576051545	0.000279569535901909	1.60586464664665e-08	0.00367458989951659	TRUE	0.00768679230410352	No	AFAP1;AFAP1	4	7790161	Body;Body	AFAP1-AS1
2	cg00006122	5.76758261693761	0.000441100039604823	7.64791887522248e-05	1.77673577023084e-08	0.00367458989951659	TRUE	0.00850470111136395	No	C12orf44;C12orf44	12	52463316	TSS1500;TSS1500	C12orf44
4	cg16241714	5.52815377490656	0.000174107616229431	3.14947129401033e-05	6.35973508671447e-08	0.00761053598489404	TRUE	0.0304421439395761	No	CEBPD	8	48650511	1stExon	CEBPD
5	cg13691892	5.27990841763214	0.000152152753147725	2.88173091486994e-05	2.28120952222911e-07	0.0218389312401082	FALSE	0.109194656200541	No	PNPLA7;PNPLA7;MRPL41	9	140446458	TSS1500;TSS1500;5'UTR	MRPL41
6	cg06355652	-5.15428785693569	-0.00148984938732138	0.000289050481594003	4.27747445248726e-07	0.0303504001029695	FALSE	0.204749869617208	No	CD59;CD59;CD59;CD59;CD59;CD59;CD59;CD59	11	33725105	3'UTR;3'UTR;3'UTR;3'UTR;3'UTR;3'UTR;3'UTR;3'UTR	CD59
7	cg13799986	5.14683272963999	0.000456176168690981	8.86324061133592e-05	4.43839807635295e-07	0.0303504001029695	FALSE	0.212452800720787	No	TMEM141	9	139686745	Body	TMEM141
8	cg18901940	-5.03934666784629	-0.00079273791801624	0.000157309661403993	7.52339862107402e-07	0.0450153152243688	FALSE	0.36012252179495	No	MYPN;MYPN	10	69869364	1stExon;5'UTR	MYPN
9	cg04202002	4.93573326798343	0.00160337878569852	0.000324851181910324	1.24075124919114e-06	0.0614753388101037	FALSE	0.593910400450323	No	NA	2	127643360	NA	BIN1
10	cg07598370	-4.9285254294323	-0.00169865000790679	0.000344656841529668	1.28429479203008e-06	0.0614753388101037	FALSE	0.614753388101037	No	OR8U8;OR5AP2	11	56409533	Body;1stExon	OR5AP2
11	cg06726740	-4.90672845793928	-0.00126918213244656	0.000258661579365162	1.42514323693458e-06	0.0620157557475887	FALSE	0.682173313223475	No	CACNA1C;CACNA1C;CACNA1C;CACNA1C;CACNA1C;CACNA1C;CACNA1C;CACNA1C;CACNA1C;CACNA1C;CACNA1C;CACNA1C;CACNA1C;CACNA1C;CACNA1C;CACNA1C;CACNA1C;CACNA1C;CACNA1C;CACNA1C;CACNA1C;CACNA1C;CACNA1C	12	2788627	Body;Body;Body;Body;Body;Body;Body;Body;Body;Body;Body;Body;Body;Body;Body;Body;Body;Body;Body;Body;Body;Body;Body	CACNA1C
12	cg23650353	-4.72551299681774	-0.000652820237632226	0.000138148014421259	3.33695455141933e-06	0.126054525246269	FALSE	1	No	ARHGAP10	4	148993643	3'UTR	ARHGAP10
13	cg11033617	4.71997510094707	0.000654690584542213	0.000138706364025278	3.42346256962313e-06	0.126054525246269	FALSE	1	No	RASGEF1C	5	179562118	Body	RASGEF1C
15	cg19763108	-4.63020043292196	-0.00114305476891478	0.000246869392691373	5.16639484894647e-06	0.164866548156347	FALSE	1	No	THRB;THRB;THRB	3	24187579	Body;Body;Body	THRB
16	cg12163781	-4.57837294032854	-0.00106177369258156	0.000231910704178103	6.53284042275606e-06	0.19544217032254	FALSE	1	No	MAD1L1;MAD1L1;MAD1L1	7	1855682	3'UTR;3'UTR;3'UTR	MAD1L1
17	cg05284742	4.56389534932688	0.000994008856290212	0.000217798345537615	6.97276892538222e-06	0.196332664794865	FALSE	1	No	ITPK1;ITPK1;ITPK1	14	93552128	Body;Body;Body	ITPK1-AS1
21	cg10926413	4.48924362585988	0.00102027408234922	0.00022727082051685	9.73183184241138e-06	0.202101380121404	FALSE	1	No	SH3BP4	2	235940023	5'UTR	SH3BP4
23	cg01801101	4.48373672364998	0.00108356110414587	0.000241664747716007	9.97237948371889e-06	0.202101380121404	FALSE	1	No	AMZ1	7	2738925	5'UTR	AMZ1
24	cg23955417	4.4801268542726	0.000762167681170037	0.00017012189742868	1.01331462655142e-05	0.202101380121404	FALSE	1	No	MIR1976;RPS6KA1;RPS6KA1	1	26880928	TSS200;Body;Body	MIR1976
25	cg23922289	-4.45187691476627	-3.38925241562093e-05	7.61308652622278e-06	1.14799921665278e-05	0.219805114014074	FALSE	1	No	LMNA;LMNA;LMNA;LMNA;LMNA;LMNA	1	156084490	5'UTR;1stExon;1stExon;5'UTR;5'UTR;1stExon	LMNA
26	cg21044797	-4.44215421116486	-2.63128999617667e-05	5.92345486242513e-06	1.19820252598333e-05	0.220593693504785	FALSE	1	No	DENND3	8	142138325	TSS1500	DENND3
27	cg14030268	-4.40770115751745	-3.47062036673233e-05	7.87399200332149e-06	1.39358961591089e-05	0.237770229484945	FALSE	1	No	PDZD8	10	119135296	TSS1500	PDZD8
28	cg13777668	-4.40660281740371	-0.000653594804204504	0.00014832169616539	1.40029493670442e-05	0.237770229484945	FALSE	1	No	ACTN1;ACTN1;ACTN1	14	69351311	Body;Body;Body	ACTN1
29	cg15840985	4.4001178167478	0.00122094881771779	0.000277480937685484	1.44051991038992e-05	0.237770229484945	FALSE	1	No	ZNF860;OSBPL10	3	32023475	5'UTR;TSS1500	OSBPL10
30	cg15451075	-4.36142422071728	-0.000929353464872031	0.000213084858945271	1.70451809658447e-05	0.271967225764029	FALSE	1	No	NA	3	148966942	NA	CP
31	cg02323633	4.34803657186379	0.000124377974804563	2.86055493666762e-05	1.80619822768611e-05	0.276344058910898	FALSE	1	No	ENC1	5	73937762	TSS1500	ENC1
32	cg16023991	-4.34281451549993	-0.00127363518776482	0.000293274138975793	1.84741259848094e-05	0.276344058910898	FALSE	1	No	TSC22D1	13	45140260	Body	LOC641467
33	cg01372071	4.27162558517582	0.000225819684120609	5.28650462494396e-05	2.50717896534259e-05	0.357425890310627	FALSE	1	No	SPAG16;SPAG16	2	214149425	Body;Body	SPAG16
34	cg05583053	-4.26868308203825	-0.000556370921714679	0.000130337837459936	2.53880131835321e-05	0.357425890310627	FALSE	1	No	MPV17L;MPV17L	16	15488936	TSS1500;TSS1500	MPV17L
35	cg14380774	-4.24987384202723	-0.00119753664599065	0.000281781692940657	2.750123085456e-05	0.376114690661492	FALSE	1	No	BEGAIN;BEGAIN	14	101029898	Body;Body	BEGAIN
36	cg17704026	-4.23027731423877	-0.000719072090566542	0.000169982258171634	2.98810781347115e-05	0.387241205404759	FALSE	1	No	KIAA1688	8	145807555	Body	ARHGAP39
37	cg09425228	4.2239809604807	0.000319098412218996	7.55444721944678e-05	3.0686577734291e-05	0.387241205404759	FALSE	1	No	CCL20;CCL20	2	228678005	TSS1500;TSS1500	CCL20
38	cg05785565	4.22169784909073	0.000257455392758458	6.09838510384891e-05	3.09837459483401e-05	0.387241205404759	FALSE	1	No	CCK	3	42305191	5'UTR	CCK
39	cg07169834	4.21739885814517	0.000251957139960608	5.9742307624994e-05	3.15507698639681e-05	0.387241205404759	FALSE	1	No	RDM1;RDM1;RDM1;RDM1;RDM1;RDM1;RDM1;RDM1;RDM1;RDM1;RDM1;RDM1;RDM1	17	34257462	TSS200;Body;TSS200;Body;Body;Body;TSS200;Body;TSS200;TSS200;Body;Body;TSS200	RDM1
41	cg22655521	-4.19417816541848	-4.12606537021368e-05	9.83760156932196e-06	3.47887573029972e-05	0.395009907849612	FALSE	1	No	SAMD14	17	48194939	Body	SAMD14
42	cg07140459	4.19105679435582	0.000352740580730768	8.41650681531711e-05	3.52474549009011e-05	0.395009907849612	FALSE	1	No	XRN1;XRN1	3	142165032	Body;Body	XRN1
43	cg13129380	-4.18183243590047	-0.000759635589209765	0.00018165136954996	3.66369619142112e-05	0.395009907849612	FALSE	1	No	ANO1;ANO1	11	69931212	Body;TSS1500	ANO1
44	cg05794227	4.17997560816284	2.8687921542869e-05	6.86317917426264e-06	3.69229093962469e-05	0.395009907849612	FALSE	1	No	OGFOD1;NUDT21	16	56484937	TSS1500;Body	NUDT21
45	cg14376312	4.17860673680096	0.00111179107718592	0.000266067411272371	3.713507396167e-05	0.395009907849612	FALSE	1	No	NA	8	143508084	NA	TSNARE1
46	cg09563893	-4.15497692912439	-0.000685099831192366	0.000164886554818186	4.09859235879233e-05	0.416206772138703	FALSE	1	No	GULP1	2	189434064	Body	GULP1
48	cg11475323	4.14852586043398	0.000825059694475979	0.000198880210039156	4.21016146526406e-05	0.416206772138703	FALSE	1	No	EGFLAM	5	38262316	Body	EGFLAM
50	cg14054467	-4.13582144765575	-0.000665589032034053	0.000160932728953113	4.43839707902028e-05	0.416206772138703	FALSE	1	No	FBXO10	9	37511793	3'UTR	FBXO10
51	cg04848343	-4.13179473801082	-0.00145231984475173	0.000351498546476906	4.51316411454478e-05	0.416206772138703	FALSE	1	No	SEMA6B	19	4544095	Body	SEMA6B
53	cg25861458	4.11922083951719	0.000137391343517704	3.33537212182602e-05	4.7544318932216e-05	0.416206772138703	FALSE	1	No	SGK196	8	42948482	TSS200	SGK196
54	cg04128303	-4.10001888975547	-0.00081129183017146	0.000197875144477651	5.1467146997897e-05	0.416206772138703	FALSE	1	No	GRIA3;GRIA3	X	122318829	Body;Body	GRIA3
55	cg15899948	-4.09914549457621	-7.04342825946591e-05	1.71826744593121e-05	5.16527066871169e-05	0.416206772138703	FALSE	1	No	SLC27A6;SLC27A6	5	128301146	TSS200;TSS200	SLC27A6
56	cg07031243	-4.09410302464972	-6.64840442357597e-05	1.6238976849257e-05	5.27365317138476e-05	0.416206772138703	FALSE	1	No	BECN1;BECN1	17	40976230	5'UTR;1stExon	BECN1
57	cg04302946	-4.09286256977244	-2.35210163661227e-05	5.74683756543294e-06	5.30064522916367e-05	0.416206772138703	FALSE	1	No	CUTA;CUTA;CUTA;CUTA;CUTA	6	33386168	TSS200;TSS200;TSS200;TSS200;TSS200	CUTA
58	cg07489624	4.0821800602494	0.000134901920586854	3.3046538515161e-05	5.53859833144774e-05	0.416206772138703	FALSE	1	No	TRIM39;HCG18;HCG18;TRIM39	6	30294195	TSS1500;Body;Body;TSS1500	TRIM39
60	cg01883155	-4.07725220767184	-0.00062070977943198	0.000152237278396475	5.65176009650583e-05	0.416206772138703	FALSE	1	No	ST6GALNAC2	17	74565009	Body	ST6GALNAC2
61	cg05131334	4.07128788707563	0.000537421952110608	0.000132002935438848	5.79166588467816e-05	0.416206772138703	FALSE	1	No	LINGO1	15	77924569	Body	LINGO1
62	cg24709718	4.07097786273997	0.000218920780963333	5.37759693971876e-05	5.79902749686742e-05	0.416206772138703	FALSE	1	No	DPY19L2;DPY19L2	12	64062221	5'UTR;1stExon	DPY19L2
63	cg16356837	-4.06477497268845	-6.69951087265273e-05	1.6481873947924e-05	5.94820070988794e-05	0.416206772138703	FALSE	1	No	HOXC9	12	54393445	TSS1500	HOXC9
64	cg27261665	-4.05657160738068	-0.00146798836956156	0.000361879072192551	6.15109467112947e-05	0.416206772138703	FALSE	1	No	HYDIN;HYDIN	16	71265020	TSS1500;TSS1500	HYDIN
65	cg24980893	-4.056168685607	-4.63125014491894e-05	1.14177947316456e-05	6.16122779209955e-05	0.416206772138703	FALSE	1	No	CAV1	7	116164709	TSS200	CAV1
66	cg07029277	4.05614806893751	0.000193668834525621	4.77469834024949e-05	6.16174670945347e-05	0.416206772138703	FALSE	1	No	TSC22D1;TSC22D1	13	45150537	5'UTR;1stExon	TSC22D1
67	cg07701757	4.05174933197566	0.00183243465668343	0.00045225765627261	6.27341739522906e-05	0.416206772138703	FALSE	1	No	NA	4	147164858	NA	SLC10A7
68	cg17788480	4.04879590830908	8.92946933674429e-05	2.20546294230809e-05	6.349472729117e-05	0.416206772138703	FALSE	1	No	NIT1;PFDN2;NIT1	1	161087923	1stExon;TSS200;5'UTR	NIT1
69	cg04144365	-4.0439308647058	-0.00051811202910796	0.000128120891885142	6.47666985234708e-05	0.416206772138703	FALSE	1	No	NA	2	188483530	NA	TFPI
70	cg04500146	-4.04234788322053	-0.000257451101300576	6.36885069613219e-05	6.51857675530371e-05	0.416206772138703	FALSE	1	No	C5orf30	5	102608478	5'UTR	C5orf30
71	cg25029022	-4.03853250586834	-4.40580591923819e-05	1.09094229471625e-05	6.62064456888933e-05	0.416206772138703	FALSE	1	No	C1orf25;C1orf26;C1orf26;C1orf25	1	185126088	1stExon;TSS1500;TSS200;5'UTR	TRMT1L
72	cg08537300	-4.03650773867534	-0.000405400069988997	0.00010043336870253	6.67542564466301e-05	0.416206772138703	FALSE	1	No	NA	5	179058959	NA	HNRNPH1
73	cg21904441	-4.03539061582538	-0.00103769588422453	0.000257148807393031	6.7058340825336e-05	0.416206772138703	FALSE	1	No	NLGN1	3	173583617	Body	7SK
74	cg03178798	-4.03498296945553	-0.000334092863145586	8.27990763962675e-05	6.71696309389738e-05	0.416206772138703	FALSE	1	No	NA	18	10032699	NA	VAPA
75	cg18039847	4.02751711065031	0.000143544207376665	3.56408684142094e-05	6.92391695486679e-05	0.416206772138703	FALSE	1	No	HDAC11;HDAC11	3	13521379	TSS1500;TSS1500	HDAC11
76	cg04301742	-4.02480601927245	-0.00140402537028102	0.000348842991080307	7.00055710595759e-05	0.416206772138703	FALSE	1	No	GPC6	13	94051470	Body	GPC6
77	cg03800844	-4.01753316767037	-0.00146497089949862	0.000364644382101792	7.21015545206732e-05	0.416206772138703	FALSE	1	No	NA	13	112652438	NA	SOX1
78	cg17383207	4.01722730533609	0.000217009762778244	5.40197868539801e-05	7.21909951835166e-05	0.416206772138703	FALSE	1	No	CNNM4	2	97426488	TSS200	CNNM4
79	cg06653045	4.01433742097008	0.000611207291193591	0.000152256082909416	7.30412772499276e-05	0.416206772138703	FALSE	1	No	KCNJ2	17	68165064	TSS1500	KCNJ2
80	cg10551778	4.01388158385043	0.000670905201533987	0.000167146236758286	7.31762623956167e-05	0.416206772138703	FALSE	1	No	FBXO25;FBXO25;FBXO25	8	359909	5'UTR;5'UTR;5'UTR	FBXO25
82	cg23996979	-4.01097340080303	-0.000631626254125674	0.000157474555677486	7.40430448688885e-05	0.416206772138703	FALSE	1	No	GLI2	2	121742161	Body	GLI2
83	cg08258259	-4.00939915531937	-4.3915701927206e-05	1.09531878034498e-05	7.45163071566845e-05	0.416206772138703	FALSE	1	No	TMEM200B	1	29450102	5'UTR	TMEM200B
84	cg23337086	4.00879131373282	0.000237696806343017	5.9293883802019e-05	7.46998090492363e-05	0.416206772138703	FALSE	1	No	NA	8	61325237	NA	AK124262
85	cg07169524	4.00755728431764	0.000154719768254174	3.86070010426608e-05	7.50736723713743e-05	0.416206772138703	FALSE	1	No	TMEM63A	1	226070524	TSS200	TMEM63A
87	cg00940313	-4.00567589387652	-2.66953732527024e-05	6.66438672522448e-06	7.56470829090336e-05	0.416206772138703	FALSE	1	No	MIR212;MIR132	17	1953823	TSS200;TSS1500	MIR212
88	cg10933457	-3.99934584097841	-0.00116919862754024	0.000292347467318357	7.76070500836238e-05	0.417521334449677	FALSE	1	No	NA	2	123503367	NA	TSN
89	cg20346229	-3.99885613891213	-0.00126836046480783	0.000317180818901097	7.77606687238919e-05	0.417521334449677	FALSE	1	No	MRPS9	2	105689122	Body	MRPS9
90	cg05575921	3.99611036768796	0.00243364415740043	0.000609003239019263	7.86273743037303e-05	0.417521334449677	FALSE	1	No	AHRR	5	373378	Body	AHRR
91	cg02965180	-3.99376477043977	-0.000628055113554781	0.000157258914747156	7.93750212775411e-05	0.417521334449677	FALSE	1	No	SGCE;PEG10;PEG10;PEG10;SGCE;PEG10;SGCE	7	94285784	TSS1500;5'UTR;1stExon;1stExon;TSS1500;5'UTR;TSS1500	PEG10
92	cg11301337	-3.98636121295652	-0.000556940678793305	0.000139711543696324	8.17793898001261e-05	0.42121330618304	FALSE	1	No	PTPRN2;PTPRN2;PTPRN2	7	157442893	Body;Body;Body	MIR153-2
93	cg10560079	3.98618686867006	0.000949553774878549	0.000238211053862448	8.18368343013406e-05	0.42121330618304	FALSE	1	No	TMEM194B	2	191398806	Body	TMEM194B
94	cg14983606	3.97947058612462	0.000369213174833437	9.27794707468847e-05	8.40791623473942e-05	0.427512310703083	FALSE	1	No	BHLHE22	8	65493706	1stExon	LOC401463
95	cg25970266	-3.97721003447227	-3.96341864342066e-05	9.96532395590861e-06	8.48469081346081e-05	0.427512310703083	FALSE	1	No	CSK;CSK	15	75074299	TSS200;TSS200	CSK
96	cg26216433	-3.97333464532945	-0.000931948743626139	0.000234550780846416	8.61785998909421e-05	0.429699066768721	FALSE	1	No	NA	14	104346591	NA	LOC145216
97	cg09935228	-3.96557307394965	-0.000456982273975775	0.000115237385733162	8.89055630360024e-05	0.432745732451991	FALSE	1	No	ZNF704	8	81557650	Body	ZNF704
98	cg08490094	-3.96316828482217	-0.000462358914816311	0.000116663962160531	8.97669449100149e-05	0.432745732451991	FALSE	1	No	MIR128-2;ARPP-21	3	35785735	TSS1500;Body	MIR128-2
99	cg13148824	-3.96240913958625	-2.92386892201279e-05	7.37901821596872e-06	9.00405066265663e-05	0.432745732451991	FALSE	1	No	DDIT3	12	57914715	TSS1500	DDIT3
100	cg17753789	3.96139867266462	0.00052650114714551	0.000132907892047977	9.04058604992982e-05	0.432745732451991	FALSE	1	No	ZMIZ1	10	81026766	Body	ZMIZ1
102	cg09667373	3.9484084431306	0.000134062827121131	3.39536370292117e-05	9.52297624371045e-05	0.446898337115381	FALSE	1	No	LEMD2;LEMD2	6	33756180	1stExon;TSS1500	LEMD2
103	cg00794911	-3.94552903716117	-0.000552940940897566	0.000140143675458896	9.63315891851133e-05	0.447680017429497	FALSE	1	No	NA	6	166260532	NA	AK090688
105	cg12191422	3.93539394743145	0.000220108391043644	5.5930459309494e-05	0.000100306798487978	0.449876616281049	FALSE	1	No	LOC282997;PDCD4;PDCD4	10	112631258	TSS1500;TSS1500;TSS1500	PDCD4
106	cg07851808	-3.93366063996575	-2.59958642704104e-05	6.60856811243298e-06	0.000101002025352229	0.449876616281049	FALSE	1	No	NR2C2	3	14988835	TSS1500	BC063441
107	cg15024936	3.93158140197255	0.00015124223356993	3.8468549447825e-05	0.000101842031238874	0.449876616281049	FALSE	1	No	RNF149	2	101925327	TSS200	RNF149
108	cg16970798	-3.92937855449692	-0.000824083179515779	0.000209723539762457	0.000102739197626833	0.449876616281049	FALSE	1	No	CLDN16	3	190116113	Body	CLDN16
109	cg27139841	3.92805572667004	2.77112472186295e-05	7.05469808650638e-06	0.000103281548142564	0.449876616281049	FALSE	1	No	NCOA5	20	44718745	TSS200	NCOA5
110	cg15296767	-3.92592309618005	-0.000644712744506596	0.000164219402344867	0.000104161630384258	0.449876616281049	FALSE	1	No	CCDC88B	11	64122743	Body	CCDC88B
111	cg24048949	-3.9254748931488	-0.00113222417501024	0.000288429860291892	0.000104347494051596	0.449876616281049	FALSE	1	No	NA	19	2893180	NA	ZNF57
112	cg11436430	-3.91946456108117	-5.35999427591425e-05	1.36753227191719e-05	0.000106870464283443	0.449876616281049	FALSE	1	No	FOXP4;FOXP4;FOXP4	6	41514104	TSS200;TSS200;TSS200	FOXP4
114	cg13489914	-3.91882439111151	-0.000617629048653145	0.000157605696763045	0.000107142570572711	0.449876616281049	FALSE	1	No	MEGF8	19	42875662	Body	MEGF8
115	cg12128828	3.90800731704651	0.000392034978894873	0.000100315825199415	0.000111840861684862	0.465520567501678	FALSE	1	No	TTC7B	14	91164042	Body	BC039357
116	cg10772991	3.90483036675558	0.000477136913990934	0.000122191457547841	0.000113257401988165	0.467352763876507	FALSE	1	No	SENP5	3	196594273	TSS1500	SENP5
117	cg18695839	3.89733550778364	0.000161087283602889	4.13326703028697e-05	0.000116666854953966	0.477307038126625	FALSE	1	No	HOXC4;HOXC4	12	54446944	5'UTR;TSS1500	HOXC4
118	cg19335954	-3.89480395803367	-8.24376547629507e-05	2.11660601281124e-05	0.000117840270989275	0.477625052791166	FALSE	1	No	C7orf13;RNF32	7	156433367	TSS200;TSS200	RNF32
119	cg00428624	3.89011584724725	0.000256722689737982	6.59935847205285e-05	0.000120042863362236	0.477625052791166	FALSE	1	No	TLCD2	17	1613842	TSS200	TLCD2
121	cg14009451	3.88865768715984	0.00079276553225772	0.000203866114231498	0.000120735854320787	0.477625052791166	FALSE	1	No	CCDC155	19	49893460	5'UTR	CCDC155
123	cg05818894	3.87810652690995	0.000239071385812488	6.16464205285712e-05	0.000125864345122631	0.489816959998777	FALSE	1	No	BDNF;BDNF;BDNF;BDNF;BDNF	11	27740078	Body;5'UTR;5'UTR;5'UTR;5'UTR	BDNF
124	cg23943264	3.87495588272667	0.000131125592852429	3.38392479349108e-05	0.000127435293647016	0.490309781997512	FALSE	1	No	NUDT22;TRPT1;TRPT1;NUDT22;TRPT1;NUDT22;TRPT1;TRPT1;TRPT1	11	63993911	5'UTR;TSS1500;TSS200;5'UTR;TSS200;5'UTR;TSS200;TSS200;TSS200	NUDT22
125	cg18100007	3.87375365694244	0.000106370452809758	2.74592713501861e-05	0.000128039615496457	0.490309781997512	FALSE	1	No	RAB11FIP4	17	29815661	Body	RAB11FIP4
126	cg27359374	-3.8714048102353	-0.00112646141159837	0.000290969678143761	0.000129228143765839	0.490933615685667	FALSE	1	No	NA	6	158375774	NA	SNX9
127	cg18548288	-3.86649027434751	-0.000632018213036986	0.000163460442983693	0.000131748788266998	0.493032336185969	FALSE	1	No	ZNF766	19	52772355	TSS1500	ZNF766
128	cg14766603	-3.86518099556869	-0.000680649719400431	0.000176097761057186	0.000132428119671957	0.493032336185969	FALSE	1	No	NA	5	24382153	NA	CDH10
129	cg22619386	3.86325341521312	0.000149438656477739	3.86820745150354e-05	0.000133434297684804	0.493032336185969	FALSE	1	No	ACTL6A;ACTL6A;ACTL6A	3	179280643	TSS200;TSS200;TSS200	ACTL6A
130	cg05983315	-3.86103462666974	-0.000675354342168335	0.000174915380842064	0.000134601438826904	0.493032336185969	FALSE	1	No	ZSCAN1	19	58545837	5'UTR	ZSCAN1
131	cg24554059	3.8590818223996	0.000156011498637957	4.04271030825016e-05	0.00013563665120471	0.493032336185969	FALSE	1	No	BRP44L	6	166797120	TSS1500	BRP44L
132	cg12240358	3.85847359686852	0.00100989715998201	0.000261734889361851	0.000135960616659803	0.493032336185969	FALSE	1	No	HOMER2;HOMER2;HOMER2;HOMER2	15	83619523	Body;Body;Body;Body	HOMER2
133	cg15120141	-3.8505845490773	-3.15367878311709e-05	8.19012994760184e-06	0.000140229527758595	0.504689233475238	FALSE	1	No	WDR8	1	3566485	Body	WRAP73
136	cg01872947	3.83968958056777	0.000752345558871255	0.000195939162029866	0.00014633383514083	0.505006882059413	FALSE	1	No	FAM65A	16	67580610	3'UTR	FAM65A
137	cg01539483	3.83882117865014	0.00153453399055243	0.000399740941069838	0.000146831052146099	0.505006882059413	FALSE	1	No	NA	4	147164948	NA	SLC10A7
138	cg01613870	-3.83824088632581	-0.000576235695362786	0.0001501301540025	0.000147164197556157	0.505006882059413	FALSE	1	No	NA	6	144600070	NA	UTRN
139	cg06944092	-3.83813826937284	-0.00108987747667609	0.000283959930618701	0.000147223184201177	0.505006882059413	FALSE	1	No	APLP1;APLP1	19	36369620	Body;Body	APLP1
140	cg16192746	-3.8313551669548	-0.000671970210348033	0.000175387083960196	0.000151172237002806	0.505006882059413	FALSE	1	No	FBXO21;FBXO21	12	117595738	Body;Body	FBXO21
141	cg04726091	3.82979405956466	0.00027095078890007	7.07481354574113e-05	0.000152095168946563	0.505006882059413	FALSE	1	No	NDUFC1	4	140216130	Body	NDUFC1
142	cg23471348	-3.82958664586248	-0.000888620601135839	0.000232040865845381	0.000152218192773801	0.505006882059413	FALSE	1	No	GATAD2A	19	19611900	Body	GATAD2A
143	cg14592673	3.82747325747212	0.000534659963700741	0.000139690058619472	0.000153477086677491	0.505006882059413	FALSE	1	No	ABCC3	17	48768755	3'UTR	ABCC3
144	cg14190943	-3.8266482161656	-8.04027544792175e-05	2.10112740804231e-05	0.000153971209712665	0.505006882059413	FALSE	1	No	C14orf80;C14orf80;C14orf80	14	105957502	TSS200;Body;TSS200	C14orf80
147	cg16406141	-3.82479255173991	-0.000512538784430145	0.000134004335528469	0.00015508808085473	0.505006882059413	FALSE	1	No	MEG8	14	101360042	TSS1500	MEG8
148	cg01035068	3.82110983308695	5.97888418324145e-05	1.56469833226733e-05	0.000157327322609336	0.508836956171695	FALSE	1	No	RPL13;RPL13;SNORD68	16	89627855	Body;Body;Body	SNORD68
150	cg27440594	3.81277568984949	0.000151549183554621	3.97477312809354e-05	0.000162508164952766	0.518163321091187	FALSE	1	No	KIAA1147	7	141401691	1stExon	KIAA1147
151	cg15346168	3.8072159280975	0.000148662847483231	3.90476532697001e-05	0.000166053541149014	0.518163321091187	FALSE	1	No	NFATC4;NFATC4;NFATC4	14	24836194	1stExon;5'UTR;TSS1500	NFATC4
152	cg21788996	-3.80709155615054	-7.42418075646795e-05	1.9500925173375e-05	0.000166133680776023	0.518163321091187	FALSE	1	No	NA	8	141474529	NA	TRAPPC9
153	cg07769421	-3.8035901542482	-0.000774988805554819	0.00020375192229616	0.000168404878171187	0.518163321091187	FALSE	1	No	TBCD	17	80816851	Body	ZNF750
154	cg00793088	3.8027293879718	0.00215772815315528	0.000567415646240901	0.000168967692471808	0.518163321091187	FALSE	1	No	PTPRR	12	71315008	TSS1500	PTPRR
155	cg02616186	-3.80220544837777	-0.000677871519668365	0.00017828376947847	0.00016931114125079	0.518163321091187	FALSE	1	No	NAV1;MIR1231;NAV1	1	201777715	Body;TSS200;Body	MIR1231
156	cg14420494	-3.80010359852532	-0.000519557628454318	0.000136721964279063	0.000170695570125646	0.518163321091187	FALSE	1	No	LPAR3	1	85359912	TSS1500	LPAR3
157	cg25109393	-3.79889629044648	-6.01753780015858e-05	1.58402265818406e-05	0.000171495617920582	0.518163321091187	FALSE	1	No	ENC1;ENC1	5	73936428	1stExon;5'UTR	HEXB
159	cg07048951	3.79629227379998	0.000181833784457803	4.78977305600848e-05	0.000173233298905119	0.518163321091187	FALSE	1	No	GAS2	11	22688105	TSS200	GAS2
161	cg05594423	-3.79339307136374	-0.000276127241677706	7.27916238794723e-05	0.000175187520623582	0.518163321091187	FALSE	1	No	TMEM108;TMEM108	3	132755839	TSS1500;TSS1500	TMEM108
162	cg26878190	3.79312976542567	0.000935098408414171	0.000246524233612459	0.000175366030912262	0.518163321091187	FALSE	1	No	NA	5	1794420	NA	MRPL36
163	cg06908202	3.79141809656122	0.00150924191444048	0.00039806791970776	0.000176530664961114	0.518404499367707	FALSE	1	No	OPCML	11	133023057	Body	AK056505
165	cg04400533	-3.78358761653953	-0.00166414026142479	0.000439831300364286	0.000181952352500689	0.523719342878369	FALSE	1	No	ETV5	3	185788716	Body	ETV5
166	cg16050746	3.78216437919427	0.000159835837159043	4.22604152369215e-05	0.000182954510871848	0.523719342878369	FALSE	1	No	HIST1H2BD	6	26159157	3'UTR	HIST1H2BD
167	cg17958203	-3.78165926239661	-0.000505896695079774	0.00013377638226432	0.00018331143515808	0.523719342878369	FALSE	1	No	NA	17	33734481	NA	SLFN12
168	cg05467597	3.78082539103385	0.00146884659497762	0.000388498923663853	0.000183902102017163	0.523719342878369	FALSE	1	No	WHSC2	4	1986980	Body	MIR943
169	cg09379492	-3.77941505736101	-0.000555660417693658	0.000147022861808052	0.000184905193445264	0.523719342878369	FALSE	1	No	FAM53B	10	126312050	Body	FAM53B
170	cg05489252	-3.77575865644797	-0.00048370845956963	0.000128108945401896	0.000187529896604643	0.528029032986732	FALSE	1	No	MCF2L2	3	183109869	Body	MCF2L2
171	cg06970690	3.77404004421426	0.00014024162753275	3.71595494191288e-05	0.000188775696065241	0.528428435295606	FALSE	1	No	RNPEPL1	2	241507464	TSS1500	RNPEPL1
172	cg07130490	3.76995854217279	0.000121517123796964	3.22330132911562e-05	0.000191765703007039	0.528700957954819	FALSE	1	No	NA	5	107009557	NA	EFNA5
174	cg16803817	3.76938880767829	0.000153653438731147	4.07634888760091e-05	0.000192186614335844	0.528700957954819	FALSE	1	No	TMEM50B	21	34851621	5'UTR	TMEM50B
175	cg22258976	3.76484575403013	0.000160452200429497	4.2618532315099e-05	0.000195574289639001	0.529144948474529	FALSE	1	No	MUS81	11	65628542	Body	MUS81
176	cg09916572	3.7647955811345	0.000237139979377212	6.29888062357296e-05	0.000195612015397103	0.529144948474529	FALSE	1	No	ZP3;ZP3;SRCRB4D	7	76026853	5'UTR;1stExon;Body	ZP3
177	cg11802899	3.76337869831434	0.000153779471970985	4.0862077483689e-05	0.00019668023073057	0.529144948474529	FALSE	1	No	NA	14	52867870	NA	TXNDC16
178	cg16398511	3.76182210863986	0.00124373126994148	0.000330619373809563	0.000197860118545333	0.529144948474529	FALSE	1	No	NA	6	31010701	NA	MUC22
180	cg23250700	3.76035185117863	0.000954473550947252	0.00025382559630639	0.000198980698028736	0.529144948474529	FALSE	1	No	RAD23A	19	13056068	TSS1500	RAD23A
181	cg00737841	-3.75682984756302	-0.00271327922645251	0.000722225742593201	0.000201689450762484	0.529477219161407	FALSE	1	No	NA	10	130726624	NA	MGMT
185	cg17150363	3.75270845594498	0.000172799521683753	4.60466150547897e-05	0.000204903361364543	0.530168064780355	FALSE	1	No	TRIM26	6	30166574	Body	TRIM26
186	cg23160829	-3.74905121473081	-0.000405882219851758	0.000108262650095833	0.000207795722950938	0.532854682319441	FALSE	1	No	NA	6	145219031	NA	UTRN
187	cg21935402	3.74858385392114	0.000779724106273954	0.000208004979122539	0.000208168102437453	0.532854682319441	FALSE	1	No	HCN1	5	45262268	Body	HCN1
188	cg17296990	3.74655494669182	0.000405110859579385	0.000108128898506372	0.000209791986477696	0.533257836101224	FALSE	1	No	NA	1	224528783	NA	NVL
189	cg14521318	3.74356029919948	0.000270896815289549	7.23634170785166e-05	0.000212210670459611	0.533257836101224	FALSE	1	No	LGMN;LGMN	14	93215078	TSS200;TSS200	LGMN
190	cg19257200	-3.74299846638524	-0.00116017892627385	0.000309959765330675	0.000212667365379969	0.533257836101224	FALSE	1	No	SOX10	22	38380983	TSS1500	SOX10
191	cg25116503	-3.74219261916115	-0.00075351463651415	0.000201356454142934	0.000213324029862686	0.533257836101224	FALSE	1	No	TMPRSS4;TMPRSS4	11	117947657	TSS200;TSS200	TMPRSS4
192	cg17620251	-3.74034316402112	-0.000167773442506577	4.48550935433981e-05	0.000214838341622522	0.533257836101224	FALSE	1	No	NHSL2	X	71238649	Body	RPS26P11
193	cg03658275	-3.73829261015391	-0.00112542822782979	0.000301054076070159	0.000216529159167671	0.533257836101224	FALSE	1	No	LAMA2;LAMA2	6	129285274	Body;Body	LAMA2
194	cg11369235	3.73747290050116	0.000108839748106973	2.91212139872315e-05	0.000217208568420666	0.533257836101224	FALSE	1	No	GALNT7	4	174091422	Body	BC040577
195	cg26366830	-3.73743753499401	-2.97705785129697e-05	7.96550530523245e-06	0.000217237926002755	0.533257836101224	FALSE	1	No	BOD1;BOD1	5	173043172	Body;Body	BOD1
196	cg27213533	-3.73344311436137	-0.000938096979880152	0.000251268588041851	0.00022057795475458	0.538694130624361	FALSE	1	No	NA	9	140069081	NA	ANAPC2
197	cg01243072	-3.73088873974792	-0.00112431702062063	0.00030135367175184	0.000222739173625331	0.54070583577842	FALSE	1	No	NA	2	43398171	NA	ZFP36L2
199	cg16862528	3.72764641753198	5.65157537777159e-05	1.5161243167246e-05	0.000225511214135874	0.54070583577842	FALSE	1	No	INTS2;INTS2	17	60005124	Body;Body	INTS2
201	cg17105290	-3.72415458139438	-6.32691977226725e-05	1.69888752842755e-05	0.000228532934387813	0.544238107977187	FALSE	1	No	C20orf4;C20orf4	20	34824650	1stExon;5'UTR	C20orf4
202	cg03454775	3.71637255829216	0.00238520351857982	0.000641809582103882	0.000235405104169749	0.555160894536647	FALSE	1	No	MYOM2	8	2012595	Body	MYOM2
203	cg03329539	3.71633453208717	0.00108212662351623	0.00029118116632748	0.000235439157647104	0.555160894536647	FALSE	1	No	NA	2	233283329	NA	ALPPL2
204	cg23161492	3.71409524342238	0.000947068428381753	0.000254993037687712	0.000237452706201134	0.557164151359298	FALSE	1	No	ANPEP	15	90357202	5'UTR	ANPEP
206	cg02913948	3.70901179188402	0.000140813440623965	3.79652178329793e-05	0.000242084094297381	0.559905393136645	FALSE	1	No	TMEM208;LRRC29;LRRC29	16	67261147	Body;TSS1500;TSS1500	TMEM208
207	cg15288326	-3.70896175357385	-0.00107137354447106	0.00028886076903832	0.000242130102950436	0.559905393136645	FALSE	1	No	KIF21B	1	200994098	TSS1500	BC016656
209	cg00817377	3.70554858815067	0.000575879139949726	0.000155409955165945	0.000245287920571149	0.561779755692785	FALSE	1	No	ELN;ELN;ELN;ELN;ELN	7	73441057	TSS1500;TSS1500;TSS1500;TSS1500;TSS1500	ELN
210	cg07052251	3.70099470667796	0.000160630475716376	4.34019739143478e-05	0.00024956156115541	0.568423431920038	FALSE	1	No	NA	21	47392592	NA	COL6A1
211	cg10663973	3.69873443921356	5.81060540144317e-05	1.57097123271133e-05	0.000251708687112602	0.568423431920038	FALSE	1	No	MRFAP1;MRFAP1	4	6642559	1stExon;5'UTR	MRFAP1
212	cg26640467	3.69656315967114	0.000259239122739894	7.01297696109043e-05	0.000253787655369681	0.568423431920038	FALSE	1	No	GRM8	7	126893304	TSS1500	GRM8
213	cg14676407	-3.69542705375012	-0.000612717329848985	0.000165804200958912	0.000254881894499158	0.568423431920038	FALSE	1	No	CPXM2;CPXM2	10	125651370	1stExon;5'UTR	CPXM2
214	cg12486287	-3.69211717521292	-0.000467174899036014	0.000126533064056688	0.000258095184398215	0.568423431920038	FALSE	1	No	VASN;CORO7	16	4421643	TSS1500;Body	VASN
215	cg11710912	3.69114435063735	0.0001282922384388	3.47567654504349e-05	0.000259046850018471	0.568423431920038	FALSE	1	No	ARGLU1	13	107217605	Body	ARGLU1
216	cg10450421	-3.68920146528511	-2.52331951845309e-05	6.83974443303567e-06	0.000260957375815719	0.568423431920038	FALSE	1	No	NA	16	68564110	NA	ZFP90
217	cg05501682	3.68826136468111	0.000240852294488178	6.53023933701081e-05	0.000261886574544325	0.568423431920038	FALSE	1	No	DKFZP686I15217;DKFZP686I15217	6	2988723	Body;Body	DKFZP686I15217
218	cg13462622	3.68823993879505	0.000714588861552868	0.000193747932187494	0.000261907788231628	0.568423431920038	FALSE	1	No	CNTFR;LOC415056;CNTFR	9	34578996	5'UTR;Body;5'UTR	LOC415056
219	cg03071134	3.6866831293372	0.00179642949517418	0.000487275264011404	0.000263453516580866	0.568423431920038	FALSE	1	No	CCL3L3;CCL3L1	17	34626096	TSS1500;TSS1500	CCL3L1
220	cg04412234	-3.68356230672261	-0.000473650725947799	0.000128584963822486	0.000266578029240973	0.568423431920038	FALSE	1	No	C16orf38	16	1537064	Body	PTX4
221	cg23437459	3.68351224833907	0.000337979350456614	9.17546427622201e-05	0.000266628429941157	0.568423431920038	FALSE	1	No	HMX2	10	124907457	TSS200	HMX2
222	cg23871640	3.68290498296255	0.00017714574472723	4.80994610359818e-05	0.000267240562983336	0.568423431920038	FALSE	1	No	ALX3	1	110611807	Body	ALX3
224	cg11376215	3.68054586617343	0.000256769438839241	6.97639557216542e-05	0.00026963116605963	0.568423431920038	FALSE	1	No	NA	19	45829628	NA	CKM
225	cg07012999	3.68010068069483	0.000350128303397218	9.51409577552948e-05	0.000270084545291013	0.568423431920038	FALSE	1	No	CN5H6.4;GTSE1	22	46692446	Body;TSS200	CN5H6.4
226	cg03578153	3.68005938862716	0.000134541268606493	3.65595373330874e-05	0.000270126633699017	0.568423431920038	FALSE	1	No	WFDC3;WFDC3;DNTTIP1	20	44420503	5'UTR;1stExon;TSS200	WFDC3
227	cg07390141	3.67880159485243	0.000182643066557452	4.96474359511575e-05	0.000271411647144007	0.568423431920038	FALSE	1	No	NA	15	93427738	NA	LOC100507217
228	cg01180523	-3.67831865181387	-0.000469922501263857	0.000127754701467239	0.000271906568603701	0.568423431920038	FALSE	1	No	COL11A2;COL11A2;COL11A2	6	33153311	Body;Body;Body	COL11A2
229	cg13568343	-3.67736546128917	-0.000736392678143727	0.00020025006649341	0.000272885895175204	0.568423431920038	FALSE	1	No	RALGPS1	9	129676623	TSS1500	RALGPS1
230	cg04343928	-3.67713191730528	-0.000570562382475678	0.000155165056709144	0.000273126348719595	0.568423431920038	FALSE	1	No	NA	16	85863576	NA	COX4I1
231	cg15970621	3.67523872474825	0.000162537566064633	4.42250363140061e-05	0.000275082926883885	0.568716894596373	FALSE	1	No	PHKG2	16	30760244	Body	PHKG2
232	cg03309721	3.67469855648122	0.000124268601677826	3.38173593745935e-05	0.000275643594848974	0.568716894596373	FALSE	1	No	PLEKHJ1;PLEKHJ1;SF3A2	19	2236316	5'UTR;1stExon;TSS1500	SF3A2
233	cg15543443	3.67292887337058	0.000126188260987241	3.43563040118008e-05	0.000277487981805036	0.570065116955436	FALSE	1	No	CUTA;CUTA;CUTA;CUTA;CUTA;CUTA;CUTA;CUTA;CUTA;CUTA	6	33386036	1stExon;5'UTR;1stExon;5'UTR;5'UTR;1stExon;1stExon;1stExon;5'UTR;5'UTR	CUTA
234	cg10623198	3.67071143132594	0.000563579094734493	0.000153534023384376	0.000279815425715883	0.570403560415315	FALSE	1	No	GNB3	12	6949114	TSS1500	GNB3
235	cg07914385	-3.66836791912063	-0.000465890768738281	0.000127002192530885	0.000282295154988344	0.570403560415315	FALSE	1	No	CDKAL1	6	20728083	Body	CDKAL1
236	cg16366355	-3.66832866488422	-0.00029041392128576	7.91679120973546e-05	0.000282336866442678	0.570403560415315	FALSE	1	No	NA	22	46459327	NA	LOC150381
237	cg06822690	3.66825110846558	0.000436009791204787	0.000118860399223642	0.000282419294750934	0.570403560415315	FALSE	1	No	NA	1	82040009	NA	LPHN2
239	cg12710800	3.66274574938015	0.000201659457971347	5.50569086061935e-05	0.000288328689817202	0.572726279702439	FALSE	1	No	NA	10	74008773	NA	ANAPC16
240	cg20368463	3.65916729340201	0.00128877953531084	0.00035220568833644	0.000292231944367095	0.572726279702439	FALSE	1	No	PQLC1;PQLC1;PQLC1	18	77673604	Body;Body;Body	AX746671
241	cg10500716	-3.65739108183708	-0.000470288926951382	0.000128585900831573	0.000294187783663941	0.572726279702439	FALSE	1	No	WDR77;ATP5F1	1	111993148	TSS1500;Body	WDR77
243	cg00411411	3.6558862340727	0.000630309936019201	0.000172409614430761	0.000295854445329191	0.572726279702439	FALSE	1	No	FBXW4	10	103455165	TSS1500	FBXW4
244	cg18034294	-3.65582062128913	-0.00101211413630005	0.00027685005396768	0.000295927315040808	0.572726279702439	FALSE	1	No	SLC38A9	5	55004201	5'UTR	SLC38A9
245	cg25945961	3.65408446060631	0.000102614195802912	2.80820536331788e-05	0.00029786164423423	0.572726279702439	FALSE	1	No	SETD7	4	140477705	TSS200	SETD7
246	cg10186308	3.65230765407661	7.81814776071478e-05	2.14060492740484e-05	0.00029985356838677	0.572726279702439	FALSE	1	No	CALCOCO1;CALCOCO1;CALCOCO1	12	54121077	5'UTR;5'UTR;Body	CALCOCO1
250	cg00006459	-3.6474122567034	-0.000389207029537183	0.000106707715537743	0.000305406660555044	0.572726279702439	FALSE	1	No	NA	4	148635716	NA	ARHGAP10
251	cg09108532	3.6466688650156	0.000705759369081482	0.000193535359311672	0.000306258337444825	0.572726279702439	FALSE	1	No	NA	11	76481977	NA	TSKU
252	cg11996632	3.64644604283658	0.000197710377906709	5.42200201467701e-05	0.000306514051479867	0.572726279702439	FALSE	1	No	EXOSC6;EXOSC6	16	70284893	3'UTR;1stExon	EXOSC6
253	cg08352268	-3.64471952812099	-0.00030670601446306	8.41507863901891e-05	0.00030850224147116	0.572726279702439	FALSE	1	No	SLC16A11	17	6947337	TSS200	SLC16A11
254	cg15664701	-3.64305129517957	-0.00178484194011539	0.000489930499325405	0.000310434831121949	0.572726279702439	FALSE	1	No	AKAP14;AKAP14;AKAP14	X	119030658	5'UTR;5'UTR;5'UTR	AKAP14
255	cg24892309	-3.64236996112292	-0.000689930544076092	0.000189418030414294	0.000311227402236208	0.572726279702439	FALSE	1	No	GNL3;GNL3;GNL3;SNORD19B	3	52724568	Body;Body;Body;TSS200	GNL3
256	cg24828663	3.64236579228963	0.000524821347488737	0.000144088039866756	0.000311232257539599	0.572726279702439	FALSE	1	No	NA	4	85421050	NA	NKX6-1
258	cg16177732	3.64183208277099	0.000367913842127975	0.000101024383817289	0.000311854440074697	0.572726279702439	FALSE	1	No	NA	18	10032765	NA	VAPA
260	cg20552903	3.63995103469721	0.000598032605753347	0.000164296882032946	0.000314056646788103	0.572726279702439	FALSE	1	No	DAXX;DAXX;DAXX;DAXX	6	33289678	Body;Body;Body;Body	DAXX
261	cg08544712	-3.63965357540095	-0.000769653806054497	0.000211463478627828	0.000314406228497877	0.572726279702439	FALSE	1	No	NA	13	53454712	NA	PCDH8
262	cg25648203	3.63794820793381	0.000982044100494978	0.000269944497382698	0.000316417491334287	0.572726279702439	FALSE	1	No	AHRR	5	395444	Body	AHRR
263	cg16568256	-3.63725612111932	-0.000458929849662142	0.000126174741173001	0.000317237164688202	0.572726279702439	FALSE	1	No	NA	17	72400209	NA	GPRC5C
264	cg05210904	3.63704460083636	0.000661040981685703	0.000181752234089649	0.000317488076852548	0.572726279702439	FALSE	1	No	NA	8	72459565	NA	BC048982
266	cg03089994	3.63546116697901	0.000919961987270906	0.000253052348798811	0.000319372331675267	0.572726279702439	FALSE	1	No	FAM46D;FAM46D	X	79686882	5'UTR;5'UTR	FAM46D
267	cg05638787	-3.6353842110328	-0.000390681779252043	0.000107466434515061	0.00031946417506957	0.572726279702439	FALSE	1	No	DNAJC17;C15orf62;C15orf62	15	41062273	Body;1stExon;5'UTR	C15orf62
268	cg11453076	3.63080250339463	0.00034806741026906	9.58651454998264e-05	0.000324977196423981	0.575438524673737	FALSE	1	No	NA	6	137812735	NA	OLIG3
270	cg10327067	3.62879768383816	0.000843795720631899	0.000232527628748765	0.000327417549630746	0.575438524673737	FALSE	1	No	NA	8	37549202	NA	ZNF703
271	cg22304169	3.62866059287423	5.40121778921047e-05	1.48848801120091e-05	0.00032758505029131	0.575438524673737	FALSE	1	No	CFLAR;CFLAR;CFLAR	2	201983303	5'UTR;TSS200;5'UTR	CFLAR
272	cg06527100	-3.62840045994999	-0.00042354503066528	0.000116730508481723	0.000327903107669331	0.575438524673737	FALSE	1	No	TBCK;TBCK;TBCK;TBCK	4	107208133	Body;Body;Body;Body	AIMP1
274	cg14887335	-3.62523109503128	-0.00029552164250176	8.15180149223592e-05	0.000331801585279896	0.577981908804638	FALSE	1	No	FGF2	4	123761683	Body	FGF2
275	cg18626282	-3.62353485647098	-0.000144035267261468	3.9749932860242e-05	0.000333905896964565	0.577981908804638	FALSE	1	No	KIAA1244	6	138576734	Body	PBOV1
276	cg04482331	3.62226948863198	0.000655347891885636	0.000180921903779484	0.000335483841615481	0.577981908804638	FALSE	1	No	TMEM63B	6	44119598	Body	TMEM63B
277	cg10137191	-3.61993501865482	-0.000769598978133516	0.000212600219110977	0.000338413387742775	0.577981908804638	FALSE	1	No	NA	14	99118240	NA	C14orf177
278	cg25147576	-3.61963644462252	-0.000380046898971625	0.00010499587590799	0.000338789799857577	0.577981908804638	FALSE	1	No	NA	4	15001979	NA	BC113726
280	cg16239800	-3.61879963225729	-0.000376104540066119	0.000103930744524675	0.000339846866196064	0.577981908804638	FALSE	1	No	NA	19	57942744	NA	ZNF749
281	cg21050076	3.61698136451571	0.00064322858080958	0.000177835746437611	0.000342154404409637	0.577981908804638	FALSE	1	No	GCDH;GCDH	19	13002784	Body;Body	GCDH
282	cg03015592	3.61660103717259	0.000757587178896694	0.00020947491058869	0.000342638930486563	0.577981908804638	FALSE	1	No	NA	11	17602053	NA	OTOG
283	cg07763231	-3.61537738081817	-0.00064116574923319	0.000177344072747419	0.000344202210623533	0.577981908804638	FALSE	1	No	SLC16A3;SLC16A3	17	80187349	5'UTR;5'UTR	SLC16A3
284	cg23894539	-3.61435794973467	-3.10277461949714e-05	8.5845803394346e-06	0.000345509697226159	0.577981908804638	FALSE	1	No	STARD3;STARD3;STARD3	17	37793518	5'UTR;5'UTR;5'UTR	STARD3
285	cg01274625	3.61334874067549	0.000205511355258371	5.68755938071873e-05	0.000346808668330488	0.577981908804638	FALSE	1	No	CRELD1;CRELD1;CRELD1;CRELD1	3	9975870	5'UTR;1stExon;5'UTR;5'UTR	CRELD1
287	cg14504768	3.61054427770146	0.00074966607527445	0.000207632428136763	0.000350442472544167	0.577981908804638	FALSE	1	No	TMEM132D	12	130124107	Body	TMEM132D
288	cg05146205	3.61043141349418	8.37543404680361e-05	2.31978760640625e-05	0.000350589459169131	0.577981908804638	FALSE	1	No	CUX1;CUX1	7	101458365	TSS1500;TSS1500	CUX1
290	cg22454227	-3.60792242850107	-3.36875655639921e-05	9.33710916229088e-06	0.00035387198096147	0.577981908804638	FALSE	1	No	C17orf79	17	30186375	TSS200	C17orf79
291	cg23634413	-3.60783542226734	-0.000596730799614598	0.000165398564449923	0.000353986328041219	0.577981908804638	FALSE	1	No	NA	3	116534169	NA	LSAMP-AS3
292	cg16369835	3.60712401610896	0.000135676711677869	3.76135422768815e-05	0.000354922589373862	0.577981908804638	FALSE	1	No	PATZ1;PATZ1;PATZ1;PATZ1	22	31743488	TSS1500;TSS1500;TSS1500;TSS1500	Em:AC005003.4
293	cg15989068	-3.60653767283451	-0.000533353539572524	0.000147885198479943	0.00035569600700282	0.577981908804638	FALSE	1	No	SOX11;SOX11	2	5837057	3'UTR;1stExon	SOX11
295	cg05238276	-3.60615242323774	-0.00038125015213148	0.000105722140216464	0.000356205032898173	0.577981908804638	FALSE	1	No	NA	10	130084439	NA	AK124226
296	cg22844265	3.60366601924705	0.00115332680303029	0.000320042644593148	0.000359506783241233	0.580940959245776	FALSE	1	No	NA	X	68371243	NA	PJA1
297	cg15853478	-3.60290384900391	-8.8330581199527e-05	2.45164969428611e-05	0.000360524627529616	0.580940959245776	FALSE	1	No	AMD1;AMD1	6	111195301	TSS1500;TSS1500	AMD1
298	cg00579200	3.60182974669046	0.00010297074588368	2.85884545149017e-05	0.000361963638289644	0.580940959245776	FALSE	1	No	NA	11	133705235	NA	SPATA19
299	cg15366301	3.60114539752317	0.00110300455988714	0.000306292703606408	0.000362883294993392	0.580940959245776	FALSE	1	No	UNC5A	5	176274004	Body	UNC5A
300	cg22045990	3.59805857633799	0.000700756188289619	0.000194759527512426	0.000367058829397503	0.584111017787151	FALSE	1	No	TSSK3;TSSK3;LOC100128071	1	32828105	1stExon;5'UTR;TSS1500	TSSK3
301	cg13199429	3.59787834070109	0.00180622373123968	0.000502024682382039	0.000367304022299147	0.584111017787151	FALSE	1	No	RHOJ	14	63670711	TSS1500	RHOJ
302	cg10183150	3.59138272029524	0.000887689644519338	0.000247172109923825	0.000376244019523409	0.59442934680639	FALSE	1	No	C4orf3;C4orf3	4	120222239	Body;TSS1500	C4orf3
303	cg02674114	3.59005760777737	0.000290807132897673	8.10034725536659e-05	0.000378092697571098	0.59442934680639	FALSE	1	No	ERI3	1	44821169	TSS1500	ERI3
304	cg16371341	3.58947228202286	7.60673397437147e-05	2.11917891453522e-05	0.000378912003703169	0.59442934680639	FALSE	1	No	GPBP1;GPBP1	5	56469761	TSS200;TSS200	GPBP1
305	cg21660424	3.58929521488024	0.000122046095999389	3.4002802414641e-05	0.000379160180500955	0.59442934680639	FALSE	1	No	IPO4;IPO4	14	24658101	1stExon;5'UTR	IPO4
307	cg24330793	-3.58585826314506	-0.000759394895911826	0.000211774933693498	0.000384007732402416	0.597988634934108	FALSE	1	No	LOC121952	13	103532159	TSS1500	AK096424
308	cg16701258	-3.58511233047006	-0.000748398505559471	0.000208751759100766	0.000385067466615062	0.597988634934108	FALSE	1	No	FUT6;FUT6;FUT6;FUT6	19	5838729	1stExon;5'UTR;1stExon;5'UTR	FUT6
309	cg21391790	-3.58444013516106	-0.0011618390531982	0.000324134037503182	0.000386024794105833	0.597988634934108	FALSE	1	No	C15orf41	15	36922618	Body	C15orf41
310	cg07961406	-3.58319820722214	-2.25923277794667e-05	6.30507342126108e-06	0.000387799402608857	0.598799806602522	FALSE	1	No	FBXL8;TRADD	16	67193646	TSS1500;5'UTR	TRADD
311	cg00213052	3.581748441943	0.000958184799338366	0.000267518731387673	0.00038988067814955	0.599472428525401	FALSE	1	No	NA	18	77397557	NA	CTDP1
312	cg21380341	-3.58115214808507	-3.38947051270781e-05	9.46474869692493e-06	0.000390739753274542	0.599472428525401	FALSE	1	No	PLXNC1	12	94543978	Body	PLXNC1
313	cg22838003	-3.5800224777132	-0.000785431033870329	0.000219392766039848	0.000392372131811997	0.60005357295351	FALSE	1	No	BDKRB1	14	96730482	Body	BDKRB1
314	cg10288850	3.57681644120617	0.000155864616222751	4.35763531019194e-05	0.000397039790878464	0.602285564853919	FALSE	1	No	MCAT;MCAT	22	43539588	TSS200;TSS200	MCAT
315	cg18984809	-3.576531203793	-0.000673391477250105	0.000188280610144253	0.000397457581440056	0.602285564853919	FALSE	1	No	ABR;ABR;ABR	17	973184	Body;Body;Body	ABR
317	cg00243574	3.57411568159405	0.000567804888618426	0.000158865839609642	0.000401012199877991	0.602285564853919	FALSE	1	No	HOXC4;HOXC5;HOXC4;HOXC6;HOXC6	12	54410727	5'UTR;Body;1stExon;1stExon;5'UTR	HOXC6
318	cg02292364	-3.57225100904056	-0.00108218232650444	0.000302941289334282	0.000403776579366206	0.602285564853919	FALSE	1	No	ZNF514	2	95824277	5'UTR	ZNF514
319	cg12887581	-3.57159225739488	-0.00194331175667389	0.000544102354531182	0.00040475744598517	0.602285564853919	FALSE	1	No	NA	10	130726406	NA	MGMT
320	cg21577836	3.57143134547286	0.00114332713212865	0.000320131348339632	0.000404997379759419	0.602285564853919	FALSE	1	No	TNR	1	175568710	5'UTR	BC043291
321	cg09070492	3.57137422182922	0.00011042858110633	3.09204732540656e-05	0.000405082588205178	0.602285564853919	FALSE	1	No	COX15;COX15;CUTC	10	101492601	TSS200;TSS200;Body	COX15
322	cg25711558	-3.57132511458978	-0.000869479583055157	0.000243461335822692	0.000405155852430614	0.602285564853919	FALSE	1	No	CUX1;CUX1;CUX1	7	101499638	Body;Body;Body	CUX1
323	cg25332918	-3.56997390618779	-0.00289401064299938	0.000810653164154291	0.000407176635152778	0.603415603555976	FALSE	1	No	NA	7	158766061	NA	WDR60
324	cg25989719	-3.56700251820086	-4.42399013661365e-05	1.24025427905923e-05	0.000411653763296273	0.608167613817985	FALSE	1	No	GCH1;GCH1;GCH1;GCH1	14	55368343	Body;Body;Body;Body	GCH1
325	cg12738718	3.56566698252787	0.000664908100078921	0.000186475098021503	0.000413681082641649	0.60921760379525	FALSE	1	No	PPT2;PPT2;PRRT1	6	32121204	TSS200;TSS1500;TSS1500	PPT2
326	cg09638556	3.56486043736156	7.45928709114308e-05	2.092448560669e-05	0.000414909935523955	0.60921760379525	FALSE	1	No	NUP155;NUP155;NUP155	5	37370880	Body;1stExon;5'UTR	NUP155
327	cg20155875	-3.56269606387079	-0.00106017590717383	0.000297576859818341	0.000418224520436082	0.611238717060047	FALSE	1	No	WIPI1	17	66452567	Body	WIPI1
328	cg05238517	3.56229572473963	0.000291539388754865	8.18403106542127e-05	0.000418840326729679	0.611238717060047	FALSE	1	No	PDGFD;PDGFD	11	104034227	Body;Body	PDGFD
329	cg05374956	-3.56076140770585	-0.000830523132934611	0.000233243129162565	0.00042120831502999	0.612826091657767	FALSE	1	No	FUT6;FUT6;FUT6;FUT6	19	5838735	1stExon;5'UTR;1stExon;5'UTR	FUT6
330	cg07667522	-3.55802976151364	-0.000149978676607164	4.21521703470409e-05	0.000425455305958906	0.614071947300246	FALSE	1	No	INPPL1	11	71935686	TSS200	INPPL1
331	cg26162331	-3.55777430451903	-0.00054547163838065	0.000153318224173973	0.000425854520959906	0.614071947300246	FALSE	1	No	CX3CR1;CX3CR1;CX3CR1;CX3CR1;CX3CR1	3	39322541	Body;5'UTR;TSS1500;TSS1500;1stExon	CX3CR1
333	cg26604214	-3.55371211795321	-0.0006048013711611	0.000170188622794083	0.000432250090016707	0.614071947300246	FALSE	1	No	RAP1GAP2;RAP1GAP2	17	2907678	Body;Body	RAP1GAP2
334	cg06219351	-3.55337284879337	-0.000192485478294256	5.41697948639469e-05	0.000432788295666886	0.614071947300246	FALSE	1	No	PTPRN2;PTPRN2;PTPRN2	7	158114137	Body;Body;Body	MIR595
335	cg18369939	-3.55265817615015	-0.000403971053019667	0.000113709519179644	0.00043392408580966	0.614071947300246	FALSE	1	No	PRDM16;PRDM16	1	3239916	Body;Body	PRDM16
336	cg22578916	3.55218128577369	6.57457185006374e-05	1.85085481881079e-05	0.000434683535591198	0.614071947300246	FALSE	1	No	NEU1;NEU1	6	31830651	5'UTR;1stExon	NEU1
337	cg14958017	3.55202451303483	0.000249122737115114	7.01354217013175e-05	0.000434933468846291	0.614071947300246	FALSE	1	No	DYSF;DYSF;DYSF;DYSF;DYSF;DYSF;DYSF	2	71681275	Body;Body;Body;Body;Body;Body;Body	DYSF
338	cg15416661	-3.55182450989592	-0.0013597118823727	0.000382820682323785	0.000435252517292953	0.614071947300246	FALSE	1	No	NA	6	28725789	NA	TRNA_Ala
339	cg21456083	3.55059670642888	0.000983353196315353	0.000276954348133892	0.00043721594379464	0.614071947300246	FALSE	1	No	NA	19	49524256	NA	CGB
340	cg01357135	3.55051713463138	0.000598702842985689	0.000168624124397543	0.000437343476121738	0.614071947300246	FALSE	1	No	PPM1L	3	160475128	Body	PPM1L
341	cg16118438	3.55044502914144	0.000130203047881845	3.66723176427635e-05	0.00043745907207342	0.614071947300246	FALSE	1	No	NA	17	71898325	NA	LINC00469
342	cg18015393	3.54914934772005	0.00106431175236362	0.00029987798429709	0.000439541132625488	0.615190508636966	FALSE	1	No	NA	8	13574698	NA	C8orf48
343	cg25073705	-3.54685829967439	-0.000190027533665836	5.35762969959302e-05	0.000443245424539129	0.618127904622194	FALSE	1	No	AP2A2	11	1008290	Body	AP2A2
344	cg08347373	-3.54625696573346	-0.000891979805697744	0.000251527121220122	0.000444222531577151	0.618127904622194	FALSE	1	No	CD302	2	160653686	Body	CD302
345	cg16195496	3.54534298935324	0.000112441238107592	3.17151932676912e-05	0.000445711518504688	0.618402123369968	FALSE	1	No	ZFYVE16;ZFYVE16	5	79703734	TSS200;TSS200	ZFYVE16
346	cg13929206	-3.54232582051026	-0.000839232741236863	0.000236915739477623	0.000450660160964312	0.619099581966176	FALSE	1	No	CXorf58;CXorf58;APOO;APOO	X	23927059	5'UTR;5'UTR;TSS1500;TSS1500	CXorf58
348	cg02396888	-3.54192678282744	-2.82865416709531e-05	7.98620169341066e-06	0.000451318489459325	0.619099581966176	FALSE	1	No	MATN1	1	31191746	Body	LOC100129196
349	cg05918292	-3.54183454127734	-0.000392361081738439	0.000110779054517023	0.000451470796881243	0.619099581966176	FALSE	1	No	MDGA2	14	47834520	Body	MDGA2
350	cg24758181	3.5407236275109	0.000417871147851486	0.000118018572419685	0.000453308903591348	0.619099581966176	FALSE	1	No	NA	11	2285802	NA	ASCL2
351	cg23445511	3.54032242170427	0.000130557834594774	3.68773854591259e-05	0.000453974456870345	0.619099581966176	FALSE	1	No	COG8;NIP7;COG8	16	69373498	1stExon;TSS200;5'UTR	COG8
352	cg10311240	-3.53780839785956	-3.47164779491406e-05	9.81298986404824e-06	0.000458165820732395	0.623040435823794	FALSE	1	No	DDX59	1	200639202	TSS200	DDX59
353	cg10179300	3.53618015587121	0.000653844906727687	0.000184901469355879	0.000460899735211033	0.624982652276105	FALSE	1	No	TRIO	5	14147618	Body	TRIO
354	cg12099971	-3.53434251253354	-0.000352681626999871	9.97870539567645e-05	0.000464003606692783	0.625749841252723	FALSE	1	No	ZNF34	8	145998731	Body	ZNF34
355	cg12280622	3.53413824116276	0.000683231173547957	0.00019332327343346	0.000464349838273283	0.625749841252723	FALSE	1	No	INSR;INSR	19	7295192	TSS1500;TSS1500	INSR
356	cg15111593	3.53340095701175	8.95699061695455e-05	2.53494882860099e-05	0.000465601519365913	0.625749841252723	FALSE	1	No	SPATS2	12	49760222	TSS1500	SPATS2
357	cg20735988	3.5327586249438	0.000482944779576951	0.000136704720262238	0.000466694577323046	0.625749841252723	FALSE	1	No	PBLD;PBLD	10	70062188	Body;Body	PBLD
358	cg09549726	-3.52981491103408	-0.00071477287278616	0.000202495850576132	0.000471734730565089	0.626613107032501	FALSE	1	No	GABRB3;GABRB3	15	26791513	3'UTR;3'UTR	GABRB3
359	cg01983492	-3.52981092212449	-0.000497888413392902	0.00014105243152606	0.000471741594744404	0.626613107032501	FALSE	1	No	NA	12	93858750	NA	MRPL42
360	cg27416337	-3.52934313832604	-0.000460217233559561	0.000130397418307657	0.000472547213832691	0.626613107032501	FALSE	1	No	CNOT10	3	32748004	Body	CNOT10
361	cg11286618	3.5293271916429	0.000144798064549848	4.10271013956188e-05	0.000472574699978551	0.626613107032501	FALSE	1	No	WBP1	2	74685465	TSS200	WBP1
362	cg03804255	-3.5278425683339	-0.000251953537399293	7.14185887037142e-05	0.000475140208967949	0.628274485709084	FALSE	1	No	NA	12	90278335	NA	LOC338758
363	cg26267430	3.52676008163949	0.000699649043169744	0.000198382942693538	0.000477019023015963	0.629021200405099	FALSE	1	No	NA	15	96894509	NA	NR2F2
364	cg10148273	3.52567052148358	0.000193015479303787	5.47457506671858e-05	0.000478917140420599	0.629789196717385	FALSE	1	No	DHRS4L1	14	24505671	TSS200	DHRS4L1
365	cg16873414	-3.52417301163401	-0.000687175303485751	0.00019498909424062	0.000481537491732082	0.631500140184646	FALSE	1	No	PARVG;PARVG	22	44568699	TSS200;TSS200	PARVG
366	cg05780543	3.51980307805551	0.00095230717340592	0.000270556946592596	0.000489261006712735	0.636304458520672	FALSE	1	No	GPT2;GPT2	16	46963764	3'UTR;3'UTR	GPT2
367	cg00530925	3.51936290735268	0.000140867292447485	4.00263616330057e-05	0.000490045372785279	0.636304458520672	FALSE	1	No	NA	10	23463094	NA	SNORA40
368	cg08689929	3.51887388844527	0.000598683177276991	0.000170134877309145	0.000490918165263844	0.636304458520672	FALSE	1	No	EGLN2;EGLN2	19	41310517	Body;Body	EGLN2
369	cg06761584	3.51827546481568	0.000677940250432116	0.000192691066180525	0.000491988202227882	0.636304458520672	FALSE	1	No	FLNC;FLNC	7	128469799	TSS1500;TSS1500	FLNC
370	cg09491709	-3.51753848683836	-0.000615553463754511	0.000174995516341254	0.000493308988654503	0.636304458520672	FALSE	1	No	C3orf20	3	14716495	TSS200	C3orf20
371	cg00817501	-3.51694605743898	-0.000597874011273937	0.000169998061246724	0.0004943731268899	0.636304458520672	FALSE	1	No	PCDH18	4	138440719	3'UTR	PCDH18
372	cg03110795	3.51548551684401	0.0016200565600852	0.000460834371901948	0.000497005780475162	0.636304458520672	FALSE	1	No	NA	7	1329410	NA	UNCX
373	cg23462632	-3.51479232851042	-0.00042187188912237	0.000120027543505297	0.000498259855088882	0.636304458520672	FALSE	1	No	TNXB	6	32038881	Body	TNXB
374	cg01101873	-3.51443230732914	-0.000885876958486927	0.000252068294682895	0.000498912352278005	0.636304458520672	FALSE	1	No	PRDM16;PRDM16	1	3269478	Body;Body	PRDM16
375	cg21643871	3.51174796384318	4.82609036213003e-05	1.37427013892206e-05	0.000503802700891372	0.636304458520672	FALSE	1	No	ISY1	3	128880054	TSS200	ISY1-RAB43
376	cg22409504	-3.51137944887886	-0.000361406233683668	0.000102924289141995	0.00050447755614457	0.636304458520672	FALSE	1	No	ABCF1;ABCF1	6	30558319	Body;Body	ABCF1
377	cg04671145	3.51121484262572	0.000651925649333358	0.000185669541327708	0.000504779270194734	0.636304458520672	FALSE	1	No	NA	6	157041096	NA	ARID1B
378	cg13300710	3.51100984954787	0.000362114356075405	0.000103136810089563	0.00050515524725276	0.636304458520672	FALSE	1	No	PRDM11	11	45167419	Body	PRDM11
379	cg21285062	3.50971962504513	0.000282406081319308	8.04640004016493e-05	0.000507527668447021	0.636304458520672	FALSE	1	No	CASZ1;CASZ1	1	10846005	5'UTR;5'UTR	CASZ1
380	cg09293488	-3.5088771501582	-0.000369103511550369	0.000105191346335316	0.00050908240806731	0.636304458520672	FALSE	1	No	SNORD113-6	14	101405755	TSS200	SNORD113-6
381	cg07200897	3.50871545085518	0.000113771960373168	3.24255306441102e-05	0.000509381324543393	0.636304458520672	FALSE	1	No	DIRC2;HSPBAP1	3	122512821	TSS1500;TSS200	HSPBAP1
382	cg16325984	-3.50867153041712	-0.000659545894598539	0.00018797595867292	0.000509462544005816	0.636304458520672	FALSE	1	No	HDAC4	2	240291068	5'UTR	MIR2467
383	cg14578358	-3.50699450722955	-0.000888413160166487	0.000253326076882942	0.000512572848746727	0.636304458520672	FALSE	1	No	MAN1B1	9	140001730	Body	MAN1B1
384	cg10095577	3.50661164857617	0.00046199802012758	0.000131750551936702	0.000513285408741832	0.636304458520672	FALSE	1	No	LHX8	1	75600421	Body	LHX8
385	cg19465165	3.50655451736573	0.000127791813408909	3.64436978738069e-05	0.000513391818363833	0.636304458520672	FALSE	1	No	PTPN18;PTPN18	2	131130103	Body;Body	PTPN18
387	cg11006442	-3.50568260378529	-0.000833623301995199	0.000237792006924725	0.000515018364017286	0.636304458520672	FALSE	1	No	MAP3K7IP2;SUMO4	6	149721145	Body;TSS1500	SUMO4
388	cg20845544	3.50425129154497	0.000260720562577769	7.4401217517372e-05	0.000517698925501094	0.636304458520672	FALSE	1	No	C1orf135	1	26185473	Body	C1orf135
389	cg16726201	3.50308792348016	0.000123906839714969	3.53707478720298e-05	0.000519887296763654	0.636304458520672	FALSE	1	No	CACNA1F	X	49087385	Body	CACNA1F
390	cg08739115	-3.50300131007194	-0.000910723010234615	0.000259983633924451	0.000520050568080502	0.636304458520672	FALSE	1	No	PRDM16;PRDM16	1	3139650	Body;Body	MIR4251
391	cg22185633	3.50298962951102	4.00669126666244e-05	1.14379192930175e-05	0.000520072590290244	0.636304458520672	FALSE	1	No	B4GALT7	5	177026993	TSS200	B4GALT7
393	cg19599226	-3.50148059968769	-0.00083081013373477	0.000237273950285166	0.000522925026273315	0.636304458520672	FALSE	1	No	RIMBP2	12	130910731	Body	RIMBP2
394	cg21050392	3.50104499954084	0.000119522767736324	3.41391692343284e-05	0.000523751136810631	0.636304458520672	FALSE	1	No	HYLS1;HYLS1	11	125758146	5'UTR;5'UTR	HYLS1
396	cg12675800	3.49620722691589	2.9264902600545e-05	8.37047139976324e-06	0.000533008401300713	0.643699702712341	FALSE	1	No	TRAPPC6B;TRAPPC6B;TRAPPC6B;TRAPPC6B	14	39639447	5'UTR;1stExon;1stExon;5'UTR	TRAPPC6B
397	cg19700094	-3.49575964154899	-0.000931873805601493	0.000266572619732109	0.00053387256769131	0.643699702712341	FALSE	1	No	DRAP1;C11orf68;C11orf68	11	65685262	TSS1500;Body;Body	C11orf68
398	cg06809565	3.49445032022778	9.778484216965e-05	2.79828966529065e-05	0.00053640804696132	0.645131758389385	FALSE	1	No	HCFC1;HCFC1;TMEM187	X	153236787	1stExon;5'UTR;TSS1500	HCFC1
399	cg01446164	3.49159847716147	0.00017794047354008	5.09624673925101e-05	0.000541969645250871	0.647231126901149	FALSE	1	No	NA	11	2421746	NA	TSSC4
400	cg12567545	-3.4896094272362	-0.000751137276490378	0.000215249669670134	0.000545880533148576	0.647231126901149	FALSE	1	No	NA	16	604948	NA	SOLH
401	cg02850715	3.4894675975536	0.0011880282316886	0.000340461173080242	0.000546160406044458	0.647231126901149	FALSE	1	No	ST14	11	130029212	TSS1500	ST14
402	cg17030488	-3.48881301514324	-0.00189861650603938	0.000544201279288516	0.000547453835769687	0.647231126901149	FALSE	1	No	NA	12	115172748	NA	TBX3
404	cg26286082	3.48508094635649	0.000520511449720583	0.000149354192264818	0.000554883175825045	0.647231126901149	FALSE	1	No	CCDC85C	14	100004391	Body	CCNK
405	cg12428422	-3.48502019011351	-0.000347579434676938	9.97352714520765e-05	0.000555004898371461	0.647231126901149	FALSE	1	No	NA	2	14163676	NA	BC035112
406	cg08220548	3.48475334672125	0.000798495764019918	0.000229139822699707	0.000555539803576915	0.647231126901149	FALSE	1	No	NA	18	76160443	NA	SALL3
407	cg05865746	3.4843051311743	0.000170350286819384	4.88907487737654e-05	0.000556439366717879	0.647231126901149	FALSE	1	No	RAP1GAP2;RAP1GAP2	17	2699553	TSS200;TSS200	RAP1GAP2
408	cg21072025	3.48402244128642	0.00029614759895898	8.50016335858135e-05	0.000557007422381339	0.647231126901149	FALSE	1	No	GNG8	19	47137863	1stExon	GNG8
409	cg16535352	-3.48379190019611	-0.000564342041932911	0.000161990744022668	0.000557471088362713	0.647231126901149	FALSE	1	No	CPA4;CPA4	7	129945684	Body;Body	CPA4
410	cg12569246	-3.48365906690009	-0.000924788815351491	0.000265464787911754	0.000557738407607273	0.647231126901149	FALSE	1	No	FILIP1	6	76203666	TSS200	FILIP1
411	cg10333144	-3.48295424715629	-0.000294881783005822	8.46642712136063e-05	0.000559158823321083	0.647231126901149	FALSE	1	No	ATP6V1H;ATP6V1H;ATP6V1H	8	54628500	3'UTR;3'UTR;3'UTR	ATP6V1H
412	cg08230177	3.48292563704514	0.000315530266776852	9.059345494512e-05	0.000559216552375049	0.647231126901149	FALSE	1	No	NA	5	72596822	NA	TMEM174
413	cg20963227	3.48231514920304	0.000564351710941567	0.000162062216301912	0.000560449715082328	0.647231126901149	FALSE	1	No	NA	4	41868203	NA	BC025350
414	cg00917899	-3.4814007739593	-3.58753365417041e-05	1.03048568294836e-05	0.000562301477756637	0.647231126901149	FALSE	1	No	SLC25A33	1	9599401	TSS200	SLC25A33
415	cg06505271	3.48109189746292	0.000123137681224589	3.53732923035826e-05	0.000562928296275917	0.647231126901149	FALSE	1	No	SAFB2;SAFB	19	5623257	TSS1500;1stExon	SAFB
416	cg02657823	3.48096555900187	0.000494690696610816	0.000142113068407567	0.000563184869513458	0.647231126901149	FALSE	1	No	MAST4;MAST4	5	66284024	Body;Body	MAST4
417	cg05376465	3.4796145172627	0.000995158084400665	0.000285996646888209	0.000565935467009759	0.647231126901149	FALSE	1	No	NA	14	76734327	NA	C14orf118
419	cg19822716	-3.47931417074557	-0.000828047924627035	0.00023799170870781	0.000566548649741119	0.647231126901149	FALSE	1	No	SBNO2	19	1154276	5'UTR	SBNO2
420	cg01411954	3.47576250179739	0.000119623480794555	3.44164714167598e-05	0.000573846956000233	0.653094261048229	FALSE	1	No	NVL;NVL;NVL;NVL	1	224517830	1stExon;5'UTR;5'UTR;1stExon	NVL
421	cg22909333	-3.4744625563432	-0.000945788372610937	0.000272211416089158	0.000576540116807127	0.653094261048229	FALSE	1	No	DOCK1	10	128932004	Body	FAM196A
422	cg06855336	-3.47416823513177	-0.000588763034475901	0.000169468774863049	0.000577151515258876	0.653094261048229	FALSE	1	No	L3MBTL4	18	6284379	Body	BC040631
423	cg17060263	-3.47301625732486	-0.00070903700542237	0.000204155970743574	0.000579550373643361	0.653094261048229	FALSE	1	No	LYZL4	3	42453125	TSS1500	LYZL4
424	cg03694195	3.47300048245923	0.000836499927310605	0.000240857993408132	0.000579583287562127	0.653094261048229	FALSE	1	No	NA	6	10494999	NA	GCNT2
426	cg16542929	3.47221152938721	0.000119754496767213	3.44894012803267e-05	0.000581231652718043	0.653094261048229	FALSE	1	No	LIPT2	11	74204902	TSS200	LIPT2
428	cg10534479	-3.47020778737311	-0.000509537413694877	0.000146831960768721	0.000585437810044022	0.653598236200434	FALSE	1	No	NA	5	166198692	NA	ODZ2
429	cg08658665	3.46852519632828	0.00019947249822935	5.75093121539114e-05	0.000588991788109349	0.653598236200434	FALSE	1	No	NA	15	99640754	NA	SYNM
430	cg24463290	3.46836643236784	0.000678659217287438	0.000195671141017277	0.000589328169595696	0.653598236200434	FALSE	1	No	TCF7L2;TCF7L2;TCF7L2;TCF7L2;TCF7L2;TCF7L2	10	114922641	Body;Body;Body;Body;Body;Body	TCF7L2
431	cg26372765	3.46793340957412	0.000470399231889695	0.000135642521448376	0.000590246550804926	0.653598236200434	FALSE	1	No	EBF3	10	131665635	Body	MIR4297
432	cg16956501	3.46620915194173	0.0001097521437445	3.16634510306507e-05	0.000593916749404855	0.653598236200434	FALSE	1	No	PHF11;PHF11	13	50070520	TSS200;Body	PHF11
433	cg24783234	-3.46596344070697	-2.32323319462566e-05	6.70299394200124e-06	0.000594441495728949	0.653598236200434	FALSE	1	No	GPX4;GPX4;GPX4	19	1104508	Body;Body;TSS200	GPX4
434	cg22354234	3.46466422706588	0.000177773796518519	5.13105411859985e-05	0.000597223337138168	0.653598236200434	FALSE	1	No	THUMPD2;THUMPD2	2	40006543	TSS200;TSS200	THUMPD2
435	cg06479609	-3.4642380970962	-0.000639269739766773	0.00018453400772384	0.000598138402336525	0.653598236200434	FALSE	1	No	INTS6;INTS6	13	51971623	Body;Body	INTS6
436	cg05746227	3.46301252582524	0.00032981379783639	9.52389849522115e-05	0.000600777486484123	0.653598236200434	FALSE	1	No	NA	5	54516830	NA	IDAS
437	cg14880228	-3.46215338453781	-6.50630197705807e-05	1.8792645080705e-05	0.000602634003571812	0.653598236200434	FALSE	1	No	PCDP1	2	120302126	5'UTR	PCDP1
438	cg15179113	-3.46083178731378	-5.27791549018277e-05	1.52504247953622e-05	0.00060550031288728	0.653598236200434	FALSE	1	No	C7orf13;RNF32	7	156433342	Body;TSS200	C7orf13
439	cg25224568	3.46054318868793	0.000202384119690038	5.84833387866986e-05	0.000606127924750084	0.653598236200434	FALSE	1	No	NECAB1;NECAB1	8	91804110	1stExon;5'UTR	NECAB1
440	cg25949649	-3.46001862133378	-4.78382253756363e-05	1.38260022881598e-05	0.00060727025214415	0.653598236200434	FALSE	1	No	KDM6A	X	44733352	Body	KDM6A
441	cg01055000	-3.45834220577595	-4.23634681476789e-05	1.22496461098979e-05	0.000610934413871639	0.653598236200434	FALSE	1	No	NUP93	16	56763872	TSS200	NUP93
442	cg20713439	3.45747245156657	0.000126940500195646	3.67148262130419e-05	0.000612843577197437	0.653598236200434	FALSE	1	No	NDUFA2;IK	5	140027088	1stExon;TSS1500	NDUFA2
443	cg19325093	-3.45721541671919	-0.000404439786471273	0.000116984259793414	0.000613408850770078	0.653598236200434	FALSE	1	No	CPT1C;CPT1C	19	50202599	Body;Body	CPT1C
444	cg13325529	3.45705858250331	0.000150127575357478	4.34263903184333e-05	0.000613754001451132	0.653598236200434	FALSE	1	No	TMEM107;TMEM107	17	8079954	TSS1500;TSS1500	TMEM107
445	cg05053735	3.45600603958346	0.00082189352606469	0.000237815998193033	0.000616075070862122	0.653598236200434	FALSE	1	No	LMF1	16	937312	Body	LMF1
446	cg08703872	-3.45553941287823	-9.75485566628086e-05	2.82296177260376e-05	0.0006171066990423	0.653598236200434	FALSE	1	No	LOC100132111;C2CD4D	1	151812421	Body;5'UTR	C2CD4D
447	cg23890800	-3.45454974471652	-1.94265474276156e-05	5.62346727162552e-06	0.000619300023301448	0.653598236200434	FALSE	1	No	FBRSL1	12	133066061	TSS1500	FBRSL1
448	cg04618607	3.45401943687744	6.77112888406822e-05	1.96036212528948e-05	0.000620478298567777	0.653598236200434	FALSE	1	No	SQLE;SQLE	8	126011005	1stExon;5'UTR	SQLE
449	cg20158826	3.45350777151648	0.00147992234006217	0.000428527293978642	0.000621617138030487	0.653598236200434	FALSE	1	No	CCDC87;CCS	11	66359489	1stExon;TSS1500	CCDC87
450	cg23675214	3.45348185972969	0.000196693200915322	5.69550410004809e-05	0.000621674863133631	0.653598236200434	FALSE	1	No	SUV39H1	X	48554935	TSS200	SUV39H1
451	cg23318967	-3.45265041368539	-0.00054167860689738	0.000156887765048645	0.000623529782129777	0.653598236200434	FALSE	1	No	FOXK1	7	4751873	Body	FOXK1
452	cg12305870	-3.45240543106973	-0.000615605519591826	0.00017831205861621	0.000624077312994079	0.653598236200434	FALSE	1	No	RBCK1;RBCK1	20	398182	Body;Body	RBCK1
453	cg22013795	3.45237891288472	0.000113039720467404	3.27425590642803e-05	0.000624136607504844	0.653598236200434	FALSE	1	No	NA	20	30161176	NA	HM13
454	cg19482049	3.45092453122938	0.000302651760966579	8.77016458133785e-05	0.000627396669693784	0.653598236200434	FALSE	1	No	TGFBR2;TGFBR2	3	30647725	TSS1500;TSS1500	TGFBR2
456	cg05396397	-3.45025380094532	-0.00108492319471728	0.000314447358747934	0.000628905496485371	0.653598236200434	FALSE	1	No	NPPA	1	11908164	TSS1500	NPPA
457	cg21201830	-3.45023602894126	-0.000315470076463972	9.14343464672406e-05	0.000628945521179347	0.653598236200434	FALSE	1	No	C11orf21;C11orf21;TSPAN32	11	2323056	Body;1stExon;TSS200	C11orf21
458	cg04621944	-3.45008274839929	-0.000584308460794568	0.000169360709120865	0.000629290826220035	0.653598236200434	FALSE	1	No	NA	1	5080448	NA	BC037321
459	cg22807402	3.44776748124071	0.000519334218535848	0.00015062913069444	0.000634528170017191	0.653598236200434	FALSE	1	No	SLC25A19;SLC25A19;SLC25A19	17	73269154	3'UTR;3'UTR;3'UTR	SLC25A19
460	cg02470165	3.44706116628582	0.000125286834076343	3.63459851834711e-05	0.00063613400698537	0.653598236200434	FALSE	1	No	RAB6A;RAB6A	11	73471574	Body;Body	RAB6A
461	cg05753706	3.44612569117161	0.000131643258739607	3.82003648551923e-05	0.000638266693840697	0.653598236200434	FALSE	1	No	IER5L	9	131939600	1stExon	IER5L
462	cg17410394	-3.44609186782503	-0.000553433598010641	0.000160597459161742	0.000638343928943958	0.653598236200434	FALSE	1	No	NA	4	5897891	NA	FLJ46481
463	cg05775809	-3.44603271003697	-3.42888799239734e-05	9.95024795443848e-06	0.00063847903585326	0.653598236200434	FALSE	1	No	LDB1	10	103880419	TSS1500	LDB1
466	cg21568453	-3.44244208048231	-0.00113320631509226	0.000329186748418289	0.000646729655777733	0.653598236200434	FALSE	1	No	VRK2;VRK2;VRK2;VRK2;VRK2;VRK2	2	58284130	Body;Body;Body;Body;Body;5'UTR	VRK2
467	cg01518357	3.44200593845649	0.000152670663561599	4.4355142405728e-05	0.000647738586862229	0.653598236200434	FALSE	1	No	PTPLAD1	15	65822686	TSS200	PTPLAD1
468	cg22516671	3.44126479038317	7.91896169375343e-05	2.3011776704552e-05	0.000649456463630039	0.653598236200434	FALSE	1	No	SLC25A42	19	19174604	TSS200	SLC25A42
470	cg16672685	-3.44023164083862	-4.09681528449946e-05	1.19085448661846e-05	0.000651858260065173	0.653598236200434	FALSE	1	No	ARPC2;ARPC2;ARPC2	2	219081914	1stExon;TSS1500;5'UTR	ARPC2
471	cg11441704	-3.43979220965634	-0.000307098937795993	8.92783398177049e-05	0.00065288233257249	0.653598236200434	FALSE	1	No	PDXK	21	45145759	Body	PDXK
472	cg13900100	3.43959967156134	0.000155623346256926	4.52446101631019e-05	0.000653331506271723	0.653598236200434	FALSE	1	No	C6orf223	6	43970921	3'UTR	C6orf223
473	cg01610561	3.4384537681327	0.000149977495504916	4.36177147108664e-05	0.000656010769795492	0.653598236200434	FALSE	1	No	PDCD2L	19	34895766	Body	PDCD2L
474	cg14817490	3.43814623732016	0.000914240218843195	0.000265910800686533	0.000656731559291687	0.653598236200434	FALSE	1	No	AHRR	5	392920	Body	AHRR
475	cg05568274	3.43658466604427	5.63827552993529e-05	1.6406624826227e-05	0.000660402990707196	0.653598236200434	FALSE	1	No	DLC1;DLC1	8	12990910	Body;TSS200	DLC1
476	cg25212025	3.4363298290622	0.00100657047281142	0.000292920215137241	0.000661003957535305	0.653598236200434	FALSE	1	No	PARD3	10	34602937	Body	PARD3
477	cg23243343	3.43607305435075	0.000838048678079667	0.000243897223610694	0.000661610010512391	0.653598236200434	FALSE	1	No	KRT80;KRT80	12	52579609	Body;Body	KRT80
478	cg21092177	3.43518512850252	0.000155216899337041	4.51844350539279e-05	0.000663709741139742	0.653598236200434	FALSE	1	No	NT5C	17	73128031	TSS200	NT5C
479	cg03842933	-3.43313149498014	-0.000872529745679327	0.000254149818308773	0.000668589952772352	0.653598236200434	FALSE	1	No	DCHS2;DCHS2	4	155244316	Body;3'UTR	DCHS2
480	cg26837570	3.43309930604678	0.000382509980487005	0.00011141826856371	0.000668666711908573	0.653598236200434	FALSE	1	No	TTC31;CCDC142;TTC31	2	74710667	Body;TSS1500;Body	CCDC142
481	cg12150784	3.43242929985803	0.000209039015979712	6.09011862206041e-05	0.000670266307330102	0.653598236200434	FALSE	1	No	NA	11	119613308	NA	PVRL1
482	cg02749148	3.43158158311755	0.000382172158380044	0.000111369101716896	0.000672295295235318	0.653598236200434	FALSE	1	No	KLF15	3	126076844	TSS1500	KLF15
483	cg15837235	3.43129790896951	0.00154459926218776	0.000450150148184492	0.000672975541532331	0.653598236200434	FALSE	1	No	PRIMA1	14	94199997	Body	PRIMA1
484	cg17868942	3.43093829003464	0.00018598700145013	5.42087865556604e-05	0.000673838826037873	0.653598236200434	FALSE	1	No	ADRB1;ADRB1	10	115803819	1stExon;5'UTR	ADRB1
485	cg11241133	-3.4305222697138	-0.000234898357529075	6.84730600943371e-05	0.000674838794979025	0.653598236200434	FALSE	1	No	STK32C	10	134072078	Body	STK32C
486	cg07005843	3.42995228837745	0.000129652223566418	3.7800007890999e-05	0.000676211082575683	0.653598236200434	FALSE	1	No	SNORA26;KIAA0114	4	53578664	TSS1500;Body	SNHG13
487	cg20740028	3.428963742603	0.000113245036968491	3.30260234488582e-05	0.000678597285867531	0.653598236200434	FALSE	1	No	CREB5	7	28450406	5'UTR	BC087859
488	cg21939092	3.42831014384115	0.000179709047455623	5.24191336009853e-05	0.000680179291278556	0.653598236200434	FALSE	1	No	TLE2;TLE2;TLE2;TLE2	19	3029597	1stExon;Body;5'UTR;TSS1500	TLE2
489	cg22544342	3.42774450674965	3.25494996739845e-05	9.49589434390179e-06	0.000681551168158312	0.653598236200434	FALSE	1	No	TOR3A	1	179051076	TSS200	TOR3A
490	cg21180201	-3.4271200097989	-0.000760661650822054	0.000221953607882757	0.000683068801871494	0.653598236200434	FALSE	1	No	MAD1L1;MAD1L1;MAD1L1	7	1983503	Body;Body;Body	MAD1L1
491	cg15705175	-3.42634389007006	-0.000402828643021176	0.000117568071374452	0.000684959301457579	0.653598236200434	FALSE	1	No	NA	10	135073499	NA	ADAM8
492	cg01798899	3.42620447477867	0.000300484004190227	8.77017137774997e-05	0.000685299411172278	0.653598236200434	FALSE	1	No	NA	12	126468463	NA	LOC400084
495	cg16548818	-3.42526025290331	-0.000644624577845024	0.00018819725517167	0.000687607034657182	0.653598236200434	FALSE	1	No	ODZ3	4	183497087	Body	U2
498	cg15804231	-3.42421370412617	-0.000372518694133302	0.000108789557639004	0.000690173213529959	0.653598236200434	FALSE	1	No	MAD1L1;MAD1L1;MAD1L1	7	1993597	Body;Body;Body	MAD1L1
499	cg24807547	-3.42318014005425	-0.000554169980047261	0.000161887472284318	0.000692716325149587	0.653598236200434	FALSE	1	No	NA	6	37504484	NA	MIR4462
500	cg03143486	3.4220260087615	0.000497914256856944	0.000145502768121026	0.000695566431096603	0.653598236200434	FALSE	1	No	HEATR2	7	811491	Body	HEATR2
501	cg25051831	3.42191300699652	0.000171208921180843	5.00331016103524e-05	0.000695846074377137	0.653598236200434	FALSE	1	No	PCDH7;PCDH7;PCDH7	4	30721774	TSS1500;TSS1500;TSS1500	PCDH7
502	cg20263839	-3.42100175106777	-8.66970161412026e-05	2.53425816324539e-05	0.000698104979873505	0.653598236200434	FALSE	1	No	SETBP1;SETBP1	18	42259560	TSS1500;TSS1500	SETBP1
505	cg22970629	3.41905782189246	0.000109216280537845	3.19433850572884e-05	0.000702946663644843	0.653598236200434	FALSE	1	No	WASF1;WASF1;WASF1;WASF1;CDC40	6	110501370	TSS200;TSS200;TSS200;TSS200;TSS1500	WASF1
506	cg13863153	-3.41822771322289	-0.000817003761108783	0.000239013848594208	0.000705023722790308	0.653598236200434	FALSE	1	No	KCNJ15;KCNJ15;KCNJ15	21	39628679	5'UTR;1stExon;TSS200	KCNJ15
507	cg06843030	-3.41819812345569	-0.000108700928881364	3.1800651967906e-05	0.000705097866537965	0.653598236200434	FALSE	1	No	ZC3H7B;ZC3H7B	22	41697630	5'UTR;1stExon	ZC3H7B
508	cg03571959	-3.4176836727427	-0.0013526755375291	0.000395787225224263	0.000706388100931508	0.653598236200434	FALSE	1	No	LOC652276	16	2660876	Body	PDPK1
509	cg15334096	3.41766263735034	0.000531171812419662	0.000155419615328525	0.000706440904227039	0.653598236200434	FALSE	1	No	PTPRN2;PTPRN2;PTPRN2	7	157730196	Body;Body;Body	LOC100506585
510	cg12760625	-3.41759588629502	-0.000730823410237069	0.000213841376965534	0.000706608487922402	0.653598236200434	FALSE	1	No	DIP2C	10	712442	Body	C10orf108
512	cg01854076	3.4170995502675	0.00136698866729691	0.000400043559512306	0.000707855741993661	0.653598236200434	FALSE	1	No	NAT8L	4	2063036	Body	NAT8L
513	cg19336883	-3.41706381276995	-3.12557998984513e-05	9.14697576956127e-06	0.000707945626807294	0.653598236200434	FALSE	1	No	PRDX5;PRDX5;PRDX5;TRMT112	11	64085465	TSS200;TSS200;TSS200;TSS1500	PRDX5
515	cg18503078	3.41533323646178	0.000868633716475364	0.00025433351779613	0.00071231103690173	0.653598236200434	FALSE	1	No	PRKAR1B;PRKAR1B;PRKAR1B;PRKAR1B;PRKAR1B;PRKAR1B	7	699266	Body;Body;Body;Body;Body;Body	PRKAR1B
517	cg19925801	-3.41429526921426	-0.000419935822086299	0.000122993411223904	0.000714941365720642	0.653598236200434	FALSE	1	No	OLA1;OLA1	2	175083424	5'UTR;Body	OLA1
518	cg10596412	-3.41400424212928	-0.000958381050614368	0.00028072052131272	0.00071568048715397	0.653598236200434	FALSE	1	No	NA	6	45682477	NA	RUNX2
519	cg07052476	-3.41373385169591	-3.16547353702183e-05	9.27276019320971e-06	0.000716367836586997	0.653598236200434	FALSE	1	No	POLR2H	3	184081162	TSS200	POLR2H
520	cg26219182	3.41253921458051	0.000394649635475187	0.000115646915876892	0.000719412058240612	0.653598236200434	FALSE	1	No	EIF3I;C1orf91	1	32687590	TSS1500;Body	TMEM234
521	cg16047490	-3.41253768317665	-2.60842982775364e-05	7.64366600437219e-06	0.000719415968359553	0.653598236200434	FALSE	1	No	ITGB4;ITGB4	17	73717197	TSS1500;TSS1500	ITGB4
522	cg08624068	-3.41233783859195	-0.000518830369652313	0.000152045428733516	0.000719926399811249	0.653598236200434	FALSE	1	No	STARD6	18	51881278	TSS1500	STARD6
523	cg25671364	-3.41217164010009	-0.000784637846928037	0.000229952631253046	0.000720351151703652	0.653598236200434	FALSE	1	No	LRPAP1	4	3519353	Body	LRPAP1
524	cg00694371	-3.41190360177011	-3.09567668339605e-05	9.07316573009271e-06	0.00072103666735808	0.653598236200434	FALSE	1	No	COPS7A;COPS7A;COPS7A;COPS7A;COPS7A;COPS7A	12	6833223	1stExon;5'UTR;TSS200;1stExon;TSS1500;5'UTR	COPS7A
525	cg19679302	-3.41144465761488	-0.000569231006727929	0.000166859223542529	0.000722211843617812	0.653598236200434	FALSE	1	No	NA	7	81238309	NA	AY927633
526	cg26959945	-3.41113754552174	-0.000808388581750074	0.000236985044127392	0.000722999235197726	0.653598236200434	FALSE	1	No	MACC1	7	20233217	5'UTR	MACC1
527	cg14189758	3.41053778474047	0.00015004502888457	4.3994536449913e-05	0.000724539246184351	0.653598236200434	FALSE	1	No	BLCAP;BLCAP;BLCAP;BLCAP	20	36156486	TSS200;TSS1500;TSS200;TSS1500	BLCAP
528	cg03813443	-3.41037204963946	-0.000109503064062635	3.21088322531296e-05	0.00072496534503902	0.653598236200434	FALSE	1	No	NA	1	232765924	NA	SIPA1L2
529	cg15100231	-3.40951055568395	-0.000397217366765085	0.000116502753189278	0.000727183982949269	0.653598236200434	FALSE	1	No	KIAA1826	11	105880578	Body	KIAA1826
530	cg26246740	3.40937410539061	0.000413961922686101	0.000121418744288455	0.000727535969109802	0.653598236200434	FALSE	1	No	WDFY4	10	49893026	TSS1500	WDFY4
531	cg10281340	-3.40755795990151	-0.000577320207797504	0.000169423444763414	0.000732236047024896	0.653598236200434	FALSE	1	No	NA	10	8744491	NA	5S_rRNA
532	cg04658693	3.40744958446284	0.000689193660570714	0.000202260853311894	0.000732517409948268	0.653598236200434	FALSE	1	No	TPO;TPO;TPO;TPO	2	1488565	Body;Body;Body;Body	TPO
533	cg07941953	-3.40583646056639	-0.000903307272302662	0.000265223325535849	0.000736717322531484	0.653598236200434	FALSE	1	No	C20orf94	20	10508668	Body	C20orf94
534	cg06855286	3.40530197137388	0.00125703270914945	0.000369139864751052	0.000738113860143311	0.653598236200434	FALSE	1	No	NA	6	31010597	NA	MUC22
535	cg13018903	-3.40513891041741	-0.000214971202374533	6.31314046298866e-05	0.00073854040456398	0.653598236200434	FALSE	1	No	HEPACAM	11	124806901	TSS1500	HEPACAM
536	cg25394652	-3.40507303649987	-4.10299352871561e-05	1.20496491110016e-05	0.000738712786621374	0.653598236200434	FALSE	1	No	SRD5A1;NSUN2	5	6633491	TSS200;TSS1500	SRD5A1
537	cg13320585	3.40501359382838	0.000617153958100017	0.000181248603300326	0.000738868371296226	0.653598236200434	FALSE	1	No	MIR1252;SYT1;SYT1;SYT1	12	79812901	TSS200;Body;Body;Body	MIR1252
538	cg20203971	-3.40406436849927	-0.000811840666411796	0.00023849157316896	0.000741357009478624	0.653598236200434	FALSE	1	No	HDAC4	2	240171099	Body	HDAC4
539	cg23799759	3.40375981782278	0.000169726538843867	4.98644287282387e-05	0.000742157122587904	0.653598236200434	FALSE	1	No	DPH2;DPH2	1	44435558	TSS200;TSS200	DPH2
541	cg05592245	-3.40300603889562	-0.00144181982077439	0.000423690056466166	0.000744140909744169	0.653598236200434	FALSE	1	No	REEP3	10	65280473	TSS1500	REEP3
542	cg14565270	3.40294824295443	0.000440620812576834	0.0001294820788089	0.000744293220445516	0.653598236200434	FALSE	1	No	NA	5	1644542	NA	LOC728613
543	cg20148796	3.40286819365949	0.000606870653769531	0.000178340922783992	0.000744504223844519	0.653598236200434	FALSE	1	No	CHRNA6	8	42608060	3'UTR	CHRNA6
545	cg27314249	-3.40200919252605	-0.000528781048335756	0.000155431986926269	0.000746771995090048	0.653598236200434	FALSE	1	No	ARHGAP28;ARHGAP28	18	6834653	5'UTR;5'UTR	ARHGAP28
546	cg00016127	-3.40146195410989	-0.000335485196579158	9.8629707198048e-05	0.000748220067635806	0.653598236200434	FALSE	1	No	OR8U8;OR5M11	11	56310671	Body;1stExon	OR5M11
547	cg22039566	-3.40093233958275	-0.00101181031612224	0.000297509687077861	0.000749623998206779	0.653598236200434	FALSE	1	No	EPHA8	1	22927865	Body	EPHA8
548	cg01284306	3.40081635044149	0.000223920998499473	6.58433080252641e-05	0.000749931796217952	0.653598236200434	FALSE	1	No	C21orf91;C21orf91;C21orf91	21	19190629	Body;Body;Body	C21orf91
549	cg11209447	3.40036153458866	0.000686402418263632	0.000201861599503909	0.000751139869379286	0.653598236200434	FALSE	1	No	SCNN1A;SCNN1A;SCNN1A	12	6484521	Body;TSS200;5'UTR	LTBR
550	cg16854052	3.39993906856758	0.000141108594315576	4.15032715203998e-05	0.000752263641259962	0.653598236200434	FALSE	1	No	PSMA1;PSMA1;PSMA1	11	14542106	TSS200;Body;TSS200	PSMA1
553	cg27003520	3.39852447385915	0.000245676890805484	7.22892810380466e-05	0.000756037929746641	0.653990911121367	FALSE	1	No	NA	1	165086976	NA	LMX1A
554	cg24944117	-3.39819789347384	-0.000300164812576478	8.83305863831351e-05	0.000756911786327192	0.653990911121367	FALSE	1	No	NA	7	98098120	NA	BAIAP2L1
555	cg20642413	3.39677993469236	0.000634049202973718	0.000186661843029034	0.000760716863478462	0.656094308182407	FALSE	1	No	ZGPAT;ZGPAT;ZGPAT;ARFRP1;ARFRP1	20	62338338	TSS1500;TSS1500;TSS1500;Body;Body	ZGPAT
556	cg17668562	3.3955907904846	0.000281201474974122	8.28137111698286e-05	0.00076392166358248	0.657673350192492	FALSE	1	No	CCNB1	5	68466250	Body	CCNB1
557	cg10982775	3.39494376242693	9.32436492218841e-05	2.74654473673011e-05	0.000765670719284408	0.657773778785092	FALSE	1	No	PLEKHA8	7	30067792	TSS1500	PLEKHA8
558	cg14952966	-3.39453166387641	-0.000595856330912063	0.000175534179649283	0.000766786655863291	0.657773778785092	FALSE	1	No	PKNOX2	11	125036194	5'UTR	PKNOX2
559	cg17961057	-3.39375947376088	-0.000829083488464806	0.000244296478543907	0.000768881781758263	0.65839113143869	FALSE	1	No	C2orf81	2	74645699	TSS1500	C2orf81
560	cg25397426	3.3923413928112	0.00113917651437505	0.000335808334853653	0.000772743263484158	0.659684912365747	FALSE	1	No	CTCFL	20	56100021	5'UTR	CTCFL
561	cg12875548	-3.39199198729374	-0.000656844176101574	0.000193645556523153	0.000773697478868709	0.659684912365747	FALSE	1	No	NA	2	181044332	NA	CWC22
562	cg08781740	-3.39101759897197	-2.81468850973778e-05	8.30042436403483e-06	0.000776364309262563	0.659684912365747	FALSE	1	No	MKL2	16	14165075	TSS200	MKL2
563	cg08201736	3.38992205454586	0.000494138633095143	0.000145766960167272	0.000779372968720391	0.659684912365747	FALSE	1	No	RASGRF1;RASGRF1;RASGRF1	15	79298769	TSS1500;Body;Body	RASGRF1
564	cg12598688	-3.38903880597307	-0.000367304661929791	0.000108380187704676	0.000781806517371607	0.659684912365747	FALSE	1	No	RNASEN;RNASEN	5	31526178	Body;Body	DROSHA
566	cg24304249	-3.38843823108755	-0.000231573438206375	6.83422339182053e-05	0.000783465280320514	0.659684912365747	FALSE	1	No	CACNA1E	1	181455181	Body	Mir_544
567	cg09832613	3.3884121660815	0.00125363122360471	0.00036997601299917	0.000783537345018992	0.659684912365747	FALSE	1	No	SDK1	7	4050578	Body	SDK1
568	cg25792961	3.38798890220208	9.74701502255651e-05	2.87693239379304e-05	0.000784708453011092	0.659684912365747	FALSE	1	No	USP19	3	49158358	TSS200	USP19
569	cg14655855	-3.38651679579427	-0.00068264212297508	0.000201576476402791	0.000788794270488499	0.659684912365747	FALSE	1	No	NA	9	13278626	NA	MPDZ
570	cg00098814	3.38581696595417	9.86956889113164e-05	2.91497413781499e-05	0.000790743588369652	0.659684912365747	FALSE	1	No	MAP2K1	15	66679050	TSS200	MAP2K1
571	cg17228105	3.38527502127425	0.000940278681135622	0.000277755477834617	0.000792256214311189	0.659684912365747	FALSE	1	No	ERG;ERG;ERG;ERG	21	39871301	Body;TSS1500;TSS1500;Body	ERG
572	cg17182507	3.38472700846808	4.82743000078473e-05	1.42623909955137e-05	0.000793788519283724	0.659684912365747	FALSE	1	No	HIC1	17	1957231	TSS1500	HIC1
573	cg15383322	-3.38434256983431	-0.000450968363107119	0.000133251393380428	0.000794865100777027	0.659684912365747	FALSE	1	No	NA	7	98100419	NA	BAIAP2L1
574	cg15793850	-3.38386942794029	-0.000274350269659398	8.10759030458191e-05	0.000796191954985774	0.659684912365747	FALSE	1	No	C19orf28;C19orf28;C19orf28	19	3547948	Body;Body;Body	MFSD12
575	cg26522157	-3.38363382978232	-0.000886413939626173	0.000261971000474126	0.000796853423704164	0.659684912365747	FALSE	1	No	LMTK3	19	49003082	Body	LMTK3
576	cg03417317	3.38352216154619	6.10274244944961e-05	1.80366557630608e-05	0.000797167123912065	0.659684912365747	FALSE	1	No	TMEM180	10	104221000	TSS200	TMEM180
577	cg18693004	-3.38347989812598	-0.000543917958835892	0.00016075696478562	0.000797285881016076	0.659684912365747	FALSE	1	No	SP4	7	21521627	Body	Mir_1183
578	cg04543901	3.38325560650092	0.000992411358037778	0.000293330292908068	0.00079791640000637	0.659684912365747	FALSE	1	No	NA	17	63519783	NA	AXIN2
579	cg16462073	-3.38324155074103	-0.000642366826272391	0.000189867266832217	0.000797955928426196	0.659684912365747	FALSE	1	No	SPNS1;LAT;LAT;LAT;SPNS1;SPNS1;LAT;SPNS1;SPNS1	16	28995843	3'UTR;TSS1500;TSS1500;TSS1500;3'UTR;3'UTR;TSS1500;3'UTR;3'UTR	LAT
580	cg05639310	3.38238534819275	0.000150053024579743	4.43630778674932e-05	0.00080036723538352	0.659895029583449	FALSE	1	No	ZFYVE28	4	2420719	TSS1500	LOC402160
581	cg11832309	3.38189198158044	0.000506404941108712	0.000149740128858893	0.00080175977676496	0.659895029583449	FALSE	1	No	FLT4;FLT4	5	180044026	Body;Body	FLT4
582	cg23998357	3.38168456494248	0.000790618737845206	0.000233794347953519	0.000802345890107103	0.659895029583449	FALSE	1	No	ZNF512B	20	62591231	3'UTR	UCKL1-AS1
583	cg09303645	3.37975158533042	0.000863492962640244	0.000255490068083162	0.00080782729492516	0.662778064876038	FALSE	1	No	TSPAN11	12	31138958	Body	TSPAN11
584	cg10656204	-3.37947286889299	-0.000704358707674027	0.000208422654952325	0.000808620531655642	0.662778064876038	FALSE	1	No	NA	12	127221416	NA	LOC100507206
585	cg08086799	3.37736894252493	0.000215934245439019	6.39356401724905e-05	0.000814631841622907	0.666199721110024	FALSE	1	No	TTC9C;HNRNPUL2	11	62495467	TSS1500;TSS1500	TTC9C
587	cg09400281	-3.37580662071538	-3.15593073801967e-05	9.34867156979178e-06	0.000819122600610172	0.66666389635517	FALSE	1	No	EML1;EML1;EML1;EML1	14	100259801	1stExon;5'UTR;1stExon;5'UTR	EML1
588	cg19269027	-3.37526478466932	-2.29271545941913e-05	6.79269807166774e-06	0.000820685441258985	0.66666389635517	FALSE	1	No	ACTR1A;SUFU	10	104262383	1stExon;TSS1500	ACTR1A
589	cg03365278	-3.37517291021642	-1.89127611448402e-05	5.60349399806824e-06	0.00082095071396565	0.66666389635517	FALSE	1	No	FAM111A;FAM111A;FAM111A	11	58910470	5'UTR;5'UTR;5'UTR	FAM111A
590	cg14286256	3.37361026241609	0.00069194889004574	0.000205106350829685	0.000825474861642243	0.66666389635517	FALSE	1	No	NA	9	98318448	NA	PTCH1
591	cg18596053	-3.37312050055267	-3.26746149657246e-05	9.68676184570666e-06	0.00082689758496756	0.66666389635517	FALSE	1	No	C17orf53;C17orf53	17	42219566	Body;Body	C17orf53
592	cg26879203	3.37297400773384	0.000319124415029468	9.4612177353799e-05	0.000827323579838909	0.66666389635517	FALSE	1	No	C10orf67	10	23632825	Body	C10orf67
593	cg09253508	3.37250281460644	0.000134655188711511	3.99273762288096e-05	0.000828695176304927	0.66666389635517	FALSE	1	No	ZNF490;ZNF791;ZNF490	19	12721610	1stExon;TSS200;5'UTR	ZNF490
594	cg12364556	3.3721557033297	8.8047682641299e-05	2.61102067601327e-05	0.000829706937666472	0.66666389635517	FALSE	1	No	TTC1	5	159436106	TSS200	TTC1
596	cg14558566	-3.37119139511576	-0.00032898676175233	9.75876843506931e-05	0.000832523750011339	0.66666389635517	FALSE	1	No	RELL2;RELL2;HDAC3	5	141016453	TSS200;TSS200;TSS200	HDAC3
597	cg16484842	3.37101195475281	5.21419179987652e-05	1.54677345256074e-05	0.000833048890131995	0.66666389635517	FALSE	1	No	TH1L	20	57556086	TSS1500	TH1L
599	cg00598235	3.37029939314571	0.000650460682408173	0.000192997893223088	0.00083513728039913	0.66666389635517	FALSE	1	No	LAP3	4	17580680	Body	LAP3
600	cg02405476	3.37012630573073	0.000471603062271904	0.000139936316769484	0.000835645304307983	0.66666389635517	FALSE	1	No	UBE2C;UBE2C;UBE2C;UBE2C;UBE2C;UBE2C;UBE2C;UBE2C	20	44441818	1stExon;5'UTR;1stExon;5'UTR;Body;Body;Body;Body	UBE2C
601	cg01844324	-3.36908763876164	-7.22237743410607e-05	2.14371907427162e-05	0.000838699918277423	0.667268786843071	FALSE	1	No	ADSL;ADSL	22	40742266	TSS1500;TSS1500	ADSL
603	cg13449354	-3.36830317831212	-0.00084356466962689	0.000250442025248335	0.000841013827760905	0.667268786843071	FALSE	1	No	TERT;TERT	5	1270923	Body;Body	TERT
604	cg23497678	-3.36771694342164	-0.000388282806184723	0.000115295558595914	0.000842746915815779	0.667268786843071	FALSE	1	No	C7orf52	7	100822744	5'UTR	NAT16
605	cg12130725	-3.36750525515558	-0.000488026110776985	0.00014492215269147	0.000843373547621656	0.667268786843071	FALSE	1	No	DGKB;DGKB	7	14882020	TSS1500;TSS1500	DGKB
607	cg23798387	-3.36502297756916	-0.000238533441231576	7.08861255395912e-05	0.000850753949947606	0.668967591773941	FALSE	1	No	KIAA0100	17	26972805	TSS1500	KIAA0100
609	cg01868016	-3.36483297128632	-6.99672787139236e-05	2.07936855442712e-05	0.000851321355294672	0.668967591773941	FALSE	1	No	BTBD7;BTBD7;BTBD7;KIAA1409;BTBD7	14	93799226	5'UTR;1stExon;5'UTR;TSS1500;1stExon	BTBD7
611	cg18583879	-3.36343406950145	-3.55712849915256e-05	1.05758829388317e-05	0.00085550968188587	0.668967591773941	FALSE	1	No	RQCD1;USP37	2	219433154	TSS1500;TSS200	USP37
612	cg21905139	3.36314058078308	0.000381563827682403	0.000113454617348633	0.000856390822190992	0.668967591773941	FALSE	1	No	SFTA3	14	36978195	Body	SFTA3
613	cg16812753	3.36280132745889	0.00017679243360926	5.25729641432172e-05	0.000857410414616174	0.668967591773941	FALSE	1	No	NA	10	103052460	NA	AX747408
614	cg01733928	-3.36257252604423	-0.00132238943669814	0.000393267186493614	0.000858098692939186	0.668967591773941	FALSE	1	No	NA	14	88625398	NA	DQ596147
616	cg05155047	3.3607991753863	0.000950461037743366	0.000282808043010816	0.000863450745650748	0.670458720989588	FALSE	1	No	PLEKHG4B	5	168719	Body	PLEKHG4B
617	cg01140782	3.36005204209369	9.88677497723418e-05	2.94244697801574e-05	0.000865714921931369	0.670458720989588	FALSE	1	No	FAM58A;FAM58A	X	152864413	Body;Body	FAM58A
619	cg26393871	3.35766658374662	0.00068618462563149	0.000204363538938943	0.000872981079245804	0.670458720989588	FALSE	1	No	RPL23AP53;ZNF596;ZNF596;ZNF596	8	181624	Body;TSS1500;TSS1500;TSS1500	ZNF596
620	cg02884332	3.35741988013403	0.000523626860141005	0.000155961088822796	0.000873735775169861	0.670458720989588	FALSE	1	No	EIF1AY	Y	22737946	Body	EIF1AY
621	cg08002791	3.35715658238291	0.00103227905192995	0.000307486120053787	0.000874541904706367	0.670458720989588	FALSE	1	No	GPR133	12	131541853	Body	GPR133
622	cg13042487	3.35693375840859	0.00023993325916589	7.1473933188254e-05	0.000875224658070195	0.670458720989588	FALSE	1	No	ZFYVE21;XRCC3;XRCC3;XRCC3	14	104181393	TSS1500;5'UTR;5'UTR;5'UTR	XRCC3
623	cg12104346	-3.3557502481623	-3.24583092007296e-05	9.67244484851179e-06	0.000878859369774404	0.670458720989588	FALSE	1	No	TJAP1;TJAP1;TJAP1;TJAP1;TJAP1;TJAP1	6	43445233	TSS200;TSS200;TSS200;TSS200;TSS200;TSS200	TJAP1
624	cg18438546	3.35391298823055	0.000140113094966262	4.17760077431771e-05	0.000884529684189902	0.670458720989588	FALSE	1	No	COCH;COCH;COCH	14	31343894	1stExon;5'UTR;5'UTR	COCH
625	cg22690030	-3.35358874676271	-0.000625290607082307	0.000186454170233579	0.000885533916008932	0.670458720989588	FALSE	1	No	MIR374A;MIR545;NCRNA00182	X	73507323	TSS200;TSS1500;Body	MIR374A
626	cg05674475	3.35347983076455	0.000155544762953147	4.63830918337997e-05	0.000885871485759872	0.670458720989588	FALSE	1	No	BEND4;BEND4	4	42154385	5'UTR;5'UTR	BEND4
627	cg06147895	-3.35284864332852	-0.000345362358844178	0.000103005651487245	0.000887830122123687	0.670458720989588	FALSE	1	No	BNIP3	10	133791401	Body	BNIP3
628	cg00073543	3.35233207808652	0.000463090411669869	0.00013813977878176	0.000889436073691025	0.670458720989588	FALSE	1	No	NA	1	38941882	NA	LOC339442
629	cg13647721	3.35192723903788	8.62095907210648e-05	2.57194099314071e-05	0.000890696569093316	0.670458720989588	FALSE	1	No	UTP6	17	30228624	1stExon	UTP6
630	cg07933872	3.35165689836441	0.000463204519370283	0.000138201651725248	0.000891539219986734	0.670458720989588	FALSE	1	No	C5orf46	5	147286717	TSS1500	C5orf46
631	cg24523758	3.35125310156742	0.000131171972484425	3.91411715286663e-05	0.000892799235341487	0.670458720989588	FALSE	1	No	UBE2E3;UBE2E3	2	181845005	TSS200;TSS1500	UBE2E3
632	cg16956268	3.35069273495992	6.20537962006094e-05	1.85196916306776e-05	0.000894550560910458	0.670458720989588	FALSE	1	No	CDK5RAP2;CDK5RAP2	9	123342682	TSS1500;TSS1500	CDK5RAP2
634	cg23726802	-3.3494074979109	-0.000518290467593827	0.000154740940873004	0.000898579425436307	0.670458720989588	FALSE	1	No	NA	7	155617398	NA	SHH
636	cg00096806	-3.34852578208734	-0.000616595309646943	0.000184139334672401	0.000901353123451028	0.670458720989588	FALSE	1	No	TANC2	17	61086969	1stExon	TANC2
637	cg09331704	-3.34833597527895	-2.74318286608841e-05	8.19267506708275e-06	0.000901951258445553	0.670458720989588	FALSE	1	No	RDX	11	110167585	TSS200	RDX
638	cg26306636	-3.34730099658729	-5.60561776625018e-05	1.67466797039326e-05	0.000905219274402399	0.670458720989588	FALSE	1	No	SNORD58A;SNORD58B;RPL17;RPL17	18	47018647	TSS1500;TSS1500;5'UTR;5'UTR	RPL17
639	cg21459816	-3.34724264957568	-0.000553104590712171	0.00016524185684067	0.000905403836857652	0.670458720989588	FALSE	1	No	PTPRN2;PTPRN2;PTPRN2	7	157588756	Body;Body;Body	LOC100506585
640	cg19257864	-3.34685704236652	-0.000142293384425051	4.25155250504626e-05	0.000906624465126066	0.670458720989588	FALSE	1	No	GBA;GBA;GBA;GBA;GBA	1	155211736	5'UTR;TSS1500;5'UTR;5'UTR;5'UTR	GBA
641	cg27464184	-3.34659840322515	-0.000351059818021112	0.000104900491700107	0.000907444037732361	0.670458720989588	FALSE	1	No	NA	12	114075881	NA	AK096932
642	cg18228116	3.34651917184485	0.00225662095230741	0.000674318847862267	0.000907695243125149	0.670458720989588	FALSE	1	No	JAKMIP3	10	133995345	3'UTR	AL137551
644	cg22925553	-3.34629205764477	-0.000390554651296759	0.000116712661228872	0.000908415674017922	0.670458720989588	FALSE	1	No	ELMOD2	4	141471760	3'UTR	ELMOD2
646	cg01683948	-3.34612577250734	-4.95461490721327e-05	1.48070193533121e-05	0.000908943485960616	0.670458720989588	FALSE	1	No	ANKS3;C16orf71	16	4784196	TSS200;TSS200	ANKS3
648	cg10692302	-3.34599991524796	-0.000113301630748885	3.38618151879088e-05	0.000909343164006627	0.670458720989588	FALSE	1	No	GRM2;GRM2	3	51747227	5'UTR;Body	GRM2
649	cg12474936	-3.34561729966796	-2.90574790512888e-05	8.68523696783033e-06	0.000910559220207529	0.670458720989588	FALSE	1	No	NEURL4;NEURL4	17	7232850	TSS1500;TSS1500	NEURL4
650	cg16604525	-3.34557363980316	-0.000264079695651666	7.89340555861157e-05	0.000910698079280597	0.670458720989588	FALSE	1	No	RPL23;SNORA21	17	37009336	Body;TSS200	SNORA21
651	cg01291088	-3.3452160311468	-0.00159572026611833	0.000477015610131249	0.000911836186442062	0.670458720989588	FALSE	1	No	RLTPR	16	67687648	Body	RLTPR
652	cg01110797	3.34433762887077	6.22767500713263e-05	1.8621549909826e-05	0.000914637366575674	0.670635436604795	FALSE	1	No	LOC221710	6	11093513	TSS1500	C6orf228
655	cg13829680	-3.34240136464226	-0.000123918482790086	3.70746865116089e-05	0.000920840322143682	0.670850988930202	FALSE	1	No	VAV2;VAV2	9	136746975	Body;Body	VAV2
656	cg05275995	-3.34207993589274	-0.000370800712216815	0.000110949085398751	0.000921873822246375	0.670850988930202	FALSE	1	No	SLC25A18	22	18062997	Body	SLC25A18
659	cg05018280	3.34154953607549	0.000281811904499169	8.43356955977211e-05	0.000923581594219406	0.670850988930202	FALSE	1	No	NA	15	81621983	NA	TMC3
660	cg04024839	-3.33962016095521	-2.80977613588131e-05	8.41346021542055e-06	0.000929818625664816	0.674129479874592	FALSE	1	No	ZKSCAN1	7	99613205	TSS200	ZKSCAN1
662	cg19988880	3.33841716332044	0.000164046957526155	4.91391427436205e-05	0.00093372733248492	0.67514692181353	FALSE	1	No	CIT	12	120315283	TSS200	CIT
663	cg15043975	3.33712026823832	0.000140031280094357	4.19617121465869e-05	0.000937958246957426	0.676220400240237	FALSE	1	No	RASSF1;RASSF1;RASSF1;RASSF1	3	50375252	TSS1500;Body;Body;5'UTR	RASSF1
665	cg01054023	3.33592928083855	0.000128019435940761	3.83759442012456e-05	0.000941859359578644	0.676676697500127	FALSE	1	No	C1orf35	1	228291177	TSS200	C1orf35
666	cg02323694	3.3356336486572	0.0001071314236786	3.2117263153802e-05	0.000942830046954825	0.676676697500127	FALSE	1	No	PPP1R12A;PPP1R12A;PPP1R12A	12	80329193	1stExon;5'UTR;TSS1500	PPP1R12A
667	cg04830146	3.33511566796127	0.000133292974631294	3.99665222744058e-05	0.000944533044307173	0.676676697500127	FALSE	1	No	MYO1D	17	31203787	Body	MYO1D
668	cg08222309	3.33494359193086	0.000158338491780893	4.74786116814702e-05	0.000945099422348221	0.676676697500127	FALSE	1	No	SH3BGRL;HMGN5	X	80457015	TSS1500;5'UTR	SH3BGRL
670	cg16305292	-3.33378690104542	-0.000864915322683869	0.000259439294818948	0.000948914809745482	0.676676697500127	FALSE	1	No	NA	8	142219965	NA	SLC45A4
671	cg00362665	-3.33352535387383	-0.000647308386328788	0.000194181329857462	0.000949779516749044	0.676676697500127	FALSE	1	No	HAPLN4	19	19370064	Body	HAPLN4
672	cg11176186	-3.33327530044784	-7.65240974335359e-05	2.29576289192959e-05	0.00095060690939985	0.676676697500127	FALSE	1	No	ADRM1;ADRM1	20	60877067	TSS1500;TSS1500	ADRM1
674	cg09500171	-3.33220218905188	-0.000261724911693546	7.85441269300696e-05	0.000954165307625314	0.676676697500127	FALSE	1	No	ATP8A1;ATP8A1	4	42460818	Body;Body	AK027252
676	cg01102193	-3.33094341651195	-0.000752503084614748	0.000225912899295883	0.00095835514227194	0.676676697500127	FALSE	1	No	NA	1	235053806	NA	BC016972
678	cg23258703	-3.33020012526925	-0.00073296898424814	0.000220097578727008	0.000960837223011903	0.676676697500127	FALSE	1	No	NA	7	128782363	NA	TSPAN33
679	cg05387692	3.32976670598779	0.000177801106306408	5.33974665512376e-05	0.000962287303442083	0.676676697500127	FALSE	1	No	NA	10	77054658	NA	ZNF503-AS1
680	cg26689848	-3.32972392252757	-0.000562007961470237	0.000168785152927519	0.000962430553363609	0.676676697500127	FALSE	1	No	PTPRN2;PTPRN2;PTPRN2	7	158109339	Body;Body;Body	MIR595
681	cg24241057	-3.32946752100302	-0.000269319933003545	8.0889791326876e-05	0.000963289466695125	0.676676697500127	FALSE	1	No	SLC23A2;SLC23A2	20	4982241	5'UTR;TSS200	SLC23A2
682	cg22195222	3.32683047763325	0.000106633187938646	3.20524861893492e-05	0.000972164705037905	0.676676697500127	FALSE	1	No	VAMP2	17	8066470	TSS200	VAMP2
683	cg02453653	3.32667261075798	0.000138618990719847	4.16689608323863e-05	0.000972698427370195	0.676676697500127	FALSE	1	No	INTS5	11	62420979	TSS1500	INTS5
684	cg13338827	3.32662919602328	7.37432195565778e-05	2.21675501569974e-05	0.000972845253325748	0.676676697500127	FALSE	1	No	ABCB4;ABCB4;ABCB4	7	87104932	5'UTR;5'UTR;5'UTR	ABCB4
685	cg07180646	3.32642638688962	0.000999115496287271	0.000300357013828734	0.000973531414399958	0.676676697500127	FALSE	1	No	TMEM51;TMEM51;TMEM51;TMEM51	1	15481541	5'UTR;5'UTR;5'UTR;5'UTR	TMEM51
687	cg25107268	3.32584747422017	0.000117979936137782	3.54736460563169e-05	0.000975492517769982	0.676676697500127	FALSE	1	No	RNGTT	6	89673349	TSS200	RNGTT
688	cg14515801	3.32562412012741	0.000815473093294761	0.000245209038616041	0.000976250125630997	0.676676697500127	FALSE	1	No	SH3BGRL2	6	80411369	3'UTR	SH3BGRL2
689	cg15749858	-3.32488101330884	-0.000325340844056598	9.78503720146143e-05	0.000978774653918867	0.676676697500127	FALSE	1	No	MACC1;MACC1	7	20256996	1stExon;5'UTR	MACC1
690	cg14091631	3.32467408432943	0.000801446980520671	0.000241060314542777	0.00097947872572746	0.676676697500127	FALSE	1	No	DNAH14;DNAH14;DNAH14	1	225117076	TSS1500;TSS1500;TSS1500	DNAH14
691	cg08684830	3.32438015188336	0.000147753106516969	4.44453100326877e-05	0.000980479634839255	0.676676697500127	FALSE	1	No	CEP78;CEP78;CEP78;CEP78	9	80851119	1stExon;5'UTR;5'UTR;1stExon	CEP78
692	cg18366249	-3.32428754065288	-0.000453188884747411	0.000136326620126972	0.000980795194867007	0.676676697500127	FALSE	1	No	NA	2	240499954	NA	BC132948
693	cg02695349	-3.32361684317308	-0.00111400630181331	0.000335178919345516	0.000983083324562827	0.676676697500127	FALSE	1	No	STARD3NL	7	38269241	3'UTR	STARD3NL
694	cg03689552	-3.32355090600649	-0.000699436698047216	0.000210448618910322	0.000983308541450861	0.676676697500127	FALSE	1	No	MEFV	16	3292971	3'UTR	MEFV
696	cg02577849	3.32337562929684	5.17105840982863e-05	1.55596567665832e-05	0.00098390745494827	0.676676697500127	FALSE	1	No	ADAMTS6;ADAMTS6	5	64777678	1stExon;5'UTR	ADAMTS6
697	cg10882179	-3.32248151547724	-0.000903838087327616	0.000272037055170129	0.000986967888386255	0.677807631468936	FALSE	1	No	DGCR9	22	19005524	Body	DGCR9
698	cg01517521	-3.32202027527103	-2.47111418391489e-05	7.43858850684855e-06	0.000988550111482241	0.677921607253875	FALSE	1	No	USP12	13	27746040	TSS200	USP12
700	cg16829450	3.32010332223533	9.70756124432055e-05	2.92387323590422e-05	0.000995151268412459	0.680043026348413	FALSE	1	No	NTN4	12	96184020	Body	NTN4
701	cg07633435	3.3198850033614	0.000458632797579171	0.000138147193988588	0.000995905658324603	0.680043026348413	FALSE	1	No	GRIA1;GRIA1	5	152869009	TSS1500;TSS1500	GRIA1
702	cg20114404	3.3190983784623	6.12065290086133e-05	1.84407095028529e-05	0.000998628212897725	0.680458668742224	FALSE	1	No	MORG1;MORG1;C19orf56;MORG1;MORG1	19	12780552	5'UTR;5'UTR;TSS200;Body;1stExon	WDR83
703	cg07140797	3.31878017357602	0.000497957679663608	0.000150042381121933	0.000999731503088721	0.680458668742224	FALSE	1	No	CHGB	20	5905708	3'UTR	CHGB
704	cg18628483	3.31675852008078	0.000656928176824892	0.000198063311768893	0.0010067675598808	0.680458668742224	FALSE	1	No	KIF5A	12	57943326	TSS1500	KIF5A
705	cg19815917	3.31648787845095	0.000290841493660683	8.76956299314225e-05	0.00100771297316677	0.680458668742224	FALSE	1	No	NA	7	73553081	NA	LIMK1
706	cg19872368	3.31591223695476	3.54535018048341e-05	1.06919300847943e-05	0.00100972656627035	0.680458668742224	FALSE	1	No	YPEL2	17	57409544	5'UTR	YPEL2
707	cg18646828	-3.31591150791663	-0.000683669758007474	0.000206178529304909	0.00100972911881461	0.680458668742224	FALSE	1	No	SNORD114-31	14	101459547	TSS200	SNORD114-31
708	cg14414792	3.31565770956938	0.000524614633121035	0.000158223399118351	0.00101061809474431	0.680458668742224	FALSE	1	No	ATOH7	10	69992001	TSS200	ATOH7
709	cg17773349	3.31550247180219	0.00013943558807255	4.20556429254471e-05	0.00101116220247581	0.680458668742224	FALSE	1	No	ATCAY;ATCAY	19	3880927	5'UTR;1stExon	ATCAY
710	cg26486070	3.31511214076213	0.00088011909475801	0.000265486975217579	0.0010125315146338	0.680458668742224	FALSE	1	No	GGT1;GGT1;GGT1;GGT1;GGT1	22	25003675	5'UTR;1stExon;5'UTR;5'UTR;5'UTR	GGT1
711	cg09804496	3.3144982351624	0.000918016429722914	0.000276969955809294	0.00101468863211102	0.680458668742224	FALSE	1	No	FZD9;FZD9	7	72850442	1stExon;3'UTR	FZD9
712	cg11078433	3.31375422690774	9.3944390285353e-05	2.83498364249597e-05	0.00101730862509691	0.680458668742224	FALSE	1	No	SLC25A13;SLC25A13;SLC25A13	7	95951561	TSS200;TSS200;TSS200	SLC25A13
713	cg08057037	3.31372400847425	0.000649200780895334	0.000195912749292072	0.00101741517078461	0.680458668742224	FALSE	1	No	TSPAN4;TSPAN4;TSPAN4;TSPAN4;TSPAN4;TSPAN4;TSPAN4	11	865673	Body;Body;Body;Body;Body;Body;Body	TSPAN4
715	cg00498305	3.31255421690283	0.000831575886545488	0.000251037668244716	0.00102154766317969	0.680458668742224	FALSE	1	No	SLC18A2	10	119000236	TSS1500	SLC18A2
716	cg13529288	3.31231813704488	0.000134539001527712	4.06177776292172e-05	0.00102238354622428	0.680458668742224	FALSE	1	No	MOSPD3;MOSPD3;MOSPD3;MOSPD3	7	100209880	TSS200;TSS1500;TSS1500;5'UTR	MOSPD3
717	cg04332513	-3.31214672157559	-3.47818210967609e-05	1.05012923703498e-05	0.00102299087176201	0.680458668742224	FALSE	1	No	WDR5B	3	122135059	TSS200	WDR5B
718	cg02487130	-3.31210129633389	-0.000725944276498167	0.000219179370299363	0.001023151869732	0.680458668742224	FALSE	1	No	SPEG	2	220349733	Body	SPEG
719	cg24755033	-3.31173234029568	-0.000298807683538087	9.02270029199912e-05	0.00102446041135975	0.680458668742224	FALSE	1	No	PCLO;PCLO	7	82789373	Body;Body	PCLO
720	cg16289355	-3.31170952013226	-7.96845964738413e-05	2.40614691564673e-05	0.0010245413965433	0.680458668742224	FALSE	1	No	FAM149A	4	187065846	TSS200	FAM149A
722	cg18215217	-3.3111955030773	-0.000200712104522589	6.06162047321139e-05	0.00102636713984976	0.680458668742224	FALSE	1	No	SLITRK1;SLITRK1	13	84456410	1stExon;5'UTR	SLITRK1
723	cg11672054	-3.30892768886606	-2.31582943124724e-05	6.99873085483127e-06	0.00103445837673131	0.684874399986133	FALSE	1	No	HIST3H2BB;HIST3H2A	1	228645482	TSS1500;1stExon	HIST3H2A
724	cg00200734	3.30726415259812	0.000519528614880626	0.000157087124254195	0.00104043128583505	0.685367064444743	FALSE	1	No	NA	9	970379	NA	DMRT1
725	cg07886100	3.30717116717792	0.000323637029676007	9.78591712724e-05	0.00104076609296549	0.685367064444743	FALSE	1	No	EEPD1	7	36254934	Body	EEPD1
726	cg10162914	-3.30660345182166	-0.000810054946140251	0.000244980977593179	0.00104281240501632	0.685367064444743	FALSE	1	No	MFAP3L	4	170943016	5'UTR	MFAP3L
727	cg04789761	-3.30640552012524	-0.000174465742804189	5.27659846144886e-05	0.00104352672215117	0.685367064444743	FALSE	1	No	WIPF1;WIPF1	2	175431800	Body;Body	WIPF1
728	cg08183291	3.30634639743689	8.70133673443791e-05	2.63170753711204e-05	0.0010437401786306	0.685367064444743	FALSE	1	No	SFRS18;SFRS18	6	99873747	TSS1500;TSS1500	PNISR
729	cg06646728	-3.30602185171796	-0.000227832176791967	6.89142985166825e-05	0.00104491264097562	0.685367064444743	FALSE	1	No	PRKCZ;PRKCZ;PRKCZ	1	2104886	Body;Body;Body	PRKCZ
730	cg14332918	3.30544582328658	0.000276665113715369	8.36997877158618e-05	0.00104699663081187	0.685367064444743	FALSE	1	No	PICK1;PICK1;PICK1	22	38452315	TSS1500;TSS1500;TSS1500	PICK1
731	cg19419246	3.30500049167814	0.000672609459248713	0.000203512665411795	0.00104861042448461	0.685367064444743	FALSE	1	No	NA	19	45950425	NA	FOSB
732	cg03846240	3.30496702054202	0.000459321823206411	0.000138979245587474	0.00104873181060759	0.685367064444743	FALSE	1	No	NA	6	35723021	NA	ARMC12
734	cg05351302	3.30378113729788	0.000119164584068877	3.60691520160261e-05	0.00105304096032412	0.685367064444743	FALSE	1	No	ADAM22;ADAM22;ADAM22;ADAM22;ADAM22	7	87563908	Body;Body;Body;Body;Body	ADAM22
735	cg01117384	3.30259331003934	0.000799011203166906	0.000241934482437799	0.00105737366224821	0.685367064444743	FALSE	1	No	PMEPA1;PMEPA1;PMEPA1;PMEPA1	20	56274096	5'UTR;5'UTR;Body;Body	PMEPA1
736	cg25810379	-3.30223564410073	-2.84424540680769e-05	8.61309038284043e-06	0.00105868152059282	0.685367064444743	FALSE	1	No	MEN1;MEN1;MEN1;MEN1;MEN1;MEN1;MEN1;MEN1	11	64578055	TSS200;5'UTR;5'UTR;5'UTR;5'UTR;5'UTR;TSS200;1stExon	MEN1
737	cg01342943	-3.30200926191676	-0.000509447585741698	0.000154284117739262	0.00105951009708374	0.685367064444743	FALSE	1	No	EYS	6	66010172	Body	AK302514
738	cg07833019	3.30124146387395	0.000187339897684613	5.67483171814923e-05	0.00106232478732046	0.685367064444743	FALSE	1	No	EGFLAM	5	38258007	TSS1500	EGFLAM
739	cg15539995	3.3011139983595	0.000104152959170918	3.15508519919873e-05	0.00106279273825064	0.685367064444743	FALSE	1	No	TARS	5	33440870	TSS200	TARS
740	cg06229455	-3.30074751124093	-0.00099483565142889	0.000301397076886647	0.00106413925157394	0.685367064444743	FALSE	1	No	DNAJB6	7	157189721	Body	DNAJB6
741	cg26983535	3.29806482506543	0.000345777435124966	0.000104842522347361	0.00107404410138741	0.685367064444743	FALSE	1	No	EIF1AY	Y	22737594	TSS200	EIF1AY
742	cg02153299	-3.29707117281443	-7.75549736197723e-05	2.35223838233284e-05	0.00107773449000359	0.685367064444743	FALSE	1	No	SETD1A	16	30968484	TSS200	SETD1A
743	cg11157584	3.29690004688245	0.000798707825795392	0.000242260248851236	0.00107837123329581	0.685367064444743	FALSE	1	No	TNRC4	1	151690021	TSS1500	CELF3
744	cg08271031	-3.29675551320809	-0.000612636466578084	0.000185830118164244	0.00107890930154361	0.685367064444743	FALSE	1	No	PARVG;PARVG	22	44568812	TSS200;TSS200	PARVG
745	cg08506046	3.29656221694956	0.000103858972093844	3.15052364429357e-05	0.00107962929237555	0.685367064444743	FALSE	1	No	NR1D2;NR1D2	3	23987101	TSS1500;Body	NR1D2
746	cg00291981	-3.29576991439389	-2.37005841083838e-05	7.19121319873521e-06	0.00108258513139177	0.685367064444743	FALSE	1	No	BSN	3	49591748	TSS200	BSN-AS2
747	cg15569512	3.2953115580531	7.4985947603054e-05	2.2755343852026e-05	0.00108429854957874	0.685367064444743	FALSE	1	No	BAG5;BAG5;BAG5;C14orf153	14	104029667	TSS1500;TSS1500;TSS1500;Body	APOPT1
748	cg10519228	3.29368466360176	0.000175597741015218	5.33134646906956e-05	0.00109040053186262	0.685367064444743	FALSE	1	No	ATP6AP1	X	153656860	TSS200	BC009467
749	cg05321808	-3.29359392661238	-0.000318500716698805	9.67030920616249e-05	0.00109074179578219	0.685367064444743	FALSE	1	No	NA	4	187647457	NA	FAT1
750	cg18251612	-3.29323238936647	-3.19718046602814e-05	9.70833542252144e-06	0.00109210253109848	0.685367064444743	FALSE	1	No	MAFB	20	39318137	TSS1500	MAFB
751	cg05032399	3.29297029865208	4.33784916326533e-05	1.31730588795197e-05	0.00109308996030605	0.685367064444743	FALSE	1	No	IGSF22	11	18743376	Body	IGSF22
752	cg13180105	3.29281990823959	0.000576633464177004	0.000175118433514721	0.00109365693194771	0.685367064444743	FALSE	1	No	NA	13	19968841	NA	TPTE2
753	cg17084007	3.29232159118639	0.000362642658504405	0.000110148006037808	0.00109553753910163	0.685367064444743	FALSE	1	No	SC4MOL;SC4MOL	4	166248124	TSS1500;TSS1500	MSMO1
754	cg11491056	-3.29197658355232	-2.35927875151886e-05	7.16675435453127e-06	0.00109684132836505	0.685367064444743	FALSE	1	No	EIF1	17	39845092	TSS200	EIF1
755	cg21376148	-3.29196332228582	-0.00139234801536507	0.000422953684185727	0.00109689147164859	0.685367064444743	FALSE	1	No	MYH13	17	10276260	5'UTR	MYH13
758	cg18827501	-3.29058597022716	-0.000677358144980415	0.000205847271917243	0.00110211110228405	0.685367064444743	FALSE	1	No	SCN7A	2	167338333	5'UTR	SCN7A
759	cg17321883	-3.2905188212677	-2.6314123102798e-05	7.99695261814677e-06	0.00110236615958335	0.685367064444743	FALSE	1	No	AMIGO3;RNF123	3	49756736	1stExon;Body	AMIGO3
760	cg10377153	3.29041720552492	0.000738726313572694	0.000224508403473062	0.00110275223909101	0.685367064444743	FALSE	1	No	PTPDC1;PTPDC1	9	96846724	TSS200;Body	PTPDC1
761	cg26203383	3.29039860185473	0.000172280788756331	5.23586378438223e-05	0.00110282293559369	0.685367064444743	FALSE	1	No	GRAP2	22	40297048	TSS200	GRAP2
762	cg20332865	-3.29026085032448	-0.00114413714023081	0.000347734478291585	0.00110334654132213	0.685367064444743	FALSE	1	No	PARD3B;PARD3B;PARD3B	2	206177247	Body;Body;Body	PARD3B
763	cg03279443	3.2900223073419	8.58552778387098e-05	2.60956521927277e-05	0.00110425381037298	0.685367064444743	FALSE	1	No	VDAC2	10	76971052	Body	VDAC2
764	cg15030629	3.28948840357961	9.49401384843236e-05	2.8861672952247e-05	0.00110628695934556	0.685367064444743	FALSE	1	No	FAM60A;FAM60A;FAM60A	12	31479465	TSS1500;TSS1500;TSS1500	FAM60A
765	cg02887679	-3.28908255043446	-2.04830607527788e-05	6.22759095847964e-06	0.00110783480631355	0.685367064444743	FALSE	1	No	PXT1;KCTD20	6	36410977	TSS1500;5'UTR	PXT1
766	cg17016301	3.28836533906271	0.00017219376288277	5.23645474659609e-05	0.0011105750329	0.685367064444743	FALSE	1	No	ZNF34	8	146013004	TSS1500	ZNF34
767	cg05647208	-3.28836053111708	-5.76516252352507e-05	1.75320268838241e-05	0.0011105934236847	0.685367064444743	FALSE	1	No	NA	19	18527971	NA	SSBP4
768	cg22013170	-3.28808234670903	-3.72120915358379e-05	1.13172626510047e-05	0.00111165798345986	0.685367064444743	FALSE	1	No	DUSP4	8	29208872	TSS1500	DUSP4
769	cg26754826	-3.28784881600061	-9.24627343200044e-05	2.81225626525241e-05	0.00111255239343579	0.685367064444743	FALSE	1	No	ADAMTS10	19	8657410	Body	ADAMTS10
770	cg03791579	-3.2877382489937	-0.000689416342915568	0.000209693196569582	0.00111297609214117	0.685367064444743	FALSE	1	No	ACOX3;ACOX3	4	8375268	Body;Body	ACOX3
771	cg02958634	3.28758297617062	0.00021912484355695	6.66522625117699e-05	0.00111357135890538	0.685367064444743	FALSE	1	No	NA	2	119594696	NA	EN1
772	cg13790426	3.28753863275724	0.000236425326086937	7.19156038901508e-05	0.00111374141175432	0.685367064444743	FALSE	1	No	CLCC1;CLCC1	1	109506963	TSS1500;TSS1500	AKNAD1
773	cg18559249	3.28725936869317	0.000579621673229382	0.000176323681285851	0.00111481291763004	0.685367064444743	FALSE	1	No	NEUROD2	17	37760173	3'UTR	NEUROD2
774	cg07642638	3.28713269118969	0.000726738796671406	0.000221085932618188	0.00111529928097993	0.685367064444743	FALSE	1	No	CHGB	20	5891786	TSS200	CHGB
775	cg16516959	-3.28685189844141	-0.00054165351957083	0.000164794014548595	0.00111637805416072	0.685367064444743	FALSE	1	No	NA	6	32765109	NA	HLA-DOB
776	cg12364943	-3.28681120473224	-0.00046315972313436	0.000140914611240073	0.00111653447503421	0.685367064444743	FALSE	1	No	STK32C	10	134108614	Body	STK32C
777	cg26353296	-3.28644151118837	-0.000211387527641255	6.43210983434838e-05	0.00111795645740422	0.685367064444743	FALSE	1	No	USP4;USP4	3	49378124	TSS1500;TSS1500	USP4
778	cg27127809	3.28597597954451	0.000119712994423339	3.64314879866936e-05	0.00111974946170915	0.685367064444743	FALSE	1	No	IDE	10	94333937	TSS200	IDE
779	cg16911720	3.2857302122084	0.00146410981614111	0.0004455964798026	0.00112069711603705	0.685367064444743	FALSE	1	No	DUOX2	15	45402305	Body	DUOX2
780	cg04528240	3.28555986667562	0.000275436980827358	8.38325862270924e-05	0.00112135438832032	0.685367064444743	FALSE	1	No	NA	4	56504657	NA	NMU
781	cg04144589	-3.28530176846126	-2.45093511683328e-05	7.46030437861794e-06	0.00112235093329348	0.685367064444743	FALSE	1	No	AKAP5	14	64932036	TSS200	AKAP5
782	cg19248602	3.28517203692074	0.000433345397155684	0.0001319094988894	0.00112285215122042	0.685367064444743	FALSE	1	No	NA	17	46795931	NA	PRAC
783	cg20253689	-3.28505086363079	-0.000225139759345328	6.85346342237432e-05	0.00112332049205108	0.685367064444743	FALSE	1	No	AFF3;AFF3	2	100625353	Body;Body	AFF3
784	cg08862162	-3.28439205861326	-0.000588865798284337	0.000179292175774219	0.00112586998183292	0.685367064444743	FALSE	1	No	TAT	16	71610334	5'UTR	TAT
785	cg22418737	3.28424074742474	0.000130515408321864	3.9739902875331e-05	0.00112645629464264	0.685367064444743	FALSE	1	No	NA	7	139930066	NA	LOC100134229
786	cg20926679	-3.28393596450004	-0.000469443461558266	0.000142951466360196	0.00112763815285802	0.685367064444743	FALSE	1	No	NA	4	126188582	NA	FAT4
787	cg08313128	-3.28377200274954	-0.000321931574082061	9.8037127368314e-05	0.00112827442429836	0.685367064444743	FALSE	1	No	USP7	16	8987215	3'UTR	USP7
789	cg16154913	-3.28340435610274	-0.000262881151662996	8.00635934999563e-05	0.00112970232905112	0.685367064444743	FALSE	1	No	NA	2	205406871	NA	PARD3B
791	cg15448372	3.28186789626978	0.000370338699738207	0.000112843877768249	0.0011356879703722	0.686728682654912	FALSE	1	No	NA	2	129226666	NA	HS6ST1
792	cg10383999	3.2814544750294	0.000204673266716307	6.23727277869588e-05	0.00113730356998658	0.686728682654912	FALSE	1	No	ZNF324	19	58978139	TSS1500	ZNF324
794	cg06974662	3.28087256959021	0.000479991579055244	0.000146299976263692	0.00113958120070076	0.686871448126992	FALSE	1	No	NA	1	8277080	NA	SLC45A1
796	cg21665738	3.27955046326261	0.000238780263777794	7.28088396420794e-05	0.00114477179405013	0.686871448126992	FALSE	1	No	COL19A1	6	70576388	TSS200	COL19A1
797	cg03943270	3.27903695024865	8.62086504624957e-05	2.62908444675985e-05	0.00114679375881064	0.686871448126992	FALSE	1	No	RBL2	16	53468205	TSS200	RBL2
798	cg20668096	-3.27870349482126	-0.000477092565279983	0.00014551256801158	0.00114810851909635	0.686871448126992	FALSE	1	No	LRBA	4	151500192	Body	AK096995
799	cg18092314	-3.27867593271224	-0.000104543888859265	3.18860085610175e-05	0.00114821725457357	0.686871448126992	FALSE	1	No	ROR1;ROR1	1	64240504	Body;Body	ROR1
800	cg18864227	3.27851711688436	0.000379820732654586	0.000115851380094528	0.00114884398631577	0.686871448126992	FALSE	1	No	NA	2	145353995	NA	DKFZp686O1327
801	cg03636183	3.27837590133407	0.00115950401296271	0.000353682447607937	0.00114940152913222	0.686871448126992	FALSE	1	No	F2RL3	19	17000585	Body	F2RL3
802	cg21787560	-3.27700324755869	-0.000364118357113434	0.000111113212165626	0.0011548340994464	0.687642213296635	FALSE	1	No	EPB41L2;EPB41L2;EPB41L2	6	131247280	Body;Body;Body	EPB41L2
803	cg05872234	-3.27648876716114	-0.000748374796270733	0.000228407557435074	0.00115687639881677	0.687642213296635	FALSE	1	No	SLAIN2	4	48390346	Body	SLAIN2
804	cg09912793	3.27647139369433	0.00114895252195136	0.00035066764939946	0.00115694542361782	0.687642213296635	FALSE	1	No	PHC1	12	9066382	TSS1500	PHC1
805	cg10847094	3.27635226674126	0.00027345777936213	8.3464095768346e-05	0.00115741881810002	0.687642213296635	FALSE	1	No	FGFBP2	4	15965384	TSS1500	FGFBP2
806	cg08095985	3.27623772540982	0.000463967979927117	0.000141616091020709	0.00115787415947749	0.687642213296635	FALSE	1	No	MEGF11	15	66544325	5'UTR	MEGF11
807	cg10785170	-3.27582743928675	-0.000811851330603678	0.000247830920782703	0.00115950655344541	0.687758366713401	FALSE	1	No	SNORD114-25;SNORD114-24	14	101451162	TSS1500;Body	SNORD114-24
808	cg06295535	-3.27402814550571	-0.000339499109155013	0.000103694621446992	0.00116669060949926	0.691163111446797	FALSE	1	No	PPP3CA;PPP3CA;PPP3CA	4	101946255	3'UTR;3'UTR;3'UTR	PPP3CA
810	cg23971110	3.27296520613165	0.000476065625343568	0.000145453921860121	0.00117095400517112	0.691975992166989	FALSE	1	No	NA	6	99275960	NA	POU3F2
811	cg11225091	3.27136610426859	0.000504693772872264	0.000154276151548347	0.00117739516639319	0.69398506579163	FALSE	1	No	EIF1AY;EIF1AY	Y	22737663	5'UTR;1stExon	EIF1AY
813	cg17340796	-3.27067347693872	-4.44228398454822e-05	1.35821689810078e-05	0.00118019525233052	0.69398506579163	FALSE	1	No	TMEM126B;DLG2	11	85339599	TSS200;TSS1500	TMEM126B
814	cg16840616	-3.270338922174	-0.000611587472933709	0.00018701042536813	0.00118154996974403	0.69398506579163	FALSE	1	No	NA	7	93831	NA	AK024243
815	cg19937979	-3.27032587424279	-0.00122937135629336	0.000375917080917205	0.00118160283414498	0.69398506579163	FALSE	1	No	NA	14	70039915	NA	C14orf162
816	cg01882426	-3.26968945066051	-0.00070752468650959	0.000216388955950133	0.00118418400480131	0.694131487324962	FALSE	1	No	POTEA;POTEA	8	43147211	TSS1500;TSS1500	POTEA
817	cg06626087	3.26922402711753	7.70739727104934e-05	2.357561674305e-05	0.00118607495443379	0.694131487324962	FALSE	1	No	TUBA1A	12	49582995	TSS200	TUBA1A
818	cg18665023	3.26919265578262	9.33569430841586e-05	2.85565743331237e-05	0.00118620251244452	0.694131487324962	FALSE	1	No	ATP5O	21	35287873	Body	ATP5O
819	cg09935271	-3.2684448913315	-0.00119457367160439	0.000365486863423219	0.00118924674471751	0.694293879005806	FALSE	1	No	YJEFN3	19	19643534	Body	NDUFA13
821	cg27008631	3.26754881545501	0.000718059609174579	0.000219754822262568	0.00119290431751696	0.694293879005806	FALSE	1	No	NTN5;SEC1	19	49176342	TSS200;Body	NTN5
822	cg01547051	3.26720171156668	0.000101527873734225	3.10748716171371e-05	0.00119432391715208	0.694293879005806	FALSE	1	No	FASTK;FASTK	7	150777654	Body;Body	FASTK
823	cg22705204	3.26659016807455	5.89826382766114e-05	1.80563325185595e-05	0.00119682884695105	0.694293879005806	FALSE	1	No	SF3A2	19	2246901	Body	SF3A2
825	cg09121772	3.26555025419236	0.000933580384232498	0.000285887618184395	0.00120109961036832	0.694293879005806	FALSE	1	No	EBF3	10	131671489	Body	MIR4297
826	cg02604560	-3.26523932379281	-0.000983216458362834	0.000301116200334362	0.00120237929598823	0.694293879005806	FALSE	1	No	GOLIM4	3	167789884	Body	GOLIM4
828	cg14330593	3.26444939422925	0.000269908270440882	8.26811011124918e-05	0.00120563607325894	0.694293879005806	FALSE	1	No	INPP4A;INPP4A;INPP4A;INPP4A	2	99194088	Body;Body;Body;Body	INPP4A
829	cg11414048	-3.2642906795067	-0.000289100613477891	8.85646046453132e-05	0.00120629142007129	0.694293879005806	FALSE	1	No	CDYL;CDYL;CDYL;CDYL	6	4953844	Body;Body;Body;Body	CDYL
830	cg22261226	-3.26410522704571	-0.000389734894471156	0.000119400223755623	0.00120705758799852	0.694293879005806	FALSE	1	No	NA	17	38615575	NA	IGFBP4
832	cg06793691	-3.26383734228884	-2.21973385487606e-05	6.80099411240702e-06	0.00120816510919206	0.694293879005806	FALSE	1	No	ZNF131	5	43121579	TSS200	ZNF131
833	cg07126637	-3.26356281403342	-0.000882402470870782	0.000270380109454742	0.00120930107477626	0.694293879005806	FALSE	1	No	SMR3B	4	71248757	TSS200	SMR3B
834	cg01804696	3.26346949172679	0.000117131750271815	3.58917865078117e-05	0.00120968745710164	0.694293879005806	FALSE	1	No	DHX38;TXNL4B;TXNL4B;DHX38;TXNL4B	16	72127815	1stExon;TSS200;5'UTR;5'UTR;TSS1500	TXNL4B
835	cg14848450	-3.26280723032181	-0.000361369170362243	0.000110754066928619	0.00121243270977414	0.695016101391247	FALSE	1	No	NA	10	28590760	NA	MPP7
836	cg14389169	-3.26246592895705	-0.000664582006094179	0.000203705424230019	0.0012138497519441	0.695016101391247	FALSE	1	No	SCLT1;C4orf33;C4orf33	4	130016074	TSS1500;5'UTR;TSS1500	C4orf33
837	cg26855280	3.26109846815836	0.000760377860755732	0.000233166176421879	0.00121954270805065	0.69543079790245	FALSE	1	No	RNF212;RNF212	4	1093714	Body;Body	RNF212
840	cg00939432	-3.25967515444828	-0.000999275383489122	0.00030655673836869	0.00122549448659342	0.69543079790245	FALSE	1	No	NIPSNAP1	22	29977677	TSS1500	NIPSNAP1
842	cg20712430	3.25890454053331	0.000109084840813592	3.34728555122821e-05	0.00122872814438259	0.69543079790245	FALSE	1	No	KREMEN2;KREMEN2	16	3013923	TSS1500;TSS1500	KREMEN2
843	cg24297365	3.25889450109066	0.000310324795605539	9.52239464952553e-05	0.00122877032416783	0.69543079790245	FALSE	1	No	LOC730668	22	46402336	TSS200	LOC730668
844	cg12347349	-3.25875214130219	-0.000840775863114402	0.00025800546548423	0.0012293685801515	0.69543079790245	FALSE	1	No	NA	5	92390297	NA	FLJ42709
846	cg20725670	-3.2575780351783	-0.000737033198238804	0.000226251893363612	0.00123431298255447	0.69543079790245	FALSE	1	No	CDC6;CDC6	17	38444322	1stExon;5'UTR	CDC6
847	cg05938705	-3.25734187956754	-0.00010768295041831	3.3058534964898e-05	0.00123530970770142	0.69543079790245	FALSE	1	No	C1orf198;C1orf198	1	231004359	5'UTR;TSS200	C1orf198
848	cg00787290	-3.25687031194046	-0.000740693903303968	0.000227425052999012	0.00123730225355018	0.69543079790245	FALSE	1	No	NA	6	118226103	NA	SLC35F1
850	cg21771915	-3.25572038126076	-0.000512952147708899	0.000157554116336693	0.00124217363527674	0.69543079790245	FALSE	1	No	JAZF1	7	28101336	Body	U6
851	cg16720127	-3.25568035059676	-2.70654811261831e-05	8.3133103411771e-06	0.00124234353469437	0.69543079790245	FALSE	1	No	RPLP0;RPLP0	12	120639115	TSS200;TSS200	LOC100506649
852	cg21126163	-3.25491682227002	-3.03114706233892e-05	9.31251773194301e-06	0.00124558825447014	0.69543079790245	FALSE	1	No	SEC1;CA11	19	49149765	Body;TSS1500	CA11
853	cg25566714	3.25469735232635	0.00110446852404209	0.000339345998869188	0.00124652237565676	0.69543079790245	FALSE	1	No	MUM1;MUM1	19	1371281	Body;Body	MUM1
854	cg11793422	-3.25440059201209	-0.000276699402494936	8.50231539331985e-05	0.00124778649792507	0.69543079790245	FALSE	1	No	NA	19	15239169	NA	ILVBL
857	cg08355537	-3.25355142733758	-4.12761431526805e-05	1.26864886185178e-05	0.00125141029106739	0.69543079790245	FALSE	1	No	HNRNPU;HNRNPU	1	245026452	Body;Body	HNRNPU
858	cg05135521	3.25270041493021	0.00128342685578054	0.000394572721757432	0.00125505175855817	0.69543079790245	FALSE	1	No	RBMS1;RBMS1	2	161188335	Body;Body	RBMS1
859	cg06518123	-3.25196179861905	-0.000226897072205867	6.97723670377123e-05	0.00125822024753313	0.69543079790245	FALSE	1	No	TMEM194A;TMEM194A	12	57472074	Body;Body	TMEM194A
860	cg18321631	3.25183506864708	8.2042372052929e-05	2.52295612541821e-05	0.00125876463401779	0.69543079790245	FALSE	1	No	ATOX1	5	151138393	TSS200	ATOX1
861	cg03254627	-3.2518079392776	-2.75136416898831e-05	8.46102912707548e-06	0.00125888120043218	0.69543079790245	FALSE	1	No	PSME3;PSME3	17	40985220	TSS1500;TSS1500	PSME3
862	cg10289744	-3.25164509760595	-0.000397260507927762	0.000122172160861051	0.00125958109053639	0.69543079790245	FALSE	1	No	CHL1	3	271185	5'UTR	CHL1
863	cg25563233	3.25067763391932	0.000140840624643965	4.33265431103835e-05	0.00126374667421958	0.69543079790245	FALSE	1	No	RGL3;RGL3	19	11529396	Body;Body	RGL3
864	cg14327063	3.25007321620159	0.000634118381087337	0.000195108952600286	0.00126635557919235	0.69543079790245	FALSE	1	No	NA	9	107757388	NA	AK311445
865	cg10176110	-3.24920333758036	-0.000821203679844023	0.000252740008711047	0.00127011908424016	0.69543079790245	FALSE	1	No	SMOC2;SMOC2	6	168841653	TSS200;TSS200	SMOC2
866	cg24894158	-3.24899217712504	-0.000450122537357949	0.000138542204110892	0.0012710342268059	0.69543079790245	FALSE	1	No	UTRN	6	145069599	Body	UTRN
867	cg01388260	-3.24878163473035	-0.000404421298350102	0.000124483989329024	0.00127194729940661	0.69543079790245	FALSE	1	No	NA	16	85399742	NA	LOC727710
868	cg22445742	-3.24817223283759	-0.000588471430169815	0.000181170020548981	0.00127459356003854	0.69543079790245	FALSE	1	No	BCL11A;BCL11A	2	60680630	Body;Body	BCL11A
869	cg16771716	3.24786363355997	0.000145960574889482	4.49404874580573e-05	0.00127593556443529	0.69543079790245	FALSE	1	No	FOSL1	11	65667296	Body	FOSL1
870	cg24914139	-3.24775533183418	-0.000810101978676519	0.000249434423441932	0.0012764068461571	0.69543079790245	FALSE	1	No	NA	4	174962548	NA	AK125257
871	cg22262140	3.24741101161761	0.000609634598792732	0.000187729424027869	0.00127790624945455	0.69543079790245	FALSE	1	No	CCDC116	22	21986976	TSS200	CCDC116
872	cg08328266	3.24714408858271	0.000107463985692777	3.30949236501796e-05	0.00127906973646818	0.69543079790245	FALSE	1	No	HINFP;HINFP	11	118992044	TSS1500;TSS1500	HINFP
875	cg23521589	-3.24657740830551	-3.56175433157369e-05	1.09707975003519e-05	0.00128154308743692	0.69543079790245	FALSE	1	No	GPD2;GPD2	2	157292764	5'UTR;TSS200	GPD2
876	cg07643503	3.24654889373845	9.44577011295759e-05	2.90948031960197e-05	0.00128166766012426	0.69543079790245	FALSE	1	No	ZNF397;ZNF397	18	32820679	TSS1500;TSS1500	ZNF397
877	cg09114441	3.24577728138881	0.000122170780946937	3.76399149896885e-05	0.00128504289774543	0.69543079790245	FALSE	1	No	ZNF546	19	40502678	TSS1500	ZNF546
878	cg08367205	3.24554392274084	8.66877702202004e-05	2.67097818682402e-05	0.0012860652922329	0.69543079790245	FALSE	1	No	ARNTL;ARNTL;ARNTL	11	13298296	TSS1500;TSS1500;TSS1500	ARNTL
879	cg14441948	3.2448703725399	0.000248743687191756	7.66575112820466e-05	0.00128902049152086	0.69543079790245	FALSE	1	No	NA	4	99125084	NA	RAP1GDS1
880	cg19414513	-3.2447434665565	-0.000442013210733418	0.000136224393481099	0.00128957799537585	0.69543079790245	FALSE	1	No	IGF2R	6	160490924	Body	LOC729603
882	cg16018921	3.24330645301491	0.000421532780210608	0.000129970074156502	0.00129590647670394	0.69543079790245	FALSE	1	No	PALLD;PALLD;PALLD	4	169616009	Body;Body;Body	PALLD
883	cg25558218	-3.24301384598522	-0.000645129656519178	0.000198929047841666	0.00129719861488078	0.69543079790245	FALSE	1	No	NA	5	51445694	NA	PELO
884	cg13971376	-3.24299205810647	-0.000677696467031832	0.000208972595334547	0.00129729487683317	0.69543079790245	FALSE	1	No	TTC8;TTC8;TTC8	14	89322770	Body;Body;Body	TTC8
885	cg00073549	3.24271273268737	0.000746885522429996	0.000230327378340116	0.00129852956305325	0.69543079790245	FALSE	1	No	NA	16	87609078	NA	JPH3
886	cg19500334	-3.24264090454105	-0.00118464502642088	0.000365333399933949	0.00129884723692297	0.69543079790245	FALSE	1	No	NA	1	5896653	NA	MIR4689
887	cg19534879	3.24261469494658	0.000138102113745462	4.25897390648004e-05	0.00129896317186119	0.69543079790245	FALSE	1	No	CXXC4	4	105412299	1stExon	CXXC4
888	cg14605021	3.24233660021041	0.000718878427393251	0.000221716162148804	0.00130019388090672	0.69543079790245	FALSE	1	No	FGF20	8	16859754	TSS200	FGF20
889	cg21211551	-3.24207496976056	-0.000776835480223557	0.000239610585032502	0.00130135271384086	0.69543079790245	FALSE	1	No	NA	8	91108620	NA	CALB1
890	cg04415798	-3.24204245804399	-0.00025425908855636	7.84255887597974e-05	0.00130149678399429	0.69543079790245	FALSE	1	No	PAX9	14	37128586	5'UTR	PAX9
891	cg03555502	3.24201825677304	0.000529503528427545	0.000163325276568488	0.00130160403741663	0.69543079790245	FALSE	1	No	NA	14	100413186	NA	EML1
892	cg21045385	-3.24191829320817	-0.000279437356482872	8.61950645296316e-05	0.00130204713544161	0.69543079790245	FALSE	1	No	CYTSB;CYTSB	17	20156940	Body;Body	SPECC1
893	cg07134033	-3.24169550749962	-3.17012902092882e-05	9.77923131149972e-06	0.00130303515738754	0.69543079790245	FALSE	1	No	NA	11	1404543	NA	BRSK2
894	cg04422903	3.24152830916373	0.000782565206142559	0.000241418593794249	0.00130377711389819	0.69543079790245	FALSE	1	No	CCDC88B	11	64108550	Body	CCDC88B
895	cg07656648	3.24150790701618	0.000131470322820877	4.05583841200301e-05	0.00130386767692485	0.69543079790245	FALSE	1	No	PRDX5;PRDX5;TRMT112;PRDX5	11	64085864	Body;Body;TSS1500;Body	PRDX5
896	cg13277983	-3.24133662677353	-3.67786203990775e-05	1.13467450727842e-05	0.00130462820221665	0.69543079790245	FALSE	1	No	DNAJC30;WBSCR22;WBSCR22	7	73097916	TSS200;5'UTR;1stExon	WBSCR22
897	cg07638857	3.24117528507424	0.000511559482184511	0.000157831476915261	0.00130534497404116	0.69543079790245	FALSE	1	No	ANKS1B;ANKS1B	12	99137308	Body;Body	ANKS1B
898	cg01996091	-3.24105791516469	-0.000303215499169101	9.35544834760207e-05	0.00130586662742261	0.69543079790245	FALSE	1	No	CCDC94	19	4246782	TSS1500	CCDC94
900	cg16020638	-3.24007079231881	-0.00048711067299765	0.000150339515467513	0.00131026157084822	0.69543079790245	FALSE	1	No	PPFIA1;PPFIA1;MIR548K	11	70129810	Body;Body;TSS1500	MIR548K
901	cg18415485	-3.2399784591994	-0.000273024106298233	8.42672597168123e-05	0.00131067336373248	0.69543079790245	FALSE	1	No	C19orf28;C19orf28;C19orf28	19	3546364	Body;Body;Body	MFSD12
902	cg26730347	3.23944040154111	0.00191028073510395	0.000589694668929597	0.0013130754131725	0.69543079790245	FALSE	1	No	SLC5A1	22	32438947	TSS200	SLC5A1
903	cg00291877	3.23923879699493	0.000126742257777948	3.91271733024214e-05	0.00131397648610333	0.69543079790245	FALSE	1	No	SNRPA1	15	101835933	TSS1500	SNRPA1
904	cg10843276	-3.2390078862286	-0.00113143966778208	0.00034931673757037	0.00131500924745676	0.69543079790245	FALSE	1	No	PCGF3	4	726697	5'UTR	PCGF3
906	cg19326232	-3.23872560152191	-1.66181259284001e-05	5.13106943070172e-06	0.00131627280360085	0.69543079790245	FALSE	1	No	ZBTB9	6	33422095	TSS1500	ZBTB9
907	cg19499998	-3.23795952985098	-0.000565243710136264	0.000174567873664029	0.00131970754801625	0.695481178239315	FALSE	1	No	SLC22A2	6	160680213	TSS1500	SLC22A2
908	cg02341119	3.23788565767632	0.000494409813875696	0.000152695266648332	0.00132003919862056	0.695481178239315	FALSE	1	No	MGAT5B	17	74866479	Body	MGAT5B
909	cg03626739	-3.2377143213319	-4.01779437033355e-05	1.24093541664934e-05	0.00132080871390938	0.695481178239315	FALSE	1	No	NA	15	91208760	NA	BC038778
910	cg09299055	3.23740924014669	0.000281938577528547	8.70877163233686e-05	0.00132217994066429	0.695481178239315	FALSE	1	No	ITPKA	15	41793629	Body	ITPKA
911	cg18177682	3.23685293354845	0.000144648936454239	4.46881398147631e-05	0.00132468372907497	0.696033326669941	FALSE	1	No	PEA15	1	160175593	5'UTR	PEA15
912	cg25277397	-3.23613935533792	-0.000222712620943791	6.88204667627905e-05	0.00132790178796962	0.696949173886558	FALSE	1	No	OTUD3	1	20208604	TSS1500	OTUD3
913	cg11349715	-3.23574964660314	-7.12803272029176e-05	2.20289994554267e-05	0.00132966233374098	0.696949173886558	FALSE	1	No	C2orf73	2	54557882	TSS200	C2orf73
914	cg18440188	-3.23549922106606	-3.45639210273482e-05	1.06827165348412e-05	0.00133079479585584	0.696949173886558	FALSE	1	No	MAP4K5;MAP4K5;MAP4K5;ATL1;MAP4K5	14	50999316	5'UTR;5'UTR;1stExon;TSS1500;1stExon	MAP4K5
915	cg10532540	3.23508116484576	0.000188620189285523	5.83046234929674e-05	0.00133268730081813	0.69717751943455	FALSE	1	No	F5	1	169555773	TSS200	F5
916	cg00089823	3.23440246713437	0.000200390353654671	6.19559116995769e-05	0.00133576501911817	0.698024718014515	FALSE	1	No	NA	5	1932098	NA	IRX4
917	cg24438779	-3.23326021306767	-1.49956117309857e-05	4.63792294550833e-06	0.0013409597190272	0.699843837095136	FALSE	1	No	USP14;USP14;USP14;USP14	18	158551	5'UTR;1stExon;1stExon;5'UTR	USP14
918	cg10087607	3.23257721629142	0.000518289454264575	0.000160333201524938	0.00134407476175681	0.699843837095136	FALSE	1	No	TLE1	9	84302919	Body	TLE1
919	cg22401939	3.23236986873949	0.000115123049573412	3.56156795937173e-05	0.00134502176772524	0.699843837095136	FALSE	1	No	RASSF5;RASSF5;RASSF5	1	206731166	Body;Body;Body	RASSF5
921	cg02357321	3.23147659199572	0.000799992580496228	0.000247562548488759	0.00134910864957012	0.701170290216861	FALSE	1	No	PCDHA7;PCDHAC2;PCDHA12;PCDHA6;PCDHA10;PCDHA4;PCDHA11;PCDHA8;PCDHA6;PCDHA1;PCDHA2;PCDHA1;PCDHA9;PCDHAC2;PCDHA13;PCDHA5;PCDHAC1;PCDHA3;PCDHA10	5	140345461	Body;TSS1500;Body;Body;Body;Body;Body;Body;Body;Body;Body;Body;Body;TSS1500;Body;Body;Body;Body;Body	PCDHAC2
922	cg06354692	-3.23081144620682	-0.000729067603548549	0.000225660833412151	0.00135215926601952	0.701993574691502	FALSE	1	No	PHRF1	11	597466	Body	PHRF1
924	cg08764908	-3.23000727071266	-0.000473271059537685	0.000146523218021507	0.00135585606040803	0.702389199605534	FALSE	1	No	UNKL	16	1426932	5'UTR	UNKL
925	cg17458053	3.22932805367983	0.000800285474966233	0.000247817955210312	0.00135898571248827	0.702682811698353	FALSE	1	No	ARHGEF10	8	1789267	5'UTR	ARHGEF10
926	cg14252488	3.22899208848836	0.00012816645479409	3.9692402855682e-05	0.00136053622364656	0.702682811698353	FALSE	1	No	KIF26B	1	245361403	Body	KIF26B
927	cg07003360	3.22861644247603	0.000319195038412133	9.88643414599418e-05	0.00136227180603432	0.702682811698353	FALSE	1	No	GDAP1L1	20	42875708	TSS200	GDAP1L1
928	cg24977276	3.22861146988611	0.000359783929641737	0.000111436118281036	0.00136229479444308	0.702682811698353	FALSE	1	No	GTF2I;GTF2I;GTF2I;GTF2I;GTF2I	7	74105270	Body;Body;Body;Body;Body	BC070376
929	cg00197993	-3.2281160339969	-0.000123875602978374	3.83739622968251e-05	0.00136458700949921	0.702901285679353	FALSE	1	No	NA	6	1201056	NA	AX747250
930	cg01937780	-3.22777601978129	-0.000487714428001883	0.000151099216616316	0.00136616220765841	0.702901285679353	FALSE	1	No	NA	5	72596939	NA	TMEM174
931	cg16322929	-3.227568657442	-1.84234607671078e-05	5.70815456539637e-06	0.00136712369057488	0.702901285679353	FALSE	1	No	SNHG4;MATR3	5	138609961	Body;5'UTR	SNHG4
932	cg04833017	3.22703653974738	0.000664954527145951	0.000206057328126196	0.00136959384479943	0.703415757178266	FALSE	1	No	RNPEP	1	201951399	TSS1500	RNPEP
933	cg07401792	3.2264152203116	0.000275233515812944	8.53062910440778e-05	0.00137248331587972	0.703959056318579	FALSE	1	No	IFNGR1	6	137539816	Body	IFNGR1
934	cg19401867	3.22617692947431	0.000136689433432025	4.23688583794746e-05	0.00137359299434172	0.703959056318579	FALSE	1	No	VCP	9	35071839	Body	VCP
936	cg04051571	3.22437939512454	0.00018912433856025	5.8654492968854e-05	0.00138199061278443	0.704980980677417	FALSE	1	No	SCARA5	8	27850258	TSS200	SCARA5
937	cg02050934	-3.22416320111144	-0.000403022150438979	0.000125000542869557	0.00138300381287911	0.704980980677417	FALSE	1	No	NA	12	67192853	NA	GRIP1
938	cg23957424	3.22277464620021	4.67486515248339e-05	1.45057153096176e-05	0.00138952773681944	0.704980980677417	FALSE	1	No	TRAF6;TRAF6	11	36532056	TSS1500;TSS1500	TRAF6
939	cg19576801	-3.22265883996096	-0.000681832974966178	0.000211574668255743	0.00139007312130394	0.704980980677417	FALSE	1	No	DONSON;CRYZL1	21	34962102	TSS1500;3'UTR	CRYZL1
940	cg08934799	-3.22248933452649	-0.000246650830354621	7.6540464451487e-05	0.00139087175729588	0.704980980677417	FALSE	1	No	LOC153328	5	135188205	Body	SLC25A48
941	cg01148728	3.22243422308806	0.000135209413584464	4.19587815371738e-05	0.00139113150998753	0.704980980677417	FALSE	1	No	CEP164	11	117198424	TSS200	CEP164
943	cg23480341	3.22212826131383	0.000336968971235315	0.000104579626851327	0.00139257439437261	0.704980980677417	FALSE	1	No	SLPI	20	43883705	TSS1500	SLPI
944	cg07167132	-3.22139063714021	-0.000693078893844471	0.000215148975058719	0.00139605865482327	0.704980980677417	FALSE	1	No	PABPC1P2	2	147344418	TSS1500	PABPC1P2
945	cg10964385	-3.22125539881468	-0.00116968724731584	0.000363115339363109	0.0013966983451761	0.704980980677417	FALSE	1	No	NELL1;NELL1	11	20690223	TSS1500;TSS1500	NELL1
946	cg19735406	3.22123876266067	0.000614885685377068	0.000190884852282476	0.00139677705453973	0.704980980677417	FALSE	1	No	COL4A2	13	110979651	Body	COL4A2
947	cg26624026	3.21958405267836	0.000117246609331464	3.64166946453619e-05	0.0014046264128167	0.704980980677417	FALSE	1	No	NA	19	18416001	NA	LSM4
948	cg18329753	3.21922132036851	0.000945784169735685	0.000293792838582287	0.00140635253604529	0.704980980677417	FALSE	1	No	NA	19	33727145	NA	SLC7A10
949	cg02910208	3.21851531820773	6.81851339566599e-05	2.11852755744004e-05	0.00140971780051234	0.704980980677417	FALSE	1	No	VSTM2A;VSTM2A	7	54610022	5'UTR;1stExon	VSTM2A
950	cg26397549	3.2184988054779	0.000220237037405552	6.84284974817164e-05	0.00140979660006675	0.704980980677417	FALSE	1	No	NA	14	37116121	NA	PAX9
951	cg09096787	3.2184032180834	0.000766791917269367	0.0002382522839155	0.00141025282793547	0.704980980677417	FALSE	1	No	EBF3	10	131682386	Body	MIR4297
952	cg08890828	3.21839468537514	3.81384934854104e-05	1.18501604724608e-05	0.00141029356023692	0.704980980677417	FALSE	1	No	C5orf30	5	102594123	TSS1500	C5orf30
953	cg26947572	-3.21808824553276	-5.9103084309465e-05	1.83658991923264e-05	0.00141175712406603	0.704980980677417	FALSE	1	No	HPCAL1;HPCAL1	2	10442852	TSS1500;TSS200	HPCAL1
954	cg25512587	3.21763912883898	0.000185827732213274	5.77528196209891e-05	0.00141390465706037	0.704980980677417	FALSE	1	No	SLC2A6;SLC2A6	9	136344026	Body;Body	SLC2A6
955	cg04730443	-3.2174799100151	-0.000912914478670235	0.000283735875344114	0.00141466671675033	0.704980980677417	FALSE	1	No	MAGEB6	X	26210529	TSS200	MAGEB6
956	cg10276948	-3.21716663622472	-0.00058923126712619	0.000183152237279708	0.00141616723108173	0.704980980677417	FALSE	1	No	NA	8	144986694	NA	PLEC
957	cg16620229	3.21708229743687	0.000158434145363834	4.92477750693733e-05	0.00141657144750483	0.704980980677417	FALSE	1	No	RAB33A	X	129307331	Body	RAB33A
958	cg08582028	-3.21650087349853	-0.0005522167904267	0.000171682462447481	0.00141936098690288	0.704980980677417	FALSE	1	No	NKAIN2	6	124604009	Body	NKAIN2
959	cg19357918	3.21641665015558	0.000173552336380449	5.39582881378427e-05	0.00141976549277273	0.704980980677417	FALSE	1	No	STIP1	11	63953256	TSS1500	STIP1
960	cg20794824	3.21621333650191	0.000968685415615277	0.000301188172010026	0.00142074240262712	0.704980980677417	FALSE	1	No	CLDN11	3	170138205	Body	CLDN11
961	cg11558972	3.21586914448085	0.000355060202018554	0.000110408784084986	0.00142239764332317	0.704980980677417	FALSE	1	No	NOM1	7	156743467	Body	NOM1
962	cg20824867	-3.21561613726092	-0.000262631265441088	8.16736992944682e-05	0.00142361550910417	0.704980980677417	FALSE	1	No	PDDC1	11	778018	TSS1500	PDDC1
967	cg13810570	3.21380579517097	0.000110657975378884	3.44320666622598e-05	0.00143235791012362	0.704980980677417	FALSE	1	No	FANCG;FANCG	9	35079651	5'UTR;1stExon	FANCG
969	cg27129012	-3.21354033244966	-0.000406923314484025	0.000126627729042327	0.00143364403810889	0.704980980677417	FALSE	1	No	GRID2	4	93320345	Body	GRID2
970	cg18730744	-3.21300824144169	-0.00037443391097627	0.000116536866026917	0.00143622516077936	0.704980980677417	FALSE	1	No	SNORD119;SNRPB;SNRPB	20	2444653	TSS1500;Body;Body	SNORD119
971	cg13962186	-3.21277999157084	-0.000264248207472643	8.22490827775115e-05	0.00143733369709249	0.704980980677417	FALSE	1	No	FOXB2	9	79633650	TSS1500	FOXB2
972	cg05813194	-3.21245162537728	-8.40104972158453e-05	2.61515213341085e-05	0.00143892985571105	0.704980980677417	FALSE	1	No	ZNF204P	6	27342597	Body	ZNF204P
973	cg11797209	3.21243028351661	0.00013471618164066	4.19359082536067e-05	0.00143903365335111	0.704980980677417	FALSE	1	No	LBR;LBR	1	225614937	5'UTR;5'UTR	LBR
974	cg12291654	-3.21116046528214	-0.00034529321317637	0.00010752910572659	0.00144522199362331	0.704980980677417	FALSE	1	No	NA	10	22621287	NA	COMMD3-BMI1
975	cg07118069	3.21090709377291	0.000304921776988769	9.49643723981056e-05	0.0014464597202797	0.704980980677417	FALSE	1	No	MAGOHB	12	10766482	TSS1500	MAGOHB
976	cg15271056	-3.20976441704719	-2.55275444585009e-05	7.95308974170288e-06	0.00145205392781178	0.704980980677417	FALSE	1	No	FAM82B	8	87520737	1stExon	FAM82B
977	cg09911316	3.20964331581632	0.000774576460076594	0.000241327893432792	0.00145264797586898	0.704980980677417	FALSE	1	No	NA	6	3610600	NA	PXDC1
978	cg13205571	-3.20959181978962	-8.10718719206735e-05	2.52592468054045e-05	0.00145290065182283	0.704980980677417	FALSE	1	No	TMBIM6;TMBIM6;TMBIM6	12	50135324	5'UTR;1stExon;TSS1500	TMBIM6
979	cg00662489	3.20949413541305	6.59638423099098e-05	2.05527224935778e-05	0.00145338007229495	0.704980980677417	FALSE	1	No	MAN1C1	1	25942827	TSS1500	MAN1C1
980	cg26124980	-3.20925041196165	-0.000477350163839137	0.000148741949852195	0.00145457686946357	0.704980980677417	FALSE	1	No	ATOH1	4	94749890	TSS200	ATOH1
981	cg08083689	3.20916536928941	0.000133721806052538	4.16687177707354e-05	0.00145499468375415	0.704980980677417	FALSE	1	No	ACOX3;ACOX3	4	8442326	5'UTR;5'UTR	ACOX3
982	cg24039870	-3.20860721670353	-0.000719148810334139	0.000224131145311386	0.00145773964332406	0.704980980677417	FALSE	1	No	NA	5	1786730	NA	MRPL36
983	cg13404546	3.20841706173869	4.59858980263954e-05	1.43328928694435e-05	0.00145867590770126	0.704980980677417	FALSE	1	No	FASTKD1;FASTKD1	2	170430270	1stExon;5'UTR	FASTKD1
985	cg05590196	-3.20813097534671	-0.00101876645553084	0.000317557625720296	0.00146008555747684	0.704980980677417	FALSE	1	No	KIAA1522	1	33220274	Body	KIAA1522
986	cg03689386	3.208013473999	0.000926399363127519	0.000288776643438689	0.0014606648937601	0.704980980677417	FALSE	1	No	CNR1;CNR1;CNR1;CNR1	6	88875236	5'UTR;5'UTR;5'UTR;5'UTR	CNR1
988	cg00001874	3.20767222975792	0.000976527866855721	0.000304435053493423	0.00146234859295139	0.704980980677417	FALSE	1	No	ATOH7;ATOH7	10	69990588	1stExon;3'UTR	ATOH7
989	cg02726121	3.20765268451379	0.00035964285649653	0.000112120261097109	0.0014624450835603	0.704980980677417	FALSE	1	No	GATA4	8	11561531	TSS200	GATA4
990	cg19404567	3.20691108649293	0.000465501762007334	0.000145155805525125	0.00146611054779706	0.704980980677417	FALSE	1	No	HLA-DPB1	6	33049494	Body	HLA-DPA1
991	cg19049344	3.20684089454372	0.000242955527915493	7.57616407876268e-05	0.00146645792261003	0.704980980677417	FALSE	1	No	SCN2A	2	166095825	TSS200	SCN2A
995	cg04651765	3.20500118471745	0.000700621304896689	0.000218602510425735	0.00147558971929667	0.704980980677417	FALSE	1	No	NA	10	128465572	NA	C10orf90
996	cg00000957	-3.20312022192573	-0.000583016550653886	0.000182015194641484	0.00148498066957563	0.704980980677417	FALSE	1	No	NPHP4	1	5937253	Body	NPHP4
997	cg17783031	3.20244416955831	0.000131286819788921	4.09958184554483e-05	0.00148836943802414	0.704980980677417	FALSE	1	No	SLC26A6;SLC26A6;SLC26A6	3	48673137	TSS1500;TSS1500;TSS1500	SLC26A6
998	cg20696338	-3.20239577665147	-0.000443545716061342	0.000138504340811094	0.00148861228571719	0.704980980677417	FALSE	1	No	CALCR;CALCR;CALCR	7	93189809	5'UTR;5'UTR;TSS1500	CALCR
999	cg19504950	-3.20221940350887	-4.09778895848386e-05	1.27967151594724e-05	0.00148949768056644	0.704980980677417	FALSE	1	No	C19orf36;MOBKL2A;C19orf36;MOBKL2A	19	2096249	TSS1500;5'UTR;TSS1500;1stExon	MOB3A
1000	cg03299782	-3.20213514433431	-0.000830394076628792	0.000259325118772094	0.00148992083440576	0.704980980677417	FALSE	1	No	TTC15	2	3471071	Body	TRAPPC12
1001	cg05509697	-3.20209408102884	-3.19855796687327e-05	9.98895686989176e-06	0.00149012709671747	0.704980980677417	FALSE	1	No	SREBF2	22	42229062	TSS200	SREBF2
1003	cg15500320	3.20203372469292	6.04046932899249e-05	1.88644775425399e-05	0.00149043031650594	0.704980980677417	FALSE	1	No	JUN	1	59250642	TSS1500	LOC100131060
1005	cg00968561	-3.20175771499795	-0.000346433332133071	0.000108200983013261	0.00149181766912207	0.704980980677417	FALSE	1	No	FAM83F	22	40417379	Body	FAM83F
1006	cg19192280	-3.20171623732377	-0.000337613061186696	0.00010544752756381	0.00149202625838129	0.704980980677417	FALSE	1	No	PRRT1	6	32116893	3'UTR	PRRT1
1007	cg22237668	3.20163134512816	0.00128014031591404	0.000399840012143184	0.00149245326135736	0.704980980677417	FALSE	1	No	NA	12	114682739	NA	TBX5
1008	cg01215215	3.20144878670915	0.00046960149207964	0.000146684055677916	0.00149337190302887	0.704980980677417	FALSE	1	No	SEPT11	4	77878910	Body	Sep-11
1009	cg12040201	3.2013744298365	0.000495895178449051	0.00015490071196526	0.00149374621988214	0.704980980677417	FALSE	1	No	CSMD3;CSMD3	8	114450647	TSS1500;TSS1500	CSMD3
1010	cg25073614	3.20125007880149	0.000741112619285034	0.000231507255303996	0.00149437240427727	0.704980980677417	FALSE	1	No	SIK1	21	44840368	Body	SIK1
1011	cg01054658	-3.20114483165046	-2.02652466000429e-05	6.33062471890547e-06	0.0014949025785725	0.704980980677417	FALSE	1	No	MAK16	8	33342664	TSS200	MAK16
1012	cg19721786	-3.201080698213	-0.000396713291026221	0.000123931049675719	0.00149522573108512	0.704980980677417	FALSE	1	No	GRPEL2	5	148724769	TSS1500	GRPEL2
1013	cg07798295	3.20097187014545	0.000217669200617175	6.80009726568713e-05	0.00149577423667852	0.704980980677417	FALSE	1	No	CHMP1A;CHMP1A	16	89715839	Body;Body	CHMP1A
1014	cg26173203	3.20080146559867	5.95763980444041e-05	1.86129626234913e-05	0.00149663346860115	0.704980980677417	FALSE	1	No	PGGT1B	5	114598574	TSS200	PGGT1B
1015	cg06250108	3.20005865239232	0.000122852064545582	3.83905665146917e-05	0.00150038429743756	0.704980980677417	FALSE	1	No	TMEM169;PECR;TMEM169;TMEM169;TMEM169	2	216946398	TSS200;1stExon;TSS200;TSS200;TSS200	PECR
1016	cg20130744	-3.19997746579972	-0.000466229511977139	0.000145697748487307	0.00150079477526186	0.704980980677417	FALSE	1	No	PLXDC2	10	20439553	Body	PLXDC2
1017	cg18771300	-3.19997732680475	-0.00345675816109804	0.00108024457927947	0.00150079547810679	0.704980980677417	FALSE	1	No	RHOJ	14	63671737	1stExon	RHOJ
1018	cg18763223	3.19986168805259	0.000503058721879782	0.000157212645708427	0.00150138032503141	0.704980980677417	FALSE	1	No	PML;PML;PML;PML	15	74334701	Body;3'UTR;Body;Body	PML
1020	cg06721031	3.19896417587875	8.42802219170462e-05	2.63460974500893e-05	0.00150592669811298	0.704980980677417	FALSE	1	No	UBR1	15	43398435	TSS200	UBR1
1022	cg16000331	3.19831530959026	0.000615596778007286	0.000192475324794087	0.00150922147789136	0.704980980677417	FALSE	1	No	SREBF2	22	42230138	Body	SREBF2
1023	cg00902415	-3.1979455070371	-3.07462721938324e-05	9.61438277361983e-06	0.00151110222454999	0.704980980677417	FALSE	1	No	VAT1;VAT1	17	41174425	5'UTR;1stExon	VAT1
1024	cg14176752	3.19754560047202	0.000602572262958903	0.000188448372048221	0.00151313851473525	0.704980980677417	FALSE	1	No	NA	6	100913250	NA	SIM1
1026	cg03674265	-3.19750922035098	-2.84154704576493e-05	8.88675168684275e-06	0.00151332388513505	0.704980980677417	FALSE	1	No	ZNF767;ZNF767	7	149322059	TSS200;TSS200	ZNF767
1027	cg11968118	3.19648494949387	0.000907366232164255	0.000283863758628968	0.00151855156105614	0.704980980677417	FALSE	1	No	NA	17	16474839	NA	ZNF287
1028	cg13391381	-3.19632004754641	-0.000537624373540178	0.000168201045434381	0.00151939474764138	0.704980980677417	FALSE	1	No	LOC158376	9	35908995	TSS1500	LOC158376
1029	cg27250139	3.19613061599442	9.24356762733044e-05	2.89211197473369e-05	0.00152036389502509	0.704980980677417	FALSE	1	No	MSRA;MSRA	8	9912632	Body;Body	MSRA
1030	cg11512800	-3.19595860374477	-2.66768256962827e-05	8.34704982255556e-06	0.00152124441920232	0.704980980677417	FALSE	1	No	ENDOD1	11	94822733	TSS1500	ENDOD1
1031	cg20055776	-3.19480669304369	-0.000453933221339234	0.000142084722161006	0.00152715317476184	0.704980980677417	FALSE	1	No	ACTR1B	2	98273086	3'UTR	ACTR1B
1032	cg20066750	3.19469525512144	0.000406541623371	0.000127255212439831	0.00152772592329721	0.704980980677417	FALSE	1	No	B3GAT3	11	62389892	TSS1500	B3GAT3
1033	cg02563165	3.19469365566984	0.000400689861209049	0.000125423563069316	0.00152773414531634	0.704980980677417	FALSE	1	No	NA	5	2206205	NA	IRX4
1034	cg06226630	3.19441866501975	0.00071346112711288	0.00022334615525685	0.00152914834996706	0.704980980677417	FALSE	1	No	ZAR1	4	48493420	Body	ZAR1
1035	cg08808817	-3.19417338754731	-0.000308640678231898	9.66261504260078e-05	0.00153041076922031	0.704980980677417	FALSE	1	No	CD300LF;RAB37	17	72690539	3'UTR;Body	CD300LF
1036	cg06530270	-3.19338095032025	-6.29017545301141e-05	1.96975417304365e-05	0.00153449595820127	0.704980980677417	FALSE	1	No	CANT1;CANT1;CANT1	17	76988329	3'UTR;3'UTR;3'UTR	CANT1
1037	cg18524099	3.19328067242316	0.000875532729901749	0.00027417969784578	0.00153501363127522	0.704980980677417	FALSE	1	No	ARHGAP6;ARHGAP6	X	11456323	Body;Body	ARHGAP6
1040	cg03750061	-3.19191255688706	-0.000602535135325455	0.000188769311372703	0.00154209252502384	0.704980980677417	FALSE	1	No	PDZD8	10	119131167	Body	PDZD8
1041	cg14361526	3.19187925304502	0.00115179970285019	0.000360853156256267	0.00154226522138299	0.704980980677417	FALSE	1	No	MIR487B;MIR539	14	101512732	TSS200;TSS1500	MIR487B
1042	cg14306161	3.19135177447041	0.000653909489994591	0.000204900473594173	0.00154500283662375	0.704980980677417	FALSE	1	No	NA	15	71102111	NA	LARP6
1043	cg09116251	3.19119731226358	0.000118724011947181	3.72035948673343e-05	0.0015458053462602	0.704980980677417	FALSE	1	No	NA	11	797747	NA	SLC25A22
1044	cg00570906	-3.1908401549984	-0.00222537279194514	0.000697425343748143	0.00154766243630691	0.704980980677417	FALSE	1	No	HLA-DPB1	6	33048809	Body	HLA-DPA1
1045	cg25567337	3.19067585018109	7.98986509348919e-05	2.5041293658946e-05	0.00154851745539336	0.704980980677417	FALSE	1	No	C20orf166;C20orf166;C20orf200	20	61148178	1stExon;5'UTR;5'UTR	C20orf166
1046	cg20262306	3.19032899562837	0.000691749640088156	0.000216827054838559	0.00155032387234387	0.704980980677417	FALSE	1	No	SHH	7	155599467	Body	SHH
1047	cg26869723	3.18982923265502	0.000901517299084118	0.000282622433155693	0.00155293006294553	0.704980980677417	FALSE	1	No	NA	13	114318976	NA	GRK1
1049	cg19520498	-3.18891932462914	-0.000579950607622996	0.000181864308433216	0.00155768550692702	0.704980980677417	FALSE	1	No	MUC2	11	1102508	Body	MUC2
1050	cg22345428	-3.18793185098885	-0.000240061483497607	7.53032043088197e-05	0.00156286156734041	0.704980980677417	FALSE	1	No	PRDM10;PRDM10;PRDM10;PRDM10	11	129781496	Body;Body;Body;Body	PRDM10
1051	cg06629775	3.18789132512342	3.32696049879421e-05	1.04362418899753e-05	0.00156307433197676	0.704980980677417	FALSE	1	No	RPS27A;C2orf63;RPS27A;RPS27A;C2orf63	2	55459073	5'UTR;5'UTR;1stExon;TSS1500;5'UTR	RPS27A
1052	cg02658488	-3.18775858865959	-8.66297841721446e-05	2.71757668476932e-05	0.00156377139856069	0.704980980677417	FALSE	1	No	REM1	20	30063030	TSS200	REM1
1053	cg07274406	3.18682198727179	6.42901605829947e-05	2.01737533002378e-05	0.00156869814470169	0.704980980677417	FALSE	1	No	ITGB2;ITGB2	21	46334192	5'UTR;5'UTR	ITGB2
1054	cg06758707	3.18682061385918	0.000195059820776459	6.12082838701877e-05	0.0015687053797064	0.704980980677417	FALSE	1	No	NPY1R	4	164254230	TSS1500	NPY1R
1056	cg06521531	-3.18566417052098	-0.000407240750827702	0.000127835430550453	0.00157480837490792	0.704980980677417	FALSE	1	No	FHL1;FHL1;FHL1;FHL1;FHL1	X	135229551	Body;TSS200;TSS200;TSS1500;TSS200	FHL1
1057	cg04895387	-3.18562250304273	-0.000350699956672132	0.000110088359916206	0.00157502867941149	0.704980980677417	FALSE	1	No	NA	6	33180930	NA	RING1
1058	cg02482946	3.18529495817486	0.000108749678503679	3.41411642976987e-05	0.00157676146906838	0.704980980677417	FALSE	1	No	USO1	4	76649654	TSS200	AK311578
1061	cg03550219	-3.18369998443859	-0.000103752806477306	3.25887511337228e-05	0.00158522447512452	0.704980980677417	FALSE	1	No	TOP2B	3	25705846	TSS200	TOP2B
1062	cg03168296	3.18321413220803	0.000162986921624258	5.12019973696217e-05	0.00158781076328654	0.704980980677417	FALSE	1	No	NOXA1;EXD3	9	140317011	TSS1500;5'UTR	EXD3
1063	cg00452530	-3.1828834414758	-0.00072942744076567	0.000229171898430392	0.00158957332667041	0.704980980677417	FALSE	1	No	ZC3H13	13	46543059	Body	ZC3H13
1064	cg14526375	-3.18278685484878	-0.000892227712887618	0.000280329080638361	0.00159008846930478	0.704980980677417	FALSE	1	No	NA	3	86703014	NA	VGLL3
1065	cg05648672	-3.18276258763872	-0.000344837783120143	0.000108345430620377	0.00159021792219161	0.704980980677417	FALSE	1	No	MEGF10	5	126625864	TSS1500	MEGF10
1066	cg22049732	3.18268304896432	8.59356205988863e-05	2.70009986155708e-05	0.00159064228777406	0.704980980677417	FALSE	1	No	SRF	6	43142359	Body	SRF
1067	cg00072799	-3.18263295982755	-0.00107932470774319	0.000339129494782105	0.00159090958389441	0.704980980677417	FALSE	1	No	GPR174;GPR174	X	78427682	1stExon;3'UTR	GPR174
1068	cg13551706	-3.18249270592868	-0.000478165311070192	0.000150248674625213	0.001591658257023	0.704980980677417	FALSE	1	No	SULF2;SULF2;SULF2	20	46323481	Body;Body;Body	SULF2
1069	cg26239391	3.18232560771225	0.000130070194227568	4.0872685658673e-05	0.00159255064992201	0.704980980677417	FALSE	1	No	PIK3R5	17	8869285	TSS1500	PIK3R5
1070	cg17328839	-3.18212231289345	-0.00027883078086643	8.76241556575785e-05	0.00159363697557148	0.704980980677417	FALSE	1	No	NA	1	64127751	NA	PGM1
1071	cg20333288	3.18135939392534	0.000492319760118716	0.000154751381141904	0.0015977198199286	0.704980980677417	FALSE	1	No	NA	8	94520572	NA	LINC00535
1073	cg14166313	3.1808334946808	0.000104000887135538	3.26961116667863e-05	0.00160053985555702	0.704980980677417	FALSE	1	No	SRP54;SRP54	14	35451935	TSS200;TSS200	SRP54
1074	cg18269079	3.18079502272671	0.000298345894061883	9.37960138676678e-05	0.00160074633468447	0.704980980677417	FALSE	1	No	CDYL;CDYL	6	4812280	Body;Body	CDYL
1075	cg14559336	-3.18067731419694	-2.58901894766387e-05	8.13983529894025e-06	0.00160137822976538	0.704980980677417	FALSE	1	No	MIDN	19	1248507	TSS200	MIDN
1076	cg18802601	-3.18067575244855	-0.000415638611071456	0.00013067619695327	0.0016013866152542	0.704980980677417	FALSE	1	No	RAI14;RAI14;RAI14;RAI14;RAI14;RAI14	5	34698640	Body;Body;Body;Body;Body;Body	RAI14
1077	cg06549607	3.18037604384756	0.000344264667724787	0.000108246529019978	0.00160299659093741	0.704980980677417	FALSE	1	No	IRS2	13	110440352	TSS1500	IRS2
1078	cg17329859	-3.17927667719874	-0.000807973160863579	0.000254137416431301	0.0016089149922568	0.704980980677417	FALSE	1	No	NA	17	81033384	NA	METRNL
1079	cg06912252	-3.17915492282025	-0.000297820199417176	9.36790457361472e-05	0.00160957169359167	0.704980980677417	FALSE	1	No	C9orf125	9	104248926	5'UTR	C9orf125
1080	cg07523904	-3.1789287687726	-0.000187831564227555	5.90864337926255e-05	0.00161079214852916	0.704980980677417	FALSE	1	No	FAM73B	9	131799192	TSS200	FAM73B
1081	cg02500960	-3.17864321984992	-0.000631172983946985	0.000198566791014937	0.00161233435370984	0.704980980677417	FALSE	1	No	ABLIM2;ABLIM2;ABLIM2;ABLIM2;ABLIM2;ABLIM2;ABLIM2	4	8122233	Body;Body;Body;Body;Body;Body;Body	ABLIM2
1082	cg18089380	3.17852469279239	0.000234342434716498	7.37267938323374e-05	0.00161297490062487	0.704980980677417	FALSE	1	No	NA	3	55232663	NA	CACNA2D3
1083	cg23060384	3.17848728550797	0.000142793575874287	4.49250108771368e-05	0.00161317710684574	0.704980980677417	FALSE	1	No	NA	3	194206773	NA	FLJ34208
1085	cg15673240	-3.17797919945524	-2.67462106226446e-05	8.41610625621128e-06	0.00161592590316499	0.704980980677417	FALSE	1	No	SAP130;SAP130	2	128785822	TSS1500;TSS1500	SAP130
1086	cg00704310	3.17791230061168	9.55950883727452e-05	3.00810970631082e-05	0.00161628815498721	0.704980980677417	FALSE	1	No	KCTD15;KCTD15;KCTD15	19	34288103	5'UTR;5'UTR;5'UTR	KCTD15
1087	cg16322655	-3.17646851528259	-2.4483733150399e-05	7.70784694783001e-06	0.00162412445061058	0.704980980677417	FALSE	1	No	DNAJC24;DCDC1	11	31391333	TSS200;TSS200	DCDC1
1088	cg15059553	3.17576520026032	0.000336272846997749	0.000105887188061064	0.00162795447291596	0.704980980677417	FALSE	1	No	EIF1AY	Y	22737505	TSS200	EIF1AY
1089	cg13526488	-3.17541661542956	-0.00115315348096918	0.000363150295103303	0.00162985584383822	0.704980980677417	FALSE	1	No	RPTOR;RPTOR	17	78793807	Body;Body	RPTOR
1090	cg14617010	-3.17531159653953	-0.000341630194546343	0.000107589502371563	0.00163042907608919	0.704980980677417	FALSE	1	No	NA	13	100092046	NA	MIR548AN
1091	cg17971531	-3.17483173863811	-3.24849009850635e-05	1.0232007129612e-05	0.00163305069110575	0.704980980677417	FALSE	1	No	C1orf130	1	24882680	5'UTR	C1orf130
1092	cg06204229	-3.1743169549902	-0.000515674118146658	0.000162451993754433	0.00163586744781324	0.704980980677417	FALSE	1	No	ITIH4;ITIH4	3	52865917	TSS1500;TSS1500	DKFZp686G21125
1094	cg21624902	-3.17421148237255	-0.000307823007935707	9.69762127209076e-05	0.00163644511938227	0.704980980677417	FALSE	1	No	NA	3	138679358	NA	C3orf72
1095	cg00676536	3.17406874895619	0.000384681629760111	0.000121195115854568	0.00163722716786179	0.704980980677417	FALSE	1	No	NA	2	41924253	NA	Y_RNA
1096	cg10511850	-3.17389916390387	-0.000538864069649039	0.000169779832887394	0.00163815678772098	0.704980980677417	FALSE	1	No	ST6GALNAC3;ST6GALNAC3	1	76540999	Body;Body	ST6GALNAC3
1097	cg20959920	3.17376476097048	0.000549791295115879	0.000173230008057611	0.00163889389511887	0.704980980677417	FALSE	1	No	NA	17	75238948	NA	SEC14L1
1098	cg25320099	3.17372535026957	0.000100902255895637	3.1793001838381e-05	0.00163911009374617	0.704980980677417	FALSE	1	No	KIAA1632	18	43547351	TSS200	EPG5
1099	cg16989117	3.17356709466791	0.000571133399462975	0.000179965755386917	0.00163997851539348	0.704980980677417	FALSE	1	No	COL9A2	1	40781907	Body	COL9A2
1100	cg01949171	3.17322472329658	0.000594327543432983	0.000187294501731838	0.00164185872063428	0.704980980677417	FALSE	1	No	FAM20C	7	209447	Body	FAM20C
1101	cg04303969	-3.17298696622514	-0.000172987234639142	5.45187347066044e-05	0.00164316558606299	0.704980980677417	FALSE	1	No	NA	10	133218260	NA	TCERG1L
1102	cg02287573	-3.17291998266213	-9.84072778634847e-05	3.1014736709786e-05	0.00164353394424156	0.704980980677417	FALSE	1	No	NA	1	16544088	NA	ARHGEF19
1103	cg05969567	3.17289051201684	0.000868018180520712	0.000273573316580962	0.00164369603434144	0.704980980677417	FALSE	1	No	THBS2	6	169655497	TSS1500	THBS2
1104	cg27030245	-3.17281444186809	-0.000223867279216978	7.05579488869099e-05	0.00164411449244767	0.704980980677417	FALSE	1	No	TMEM223	11	62559554	TSS200	NXF1
1105	cg24082072	-3.17252410881745	-0.00071894220682652	0.000226615206746058	0.00164571250524687	0.704980980677417	FALSE	1	No	SLC8A2	19	47960106	Body	SLC8A2
1106	cg26257869	-3.17248981148411	-0.000758707179063359	0.00023915196711331	0.00164590137486372	0.704980980677417	FALSE	1	No	PRR12	19	50119332	Body	PRR12
1107	cg01881474	-3.17242541464885	-0.00051211663520768	0.000161427478434309	0.0016462560514656	0.704980980677417	FALSE	1	No	NA	1	48242657	NA	LOC388630
1109	cg08478283	-3.172074090424	-0.00047536730154416	0.000149860087751172	0.00164819227394168	0.704980980677417	FALSE	1	No	CD58;CD58;CD58	1	117076803	Body;Body;Body	CD58
1110	cg14604584	-3.17170221553884	-0.000941123978305529	0.000296725201279857	0.00165024404806553	0.704980980677417	FALSE	1	No	NA	9	137439199	NA	COL5A1
1112	cg15160312	3.17151210879908	9.97818258681338e-05	3.14619091603964e-05	0.00165129385022266	0.704980980677417	FALSE	1	No	DLG1;DLG1	3	197025201	5'UTR;5'UTR	LOC100507086
1114	cg25111007	3.1711968902544	0.000291070430918724	9.17856698879942e-05	0.0016530359014382	0.704980980677417	FALSE	1	No	CNGA2	X	150913340	3'UTR	CNGA2
1115	cg07599136	3.17059492876994	0.00267360396621822	0.000843249934565267	0.00165636735299284	0.704980980677417	FALSE	1	No	AHRR	5	415885	Body	AHRR
1116	cg18016826	3.17009258167884	0.000247608360294054	7.81076116593805e-05	0.00165915225395974	0.704980980677417	FALSE	1	No	NSD1;NSD1	5	176560001	TSS200;TSS1500	NSD1
1118	cg24170687	-3.16968173593617	-8.0798132453193e-05	2.54909291166828e-05	0.00166143310739581	0.704980980677417	FALSE	1	No	LOC283663	15	57598683	Body	LOC283663
1119	cg15059608	3.16956948822058	0.000378122133037523	0.000119297631568823	0.00166205676615207	0.704980980677417	FALSE	1	No	C3orf14	3	62305003	TSS1500	C3orf14
1121	cg24908499	3.16894686351407	0.000197135061917812	6.22083835445594e-05	0.00166552005655736	0.704980980677417	FALSE	1	No	DLK2;DLK2	6	43423540	5'UTR;TSS1500	DLK2
1123	cg00768299	3.1684338932046	0.000505352855252887	0.000159496101950155	0.00166837841359401	0.704980980677417	FALSE	1	No	NA	6	147727982	NA	STXBP5
1124	cg15239914	-3.16823397297994	-0.000476909097757161	0.000150528370639431	0.00166949362974885	0.704980980677417	FALSE	1	No	SCN2A;SCN2A;SCN2A	2	166236760	Body;Body;Body	SCN2A
1125	cg14160849	3.16755096760233	0.00013798845465129	4.35631363354952e-05	0.00167330884095747	0.704980980677417	FALSE	1	No	FAM65C	20	49252649	5'UTR	FAM65C
1126	cg12805865	-3.16711553664738	-0.000503419646870156	0.000158952094120021	0.0016757453252263	0.704980980677417	FALSE	1	No	BBOX1	11	27061899	TSS1500	BBOX1
1127	cg24166786	3.16697138942178	9.26175589089909e-05	2.92448360027341e-05	0.00167655263297621	0.704980980677417	FALSE	1	No	HEG1	3	124775112	TSS1500	HEG1
1128	cg09735690	-3.16694397537141	-0.000278465994630296	8.79289298439952e-05	0.00167670620816042	0.704980980677417	FALSE	1	No	NA	8	49045829	NA	UBE2V2
1129	cg12832856	-3.16677850968952	-0.000553566995540551	0.000174804456278448	0.00167763343302993	0.704980980677417	FALSE	1	No	TNXB	6	32027623	Body	TNXB
1131	cg21209091	3.16631342784357	0.000681500096439901	0.000215234565993057	0.00168024216350735	0.704980980677417	FALSE	1	No	DKK4	8	42234975	TSS1500	DKK4
1132	cg22107533	3.166009965623	0.000693253312033465	0.000218967507860339	0.00168194635949722	0.704980980677417	FALSE	1	No	TRIM69;TRIM69	15	45028083	TSS1500;TSS1500	TRIM69
1133	cg24700472	-3.16596509358182	-0.000529741000658824	0.000167323702252036	0.00168219848928851	0.704980980677417	FALSE	1	No	C1orf86	1	2118131	Body	PRKCZ
1134	cg07735152	-3.16566144499199	-0.000702711163591522	0.000221979253246804	0.001683905566557	0.704980980677417	FALSE	1	No	SNX14;SNX14	6	86215383	3'UTR;3'UTR	SNX14
1135	cg22503354	3.16532922166426	0.000226775620659782	7.16436126478333e-05	0.00168577512105789	0.704980980677417	FALSE	1	No	PEX5;PEX5;PEX5;PEX5;PEX5	12	7341644	TSS1500;TSS200;TSS1500;TSS1500;TSS1500	PEX5
1136	cg25024579	-3.16491258957196	-0.000266613071636147	8.42402638589793e-05	0.00168812238801779	0.704980980677417	FALSE	1	No	NA	14	62076297	NA	FLJ22447
1139	cg09445727	-3.16438179946992	-9.81598256010677e-05	3.102022190164e-05	0.00169111718448748	0.704980980677417	FALSE	1	No	BCAR1;BCAR1;BCAR1;BCAR1;BCAR1;BCAR1;BCAR1	16	75285526	Body;Body;TSS200;TSS200;Body;Body;Body	BCAR1
1140	cg03393862	-3.16435409251466	-0.000488829848891112	0.00015448013547139	0.00169127364594543	0.704980980677417	FALSE	1	No	NA	2	149275796	NA	MBD5
1143	cg12799824	3.16331403777502	0.000375817221805295	0.000118804904387436	0.00169715652746435	0.704980980677417	FALSE	1	No	NA	1	2155728	NA	SKI
1145	cg08456124	3.16232506243136	0.000742265969672696	0.000234721590923991	0.0017027680155476	0.704980980677417	FALSE	1	No	ARHGAP6;ARHGAP6	X	11442350	Body;Body	ARHGAP6
1146	cg10557743	-3.16229312547966	-5.5632121669683e-05	1.75923355179937e-05	0.00170294951251165	0.704980980677417	FALSE	1	No	C2orf55;C2orf55	2	99552633	1stExon;5'UTR	C2orf55
1147	cg19328475	3.16191414151493	0.00107445165121644	0.000339810508169477	0.001705104634371	0.704980980677417	FALSE	1	No	PRDM6	5	122430277	Body	PRDM6
1148	cg06094589	3.16170774579732	0.000551112088395375	0.000174308358869645	0.00170627937905709	0.704980980677417	FALSE	1	No	NA	11	3612576	NA	AB231779
1149	cg16763031	3.16166940326106	7.86830485627734e-05	2.48865515419217e-05	0.00170649769600119	0.704980980677417	FALSE	1	No	ATP5C1;ATP5C1;KIN	10	7829471	TSS1500;TSS1500;Body	KIN
1150	cg12015097	3.16150043161515	0.00015440797278609	4.88400922682165e-05	0.00170746010394383	0.704980980677417	FALSE	1	No	NA	21	35574324	NA	LINC00310
1151	cg03498402	3.16147560292259	0.000163229805667177	5.16308920797241e-05	0.00170760156240035	0.704980980677417	FALSE	1	No	EXOC3L	16	67219437	Body	EXOC3L1
1152	cg00102920	3.16143590393495	0.000117250232427905	3.70876513048919e-05	0.00170782776504696	0.704980980677417	FALSE	1	No	TPMT;KDM1B	6	18156401	TSS1500;5'UTR	KDM1B
1153	cg04114088	3.16133587504489	0.00055539575608328	0.000175683881129965	0.00170839784689565	0.704980980677417	FALSE	1	No	COPG	3	128971491	Body	COPG
1154	cg25550184	3.16099080344397	0.00013951003259387	4.41349061951937e-05	0.00171036581868133	0.704980980677417	FALSE	1	No	AGTRAP;AGTRAP;AGTRAP;AGTRAP;AGTRAP	1	11796573	Body;Body;Body;Body;Body	AGTRAP
1155	cg00012126	3.16073707799481	4.47108053045299e-05	1.41456895025557e-05	0.00171181417148434	0.704980980677417	FALSE	1	No	NA	2	193061253	NA	TMEFF2
1156	cg21500909	-3.16059001617771	-0.00091371778378992	0.00028909721890944	0.0017126541698245	0.704980980677417	FALSE	1	No	TMEM91;B9D2	19	41870640	5'UTR;TSS1500	B9D2
1157	cg01803928	-3.1605795419772	-0.000664359713903354	0.000210201864904733	0.00171271401164339	0.704980980677417	FALSE	1	No	NA	13	50701619	NA	DLEU2
1158	cg25754068	-3.15953883556602	-0.000488890143325147	0.000154734652355544	0.00171866947514177	0.704980980677417	FALSE	1	No	PDE1A;PDE1A	2	183292092	Body;Body	PDE1A
1160	cg20583073	3.1591390621971	0.000109059739348537	3.4521981211137e-05	0.00172096226680094	0.704980980677417	FALSE	1	No	S1PR4	19	3178759	TSS200	S1PR4
1161	cg01007665	3.15880737000343	0.000140048431727971	4.43358569623126e-05	0.00172286674135808	0.704980980677417	FALSE	1	No	AMZ2;AMZ2;AMZ2;AMZ2;AMZ2;AMZ2	17	66243584	TSS1500;TSS1500;TSS1500;TSS1500;TSS1500;TSS1500	AMZ2
1162	cg15194222	3.15780215464587	0.000142222655611599	4.50384947018789e-05	0.00172865027352368	0.704980980677417	FALSE	1	No	MRPL49;FAU	11	64889510	TSS1500;5'UTR	MRPL49
1163	cg04397097	-3.15767385719877	-0.000236234578380782	7.48128492884791e-05	0.00172938972508339	0.704980980677417	FALSE	1	No	COPS4	4	83955958	TSS1500	COPS4
1164	cg21951459	3.1572619964648	0.00083359446911833	0.000264024483888797	0.00173176548862694	0.704980980677417	FALSE	1	No	ANGEL2	1	213190571	TSS1500	ANGEL2
1165	cg03392673	3.15718502466393	3.49899994738056e-05	1.1082657240695e-05	0.00173220982431661	0.704980980677417	FALSE	1	No	OLFML2B	1	161993916	TSS1500	OLFML2B
1166	cg13429719	3.1571011606682	0.00041372928019744	0.000131047204109821	0.00173269406648258	0.704980980677417	FALSE	1	No	FAM129B;FAM129B	9	130327532	Body;Body	FAM129B
1167	cg00267122	-3.156734437606	-0.000597438009200537	0.000189258241708042	0.00173481304450785	0.704980980677417	FALSE	1	No	EFHD1	2	233469415	TSS1500	EFHD1
1168	cg04423635	3.15659199697864	0.00070483713548337	0.000223290541241317	0.00173563673181747	0.704980980677417	FALSE	1	No	CACNA1H;CACNA1H	16	1222519	Body;Body	CACNA1H
1169	cg17612148	-3.15649215591177	-3.76720911997764e-05	1.19347963939085e-05	0.00173621429516029	0.704980980677417	FALSE	1	No	PIGS;PIGS	17	26898533	5'UTR;1stExon	PIGS
1170	cg25845323	-3.15628611918547	-4.42564282097461e-05	1.40216781808004e-05	0.00173740674318484	0.704980980677417	FALSE	1	No	ZNF12;ZNF12;ZNF12;ZNF12	7	6746208	5'UTR;1stExon;1stExon;5'UTR	ZNF12
1172	cg12743894	3.15622437693278	8.61168441607042e-05	2.72847661877552e-05	0.00173776422686447	0.704980980677417	FALSE	1	No	C11orf46	11	30344937	5'UTR	C11orf46
1173	cg02992639	3.15614364139413	0.000748401706526535	0.000237125362962235	0.00173823178293572	0.704980980677417	FALSE	1	No	NA	1	155098827	NA	EFNA1
1174	cg19951269	3.15589324202915	0.000263982154029498	8.36473650356325e-05	0.00173968263604227	0.704980980677417	FALSE	1	No	NA	11	94783903	NA	SRSF8
1175	cg22220467	-3.15542965471269	-0.000237146910518521	7.51551885063695e-05	0.00174237168572115	0.704980980677417	FALSE	1	No	PRR19;PAFAH1B3;PAFAH1B3;PAFAH1B3	19	42806228	TSS200;Body;Body;Body	PRR19
1176	cg20925954	3.15400069594854	0.000803004667878503	0.00025459876052342	0.00175068456511145	0.704980980677417	FALSE	1	No	DUSP5	10	112256640	TSS1500	DUSP5
1177	cg01679328	3.15395464170025	0.000493450812319381	0.000156454631843839	0.00175095309103933	0.704980980677417	FALSE	1	No	NA	11	115631338	NA	LOC283143
1178	cg01787285	-3.1539523441084	-0.000681574533553977	0.000216101722280986	0.00175096648847551	0.704980980677417	FALSE	1	No	SKI	1	2162682	Body	SKI
1179	cg15840419	3.15375255613324	0.000141879723627036	4.4987588944198e-05	0.0017521318296931	0.704980980677417	FALSE	1	No	NA	6	147828010	NA	SAMD5
1180	cg17125585	3.15309070800723	0.000573737902643195	0.000181960481246605	0.00175599743467784	0.704980980677417	FALSE	1	No	GNG12	1	68176471	5'UTR	GNG12
1182	cg08787251	3.15248594210181	0.000651158121647611	0.000206553854198466	0.0017595365277779	0.704980980677417	FALSE	1	No	EVX1	7	27281964	TSS200	EVX1
1183	cg15614042	-3.15231477655672	-0.000481010156825298	0.000152589506734066	0.00176053938453117	0.704980980677417	FALSE	1	No	RGS14	5	176795763	Body	RGS14
1184	cg23311790	3.15199597743978	9.86482617448e-05	3.12970772966936e-05	0.00176240863151255	0.704980980677417	FALSE	1	No	C12orf72;C12orf72;C12orf72	12	31812481	TSS200;5'UTR;5'UTR	METTL20
1185	cg02133234	3.15193423174194	0.000582975350700752	0.000184957967977195	0.00176277088304574	0.704980980677417	FALSE	1	No	NRBP2	8	144922496	5'UTR	NRBP2
1186	cg10792326	3.15150723499429	0.000126906520347642	4.02685162637336e-05	0.00176527788271431	0.704980980677417	FALSE	1	No	DYNLL1;DYNLL1;DYNLL1	12	120933732	TSS200;TSS200;5'UTR	LOC100506668
1188	cg14281165	-3.15137637044214	-0.000118392264638767	3.75684306543673e-05	0.00176604687849352	0.704980980677417	FALSE	1	No	PIGO;PIGO;PIGO	9	35096257	1stExon;5'UTR;5'UTR	PIGO
1189	cg03438904	3.15095612044038	5.74190742591498e-05	1.82227463869363e-05	0.00176851847400425	0.704980980677417	FALSE	1	No	LRCH3	3	197518158	1stExon	LRCH3
1190	cg04633409	-3.15087544696257	-0.00050532432529315	0.000160375849124814	0.00176899330015404	0.704980980677417	FALSE	1	No	TWF1	12	44195947	Body	TWF1
1192	cg08466320	3.15048941819525	0.000184849941946419	5.86734051156755e-05	0.00177126700919308	0.704980980677417	FALSE	1	No	SNRNP27	2	70121048	TSS200	SNRNP27
1193	cg03707502	3.1500550677697	0.000453686701224874	0.000144025006377458	0.00177382855847695	0.704980980677417	FALSE	1	No	ISCU;ISCU	12	108957979	Body;Body	ISCU
1194	cg05114625	3.14988037685665	5.40494818928921e-05	1.71592173118744e-05	0.00177485974915258	0.704980980677417	FALSE	1	No	CDC27;CDC27	17	45266880	TSS1500;TSS1500	CDC27
1195	cg04305062	3.14984773470846	0.000466591485882866	0.0001481314416381	0.00177505249528394	0.704980980677417	FALSE	1	No	KIF6	6	39399200	Body	KIF6
1196	cg21497057	-3.14940598857502	-5.47038646943405e-05	1.73695817220097e-05	0.00177766282940075	0.704980980677417	FALSE	1	No	RQCD1;USP37	2	219433137	TSS1500;TSS200	USP37
1197	cg00748827	3.14934893961012	0.000534851402774212	0.000169829197408791	0.00177800019726364	0.704980980677417	FALSE	1	No	NA	3	23031742	NA	UBE2E2
1198	cg18261050	-3.14923745562711	-0.000111008765051856	3.52494108862779e-05	0.00177865964563745	0.704980980677417	FALSE	1	No	NA	1	119551319	NA	TBX15
1199	cg23257564	-3.14913439714929	-0.000224927314760668	7.14251239846353e-05	0.00177926945643183	0.704980980677417	FALSE	1	No	SYCP1	1	115396035	TSS1500	SYCP1
1200	cg17179831	-3.1488491613402	-0.000607212662367403	0.000192836376483961	0.00178095824137657	0.704980980677417	FALSE	1	No	DSE	6	116645836	5'UTR	DSE
1203	cg12629245	-3.14821842825239	-4.77095047518348e-05	1.51544455504375e-05	0.00178469785432594	0.704980980677417	FALSE	1	No	MYEOV2;MYEOV2	2	241076012	TSS1500;TSS1500	MYEOV2
1204	cg24688856	-3.14791388970879	-3.07393379026422e-05	9.76498690232149e-06	0.00178650605544233	0.704980980677417	FALSE	1	No	GRINA;GRINA	8	145064186	TSS200;TSS200	GRINA
1205	cg10993517	-3.14788771175505	-0.000476040582710481	0.000151225401380366	0.00178666156625477	0.704980980677417	FALSE	1	No	NA	12	4810234	NA	NDUFA9
1207	cg00667751	-3.14748112955143	-0.000572561222088133	0.000181910930843208	0.00178907848321226	0.704980980677417	FALSE	1	No	NA	6	28956320	NA	TRNA_Leu
1209	cg00422913	3.14737926840355	0.000252879367549346	8.03460104373167e-05	0.00178968446667122	0.704980980677417	FALSE	1	No	C17orf91;C17orf91;WDR81;C17orf91;WDR81;C17orf91	17	1619022	Body;Body;TSS1500;Body;TSS1500;Body	MIR22HG
1211	cg09747829	3.1462223379287	0.000337066301810725	0.000107133656050713	0.0017965804866223	0.704980980677417	FALSE	1	No	BAI3	6	69348055	5'UTR	BAI3
1212	cg26682499	3.14614995264963	0.000246050525728632	7.82068653534497e-05	0.00179701276184332	0.704980980677417	FALSE	1	No	NA	2	38342447	NA	CYP1B1-AS1
1213	cg19215678	-3.14515315946763	-0.000230688244944631	7.33472213428483e-05	0.00180297524998037	0.704980980677417	FALSE	1	No	NCOR2;NCOR2	12	124821188	Body;Body	NCOR2
1214	cg24453580	-3.14493546325912	-0.000383060822103047	0.00012180244287305	0.00180427986410956	0.704980980677417	FALSE	1	No	PRPH	12	49691064	Body	PRPH
1215	cg09805314	3.1445061307458	5.12038695081158e-05	1.62835966536887e-05	0.00180685533054139	0.704980980677417	FALSE	1	No	TRIM27	6	28891289	1stExon	TRIM27
1216	cg18323210	-3.14405953725008	-0.00024598955885491	7.82394722302436e-05	0.00180953794188798	0.704980980677417	FALSE	1	No	ILDR2	1	166944395	Body	ILDR2
1217	cg09884077	3.14322580359866	0.000164568278743053	5.23564926689772e-05	0.00181455587830925	0.704980980677417	FALSE	1	No	NIPA1;NIPA1	15	23086698	5'UTR;TSS1500	NIPA1
1218	cg06620541	-3.14321765191947	-0.000675142191891952	0.000214793331756604	0.00181460500360709	0.704980980677417	FALSE	1	No	GALNT13	2	155101803	Body	GALNT13
1219	cg04655662	3.14289081917435	0.000139442887735952	4.43677161437584e-05	0.00181657564071623	0.704980980677417	FALSE	1	No	C17orf55	17	79283230	TSS200	LINC00482
1221	cg17160502	3.14242789720054	0.000607661015967683	0.00019337309744132	0.00181937020764937	0.704980980677417	FALSE	1	No	NA	6	168594169	NA	DACT2
1222	cg08506990	-3.14234527641128	-0.00022009917423837	7.00429630984837e-05	0.00181986938982304	0.704980980677417	FALSE	1	No	NA	10	22516316	NA	TRNA_Asn
1223	cg03299946	3.14216077008384	9.31912170690993e-05	2.96583223736871e-05	0.00182098460520351	0.704980980677417	FALSE	1	No	PDXK	21	45139816	Body	PDXK
1224	cg27585533	-3.14208306229961	-0.000409966440400638	0.000130476003425764	0.00182145448468885	0.704980980677417	FALSE	1	No	FAM178A;FAM178A	10	102676881	Body;Body	FAM178A
1225	cg15710789	-3.1419887654902	-6.27006959221568e-05	1.99557352371292e-05	0.00182202482412989	0.704980980677417	FALSE	1	No	PPAP2A;RNF138P1;PPAP2A	5	54831056	TSS200;TSS1500;TSS200	PPAP2A
1227	cg04974640	-3.14179379802618	-5.53967550653943e-05	1.76322058755725e-05	0.00182320457693285	0.704980980677417	FALSE	1	No	TMEM199;POLDIP2	17	26684766	1stExon;TSS200	TMEM199
1228	cg27116787	-3.14151613437621	-3.92278464069299e-05	1.24869154666045e-05	0.00182488594331103	0.704980980677417	FALSE	1	No	LMBRD2;SKP2;SKP2;SKP2;SKP2	5	36152226	TSS1500;5'UTR;1stExon;1stExon;5'UTR	SKP2
1229	cg14858951	3.14105190212728	2.66562235018261e-05	8.48640020363023e-06	0.00182770025509154	0.704980980677417	FALSE	1	No	NR1D1	17	38257028	TSS200	NR1D1
1230	cg18041884	-3.14096469853468	-0.000435186699143754	0.00013855192302759	0.00182822935545261	0.704980980677417	FALSE	1	No	NA	12	109162555	NA	SSH1
1232	cg07957690	-3.13964673471308	-0.000733405903474146	0.000233595039647404	0.00183624322007541	0.704980980677417	FALSE	1	No	GNPTG;C16orf42	16	1402745	Body;TSS1500	GNPTG
1233	cg07272305	3.13935331846071	0.0001290036591098	4.10924308363779e-05	0.00183803174048649	0.704980980677417	FALSE	1	No	NA	3	184231509	NA	EPHB3
1234	cg15558061	-3.13929257398626	-0.00023968508685069	7.6350031480608e-05	0.00183840220956321	0.704980980677417	FALSE	1	No	NA	6	58399793	NA	GUSBP4
1235	cg02273398	3.13926241505024	0.000499244879604724	0.000159032541278246	0.00183858616881483	0.704980980677417	FALSE	1	No	NA	6	50817400	NA	TFAP2B
1237	cg27441063	3.13870812707859	0.000321872159436965	0.000102549248418506	0.00184197016334665	0.704980980677417	FALSE	1	No	FRMPD4	X	12719942	Body	FRMPD4
1238	cg08656267	3.13866283972765	0.000112170476653982	3.57383007929947e-05	0.00184224690187318	0.704980980677417	FALSE	1	No	NIPAL3	1	24742166	TSS200	NIPAL3
1239	cg01099411	3.13859323903147	0.000289018638004988	9.20854076950012e-05	0.00184267228734756	0.704980980677417	FALSE	1	No	SLC2A6;SLC2A6	9	136342580	Body;Body	SLC2A6
1240	cg03525122	-3.13844544433358	-4.97226310994192e-05	1.5843076447033e-05	0.00184357587945042	0.704980980677417	FALSE	1	No	GALNT2	1	230203783	Body	GALNT2
1242	cg11572305	3.13813564081895	9.22696027530456e-05	2.94026815007163e-05	0.00184547129336068	0.704980980677417	FALSE	1	No	CCDC85A	2	56410780	TSS1500	CCDC85A
1243	cg10180367	-3.13742788819179	-0.000592086865661337	0.000188717282679149	0.00184980815444431	0.704980980677417	FALSE	1	No	KIAA0355	19	34808158	Body	KIAA0355
1245	cg23901852	-3.13695938751097	-0.000246745602875732	7.86575700846141e-05	0.00185268413388189	0.704980980677417	FALSE	1	No	FAT4	4	126238384	1stExon	FAT4
1246	cg20891622	3.13671648088146	0.000480079805163392	0.000153051704892526	0.00185417688542076	0.704980980677417	FALSE	1	No	WDR82;MIRLET7G	3	52303511	Body;TSS1500	MIRLET7G
1247	cg00165862	3.13638662301489	0.000346058037666768	0.000110336536678031	0.00185620576140146	0.704980980677417	FALSE	1	No	GOLT1A;GOLT1A	1	204183060	5'UTR;1stExon	GOLT1A
1248	cg12614029	-3.13611367842138	-0.000105484152506257	3.36353089596403e-05	0.00185788612611218	0.704980980677417	FALSE	1	No	INS-IGF2;IGF2AS;IGF2;IGF2;IGF2AS;IGF2	11	2160564	Body;TSS1500;Body;5'UTR;TSS1500;TSS1500	IGF2
1249	cg17174660	-3.13563256317639	-0.000251289761574401	8.01400535654106e-05	0.00186085149703882	0.704980980677417	FALSE	1	No	ATP2C1;ATP2C1;ATP2C1;ATP2C1	3	130720949	Body;3'UTR;Body;Body	ATP2C1
1250	cg20276061	3.13562796990898	0.000134790585525091	4.29867914237939e-05	0.00186087982883873	0.704980980677417	FALSE	1	No	USP24;USP24	1	55680804	1stExon;5'UTR	USP24
1251	cg03364076	3.13508311684265	6.26121912623929e-05	1.9971461338942e-05	0.00186424336999465	0.704980980677417	FALSE	1	No	NCRNA00188;NCRNA00188;NCRNA00188;NCRNA00188;NCRNA00188;NCRNA00188;NCRNA00188;NCRNA00188;NCRNA00188;NCRNA00188;NCRNA00188;NCRNA00188;SNORD49B;NCRNA00188;NCRNA00188;SNORD49A;NCRNA00188;NCRNA00188;NCRNA00188;NCRNA00188;NCRNA00188;NCRNA00188;NCRNA00188;NCRNA00188;NCRNA00188	17	16342586	Body;Body;Body;Body;Body;Body;Body;Body;Body;Body;Body;Body;TSS1500;Body;Body;TSS1500;Body;Body;Body;Body;Body;Body;Body;Body;Body	SNORD49B
1252	cg02649189	3.13502075682431	0.000143747505831131	4.58521703622606e-05	0.00186462869458638	0.704980980677417	FALSE	1	No	LOC222699	6	28186673	Body	TOB2P1
1253	cg03787864	-3.13491127921643	-8.52121674881159e-05	2.71816839133689e-05	0.00186530533804412	0.704980980677417	FALSE	1	No	CYBA	16	88717134	Body	BC033739
1254	cg19311055	3.13460886318019	0.000460193294852028	0.000146810436305964	0.00186717564499002	0.704980980677417	FALSE	1	No	RNF5P1	8	38459149	TSS1500	RNF5P1
1255	cg10869069	3.13407225371071	0.000147669064635691	4.71173134125583e-05	0.00187049859216308	0.704980980677417	FALSE	1	No	ASCC3;ASCC3	6	101329502	TSS1500;TSS1500	ASCC3
1256	cg13639866	-3.13402506698882	-0.00050991667872153	0.000162703446150627	0.00187079105614768	0.704980980677417	FALSE	1	No	SNORD114-8	14	101430211	TSS1500	SNORD114-7
1257	cg26270027	3.13383815409154	0.00120369810970032	0.000384097088143743	0.00187194995956963	0.704980980677417	FALSE	1	No	TECTA	11	120983944	Body	TECTA
1258	cg01392097	3.13378566895161	0.000133076670088274	4.24651473158324e-05	0.00187227549872119	0.704980980677417	FALSE	1	No	NA	7	101331643	NA	MYL10
1260	cg03317682	-3.13342859379532	-0.00189203538076065	0.000603822721381677	0.00187449164461801	0.704980980677417	FALSE	1	No	ATF6B;ATF6B	6	32086091	Body;Body	ATF6B
1261	cg09381178	3.13303050342559	0.000118611972178707	3.78585436844675e-05	0.00187696519950196	0.704980980677417	FALSE	1	No	TET2;TET2	4	106067367	TSS1500;TSS1500	TET2
1262	cg26471020	3.13250291610256	0.000152365421626414	4.86401531641624e-05	0.00188024803025005	0.704980980677417	FALSE	1	No	MOSPD3;MOSPD3;MOSPD3;MOSPD3	7	100209878	TSS200;TSS1500;TSS1500;5'UTR	MOSPD3
1263	cg00602371	-3.132501007262	-0.000369846255546343	0.000118067401954201	0.0018802599173268	0.704980980677417	FALSE	1	No	SYCE1L;MON1B	16	77233247	TSS200;3'UTR	SYCE1L
1264	cg02390188	-3.13227978572966	-0.000556249040053167	0.00017758600064636	0.00188163801770571	0.704980980677417	FALSE	1	No	ILF3;ILF3	19	10802968	3'UTR;3'UTR	ILF3
1266	cg06214925	3.13210561495587	0.000310388777884365	9.90990777585062e-05	0.00188272367072661	0.704980980677417	FALSE	1	No	LOC641518;LOC641518	4	109092628	TSS1500;Body	LOC641518
1267	cg18599129	-3.13205208565122	-0.000705838910923173	0.000225359889178348	0.00188305744926995	0.704980980677417	FALSE	1	No	ZMYND8;ZMYND8;ZMYND8	20	45867857	Body;Body;Body	ZMYND8
1268	cg21569854	3.13142026692145	0.000254393878920203	8.12391366331361e-05	0.00188700124116162	0.704980980677417	FALSE	1	No	PACS2;PACS2	14	105830309	Body;Body	PACS2
1270	cg17152981	3.13103968583644	0.000516303610346458	0.000164898456152443	0.00188938049148144	0.704980980677417	FALSE	1	No	GPR6	6	110299835	TSS1500	GPR6
1271	cg11812775	-3.13071972144696	-2.21870153135905e-05	7.0868737183973e-06	0.00189138292984846	0.704980980677417	FALSE	1	No	DBF4B;DBF4B	17	42785944	TSS200;TSS200	DBF4B
1272	cg04002063	-3.1306457274749	-0.000348754912035763	0.000111400312394038	0.00189184628615524	0.704980980677417	FALSE	1	No	CBLB	3	105510465	Body	CBLB
1273	cg26212496	-3.12994942973718	-3.27263946797134e-05	1.04558860819874e-05	0.00189621169116761	0.704980980677417	FALSE	1	No	CRY1	12	107487708	TSS200	CRY1
1274	cg23779992	3.12985345434369	0.000101870802998449	3.25481063201442e-05	0.00189681413234565	0.704980980677417	FALSE	1	No	TTBK2	15	43213357	TSS1500	TTBK2
1275	cg02332782	3.12956191053684	0.000155412720417955	4.96595769186416e-05	0.00189864524672988	0.704980980677417	FALSE	1	No	ZDHHC14;ZDHHC14	6	157801523	TSS1500;TSS1500	ZDHHC14
1276	cg24382070	3.12937296527601	0.000684067581113711	0.00021859573425866	0.00189983283569955	0.704980980677417	FALSE	1	No	LGI3	8	22013694	Body	LGI3
1277	cg08020177	3.12917795132328	0.000138800337318251	4.43568053582746e-05	0.0019010592870866	0.704980980677417	FALSE	1	No	CP110	16	19535130	TSS200	CCP110
1278	cg22802439	3.12897991463976	0.000911335534806066	0.000291256434898205	0.00190230549587816	0.704980980677417	FALSE	1	No	UPK1A	19	36157825	Body	UPK1A
1280	cg04192557	-3.12834671606557	-8.08911765551738e-05	2.58574844468993e-05	0.00190629515726298	0.704980980677417	FALSE	1	No	PPIA	7	44837125	Body	PPIA
1281	cg23090936	-3.12833907278987	-0.000578547853979478	0.000184937706724842	0.00190634336316723	0.704980980677417	FALSE	1	No	NA	12	43687522	NA	ADAMTS20
1282	cg16100135	3.12819797940948	0.000111022547263622	3.54908953954956e-05	0.0019072334367399	0.704980980677417	FALSE	1	No	MYC	8	128750586	Body	MYC
1283	cg16262034	3.12813294083295	0.00119968832267309	0.000383515772943346	0.00190764385519061	0.704980980677417	FALSE	1	No	CEP72	5	628091	Body	CEP72
1284	cg11801481	3.12798486315237	0.00104386733328344	0.000333718793073518	0.00190857858622506	0.704980980677417	FALSE	1	No	NA	14	38055252	NA	FOXA1
1286	cg18555555	3.12776873821537	0.000347295561659854	0.000111036202074842	0.00190994361952481	0.704980980677417	FALSE	1	No	FABP7	6	123099534	TSS1500	FABP7
1287	cg12017221	-3.12768353946239	-0.00039021281267897	0.000124760963747004	0.00191048197759984	0.704980980677417	FALSE	1	No	NA	12	22968563	NA	Mir_720
1288	cg14330143	-3.12765298121108	-0.000550463876015933	0.000175999025250808	0.00191067510468226	0.704980980677417	FALSE	1	No	NA	14	78450828	NA	ADCK1
1289	cg11262815	3.12747743610061	0.000181564883455091	5.80547380963582e-05	0.00191178489252564	0.704980980677417	FALSE	1	No	CACNA1G;CACNA1G;CACNA1G;CACNA1G;CACNA1G;CACNA1G;CACNA1G;CACNA1G;CACNA1G;CACNA1G;CACNA1G;CACNA1G;CACNA1G;CACNA1G;CACNA1G;CACNA1G;CACNA1G;CACNA1G;CACNA1G;CACNA1G;CACNA1G;CACNA1G;CACNA1G;CACNA1G;CACNA1G;CACNA1G;CACNA1G;CACNA1G;CACNA1G;CACNA1G	17	48638703	1stExon;1stExon;1stExon;1stExon;5'UTR;5'UTR;5'UTR;1stExon;5'UTR;5'UTR;1stExon;5'UTR;1stExon;5'UTR;5'UTR;5'UTR;5'UTR;1stExon;1stExon;1stExon;1stExon;1stExon;1stExon;1stExon;5'UTR;1stExon;5'UTR;5'UTR;5'UTR;5'UTR	CACNA1G
1290	cg22659014	3.12716955892822	0.000156790952098459	5.01382957156298e-05	0.0019137327131823	0.704980980677417	FALSE	1	No	SLC7A1;SLC7A1	13	30169727	5'UTR;1stExon	SLC7A1
1291	cg11449408	-3.12716264851172	-0.000112140793927439	3.58602370685161e-05	0.00191377645372887	0.704980980677417	FALSE	1	No	TBCD	17	80856057	Body	TBCD
1292	cg16548961	3.12702000056933	0.000867892102792955	0.00027754606706543	0.0019146795718605	0.704980980677417	FALSE	1	No	NA	5	176928448	NA	DOK3
1294	cg22512256	-3.12689909722851	-0.000439708740344281	0.000140621339759256	0.00191544533052174	0.704980980677417	FALSE	1	No	SH3TC1	4	8221132	Body	SH3TC1
1296	cg05588228	-3.12689313880785	-0.000227528927521545	7.27651753421584e-05	0.00191548307633622	0.704980980677417	FALSE	1	No	NA	5	145132641	NA	PRELID2
1297	cg17184326	-3.12685435724683	-0.000148545733022722	4.7506444512982e-05	0.00191572876920965	0.704980980677417	FALSE	1	No	EGFL8	6	32134629	Body	PPT2
1298	cg02900760	-3.12622999979134	-0.00043249116931297	0.000138342722493814	0.00191968826451141	0.704980980677417	FALSE	1	No	DTL	1	212261297	Body	MIR3122
1299	cg14525688	-3.12607795174872	-4.34676151343818e-05	1.39048404439391e-05	0.00192065365155595	0.704980980677417	FALSE	1	No	PAK6;PAK6;C15orf56;PAK6	15	40544855	5'UTR;5'UTR;Body;5'UTR	C15orf56
1301	cg26340050	-3.12583108576259	-0.000340757029698504	0.000109013257706269	0.0019222220125879	0.704980980677417	FALSE	1	No	NA	14	105771879	NA	BRF1
1302	cg05793193	3.12580216299622	0.000100188888751239	3.20522168476599e-05	0.00192240583870656	0.704980980677417	FALSE	1	No	LOC100128822	7	152161912	Body	LOC100128822
1303	cg26381352	-3.12558484841957	-5.46081339044043e-05	1.74713330633198e-05	0.00192378755630631	0.704980980677417	FALSE	1	No	B3GALT4	6	33244799	TSS200	B3GALT4
1304	cg00128718	3.12526749844876	0.000345372889049561	0.00011050986490628	0.00192580695879964	0.704980980677417	FALSE	1	No	NA	13	43252734	NA	TNFSF11
1307	cg24008801	3.12486610979666	8.04967700601153e-05	2.57600701059648e-05	0.00192836392705181	0.704980980677417	FALSE	1	No	AP3D1;AP3D1	19	2151667	TSS200;TSS200	AP3D1
1308	cg15153049	-3.12433419772767	-2.72466177550748e-05	8.72077570155309e-06	0.00193175719288608	0.704980980677417	FALSE	1	No	SELO	22	50639340	TSS200	SELO
1309	cg12484593	-3.12423905246695	-9.04877493843622e-05	2.89631324187282e-05	0.00193236474029821	0.704980980677417	FALSE	1	No	WDR16;STX8;WDR16	17	9479081	TSS1500;Body;TSS1500	STX8
1310	cg14839404	3.12412929070767	0.000301346446054281	9.64577384651136e-05	0.00193306583984003	0.704980980677417	FALSE	1	No	BMP7	20	55841869	TSS200	BC037891
1311	cg26060569	3.12408569732369	0.000162840837975601	5.21243185214484e-05	0.00193334435618928	0.704980980677417	FALSE	1	No	SPRY4;SPRY4;SPRY4;SPRY4	5	141704578	5'UTR;1stExon;1stExon;5'UTR	SPRY4
1312	cg00321931	3.12374246429574	0.000120986235370145	3.87311811882744e-05	0.00193553855101601	0.704980980677417	FALSE	1	No	HMGB2;HMGB2;HMGB2;HMGB2	4	174255552	TSS1500;1stExon;TSS200;5'UTR	HMGB2
1313	cg11381754	3.12322971469317	0.000378521624175837	0.000121195575975437	0.00193882069683672	0.704980980677417	FALSE	1	No	NA	6	164256105	NA	AK093114
1314	cg22786090	-3.12237893893283	-0.000481257817374338	0.000154131777976578	0.00194427789606179	0.704980980677417	FALSE	1	No	NA	4	71381880	NA	AMTN
1315	cg22674717	3.1223369138167	0.000251117171832792	8.04260330528618e-05	0.00194454782787945	0.704980980677417	FALSE	1	No	SALL1;SALL1	16	51185394	TSS1500;TSS1500	SALL1
1316	cg21561142	-3.12222565279973	-0.00013112061075531	4.19958790094921e-05	0.00194526263615302	0.704980980677417	FALSE	1	No	DEK;DEK	6	18265208	TSS1500;TSS1500	DEK
1317	cg25122395	-3.12196488338669	-0.000690808984325699	0.000221273784340685	0.00194693892657165	0.704980980677417	FALSE	1	No	DCC	18	49866002	TSS1500	DCC
1318	cg13540147	3.12191787802952	7.99007102329075e-05	2.55934695768932e-05	0.00194724123030516	0.704980980677417	FALSE	1	No	NA	9	140131233	NA	SLC34A3
1320	cg09719956	3.12140826413683	0.000579419681781718	0.000185627650326589	0.00195052146980722	0.704980980677417	FALSE	1	No	SNORA1;SNORA8;SNORD6	11	93465915	TSS1500;TSS1500;TSS1500	SNORA8
1322	cg06824134	3.12070393099121	8.26718492137793e-05	2.64914106054017e-05	0.00195506344916219	0.704980980677417	FALSE	1	No	PRKCE	2	45878977	TSS200	PRKCE
1323	cg26069252	3.12066477532755	0.000132025817183177	4.23069527451309e-05	0.00195531623520313	0.704980980677417	FALSE	1	No	EGR1	5	137800343	TSS1500	EGR1
1324	cg08468299	-3.12051411249583	-0.000555007083994572	0.00017785757858684	0.00195628918428801	0.704980980677417	FALSE	1	No	NA	4	1276510	NA	C4orf42
1326	cg27633753	-3.12018924965391	-4.35648766914687e-05	1.39622545960316e-05	0.00195838859972896	0.704980980677417	FALSE	1	No	OCRL;OCRL	X	128674222	TSS200;TSS200	OCRL
1327	cg24012034	3.12009132217035	7.22921916526564e-05	2.31698960664938e-05	0.0019590218602228	0.704980980677417	FALSE	1	No	ETNK1;ETNK1	12	22778485	1stExon;1stExon	ETNK1
1328	cg06728579	-3.1200122152017	-3.89454139650547e-05	1.24824556055582e-05	0.00195953355332041	0.704980980677417	FALSE	1	No	GNAO1;GNAO1;LOC283856	16	56224901	TSS1500;TSS1500;Body	LOC283856
1329	cg04725029	-3.11961499373502	-9.10117153301795e-05	2.91740216382323e-05	0.00196210479190071	0.704980980677417	FALSE	1	No	CASP9;CASP9;CASP9;CASP9	1	15850746	1stExon;5'UTR;1stExon;5'UTR	CASP9
1330	cg23419170	-3.11949013449344	-0.000247058274368079	7.91982868085582e-05	0.00196291365565806	0.704980980677417	FALSE	1	No	NA	18	12067067	NA	ANKRD62
1331	cg07430153	3.11938149618929	0.000201031966778737	6.44460983769769e-05	0.0019636176869608	0.704980980677417	FALSE	1	No	PHLDA1	12	76424847	1stExon	PHLDA1
1332	cg02642561	-3.11910394852798	-0.000660243885451434	0.000211677422858263	0.00196541739383338	0.704980980677417	FALSE	1	No	FTO	16	53955847	Body	JA611246
1333	cg15242771	-3.11878254202043	-3.00558746370618e-05	9.63705363618933e-06	0.00196750339548097	0.704980980677417	FALSE	1	No	HDAC2	6	114292051	1stExon	HDAC2
1334	cg18957973	-3.11864524499766	-4.60739754495775e-05	1.47737148120584e-05	0.0019683951065639	0.704980980677417	FALSE	1	No	KIAA1310;KIAA1310	2	97303987	5'UTR;5'UTR	KANSL3
1335	cg17835737	3.11851914704776	9.53516106372655e-05	3.05759259895944e-05	0.00196921441059488	0.704980980677417	FALSE	1	No	SMNDC1	10	112064988	TSS1500	SMNDC1
1338	cg16406225	3.11791287385592	0.000138968604261461	4.45710351391565e-05	0.00197315797842576	0.704980980677417	FALSE	1	No	NA	14	60386050	NA	AK128037
1339	cg20583640	3.11787641725861	0.000228084721525804	7.31538685315652e-05	0.00197339534611004	0.704980980677417	FALSE	1	No	NA	4	1585454	NA	AX748388
1340	cg25409554	-3.11770404713555	-0.00100248048404143	0.000321544466339732	0.00197451799872706	0.704980980677417	FALSE	1	No	NA	1	234871422	NA	LOC100506810
1341	cg18100830	-3.11738336842636	-0.000662918656728642	0.000212652272236661	0.00197660815709514	0.704980980677417	FALSE	1	No	NA	7	123903317	NA	BC031318
1342	cg09693433	3.11695297955116	0.000117469510331689	3.76872898315601e-05	0.00197941660350953	0.704980980677417	FALSE	1	No	CDKL3;CDKL3	5	133702574	5'UTR;5'UTR	CDKL3
1343	cg08685384	3.1167875808574	0.000122845928736736	3.94142768956178e-05	0.00198049686921987	0.704980980677417	FALSE	1	No	ATP5SL;ATP5SL;ATP5SL;ATP5SL;ATP5SL;ATP5SL;ATP5SL	19	41945961	TSS200;TSS1500;TSS1500;TSS200;TSS200;TSS200;TSS200	ATP5SL
1344	cg18253971	-3.11664573382574	-0.000260937061173725	8.37236835555962e-05	0.00198142374523838	0.704980980677417	FALSE	1	No	OSBPL1A;MIR320C2	18	21900171	Body;TSS1500	OSBPL1A
1345	cg15022051	-3.11663314493447	-8.89557846189349e-05	2.85422699696038e-05	0.00198150602458726	0.704980980677417	FALSE	1	No	NA	6	170396116	NA	LOC154449
1346	cg13064555	-3.11641124553604	-0.000641615313992281	0.000205882748918755	0.00198295684721974	0.704980980677417	FALSE	1	No	ANKMY1;ANKMY1	2	241451445	Body;Body	ANKMY1
1347	cg09975576	-3.11627474610765	-0.000736580279130228	0.000236365641396108	0.001983849794164	0.704980980677417	FALSE	1	No	TNXB	6	32049322	Body	TNXB
1348	cg25899024	3.11545922212685	0.000296103361135308	9.50432472466018e-05	0.00198919248643601	0.705886605397594	FALSE	1	No	C2orf76;DBI;DBI;DBI;DBI	2	120125358	TSS1500;5'UTR;Body;Body;1stExon	DBI
1349	cg12164472	-3.11521379719406	-5.43445722750625e-05	1.74448932924e-05	0.00199080291817575	0.705886605397594	FALSE	1	No	RGS20;RGS20	8	54794628	Body;Body	RGS20
1350	cg01062937	-3.11521084236674	-0.000415723246176311	0.000133449473314131	0.00199082231451052	0.705886605397594	FALSE	1	No	ZFPM1	16	88537260	Body	ZFPM1
1351	cg26249331	3.11448902400855	0.000101676044817968	3.26461400358716e-05	0.00199556575973218	0.706112097683103	FALSE	1	No	RPIA	2	88990970	TSS1500	RPIA
1353	cg08908184	-3.11419753654391	-8.07343168837747e-05	2.59245972474092e-05	0.00199748422719808	0.706112097683103	FALSE	1	No	TLX1;TLX1NB	10	102890974	TSS200;TSS200	TLX1NB
1354	cg20499457	-3.11407726461166	-3.2344182440912e-05	1.03864418550146e-05	0.00199827630987261	0.706112097683103	FALSE	1	No	APOLD1;APOLD1	12	12939751	Body;Body	APOLD1
1355	cg11134334	-3.11399260298087	-0.000329939440529012	0.00010595382924583	0.00199883404508451	0.706112097683103	FALSE	1	No	GPC6	13	94822726	Body	GPC6
1356	cg02743985	3.1135671778049	4.13549277036318e-05	1.32821697243056e-05	0.0020016388403821	0.706581462924556	FALSE	1	No	CIR1;CIR1;SCRN3	2	175260428	1stExon;5'UTR;TSS200	CIR1
1357	cg14734994	-3.11312896960902	-0.000357470998097374	0.000114826915809488	0.00200453170555169	0.706591471836575	FALSE	1	No	THNSL2	2	88468372	TSS1500	THNSL2
1358	cg25721369	-3.1131156788628	-0.000416977315848744	0.000133942120647782	0.00200461950561779	0.706591471836575	FALSE	1	No	LOC442293	7	35808698	TSS1500	Sep-07
1359	cg17398485	-3.11201714244931	-0.00020141410711739	6.47214002680162e-05	0.00201188881901255	0.707722558401086	FALSE	1	No	CXorf56;CXorf56;CXorf56	X	118699448	TSS200;TSS200;TSS200	CXorf56
1361	cg21396956	-3.11138826325945	-0.000491060730757149	0.000157826889223629	0.00201606121062422	0.707722558401086	FALSE	1	No	MALT1;MALT1	18	56340167	Body;Body	MALT1
1362	cg10469717	3.11095937142044	0.00035126547152768	0.000112912265828562	0.00201891132912909	0.707722558401086	FALSE	1	No	EDN3;EDN3;EDN3;EDN3;EDN3;EDN3;EDN3;EDN3	20	57875545	5'UTR;1stExon;1stExon;5'UTR;5'UTR;1stExon;1stExon;5'UTR	EDN3
1363	cg16173322	3.11077708878504	5.5768069530793e-05	1.79273756810952e-05	0.00202012377755082	0.707722558401086	FALSE	1	No	TXNL1;TXNL1	18	54305979	TSS200;TSS200	TXNL1
1364	cg26988016	3.1105461500507	0.000137790582730669	4.42978744193921e-05	0.00202166082443606	0.707722558401086	FALSE	1	No	KEAP1;KEAP1	19	10612802	5'UTR;5'UTR	KEAP1
1365	cg07819331	3.11048105510843	0.000613882273593215	0.000197359271031411	0.00202209426812119	0.707722558401086	FALSE	1	No	SLIT3	5	168374368	Body	AK098705
1366	cg03384579	-3.11040238636192	-5.90832304060403e-05	1.89953655723454e-05	0.00202261820915409	0.707722558401086	FALSE	1	No	ADD2;ADD2;ADD2;ADD2;ADD2	2	70995440	TSS200;TSS200;TSS200;TSS200;TSS200	ADD2
1367	cg13713537	-3.10979411189895	-0.000345931054522964	0.000111239214583157	0.00202667359817673	0.707722558401086	FALSE	1	No	NOS1	12	117696644	Body	NOS1
1368	cg03802185	3.10967682374759	0.00050864515981383	0.000163568495584323	0.00202745642396743	0.707722558401086	FALSE	1	No	SH2B2	7	101927846	TSS1500	SH2B2
1370	cg20876406	3.10811144770288	0.000213107800804807	6.85650448481534e-05	0.00203793105176378	0.707722558401086	FALSE	1	No	C12orf60;WBP11	12	14955832	TSS1500;5'UTR	WBP11
1371	cg11882307	-3.10795001740449	-2.69276893530804e-05	8.66413204919177e-06	0.00203901408542851	0.707722558401086	FALSE	1	No	COPG	3	128968397	TSS200	COPG
1372	cg26143452	3.10794243032303	0.00115623300844168	0.000372025233530953	0.00203906500010124	0.707722558401086	FALSE	1	No	TBPL2	14	55907385	TSS200	TBPL2
1375	cg15481429	3.10769132773855	0.00028864058976413	9.2879426984202e-05	0.00204075073685728	0.707722558401086	FALSE	1	No	MCTP2;MCTP2;MCTP2	15	94945799	Body;3'UTR;Body	MCTP2
1376	cg18176703	-3.10727464657011	-1.74024574073411e-05	5.60055334231571e-06	0.00204355089260324	0.707722558401086	FALSE	1	No	NA	3	115503520	NA	LSAMP
1377	cg05722035	-3.10721851812015	-0.000352085671791061	0.000113312169626252	0.00204392835409137	0.707722558401086	FALSE	1	No	ARHGEF3	3	56896467	Body	ARHGEF3
1378	cg10038092	-3.10717585518664	-3.49441809066297e-05	1.1246283614202e-05	0.00204421530351511	0.707722558401086	FALSE	1	No	AK2;AK2	1	33502309	Body;Body	AK2
1379	cg18950539	3.10704958202527	0.000253198636467695	8.14916626797607e-05	0.00204506483000018	0.707722558401086	FALSE	1	No	ZSWIM2	2	187714168	TSS1500	ZSWIM2
1380	cg06393290	-3.10691264247024	-0.000185615671192543	5.97428034040134e-05	0.00204598648433818	0.707722558401086	FALSE	1	No	FGFRL1;FGFRL1;FGFRL1	4	1004778	TSS1500;TSS1500;TSS1500	FGFRL1
1382	cg13260726	-3.10646921154023	-5.97339354423359e-05	1.92288837824081e-05	0.00204897356697723	0.707722558401086	FALSE	1	No	HJURP	2	234763101	1stExon	HJURP
1383	cg00776266	-3.10586085798611	-0.000155915574792132	5.02004377920618e-05	0.00205307815577186	0.707722558401086	FALSE	1	No	TCP11L2	12	106696255	TSS1500	TCP11L2
1384	cg22418668	-3.10574249609011	-0.000507879871778695	0.000163529292083319	0.00205387762868241	0.707722558401086	FALSE	1	No	NA	13	72451660	NA	DACH1
1385	cg05575228	-3.1057411400052	-0.000396166469021355	0.000127559397632441	0.0020538867899909	0.707722558401086	FALSE	1	No	ST8SIA4	5	100144067	3'UTR	ST8SIA4
1386	cg17361641	3.1054516330682	0.000124701907937306	4.01558042667373e-05	0.00205584347547972	0.707722558401086	FALSE	1	No	JUND	19	18391832	1stExon	JUND
1387	cg10731022	-3.10502823699187	-0.000145237764332991	4.6775022076352e-05	0.00205870816796302	0.707722558401086	FALSE	1	No	EIF4EBP3;EIF4EBP3;ANKHD1-EIF4EBP3	5	139927252	1stExon;5'UTR;Body	EIF4EBP3
1388	cg12307306	-3.10448243799428	-0.000288356735638407	9.28839964141353e-05	0.00206240646350501	0.707722558401086	FALSE	1	No	KY	3	134369987	TSS200	KY
1389	cg21301148	3.10442650576635	0.000569192713647774	0.000183348748179582	0.00206278580191319	0.707722558401086	FALSE	1	No	MYH6	14	23878195	TSS1500	MYH6
1390	cg15210427	3.1044157964239	0.000503062265159637	0.000162047321669711	0.00206285844116192	0.707722558401086	FALSE	1	No	CST9L	20	23548991	1stExon	CST9L
1391	cg11791613	-3.10439259032692	-2.91209966400505e-05	9.38057793682071e-06	0.00206301585139109	0.707722558401086	FALSE	1	No	TARBP1	1	234614222	1stExon	TARBP1
1392	cg04225347	3.10414384645442	0.000151358710346435	4.87602114571199e-05	0.00206470381135907	0.707722558401086	FALSE	1	No	PSMD13;SIRT3;PSMD13;SIRT3	11	236699	TSS200;TSS1500;TSS200;TSS1500	PSMD13
1394	cg07850274	-3.10378310816145	-0.000395587198931745	0.000127453235340943	0.002067154019109	0.707722558401086	FALSE	1	No	RRH	4	110748770	TSS1500	RRH
1395	cg19987356	3.10361297498439	0.00114765803179796	0.000369781297168257	0.00206831052759458	0.707722558401086	FALSE	1	No	PLEKHH3	17	40823930	Body	PLEKHH3
1396	cg21787205	-3.1033933218488	-0.000429622663825212	0.00013843642080446	0.0020698045378304	0.707722558401086	FALSE	1	No	NA	15	89460455	NA	MFGE8
1397	cg17640684	-3.1033752535508	-0.000906283047104894	0.000292031408727627	0.002069927476848	0.707722558401086	FALSE	1	No	LRBA	4	151776137	Body	LRBA
1398	cg07916058	-3.1027522174601	-0.000541089023249582	0.000174390020641905	0.00207417081208448	0.707722558401086	FALSE	1	No	XPR1;XPR1	1	180644805	Body;Body	XPR1
1399	cg03616189	-3.10272543522587	-3.83298951589611e-05	1.23536213432855e-05	0.00207435339837296	0.707722558401086	FALSE	1	No	NA	7	139184911	NA	KLRG2
1400	cg06804823	3.10232024622565	0.00103228034834624	0.000332744612553181	0.00207711755748849	0.707722558401086	FALSE	1	No	NA	6	31798635	NA	HSPA1B
1401	cg15090083	-3.10222217442009	-6.66851841261758e-05	2.14959407730497e-05	0.00207778710345597	0.707722558401086	FALSE	1	No	ST6GALNAC3;ST6GALNAC3	1	76540168	TSS1500;TSS1500	ST6GALNAC3
1402	cg12080452	-3.10192018639761	-0.000643179671009892	0.000207348878230437	0.00207985005463987	0.707722558401086	FALSE	1	No	LOC139201	X	72780463	Body	LOC139201
1403	cg02434443	-3.10180227773586	-7.22590131409933e-05	2.32958153585916e-05	0.00208065602848398	0.707722558401086	FALSE	1	No	INSC;INSC	11	15136456	TSS200;Body	INSC
1404	cg25388882	3.10174738823925	0.000444935800214158	0.000143446820299164	0.00208103132805388	0.707722558401086	FALSE	1	No	C1orf180	1	85098598	Body	C1orf180
1405	cg16396527	-3.10153108293884	-0.000111485425938903	3.59452873299163e-05	0.00208251089370727	0.707722558401086	FALSE	1	No	RBBP4;ZBTB8OS;RBBP4;RBBP4	1	33115894	TSS1500;Body;TSS1500;TSS1500	ZBTB8OS
1406	cg26275360	-3.10136256701516	-0.000286256527125031	9.23002457595705e-05	0.00208366424325311	0.707722558401086	FALSE	1	No	NA	8	52852168	NA	AK299452
1409	cg11664956	-3.10045733890094	-0.000103001862845467	3.32215062446174e-05	0.0020898698436217	0.707722558401086	FALSE	1	No	ABL2;ABL2;ABL2;ABL2;ABL2	1	179198105	Body;Body;Body;Body;Body	ABL2
1410	cg15102609	-3.09985923599259	-0.000736220367095324	0.000237501225393411	0.00209397934744759	0.707722558401086	FALSE	1	No	SLC38A10;SLC38A10	17	79235625	Body;Body	SLC38A10
1411	cg08287551	3.09962497425211	0.000591172304278728	0.000190723816329222	0.00209559096358854	0.707722558401086	FALSE	1	No	LOC645323	5	87955366	Body	LINC00461
1412	cg03880323	3.09961791390052	8.57234992003951e-05	2.76561503971055e-05	0.00209563955338544	0.707722558401086	FALSE	1	No	NA	15	31507807	NA	LOC283710
1413	cg15503553	-3.0991446868048	-3.38882313578118e-05	1.0934704501567e-05	0.00209889869977939	0.707722558401086	FALSE	1	No	TMEM41A	3	185216877	TSS200	TMEM41A
1414	cg07594804	-3.09913157606551	-0.000634320244680281	0.000204676771253959	0.00209898906074032	0.707722558401086	FALSE	1	No	LRRC8E	19	7964030	Body	LRRC8E
1415	cg03208951	3.09906961870671	4.36049226716096e-05	1.40703269163107e-05	0.00209941612758669	0.707722558401086	FALSE	1	No	EMP3;EMP3	19	48828835	1stExon;5'UTR	EMP3
1416	cg15910486	-3.09888813561172	-8.42829464657323e-05	2.71978021720667e-05	0.00210066753586836	0.707722558401086	FALSE	1	No	NR3C1;NR3C1;NR3C1;NR3C1;NR3C1;NR3C1;NR3C1	5	142783621	5'UTR;TSS1500;5'UTR;5'UTR;5'UTR;TSS1500;TSS1500	NR3C1
1417	cg27446185	3.09870572059646	0.000623285895871305	0.000201143945915371	0.00210192606250855	0.707722558401086	FALSE	1	No	VTCN1	1	117753965	TSS1500	VTCN1
1418	cg20243424	3.09866948704947	0.000678664701093575	0.000219018099197083	0.00210217612943747	0.707722558401086	FALSE	1	No	TNXB	6	32059605	Body	TNXB
1419	cg08162572	3.0985223509558	7.02017970511632e-05	2.26565404730768e-05	0.00210319187527108	0.707722558401086	FALSE	1	No	CSE1L	20	47663143	5'UTR	CSE1L
1420	cg25986670	-3.09815452805095	-3.00225669995132e-05	9.69046789877213e-06	0.0021057330981592	0.707722558401086	FALSE	1	No	PTPRA;PTPRA	20	2854063	TSS200;5'UTR	PTPRA
1421	cg06922155	3.09812194699109	0.000336991460694829	0.000108772819940841	0.00210595833118942	0.707722558401086	FALSE	1	No	BRD9;BRD9;BRD9	5	889617	Body;Body;Body	BRD9
1422	cg16686900	3.09692652497374	0.000827713525974894	0.000267269345688436	0.00211423764866633	0.707722558401086	FALSE	1	No	C22orf43;C22orf43	22	23974422	5'UTR;1stExon	C22orf43
1423	cg13615058	3.0963404349387	0.000135162115551371	4.36522140867391e-05	0.00211830776461102	0.707722558401086	FALSE	1	No	ASCC3;ASCC3;ASCC3;ASCC3	6	101329119	1stExon;5'UTR;5'UTR;1stExon	ASCC3
1424	cg11461950	-3.0960398887876	-5.27835562389075e-05	1.70487326180986e-05	0.00212039771228866	0.707722558401086	FALSE	1	No	COMMD9;COMMD9	11	36311114	TSS200;TSS200	COMMD9
1425	cg24363848	3.09585705379467	0.000636910386896167	0.000205729908012222	0.00212167004510753	0.707722558401086	FALSE	1	No	NA	1	16439898	NA	EPHA2
1426	cg03949391	-3.09569027427036	-0.000436130618424688	0.000140883156835669	0.00212283126249217	0.707722558401086	FALSE	1	No	PTGFR;PTGFR;PTGFR;PTGFR	1	78956845	5'UTR;1stExon;1stExon;5'UTR	PTGFR
1427	cg23241663	3.09565433067711	0.000135321367360658	4.37133325964917e-05	0.00212308159963444	0.707722558401086	FALSE	1	No	TRNAU1AP;TRNAU1AP	1	28879428	TSS200;TSS200	TRNAU1AP
1428	cg17468312	-3.09545637087025	-3.10082827048794e-05	1.00173541441845e-05	0.00212446082197485	0.707722558401086	FALSE	1	No	NA	1	16494458	NA	EPHA2
1429	cg02233190	3.09502539733557	0.000403494953902181	0.000130368866843399	0.00212746634792443	0.707722558401086	FALSE	1	No	EIF1AY	Y	22737591	TSS200	EIF1AY
1430	cg23227726	3.09480762912831	0.00037089805774865	0.000119845270593803	0.00212898650997187	0.707722558401086	FALSE	1	No	CLPB	11	72143885	Body	CLPB
1431	cg02916472	-3.09479327982452	-0.000216957877639204	7.01041581851649e-05	0.0021290867124548	0.707722558401086	FALSE	1	No	DIRC3	2	218151983	Body	DIRC3
1432	cg08733315	3.09441725510716	0.000103176897201262	3.33429168386954e-05	0.00213171407562918	0.707722558401086	FALSE	1	No	BMF;BMF	15	40401063	1stExon;5'UTR	BMF
1433	cg09177131	-3.0933311477977	-3.43827564929257e-05	1.1115123098736e-05	0.00213931971033559	0.707722558401086	FALSE	1	No	SYT6;SYT6	1	114696462	5'UTR;1stExon	SYT6
1434	cg07318158	-3.0932297779877	-0.000522085090203611	0.000168783157953191	0.00214003084159222	0.707722558401086	FALSE	1	No	OTUD7B	1	149915753	3'UTR	OTUD7B
1435	cg00969988	-3.09319939917696	-5.9461295180241e-05	1.92232337805518e-05	0.00214024399794263	0.707722558401086	FALSE	1	No	ATR	3	142297747	TSS200	ATR
1436	cg13847977	-3.09314330867058	-0.000718087556341798	0.000232154635166396	0.00214063761467946	0.707722558401086	FALSE	1	No	KLHL14	18	30253144	3'UTR	KLHL14
1437	cg01289318	-3.09276787600594	-0.00029374277220456	9.49773096401613e-05	0.00214327394096969	0.707722558401086	FALSE	1	No	TRPC1	3	142526350	3'UTR	TRPC1
1440	cg05192440	-3.09256288286723	-2.66098962968988e-05	8.60448026596885e-06	0.00214471468519801	0.707722558401086	FALSE	1	No	TSNAXIP1;RANBP10	16	67840165	TSS1500;Body	RANBP10
1441	cg24848608	-3.09238004644596	-0.000869536464832926	0.00028118680491173	0.00214600045872689	0.707722558401086	FALSE	1	No	NA	5	74353010	NA	ANKRD31
1442	cg02020969	3.09221879927306	0.000637883753287953	0.000206286745762593	0.00214713499763995	0.707722558401086	FALSE	1	No	NA	19	2484938	NA	GADD45B
1443	cg10140153	3.09192512735461	6.0793341859736e-05	1.96619708937614e-05	0.00214920269923188	0.707722558401086	FALSE	1	No	IQCH;IQCH;AAGAB	15	67547294	Body;Body;TSS1500	IQCH
1444	cg23204276	-3.09181017802508	-0.00049256946829786	0.000159314265732993	0.00215001254004285	0.707722558401086	FALSE	1	No	AP1B1;AP1B1;SNORD125;AP1B1	22	29729285	Body;Body;TSS200;Body	MIR3653
1446	cg05538950	-3.09165127962306	-0.000398364335987985	0.000128851639450279	0.00215113247345422	0.707722558401086	FALSE	1	No	CDH8	16	62026676	Body	CDH8
1447	cg06918467	3.09159271870505	0.000241570422998787	7.81378548141916e-05	0.00215154535268912	0.707722558401086	FALSE	1	No	OLIG3	6	137815539	TSS200	OLIG3
1449	cg22655224	3.0914613364175	0.000153908385653325	4.97849945073808e-05	0.00215247191887803	0.707722558401086	FALSE	1	No	MT3;MT3	16	56623448	5'UTR;1stExon	BC047694
1450	cg24508499	-3.09139647824728	-0.000459117688645512	0.000148514657332409	0.00215292946291949	0.707722558401086	FALSE	1	No	YPEL1	22	22058271	Body	PPIL2
1451	cg13053653	-3.09094317334729	-0.000284641798433782	9.20889781760476e-05	0.00215612981793816	0.707722558401086	FALSE	1	No	HOXD3	2	177037631	3'UTR	HOXD3
1452	cg05126388	-3.0905562864025	-0.000942049093815771	0.000304815381606378	0.00215886472297303	0.707722558401086	FALSE	1	No	ZNF423	16	49670144	Body	ZNF423
1453	cg17341366	3.09051272876356	0.00077074531007774	0.00024939075736669	0.00215917283202437	0.707722558401086	FALSE	1	No	NA	2	10148966	NA	GRHL1
1455	cg11309214	-3.09018240067051	-0.000351636627960616	0.000113791544435797	0.00216151075693985	0.707722558401086	FALSE	1	No	DARS	2	136707979	Body	DARS
1456	cg03581621	3.0901307729397	0.000107626950253774	3.48292542167676e-05	0.00216187636709402	0.707722558401086	FALSE	1	No	HNRPDL;HNRPDL;ENOPH1	4	83350291	Body;Body;TSS1500	HNRPDL
1457	cg21752144	-3.08947764414619	-2.4599479157569e-05	7.96234250284318e-06	0.00216650652367283	0.707722558401086	FALSE	1	No	SPAST;SPAST	2	32288370	TSS1500;TSS1500	SPAST
1458	cg12160011	3.08935343246041	0.000137753275977432	4.45896783870801e-05	0.00216738811700323	0.707722558401086	FALSE	1	No	REV3L;REV3L	6	111804095	1stExon;5'UTR	REV3L
1459	cg22887526	-3.08927008551489	-0.00013817936067693	4.47288054627633e-05	0.00216797985770153	0.707722558401086	FALSE	1	No	HEXIM1	17	43224556	TSS200	HEXIM1
1461	cg00576640	-3.08886492338727	-0.000276699025078685	8.95795160816729e-05	0.00217085851843614	0.707722558401086	FALSE	1	No	ASB10;ASB10;ASB10	7	150875442	Body;Body;Body	ASB10
1462	cg02877538	-3.08860687751691	-3.65347658315783e-05	1.18288818488129e-05	0.00217269375797521	0.707722558401086	FALSE	1	No	NAP1L4	11	3013651	TSS200	NAP1L4
1463	cg14849423	-3.08858209426808	-0.000731460793064368	0.000236827376038294	0.00217287009326382	0.707722558401086	FALSE	1	No	MIMT1;PEG3;PEG3;ZIM2;PEG3;PEG3;ZIM2;ZIM2	19	57351791	TSS1500;5'UTR;5'UTR;5'UTR;5'UTR;5'UTR;5'UTR;5'UTR	ZIM2
1464	cg10901383	3.08854658984544	0.0006274776190571	0.000203162750116876	0.0021731227337324	0.707722558401086	FALSE	1	No	TAC3	12	57406900	Body	TAC3
1465	cg17942639	-3.08832903230632	-0.000219107641712594	7.0946987649489e-05	0.00217467140868072	0.707722558401086	FALSE	1	No	RPRM;RPRM	2	154335184	1stExon;5'UTR	RPRM
1466	cg16731488	3.0882528857203	0.000250693774265492	8.1176569258518e-05	0.00217521369522603	0.707722558401086	FALSE	1	No	PTBP2	1	97186897	TSS1500	PTBP2
1467	cg05796178	-3.08812018723262	-0.000859195758907639	0.000278226139792051	0.0021761590200784	0.707722558401086	FALSE	1	No	LZTS1	8	20110988	Body	LZTS1
1468	cg17219432	3.08799429076232	0.000378265739318608	0.000122495608379259	0.00217705623796654	0.707722558401086	FALSE	1	No	COL1A1	17	48279076	TSS200	COL1A1
1469	cg09547224	3.08794312775203	0.00105055651579559	0.000340212391333898	0.00217742095525474	0.707722558401086	FALSE	1	No	SLC5A1;SLC5A1	22	32439259	5'UTR;1stExon	SLC5A1
1470	cg20298273	-3.08778719455198	-0.000227607817166343	7.37122744624141e-05	0.00217853287746543	0.707722558401086	FALSE	1	No	C1orf92	1	156897330	Body	LRRC71
1471	cg04479580	3.08763026336058	0.000528696220499901	0.000171230417959587	0.00217965244386323	0.707722558401086	FALSE	1	No	NA	12	6437908	NA	TNFRSF1A
1472	cg01209987	-3.08741674081162	-0.000754334185491574	0.000244325353140786	0.00218117659060065	0.707722558401086	FALSE	1	No	NA	11	1140358	NA	MUC5B
1473	cg23068913	3.08719629689983	0.000372275429356017	0.000120586899423874	0.00218275117209622	0.707722558401086	FALSE	1	No	NA	10	23463377	NA	SNORA40
1474	cg15124343	-3.08709652639718	-0.000127530888083859	4.13109492992416e-05	0.00218346415437071	0.707722558401086	FALSE	1	No	DGKD;DGKD	2	234363028	Body;Body	DGKD
1475	cg10652646	3.08670713509824	0.000225016914116516	7.28986924473333e-05	0.00218624888324323	0.707722558401086	FALSE	1	No	MEIS2;MEIS2;MEIS2;MEIS2;MEIS2	15	37393811	TSS1500;TSS1500;TSS1500;TSS1500;TSS1500	MEIS2
1476	cg26474925	3.08646357547486	8.60243781309896e-05	2.78715027821945e-05	0.00218799235970495	0.707722558401086	FALSE	1	No	ZHX2	8	123793107	TSS1500	ZHX2
1477	cg18348566	3.08636342877079	0.000350257205042071	0.000113485405437677	0.00218870961260837	0.707722558401086	FALSE	1	No	RBP1	3	139242345	Body	RBP1
1478	cg01235795	3.08623777057028	0.000586906096292196	0.000190168787994499	0.00218960988558753	0.707722558401086	FALSE	1	No	NA	12	6396083	NA	PLEKHG6
1480	cg07264048	-3.08549246112245	-0.00091401963974518	0.000296231363797491	0.00219495663506149	0.707722558401086	FALSE	1	No	GCNT2;GCNT2;GCNT2	6	10556326	5'UTR;1stExon;Body	GCNT2
1481	cg07519373	-3.0853817114576	-0.000356527626041999	0.00011555381453064	0.00219575216306609	0.707722558401086	FALSE	1	No	ZNF426	19	9650240	TSS1500	OR7D2
1483	cg26401870	3.08405198952954	0.000452658757376761	0.000146774035883167	0.00220532445963854	0.707722558401086	FALSE	1	No	NPM2;NPM2	8	21882439	1stExon;5'UTR	NPM2
1484	cg25740500	3.08365987914036	0.000381935955464475	0.000123858003292811	0.00220815447735908	0.707722558401086	FALSE	1	No	FBXO15;FBXO15	18	71749983	Body;Body	FBXO15
1485	cg07992659	-3.0835816635943	-0.000474652061766969	0.000153928811865388	0.00220871939002399	0.707722558401086	FALSE	1	No	BMPER	7	33961367	Body	BMPER
1486	cg11969002	3.08353277349842	0.00010469637486739	3.39533848212052e-05	0.00220907256685196	0.707722558401086	FALSE	1	No	IER3	6	30712282	1stExon	IER3
1489	cg14161705	3.0832035725946	0.000645210989990104	0.000209266425261418	0.00221145203271927	0.707722558401086	FALSE	1	No	PRDM12	9	133544105	Body	PRDM12
1490	cg10205310	3.0825841425506	0.000607020174464661	0.000196919255531626	0.00221593567296593	0.707722558401086	FALSE	1	No	NA	12	117131820	NA	C12orf49
1491	cg14394253	-3.0822058800511	-2.67863074898737e-05	8.69062889771324e-06	0.00221867777559358	0.707722558401086	FALSE	1	No	NINJ1	9	95896880	TSS1500	NINJ1
1492	cg13092958	3.08167599644142	0.000107717639329806	3.49542390096146e-05	0.00222252426269357	0.707722558401086	FALSE	1	No	PRR3;PRR3;PRR3;GNL1;PRR3;GNL1	6	30524521	5'UTR;5'UTR;1stExon;5'UTR;1stExon;1stExon	PRR3
1493	cg11164162	3.08164533161571	0.000595230387567275	0.000193153437048901	0.00222274705000819	0.707722558401086	FALSE	1	No	MIR202	10	135061171	TSS200	MIR202
1494	cg08363193	-3.08163086436168	-0.000675441768023288	0.000219183217508174	0.00222285216521487	0.707722558401086	FALSE	1	No	PTEN	10	89690234	Body	AK130076
1496	cg21536992	-3.08093321001311	-3.66198540583835e-05	1.18859616753028e-05	0.00222792656870774	0.707722558401086	FALSE	1	No	C19orf73;PPFIA3	19	49622564	TSS200;TSS200	PPFIA3
1497	cg11681126	-3.08074682218996	-4.22083134413155e-05	1.3700675802795e-05	0.00222928406787899	0.707722558401086	FALSE	1	No	ZNF32;ZNF32	10	44144525	TSS200;TSS1500	ZNF32
1498	cg20044168	-3.07993631840561	-4.37244006131327e-05	1.41965274904669e-05	0.00223519598314043	0.707722558401086	FALSE	1	No	ZNF292	6	87865051	TSS1500	ZNF292
1499	cg05602862	-3.07989431926554	-0.000511336597534204	0.000166024072428609	0.00223550272292467	0.707722558401086	FALSE	1	No	FAM84A	2	14775046	3'UTR	FAM84A
1500	cg20398408	-3.07984459257943	-0.00077025631726618	0.000250095838966042	0.00223586595075515	0.707722558401086	FALSE	1	No	NXN	17	781007	Body	NXN
1501	cg08271180	-3.07953840084126	-0.000275251031129201	8.93806133588102e-05	0.00223810372080368	0.707722558401086	FALSE	1	No	EFR3A	8	132997218	Body	EFR3A
1502	cg17251384	-3.07952545096082	-0.00040279197555547	0.000130796767868828	0.00223819840905321	0.707722558401086	FALSE	1	No	DTHD1;DTHD1	4	36333629	Body;Body	DTHD1
1503	cg26514117	-3.0793624167239	-0.000467381582430606	0.000151778686358018	0.00223939081473431	0.707722558401086	FALSE	1	No	MIR181D;MIR181C	19	13985553	TSS200;Body	MIR181C
1504	cg12287936	3.07879039174793	0.000440487253029361	0.0001430715303679	0.00224357913704146	0.707722558401086	FALSE	1	No	NDUFS6;MRPL36	5	1800606	TSS1500;TSS1500	MRPL36
1505	cg08488058	-3.07827802739421	-0.000505643554585382	0.000164261821084892	0.00224733674769465	0.707722558401086	FALSE	1	No	SLC9A9	3	143318826	Body	SLC9A9
1506	cg08886823	3.07771797371092	0.000785534757002127	0.000255232858797318	0.00225145072966419	0.707722558401086	FALSE	1	No	ESRP2	16	68270882	TSS1500	ESRP2
1507	cg24113496	-3.07768725091664	-0.000405703849773271	0.000131821012564691	0.00225167661023557	0.707722558401086	FALSE	1	No	MGC29506	5	138725830	TSS1500	MZB1
1508	cg08638917	3.07756087851991	0.000504237700869092	0.000163843290440966	0.0022526059465093	0.707722558401086	FALSE	1	No	CCDC113;CCDC113	16	58299153	Body;Body	PRSS54
1509	cg19537969	-3.07749342838001	-0.000772067581992267	0.000250875460812497	0.00225310211591207	0.707722558401086	FALSE	1	No	EPYC	12	91357909	3'UTR	EPYC
1511	cg16958715	-3.07713881073374	-0.000534291727030801	0.000173632637295098	0.00225571237039326	0.707722558401086	FALSE	1	No	NA	11	98889455	NA	CNTN5
1512	cg03125480	3.07692559106738	0.000450684248345401	0.000146472261030225	0.00225728316786773	0.707722558401086	FALSE	1	No	PRDM16;PRDM16	1	3135001	Body;Body	MIR4251
1513	cg07643074	3.07676479963625	0.00162714639518839	0.00052884978253156	0.00225846839015186	0.707722558401086	FALSE	1	No	NA	4	138654968	NA	PCDH18
1514	cg11213898	3.07674137493202	0.000167293006143132	5.43734379191451e-05	0.00225864110559964	0.707722558401086	FALSE	1	No	HMGCR;HMGCR	5	74633820	5'UTR;5'UTR	HMGCR
1515	cg19674065	3.07641416027741	7.82987218477613e-05	2.54512941913844e-05	0.00226105500150934	0.707722558401086	FALSE	1	No	NA	4	26858928	NA	STIM2
1516	cg24266485	-3.07633328663677	-0.00113642238591159	0.000369408084243693	0.00226165198035144	0.707722558401086	FALSE	1	No	HLA-DPB2	6	33084840	Body	HLA-DPB2
1518	cg24999858	-3.07603210927774	-0.000446466547843588	0.000145143656497272	0.00226387643444722	0.707722558401086	FALSE	1	No	NA	2	214027718	NA	IKZF2
1520	cg14633426	3.07573655689559	7.06300426575505e-05	2.29636190717319e-05	0.00226606130012486	0.707722558401086	FALSE	1	No	TAGLN2	1	159894721	5'UTR	TAGLN2
1521	cg26309566	3.07561505101199	0.000742465092138441	0.00024140377772379	0.00226696009282149	0.707722558401086	FALSE	1	No	LRP5	11	68171463	Body	LRP5
1522	cg09479783	-3.07542653747792	-0.000484558742021192	0.000157558223588253	0.00226835519788216	0.707722558401086	FALSE	1	No	FAM101A	12	124796409	Body	ZNF664-FAM101A
1525	cg05318102	-3.07524673940913	-4.65936220243241e-05	1.51511816685241e-05	0.00226968653961904	0.707722558401086	FALSE	1	No	SLC37A4;SLC37A4;SLC37A4;SLC37A4;SLC37A4	11	118901735	TSS200;TSS200;TSS200;TSS200;TSS1500	SLC37A4
1526	cg10453823	-3.07518676477765	-2.86782941116387e-05	9.32570809685839e-06	0.00227013079064283	0.707722558401086	FALSE	1	No	ANKAR	2	190539512	TSS1500	ANKAR
1527	cg16241648	3.07482484894045	9.88157757137784e-05	3.2137042130328e-05	0.00227281331398337	0.707722558401086	FALSE	1	No	ARPC1A	7	98923114	TSS1500	ARPC1A
1528	cg05829548	3.07477963138323	0.000247861953874989	8.06112904304252e-05	0.0022731486717858	0.707722558401086	FALSE	1	No	CLDN10;CLDN10	13	96087962	Body;Body	CLDN10
1529	cg00463631	3.07449637412031	0.000173120718662621	5.63086429764145e-05	0.00227525049657105	0.707722558401086	FALSE	1	No	GRIA2;GRIA2;GRIA2	4	158144020	Body;Body;Body	GRIA2
1530	cg13577505	-3.07403502691916	-0.00069753245716061	0.000226911030958449	0.00227867761185935	0.707722558401086	FALSE	1	No	MAPK11	22	50706248	Body	MAPK11
1531	cg05952666	-3.0739193026167	-7.19370304701893e-05	2.34023809307396e-05	0.00227953801398884	0.707722558401086	FALSE	1	No	RNASEK	17	6915644	TSS200	LOC100506713
1532	cg26636590	-3.07381135319901	-0.000376464665671991	0.000122474876436445	0.00228034087982924	0.707722558401086	FALSE	1	No	COX7B2	4	46911374	TSS200	COX7B2
1533	cg17979616	-3.07361578453364	-0.000678138343726228	0.000220632112555709	0.0022817960699976	0.707722558401086	FALSE	1	No	NGFRAP1;NGFRAP1;NGFRAP1;NGFRAP1	X	102632793	3'UTR;3'UTR;3'UTR;1stExon	NGFRAP1
1534	cg01080927	-3.07356386779644	-0.00021949046712243	7.14123657628081e-05	0.00228218251628742	0.707722558401086	FALSE	1	No	RNF217	6	125341187	Body	RNF217
1535	cg04525476	3.07343649952723	0.000150613824844158	4.90050225105761e-05	0.00228313084703113	0.707722558401086	FALSE	1	No	DUSP1	5	172198714	TSS1500	DUSP1
1537	cg11148677	3.07334286320171	0.000586295024199238	0.000190767854514109	0.00228382825508043	0.707722558401086	FALSE	1	No	KALRN;KALRN;KALRN	3	123876715	Body;Body;Body	KALRN
1539	cg23898951	-3.07329928655432	-0.000327917206506356	0.000106698754638376	0.00228415288295957	0.707722558401086	FALSE	1	No	NA	10	4511903	NA	U6
1540	cg14946950	3.07293858731711	0.000628059251744657	0.000204383925645906	0.00228684157250742	0.707722558401086	FALSE	1	No	GAPDHS	19	36023909	TSS1500	GAPDHS
1541	cg09053536	-3.07216583489642	-0.00068352671598701	0.000222490175570244	0.00229261155265534	0.707722558401086	FALSE	1	No	TBX3;TBX3	12	115117551	Body;Body	TBX3
1542	cg17421890	3.07195931993684	0.000831745041630177	0.000270753924452124	0.00229415582277129	0.707722558401086	FALSE	1	No	KLC2;KLC2;KLC2;KLC2	11	66026390	Body;Body;Body;Body	KLC2
1543	cg10479629	3.07179020446637	0.000662226694444556	0.000215583308222574	0.00229542114093892	0.707722558401086	FALSE	1	No	GPR179	17	36499845	TSS200	GPR179
1544	cg18987335	3.07172103864332	0.000313813601836076	0.000102162142293585	0.00229593882303161	0.707722558401086	FALSE	1	No	NA	2	177039862	NA	LOC401022
1545	cg04641403	-3.07170918200979	-0.000244454714797267	7.95826363475341e-05	0.00229602757658646	0.707722558401086	FALSE	1	No	NA	6	9896941	NA	OFCC1
1546	cg08538976	3.07149487992682	0.000266692218484677	8.68281501061889e-05	0.0022976322920883	0.707722558401086	FALSE	1	No	ALDH4A1;ALDH4A1	1	19229774	TSS1500;TSS1500	ALDH4A1
1547	cg04873963	3.07135183025954	0.000153958532913147	5.01272864268817e-05	0.00229870403648844	0.707722558401086	FALSE	1	No	NA	16	2518322	NA	NTN3
1548	cg18287975	3.07126173149022	7.85253547934363e-05	2.5567783425392e-05	0.00229937930275537	0.707722558401086	FALSE	1	No	MEF2C;MEF2C;MEF2C	5	88178977	5'UTR;1stExon;5'UTR	MEF2C
1549	cg01832005	3.07117795109166	0.000344407409549018	0.000112141795439303	0.00230000737824415	0.707722558401086	FALSE	1	No	C3orf14	3	62304779	TSS1500	C3orf14
1550	cg02311432	3.07099367774085	0.000145280318022381	4.7307267050206e-05	0.00230138937335256	0.707722558401086	FALSE	1	No	NA	11	115530304	NA	LOC283143
1551	cg21579274	3.07073934861375	0.000457148751878746	0.000148872535236545	0.00230329802056701	0.707722558401086	FALSE	1	No	NA	12	115138445	NA	TBX3
1552	cg27093817	3.07060356640775	0.000882496446803615	0.000287401622423057	0.00230431761254633	0.707722558401086	FALSE	1	No	NA	16	89121623	NA	AK055272
1553	cg05018441	3.07055453856999	0.000120610921760593	3.92798500223884e-05	0.00230468586581428	0.707722558401086	FALSE	1	No	NA	1	32817390	NA	LOC100128071
1554	cg20757526	3.07044873877496	0.000119350714372824	3.88707724918547e-05	0.00230548072371493	0.707722558401086	FALSE	1	No	DCXR	17	79995330	Body	DCXR
1555	cg16518772	3.07040208965245	0.000141486653782857	4.60808225279944e-05	0.00230583127163466	0.707722558401086	FALSE	1	No	MAZ;MAZ	16	29819081	Body;Body	AB209061
1556	cg00221736	-3.07039389993911	-0.000483968301044272	0.000157624173580422	0.00230589281883694	0.707722558401086	FALSE	1	No	DMTF1;DMTF1;DMTF1;DMTF1;DMTF1	7	86819455	Body;Body;Body;Body;Body	C7orf23
1557	cg21170304	-3.07026287747486	-0.000530193870360639	0.0001726867996387	0.00230687768226077	0.707722558401086	FALSE	1	No	NA	9	138879603	NA	NACC2
1559	cg23945273	-3.07015084110656	-6.4216486049942e-05	2.09163944618424e-05	0.00230772013877804	0.707722558401086	FALSE	1	No	MAD2L1;MAD2L1	4	120987944	5'UTR;1stExon	MAD2L1
1561	cg02566518	3.06991241280917	5.87834035163218e-05	1.91482347415023e-05	0.00230951394039689	0.707722558401086	FALSE	1	No	FUT11	10	75531971	TSS200	SEC24C
1562	cg19257550	3.06979312482135	0.000592634286744323	0.000193053493394221	0.00231041187801113	0.707722558401086	FALSE	1	No	CA9	9	35673909	TSS200	CA9
1563	cg27361716	3.06972500822515	0.000135360646632692	4.40953656337298e-05	0.00231092476817201	0.707722558401086	FALSE	1	No	PPM1B;PPM1B;PPM1B;PPM1B;PPM1B	2	44395749	TSS1500;TSS1500;TSS1500;TSS1500;TSS1500	PPM1B
1565	cg21965843	-3.06869934716463	-3.14584318882491e-05	1.02513893768432e-05	0.00231866024889655	0.708166667734466	FALSE	1	No	FAM98A	2	33824371	TSS200	FAM98A
1566	cg02218496	3.06868140020055	0.000548233651434127	0.000178654470743785	0.00231879581570604	0.708166667734466	FALSE	1	No	NA	2	172948176	NA	DLX1
1568	cg11814667	-3.06793551255948	-1.85831008961298e-05	6.05720062239068e-06	0.0023244365136663	0.708166667734466	FALSE	1	No	PDCD11;USMG5	10	105156270	TSS200;TSS200	USMG5
1569	cg12666874	3.06778793343906	0.000246557290181445	8.03697307411495e-05	0.00232555405993606	0.708166667734466	FALSE	1	No	NA	8	119821341	NA	SAMD12-AS1
1570	cg08596000	3.06770513813144	0.000194134006699558	6.32831377065809e-05	0.00232618124567285	0.708166667734466	FALSE	1	No	PDGFD;PDGFD	11	104035204	TSS200;TSS200	PDGFD
1571	cg17509807	3.06756771472327	0.000128877986536842	4.20130861067133e-05	0.00232722259013199	0.708166667734466	FALSE	1	No	GTF3C2;GTF3C2	2	27579505	5'UTR;5'UTR	GTF3C2
1572	cg16008221	-3.06748773653854	-0.000435221517378071	0.000141882072483586	0.00232782883300162	0.708166667734466	FALSE	1	No	PCM1	8	17823628	Body	PCM1
1573	cg18942579	3.06743209232643	0.00114208892028541	0.000372327368922848	0.00232825070753528	0.708166667734466	FALSE	1	No	TMEM49	17	57915773	Body	VMP1
1574	cg11127711	-3.06737958957978	-2.16661176412502e-05	7.06339629919048e-06	0.0023286488290765	0.708166667734466	FALSE	1	No	NA	12	59990120	NA	SLC16A7
1575	cg14621336	-3.06692746329945	-0.00067081952437206	0.000218726896021982	0.00233207983632448	0.708638582551683	FALSE	1	No	NA	9	137187329	NA	RXRA
1576	cg25154916	3.06678505473443	0.000184175808900534	6.00550105773497e-05	0.00233316148098158	0.708638582551683	FALSE	1	No	KCNK1	1	233749666	TSS200	KCNK1
1577	cg17418692	-3.06605322872722	-0.000637998952334748	0.000208084760680947	0.00233872724625829	0.708644974970768	FALSE	1	No	CDH10	5	24488043	Body	CDH10
1578	cg14415770	3.0660442066984	0.000189996861548331	6.19680763679937e-05	0.00233879593773598	0.708644974970768	FALSE	1	No	NA	9	99637871	NA	ZNF782
1579	cg00481639	3.06594905619766	0.000451159328457195	0.00014715160630122	0.00233952050290627	0.708644974970768	FALSE	1	No	NA	2	16514107	NA	SNORA40
1580	cg09943050	-3.06573966686733	-0.000689232007388551	0.000224817526040243	0.00234111571676033	0.708644974970768	FALSE	1	No	SEMA3A	7	83806259	Body	SEMA3A
1581	cg01219135	-3.06563801710632	-0.00208652252695394	0.000680616079038394	0.00234189048698435	0.708644974970768	FALSE	1	No	NA	7	158766336	NA	WDR60
1583	cg26551026	-3.06441681343864	-0.000901635302319475	0.000294227370886838	0.00235121690172698	0.708644974970768	FALSE	1	No	CABLES1;CABLES1	18	20717693	Body;Body	CABLES1
1585	cg20788479	3.06431704368098	0.000149946827320931	4.89331962664048e-05	0.00235198035731585	0.708644974970768	FALSE	1	No	GNB4	3	179169536	TSS200	GNB4
1586	cg11976048	3.064264608261	0.000112113223495704	3.65873179468433e-05	0.00235238169368055	0.708644974970768	FALSE	1	No	DHRS11;DHRS11	17	34948329	1stExon;5'UTR	DHRS11
1587	cg12526120	3.06425541897376	4.40174757179767e-05	1.43648194094468e-05	0.00235245203420962	0.708644974970768	FALSE	1	No	GLRX2;GLRX2;GLRX2	1	193074554	1stExon;Body;5'UTR	GLRX2
1590	cg26528311	-3.06369122725784	-0.000619505062144157	0.00020220871366944	0.0023567744158256	0.708644974970768	FALSE	1	No	FHL3	1	38462546	3'UTR	FHL3
1591	cg00807297	-3.06323081538201	-0.000786348223275075	0.000256705508225639	0.00236030713043786	0.708644974970768	FALSE	1	No	CTDP1;CTDP1	18	77504649	Body;Body	CTDP1
1592	cg21251785	-3.06304292327702	-0.000746735520994471	0.000243788787718185	0.00236175021463397	0.708644974970768	FALSE	1	No	TRPM3;TRPM3;TRPM3;TRPM3;TRPM3;TRPM3;TRPM3;TRPM3;TRPM3	9	73484407	TSS1500;TSS1500;TSS1500;TSS1500;Body;TSS1500;TSS1500;TSS1500;TSS1500	TRPM3
1593	cg04174234	-3.06294030396764	-0.000477634727529659	0.000155939940099696	0.00236253871322207	0.708644974970768	FALSE	1	No	FIGF	X	15364248	3'UTR	FIGF
1594	cg17393267	3.06292083579324	0.000275819845267152	9.00512484827966e-05	0.00236268832864228	0.708644974970768	FALSE	1	No	FGF12;FGF12	3	192127356	TSS1500;Body	FGF12
1596	cg11239019	-3.06264558272402	-3.0546892927162e-05	9.97402151247045e-06	0.00236480461644739	0.708644974970768	FALSE	1	No	NKIRAS2;NKIRAS2;NKIRAS2;NKIRAS2;NKIRAS2;NKIRAS2;NKIRAS2;NKIRAS2;NKIRAS2	17	40172096	1stExon;1stExon;5'UTR;5'UTR;5'UTR;5'UTR;5'UTR;1stExon;1stExon	NKIRAS2
1597	cg04588774	-3.06183674891744	-0.000309083648290484	0.000100947135212145	0.00237103343916651	0.708644974970768	FALSE	1	No	NA	16	3207967	NA	TRNA_Lys
1599	cg03971247	-3.06140299529193	-0.000244834442499876	7.99745877548309e-05	0.00237437998322415	0.708644974970768	FALSE	1	No	PIGF;PIGF	2	46841077	Body;Body	PIGF
1600	cg10380348	-3.0613007853715	-0.000308521251918145	0.000100781097170334	0.00237516919655189	0.708644974970768	FALSE	1	No	TAL1	1	47691158	Body	JA375062
1601	cg23515702	3.0611184547416	0.000596767808155669	0.000194950903396531	0.00237657766042973	0.708644974970768	FALSE	1	No	NA	2	206673425	NA	NRP2
1602	cg01760580	-3.06095276131408	-0.000742696056040581	0.000242635582432751	0.00237785827158351	0.708644974970768	FALSE	1	No	IGHMBP2	11	68700879	Body	IGHMBP2
1603	cg03934713	3.06094212363272	0.000270996588919589	8.85337186963766e-05	0.00237794050975237	0.708644974970768	FALSE	1	No	A2BP1;A2BP1;A2BP1;A2BP1	16	6069198	5'UTR;1stExon;1stExon;5'UTR	RBFOX1
1604	cg10382845	3.06059006855519	0.000476087394439416	0.00015555411988387	0.00238066366565233	0.708644974970768	FALSE	1	No	ABCC11;ABCC11;ABCC11	16	48221573	Body;Body;Body	ABCC11
1605	cg26424013	-3.06049760945796	-1.81842984275723e-05	5.94161497508664e-06	0.00238137931460054	0.708644974970768	FALSE	1	No	DCUN1D3;LYRM1;LYRM1;LYRM1;LYRM1	16	20911827	TSS1500;TSS1500;1stExon;5'UTR;TSS1500	LYRM1
1606	cg26988988	-3.06038493429211	-0.000778307594933748	0.000254316895307085	0.00238225170671474	0.708644974970768	FALSE	1	No	NA	16	34740520	NA	LOC100130700
1607	cg04848502	3.06020823077935	9.17348907352435e-05	2.9976682571003e-05	0.00238362043271111	0.708644974970768	FALSE	1	No	TNK2;TNK2	3	195622940	TSS1500;5'UTR	TNK2
1608	cg21416600	3.06011694652314	0.00118906389391797	0.000388568121642858	0.00238432779373416	0.708644974970768	FALSE	1	No	PAX7;PAX7;PAX7	1	19029775	Body;Body;Body	PAX7
1609	cg19368145	3.05922964951471	0.000169117189594316	5.52809723262009e-05	0.00239121351405452	0.708644974970768	FALSE	1	No	CROCC	1	17248388	TSS200	CROCC
1610	cg15919833	3.05918077393269	0.00109343178992487	0.000357426340817128	0.00239159333559004	0.708644974970768	FALSE	1	No	CAST;CAST;CAST;CAST;CAST;CAST;CAST;CAST;CAST;CAST;CAST	5	96079175	Body;Body;Body;Body;Body;Body;TSS200;Body;Body;Body;Body	CAST
1611	cg14654306	3.05917840579565	0.000103377992014022	3.37927306946763e-05	0.00239161174024665	0.708644974970768	FALSE	1	No	PLA2G4A;PLA2G4A	1	186798107	1stExon;5'UTR	PLA2G4A
1613	cg16826777	-3.05909602928374	-0.000468097151348502	0.000153018129168734	0.00239225203400031	0.708644974970768	FALSE	1	No	MAP3K14	17	43376882	5'UTR	MAP3K14
1614	cg09211336	3.05907109112157	5.5604973712585e-05	1.81770779613357e-05	0.00239244590369657	0.708644974970768	FALSE	1	No	DUS3L;DUS3L	19	5790808	Body;Body	DUS3L
1615	cg26519486	3.05900224505883	0.00010383770135411	3.39449575500763e-05	0.00239298118914175	0.708644974970768	FALSE	1	No	DCLRE1C;DCLRE1C;DCLRE1C;DCLRE1C	10	14996238	TSS200;TSS200;TSS200;TSS200	DCLRE1C
1616	cg08327744	-3.05861708049545	-0.00084142747723594	0.000275100627208831	0.0023959779161973	0.708644974970768	FALSE	1	No	RNF122	8	33423298	Body	RNF122
1618	cg03190725	3.05838437980209	0.000433251648027781	0.000141660299761215	0.00239779008774268	0.708644974970768	FALSE	1	No	NA	6	33878398	NA	DQ579150
1619	cg04070651	3.05781129269543	0.000392481034298651	0.00012835358258903	0.00240225841448562	0.708644974970768	FALSE	1	No	NA	12	54611596	NA	CBX5
1620	cg11315153	-3.05758459576873	-0.000238850905104643	7.81175132276566e-05	0.00240402806919146	0.708644974970768	FALSE	1	No	KHDRBS2	6	62996299	TSS200	KHDRBS2
1621	cg02668051	-3.05714189924269	-0.000529822322527498	0.00017330642148431	0.00240748732825881	0.708644974970768	FALSE	1	No	KIAA0467	1	43888546	TSS1500	SZT2
1623	cg25135706	-3.05682778007871	-0.000722396177346767	0.000236322170995242	0.00240994465029673	0.708644974970768	FALSE	1	No	NA	15	86301987	NA	KLHL25
1624	cg04125099	-3.0567370761557	-0.000436555898003823	0.000142817614707267	0.00241065464669341	0.708644974970768	FALSE	1	No	TXNRD1	12	104610064	Body	TXNRD1
1625	cg06400167	3.05648000695586	0.000288141297330462	9.42722663569588e-05	0.00241266793315699	0.708644974970768	FALSE	1	No	NA	X	152875645	NA	FAM58A
1626	cg25008444	-3.05633976985352	-0.000367108062581223	0.000120113629447297	0.00241376687824391	0.708644974970768	FALSE	1	No	PIK3R1;PIK3R1;PIK3R1	5	67586258	Body;TSS1500;Body	PIK3R1
1627	cg24757778	-3.05630331635163	-0.000618282222676753	0.000202297402672327	0.00241405261548258	0.708644974970768	FALSE	1	No	NA	10	60616392	NA	BICC1
1628	cg27198948	-3.05594230034324	-7.85027443203105e-05	2.56885558053545e-05	0.00241688408370007	0.708644974970768	FALSE	1	No	FANCE	6	35419997	TSS200	FANCE
1629	cg26093175	3.05593319734361	0.000147788114739292	4.83610423381497e-05	0.00241695551846489	0.708644974970768	FALSE	1	No	MAGI1;MAGI1;MAGI1	3	66024549	TSS200;TSS200;TSS200	MAGI1
1630	cg08293825	-3.05567558641744	-3.36233744715989e-05	1.10035812116495e-05	0.002418977896024	0.708644974970768	FALSE	1	No	HNRNPL	19	39342501	5'UTR	HNRNPL
1631	cg15473868	3.05554037354847	0.000314346554251283	0.000102877565281923	0.00242004000860074	0.708644974970768	FALSE	1	No	MT1X	16	56716621	Body	MT1X
1632	cg08950886	3.05531432477296	0.000188507245846393	6.16981514202801e-05	0.00242181660505724	0.708644974970768	FALSE	1	No	ITGB1;ITGB1	10	33247484	TSS200;TSS1500	ITGB1
1633	cg21576300	-3.05530039951753	-0.000433680923592768	0.000141943791733622	0.00242192608770598	0.708644974970768	FALSE	1	No	SPATA5	4	124107741	Body	SPATA5
1634	cg14885748	-3.05517472384979	-0.000654772611697391	0.000214315929817696	0.00242291437630769	0.708644974970768	FALSE	1	No	NA	12	127211262	NA	LOC387895
1635	cg13047306	3.05471834351761	0.000651696127131706	0.000213340823554049	0.00242650637910689	0.708644974970768	FALSE	1	No	KRTAP1-3;KRTAP1-3	17	39190513	3'UTR;1stExon	KRTAP1-3
1636	cg07497645	-3.0547073020073	-3.51148457950146e-05	1.14953225704931e-05	0.00242659334341224	0.708644974970768	FALSE	1	No	NAGPA	16	5083353	Body	LOC100507589
1638	cg01487892	3.05421406401815	0.000997186446543528	0.000326495270351686	0.00243048107068782	0.708644974970768	FALSE	1	No	COL18A1;COL18A1;COL18A1	21	46895183	Body;Body;Body	COL18A1
1639	cg14093610	3.05290705142888	0.000329988741672676	0.000108090006054468	0.00244081071353226	0.708644974970768	FALSE	1	No	PAX3;PAX3;PAX3;PAX3;PAX3;PAX3;PAX3;PAX3;CCDC140	2	223162666	Body;Body;Body;Body;Body;Body;Body;Body;TSS200	CCDC140
1641	cg22784023	3.05254600128316	0.000163400959458817	5.3529401158944e-05	0.00244367128611485	0.708644974970768	FALSE	1	No	FLJ23834	7	105650152	Body	CDHR3
1642	cg04772463	-3.05254241229038	-0.00020288037441361	6.64627536694518e-05	0.00244369973688945	0.708644974970768	FALSE	1	No	NA	14	53484123	NA	DDHD1
1643	cg13783444	3.05248980658827	0.000628406174795	0.000205866756193155	0.00244411678937449	0.708644974970768	FALSE	1	No	FAM164C;FAM164C;FAM164C;FAM164C	14	75536434	1stExon;5'UTR;1stExon;5'UTR	FAM164C
1644	cg15572535	-3.052268369799	-2.59435843617314e-05	8.49977171681003e-06	0.00244587303433049	0.708644974970768	FALSE	1	No	BACH1;BACH1	21	30671155	TSS1500;TSS200	BACH1
1645	cg22235821	-3.05219999021582	-0.000177785158613768	5.82482010299715e-05	0.00244641559633418	0.708644974970768	FALSE	1	No	SPSB4	3	140796104	Body	SPSB4
1646	cg02292872	3.05212183522973	0.000530927297433278	0.000173953507132298	0.00244703585733685	0.708644974970768	FALSE	1	No	CBX7	22	39538303	Body	CBX7
1647	cg08103551	3.05195719610815	1.63141567241382e-05	5.34547363408044e-06	0.00244834295487998	0.708644974970768	FALSE	1	No	CAPN5;CAPN5	11	76777993	1stExon;5'UTR	CAPN5
1648	cg22160769	3.05181172828409	0.000417687929912779	0.000136865562852931	0.00244949838220281	0.708644974970768	FALSE	1	No	WDR91	7	134885498	Body	WDR91
1649	cg02279670	-3.05181112394668	-2.74136257203361e-05	8.98273995570344e-06	0.00244950318340191	0.708644974970768	FALSE	1	No	POU4F1	13	79177195	Body	POU4F1
1650	cg18229134	3.0517482457566	0.000403802699855353	0.000132318483484617	0.00245000277066843	0.708644974970768	FALSE	1	No	FGFR4;FGFR4;FGFR4	5	176516040	5'UTR;TSS1500;5'UTR	FGFR4
1651	cg20183308	-3.05154491190994	-2.67117877823005e-05	8.75352929529122e-06	0.00245161896402459	0.708644974970768	FALSE	1	No	DHX30;DHX30	3	47844321	TSS200;TSS200	DHX30
1653	cg07009284	3.0511735366718	0.000410523812203546	0.000134546202393766	0.00245457335900028	0.708644974970768	FALSE	1	No	NA	8	76318515	NA	HNF4G
1654	cg13486170	3.0510944931093	0.000255508298721794	8.37431614454561e-05	0.00245520259504524	0.708644974970768	FALSE	1	No	NA	9	110227831	NA	KLF4
1655	cg23481169	3.05106562399817	0.000874650713349798	0.000286670567315966	0.00245543244812764	0.708644974970768	FALSE	1	No	NA	6	168672583	NA	DACT2
1656	cg24621599	-3.05091771893988	-0.00049962878029304	0.000163763439830376	0.00245661036418883	0.708644974970768	FALSE	1	No	NA	7	155394983	NA	AX747269
1658	cg02896073	-3.05059033511674	-0.000361576291166711	0.000118526662529689	0.00245921949646474	0.708644974970768	FALSE	1	No	NOL4	18	31799784	Body	NOL4
1659	cg07201754	-3.05036953511847	-0.0005047806226785	0.000165481793883342	0.00246098063139833	0.708644974970768	FALSE	1	No	NDUFS5	1	39491318	TSS1500	NDUFS5
1660	cg05878875	3.05036702532461	0.000110562833788971	3.62457477644696e-05	0.00246100065656275	0.708644974970768	FALSE	1	No	NA	17	45307312	NA	MYL4
1661	cg08678256	-3.04992311065335	-3.09459282629783e-05	1.01464617763262e-05	0.00246454492319079	0.708644974970768	FALSE	1	No	CORO1A	16	30196023	5'UTR	CORO1A
1662	cg02260353	3.04972379222197	0.000185018724105342	6.06673707885331e-05	0.00246613783024865	0.708644974970768	FALSE	1	No	LRRC49;THAP10	15	71185242	1stExon;TSS1500	LRRC49
1663	cg04826831	-3.0494301829896	-0.000356212067876368	0.00011681266548203	0.00246848601108838	0.708644974970768	FALSE	1	No	FBXO31;FBXO31	16	87392001	Body;Body	FBXO31
1664	cg09889154	-3.04940133065285	-0.000555558902438515	0.00018218622024395	0.00246871687251937	0.708644974970768	FALSE	1	No	NA	12	132990576	NA	FBRSL1
1665	cg01917016	3.04928500125264	7.1601182641722e-05	2.34813022109473e-05	0.00246964788131301	0.708644974970768	FALSE	1	No	RASSF5;RASSF5;RASSF5;RASSF5	1	206730504	Body;5'UTR;Body;1stExon	RASSF5
1666	cg07023915	-3.04910638839834	-8.28091293282728e-05	2.71584913020275e-05	0.00247107798578632	0.708644974970768	FALSE	1	No	TBC1D2B;TBC1D2B	15	78370148	TSS200;TSS200	TBC1D2B
1667	cg06907842	3.04856312200401	0.000115242403617949	3.78022035319359e-05	0.00247543245055288	0.708644974970768	FALSE	1	No	SETBP1;SETBP1	18	42260451	5'UTR;TSS1500	SETBP1
1668	cg08763673	-3.04856046391021	-0.000520104197315796	0.000170606489020949	0.00247545377340139	0.708644974970768	FALSE	1	No	SNX2	5	122152740	Body	SNX2
1669	cg16184943	3.04855423843909	0.000564159274412483	0.000185057975121132	0.00247550371390128	0.708644974970768	FALSE	1	No	ZNF280B;ZNF280B	22	22863293	1stExon;5'UTR	ZNF280B
1670	cg26527664	-3.04836984402926	-3.14713925939643e-05	1.0324007323326e-05	0.00247698333894963	0.708644974970768	FALSE	1	No	BAX;BAX;BAX;BAX;BAX	19	49458215	1stExon;1stExon;1stExon;Body;1stExon	BAX
1671	cg10066683	-3.04834836271467	-0.000185094486737757	6.07195978654236e-05	0.00247715576301947	0.708644974970768	FALSE	1	No	PCNX	14	71515513	Body	PCNX
1672	cg15342452	-3.04799770856064	-0.00154311373643268	0.000506271291510053	0.00247997191864159	0.708644974970768	FALSE	1	No	ADAM12;ADAM12	10	127823065	Body;Body	ADAM12
1673	cg23761428	3.04791836853816	0.000586118105038464	0.00019230111642379	0.00248060951813717	0.708644974970768	FALSE	1	No	IHH	2	219919666	3'UTR	IHH
1674	cg21255942	-3.04790467971074	-0.000371595261599816	0.000121918268662877	0.00248071954077055	0.708644974970768	FALSE	1	No	NA	22	39954186	NA	CACNA1I
1675	cg01127312	3.04748974044937	0.000402387323947359	0.00013203894293932	0.00248405670389451	0.708644974970768	FALSE	1	No	DGKD	2	234261725	TSS1500	DGKD
1676	cg14888296	-3.04702030709599	-0.000401799769972536	0.000131866456234904	0.00248783711052915	0.708644974970768	FALSE	1	No	FBXW12;FBXW12;FBXW12	3	48413707	TSS200;TSS200;TSS200	FBXW12
1677	cg23335269	-3.04698984963735	-2.871555584598e-05	9.42423744844365e-06	0.00248808257085185	0.708644974970768	FALSE	1	No	RBM17;RBM17	10	6130793	TSS200;TSS1500	RBM17
1679	cg04693046	-3.04666875190701	-0.00119567809761351	0.000392454249207464	0.00249067169034589	0.708644974970768	FALSE	1	No	C7orf50;GPER;GPER;GPER;C7orf50;C7orf50	7	1132853	Body;3'UTR;3'UTR;3'UTR;Body;Body	GPER
1681	cg11917694	3.04633966048348	0.000223324078699263	7.33089883561507e-05	0.0024933278342571	0.708644974970768	FALSE	1	No	STAMBPL1	10	90639684	TSS1500	STAMBPL1
1682	cg14176638	3.04621524390615	0.000323139179122064	0.000106078905543032	0.00249433269602611	0.708644974970768	FALSE	1	No	HSD17B3	9	99061672	Body	HSD17B3
1683	cg05025071	-3.0459580679951	-0.00065417544524276	0.000214768368651033	0.00249641098020093	0.708644974970768	FALSE	1	No	EMR1	19	6887530	TSS200	EMR1
1684	cg24778081	-3.04589002929728	-2.17222121697498e-05	7.13164689493447e-06	0.00249696107906883	0.708644974970768	FALSE	1	No	RNH1;RNH1;RNH1;RNH1;RNH1;RNH1;RNH1;RNH1	11	506932	TSS200;5'UTR;5'UTR;TSS200;TSS200;5'UTR;TSS200;5'UTR	RNH1
1685	cg23015897	-3.04586392970927	-9.78639714018303e-05	3.21301192897253e-05	0.00249717212609197	0.708644974970768	FALSE	1	No	NA	19	48103819	NA	GLTSCR1
1686	cg17101553	-3.04580329214378	-4.71097081352218e-05	1.54670881920493e-05	0.00249766251808973	0.708644974970768	FALSE	1	No	ZNF8	19	58790125	TSS200	BC063675
1687	cg27391399	3.04580232922345	0.00051806991740517	0.000170093085961115	0.00249767030619422	0.708644974970768	FALSE	1	No	NA	8	145988992	NA	ZNF251
1688	cg24125767	3.04552769809187	0.000379238888348562	0.000124523211063281	0.00249989243505942	0.708644974970768	FALSE	1	No	ARL11	13	50205397	3'UTR	ARL11
1689	cg21417399	-3.04537881739456	-2.7381985651799e-05	8.99132334388056e-06	0.00250109783580764	0.708644974970768	FALSE	1	No	ADCK5	8	145598329	Body	ADCK5
1690	cg17272491	3.0446010606849	0.000125410857983032	4.11912285003343e-05	0.00250740356728155	0.708644974970768	FALSE	1	No	GOLGA3	12	133405852	TSS1500	GOLGA3
1691	cg24054653	3.04406943903471	0.00011693308088574	3.84134078501246e-05	0.00251172213727793	0.708644974970768	FALSE	1	No	C1GALT1C1;C1GALT1C1;C1GALT1C1;C1GALT1C1	X	119763829	1stExon;1stExon;5'UTR;5'UTR	C1GALT1C1
1692	cg10470282	3.04400254323361	0.000112648768478454	3.70067918401896e-05	0.00251226604172517	0.708644974970768	FALSE	1	No	DDX54;DDX54;C12orf52	12	113622778	Body;Body;TSS1500	DDX54
1693	cg21318835	-3.04399671413444	-0.00065067333697403	0.000213756254713648	0.00251231344104979	0.708644974970768	FALSE	1	No	EHMT2;EHMT2	6	31856488	Body;Body	EHMT2
1695	cg09591406	3.04334197944535	0.000719835489895923	0.000236527966543909	0.00251764264851905	0.708644974970768	FALSE	1	No	ATP2A3;ATP2A3;ATP2A3;ATP2A3;ATP2A3;ATP2A3;ATP2A3	17	3833873	Body;Body;Body;Body;Body;Body;Body	ATP2A3
1696	cg04158115	-3.04330791013523	-5.63667637754362e-05	1.85215447926633e-05	0.00251792023943379	0.708644974970768	FALSE	1	No	LSM10	1	36863305	5'UTR	LSM10
1697	cg01629058	-3.0431429328473	-2.33949548348596e-05	7.68776076284075e-06	0.00251926484395786	0.708644974970768	FALSE	1	No	CN5H6.4;GTSE1	22	46692853	TSS1500;5'UTR	GTSE1
1698	cg19360083	3.04306946020714	0.000121860685458058	4.00453184035317e-05	0.00251986387589739	0.708644974970768	FALSE	1	No	MGEA5;MGEA5	10	103578314	TSS200;TSS200	MGEA5
1699	cg19432434	3.04305885665033	8.14483659750596e-05	2.67652943343707e-05	0.00251995033887199	0.708644974970768	FALSE	1	No	SIKE1;SIKE1;SIKE1;SIKE1	1	115323269	5'UTR;1stExon;1stExon;5'UTR	SIKE1
1700	cg09251680	-3.04291323708539	-0.000486375907540232	0.000159838900962586	0.0025211380181529	0.708644974970768	FALSE	1	No	SLC6A20;SLC6A20	3	45801144	Body;Body	SLC6A20
1701	cg15016597	3.04276257890553	0.000459061390108386	0.000150869934214029	0.00252236733380194	0.708644974970768	FALSE	1	No	NA	1	156401319	NA	C1orf61
1702	cg09082617	-3.04237333152229	-0.00091457520600359	0.000300612418774382	0.00252554599976629	0.708644974970768	FALSE	1	No	MIR645	20	49201869	TSS1500	MIR645
1703	cg24778909	3.04207781965964	0.000187082400383582	6.14982296555825e-05	0.00252796166100356	0.708644974970768	FALSE	1	No	NOG	17	54670875	TSS200	NOG
1704	cg24046864	-3.0418974393471	-0.000219777187307332	7.22500319913824e-05	0.00252943722259513	0.708644974970768	FALSE	1	No	NA	14	54427219	NA	BMP4
1705	cg07934818	3.0418818560283	0.000310186226560622	0.000101971819170395	0.00252956473563846	0.708644974970768	FALSE	1	No	DIRC3	2	218520767	Body	DIRC3
1706	cg22872634	-3.04176127464477	-0.000517327704784115	0.000170075051285716	0.00253055161208367	0.708644974970768	FALSE	1	No	SLC35A3	1	100462710	Body	SLC35A3
1707	cg20095560	3.04150146448184	0.000552527201562421	0.000181662645247666	0.00253267918331687	0.708644974970768	FALSE	1	No	VSTM2B	19	30054873	3'UTR	VSTM2B
1708	cg26385283	3.04130652597013	0.000502063030201327	0.000165081364181526	0.0025342766029642	0.708644974970768	FALSE	1	No	HMSD	18	61616718	5'UTR	HMSD
1709	cg23772557	3.04121490980652	7.10857380271728e-05	2.33741251885732e-05	0.00253502766939038	0.708644974970768	FALSE	1	No	USP16;USP16;USP16	21	30397240	5'UTR;5'UTR;5'UTR	USP16
1710	cg01578221	3.04119605421093	7.78081061663174e-05	2.55847057471294e-05	0.0025351822723385	0.708644974970768	FALSE	1	No	ACYP1;ACYP1	14	75530906	TSS200;TSS200	ACYP1
1712	cg06800321	-3.04100798278994	-5.77339690902897e-05	1.89851422347542e-05	0.00253672480305897	0.708644974970768	FALSE	1	No	CORO1B;CORO1B	11	67211054	TSS200;5'UTR	CORO1B
1714	cg23671719	-3.04053554808244	-2.8963756849295e-05	9.52587344935383e-06	0.00254060343815094	0.708644974970768	FALSE	1	No	ZNF555	19	2841288	TSS200	ZNF555
1715	cg11861581	3.04042033151403	0.00036437407282254	0.000119843322005775	0.00254155017892607	0.708644974970768	FALSE	1	No	GDPD2;GDPD2;GDPD2;GDPD2	X	69651756	Body;Body;Body;Body	GDPD2
1716	cg22168525	3.04011272312633	9.853497821864e-05	3.24116199603647e-05	0.00254407940145628	0.708644974970768	FALSE	1	No	SLC25A40;SLC25A40;DBF4	7	87505499	5'UTR;1stExon;TSS200	DBF4
1717	cg01089858	3.04008222658843	0.000441258257672677	0.000145146816692473	0.0025443302764935	0.708644974970768	FALSE	1	No	KIAA1755	20	36885605	Body	AK055854
1718	cg13420207	-3.03984389491418	-0.00082628906866899	0.000271819572725894	0.00254629165788717	0.708644974970768	FALSE	1	No	CACNA2D1	7	81666278	Body	AK055932
1720	cg26513689	3.03973108274666	0.000644795010392433	0.00021212238610588	0.00254722054442312	0.708644974970768	FALSE	1	No	DAB1	1	58717632	TSS1500	DAB1
1721	cg11808854	-3.03918657171591	-9.02919782832682e-05	2.97092581033252e-05	0.00255170838378943	0.708644974970768	FALSE	1	No	LSM14B;LSM14B	20	60697627	5'UTR;1stExon	LSM14B
1722	cg15819935	-3.03898910321675	-0.000882862893884935	0.000290512030118973	0.00255333770534504	0.708644974970768	FALSE	1	No	MOSPD2	X	14893979	Body	MOSPD2
1723	cg12648193	-3.03883533935972	-0.000165347969324052	5.44116251323082e-05	0.00255460707957847	0.708644974970768	FALSE	1	No	SMYD3	1	246669975	Body	SMYD3
1726	cg09845785	3.03845852606909	5.05267122980517e-05	1.66290610401778e-05	0.00255772025563457	0.708644974970768	FALSE	1	No	PDE1A;PDE1A	2	183387501	TSS200;TSS1500	PDE1A
1727	cg02397768	-3.03840224161333	-0.000580228644306786	0.000190965052737289	0.00255818556853923	0.708644974970768	FALSE	1	No	NA	4	113430989	NA	NEUROG2
1728	cg04136484	3.03833297420359	0.000466511598443574	0.00015354195949042	0.00255875832039035	0.708644974970768	FALSE	1	No	TNRC6B;TNRC6B;TNRC6B	22	40589892	Body;Body;Body	TNRC6B
1729	cg00457115	3.03817788275861	0.000882401859012066	0.000290437852246775	0.00256004115306011	0.708644974970768	FALSE	1	No	PPP2R5C;PPP2R5C;PPP2R5C;PPP2R5C;PPP2R5C	14	102358100	Body;Body;Body;Body;Body	AK311282
1730	cg00839129	3.03804132479862	0.000384829705333006	0.000126670332688287	0.00256117117575664	0.708644974970768	FALSE	1	No	NA	10	131764887	NA	EBF3
1731	cg13470673	-3.03767766116196	-0.000373686225948901	0.000123017076738142	0.00256418274205861	0.708700253598665	FALSE	1	No	ZBTB20;ZBTB20	3	114790477	5'UTR;TSS1500	ZBTB20
1732	cg26986447	-3.03765963734229	-0.00082373186987	0.000271173195226934	0.00256433208522132	0.708700253598665	FALSE	1	No	MYO18A;MYO18A	17	27406701	Body;Body	TIAF1
1733	cg05091736	-3.03744133922841	-0.000270504739566568	8.90567781747791e-05	0.00256614151107262	0.708737150606555	FALSE	1	No	NA	17	14942129	NA	CDRT7
1734	cg05855347	-3.03724564069193	-0.000307797039849349	0.000101340845049078	0.00256776461062153	0.708737150606555	FALSE	1	No	KLHDC10	7	129773086	3'UTR	KLHDC10
1735	cg09467436	3.0371079088432	0.0012596684135026	0.000414759189107112	0.00256890750684683	0.708737150606555	FALSE	1	No	NA	2	72079424	NA	DYSF
1736	cg16945809	3.03685847663274	0.000121786898967525	4.01029221165954e-05	0.00257097847975231	0.708899924483316	FALSE	1	No	CEP164	11	117198453	TSS200	CEP164
1737	cg00590029	3.03654891253303	0.000572878883812112	0.000188661174350795	0.00257355084490034	0.709146542347073	FALSE	1	No	TBX5;TBX5;TBX5;TBX5	12	114838618	Body;Body;Body;Body	TBX5
1738	cg03734896	3.03617413907805	0.00056129134448172	0.000184867968295178	0.00257666823898427	0.709146542347073	FALSE	1	No	MGC23270	14	105286870	TSS1500	MGC23270
1739	cg12791790	3.03606328697875	0.000116360168813934	3.83260023969153e-05	0.00257759097952139	0.709146542347073	FALSE	1	No	SLC39A7;RXRB;SLC39A7	6	33169078	1stExon;TSS1500;Body	RXRB
1740	cg18338460	-3.03602709162108	-0.000522783123651527	0.000172193168201404	0.00257789233789524	0.709146542347073	FALSE	1	No	GPR45	2	105858167	TSS200	GPR45
1741	cg05326378	3.03586043002822	0.000257932467752606	8.4961899170776e-05	0.00257928036063729	0.709146542347073	FALSE	1	No	NA	15	71081264	NA	UACA
1743	cg04287094	-3.03509700772889	-0.000536414883095758	0.000176737310777802	0.0025856472159581	0.709707382913978	FALSE	1	No	NA	16	87345118	NA	C16orf95
1745	cg14059534	-3.03485969694393	-0.00148147435539355	0.000488152502366214	0.00258762929948051	0.709707382913978	FALSE	1	No	SLC10A1	14	70242852	3'UTR	SLC10A1
1746	cg23164999	-3.03472755914613	-3.50375306328033e-05	1.15455275473433e-05	0.00258873355457373	0.709707382913978	FALSE	1	No	STEAP3;STEAP3;STEAP3	2	119981284	TSS200;TSS200;TSS200	STEAP3
1747	cg01011910	-3.033816573937	-5.28202919080399e-05	1.74105093768061e-05	0.00259635830001165	0.711390284754767	FALSE	1	No	ZSWIM4	19	13906174	TSS200	ZSWIM4
1748	cg14351287	-3.03327766719625	-0.000249321267807245	8.21953329573353e-05	0.00260087853297973	0.711982716421607	FALSE	1	No	NA	14	73521622	NA	RBM25
1749	cg08118341	3.03305857938998	5.02647008047926e-05	1.65722815729138e-05	0.00260271825917163	0.711982716421607	FALSE	1	No	PRAF2	X	48931823	TSS200	PRAF2
1750	cg08881528	-3.03267628508791	-4.14100176292876e-05	1.36546118795819e-05	0.00260593132637486	0.711982716421607	FALSE	1	No	USP11	X	47092529	1stExon	USP11
1751	cg17339505	3.03250643428778	2.87321657142649e-05	9.47472539197199e-06	0.00260736003884141	0.711982716421607	FALSE	1	No	RET;RET;RET;RET	10	43572621	5'UTR;5'UTR;1stExon;1stExon	RET
1753	cg00284438	3.03243735912722	0.000120243880653905	3.96525521927066e-05	0.00260794127531719	0.711982716421607	FALSE	1	No	RNF169	11	74460557	Body	RNF169
1754	cg04568492	-3.03231960158003	-0.000186583045441952	6.15314577476369e-05	0.00260893242652245	0.711982716421607	FALSE	1	No	ACTA1	1	229568252	Body	ACTA1
1755	cg10044101	3.03212552081634	0.001195326158047	0.00039422053930181	0.00261056673592439	0.712022780333292	FALSE	1	No	VNN2	6	133084289	5'UTR	VNN2
1756	cg13108049	-3.03165662956479	-0.000488855833551932	0.000161250396494312	0.00261451904074874	0.712053208166878	FALSE	1	No	ADSS	1	244603542	Body	ADSS
1757	cg02308884	3.03157063883898	0.000154332342421898	5.090837747426e-05	0.00261524445621179	0.712053208166878	FALSE	1	No	AIFM2	10	71892293	5'UTR	AIFM2
1758	cg26746224	-3.03114536384021	-0.000600391961852473	0.000198074288687965	0.00261883478242044	0.712053208166878	FALSE	1	No	GRID2	4	93356804	Body	GRID2
1759	cg06320642	3.03102558103158	0.00101486112970542	0.000334824336705208	0.0026198468489677	0.712053208166878	FALSE	1	No	NA	2	3063448	NA	AK095310
1760	cg16337087	3.03098944479036	0.000578035772604774	0.000190708606260011	0.00262015224108555	0.712053208166878	FALSE	1	No	NA	7	26956748	NA	SKAP2
1761	cg24941292	3.03092197589478	0.000690346802490747	0.000227767922757875	0.00262072251706023	0.712053208166878	FALSE	1	No	NA	1	12213045	NA	TNFRSF8
1762	cg17966020	3.03087835754386	0.000117438649108742	3.87473977028597e-05	0.00262109125867516	0.712053208166878	FALSE	1	No	WNT8B	10	102242490	Body	WNT8B
1763	cg14377791	3.03035265882881	0.00112797002541502	0.000372224012320389	0.00262553916834271	0.712157601692118	FALSE	1	No	LOC400696	19	40169912	TSS200	LGALS17A
1764	cg20103692	-3.03031004808142	-0.000888675296710237	0.000293262168758238	0.00262589999911549	0.712157601692118	FALSE	1	No	MAS1L	6	29454672	1stExon	MAS1L
1765	cg01411894	3.030291363033	0.000139991360451163	4.61973268177905e-05	0.00262605823976402	0.712157601692118	FALSE	1	No	SNX14;SNX14;SNX14;SNX14	6	86303454	5'UTR;1stExon;5'UTR;1stExon	SNX14
1766	cg14330027	-3.03012982184901	-2.36699591070777e-05	7.81153300310879e-06	0.0026274266709597	0.712157601692118	FALSE	1	No	GFPT1	2	69614473	TSS200	GFPT1
1767	cg22003435	3.02971649741424	0.000172475048501354	5.69277847113931e-05	0.00263093096376045	0.712703862152356	FALSE	1	No	C2orf88;C2orf88;C2orf88;C2orf88	2	191045885	5'UTR;5'UTR;5'UTR;5'UTR	C2orf88
1768	cg12578959	3.02933726588855	0.000319519288480362	0.000105474980312779	0.00263414998034963	0.713105033553318	FALSE	1	No	CWF19L2	11	107328914	TSS1500	CWF19L2
1769	cg12310757	3.02888470390623	0.000123145354507506	4.06569964015768e-05	0.0026379961770667	0.713105033553318	FALSE	1	No	HSDL2	9	115142637	Body	HSDL2
1770	cg22047825	-3.02862276845242	-4.06239762967559e-05	1.3413349698059e-05	0.0026402246475089	0.713105033553318	FALSE	1	No	NA	15	99640892	NA	SYNM
1771	cg20363309	3.02860911983611	1.44414661024172e-05	4.76834927552444e-06	0.00264034081331326	0.713105033553318	FALSE	1	No	TRIM37;TRIM37	17	57184465	TSS200;TSS200	TRIM37
1772	cg06440958	-3.02837172516089	-0.00040173335974256	0.000132656554809571	0.00264236207237393	0.713105033553318	FALSE	1	No	C10orf47	10	11864468	TSS1500	C10orf47
1773	cg11935853	3.0281502397862	0.000145861418613932	4.81684880418056e-05	0.00264424915500198	0.713105033553318	FALSE	1	No	OTX1;OTX1	2	63278026	1stExon;5'UTR	OTX1
1774	cg08503393	3.02810590192476	6.79347900046928e-05	2.24347470679646e-05	0.00264462706762244	0.713105033553318	FALSE	1	No	C8orf41;C8orf41	8	33371898	TSS1500;TSS1500	TTI2
1775	cg16274024	-3.02773543596478	-0.000277541217773085	9.16662712588186e-05	0.00264778666313889	0.713105033553318	FALSE	1	No	SHANK2	11	70933610	5'UTR	SHANK2
1776	cg02626873	3.02723884364093	0.000148863156528594	4.91745660707609e-05	0.00265202738917203	0.713105033553318	FALSE	1	No	SNPH	20	1247526	5'UTR	SNPH
1777	cg13721770	-3.02707208340304	-0.00042433909231717	0.000140181363583561	0.0026534528615027	0.713105033553318	FALSE	1	No	NA	6	112249160	NA	FYN
1779	cg25678491	-3.02673407916346	-3.79858256001461e-05	1.25501033809501e-05	0.00265634429128501	0.713105033553318	FALSE	1	No	TMTC4;TMTC4	13	101327172	TSS200;TSS200	TMTC4
1780	cg25568061	3.026713179597	0.000352178491798012	0.000116356744395881	0.00265652316983577	0.713105033553318	FALSE	1	No	NA	2	71291953	NA	NAGK
1781	cg24909396	-3.02642834013295	-0.000569997381127714	0.000188339956234574	0.00265896220190624	0.713105033553318	FALSE	1	No	RAB40B	17	80625693	Body	RAB40B
1782	cg22675486	3.02637389802998	0.000135023945748417	4.46157514893686e-05	0.00265942861433187	0.713105033553318	FALSE	1	No	RXRG;RXRG	1	165414544	TSS200;TSS200	RXRG
1783	cg20936695	3.02630569900656	0.000166588894801268	5.50469487784906e-05	0.00266001299000712	0.713105033553318	FALSE	1	No	KCTD7;KCTD7	7	66093774	TSS200;TSS200	KCTD7
1784	cg08938793	-3.02613391438736	-0.000455257364661548	0.000150441909558955	0.00266148548001621	0.713105033553318	FALSE	1	No	HOXA10;HOXA10	7	27211117	3'UTR;3'UTR	HOXA10
1786	cg26010908	3.02591289127977	6.11776942976431e-05	2.02179297606181e-05	0.00266338112928556	0.713105033553318	FALSE	1	No	C6orf47;C6orf47	6	31628367	5'UTR;1stExon	C6orf47
1788	cg04146995	-3.02490756266153	-0.000558809235848246	0.000184735971024703	0.00267201918171979	0.713105033553318	FALSE	1	No	PRKCZ	1	2001651	Body	PRKCZ
1789	cg26904198	-3.0246965312361	-0.000418192567214139	0.000138259346977608	0.00267383568241799	0.713105033553318	FALSE	1	No	HSF1	8	145533149	Body	DGAT1
1790	cg03349373	-3.02462308340002	-0.000304575498759069	0.000100698662398851	0.00267446816711524	0.713105033553318	FALSE	1	No	TARSL2	15	102226051	Body	TARSL2
1791	cg16652264	3.02461804134545	0.000677126789544082	0.000223871834488852	0.00267451159102601	0.713105033553318	FALSE	1	No	NA	4	97948716	NA	C4orf37
1792	cg04553707	3.02440273812097	0.000119743922569893	3.95925850286355e-05	0.00267636646047601	0.713105033553318	FALSE	1	No	NA	17	53922670	NA	PCTP
1794	cg17473712	-3.02432525569659	-0.000354578230038147	0.000117242095363343	0.00267703427200093	0.713105033553318	FALSE	1	No	ROR1;ROR1	1	64287452	Body;Body	Mir_544
1795	cg23568912	-3.02430689781498	-2.60015659797661e-05	8.59752890771498e-06	0.00267719251874305	0.713105033553318	FALSE	1	No	DYNC1H1;DYNC1H1	14	102430893	5'UTR;1stExon	DYNC1H1
1796	cg23183422	-3.02383433147013	-0.000748149202496324	0.000247417391458939	0.00268126904334888	0.713105033553318	FALSE	1	No	RASGEF1C	5	179565544	5'UTR	RASGEF1C
1797	cg25193885	-3.02382379229263	-0.000589898057968445	0.000195083476580886	0.00268136002293566	0.713105033553318	FALSE	1	No	SHANK2;SHANK2	11	70328867	Body;Body	SHANK2
1798	cg19317226	-3.0237264866355	-0.00239484111140474	0.000792016447912748	0.00268220014913777	0.713105033553318	FALSE	1	No	NA	10	130726701	NA	MGMT
1800	cg16991569	-3.02350392986624	-0.000773492644675337	0.000255826571625973	0.00268412258776036	0.713105033553318	FALSE	1	No	DOCK7	1	63142359	Body	DOCK7
1802	cg05138681	3.02340124085859	0.000649894577199067	0.000214954789465691	0.0026850100385884	0.713105033553318	FALSE	1	No	NCRNA00092	9	98782756	Body	LINC00092
1803	cg14015996	3.02319939999269	0.000104404377738988	3.45344001256551e-05	0.00268675515667215	0.713105033553318	FALSE	1	No	EFCAB5;SSH2	17	28256508	TSS1500;Body	EFCAB5
1804	cg15687240	-3.0229832403185	-2.63239757537375e-05	8.70794631033546e-06	0.00268862522963126	0.713105033553318	FALSE	1	No	RRAGC	1	39325434	TSS200	RRAGC
1806	cg22202154	-3.02239407837584	-2.14580216326484e-05	7.09967697004601e-06	0.00269372834255691	0.713423700287744	FALSE	1	No	PYCR1;PYCR1	17	79895100	TSS200;TSS200	PYCR1
1808	cg17345480	-3.02228249672087	-0.000118087372506694	3.90722484198009e-05	0.00269469582409644	0.713423700287744	FALSE	1	No	SPPL3	12	121342435	TSS1500	SPPL3
1809	cg00268831	-3.02203549023192	-0.000850256930150821	0.000281352397382193	0.00269683865662117	0.713596329333807	FALSE	1	No	LPAR6;LPAR6;RB1	13	49001192	TSS200;5'UTR;Body	LPAR6
1810	cg02314896	3.02172272029846	0.000775220962213951	0.000256549337570385	0.00269955424438603	0.713878842374574	FALSE	1	No	SULT2B1	19	49059802	Body	SULT2B1
1811	cg01008726	-3.02151400742582	-0.000586401344718069	0.000194075335502963	0.00270136776485344	0.713878842374574	FALSE	1	No	NIPBL;NIPBL	5	36986137	Body;Body	NIPBL
1813	cg26943001	3.02060635285227	0.000121997657357409	4.03884661244288e-05	0.0027092674482693	0.714721525866621	FALSE	1	No	SPAG8;SPAG8;SPAG8;SPAG8	9	35812201	1stExon;5'UTR;5'UTR;1stExon	SPAG8
1814	cg12077024	-3.02053580264556	-0.0013927360448147	0.000461089070222199	0.0027098823621939	0.714721525866621	FALSE	1	No	UBE2DNL	X	84189377	Body	UBE2DNL
1815	cg06618450	-3.02038799326508	-0.000319394231803532	0.000105746093718994	0.00271117108050587	0.714721525866621	FALSE	1	No	NA	4	108422004	NA	PAPSS1
1816	cg01937803	3.01999362092721	0.000629208960478768	0.000208347777994838	0.00271461228096388	0.714721525866621	FALSE	1	No	NA	14	103605307	NA	TNFAIP2
1817	cg01938825	-3.01994877097122	-0.000415050437361825	0.000137436251022345	0.00271500388487395	0.714721525866621	FALSE	1	No	NA	7	1563708	NA	MAFK
1818	cg14375531	-3.01983764624732	-0.000184799040991371	6.11950252428359e-05	0.00271597438512619	0.714721525866621	FALSE	1	No	C9orf170	9	89763432	TSS200	C9orf170
1820	cg23931919	-3.01966125174512	-0.000308551966415036	0.000102180986770194	0.0027175155682981	0.714721525866621	FALSE	1	No	NA	10	5656296	NA	ASB13
1821	cg24698622	3.01943185324753	0.000382846505913541	0.000126794219747591	0.00271952105514769	0.714775037053352	FALSE	1	No	PPP2CB;PPP2CB	8	30670597	TSS1500;TSS1500	PPP2CB
1822	cg09269090	-3.01929643912354	-0.000423352364542215	0.000140215567791385	0.00272070553306288	0.714775037053352	FALSE	1	No	NBEA	13	35524384	Body	NBEA
1823	cg15324185	3.01904531876029	0.000449724608447983	0.000148962523236536	0.00272290335550065	0.714797941927091	FALSE	1	No	ADAMTSL3	15	84612808	Body	ADAMTSL3
1824	cg06773122	3.01894528426296	5.86241958127778e-05	1.94187672490693e-05	0.00272377931784949	0.714797941927091	FALSE	1	No	EHD3	2	31456747	TSS200	CAPN14
1825	cg24211157	3.01850242668945	0.000731303899129349	0.000242273748950207	0.0027276603527471	0.714833125758992	FALSE	1	No	C17orf96;C17orf96	17	36829393	1stExon;3'UTR	C17orf96
1826	cg13731387	-3.01820972502265	-8.08915060207964e-05	2.68011547872768e-05	0.00273022826296603	0.714833125758992	FALSE	1	No	SP2;SP2	17	45973624	5'UTR;1stExon	SP2
1827	cg06124066	-3.01732491752935	-0.000219231449971987	7.26575546101607e-05	0.00273800428897073	0.714833125758992	FALSE	1	No	PTPRN2;PTPRN2;PTPRN2	7	157885905	Body;Body;Body	DQ583756
1828	cg04720348	3.017175842323	0.000824018512931249	0.000273109210730262	0.00273931641724346	0.714833125758992	FALSE	1	No	RGNEF	5	72922873	5'UTR	RGNEF
1829	cg17462140	-3.01710863263745	-0.000283354424948103	9.39158841955267e-05	0.00273990817127362	0.714833125758992	FALSE	1	No	IGF2AS;INS-IGF2;IGF2;IGF2AS;IGF2	11	2162363	Body;Body;5'UTR;Body;TSS200	IGF2
1830	cg08080029	-3.01699781128271	-0.000119521393914168	3.96160028579376e-05	0.00274088416451009	0.714833125758992	FALSE	1	No	CHD5	1	6239970	Body	CHD5
1831	cg07116919	3.01695989276754	0.000404809318084813	0.000134177891809318	0.00274121818253866	0.714833125758992	FALSE	1	No	CHRM2;CHRM2;CHRM2;CHRM2;CHRM2;CHRM2;CHRM2;CHRM2	7	136558341	5'UTR;5'UTR;5'UTR;5'UTR;5'UTR;5'UTR;5'UTR;5'UTR	CHRM2
1832	cg23807646	3.01692660753684	0.000717254591123884	0.000237743466921618	0.00274151141749838	0.714833125758992	FALSE	1	No	SLC26A8;SLC26A8	6	35992685	TSS1500;TSS1500	SLC26A8
1833	cg00685014	-3.01682230933319	-0.000444420532372824	0.000147314122876218	0.00274243044623726	0.714833125758992	FALSE	1	No	AHNAK	11	62212195	Body	AHNAK
1834	cg11995741	3.01664804081112	0.000118434874381025	3.92604217591057e-05	0.00274396665260609	0.714833125758992	FALSE	1	No	BRP44L	6	166797367	TSS1500	BRP44L
1835	cg12894629	3.016622422806	0.000668738266430719	0.000221684444620906	0.00274419254618478	0.714833125758992	FALSE	1	No	OSTalpha	3	195942717	TSS1500	OSTalpha
1836	cg26562417	3.01636067328865	0.000138429254602765	4.58928058002559e-05	0.00274650157016783	0.714833125758992	FALSE	1	No	ARL6IP4;ARL6IP4;ARL6IP4;ARL6IP4	12	123464823	TSS200;TSS200;TSS200;TSS200	ARL6IP4
1837	cg22510662	-3.01596660391814	-0.000793571664549422	0.000263123491990417	0.00274998121612598	0.714833125758992	FALSE	1	No	C5orf33;C5orf33	5	36202853	Body;Body	NADKD1
1838	cg27160241	-3.01585315212503	-0.000771510301208885	0.000255818258480279	0.00275098374888811	0.714833125758992	FALSE	1	No	EIF3G;P2RY11	19	10225927	Body;3'UTR	PPAN-P2RY11
1839	cg04391222	-3.01573642432132	-5.1898842015648e-05	1.720934283152e-05	0.00275201558054384	0.714833125758992	FALSE	1	No	KREMEN2;KREMEN2;KREMEN2;KREMEN2	16	3014233	1stExon;5'UTR;5'UTR;1stExon	KREMEN2
1840	cg05776084	3.0155097860643	0.000112686659842814	3.736902475448e-05	0.00275401999495982	0.714833125758992	FALSE	1	No	CDV3;CDV3;CDV3;CDV3	3	133293427	1stExon;Body;Body;5'UTR	CDV3
1841	cg02247582	3.01550854795237	5.96123923187727e-05	1.97686033286994e-05	0.0027540309486395	0.714833125758992	FALSE	1	No	ZNF512	2	27806117	Body	ZNF512
1842	cg19393755	-3.01535762832011	-0.000868108364012671	0.000287895656508347	0.00275536644663857	0.714833125758992	FALSE	1	No	CPSF4L	17	71258101	TSS200	CPSF4L
1843	cg04920869	3.01492589411645	0.000663059733217379	0.00021992571509347	0.00275919017328059	0.714833125758992	FALSE	1	No	VPS13D;VPS13D	1	12336515	Body;Body	VPS13D
1844	cg26354947	-3.01472788472853	-0.000878277270277909	0.000291328870750468	0.00276094550455538	0.714833125758992	FALSE	1	No	C14orf145	14	81032132	Body	CEP128
1845	cg18191873	3.01470600436439	0.000130437849351124	4.32671873019424e-05	0.00276113953440152	0.714833125758992	FALSE	1	No	AGPAT1;RNF5P1;RNF5	6	32145853	TSS200;TSS1500;TSS1500	AGPAT1
1846	cg08921126	3.01469271594324	0.00010619718949652	3.52265386567906e-05	0.00276125737905364	0.714833125758992	FALSE	1	No	SNAP25;SNAP25	20	10199441	TSS200;TSS200	SNAP25
1847	cg15837830	-3.01464601635019	-0.000465855290876828	0.000154530677349918	0.00276167155795513	0.714833125758992	FALSE	1	No	NA	8	49547108	NA	EFCAB1
1848	cg25716149	3.01456218359892	0.000471517347755799	0.000156413209958363	0.00276241521399499	0.714833125758992	FALSE	1	No	NA	3	33763505	NA	CLASP2
1849	cg15573861	-3.0145337639171	-0.000499484473689649	0.000165692114538009	0.0027626673584475	0.714833125758992	FALSE	1	No	SLC38A10;SLC38A10	17	79247945	Body;Body	SLC38A10
1850	cg25256099	3.01452545274122	0.000912080597355313	0.000302561916180182	0.00276274110066254	0.714833125758992	FALSE	1	No	NA	17	79484960	NA	ACTG1
1851	cg11374977	-3.01423065497482	-0.000563210613732747	0.000186850536074006	0.00276535790844207	0.715123646695821	FALSE	1	No	ZNF800	7	127026595	Body	ZNF800
1852	cg21147709	-3.01375410219032	-0.000806725594237215	0.000267681292793897	0.00276959289561402	0.71547103507094	FALSE	1	No	PLOD1	1	12004662	Body	PLOD1
1853	cg26735294	-3.01374164117477	-0.000540065640890763	0.000179201041493471	0.0027697037128429	0.71547103507094	FALSE	1	No	PCNT	21	47813364	Body	PCNT
1854	cg01975706	-3.01340974721984	-0.000187787871115091	6.23174034956059e-05	0.00277265678088612	0.71547103507094	FALSE	1	No	JAM2	21	27015734	Body	JAM2
1855	cg25191743	-3.01328514851176	-3.64587168194222e-05	1.20993251625818e-05	0.00277376615899135	0.71547103507094	FALSE	1	No	MAP3K14	17	43394540	TSS200	MAP3K14
1856	cg03116258	3.01323926636537	0.000252927823517795	8.39388449304532e-05	0.00277417477822229	0.71547103507094	FALSE	1	No	HOXA1;HOXA1	7	27135214	1stExon;1stExon	HOXA1
1857	cg06953995	3.01271626551298	0.000432136677739396	0.000143437562536549	0.00277883644583469	0.715842213954102	FALSE	1	No	PALM2;PALM2-AKAP2;PALM2-AKAP2;PALM2	9	112542779	Body;1stExon;1stExon;Body	PALM2
1858	cg13525697	-3.01257877502425	-0.000651226653573102	0.000216169170071863	0.00278006313311617	0.715842213954102	FALSE	1	No	NA	10	61320994	NA	SLC16A9
1859	cg00216180	-3.01244217331957	-0.000756858638259908	0.000251244204772862	0.00278128238258296	0.715842213954102	FALSE	1	No	RASA3	13	114778713	Body	RASA3
1860	cg12768770	-3.01223824190357	-0.000203764048818847	6.76453960328446e-05	0.00278310350152775	0.715842213954102	FALSE	1	No	SNORD55;SNORD46;RPS8	1	45240981	TSS1500;TSS1500;TSS1500	RPS8
1861	cg27367526	3.01185841458243	0.000884106439961787	0.000293541833069322	0.00278649829680954	0.715842213954102	FALSE	1	No	STEAP2;STEAP2;STEAP2	7	89841692	5'UTR;TSS1500;5'UTR	STEAP2
1862	cg06325088	-3.01177319592172	-0.000535372725910615	0.000177759974302039	0.00278726047997915	0.715842213954102	FALSE	1	No	C10orf71;C10orf71	10	50506748	TSS1500;TSS1500	C10orf71
1863	cg07515940	3.01148910542434	0.000170044523497701	5.64652627138564e-05	0.00278980272515588	0.715842213954102	FALSE	1	No	ZNF354C	5	178487576	TSS200	ZNF354C
1864	cg19784054	-3.01121946208071	-0.000200134350123165	6.64628907468851e-05	0.00279221765407286	0.715842213954102	FALSE	1	No	TMC3	15	81666847	TSS1500	TMC3
1865	cg18874907	3.01110486677379	0.000851562184205003	0.000282807215916528	0.00279324455144745	0.715842213954102	FALSE	1	No	MYO9B;MYO9B	19	17283811	Body;Body	MYO9B
1866	cg19927780	-3.01105518014683	-2.55849112177657e-05	8.49699181418457e-06	0.00279368990478885	0.715842213954102	FALSE	1	No	LRRC8D;LRRC8D	1	90286561	TSS1500;TSS200	LRRC8D
1867	cg12531601	3.01083754735625	0.000235764828826303	7.83053967934348e-05	0.00279564136801166	0.715842213954102	FALSE	1	No	BAT4;CSNK2B	6	31634349	TSS1500;5'UTR	GPANK1
1868	cg26343183	3.01056381468745	0.000402658330876164	0.000133748478910077	0.0027980976412155	0.715842213954102	FALSE	1	No	GRIA1;GRIA1	5	153008721	Body;Body	GRIA1
1869	cg26233914	3.01050148829035	0.000278794241424681	9.26072425172613e-05	0.00279865718849326	0.715842213954102	FALSE	1	No	ITGAX;ITGAX	16	31366536	1stExon;5'UTR	ITGAX
1870	cg22546130	3.01008696692659	0.000783801013414783	0.000260391484374644	0.00280238124605215	0.715842213954102	FALSE	1	No	COMT;COMT;COMT;COMT	22	19950026	5'UTR;5'UTR;5'UTR;TSS200	COMT
1871	cg03204605	3.01002169931377	0.000420563132288338	0.000139720963601099	0.00280296802389449	0.715842213954102	FALSE	1	No	AFAP1;AFAP1	4	7941837	TSS200;TSS200	AFAP1
1872	cg18771857	3.00988415822295	0.000142591172166718	4.73743056778984e-05	0.00280420493363638	0.715842213954102	FALSE	1	No	MATR3;SNHG4	5	138609219	TSS1500;TSS1500	SNHG4
1873	cg01431972	-3.00970740264913	-0.00010752847766404	3.57272197188983e-05	0.00280579523506245	0.715842213954102	FALSE	1	No	C10orf41;C10orf41	10	77163401	Body;TSS200	ZNF503-AS2
1874	cg09970175	3.00969229426202	0.000569296088478379	0.000189154249942342	0.00280593120628252	0.715842213954102	FALSE	1	No	SEMA6D;SEMA6D;SEMA6D;SEMA6D;SEMA6D;SEMA6D	15	48011443	5'UTR;5'UTR;5'UTR;5'UTR;5'UTR;5'UTR	SEMA6D
1875	cg10549497	3.00922103705083	0.000854564630821312	0.000283982007403093	0.00281017542355102	0.715842213954102	FALSE	1	No	MAP7D3	X	135300739	3'UTR	MAP7D3
1876	cg04674803	-3.00896203925455	-7.26507586089091e-05	2.41447906823404e-05	0.00281251050519276	0.715842213954102	FALSE	1	No	NA	13	28395390	NA	GSX1
1877	cg23092576	-3.00863103321943	-2.85315503125347e-05	9.4832334033343e-06	0.00281549739170923	0.715842213954102	FALSE	1	No	ECE1	1	21672253	TSS1500	ECE1
1878	cg15923864	-3.00859163228212	-0.000983120578064484	0.00032677102718615	0.0028158531261301	0.715842213954102	FALSE	1	No	TRIM71	3	32933168	Body	TRIM71
1879	cg23209098	-3.00858839063835	-8.05375971150298e-05	2.67692308345116e-05	0.00281588239539763	0.715842213954102	FALSE	1	No	CYP46A1	14	100149367	TSS1500	CYP46A1
1880	cg00842318	-3.00824890436169	-0.000674392253417694	0.000224181001924371	0.00281894921095154	0.715842213954102	FALSE	1	No	NA	5	2642358	NA	IRX2
1881	cg08614082	-3.00821502509927	-0.000847888909414243	0.000281857813467395	0.00281925543392332	0.715842213954102	FALSE	1	No	NA	6	158375684	NA	SNX9
1882	cg06537718	-3.00819898239442	-0.000334332251190252	0.000111140337839	0.00281940044904405	0.715842213954102	FALSE	1	No	RNASEN;RNASEN	5	31526249	Body;Body	DROSHA
1883	cg21869704	-3.00817430325882	-0.000117570044007208	3.90835211509658e-05	0.00281962354497033	0.715842213954102	FALSE	1	No	EGFL8	6	32134622	Body	PPT2
1884	cg05388361	3.00807192560447	0.000100788108013365	3.35058836710203e-05	0.00282054919750829	0.715842213954102	FALSE	1	No	STAT2	12	56754238	TSS1500	APOF
1885	cg11517468	3.00770230408408	4.88965766555979e-05	1.625711979181e-05	0.00282389346832623	0.715842213954102	FALSE	1	No	CAMTA1	1	7023784	Body	CAMTA1
1886	cg12793502	3.00761353440308	8.59910093897998e-05	2.85911099967391e-05	0.00282469718221416	0.715842213954102	FALSE	1	No	CENPL;DARS2;CENPL;CENPL;DARS2	1	173794210	TSS1500;1stExon;TSS1500;TSS1500;5'UTR	DARS2
1887	cg19001871	3.00714929134306	0.000108738997353198	3.61601592798319e-05	0.0028289038215984	0.715842213954102	FALSE	1	No	GMPR	6	16238672	TSS200	GMPR
1888	cg00128732	3.00690420193088	0.000127851365895481	4.25192680942017e-05	0.00283112696335309	0.715842213954102	FALSE	1	No	PCDH1;PCDH1	5	141258637	TSS1500;TSS1500	PCDH1
1889	cg00163549	3.00652697810935	0.0005007232249664	0.000166545395605025	0.00283455179245595	0.715842213954102	FALSE	1	No	B3GALT4	6	33246185	1stExon	B3GALT4
1890	cg02402368	3.00644428699441	0.00122049821732726	0.000405960696696432	0.00283530305567931	0.715842213954102	FALSE	1	No	ANGPT2;ANGPT2;ANGPT2;ANGPT2;ANGPT2;ANGPT2;MCPH1	8	6420726	5'UTR;1stExon;5'UTR;1stExon;5'UTR;1stExon;Body	ANGPT2
1891	cg12625300	-3.0063966266559	-0.000449469172768649	0.00014950428322846	0.00283573614112263	0.715842213954102	FALSE	1	No	SERPINB6	6	2959621	5'UTR	SERPINB6
1892	cg07753241	3.00623035562608	0.00022905398507959	7.61930916740701e-05	0.00283724750684966	0.715842213954102	FALSE	1	No	ATXN7;ATXN7;THOC7;THOC7	3	63849527	TSS1500;TSS1500;1stExon;5'UTR	THOC7
1893	cg18240814	3.00622457631386	0.00028934350688854	9.62481343437501e-05	0.00283730005276029	0.715842213954102	FALSE	1	No	FBXL17	5	107718300	TSS1500	FBXL17
1894	cg20402747	-3.00595009435471	-0.000379818202233619	0.000126355458444547	0.0028397966898122	0.715842213954102	FALSE	1	No	TBC1D16	17	77954963	Body	TBC1D16
1895	cg05217397	3.00579644884937	0.000323961230616812	0.000107778832043276	0.00284119510014978	0.715842213954102	FALSE	1	No	RAI1	17	17697732	Body	RAI1
1896	cg04966166	3.00568243232525	0.000104937671470314	3.49130933932805e-05	0.00284223323395479	0.715842213954102	FALSE	1	No	GATAD1	7	92076672	TSS200	GATAD1
1897	cg05333569	3.00559368314845	5.60904259433082e-05	1.8662012186741e-05	0.00284304154633661	0.715842213954102	FALSE	1	No	MRPS33;MRPS33	7	140714508	5'UTR;TSS200	MRPS33
1898	cg16385684	3.00529830980896	0.000457343829489397	0.000152179179017496	0.00284573327486402	0.715842213954102	FALSE	1	No	TNXB;TNXB	6	32014189	Body;TSS1500	TNXB
1899	cg22863204	-3.00528161457752	-2.52308244068765e-05	8.39549421408331e-06	0.00284588548776828	0.715842213954102	FALSE	1	No	SF3B5;SF3B5	6	144416746	1stExon;5'UTR	SF3B5
1900	cg19525495	3.00523040201845	0.000284739005268524	9.47478120403949e-05	0.00284635244684921	0.715842213954102	FALSE	1	No	HCCA2	11	1521093	Body	MOB2
1901	cg26891849	3.00503191035177	0.000120292819117807	4.0030463138651e-05	0.00284816296930231	0.715842213954102	FALSE	1	No	LSM11	5	157170825	1stExon	LSM11
1902	cg26020585	3.00455660473046	0.000209337193089421	6.96732398916479e-05	0.00285250271609342	0.715842213954102	FALSE	1	No	GGPS1;ARID4B;GGPS1;GGPS1;ARID4B;GGPS1	1	235491765	5'UTR;TSS1500;1stExon;TSS200;TSS1500;TSS200	GGPS1
1903	cg18996355	3.00452643890991	0.000681640372951261	0.000226871151514503	0.00285277834764747	0.715842213954102	FALSE	1	No	BTNL2	6	32366347	Body	BTNL2
1904	cg11720054	-3.00449832739883	-0.000555442500581771	0.000184870297818621	0.00285303523051957	0.715842213954102	FALSE	1	No	PANX3	11	124481218	TSS1500	PANX3
1905	cg02493846	3.00444667352788	0.000585365180649126	0.000194832940723085	0.00285350729867068	0.715842213954102	FALSE	1	No	LOC100132111	1	151809534	TSS1500	C2CD4D
1906	cg15997635	3.00400962347675	4.53765273977573e-05	1.51053202503525e-05	0.00285750439565431	0.715842213954102	FALSE	1	No	GPR108;GPR108	19	6737431	Body;TSS200	GPR108
1907	cg17122979	3.0040055213086	0.00013715447122685	4.565719678408e-05	0.00285754193686318	0.715842213954102	FALSE	1	No	TBC1D25	X	48397915	TSS200	TBC1D25
1908	cg15000222	3.00380652874233	0.00044843312668251	0.00014928828551094	0.0028593635709947	0.715842213954102	FALSE	1	No	TESC;TESC;TESC	12	117486164	Body;Body;Body	TESC
1909	cg24097436	3.00357394648413	6.22749839426909e-05	2.07336276889695e-05	0.00286149404413396	0.715842213954102	FALSE	1	No	SLC4A2;CDK5;CDK5	7	150756491	TSS200;TSS1500;TSS1500	SLC4A2
1910	cg01094748	3.00342905573462	0.000126378687811017	4.20781331823753e-05	0.00286282199130912	0.715842213954102	FALSE	1	No	TACC1;TACC1;TACC1	8	38645271	Body;Body;5'UTR	TACC1
1912	cg10901694	-3.00327650164893	-0.000327425498690799	0.000109022761810652	0.0028642207848409	0.715842213954102	FALSE	1	No	PLAC8L1	5	145484536	TSS1500	PLAC8L1
1913	cg06823263	3.00305889975692	7.95967014965497e-05	2.65052082405019e-05	0.00286621709684033	0.715842213954102	FALSE	1	No	USF1;USF1	1	161015119	5'UTR;5'UTR	USF1
1915	cg15782391	-3.002824724519	-0.000340097230343049	0.000113259101527322	0.00286836688026872	0.715842213954102	FALSE	1	No	ACPT	19	51293367	TSS1500	ACPT
1916	cg23948756	-3.00267868324024	-2.15747414468787e-05	7.18516488870432e-06	0.00286970832171235	0.715842213954102	FALSE	1	No	KLC1;KLC1;KLC1;KLC1;KLC1;KLC1	14	104095636	5'UTR;5'UTR;1stExon;5'UTR;1stExon;1stExon	KLC1
1917	cg05498866	3.00267153074611	0.000580616164250581	0.000193366526543218	0.00286977403470471	0.715842213954102	FALSE	1	No	SFTPC	8	22018549	TSS1500	SFTPC
1919	cg27623126	3.00244606481272	0.000115562454621429	3.84894356557365e-05	0.00287184619303934	0.715842213954102	FALSE	1	No	PREPL;PREPL;C2orf34;PREPL;PREPL;PREPL;PREPL;PREPL	2	44588720	1stExon;5'UTR;TSS1500;5'UTR;TSS200;1stExon;TSS200;TSS1500	PREPL
1921	cg20954537	3.00234012640689	0.000130110095487813	4.33362277456302e-05	0.00287282030001009	0.715842213954102	FALSE	1	No	BDNF;BDNF;BDNF;BDNF;BDNF;BDNF;BDNF;BDNF;BDNF;BDNF;BDNF;BDNF;BDNF;BDNF;BDNF;BDNF	11	27721668	Body;5'UTR;5'UTR;5'UTR;5'UTR;Body;5'UTR;5'UTR;TSS1500;5'UTR;5'UTR;5'UTR;5'UTR;5'UTR;TSS1500;5'UTR	BDNF
1923	cg00988179	-3.00160895447528	-0.000516285394939937	0.000172002883376989	0.0028795517136545	0.716098087575658	FALSE	1	No	HMGCLL1;HMGCLL1	6	55314478	Body;Body	HMGCLL1
1924	cg16486502	3.00158542851039	0.000418757390283225	0.000139512067957714	0.00287976854148974	0.716098087575658	FALSE	1	No	USP45	6	99882954	3'UTR	USP45
1925	cg12090388	3.00157862622485	0.00015006803978043	4.99963713991308e-05	0.00287983123776953	0.716098087575658	FALSE	1	No	RPL11	1	24018356	Body	RPL11
1927	cg22972318	-3.00071002888782	-0.000553755440085923	0.000184541470103716	0.00288784733995891	0.716346968621198	FALSE	1	No	NA	3	126060214	NA	KLF15
1928	cg23105419	-3.00065173286623	-0.000654505170696292	0.000218121004689574	0.00288838607350724	0.716346968621198	FALSE	1	No	THADA;THADA	2	43496213	Body;Body	THADA
1929	cg00981117	-3.00063744064757	-2.89027258639974e-05	9.63219530372851e-06	0.00288851816686876	0.716346968621198	FALSE	1	No	CCDC96;TADA2B	4	7044978	TSS1500;TSS200	TADA2B
1930	cg27353962	-3.00052584827557	-0.000773707419179329	0.000257857275125288	0.00288954973053098	0.716346968621198	FALSE	1	No	NA	18	71983824	NA	C18orf63
1931	cg26624134	-3.00043744370322	-0.000385409082299828	0.00012845096407814	0.00289036718512989	0.716346968621198	FALSE	1	No	KCNJ5;KCNJ5	11	128761419	1stExon;5'UTR	KCNJ5
1932	cg11771383	-3.00019274991696	-0.00107070890739251	0.000356880039598171	0.00289263091197148	0.716346968621198	FALSE	1	No	INPP5A	10	134362126	Body	INPP5A
1933	cg11261908	3.00003971671769	7.3213680713836e-05	2.44042371525462e-05	0.00289404748849175	0.716346968621198	FALSE	1	No	DDAH2;DDAH2	6	31697955	1stExon;5'UTR	DDAH2
1934	cg26451835	2.99991088591662	0.000118576211461862	3.95265779455415e-05	0.00289524052461518	0.716346968621198	FALSE	1	No	NUS1	6	117996421	TSS200	NUS1
1935	cg25459778	-2.99981121503908	-2.57996416738562e-05	8.60042176804787e-06	0.00289616383492188	0.716346968621198	FALSE	1	No	CRAMP1L	16	1664582	TSS200	CRAMP1L
1936	cg03510117	2.99953948828535	9.53725669089663e-05	3.17957364060191e-05	0.00289868237180693	0.716346968621198	FALSE	1	No	CYCS	7	25164991	TSS200	CYCS
1937	cg24781702	-2.99948904000682	-0.000352616560400864	0.000117558876094464	0.0028991501795494	0.716346968621198	FALSE	1	No	BBS9;BBS9;BBS9;BBS9	7	33644928	3'UTR;3'UTR;3'UTR;3'UTR	BBS9
1938	cg23278267	-2.99931344817179	-5.89204177949287e-05	1.96446349516564e-05	0.00290077898533407	0.716346968621198	FALSE	1	No	SYT2	1	202679165	5'UTR	SYT2
1939	cg03762817	2.99920518803764	0.000970075495703228	0.000323444191005132	0.00290178363414566	0.716346968621198	FALSE	1	No	TTC9	14	71107039	TSS1500	AK093892
1940	cg15893035	2.99887765463594	0.000543949720048174	0.000181384432008184	0.00290482507083494	0.716728152915752	FALSE	1	No	C14orf86;FAM181A	14	94383850	Body;TSS1500	FAM181A
1941	cg26119529	2.99871126742299	0.000349900806039493	0.000116683726719774	0.00290637124197758	0.716740197010514	FALSE	1	No	ID2B;PTPRG	3	62111228	TSS1500;Body	ID2B
1942	cg23792364	-2.99819702441037	-9.43254449001839e-05	3.14607226050243e-05	0.0029111546707852	0.717411808228698	FALSE	1	No	C19orf6;C19orf6	19	1021362	TSS1500;TSS1500	C19orf6
1943	cg16622950	-2.99803171301774	-5.46698728803569e-05	1.82352550318181e-05	0.00291269391029261	0.717411808228698	FALSE	1	No	NA	12	115100633	NA	TBX3
1944	cg22123309	-2.99742222789994	-5.77919307160184e-05	1.92805438546803e-05	0.00291837536658558	0.717411808228698	FALSE	1	No	MATN1	1	31191561	Body	LOC100129196
1945	cg24869172	-2.99738824644175	-2.59929054963134e-05	8.67185141169819e-06	0.00291869243136069	0.717411808228698	FALSE	1	No	CHN2	7	29234987	Body	CPVL
1946	cg26502852	-2.99695624820063	-9.90090212196703e-05	3.30365254011016e-05	0.00292272595392394	0.717411808228698	FALSE	1	No	XAF1;XAF1;XAF1;XAF1	17	6659199	5'UTR;5'UTR;1stExon;1stExon	XAF1
1947	cg18627816	2.99674143111554	0.000840743815829193	0.000280552672012222	0.00292473358006647	0.717411808228698	FALSE	1	No	NCCRP1	19	39686695	TSS1500	NCCRP1
1948	cg20224813	2.99663620600566	0.000118644703237871	3.95926282276413e-05	0.00292571744847188	0.717411808228698	FALSE	1	No	PM20D2	6	89855753	TSS200	PM20D2
1949	cg01082057	2.99648950367244	0.000476733386066811	0.000159097298850049	0.0029270896405763	0.717411808228698	FALSE	1	No	PRKAR1B;PRKAR1B;PRKAR1B;PRKAR1B;PRKAR1B;PRKAR1B	7	750720	Body;Body;Body;Body;Body;Body	PRKAR1B
1950	cg26406256	2.9963096222224	0.000536877047991802	0.00017917942925858	0.00292877298128963	0.717411808228698	FALSE	1	No	HERC3;NAP1L5	4	89619393	Body;TSS1500	NAP1L5
1951	cg02683873	2.99628150680055	0.00106232368095773	0.00035454735429452	0.00292903616715146	0.717411808228698	FALSE	1	No	TTC23L	5	34839063	TSS1500	TTC23L
1953	cg04459865	2.99606775817079	0.000119654260509592	3.99371009494942e-05	0.00293103775724602	0.717411808228698	FALSE	1	No	IFT172	2	27712752	TSS200	IFT172
1954	cg25462384	-2.99602779017459	-1.95526968545416e-05	6.52620677240186e-06	0.00293141216561865	0.717411808228698	FALSE	1	No	SNAPC2;SNAPC2	19	7985170	TSS1500;TSS200	SNAPC2
1955	cg24376548	-2.99587504208271	-0.000268881937820367	8.975071858586e-05	0.00293284346850774	0.717411808228698	FALSE	1	No	NA	1	207588998	NA	CR2
1956	cg12955299	2.99586965239198	0.000106040648616658	3.53956149367154e-05	0.00293289398348653	0.717411808228698	FALSE	1	No	APPBP2;APPBP2	17	58603540	1stExon;5'UTR	APPBP2
1957	cg09893588	-2.99558605480489	-5.44763885169113e-05	1.81855528501783e-05	0.00293555313245225	0.717411808228698	FALSE	1	No	NTSR1	20	61340109	TSS200	NTSR1
1958	cg17868936	-2.99555675783169	-0.000987302189096255	0.000329588877431555	0.00293582796101649	0.717411808228698	FALSE	1	No	SLC44A5;SLC44A5	1	76053565	5'UTR;5'UTR	SLC44A5
1959	cg18022012	-2.99509697484542	-0.000626017774757328	0.000209014192199782	0.00294014417591771	0.717411808228698	FALSE	1	No	HPCAL1;HPCAL1	2	10444757	5'UTR;5'UTR	HPCAL1
1960	cg20382675	-2.9949246282901	-0.000857454766160998	0.000286302619458756	0.00294176357801545	0.717411808228698	FALSE	1	No	FOXP1;MIR1284;FOXP1	3	71591429	5'UTR;TSS200;5'UTR	MIR1284
1962	cg00426193	2.99482626993094	0.000189139108294167	6.31552855647043e-05	0.00294268813883016	0.717411808228698	FALSE	1	No	RIF1	2	152267492	Body	RIF1
1963	cg17329004	-2.99468358644029	-0.000483142606019793	0.000161333440436722	0.0029440298257592	0.717411808228698	FALSE	1	No	TRPM4	19	49714934	3'UTR	TRPM4
1964	cg01692340	-2.99462852224316	-8.74358813121498e-05	2.91975718065542e-05	0.00294454775746247	0.717411808228698	FALSE	1	No	EPO	7	100318319	TSS200	EPO
1966	cg08363605	-2.99409033764521	-2.11523242699802e-05	7.06469140360544e-06	0.00294961429935986	0.717523774456191	FALSE	1	No	SLC27A2;SLC27A2	15	50474388	TSS200;TSS200	SLC27A2
1968	cg21388553	-2.99389048165882	-0.000396966440376221	0.000132592171560088	0.00295149780380817	0.717523774456191	FALSE	1	No	CCDC46	17	63898358	Body	CEP112
1969	cg09753772	-2.993888075403	-0.000289639584431904	9.6743624723819e-05	0.00295152048781883	0.717523774456191	FALSE	1	No	NA	2	3633407	NA	RPS7
1970	cg21434440	2.99315882764581	0.000124966528847268	4.17507175673524e-05	0.00295840254444887	0.717867229381999	FALSE	1	No	CD2AP	6	47446198	Body	CD2AP
1971	cg21372107	-2.99309901225796	-0.000420477232234008	0.000140482232800179	0.00295896768625868	0.717867229381999	FALSE	1	No	NA	2	134900674	NA	MIR3679
1972	cg08475853	2.99289784855378	0.000519609539806733	0.000173614191362334	0.00296086902712132	0.717867229381999	FALSE	1	No	NA	4	9492758	NA	DEFB131
1973	cg07306676	2.99287143801095	0.000769599566313295	0.000257144211588576	0.00296111873502306	0.717867229381999	FALSE	1	No	POLE	12	133220579	Body	POLE
1974	cg23983783	-2.99275229533948	-0.000688630448339908	0.000230099380230129	0.00296224545184456	0.717867229381999	FALSE	1	No	N4BP2L1;N4BP2L1	13	32997294	Body;Body	SNORA16
1975	cg05623562	2.99268378755434	0.000121200795499604	4.0499031673056e-05	0.00296289349898754	0.717867229381999	FALSE	1	No	C18orf22	18	77793509	TSS1500	TXNL4A
1976	cg06751920	2.99247569005066	0.000568417661081101	0.000189948965323584	0.00296486278725513	0.717867229381999	FALSE	1	No	AADACL4	1	12704007	TSS1500	AADACL4
1977	cg17111837	-2.99246848623078	-0.000324489402791115	0.000108435361737036	0.00296493098060921	0.717867229381999	FALSE	1	No	NCRNA00176;NCRNA00176	20	62669757	Body;Body	LINC00176
1978	cg00871358	-2.99218699833304	-0.000255481838109998	8.53829784877509e-05	0.0029675967486285	0.718149411357939	FALSE	1	No	NA	9	13278977	NA	MPDZ
1979	cg06604467	2.99180691913184	9.21092218946062e-05	3.07871545137459e-05	0.00297119968845507	0.718256774870687	FALSE	1	No	NA	7	1232088	NA	AK090593
1980	cg04571509	-2.99153377791076	-0.00027759023727091	9.27919448279721e-05	0.00297379139046143	0.718256774870687	FALSE	1	No	AP4E1	15	51199642	TSS1500	AP4E1
1981	cg15981982	2.99143295541899	0.000558613541379334	0.000186737777414468	0.00297474856856989	0.718256774870687	FALSE	1	No	NA	2	8685837	NA	ID2
1983	cg24193456	2.99079020841994	0.00100916549761671	0.000337424368575105	0.00298085725280779	0.718256774870687	FALSE	1	No	NA	2	241263026	NA	GPC1
1984	cg14441271	2.99064750572711	0.00130955004526606	0.000437881777360343	0.00298221506124578	0.718256774870687	FALSE	1	No	VIP;VIP	6	153071856	TSS200;TSS200	VIP
1985	cg19075194	-2.99053081458354	-0.000511258174364604	0.000170959005629173	0.00298332579235138	0.718256774870687	FALSE	1	No	E2F6;E2F6;E2F6;E2F6;E2F6;E2F6	2	11606237	Body;1stExon;Body;Body;5'UTR;Body	E2F6
1986	cg15419295	-2.99045500535288	-0.000105652597213864	3.53299404354011e-05	0.00298404758981582	0.718256774870687	FALSE	1	No	BRCA1;BRCA1;BRCA1;BRCA1;BRCA1;BRCA1;BRCA1;BRCA1;BRCA1;NBR2;BRCA1	17	41277389	5'UTR;5'UTR;TSS200;5'UTR;1stExon;1stExon;5'UTR;1stExon;TSS1500;TSS1500;1stExon	BRCA1
1987	cg07095205	2.99022542890695	0.000421785273992349	0.000141054674311471	0.00298623441713314	0.718256774870687	FALSE	1	No	LIN28	1	26737116	TSS200	LIN28A
1988	cg09799307	2.99021178663416	0.000895091817618061	0.000299340609123073	0.00298636441262749	0.718256774870687	FALSE	1	No	FASN	17	80046218	Body	FASN
1989	cg14600345	-2.98994724440844	-0.000733735485376918	0.000245400813258191	0.0029888862274362	0.718256774870687	FALSE	1	No	NA	10	111213963	NA	U6
1990	cg11777321	2.98992156799218	0.000265629677654312	8.88416875204825e-05	0.00298913109813736	0.718256774870687	FALSE	1	No	TEF;TEF	22	41778547	Body;Body	TEF
1991	cg07134254	-2.9899085441448	-2.92189817878008e-05	9.77253362649535e-06	0.00298925531091759	0.718256774870687	FALSE	1	No	NA	20	33865797	NA	EDEM2
1992	cg09429435	-2.98978871273321	-0.000820410869869293	0.000274404296991037	0.00299039840505819	0.718256774870687	FALSE	1	No	NA	19	12914994	NA	PRDX2
1993	cg21238061	2.98971031218734	0.000198338232347922	6.63402843878922e-05	0.00299114649918254	0.718256774870687	FALSE	1	No	LPPR1;LPPR1	9	104036809	Body;Body	LPPR1
1994	cg15816978	2.98948038140902	0.000189598645593259	6.34219400710353e-05	0.00299334147626339	0.718256774870687	FALSE	1	No	NA	17	49008467	NA	SPAG9
1995	cg02132946	2.9894259567531	0.000769894316143587	0.000257539182197973	0.00299386124368502	0.718256774870687	FALSE	1	No	NA	16	65807673	NA	LOC283867
1996	cg05906871	2.98927795496609	0.000145011800066821	4.85106444604499e-05	0.00299527511149265	0.718256774870687	FALSE	1	No	ALDH18A1;ALDH18A1	10	97416826	TSS1500;TSS1500	ALDH18A1
1997	cg22187519	2.98857480022814	0.000526674977197994	0.00017622947806352	0.00300200074207286	0.718256774870687	FALSE	1	No	FLT4;FLT4	5	180035756	Body;Body	FLT4
2000	cg11823603	2.98812073373723	0.000499886571298139	0.000167291289690605	0.0030063512086105	0.718256774870687	FALSE	1	No	NA	5	33901508	NA	ADAMTS12
2002	cg04184063	2.98804579046179	0.000521741058749296	0.000174609458936258	0.00300706980438896	0.718256774870687	FALSE	1	No	DUOX2	15	45386108	3'UTR	DUOX2
2003	cg21272465	-2.987896152195	-0.000214100931470562	7.16560819268355e-05	0.00300850508607695	0.718256774870687	FALSE	1	No	LOC151174;LOC643387;LOC151174	2	239140296	Body;TSS200;Body	LOC151174
2005	cg00557947	-2.986760319424	-9.30950385714696e-05	3.11692364352232e-05	0.00301942010483978	0.718256774870687	FALSE	1	No	NA	10	102419245	NA	PAX2
2006	cg13314434	2.98639847868703	0.000817386092829577	0.000273702956475166	0.00302290489984381	0.718256774870687	FALSE	1	No	LOC151174;LOC151174	2	239136349	Body;Body	LOC151174
2008	cg03976712	2.98597542621898	0.000873284159773864	0.000292461937933518	0.0030269838811487	0.718256774870687	FALSE	1	No	NA	1	2946727	NA	ACTRT2
2009	cg15514496	2.98544026104154	0.000314486647609519	0.000105340124106119	0.00303215105248812	0.718256774870687	FALSE	1	No	NA	18	12287561	NA	CIDEA
2010	cg17301635	2.98543257619472	0.000156035389480661	5.22655881512309e-05	0.00303222531067196	0.718256774870687	FALSE	1	No	TGIF1;TGIF1;TGIF1;TGIF1;TGIF1;TGIF1;TGIF1	18	3451475	5'UTR;Body;Body;5'UTR;TSS200;Body;TSS200	TGIF1
2011	cg26936230	-2.98527419741907	-7.66770807411773e-05	2.56851048414477e-05	0.00303375608566905	0.718256774870687	FALSE	1	No	SYN1;SYN1	X	47479593	TSS1500;TSS1500	SYN1
2012	cg11294084	-2.98515068401612	-5.81624088728198e-05	1.94839105390051e-05	0.00303495036839099	0.718256774870687	FALSE	1	No	N4BP2L1;N4BP2L1	13	33002136	1stExon;1stExon	N4BP2L1
2013	cg08048987	2.98478487157796	0.000111568700196382	3.73791428852287e-05	0.00303849002962187	0.718256774870687	FALSE	1	No	KISS1R	19	918617	Body	KISS1R
2014	cg11855949	2.98477273707179	0.000130850101069968	4.38392174535669e-05	0.00303860750987126	0.718256774870687	FALSE	1	No	TECPR1	7	97881894	TSS1500	TECPR1
2016	cg11231958	2.98464070622039	0.000395894782250617	0.000132644033643821	0.00303988603581868	0.718256774870687	FALSE	1	No	NA	1	9509421	NA	5S_rRNA
2017	cg24487076	-2.98463759314946	-7.77683867392129e-05	2.60562243529038e-05	0.00303991618730911	0.718256774870687	FALSE	1	No	KIAA1217	10	23983496	TSS200	KIAA1217
2018	cg02732801	-2.98458825035772	-0.000245642313146801	8.23035851318385e-05	0.00304039413099601	0.718256774870687	FALSE	1	No	NA	X	152066328	NA	ZNF185
2019	cg04508870	2.98438510700893	0.000338468587041702	0.000113413173871829	0.00304236254131099	0.718256774870687	FALSE	1	No	NA	1	8298617	NA	SLC45A1
2020	cg03425412	2.98399844623194	0.000213402725255541	7.15156958359066e-05	0.00304611241733158	0.718256774870687	FALSE	1	No	NA	20	21500337	NA	NKX2-2
2021	cg26943332	2.98396831663715	9.25124999966589e-05	3.10031777083069e-05	0.00304640479496952	0.718256774870687	FALSE	1	No	PXT1	6	36391400	Body	KCTD20
2022	cg10900550	2.98381758821974	0.000195330195865055	6.54631826812163e-05	0.003047867849782	0.718256774870687	FALSE	1	No	TDRD7	9	100173984	TSS1500	TDRD7
2023	cg21735741	-2.98376669867102	-0.00205688444992672	0.000689358337179265	0.00304836195768111	0.718256774870687	FALSE	1	No	NA	3	80819488	NA	GBE1
2024	cg17735631	-2.98363751873272	-0.000452242273390076	0.000151574134106667	0.00304961654923017	0.718256774870687	FALSE	1	No	TMEM132D	12	129786998	Body	TRNA_Pseudo
2025	cg03535284	2.9834672201888	0.000381783281367687	0.000127966306713277	0.00305127120612586	0.718256774870687	FALSE	1	No	THBS2	6	169653959	5'UTR	THBS2
2027	cg06297391	-2.98331736845637	-0.00024432707289612	8.18977811343416e-05	0.00305272787756356	0.718256774870687	FALSE	1	No	NHLRC4	16	616827	TSS1500	NHLRC4
2028	cg09729563	-2.98313989684718	-4.43129728607961e-05	1.48544736060248e-05	0.00305445385882788	0.718256774870687	FALSE	1	No	NA	16	3156652	NA	MGC3771
2029	cg05607461	2.98278022570397	3.24343016853395e-05	1.08738489701113e-05	0.00305795454390526	0.718256774870687	FALSE	1	No	GLS	2	191745416	TSS200	GLS
2031	cg12728623	-2.98250571639076	-0.000368429887207076	0.00012353032055641	0.00306062881972761	0.718256774870687	FALSE	1	No	COMT;COMT;COMT	22	19938992	5'UTR;5'UTR;TSS200	COMT
2032	cg26354968	2.98242731349063	0.000319306728035752	0.00010706270244757	0.00306139301569407	0.718256774870687	FALSE	1	No	MRPL16	11	59579039	TSS1500	MRPL16
2033	cg25343280	2.9822863500081	0.000873286456212954	0.000292824482199901	0.00306276743156001	0.718256774870687	FALSE	1	No	NA	2	44314198	NA	PPM1B
2034	cg15207055	-2.98213879208519	-0.000432350441245502	0.000144979986308146	0.00306420674965439	0.718256774870687	FALSE	1	No	SH3D19;SH3D19;SH3D19;SH3D19	4	152096590	5'UTR;1stExon;5'UTR;5'UTR	SH3D19
2035	cg09549848	-2.98211123715894	-6.78334941705637e-05	2.27468021062785e-05	0.00306447559615736	0.718256774870687	FALSE	1	No	LPAR1;LPAR1;LPAR1;LPAR1	9	113800279	1stExon;1stExon;5'UTR;5'UTR	LPAR1
2036	cg02033116	2.98182514260779	0.00013681016726374	4.58813514276329e-05	0.00306726822581821	0.718256774870687	FALSE	1	No	GPATCH1;GPATCH1	19	33571857	1stExon;5'UTR	GPATCH1
2037	cg03581271	-2.98181611563564	-0.000418755057679103	0.000140436244704458	0.00306735637792984	0.718256774870687	FALSE	1	No	PALLD;PALLD;PALLD;PALLD	4	169806766	Body;Body;Body;Body	PALLD
2038	cg01841209	2.98164196655518	9.93780928137552e-05	3.33299886198513e-05	0.00306905746987584	0.718256774870687	FALSE	1	No	NA	5	102090941	NA	PAM
2039	cg01778622	2.98159312808053	0.00024554186093367	8.23525713891564e-05	0.00306953468024779	0.718256774870687	FALSE	1	No	PDE5A;PDE5A;PDE5A	4	120419485	3'UTR;3'UTR;3'UTR	LOC645513
2040	cg08918576	-2.981502544318	-0.000306935268670474	0.000102946505699086	0.00307041997198718	0.718256774870687	FALSE	1	No	OR6K3	1	158688775	TSS1500	OR6K3
2041	cg03244690	-2.98138520097402	-6.17974780624704e-05	2.0727773802017e-05	0.00307156713770049	0.718256774870687	FALSE	1	No	TMEM20;TMEM20	10	95654134	Body;Body	SLC35G1
2042	cg05096690	2.9813755250265	4.60417863472336e-05	1.54431355462423e-05	0.00307166174869667	0.718256774870687	FALSE	1	No	GTF3C1;KIAA0556	16	27561120	1stExon;TSS1500	GTF3C1
2043	cg26283564	2.98130157288472	0.00052109275906451	0.00017478700035042	0.00307238493769733	0.718256774870687	FALSE	1	No	SGCE;SGCE;PEG10;SGCE;PEG10	7	94284274	Body;Body;TSS1500;Body;TSS1500	SGCE
2044	cg13399714	2.98127666617345	0.000868892726791588	0.00029144988006324	0.00307262853923548	0.718256774870687	FALSE	1	No	GGT8P	2	91962126	TSS1500	GGT8P
2045	cg20761322	2.98119787134852	0.000404832623809916	0.000135795288095652	0.00307339931310975	0.718256774870687	FALSE	1	No	CIB2;CIB2	15	78423564	1stExon;5'UTR	CIB2
2046	cg22471230	-2.98056510708424	-0.000318766266596223	0.000106948264890633	0.00307959546025207	0.718256774870687	FALSE	1	No	MME;MME;MME;MME;MME	3	154797779	5'UTR;TSS1500;TSS200;1stExon;5'UTR	MME
2047	cg07982740	2.98047023068167	0.000420788314588153	0.00014118185454646	0.00308052549354385	0.718256774870687	FALSE	1	No	WFDC3	20	44410114	Body	U6atac
2048	cg27547043	2.98042885191721	0.000130513655945831	4.37902269875948e-05	0.00308093119264028	0.718256774870687	FALSE	1	No	STRADB;TRAK2;TRAK2	2	202316262	TSS200;5'UTR;1stExon	TRAK2
2051	cg16536918	-2.97999247544355	-0.000519711422936558	0.000174400246718476	0.00308521263632628	0.718256774870687	FALSE	1	No	AVP	20	3065403	TSS200	AVP
2052	cg17933386	2.97997261864441	0.000124283851412953	4.17063736208051e-05	0.00308540758794359	0.718256774870687	FALSE	1	No	SSBP2	5	81047246	TSS200	SSBP2
2053	cg25449765	-2.97944860373203	-0.00063074517063828	0.000211698624318679	0.00309055638096629	0.718256774870687	FALSE	1	No	NA	4	81254292	NA	C4orf22
2054	cg15988232	2.97918539676889	0.000766700860616828	0.000257352517049917	0.00309314553100729	0.718256774870687	FALSE	1	No	CSPG5	3	47621127	TSS1500	CSPG5
2055	cg11106262	2.97915722491173	0.000620036221096293	0.0002081247058435	0.00309342277341093	0.718256774870687	FALSE	1	No	SLIT1	10	98803066	Body	SLIT1
2057	cg14712186	-2.97900329597512	-6.93577929467632e-05	2.32822142360404e-05	0.00309493800722349	0.718256774870687	FALSE	1	No	NA	1	91184413	NA	BARHL2
2058	cg24808186	-2.97869925831695	-2.68744947326924e-05	9.02222493850461e-06	0.00309793286692707	0.718256774870687	FALSE	1	No	NA	6	155316380	NA	AK124484
2059	cg23235772	2.97861079953339	4.88826414249418e-05	1.64112214434325e-05	0.00309880471002112	0.718256774870687	FALSE	1	No	ZNF772;ZNF772	19	57988964	TSS200;TSS200	ZNF772
2060	cg05019307	2.97850677930227	0.000184549072950859	6.1960266208993e-05	0.00309983021301416	0.718256774870687	FALSE	1	No	NA	22	34318327	NA	LARGE
2061	cg15306209	2.97835908513124	0.000133926338028344	4.49664846313998e-05	0.00310128681764367	0.718256774870687	FALSE	1	No	HMSD	18	61616451	TSS200	HMSD
2062	cg26797898	2.97834763849885	0.000590315559144108	0.000198202369499633	0.00310139973396407	0.718256774870687	FALSE	1	No	GPR133	12	131438277	TSS200	GPR133
2063	cg21902095	-2.97807723338999	-0.000625506147482292	0.000210036912565316	0.003104068264306	0.718256774870687	FALSE	1	No	RAD18	3	9005405	TSS1500	RAD18
2064	cg02858413	-2.97803666471049	-2.02005114935255e-05	6.78316413390743e-06	0.00310446880328346	0.718256774870687	FALSE	1	No	RARA;RARA;RARA;RARA;RARA	17	38474509	1stExon;5'UTR;5'UTR;1stExon;5'UTR	RARA
2065	cg09163478	-2.97782405281842	-0.000550864373939635	0.000184988892617164	0.00310656871764655	0.718256774870687	FALSE	1	No	LPHN3	4	62936530	Body	LPHN3
2066	cg01138819	2.97774797143982	0.000416525742016983	0.000139879447828347	0.00310732047028838	0.718256774870687	FALSE	1	No	NA	5	171055226	NA	FGF18
2067	cg05918679	-2.977566266808	-1.80273858303717e-05	6.05440289652977e-06	0.00310911654997998	0.718256774870687	FALSE	1	No	RPL18;SPHK2	19	49122382	Body;TSS200	RPL18
2068	cg05741225	-2.97756314062834	-0.0012542635399422	0.000421238267907063	0.00310914745936802	0.718256774870687	FALSE	1	No	JAKMIP3	10	133917303	TSS1500	JAKMIP3
2069	cg11554391	2.97710917594671	0.000469546472129122	0.000157718929464456	0.00311363891986355	0.718256774870687	FALSE	1	No	AHRR	5	321320	Body	AHRR
2070	cg11379392	-2.97685772942971	-0.000131063213575959	4.40273689535936e-05	0.00311612925106378	0.718256774870687	FALSE	1	No	SLC1A5;SLC1A5;SLC1A5	19	47291807	1stExon;5'UTR;TSS1500	SLC1A5
2071	cg17480077	2.97666452177314	0.000775251899413889	0.000260443154995541	0.00311804402239248	0.718256774870687	FALSE	1	No	NA	1	10895517	NA	CASZ1
2072	cg03953709	2.97641951910549	0.000152572851929851	5.12605333188058e-05	0.00312047365387725	0.718256774870687	FALSE	1	No	NR4A2	2	157189668	TSS1500	NR4A2
2073	cg19180498	2.97636643036286	0.00017851855075293	5.99786870769021e-05	0.00312100035039636	0.718256774870687	FALSE	1	No	KIAA1529	9	100000415	TSS1500	LOC100499484
2074	cg21706183	-2.97629265846048	-0.000586350172723033	0.000197006894149424	0.00312173238089831	0.718256774870687	FALSE	1	No	FAM101A	12	124785827	5'UTR	FAM101A
2076	cg05154390	2.9762758043771	0.000459168522898551	0.00015427620055348	0.00312189964417999	0.718256774870687	FALSE	1	No	MRPS15	1	36929274	Body	MRPS15
2077	cg13658186	-2.97622250058778	-4.10535237788488e-05	1.37938355652983e-05	0.00312242869562288	0.718256774870687	FALSE	1	No	NA	14	105116585	NA	MIR4710
2078	cg03725447	-2.97606199746576	-0.000155294575162151	5.21812298582456e-05	0.003124022219011	0.718256774870687	FALSE	1	No	SAMD11	1	860008	TSS1500	SAMD11
2079	cg14414903	-2.97605015556515	-0.000984167059545474	0.000330695723560002	0.00312413981846133	0.718256774870687	FALSE	1	No	HDAC4	2	240171712	Body	HDAC4
2080	cg01641792	-2.97576429056439	-0.000454696867830155	0.000152800028305977	0.00312697991451489	0.718256774870687	FALSE	1	No	PDE4A;PDE4A;PDE4A;PDE4A	19	10572362	Body;Body;Body;Body	PDE4A
2081	cg19494762	-2.97559276305228	-4.86047324487974e-05	1.63344705808936e-05	0.00312868519128976	0.718256774870687	FALSE	1	No	EPHB3	3	184279498	TSS200	EPHB3
2082	cg02569086	2.97546640379785	0.000112610616694054	3.78463747902914e-05	0.00312994196296171	0.718256774870687	FALSE	1	No	ITPR2	12	26985672	1stExon	ITPR2
2083	cg15707568	2.9754659619179	0.000242737225088432	8.15795670981128e-05	0.00312994635871948	0.718256774870687	FALSE	1	No	ATP5J;ATP5J;ATP5J;ATP5J;GABPA;ATP5J	21	27108736	TSS1500;TSS1500;TSS1500;TSS1500;5'UTR;TSS1500	ATP5J
2084	cg01579206	-2.97545060602159	-2.68731314414929e-05	9.03161739170138e-06	0.00313009912046266	0.718256774870687	FALSE	1	No	CSNK1A1;CSNK1A1	5	148931078	TSS200;TSS200	CSNK1A1
2085	cg04551011	2.97540709009045	8.43592494039143e-05	2.83521705936884e-05	0.0031305320576747	0.718256774870687	FALSE	1	No	PDGFRL	8	17435008	Body	PDGFRL
2086	cg26741262	2.9750883826342	7.11686378356658e-05	2.39215205340057e-05	0.00313370452933099	0.718256774870687	FALSE	1	No	MTHFS	15	80189694	TSS1500	MTHFS
2088	cg17573882	-2.97497035765598	-0.00101847039763712	0.000342346401877963	0.00313488011797939	0.718256774870687	FALSE	1	No	NA	12	87724296	NA	MKRN9P
2089	cg08510727	2.97486970218342	0.000124099929005179	4.17160889144472e-05	0.00313588301653968	0.718256774870687	FALSE	1	No	UBP1;UBP1;UBP1	3	33482329	TSS1500;TSS1500;TSS1500	UBP1
2090	cg14134732	-2.97484799727012	-0.000222075640165137	7.46510881796064e-05	0.00313609931577023	0.718256774870687	FALSE	1	No	CCDC64B	16	3079894	Body	CCDC64B
2092	cg19475930	2.97411759533285	2.73709803822693e-05	9.20305922846538e-06	0.00314338606862869	0.718673003836626	FALSE	1	No	DYNLL1;SFRS9	12	120907604	TSS200;TSS200	SRSF9
2093	cg25801292	-2.97408565375146	-0.000383860415619457	0.000129068379431259	0.00314370508282161	0.718673003836626	FALSE	1	No	KEAP1;KEAP1	19	10614272	TSS1500;TSS1500	KEAP1
2094	cg07650504	2.97406391000517	0.000279697952774502	9.40457102598095e-05	0.00314392226384335	0.718673003836626	FALSE	1	No	COL2A1;COL2A1	12	48397055	Body;Body	COL2A1
2095	cg27313662	2.9734601966392	6.12077928788149e-05	2.05847022764912e-05	0.0031499577654295	0.718864767008762	FALSE	1	No	PPA2;PPA2;PPA2;PPA2;PPA2	4	106395321	TSS200;TSS200;TSS200;TSS200;TSS200	PPA2
2096	cg01505254	-2.97342172837226	-4.19679398212156e-05	1.41143583571611e-05	0.00315034270335244	0.718864767008762	FALSE	1	No	C6orf89	6	36853867	Body	C6orf89
2097	cg19449172	-2.97325011211458	-3.03360394143251e-05	1.0202989412401e-05	0.00315206052935373	0.718864767008762	FALSE	1	No	THOC7;ATXN7;ATXN7	3	63850039	TSS1500;TSS200;TSS200	ATXN7
2098	cg26309964	2.97317284375795	0.000369075092332384	0.000124135094637112	0.00315283424178692	0.718864767008762	FALSE	1	No	NA	19	33729864	NA	SLC7A10
2099	cg01107031	2.97277752292097	5.31320359194372e-05	1.78728598120021e-05	0.00315679543500925	0.718864767008762	FALSE	1	No	TGFB1;TGFB1	19	41859159	5'UTR;1stExon	TGFB1
2101	cg20666019	-2.97257857019089	-0.000756671893292997	0.000254550678956286	0.00315879070380262	0.718864767008762	FALSE	1	No	NA	7	80963086	NA	AY927633
2102	cg22207272	2.97191360266681	7.6954933679566e-05	2.5894068256396e-05	0.00316546794986276	0.718864767008762	FALSE	1	No	CADM1;CADM1	11	115375703	TSS1500;TSS1500	CADM1
2103	cg13665852	-2.97158323969445	-0.000831914100765832	0.000279956519357463	0.00316879007901281	0.718864767008762	FALSE	1	No	OPTN;OPTN;OPTN;OPTN	10	13146898	5'UTR;5'UTR;5'UTR;5'UTR	OPTN
2104	cg19130981	-2.97152467807669	-0.000339528968819664	0.000114260861208604	0.0031693793073954	0.718864767008762	FALSE	1	No	RHEB	7	151175285	Body	RHEB
2105	cg25373624	-2.97141484875884	-0.000487271077686977	0.000163986216159117	0.00317048464552338	0.718864767008762	FALSE	1	No	MSI2;MSI2	17	55683689	Body;Body	MSI2
2106	cg22473770	2.97125454405683	0.000508654944165906	0.000171191978547691	0.00317209860862834	0.718864767008762	FALSE	1	No	EVI2A;NF1;EVI2A;NF1	17	29647977	5'UTR;Body;5'UTR;Body	EVI2A
2107	cg07410811	2.97124827769544	0.000133807200423798	4.50340018463826e-05	0.00317216171422692	0.718864767008762	FALSE	1	No	MIR210	11	568474	TSS1500	MIR210HG
2109	cg10773203	2.97104102426704	0.000124493899178106	4.19024504075366e-05	0.00317424951435756	0.718864767008762	FALSE	1	No	SUPT7L;SLC4A1AP	2	27886873	TSS1500;1stExon	SUPT7L
2110	cg04344923	-2.9709554364968	-0.000404823135920335	0.000136260251819086	0.00317511206318561	0.718864767008762	FALSE	1	No	MAFK	7	1569228	TSS1500	MAFK
2111	cg00350296	-2.97094711415679	-0.000428339411220037	0.0001441760471531	0.00317519594671347	0.718864767008762	FALSE	1	No	CD248	11	66084841	TSS1500	CD248
2112	cg07265588	2.97084040003902	0.000751201154797238	0.000252858132260276	0.0031762717322419	0.718864767008762	FALSE	1	No	NA	4	6574480	NA	MAN2B2
2113	cg24186901	-2.97076528255301	-2.55287019339383e-05	8.593308291256e-06	0.00317702919204812	0.718864767008762	FALSE	1	No	EDA;EDA;EDA;EDA;EDA;EDA	X	68835895	TSS200;TSS200;TSS200;TSS200;TSS200;TSS200	EDA
2114	cg18127191	-2.97076163698478	-2.37037029117996e-05	7.97899858968761e-06	0.00317706595695526	0.718864767008762	FALSE	1	No	CDC7;CDC7;CDC7;CDC7	1	91966734	5'UTR;5'UTR;5'UTR;1stExon	CDC7
2115	cg14887099	-2.9707590694502	-0.000524448044767248	0.000176536714188777	0.00317709185031853	0.718864767008762	FALSE	1	No	NA	13	51060599	NA	DLEU1
2116	cg00625841	2.97068879167507	0.000225555806112303	7.59271071222239e-05	0.00317780067058838	0.718864767008762	FALSE	1	No	FAM127C	X	134156624	TSS200	FAM127C
2117	cg19014368	2.97036166878688	0.00132463944739127	0.000445952242553771	0.00318110193110208	0.719271639754669	FALSE	1	No	NA	12	131197049	NA	RIMBP2
2118	cg25671118	-2.96977948869427	-0.000710345437955642	0.000239191307186232	0.0031869849451183	0.719434119288764	FALSE	1	No	PIK3C3	18	39584467	Body	PIK3C3
2119	cg16762849	2.96976933588147	0.000689497474435686	0.000232172063367013	0.00318708762905118	0.719434119288764	FALSE	1	No	GMDS	6	2141241	Body	GMDS
2120	cg09367648	2.96951176107457	0.000148621105929753	5.00490039736271e-05	0.00318969371282378	0.719434119288764	FALSE	1	No	P4HTM;P4HTM	3	49027117	TSS1500;TSS1500	P4HTM
2122	cg26197530	-2.96928306745035	-0.000508403689938888	0.000171221024870303	0.00319200921786577	0.719434119288764	FALSE	1	No	NA	1	210485382	NA	HHAT
2123	cg20147515	-2.96917074240269	-0.000387941765274432	0.000130656603789819	0.00319314706349214	0.719434119288764	FALSE	1	No	MYO7B	2	128351542	Body	MYO7B
2124	cg07004386	-2.96894204227321	-0.00099615529263102	0.00033552534150121	0.00319546492885465	0.719434119288764	FALSE	1	No	NA	14	70040391	NA	C14orf162
2126	cg15857470	2.96887662319397	0.000489626212592411	0.000164919690083202	0.00319612823142972	0.719434119288764	FALSE	1	No	SRPK2	7	104945248	Body	SRPK2
2128	cg14794494	-2.9684640008968	-0.000736076063710068	0.000247965299052875	0.00320031483075262	0.719434119288764	FALSE	1	No	PGK1	X	77359564	TSS200	PGK1
2129	cg06697267	-2.96845884909275	-0.000119685453102665	4.03190541581011e-05	0.00320036713433394	0.719434119288764	FALSE	1	No	FOXA2;FOXA2	20	22565240	5'UTR;TSS200	FOXA2
2130	cg04450332	2.96832081205842	0.000300814923979073	0.000101341783124335	0.00320176884374786	0.719434119288764	FALSE	1	No	TSLP;TSLP	5	110408780	Body;TSS1500	TSLP
2131	cg25016907	-2.9680534801423	-3.74122238076904e-05	1.26049695728181e-05	0.00320448508757044	0.719434119288764	FALSE	1	No	RDBP;SKIV2L;SKIV2L;RDBP	6	31926805	1stExon;1stExon;5'UTR;5'UTR	RDBP
2132	cg09660584	-2.96747003673681	-2.30474340361692e-05	7.76669477731723e-06	0.00321042052903552	0.719434119288764	FALSE	1	No	SNX1;SNX1;SNX1	15	64388147	TSS200;TSS200;TSS200	SNX1
2133	cg14513226	-2.96746614119197	-4.53829454460588e-05	1.52935006792797e-05	0.00321046019268384	0.719434119288764	FALSE	1	No	LPGAT1	1	212003502	5'UTR	LPGAT1
2134	cg09982005	2.9671382085183	0.000107512575421673	3.62344346188585e-05	0.0032138007451268	0.719434119288764	FALSE	1	No	SMAD3	15	67357898	TSS1500	SMAD3
2135	cg01331191	2.96707391731928	8.45085258046291e-05	2.8482110038223e-05	0.00321445603326368	0.719434119288764	FALSE	1	No	CBLL1;CBLL1	7	107383827	TSS1500;TSS1500	CBLL1
2136	cg13387050	2.96701883972456	0.000570632403484328	0.000192325170249779	0.00321501750897311	0.719434119288764	FALSE	1	No	CNPY3	6	42900231	Body	CNPY3
2137	cg01306151	2.96675562378852	0.000463559293676965	0.00015625125640952	0.00321770204215849	0.719434119288764	FALSE	1	No	C16orf7	16	89775031	Body	C16orf7
2138	cg21052325	2.96666328280531	0.000170805205233638	5.75748539524591e-05	0.00321864431166358	0.719434119288764	FALSE	1	No	GPR133	12	131589435	Body	GPR133
2139	cg10134882	2.96655588372942	0.000126022857017908	4.24812010820701e-05	0.00321974055520134	0.719434119288764	FALSE	1	No	LEMD3;LEMD3	12	65563916	1stExon;1stExon	LEMD3
2141	cg06014631	-2.96639930957781	-2.24371971900021e-05	7.56378182719963e-06	0.00322133935063273	0.719434119288764	FALSE	1	No	CKLF;CKLF;CKLF;CKLF;CKLF	16	66586649	1stExon;1stExon;1stExon;1stExon;1stExon	CKLF
2142	cg22769810	2.96629156421167	4.75842384103267e-05	1.60416592166566e-05	0.00322243997207629	0.719434119288764	FALSE	1	No	BLOC1S3;TRAPPC6A	19	45681491	TSS1500;TSS200	TRAPPC6A
2143	cg01884537	-2.96615246412298	-0.000459764357740688	0.000155003616065511	0.00322386139167557	0.719434119288764	FALSE	1	No	RAD18	3	9005400	TSS1500	RAD18
2144	cg22812892	2.96607331488148	0.000122685063888117	4.13627887323544e-05	0.00322467044873002	0.719434119288764	FALSE	1	No	IDE	10	94333586	Body	IDE
2146	cg10112022	-2.96591901422393	-3.02766561781915e-05	1.02081870856861e-05	0.00322624823162388	0.719434119288764	FALSE	1	No	RPS6KA5;RPS6KA5	14	91527130	TSS200;TSS200	RPS6KA5
2148	cg12659883	2.96547429342372	0.000523530646450728	0.000176541960795856	0.00323079962410547	0.719639161895705	FALSE	1	No	NA	1	119543057	NA	TBX15
2150	cg13773959	-2.96531349558297	-0.000375530044584245	0.000126640925198507	0.00323244671833627	0.719639161895705	FALSE	1	No	NA	2	180200208	NA	SESTD1
2152	cg12725520	-2.96494244910446	-0.000701963861440432	0.000236754633012339	0.00323625037699916	0.719840133809568	FALSE	1	No	SNORD114-16	14	101439569	TSS1500	SNORD114-16
2153	cg05014846	-2.96471108486104	-0.000611702627205239	0.000206327905045733	0.0032386242027514	0.719871503499911	FALSE	1	No	FOXK1	7	4794934	Body	FOXK1
2155	cg26169991	-2.96448911810479	-0.000551218097494952	0.000185940334247996	0.00324090310661271	0.719871503499911	FALSE	1	No	NA	7	155049620	NA	AX746871
2156	cg05082311	2.96402681736817	0.001000501446235	0.00033754804118924	0.00324565419967204	0.720300295149457	FALSE	1	No	NA	17	8313457	NA	RNF222
2157	cg08210950	-2.96376676752729	-2.94932007998839e-05	9.95125565311956e-06	0.0032483295478657	0.720300295149457	FALSE	1	No	HEXB	5	73981113	1stExon	HEXB
2158	cg27503015	-2.96366421935374	-0.000504997507927065	0.000170396330538817	0.00324938510054615	0.720300295149457	FALSE	1	No	NA	2	162270453	NA	TBR1
2159	cg26065223	2.9636346911969	0.000455144935866482	0.000153576598768543	0.00324968909906316	0.720300295149457	FALSE	1	No	NA	6	108478837	NA	AF520419
2160	cg25664725	2.96337342805135	9.1405279101484e-05	3.08450086770165e-05	0.00325237999150033	0.720300295149457	FALSE	1	No	NAGLU;NAGLU	17	40688138	5'UTR;1stExon	NAGLU
2161	cg05481981	-2.96330292994208	-0.000686251577545444	0.000231583335814694	0.00325310643941134	0.720300295149457	FALSE	1	No	CBFA2T3;CBFA2T3	16	88970598	5'UTR;Body	CBFA2T3
2162	cg15676015	-2.96318722062952	-4.11079802376928e-05	1.38728933330644e-05	0.00325429908808646	0.720300295149457	FALSE	1	No	PITPNM1;PITPNM1	11	67272636	5'UTR;5'UTR	PITPNM1
2163	cg07904900	-2.96313165968943	-0.000549633789214201	0.000185490842911721	0.00325487191260843	0.720300295149457	FALSE	1	No	KLHDC4	16	87754207	Body	KLHDC4
2164	cg17429236	-2.96286733354301	-0.00070383316279394	0.000237551359396269	0.00325759833716421	0.720570515734931	FALSE	1	No	NOS3;NOS3;NOS3;NOS3	7	150694028	Body;Body;Body;Body	NOS3
2165	cg19082131	2.96238731535048	0.000414832017675012	0.00014003301172856	0.00326255488754745	0.72083912285332	FALSE	1	No	ZFYVE28	4	2363153	Body	ZFYVE28
2166	cg24160371	-2.96238017800488	-0.000352731740706501	0.000119070382432838	0.00326262863806624	0.72083912285332	FALSE	1	No	FBXL17	5	107333404	Body	FBXL17
2168	cg07018648	2.96150314660827	0.000790186277919398	0.000266819327483875	0.00327170266209128	0.7214628325466	FALSE	1	No	EBF3	10	131671373	Body	MIR4297
2169	cg26033349	2.96135174760254	0.000440732305851805	0.000148828083731902	0.00327327141558	0.7214628325466	FALSE	1	No	ZSWIM2	2	187713554	Body	ZSWIM2
2170	cg22036248	2.96124706363421	0.00056504897081203	0.000190814531401703	0.00327435652353095	0.7214628325466	FALSE	1	No	ABLIM2;ABLIM2;ABLIM2;ABLIM2;ABLIM2;ABLIM2;ABLIM2	4	8089239	Body;Body;Body;Body;Body;Body;Body	ABLIM2
2171	cg01685739	-2.96118298171504	-4.19503542655304e-05	1.41667551531158e-05	0.0032750209308919	0.7214628325466	FALSE	1	No	SLC4A2;SLC4A2	7	150756773	1stExon;5'UTR	SLC4A2
2173	cg13857678	2.96103515314897	0.000457545864744081	0.00015452226707187	0.00327655410185468	0.7214628325466	FALSE	1	No	NA	9	75079943	NA	TMC1
2174	cg01798589	-2.96084036761239	-0.000262985701783505	8.88213037961163e-05	0.00327857527922167	0.7214628325466	FALSE	1	No	STAC	3	36421572	TSS1500	STAC
2176	cg02152120	-2.96025059516483	-0.000137246657223636	4.63631887948306e-05	0.00328470196585504	0.7214628325466	FALSE	1	No	SPAG17;SPAG17	1	118727840	5'UTR;1stExon	SPAG17
2177	cg20016599	-2.96021770437125	-0.000492695727238182	0.000166439017816371	0.00328504395085347	0.7214628325466	FALSE	1	No	NA	11	104508637	NA	CASP12
2178	cg26901352	2.95993606782756	0.000525058693240492	0.000177388525025089	0.00328797362619654	0.7214628325466	FALSE	1	No	CCL17	16	57447502	5'UTR	CCL17
2179	cg19331677	-2.95980752333633	-0.00103197397165178	0.000348662527382363	0.00328931158228322	0.7214628325466	FALSE	1	No	C15orf60	15	73735333	TSS200	C15orf60
2180	cg21414505	-2.95956253706605	-0.000499473762399279	0.000168766078142897	0.00329186290261937	0.7214628325466	FALSE	1	No	SKI	1	2180697	Body	SKI
2181	cg25624328	-2.95932208376833	-5.92233031166159e-05	2.00124560423657e-05	0.00329436877627422	0.7214628325466	FALSE	1	No	TPM1;TPM1;TPM1;TPM1;TPM1;TPM1	15	63334706	TSS200;TSS200;TSS200;TSS200;TSS200;TSS200	TPM1
2182	cg12813441	-2.95896893616841	-0.00101579477397745	0.000343293490364523	0.00329805225236965	0.7214628325466	FALSE	1	No	RTN4;RTN4;RTN4;RTN4	2	55239331	Body;Body;Body;Body	RTN4
2183	cg02625404	-2.95871613293211	-0.000485302722115267	0.000164024766253709	0.00330069140859914	0.7214628325466	FALSE	1	No	CHST8;CHST8	19	34111524	TSS1500;TSS1500	CHST8
2184	cg15084433	2.95871448225617	0.000534337281111214	0.000180597784718907	0.0033007086472873	0.7214628325466	FALSE	1	No	SND1	7	127584444	Body	SND1-IT1
2185	cg19781117	-2.95857790966736	-0.000495666720520059	0.0001675354632036	0.00330213521638157	0.7214628325466	FALSE	1	No	NA	4	130726217	NA	BC041448
2186	cg25266629	2.95841642955525	0.000180622500500462	6.10537781956598e-05	0.00330382268472307	0.7214628325466	FALSE	1	No	TLX1	10	102894148	Body	TLX1
2188	cg27071312	-2.95838869673675	-2.8446980461418e-05	9.61570076737937e-06	0.00330411257223718	0.7214628325466	FALSE	1	No	KIAA0947	5	5422796	TSS200	KIAA0947
2189	cg02148270	2.95833895419915	0.000237889247715202	8.0413114047508e-05	0.00330463258275391	0.7214628325466	FALSE	1	No	KIAA1430	4	186123008	5'UTR	KIAA1430
2190	cg16362201	-2.95826228362639	-0.000389069064205136	0.000131519462070211	0.00330543424667855	0.7214628325466	FALSE	1	No	HOPX;HOPX;HOPX;HOPX;HOPX	4	57518456	Body;Body;Body;Body;Body	HOPX
2191	cg25918716	2.95818643746109	0.000647333988476585	0.000218827988756574	0.00330622746567411	0.7214628325466	FALSE	1	No	ZSWIM5	1	45672438	TSS200	ZSWIM5
2192	cg08592230	2.95818189439319	0.000109790966024746	3.71143391259473e-05	0.00330627498379105	0.7214628325466	FALSE	1	No	GPSM3;NOTCH4	6	32163562	TSS1500;Body	NOTCH4
2193	cg14623024	-2.95809093099968	-0.000736339601079041	0.00024892392365714	0.0033072265448602	0.7214628325466	FALSE	1	No	NA	8	143206951	NA	MIR4472-1
2194	cg26981432	2.95807057520357	0.000204730956568887	6.92109776842622e-05	0.00330743951957962	0.7214628325466	FALSE	1	No	ENTPD4;ENTPD4	8	23307949	5'UTR;5'UTR	ENTPD4
2195	cg05482050	2.95759143432155	0.000312087454761247	0.000105520813706589	0.00331245620749564	0.7214628325466	FALSE	1	No	NA	5	177409334	NA	PROP1
2196	cg01745510	2.95756902959644	0.000116626906090171	3.94333673781014e-05	0.00331269095910113	0.7214628325466	FALSE	1	No	CDKN1B	12	12870119	TSS200	P27_CRE
2197	cg06998765	2.95740140719514	0.000782118919929519	0.00026446153641054	0.0033144477513318	0.7214628325466	FALSE	1	No	RPS6KL1	14	75389618	TSS1500	RPS6KL1
2198	cg18756179	-2.95737464670191	-0.000153267414545751	5.18254982393511e-05	0.00331472829765172	0.7214628325466	FALSE	1	No	FLJ26850	19	50554510	Body	FLJ26850
2199	cg17071446	2.95732221148448	0.000286946625757182	9.70292058954052e-05	0.00331527807050304	0.7214628325466	FALSE	1	No	NA	4	85402497	NA	NKX6-1
2201	cg23689428	2.95684353544613	0.00153030316649335	0.000517546210392381	0.00332030075136754	0.721816147402459	FALSE	1	No	LOC84931	2	121223964	TSS200	LOC84931
2202	cg04596655	-2.95642018422553	-9.86437224481269e-05	3.33659345767076e-05	0.00332474871577121	0.721816147402459	FALSE	1	No	SMARCA1;SMARCA1	X	128656768	Body;Body	SMARCA1
2203	cg15021439	-2.95622658506809	-0.000224425741064879	7.59162853748943e-05	0.00332678459219369	0.721816147402459	FALSE	1	No	OBSL1	2	220416871	Body	OBSL1
2204	cg25845374	2.95604977046248	0.000198869429769733	6.72753996759056e-05	0.00332864495954673	0.721816147402459	FALSE	1	No	STEAP3;STEAP3;STEAP3	2	119981187	TSS200;TSS200;TSS200	STEAP3
2205	cg17181167	2.95599989843115	0.000266066552945704	9.00089858213169e-05	0.00332916986366684	0.721816147402459	FALSE	1	No	NA	2	19563171	NA	OSR1
2206	cg22524346	-2.95581420551288	-0.000578692058410109	0.000195780931470859	0.00333112495114603	0.721816147402459	FALSE	1	No	TPST1	7	65767274	Body	TPST1
2207	cg01322079	2.95580622998491	0.000265106665182862	8.96901368207127e-05	0.00333120894584971	0.721816147402459	FALSE	1	No	SFT2D1	6	166756591	TSS1500	LOC100289495
2208	cg06371984	2.9557551651015	0.000346478351697119	0.000117221600688709	0.00333174678433781	0.721816147402459	FALSE	1	No	SYT13	11	45307960	TSS200	SYT13
2210	cg18136715	2.95567456021337	0.000449676070608962	0.000152139913054738	0.00333259591317491	0.721816147402459	FALSE	1	No	DLG5	10	79551995	3'UTR	DQ591438
2211	cg10351620	2.95553111178939	8.03132991424109e-05	2.71738973824526e-05	0.00333410755421967	0.721816943906979	FALSE	1	No	NA	17	21183560	NA	MAP2K3
2212	cg26970042	2.95522518054569	0.000405934761923198	0.000137361702450113	0.00333733351352491	0.7221770401388	FALSE	1	No	DIXDC1	11	111815419	Body	DIXDC1
2213	cg05862885	-2.9548712274513	-0.000718841942817601	0.000243273526148763	0.00334106941185636	0.7221770401388	FALSE	1	No	INTS1	7	1513215	Body	INTS1
2214	cg21910709	2.95484361929011	0.000874898504644107	0.000296089613315746	0.00334136097077228	0.7221770401388	FALSE	1	No	BRD9;BRD9;BRD9;TRIP13;TRIP13	5	893665	TSS1500;TSS1500;TSS1500;Body;Body	TRIP13
2215	cg11673969	2.95480150956363	0.000129883237299266	4.39566708216714e-05	0.00334180571982251	0.7221770401388	FALSE	1	No	EPHB4;EPHB4	7	100424945	5'UTR;1stExon	EPHB4
2216	cg01573616	2.95428260918956	8.43257310424736e-05	2.8543555982143e-05	0.00334729062057415	0.722529490209166	FALSE	1	No	NA	5	31639089	NA	PDZD2
2218	cg16441026	-2.95402348219852	-1.60231999216847e-05	5.42419517591632e-06	0.00335003273597659	0.722529490209166	FALSE	1	No	SPNS1;SPNS1;SPNS1;SPNS1;SPNS1	16	28986049	TSS200;TSS200;TSS200;TSS200;TSS200	SPNS1
2219	cg26160196	-2.95382465257449	-0.00010805837170569	3.65825275415415e-05	0.00335213816964034	0.722529490209166	FALSE	1	No	DEK;DEK	6	18264854	TSS200;TSS200	DEK
2220	cg12601582	-2.95380748767011	-4.12665663500139e-05	1.3970635026917e-05	0.00335231998785893	0.722529490209166	FALSE	1	No	CITED2;CITED2;CITED2	6	139695856	TSS200;TSS1500;TSS1500	CITED2
2221	cg02829743	-2.95367996880259	-0.00100031791533168	0.000338668347924371	0.00335367100621746	0.722529490209166	FALSE	1	No	NA	6	105400884	NA	LIN28B
2222	cg24115593	2.95349306531792	0.000125053957243127	4.23410363517025e-05	0.00335565208388417	0.722529490209166	FALSE	1	No	CCDC99;CCDC99	5	169010705	1stExon;5'UTR	CCDC99
2224	cg06774612	2.9532384403375	0.000102686983350549	3.47709761419786e-05	0.00335835269564773	0.722529490209166	FALSE	1	No	FGF11	17	7343534	Body	FGF11
2225	cg03304981	-2.95312014634717	-0.000115333571429438	3.90548185356082e-05	0.00335960802532375	0.722529490209166	FALSE	1	No	CREB3L2	7	137686266	Body	CREB3L2
2226	cg15998421	-2.9530793905219	-0.000133330053497072	4.51494984946912e-05	0.0033600406234057	0.722529490209166	FALSE	1	No	C14orf126	14	31926862	TSS200	HEATR5A
2227	cg21522071	-2.95281237983301	-0.000821273938695962	0.000278132787678981	0.00336287603842642	0.722803838620887	FALSE	1	No	CARKD	13	111287944	Body	CARKD
2228	cg18090103	-2.95267492867003	-4.5634524839046e-05	1.54553162611778e-05	0.00336433649998399	0.722803838620887	FALSE	1	No	FIGNL1;FIGNL1	7	50518163	TSS200;TSS200	FIGNL1
2229	cg05378295	-2.95246621598401	-2.69655284400064e-05	9.13322167549993e-06	0.00336655524659173	0.722915569780386	FALSE	1	No	ABHD3	18	19284987	TSS1500	MIB1
2230	cg12786186	2.95234193401582	5.41819673920744e-05	1.83521992381063e-05	0.00336787707733984	0.722915569780386	FALSE	1	No	NA	2	129079588	NA	HS6ST1
2232	cg26117986	-2.95202006157679	-4.34591827213631e-05	1.47218453177279e-05	0.00337130263565616	0.723002433964845	FALSE	1	No	PQLC2;AKR7A2;PQLC2;PQLC2	1	19638715	TSS200;TSS200;TSS200;TSS200	PQLC2
2233	cg22452170	-2.95172625137091	-7.49374433332788e-05	2.53876670637986e-05	0.00337443232032162	0.723301050068064	FALSE	1	No	PTPRN2;PTPRN2;PTPRN2	7	157427295	Body;Body;Body	MIR153-2
2234	cg19239462	-2.95158644570571	-2.42512011175166e-05	8.21632757963094e-06	0.00337592247170365	0.723301050068064	FALSE	1	No	EHD1	11	64646302	TSS200	EHD1
2235	cg13354228	-2.95132545742191	-3.02085530004807e-05	1.02355885300664e-05	0.00337870588669581	0.723301050068064	FALSE	1	No	TYMS;C18orf56	18	658673	Body;TSS1500	C18orf56
2236	cg09024430	2.95132232418736	6.98707613609819e-05	2.36743919118427e-05	0.00337873931508595	0.723301050068064	FALSE	1	No	MED18;MED18	1	28655366	TSS200;TSS200	MED18
2238	cg15404040	-2.95082517928681	-0.000223261653947696	7.56607526311185e-05	0.00338404717250015	0.723789928534694	FALSE	1	No	ZSWIM6	5	60706045	Body	ZSWIM6
2239	cg10490645	-2.95045300218776	-0.000443118837828221	0.000150186712853805	0.00338802577810676	0.724317239484753	FALSE	1	No	NCAM1;NCAM1;NCAM1	11	112835124	Body;Body;Body	AL833634
2241	cg07533529	2.94997473293604	0.000135983426570691	4.60964716248094e-05	0.00339314479789882	0.724492530725685	FALSE	1	No	ROM1;EML3	11	62379499	TSS1500;Body	EML3
2242	cg24176037	2.94981499651404	0.000169174104085316	5.73507505674891e-05	0.00339485606637955	0.724492530725685	FALSE	1	No	TBPL1	6	134274008	TSS1500	TBPL1
2245	cg24878854	2.94943130024072	0.000141321378363948	4.79147889806464e-05	0.00339896985874071	0.72471487852268	FALSE	1	No	FKBP9	7	32996873	TSS200	FKBP9
2246	cg25236416	-2.94921769505395	-0.000530134270900075	0.000179754201186691	0.00340126199727846	0.724880712483206	FALSE	1	No	HDAC4	2	239987560	Body	MIR4440
2247	cg06001205	-2.94893340560992	-0.000643506530129147	0.000218216704692269	0.00340431482139399	0.725156534367475	FALSE	1	No	CDH12	5	22213259	5'UTR	CDH12
2248	cg07592190	-2.94865871401306	-0.000794243657914668	0.000269357607966003	0.00340726695932589	0.725156534367475	FALSE	1	No	GRIA4;GRIA4	11	105785765	Body;Body	GRIA4
2249	cg24055792	2.94840277406301	0.000258777193260482	8.77686032372967e-05	0.00341001967769819	0.725156534367475	FALSE	1	No	NA	1	205297183	NA	NUAK2
2250	cg16312954	2.94838381344097	0.000320856188839965	0.000108824430312383	0.00341022368630127	0.725156534367475	FALSE	1	No	TRPV5	7	142632296	TSS1500	TRPV5
2251	cg09264088	-2.94797349449241	-0.000236396729114621	8.01895707530179e-05	0.00341464128640588	0.725156534367475	FALSE	1	No	APH1B;APH1B	15	63569686	TSS200;TSS200	APH1B
2252	cg19571390	-2.9478138567182	-0.000287610135222716	9.75672648282181e-05	0.00341636140133979	0.725156534367475	FALSE	1	No	CRADD	12	94157676	Body	AK130911
2253	cg14087796	2.94775296889776	0.000384497816075354	0.000130437597767607	0.00341701768311821	0.725156534367475	FALSE	1	No	C9orf25	9	34428987	Body	C9orf25
2254	cg14571194	-2.9475609297917	-0.000820724284272793	0.00027844183846296	0.00341908833935138	0.725156534367475	FALSE	1	No	KIAA0427;KIAA0427	18	46385304	Body;Body	CTIF
2256	cg12643702	2.94747724343407	0.000516935003199255	0.000175382186359811	0.00341999104397603	0.725156534367475	FALSE	1	No	DYX1C1;DYX1C1;DYX1C1	15	55801378	TSS1500;TSS1500;TSS1500	DYX1C1
2257	cg24274272	2.94731379113574	0.000142626435101063	4.83920088624503e-05	0.00342175479306854	0.725156534367475	FALSE	1	No	DNAI2	17	72278023	Body	DNAI2
2258	cg08039704	-2.94719213952153	-6.00566190489573e-05	2.03775716702025e-05	0.00342306802725924	0.725156534367475	FALSE	1	No	DLX4	17	48047123	Body	DLX4
2259	cg19700087	-2.94712886387522	-0.00120368649421392	0.000408426828215164	0.00342375127262196	0.725156534367475	FALSE	1	No	TMEM132D	12	130315506	Body	TMEM132D
2260	cg07217824	2.94689945538918	5.47356087557945e-05	1.85739654794452e-05	0.0034262294526708	0.725156534367475	FALSE	1	No	NA	7	135665682	NA	MTPN
2261	cg15735287	2.94684124700351	0.000107437107912282	3.64583969433473e-05	0.00342685850824119	0.725156534367475	FALSE	1	No	INSIG1;INSIG1;INSIG1	7	155090783	Body;Body;Body	INSIG1
2262	cg11704751	-2.94674644629473	-0.00011683345926909	3.96482905463407e-05	0.00342788324152697	0.725156534367475	FALSE	1	No	PPM1H	12	63329118	TSS1500	AK024134
2264	cg00069815	-2.94638995441587	-0.000507805101536301	0.000172348232716187	0.00343173919212643	0.725156534367475	FALSE	1	No	NA	8	856058	NA	BC038783
2265	cg27650554	2.94628141049553	6.42100152980322e-05	2.17935785323483e-05	0.00343291403134805	0.725156534367475	FALSE	1	No	TUBB	6	30688868	Body	TUBB
2266	cg21517309	-2.94607825584529	-0.00105152091872148	0.000356922263227452	0.00343511389025568	0.725156534367475	FALSE	1	No	ENTHD1	22	40271313	Body	ENTHD1
2267	cg05361594	-2.94601113532828	-0.000269393542902905	9.14434910555372e-05	0.00343584098755366	0.725156534367475	FALSE	1	No	NA	13	68220805	NA	PCDH9
2268	cg27260563	-2.94600708304608	-2.08845188383137e-05	7.08909321993882e-06	0.003435884889267	0.725156534367475	FALSE	1	No	ZNF200;ZNF200;ZNF200;ZNF200;ZNF200;ZNF200;ZNF200;ZNF200;ZNF200;ZNF200	16	3285187	5'UTR;5'UTR;5'UTR;5'UTR;TSS200;1stExon;1stExon;TSS200;1stExon;1stExon	ZNF200
2269	cg00893636	2.9456859931501	9.27158673504654e-05	3.14751360348886e-05	0.00343936515140393	0.725425208055489	FALSE	1	No	EPM2AIP1;MLH1;MLH1;MLH1;MLH1;MLH1	3	37034840	TSS200;TSS1500;TSS1500;TSS1500;1stExon;5'UTR	MLH1
2271	cg23288725	-2.94518096218794	-0.000488457769182899	0.000165849832473462	0.00344484565398602	0.725425208055489	FALSE	1	No	NA	8	74197979	NA	RPL7
2272	cg07287258	-2.94515845415213	-3.38561711859726e-05	1.14955346929608e-05	0.00344509009275101	0.725425208055489	FALSE	1	No	FGFR1OP;FGFR1OP	6	167412627	TSS200;TSS200	FGFR1OP
2273	cg21560819	2.94505820949163	0.000116457944560593	3.95435119704122e-05	0.00344617894900246	0.725425208055489	FALSE	1	No	HCCA2	11	1539711	Body	MOB2
2274	cg19407086	2.94505158547579	0.000109937851940085	3.73296863397129e-05	0.0034462509100595	0.725425208055489	FALSE	1	No	SEC24A	5	133984178	TSS1500	SEC24A
2275	cg07100542	2.94450464326951	0.000569461178587629	0.000193397955710239	0.00345219744575298	0.726357517080695	FALSE	1	No	PADI2	1	17402079	Body	PADI2
2277	cg21512644	-2.94386439599232	-0.000643733163803485	0.000218669434869297	0.00345917034027505	0.726421466812723	FALSE	1	No	NPY2R;NPY2R	4	156130016	5'UTR;1stExon	NPY2R
2278	cg11822088	-2.94386306275653	-0.000649097766651905	0.000220491834305673	0.00345918487388831	0.726421466812723	FALSE	1	No	CEP170;CEP170;CEP170	1	243398577	5'UTR;5'UTR;5'UTR	CEP170
2279	cg04120329	-2.94370686753739	-0.00139118921430684	0.00047259774050487	0.00346088794550987	0.726421466812723	FALSE	1	No	PRAP1;PRAP1	10	135160120	TSS1500;TSS1500	PRAP1
2282	cg23582967	-2.94332666486604	-0.000744495262206213	0.000252943470764941	0.00346503668204144	0.726421466812723	FALSE	1	No	NEURL1B	5	172113678	Body	NEURL1B
2283	cg04350913	-2.94313554018316	-0.000153827354740744	5.22664867589384e-05	0.00346712393348587	0.726421466812723	FALSE	1	No	FGF12;FGF12;FGF12	3	192126584	5'UTR;1stExon;Body	FGF12
2284	cg23112301	-2.94300755488113	-0.000448419155159584	0.0001523676534285	0.00346852228915834	0.726421466812723	FALSE	1	No	NA	5	10765559	NA	DAP
2285	cg05208196	2.94297410914823	0.00116060632489512	0.000394365115645218	0.00346888779911826	0.726421466812723	FALSE	1	No	SLC26A1;IDUA;SLC26A1;SLC26A1	4	985237	Body;Body;Body;Body	SLC26A1
2286	cg26924480	-2.9429460200771	-0.000570347732207731	0.000193801628815736	0.00346919479627694	0.726421466812723	FALSE	1	No	WNT4	1	22463884	Body	WNT4
2287	cg23268197	-2.94274543784151	-0.00183431054058689	0.000623333067481484	0.00347138776502709	0.726562825310677	FALSE	1	No	INSL3	19	17932244	1stExon	INSL3
2288	cg00001582	2.94222808149593	0.000120401613491135	4.09219170493127e-05	0.00347704988009701	0.727429836584806	FALSE	1	No	LOC283050;LOC283050;LOC283050;ZMIZ1	10	80828702	TSS1500;TSS1500;TSS1500;TSS200	ZMIZ1
2289	cg00776770	-2.94198690092112	-0.000583737674268268	0.000198416136416346	0.00347969232196748	0.72766462374669	FALSE	1	No	ZNF213;ZNF213	16	3188604	Body;Body	ZNF213
2290	cg00675324	-2.94150334937213	-9.77426490566035e-05	3.32288076698831e-05	0.0034849957778815	0.727862304015711	FALSE	1	No	RELL1;RELL1	4	37688114	TSS200;TSS200	RELL1
2291	cg25875537	2.94129275581952	0.000489892619872894	0.000166556905599965	0.00348730781660743	0.727862304015711	FALSE	1	No	NA	8	21909033	NA	EPB49
2292	cg16743273	-2.94110454071791	-0.000790165744738693	0.000268662923673504	0.00348937535580079	0.727862304015711	FALSE	1	No	MOBKL2A	19	2076833	Body	MOB3A
2293	cg26123401	-2.94102331931061	-0.000536764771466327	0.000182509525831351	0.00349026791735763	0.727862304015711	FALSE	1	No	HGFAC	4	3442962	TSS1500	HGFAC
2294	cg01072639	2.94094796030196	0.000419100491095908	0.000142505238702992	0.00349109624222001	0.727862304015711	FALSE	1	No	CHGB	20	5891781	TSS200	CHGB
2295	cg21141024	2.94068824454378	0.000212407251530166	7.22304555487209e-05	0.00349395234098988	0.727862304015711	FALSE	1	No	NA	14	59422098	NA	Mir_548
2296	cg09910000	-2.94067534696628	-0.000528154246984222	0.000179603045106318	0.00349409423151941	0.727862304015711	FALSE	1	No	TBL3	16	2023998	Body	TBL3
2297	cg20025135	2.94058703769154	0.0011181613761789	0.000380251072947903	0.00349506589263395	0.727862304015711	FALSE	1	No	NA	4	107446698	NA	LOC100507096
2298	cg05782106	2.94049941370242	0.000247354143719601	8.41197731810307e-05	0.00349603025767203	0.727862304015711	FALSE	1	No	SHROOM2	X	9754927	Body	SHROOM2
2299	cg17830174	-2.94030561443844	-5.98830187089486e-05	2.03662566281858e-05	0.00349816402177388	0.727862304015711	FALSE	1	No	EBAG9;EBAG9	8	110551877	TSS1500;TSS200	EBAG9
2300	cg10608256	-2.94021967912516	-4.8267443633355e-05	1.64162711977074e-05	0.00349911056558227	0.727862304015711	FALSE	1	No	NA	5	176046281	NA	SNCB
2301	cg01751470	-2.94015428532721	-8.90495930267666e-05	3.02873877983774e-05	0.00349983100947138	0.727862304015711	FALSE	1	No	ATOH8	2	85980788	TSS200	ATOH8
2302	cg21813470	2.94007550923652	0.000382716494171134	0.000130172335019558	0.0035006990661799	0.727862304015711	FALSE	1	No	NA	12	59797287	NA	U6
2303	cg25549230	2.93981795709518	5.15124004628547e-05	1.75223096173458e-05	0.00350353848176917	0.727862304015711	FALSE	1	No	ZNF460;ZNF460	19	57791887	5'UTR;1stExon	ZNF460
2305	cg04315947	-2.93966001233838	-7.47766453907898e-05	2.54371747334509e-05	0.00350528080435194	0.727862304015711	FALSE	1	No	TLL2	10	98272633	Body	TLL2
2307	cg18830697	-2.93916247502714	-0.000542864381054727	0.000184700364701585	0.0035107744226369	0.728368315226969	FALSE	1	No	RIMS1;RIMS1;RIMS1	6	72922368	TSS200;TSS200;Body	RIMS1
2308	cg21483922	2.9390544051327	0.000424059966890038	0.000144284490327729	0.00351196872906981	0.728368315226969	FALSE	1	No	SAMD14	17	48205411	5'UTR	SAMD14
2309	cg01642786	2.93861348467165	0.000337784742440354	0.000114946978975732	0.00351684529587626	0.728520301683766	FALSE	1	No	NA	12	120820319	NA	MSI1
2310	cg12516504	-2.9384034518889	-2.79264854172088e-05	9.50396563115143e-06	0.00351917042720139	0.728520301683766	FALSE	1	No	CKAP5;CKAP5;CKAP5;CKAP5	11	46867829	5'UTR;1stExon;5'UTR;1stExon	CKAP5
2311	cg02273724	-2.93830521487706	-0.000510112778443746	0.000173607825307246	0.00352025842502747	0.728520301683766	FALSE	1	No	NA	5	11906843	NA	CTNND2
2312	cg23056539	2.93826314619293	0.000743744688508627	0.000253123921004927	0.00352072443951279	0.728520301683766	FALSE	1	No	NA	2	242977619	NA	BC101234
2314	cg16503611	-2.93790848523618	-0.000536601232268388	0.000182647361197587	0.00352465542635055	0.728520301683766	FALSE	1	No	CAMK2D;CAMK2D;CAMK2D;CAMK2D;CAMK2D;CAMK2D	4	114679761	Body;Body;Body;Body;Body;Body	CAMK2D
2315	cg07896099	-2.93788562197519	-0.000451883107259591	0.000153812355348192	0.00352490897544466	0.728520301683766	FALSE	1	No	DIP2C	10	577571	Body	DIP2C
2316	cg06975218	-2.93787861687503	-0.000627883314397103	0.000213719964735974	0.00352498666397132	0.728520301683766	FALSE	1	No	NA	4	78941960	NA	FRAS1
2317	cg13795465	-2.93772069426593	-2.47122477959701e-05	8.41204810389409e-06	0.0035267384853148	0.728520301683766	FALSE	1	No	EHD3;EHD3	2	31457061	1stExon;5'UTR	EHD3
2318	cg12309938	-2.93756967973003	-0.000352065173084082	0.000119849130903488	0.00352841442009917	0.728520301683766	FALSE	1	No	FARP1	13	98968161	Body	AF339801
2319	cg19936847	-2.93747701068408	-0.000339905371803841	0.000115713372587275	0.00352944320639408	0.728520301683766	FALSE	1	No	NA	5	58214061	NA	PDE4D
2320	cg00455327	-2.93705508556317	-0.000926095801521654	0.000315314413431942	0.00353413076915834	0.728940899169361	FALSE	1	No	CABLES1	18	20714217	TSS1500	CABLES1
2322	cg10940099	2.93688253776014	4.44231620150267e-05	1.5125958033346e-05	0.00353604940328673	0.728940899169361	FALSE	1	No	CD164;CD164;CD164;CD164;CD164	6	109703938	TSS200;TSS200;TSS200;TSS200;TSS200	CD164
2323	cg19973647	2.93653671602008	0.000319505517023997	0.000108803515134327	0.0035398976113468	0.728990258687227	FALSE	1	No	NA	14	65323467	NA	SPTB
2324	cg13632630	-2.93632831332492	-0.000736339303524686	0.000250768723709544	0.00354221850601505	0.728990258687227	FALSE	1	No	NA	15	90206329	NA	PLIN1
2325	cg09345320	2.93627273180042	0.000149985258633585	5.10801524017899e-05	0.00354283772929265	0.728990258687227	FALSE	1	No	SNORD30;SNORD29;SLC3A2;SLC3A2;SNORD31;SNORD28;SLC3A2;SLC3A2;SNHG1;SLC3A2	11	62622179	TSS1500;TSS1500;TSS1500;TSS1500;TSS1500;TSS200;TSS1500;TSS1500;Body;TSS1500	SNORD28
2326	cg07490699	-2.93626334844864	-0.000760369891696785	0.000258958343126315	0.00354294227720235	0.728990258687227	FALSE	1	No	KLHL29	2	23918679	Body	KLHL29
2327	cg09422574	2.93606472881026	0.00081622990050036	0.000278001330315054	0.00354515592913226	0.728990258687227	FALSE	1	No	NA	3	127006605	NA	BC015846
[truncated: 400,332 more rows]
