# Supplementary material for: Associations between high blood pressure and DNA methylation
Source: PLoS One. 2020 Jan 30;15(1):e0227728. doi: 10.1371/journal.pone.0227728 (PMC6991984; doi:10.1371/journal.pone.0227728)
Supplement: S8 Zip — (ZIP) [file pone.0227728.s009.zip › European-fully-adjusted-model-hypertension.csv]

	CpG	T.statistic	coef	se	pvalue	FDR	Holm.sig	Bonferroni	ProblematicProbes	Gene	CHR	Position	GeneGroup	NearestGene
3	cg17929627	4.7832764862507	0.00324629464966261	0.000678675936671009	2.55144546105041e-06	0.355823293780153	FALSE	1	No	MKI67;MKI67	10	129924035	5'UTR;5'UTR	MKI67
4	cg21869704	-4.68840214324992	-0.00511739204683971	0.00109150023621745	3.95946027193943e-06	0.355823293780153	FALSE	1	No	EGFL8	6	32134622	Body	PPT2
5	cg07688779	4.67791651241013	0.00787244357371477	0.00168289527032597	4.15470085132005e-06	0.355823293780153	FALSE	1	No	MEIS2;MEIS2;MEIS2;MEIS2;MEIS2;MEIS2;MEIS2;MEIS2	15	37391207	1stExon;Body;5'UTR;Body;5'UTR;Body;TSS1500;Body	MEIS2
6	cg02928699	4.6624272933942	0.0219206834584686	0.00470156038455039	4.46014950316694e-06	0.355823293780153	FALSE	1	No	GRM5;GRM5	11	88241946	Body;Body	GRM5
7	cg10148273	4.59724776240706	0.00707005059996046	0.00153788765917168	5.99920361971466e-06	0.384345798389536	FALSE	1	No	DHRS4L1	14	24505671	TSS200	DHRS4L1
8	cg18489266	4.58211435862912	0.00999647520283699	0.00218162935720088	6.42356192599555e-06	0.384345798389536	FALSE	1	No	NA	11	59323918	NA	TRNA_Lys
9	cg11753286	4.52129397535636	0.00553208250445469	0.00122356178001424	8.43856733601243e-06	0.422507351412033	FALSE	1	No	GPSM3;NOTCH4	6	32164000	TSS1500;Body	NOTCH4
10	cg06579354	4.45610665528153	0.0338338130198087	0.00759268474413818	1.12679407686293e-05	0.422507351412033	FALSE	1	No	CYP2F1	19	41618922	TSS1500	CYP2F1
11	cg22859451	-4.45598679832195	-0.0121222597059752	0.00272044336184753	1.1273897568331e-05	0.422507351412033	FALSE	1	No	NA	11	45249536	NA	PRDM11
12	cg16192746	-4.44032375623278	-0.0219873566813531	0.00495174628888039	1.2078865764006e-05	0.422507351412033	FALSE	1	No	FBXO21;FBXO21	12	117595738	Body;Body	FBXO21
13	cg13486805	-4.42298975510878	-0.0250070633239745	0.00565388226257817	1.30338839650304e-05	0.422507351412033	FALSE	1	No	NA	19	39738664	NA	IL28B
14	cg07119404	4.41994570180132	0.00938874596740279	0.00212417676614816	1.32088981133745e-05	0.422507351412033	FALSE	1	No	BACE1;BACE1;BACE1;BACE1	11	117187223	TSS1500;TSS1500;TSS1500;TSS1500	BACE1
15	cg00925229	4.4194080866065	0.0054274728215692	0.00122809949097431	1.32400406776704e-05	0.422507351412033	FALSE	1	No	BAD;GPR137;GPR137;BAD;GPR137;GPR137;GPR137	11	64052547	TSS1500;TSS1500;Body;TSS1500;TSS1500;1stExon;5'UTR	GPR137
16	cg26373663	4.39356416688118	0.00432849473493272	0.000985189830061218	1.48229376868454e-05	0.443455973910144	FALSE	1	No	COBLL1	2	165698219	TSS1500	COBLL1
17	cg02876129	4.35884697696374	0.0130340041488369	0.0029902412765855	1.72365663976689e-05	0.47274871472022	FALSE	1	No	NA	14	75394075	NA	RPS6KL1
18	cg11441704	-4.34852996507904	-0.0109298678245879	0.00251346269023335	1.80235000115596e-05	0.47274871472022	FALSE	1	No	PDXK	21	45145759	Body	PDXK
19	cg09935228	-4.33108963214451	-0.0141300453274022	0.00326246892295457	1.94325246621538e-05	0.47274871472022	FALSE	1	No	ZNF704	8	81557650	Body	ZNF704
20	cg01380658	4.32729692187344	0.00349657079515019	0.000808026548276793	1.97525942599377e-05	0.47274871472022	FALSE	1	No	NA	6	27095028	NA	BC014312
21	cg24039870	-4.28186506439655	-0.0269819152343649	0.00630143986991042	2.40004514125912e-05	0.520307938998037	FALSE	1	No	NA	5	1786730	NA	MRPL36
23	cg11294084	-4.26546260306413	-0.00233250477532991	0.000546835124906343	2.57384761633284e-05	0.520307938998037	FALSE	1	No	N4BP2L1;N4BP2L1	13	33002136	1stExon;1stExon	N4BP2L1
24	cg22322381	-4.25941186117811	-0.0134354225595065	0.00315429054465524	2.64094732227962e-05	0.520307938998037	FALSE	1	No	SLC13A3;SLC13A3	20	45276833	Body;5'UTR	SLC13A3
25	cg00807297	-4.24515556444029	-0.0306124941943635	0.00721115957464321	2.80571076419325e-05	0.520307938998037	FALSE	1	No	CTDP1;CTDP1	18	77504649	Body;Body	CTDP1
26	cg24460563	4.23943106008961	0.00579105018007744	0.00136599701657963	2.87459409283697e-05	0.520307938998037	FALSE	1	No	EPAS1	2	46525678	Body	EPAS1
27	cg11710912	4.23452877572461	0.00415938958159176	0.000982255594869585	2.9348641763526e-05	0.520307938998037	FALSE	1	No	ARGLU1	13	107217605	Body	ARGLU1
28	cg05788080	-4.22322108120279	-0.0287158979317692	0.00679952514434569	3.07851797865603e-05	0.526283643158315	FALSE	1	No	ITPRIP	10	106081245	5'UTR	ITPRIP
29	cg09001226	-4.20644271509866	-0.0390798698849865	0.00929047951722073	3.30409725526054e-05	0.531298001777206	FALSE	1	No	PBX2	6	32155082	Body	PBX2
30	cg06200777	4.19971071499652	0.00672528894992414	0.00160136957193484	3.39896828832807e-05	0.531298001777206	FALSE	1	No	SMPDL3A;SMPDL3A	6	123110372	5'UTR;1stExon	SMPDL3A
31	cg19966251	4.19607734318037	0.00149979142227434	0.0003574270204318	3.45124576694739e-05	0.531298001777206	FALSE	1	No	CDC42;CDC42;CDC42	1	22379963	5'UTR;5'UTR;5'UTR	CDC42
33	cg11976048	4.17603293360205	0.00429550142067916	0.00102860812857001	3.75371451597327e-05	0.531298001777206	FALSE	1	No	DHRS11;DHRS11	17	34948329	1stExon;5'UTR	DHRS11
34	cg14288639	-4.17475591160724	-0.0159642319063697	0.0038239916882287	3.77381746514822e-05	0.531298001777206	FALSE	1	No	NA	9	122351409	NA	DBC1
36	cg18338460	-4.13011456688612	-0.0199995147720546	0.00484236319554038	4.54471454323343e-05	0.604282919558207	FALSE	1	No	GPR45	2	105858167	TSS200	GPR45
38	cg02442572	-4.08971202872257	-0.0174387032216145	0.00426404184430109	5.36979264456233e-05	0.65144937931067	FALSE	1	No	NA	7	1303351	NA	UNCX
39	cg03065783	-4.08760788825433	-0.019942948577979	0.00487888004993941	5.41645102676198e-05	0.65144937931067	FALSE	1	No	NA	11	63445269	NA	RTN3
40	cg21315992	-4.0863812564416	-0.0263128354523308	0.00643915332443646	5.44382876980526e-05	0.65144937931067	FALSE	1	No	LRRK1	15	101592074	Body	LRRK1
41	cg02558476	-4.07455429667899	-0.0219298775718368	0.0053821537216257	5.71464237561733e-05	0.666621582328237	FALSE	1	No	ZG16B	16	2880326	1stExon	ZG16B
42	cg08903381	4.04866125179525	0.00298306027506201	0.00073680164615878	6.35296115723413e-05	0.666621582328237	FALSE	1	No	TBX6	16	30103528	TSS1500	YPEL3
43	cg17184326	-4.04147131136587	-0.00540884793720426	0.0013383363434977	6.54189334048023e-05	0.666621582328237	FALSE	1	No	EGFL8	6	32134629	Body	PPT2
44	cg20350943	4.04100794983804	0.0146117561891599	0.00361586920158016	6.55425064385797e-05	0.666621582328237	FALSE	1	No	KLHL22	22	20810155	Body	KLHL22
45	cg00544557	-4.03978627333745	-0.0187024207204106	0.0046295569752901	6.58693776089698e-05	0.666621582328237	FALSE	1	No	DSCR10	21	39578742	Body	DSCR10
46	cg13148824	-4.03619306003383	-0.000846007838996292	0.000209605394591606	6.68397801257776e-05	0.666621582328237	FALSE	1	No	DDIT3	12	57914715	TSS1500	DDIT3
47	cg21629006	4.02978832524551	0.00655797177335177	0.0016273737586334	6.86032609979248e-05	0.666621582328237	FALSE	1	No	VSTM2A	7	54609680	TSS1500	VSTM2A
48	cg01413546	4.02439799252858	0.0081137341906372	0.00201613612910567	7.01216120996941e-05	0.666621582328237	FALSE	1	No	SATB2	2	200323768	5'UTR	AK125157
49	cg12240358	4.0152323392429	0.0298257193303888	0.0074281428346965	7.27769565288701e-05	0.666621582328237	FALSE	1	No	HOMER2;HOMER2;HOMER2;HOMER2	15	83619523	Body;Body;Body;Body	HOMER2
50	cg09287629	-4.00797618264394	-0.0230241950618407	0.00574459378315275	7.49465635457556e-05	0.666621582328237	FALSE	1	No	NA	2	203036208	NA	KIAA2012
51	cg07068942	-4.00783126661487	-0.000731573611827964	0.000182536030875838	7.49905131418976e-05	0.666621582328237	FALSE	1	No	NA	3	156806752	NA	LOC100498859
52	cg03481230	4.00752595508161	0.00161343711624684	0.000402601788318046	7.50831870131893e-05	0.666621582328237	FALSE	1	No	FAM135A;FAM135A	6	71123041	TSS200;TSS200	FAM135A
53	cg10134882	4.00750314909255	0.00479129349061562	0.0011955807175599	7.5090113877993e-05	0.666621582328237	FALSE	1	No	LEMD3;LEMD3	12	65563916	1stExon;1stExon	LEMD3
54	cg19856145	4.00713076563128	0.00337062451685163	0.000841156606557767	7.52033038329638e-05	0.666621582328237	FALSE	1	No	FUZ	19	50312108	Body	AP2A1
55	cg22094750	3.99879395364637	0.00198917784257317	0.000497444445908323	7.77801967756036e-05	0.676928123465057	FALSE	1	No	TMEM52	1	1851056	TSS1500	TMEM52
57	cg25353652	-3.98136955887095	-0.00375981412425804	0.000944351954437575	8.34393190381941e-05	0.689292413360669	FALSE	1	No	C19orf25	19	1479569	TSS1500	C19orf25
58	cg19527995	-3.97388646193848	-0.0283879238845281	0.00714361725137975	8.59877766650275e-05	0.689292413360669	FALSE	1	No	SLC35C1;SLC35C1;SLC35C1	11	45825356	TSS1500;TSS1500;TSS1500	SLC35C1
59	cg25804072	3.97366999979368	0.00325596458150605	0.000819384745506071	8.60625834093236e-05	0.689292413360669	FALSE	1	No	NOL10	2	10829725	Body	NOL10
60	cg25512587	3.97093168551227	0.0064709012919564	0.00162956751826407	8.70142602731481e-05	0.689292413360669	FALSE	1	No	SLC2A6;SLC2A6	9	136344026	Body;Body	SLC2A6
63	cg20824211	-3.96053018613599	-0.00110072940089853	0.000277924759859596	9.0721002030046e-05	0.689292413360669	FALSE	1	No	DLG1;DLG1	3	197024973	5'UTR;5'UTR	DLG1
64	cg19489705	-3.94642242617057	-0.027291367115827	0.00691547030922113	9.59884400484927e-05	0.708427205241553	FALSE	1	No	NA	5	77146291	NA	HM358977
65	cg01274812	-3.94228919853237	-0.0204615345333395	0.00519026725410122	9.75857894393674e-05	0.708427205241553	FALSE	1	No	NA	6	12404380	NA	EDN1
66	cg10841540	-3.93065054751623	-0.0186440990323062	0.00474326038576168	0.000102220235858727	0.708427205241553	FALSE	1	No	NA	14	59907007	NA	GPR135
68	cg01473155	3.92624409968811	0.0248787279768703	0.00633652094602233	0.000104028707508631	0.708427205241553	FALSE	1	No	NA	2	177010984	NA	MIR10B
69	cg12905114	3.92190032114837	0.00358536872450086	0.000914191700683261	0.00010584111112079	0.708427205241553	FALSE	1	No	DPP7	9	140008784	Body	DPP7
70	cg06655089	3.91537851281305	0.00355700690796366	0.000908470763764827	0.000108618566324542	0.708427205241553	FALSE	1	No	IMPDH2	3	49066738	1stExon	IMPDH2
71	cg10685531	-3.91126140942738	-0.0130983802859622	0.00334888899381435	0.00011040733611612	0.708427205241553	FALSE	1	No	PRDM16;PRDM16	1	3342726	Body;Body	PRDM16
72	cg15202908	3.9059180836836	0.0248542883116071	0.006363238495818	0.000112770507649213	0.708427205241553	FALSE	1	No	C3	19	6713259	Body	C3
74	cg14864853	3.9018794933413	0.0245314923876952	0.00628709636716334	0.000114588349567926	0.708427205241553	FALSE	1	No	RGS7BP	5	63801847	TSS1500	RGS7BP
75	cg15324185	3.89842558942343	0.0163702187109798	0.00419918716812058	0.000116164999834732	0.708427205241553	FALSE	1	No	ADAMTSL3	15	84612808	Body	ADAMTSL3
76	cg14185656	-3.89766235596405	-0.015660493207596	0.00401791940331437	0.000116516164449884	0.708427205241553	FALSE	1	No	ROR2	9	94493225	Body	ROR2
78	cg00055771	-3.89070644205769	-0.0134809822161647	0.00346491888219534	0.000119763256151166	0.708427205241553	FALSE	1	No	NA	5	144510462	NA	PRELID2
79	cg12632313	3.87200989490839	0.0319836287043865	0.008260213577048	0.000128920973296884	0.708427205241553	FALSE	1	No	RND3	2	151329752	Body	RND3
80	cg07086492	3.87139840719868	0.00365849549297058	0.000945006198837035	0.000129231397960083	0.708427205241553	FALSE	1	No	ANO8	19	17439938	Body	ANO8
81	cg05032399	3.87040303588461	0.00144115285531171	0.000372352140578125	0.000129738216502215	0.708427205241553	FALSE	1	No	IGSF22	11	18743376	Body	IGSF22
82	cg08574758	-3.86922479184415	-0.0294950634692224	0.00762299040660402	0.00013034058069994	0.708427205241553	FALSE	1	No	ATP5I	4	666278	3'UTR	ATP5I
83	cg05753706	3.86806888737944	0.00418276451467319	0.00108135729648469	0.000130934095396739	0.708427205241553	FALSE	1	No	IER5L	9	131939600	1stExon	IER5L
84	cg24073089	-3.86698591740493	-0.0110413254571794	0.00285527945873387	0.000131492480862442	0.708427205241553	FALSE	1	No	NA	6	88879038	NA	CNR1
85	cg23875391	3.86592328684301	0.0163495770812672	0.00422915196918421	0.000132042569141457	0.708427205241553	FALSE	1	No	FAM69C	18	72120615	Body	FAM69C
86	cg10926413	3.86255688727904	0.0251352847474574	0.00650742124478166	0.000133799654453756	0.708427205241553	FALSE	1	No	SH3BP4	2	235940023	5'UTR	SH3BP4
88	cg07625546	3.85928550069069	0.00454948613837205	0.00117884155954718	0.00013552832727208	0.708427205241553	FALSE	1	No	CCNG2	4	78077996	TSS1500	CCNG2
90	cg14376312	3.85564845328637	0.0292679483352813	0.00759092761953822	0.000137475023531516	0.708427205241553	FALSE	1	No	NA	8	143508084	NA	TSNARE1
91	cg02546828	-3.85506457648745	-0.0181879620562141	0.00471793965972577	0.000137789991917718	0.708427205241553	FALSE	1	No	NA	8	130838883	NA	FAM49B
93	cg04652957	-3.8535744220392	-0.000890109830317822	0.000230982909069342	0.000138596943095274	0.708427205241553	FALSE	1	No	SPTBN1;SPTBN1	2	54785375	TSS200;Body	SPTBN1
94	cg22516671	3.85190040121769	0.00250946643184159	0.000651487881422967	0.00013950879357952	0.708427205241553	FALSE	1	No	SLC25A42	19	19174604	TSS200	SLC25A42
95	cg02829743	-3.84588973473582	-0.036716858294148	0.00954703874178291	0.00014282983364946	0.708427205241553	FALSE	1	No	NA	6	105400884	NA	LIN28B
98	cg04702509	3.83906867281872	0.022492721267898	0.00585890047426097	0.00014668918297697	0.708427205241553	FALSE	1	No	TOM1L2;TOM1L2	17	17874183	Body;Body	TOM1L2
99	cg23518532	-3.83089071036876	-0.0204539512076035	0.00533921553863241	0.000151446270500225	0.708427205241553	FALSE	1	No	NA	11	128325015	NA	ETS1
100	cg07489624	3.82828436147017	0.00360649540029798	0.000942065703529135	0.00015299277238392	0.708427205241553	FALSE	1	No	TRIM39;HCG18;HCG18;TRIM39	6	30294195	TSS1500;Body;Body;TSS1500	TRIM39
101	cg05674475	3.82681068348626	0.00502236127580976	0.00131241435524434	0.000153873788135138	0.708427205241553	FALSE	1	No	BEND4;BEND4	4	42154385	5'UTR;5'UTR	BEND4
102	cg13204290	-3.82641892229267	-0.00148434996229577	0.000387921446250427	0.000154108802249971	0.708427205241553	FALSE	1	No	CORO1C	12	109125409	TSS200	CORO1C
103	cg05211868	3.82452884340249	0.0371249320019864	0.00970706027385015	0.00015524741943777	0.708427205241553	FALSE	1	No	NA	4	184718046	NA	TRAPPC11
104	cg20773767	-3.82139727300494	-0.0356536901155549	0.00933001401540195	0.000157151453881313	0.708427205241553	FALSE	1	No	ADPRHL1	13	114107931	TSS200	ADPRHL1
105	cg04610667	-3.82093606046029	-0.0218649520450068	0.00572240720572876	0.000157433734762844	0.708427205241553	FALSE	1	No	NA	7	75704037	NA	MDH2
106	cg10652646	3.82063769608727	0.0078623823543234	0.00205787174281804	0.00015761660114947	0.708427205241553	FALSE	1	No	MEIS2;MEIS2;MEIS2;MEIS2;MEIS2	15	37393811	TSS1500;TSS1500;TSS1500;TSS1500;TSS1500	MEIS2
107	cg18120259	-3.81942972213072	-0.0279732414196516	0.00732393143865633	0.000158359017613066	0.708427205241553	FALSE	1	No	LOC100132354	6	43894639	Body	LOC100132354
108	cg20984085	3.81451853860817	0.00313715175979743	0.000822424043308517	0.000161411584420616	0.709405883448316	FALSE	1	No	ZNF582	19	56905032	TSS200	LOC386758
109	cg03538731	3.81431090337654	0.00368533149891888	0.00096618539816891	0.000161541858265332	0.709405883448316	FALSE	1	No	TGIF1;TGIF1;TGIF1;TGIF1;TGIF1;TGIF1;TGIF1	18	3451548	5'UTR;Body;Body;5'UTR;TSS200;Body;TSS200	TGIF1
110	cg08663159	-3.80595062077906	-0.00153276093300537	0.000402727488012343	0.000166870554802151	0.726144804246777	FALSE	1	No	DDIT4L	4	101111872	TSS1500	DDIT4L
111	cg07344147	-3.80180321459747	-0.00121032140596571	0.000318354564307416	0.000169575257774333	0.731266564313873	FALSE	1	No	IL6R;IL6R;IL6R;IL6R	1	154378025	5'UTR;1stExon;1stExon;5'UTR	IL6R
112	cg17270808	3.79860857475482	0.00396385439979259	0.00104350167220071	0.00017168680066842	0.733761793535292	FALSE	1	No	POGK	1	166808351	TSS1500	POGK
113	cg22360318	-3.79392528720062	-0.0150102303540189	0.00395638533121833	0.000174827224697567	0.734307306376439	FALSE	1	No	GAS7	17	10030599	Body	GAS7
114	cg02964036	3.79287831855836	0.00186278516437649	0.000491127056531703	0.000175536661603001	0.734307306376439	FALSE	1	No	NA	17	8090106	NA	MIR4521
116	cg09751071	-3.78635475150471	-0.0165049220891258	0.00435905327744758	0.000180018719282389	0.734307306376439	FALSE	1	No	GPR123	10	134925816	Body	GPR123
117	cg14744579	-3.78217437861918	-0.0178082667314664	0.00470847320846374	0.00018294745173267	0.734307306376439	FALSE	1	No	NA	7	152594636	NA	ACTR3B
118	cg05845357	3.78157821870077	0.00273396030123824	0.000722968068654029	0.000183368763205875	0.734307306376439	FALSE	1	No	CBY1;CBY1;CBY1;LOC646851;CBY1	22	39052748	5'UTR;1stExon;1stExon;TSS200;5'UTR	CBY1
119	cg26950756	3.78027997388496	0.00869119013249467	0.00229908636199842	0.000184289415932114	0.734307306376439	FALSE	1	No	NA	15	78707683	NA	IREB2
120	cg19624444	-3.7796721364972	-0.0362187991269596	0.00958252404414241	0.000184721963311881	0.734307306376439	FALSE	1	No	MAD1L1;MAD1L1;MAD1L1	7	2048497	Body;Body;Body	MAD1L1
122	cg13777668	-3.7729942405971	-0.0160225479165257	0.00424663990846433	0.000189537604407555	0.734307306376439	FALSE	1	No	ACTN1;ACTN1;ACTN1	14	69351311	Body;Body;Body	ACTN1
123	cg07349045	3.77050229031968	0.00707862893527422	0.00187737027860924	0.000191364801583234	0.734307306376439	FALSE	1	No	SLCO5A1;SLCO5A1;SLCO5A1;SLCO5A1	8	70745597	5'UTR;TSS200;5'UTR;1stExon	SLCO5A1
124	cg17791945	3.76607723219196	0.00119826376748831	0.000318172914045868	0.000194650472281803	0.734307306376439	FALSE	1	No	NA	12	98897752	NA	LOC643770
125	cg13325666	3.76418654237775	0.00597337221500928	0.00158689590639576	0.000196070508826952	0.734307306376439	FALSE	1	No	MLLT4;C6orf124;MLLT4;MLLT4	6	168227843	1stExon;TSS1500;1stExon;1stExon	MLLT4
127	cg09888721	3.7596942386946	0.00384794616041835	0.00102347316460351	0.000199483843410389	0.734307306376439	FALSE	1	No	ETS2	21	40178652	5'UTR	ETS2
128	cg25190176	3.75655752489593	0.00315691503694125	0.000840374469449581	0.000201900335175417	0.734307306376439	FALSE	1	No	CSDE1;CSDE1;CSDE1	1	115300693	TSS200;TSS200;TSS200	CSDE1
129	cg05978244	-3.75634063829405	-0.0185776054093507	0.00494566579504563	0.000202068439164765	0.734307306376439	FALSE	1	No	TBC1D14;TBC1D14	4	6925212	Body;Body	TBC1D14
130	cg06058699	-3.75602383458334	-0.0094183048927924	0.00250752000188976	0.000202314224022799	0.734307306376439	FALSE	1	No	CD96;CD96	3	111300711	Body;Body	ZBED2
131	cg00498289	3.75410986628899	0.0277159311879181	0.00738282367194432	0.000203805142161011	0.734307306376439	FALSE	1	No	GCKR	2	27719787	1stExon	GCKR
132	cg02667102	-3.75359780402833	-0.0322641282229077	0.00859552085955562	0.000204205775802493	0.734307306376439	FALSE	1	No	NA	5	3277120	NA	LOC285577
133	cg23314364	-3.75168696543971	-0.0241522030783931	0.00643769144411076	0.000205707370436774	0.734307306376439	FALSE	1	No	NA	8	29230998	NA	DUSP4
134	cg09385650	-3.75133876101825	-0.0186835790563328	0.00498050969176171	0.000205982119543822	0.734307306376439	FALSE	1	No	BANP;BANP	16	88018033	Body;Body	BANP
135	cg02900760	-3.7493166110192	-0.01465816663781	0.00390955690291126	0.000207584542724141	0.734307306376439	FALSE	1	No	DTL	1	212261297	Body	MIR3122
136	cg14990643	3.74800295802141	0.0255685093472728	0.00682190212591788	0.000208631820810152	0.734307306376439	FALSE	1	No	PCDH21	10	85956936	Body	CDHR1
137	cg13018903	-3.73918802943923	-0.00668870906900906	0.00178881324403795	0.000215789289016806	0.740047184570813	FALSE	1	No	HEPACAM	11	124806901	TSS1500	HEPACAM
139	cg17998333	3.73308649386411	0.0046746224677442	0.00125221381166165	0.000220878494099024	0.740047184570813	FALSE	1	No	TIAL1;TIAL1	10	121356721	TSS200;TSS200	TIAL1
140	cg04181181	3.73205756816329	0.00247051478439889	0.000661971242210697	0.000221747779185141	0.740047184570813	FALSE	1	No	MXI1;MXI1;MXI1	10	111986029	Body;1stExon;5'UTR	MXI1
141	cg00602371	-3.7300275627216	-0.0124486894483906	0.00333742559245526	0.000223472291743061	0.740047184570813	FALSE	1	No	SYCE1L;MON1B	16	77233247	TSS200;3'UTR	SYCE1L
142	cg16025492	3.72131530759999	0.0112313777686699	0.00301812043331352	0.000231018039685342	0.740047184570813	FALSE	1	No	NA	5	114764748	NA	FEM1C
143	cg12163781	-3.72114843681985	-0.0247731827159039	0.00665740244887285	0.000231164884762975	0.740047184570813	FALSE	1	No	MAD1L1;MAD1L1;MAD1L1	7	1855682	3'UTR;3'UTR;3'UTR	MAD1L1
144	cg18086853	-3.71912146189253	-0.00804754645369751	0.00216382996257465	0.000232955647018571	0.740047184570813	FALSE	1	No	NA	19	17341624	NA	NR2F6
145	cg04437762	-3.71823317469558	-0.013312574408526	0.00358034953244048	0.000233744531224605	0.740047184570813	FALSE	1	No	IL6R;IL6R	1	154380179	Body;Body	IL6R
146	cg08614163	3.71823274001486	0.00670323495167413	0.00180280133611199	0.000233744917878346	0.740047184570813	FALSE	1	No	NA	4	58030145	NA	LOC255130
147	cg23572459	3.71749104798823	0.00441604613474561	0.0011879103615153	0.000234405540602908	0.740047184570813	FALSE	1	No	FAM190A	4	91049533	5'UTR	FAM190A
148	cg07437033	3.71681447116578	0.00332980628260523	0.00089587637705275	0.000235009699703335	0.740047184570813	FALSE	1	No	ZBTB17	1	16302232	5'UTR	ZBTB17
149	cg27314249	-3.71621990802481	-0.0163700962906657	0.00440503971665296	0.000235541834631475	0.740047184570813	FALSE	1	No	ARHGAP28;ARHGAP28	18	6834653	5'UTR;5'UTR	ARHGAP28
150	cg23207616	3.71573950464691	0.00206759294052255	0.000556441843659066	0.000235972625574827	0.740047184570813	FALSE	1	No	RER1;MORN1	1	2322827	TSS1500;Body	MORN1
151	cg02743950	-3.71312442330315	-0.0240267325800911	0.00647075881144785	0.000238330692064031	0.740047184570813	FALSE	1	No	FKRP;FKRP	19	47260132	Body;Body	FKRP
152	cg10276948	-3.71182165403498	-0.0192348245920306	0.00518204439351797	0.000239513692150066	0.740047184570813	FALSE	1	No	NA	8	144986694	NA	PLEC
153	cg21803245	3.71110011855963	0.00706792551004038	0.00190453646741916	0.000240171272382104	0.740047184570813	FALSE	1	No	KIAA0284;KIAA0284	14	105331124	TSS1500;TSS1500	KIAA0284
154	cg11882307	-3.70857648978308	-0.000908273513545925	0.000244911630122277	0.000242484616899404	0.740047184570813	FALSE	1	No	COPG	3	128968397	TSS200	COPG
155	cg00089464	3.70682928827335	0.00910642799030532	0.00245666236077117	0.000244098512220949	0.740047184570813	FALSE	1	No	LOC285830;LOC285830	6	29717223	TSS1500;TSS1500	HLA-F-AS1
156	cg18712148	-3.70409390569782	-0.0358823304390707	0.00968720862715567	0.000246645531642552	0.740047184570813	FALSE	1	No	LYPD5	19	44322157	5'UTR	LYPD5
157	cg03953709	3.70319421034355	0.00536020599611545	0.00144745473546692	0.000247488729592796	0.740047184570813	FALSE	1	No	NR4A2	2	157189668	TSS1500	NR4A2
158	cg17093855	3.70013135938836	0.0331900385219065	0.00896996222517703	0.000250379647709159	0.740047184570813	FALSE	1	No	TMEM104	17	72834959	3'UTR	TMEM104
159	cg19947001	3.69672023035223	0.00423724811866321	0.0011462182298441	0.000253636721518605	0.740047184570813	FALSE	1	No	MTX3;MTX3	5	79287188	TSS200;TSS200	MTX3
160	cg22717015	3.69646821025727	0.0110606224756995	0.00299221360676322	0.000253878936082752	0.740047184570813	FALSE	1	No	ACPL2;ACPL2	3	140951447	5'UTR;5'UTR	ACPL2
161	cg02323633	3.69639864743253	0.00302767914324093	0.000819088911133521	0.000253945830730449	0.740047184570813	FALSE	1	No	ENC1	5	73937762	TSS1500	ENC1
162	cg21301148	3.69520568564348	0.0191534517947839	0.00518332494161243	0.000255095621528614	0.740047184570813	FALSE	1	No	MYH6	14	23878195	TSS1500	MYH6
163	cg06961284	-3.69206089322331	-0.0403888698191141	0.0109393834465859	0.000258150152403557	0.740047184570813	FALSE	1	No	TUBGCP3	13	113199271	Body	TUBGCP3
164	cg18782716	3.69137116127378	0.00564242477595342	0.00152854441600134	0.000258824677576625	0.740047184570813	FALSE	1	No	RTF1	15	41709119	TSS200	RTF1
165	cg08402734	-3.68884634570805	-0.0255512923927968	0.00692663505014936	0.000261308011796144	0.740047184570813	FALSE	1	No	SNORD37;EEF2	19	3982657	TSS200;Body	SNORD37
166	cg02569086	3.688737843257	0.00394261760823131	0.00106882564599661	0.000261415232787456	0.740047184570813	FALSE	1	No	ITPR2	12	26985672	1stExon	ITPR2
167	cg08466320	3.68845692908427	0.00612098458208357	0.00165949737241563	0.000261693021745614	0.740047184570813	FALSE	1	No	SNRNP27	2	70121048	TSS200	SNRNP27
168	cg07218192	3.68814135695326	0.00242456113179093	0.000657393764807821	0.000262005414584297	0.740047184570813	FALSE	1	No	MPP5	14	67707706	TSS1500	MPP5
169	cg14329441	3.68688045396611	0.00420997579898398	0.00114188020239581	0.000263257122201855	0.740047184570813	FALSE	1	No	ITGA2B	17	42462651	Body	ITGA2B
170	cg17499247	3.68102560534768	0.0107952172512664	0.00293266562329353	0.000269143399239577	0.740047184570813	FALSE	1	No	TIMELESS	12	56843419	TSS1500	MIP
171	cg00900054	3.6807097770554	0.00340369580896329	0.00092473898110116	0.000269464418885733	0.740047184570813	FALSE	1	No	AKR1A1;AKR1A1;AKR1A1;AKR1A1	1	46016580	1stExon;1stExon;5'UTR;5'UTR	AKR1A1
172	cg24915503	-3.68027271606704	-0.0202859185595614	0.00551206938306467	0.000269909258551122	0.740047184570813	FALSE	1	No	PCDHA7;PCDHA12;PCDHA6;PCDHA10;PCDHA4;PCDHA11;PCDHA8;PCDHA6;PCDHA1;PCDHA2;PCDHA1;PCDHA9;PCDHA13;PCDHA5;PCDHAC1;PCDHA3;PCDHA10	5	140342795	Body;Body;Body;Body;Body;Body;Body;Body;Body;Body;Body;Body;Body;Body;Body;Body;Body	PCDHAC2
173	cg06081517	3.67959006030043	0.00264360457583753	0.000718450841673838	0.000270605447389706	0.740047184570813	FALSE	1	No	C21orf33;C21orf33	21	45553342	TSS200;TSS200	C21orf33
174	cg10940099	3.67935158516399	0.00157137354573975	0.000427078932080288	0.000270849048240478	0.740047184570813	FALSE	1	No	CD164;CD164;CD164;CD164;CD164	6	109703938	TSS200;TSS200;TSS200;TSS200;TSS200	CD164
175	cg26983535	3.67815633426673	0.0109225759938065	0.00296957905025644	0.000272073102768368	0.740047184570813	FALSE	1	No	EIF1AY	Y	22737594	TSS200	EIF1AY
176	cg12486493	3.67366451101361	0.0215152777208871	0.00585662562718629	0.000276719884428534	0.740047184570813	FALSE	1	No	IGF1R	15	99417267	Body	AF020763
177	cg23261237	3.66885004243085	0.00340645286079497	0.000928479720184469	0.000281783324723778	0.740047184570813	FALSE	1	No	NUP35	2	183989548	Body	NUP35
178	cg17184952	3.66548041109973	0.00231025858524624	0.000630274432309164	0.000285378939399545	0.740047184570813	FALSE	1	No	VARS;VARS	6	31763373	1stExon;5'UTR	VARS
179	cg27486637	3.66479507421491	0.00774284057991527	0.00211276222083822	0.000286115501886442	0.740047184570813	FALSE	1	No	WDR17;WDR17;WDR17;WDR17	4	176987174	1stExon;5'UTR;1stExon;5'UTR	WDR17
180	cg24097436	3.66071827274858	0.00214461884866765	0.000585846462054401	0.000290534125755593	0.740047184570813	FALSE	1	No	SLC4A2;CDK5;CDK5	7	150756491	TSS200;TSS1500;TSS1500	SLC4A2
181	cg03298437	3.65932223631824	0.0047296798445409	0.00129250159977701	0.000292061913469253	0.740047184570813	FALSE	1	No	NA	15	96961054	NA	NR2F2
183	cg22427475	3.65510367144375	0.0118443357852732	0.00324049243194098	0.00029672466215462	0.740047184570813	FALSE	1	No	C1orf173	1	75139470	TSS200	C1orf173
184	cg14125530	3.6549624442885	0.0163113276446076	0.00446278939749349	0.0002968819642896	0.740047184570813	FALSE	1	No	NA	12	70329240	NA	C12orf28
185	cg04582843	3.65338897881323	0.00358497457034544	0.000981273713567173	0.000298639840814904	0.740047184570813	FALSE	1	No	VAV2;VAV2	9	136857244	1stExon;1stExon	VAV2
186	cg20944283	-3.65280370317395	-0.0182416031604219	0.0049938635203889	0.000299296205663512	0.740047184570813	FALSE	1	No	CADM3;CADM3	1	159172620	3'UTR;3'UTR	CADM3
187	cg02636947	3.65223223026436	0.0221079753971106	0.0060532775582867	0.000299938400336426	0.740047184570813	FALSE	1	No	C11orf53	11	111126682	TSS200	C11orf53
189	cg18347226	-3.65148584279832	-0.00144679760267795	0.000396221610863264	0.000300779107783772	0.740047184570813	FALSE	1	No	LOC285375	3	13692049	TSS200	LOC285375
190	cg00969988	-3.65056798415277	-0.00198459590857478	0.000543640309450467	0.000301815993666015	0.740047184570813	FALSE	1	No	ATR	3	142297747	TSS200	ATR
192	cg16307587	3.64887527296375	0.000584437155369221	0.00016016912381182	0.000303737037061477	0.740047184570813	FALSE	1	No	C10orf78;C10orf78	10	105881694	TSS1500;TSS200	SFR1
193	cg02190350	3.64743972190545	0.00592016095697584	0.00162310042340689	0.000305375237375657	0.740047184570813	FALSE	1	No	PDE2A;PDE2A;PDE2A;PDE2A	11	72295716	Body;Body;Body;Body	PDE2A
194	cg18524952	3.64689282241766	0.00242492642102401	0.000664929445175313	0.000306001522777822	0.740047184570813	FALSE	1	No	MIAT	22	27053559	Body	MIAT
195	cg12830119	3.64283336057293	0.00959460647980306	0.00263383073836077	0.000310688139842828	0.740047184570813	FALSE	1	No	CYP46A1	14	100154292	Body	CYP46A1
196	cg15111593	3.6411223121846	0.00262117106281036	0.000719879981520782	0.000312683681294203	0.740047184570813	FALSE	1	No	SPATS2	12	49760222	TSS1500	SPATS2
197	cg11742688	-3.63871781801497	-0.0643574522933258	0.0176868489154882	0.000315508341593828	0.740047184570813	FALSE	1	No	ABCB10	1	229674241	Body	ABCB10
198	cg15386350	-3.63684151740856	-0.0036487922510942	0.00100328601992372	0.000317729156496469	0.740047184570813	FALSE	1	No	PTCHD2	1	11591766	Body	PTCHD2
199	cg07742633	-3.63510483244977	-0.00183456087224286	0.00050467894512041	0.000319797809334592	0.740047184570813	FALSE	1	No	OLFM2	19	10047209	TSS200	OLFM2
200	cg01156834	3.6301808351098	0.0211348249500646	0.00582197579405856	0.000325732083200595	0.740047184570813	FALSE	1	No	SRCIN1	17	36763024	TSS1500	SRCIN1
202	cg14282596	3.62945370988967	0.00210576889128405	0.000580188937400186	0.000326617116718648	0.740047184570813	FALSE	1	No	C5orf32	5	139555009	5'UTR	C5orf32
203	cg00737841	-3.62903094432223	-0.074608163393784	0.0205587013553884	0.00032713273199735	0.740047184570813	FALSE	1	No	NA	10	130726624	NA	MGMT
204	cg03135948	-3.62840176349715	-0.0151527108644419	0.00417613920731792	0.000327901513134724	0.740047184570813	FALSE	1	No	NA	5	1007359	NA	NKD2
205	cg10998744	3.62800772464385	0.00320052876249305	0.000882172532531539	0.000328383844257357	0.740047184570813	FALSE	1	No	GATSL3	22	30685926	TSS1500	GATSL3
206	cg17238065	-3.62732089735611	-0.0209238027499041	0.00576839031946555	0.000329226163406811	0.740047184570813	FALSE	1	No	CAPN1	11	64974573	Body	CAPN1
207	cg00972140	-3.62623552800051	-0.0138661632680875	0.00382384518628694	0.000330561392244239	0.740047184570813	FALSE	1	No	NA	1	5037068	NA	BC037321
208	cg19182289	-3.62554673909493	-0.0187536198993224	0.0051726322259478	0.000331411383000574	0.740047184570813	FALSE	1	No	RGL2;RGL2	6	33265386	Body;Body	RGL2
209	cg18687675	3.62492903577679	0.0127451074733239	0.00351596054640907	0.000332175398135935	0.740047184570813	FALSE	1	No	GSC	14	95234965	Body	GSC
211	cg06320981	3.62354358856541	0.0187521977679798	0.00517509926668331	0.000333895032100294	0.740047184570813	FALSE	1	No	GOLSYN;GOLSYN	8	110703410	5'UTR;5'UTR	SYBU
212	cg18677871	-3.62333747435301	-0.0256327880486685	0.00707435844165895	0.000334151577315899	0.740047184570813	FALSE	1	No	SLC12A7	5	1103325	Body	SLC12A7
213	cg07211915	3.6231145638938	0.00641643916410903	0.00177097330237695	0.000334429236886109	0.740047184570813	FALSE	1	No	MAP3K15	X	19533544	TSS200	MAP3K15
215	cg11280390	-3.61492649880706	-0.00233276392747489	0.000645314345463099	0.000344779921741611	0.740047184570813	FALSE	1	No	MARCH2;MARCH2;MARCH2	19	8478043	TSS200;TSS200;TSS200	Mar-02
216	cg00548268	3.61200664533559	0.0177414225530239	0.0049117912271658	0.000348543211594135	0.740047184570813	FALSE	1	No	NPTX2	7	98245830	TSS1500	NPTX2
217	cg02298116	3.61198255344353	0.0136797419427746	0.00378732226425978	0.000348574422630871	0.740047184570813	FALSE	1	No	NA	14	57264579	NA	OTX2
219	cg24502126	-3.61087854543276	-0.0104489839702969	0.00289375115746093	0.0003500074846425	0.740047184570813	FALSE	1	No	CNN3	1	95391280	Body	CNN3
220	cg00493716	3.61054136161161	0.0379812336926408	0.0105195398386705	0.000350446269531549	0.740047184570813	FALSE	1	No	NA	18	77545028	NA	CTDP1
221	cg23756894	3.60984899826943	0.00823343010886629	0.00228082396599232	0.000351348877851871	0.740047184570813	FALSE	1	No	ITGA7;ITGA7;ITGA7	12	56102222	TSS1500;Body;TSS1500	ITGA7
223	cg02501746	-3.60748448694374	-0.0144229713264128	0.00399806884232286	0.000354447893698699	0.740047184570813	FALSE	1	No	NA	7	30209513	NA	C7orf41
224	cg09164040	-3.60500141058223	-0.0224173048846131	0.00621839004523235	0.000357729931466857	0.740047184570813	FALSE	1	No	NA	2	86024524	NA	ATOH8
226	cg05590818	-3.60236599513718	-0.0336186898994068	0.00933239152956376	0.000361244535423604	0.740047184570813	FALSE	1	No	TLK1;TLK1	2	171943243	Body;Body	TLK1
227	cg15179011	3.60026005738858	0.0609289801359213	0.0169234941822829	0.000364076307412736	0.740047184570813	FALSE	1	No	NA	5	1247290	NA	SLC6A18
228	cg23015158	3.59998608040393	0.00272788756684394	0.000757749476225159	0.000364446242127993	0.740047184570813	FALSE	1	No	DNTTIP2	1	94344659	1stExon	DNTTIP2
229	cg10878976	-3.59938589131652	-0.0159071394727224	0.0044194037408154	0.000365257875437963	0.740047184570813	FALSE	1	No	TERT;TERT	5	1257084	Body;Body	TERT
230	cg03255741	-3.59879710068953	-0.00134797651825854	0.000374563077757361	0.000366055743673746	0.740047184570813	FALSE	1	No	SMAD4;SMAD4	18	48556964	1stExon;5'UTR	SMAD4
231	cg06309629	-3.59610001809486	-0.0248715434498893	0.00691625464384768	0.000369731514161402	0.740047184570813	FALSE	1	No	NA	10	4076396	NA	AK055803
232	cg22345428	-3.59520962548681	-0.00766699400434801	0.00213255826586464	0.000370952592357502	0.740047184570813	FALSE	1	No	PRDM10;PRDM10;PRDM10;PRDM10	11	129781496	Body;Body;Body;Body	PRDM10
233	cg19428602	-3.59484268483748	-0.0213946000254473	0.00595147045396076	0.000371456913074196	0.740047184570813	FALSE	1	No	MYH16	7	98889946	Body	MYH16
234	cg22784595	-3.59394412870692	-0.018325396709631	0.00509896538548148	0.000372694602055769	0.740047184570813	FALSE	1	No	NA	10	7455714	NA	SFMBT2
235	cg25195673	-3.59075259809763	-0.0276112501479546	0.00768954401441721	0.000377122048750184	0.740047184570813	FALSE	1	No	GFPT1	2	69614945	TSS1500	GFPT1
236	cg24878791	3.58896742233545	0.00373594568937911	0.00104095280055454	0.000379620016338094	0.740047184570813	FALSE	1	No	C2orf73;C2orf73	2	54558089	1stExon;5'UTR	C2orf73
237	cg01297756	3.58703962692814	0.0126505814924231	0.00352674706949273	0.000382334987507323	0.740047184570813	FALSE	1	No	CLYBL	13	100548415	3'UTR	CLYBL
238	cg27172175	3.58629380287809	0.0249096950813045	0.00694580434578837	0.000383390234743185	0.740047184570813	FALSE	1	No	NA	17	41495032	NA	ARL4D
239	cg17072465	3.58525456640452	0.00426690552931322	0.00119012623797933	0.000384865182811437	0.740047184570813	FALSE	1	No	NTN1	17	8924309	TSS1500	NTN1
240	cg04833017	3.58511419576506	0.0209302376071715	0.00583809509663471	0.000385064813201206	0.740047184570813	FALSE	1	No	RNPEP	1	201951399	TSS1500	RNPEP
243	cg23933095	-3.58245213195979	-0.0288055209479126	0.00804072738081624	0.000388869158599981	0.740047184570813	FALSE	1	No	CLIP2;CLIP2	7	73786526	Body;Body	CLIP2
244	cg19608105	3.58137941234565	0.00393706066694166	0.00109931403899009	0.000390412126434685	0.740047184570813	FALSE	1	No	CYP2U1	4	108852496	TSS1500	CYP2U1
245	cg04635735	3.58072868878753	0.00219020685425674	0.000611665123111679	0.000391350905594307	0.740047184570813	FALSE	1	No	CAMK2B;CAMK2B;CAMK2B;CAMK2B;CAMK2B;CAMK2B;CAMK2B;CAMK2B	7	44259819	Body;Body;Body;Body;Body;Body;Body;Body	CAMK2B
246	cg15838301	-3.57872493651899	-0.0117867521584349	0.00329356191590958	0.000394254980646456	0.740047184570813	FALSE	1	No	SORCS2	4	7719899	Body	SORCS2
247	cg09926889	3.57687205667761	0.00288199430240231	0.000805730329946234	0.000396958378271599	0.740047184570813	FALSE	1	No	RNF34;RNF34;RNF34;RNF34	12	121838009	1stExon;5'UTR;5'UTR;1stExon	BC029038
248	cg03453388	3.57540906919511	0.0116808524701649	0.00326699749430196	0.000399105191962737	0.740047184570813	FALSE	1	No	NA	3	111387925	NA	CD96
249	cg11476891	3.57403769577444	0.00225484053894641	0.000630894447927141	0.000401127457270645	0.740047184570813	FALSE	1	No	C8orf76	8	124252970	Body	C8orf76
250	cg16430402	-3.5740252618757	-0.00364082935797475	0.0010186915567754	0.000401145836544935	0.740047184570813	FALSE	1	No	NPHP4	1	5947386	Body	NPHP4
251	cg19262637	3.57128496672003	0.0265087716550015	0.00742275452730055	0.000405215759201439	0.740047184570813	FALSE	1	No	NA	1	240783328	NA	GREM2
252	cg20738202	-3.57020631981335	-0.0045588069777753	0.00127690294885076	0.000406828379908158	0.740047184570813	FALSE	1	No	C11orf58;C11orf58	11	16759965	TSS200;TSS200	C11orf58
253	cg15543443	3.56812888004305	0.00348866481003567	0.00097772948436593	0.000409951214377821	0.740047184570813	FALSE	1	No	CUTA;CUTA;CUTA;CUTA;CUTA;CUTA;CUTA;CUTA;CUTA;CUTA	6	33386036	1stExon;5'UTR;1stExon;5'UTR;5'UTR;1stExon;1stExon;1stExon;5'UTR;5'UTR	CUTA
255	cg02492094	-3.56401102128056	-0.00792862241722298	0.00222463465176777	0.000416207807811709	0.740047184570813	FALSE	1	No	NA	2	161789811	NA	TANK
256	cg09536652	3.56265531978119	0.0137794295108941	0.00386774141028619	0.000418287154631108	0.740047184570813	FALSE	1	No	ATP1B4;ATP1B4	X	119514843	3'UTR;3'UTR	ATP1B4
257	cg10461004	3.56192831494813	0.00320958129079165	0.000901079698129295	0.000419406229007261	0.740047184570813	FALSE	1	No	LOC285548	4	13549496	TSS200	LOC285548
258	cg20719001	-3.56141002465587	-0.0222149704136135	0.00623768963972635	0.000420205744103721	0.740047184570813	FALSE	1	No	TMEM105	17	79297435	5'UTR	TMEM105
259	cg20236013	3.56092400118272	0.0066235473666024	0.00186006423175627	0.00042095678288118	0.740047184570813	FALSE	1	No	UBE2E2	3	23245747	5'UTR	UBE2E2
260	cg19754746	3.55886008443401	0.00419526368791893	0.00117882231624347	0.000424160143039463	0.740047184570813	FALSE	1	No	HSPA1B	6	31795171	TSS1500	HSPA1B
261	cg26549701	-3.55881606551729	-0.0162424404322768	0.00456400109847089	0.000424228712167153	0.740047184570813	FALSE	1	No	NA	5	72599503	NA	TMEM174
262	cg08528616	-3.55824039490421	-0.0218196132127019	0.00613213577248742	0.000425126402983856	0.740047184570813	FALSE	1	No	ZXDC;ZXDC	3	126195717	TSS1500;TSS1500	ZXDC
265	cg05461386	-3.55521238931444	-0.0118716483125491	0.0033392233747358	0.000429877622653794	0.740047184570813	FALSE	1	No	ZNF454	5	178371587	Body	ZNF454
266	cg16999636	3.55507765932576	0.00202396734473273	0.000569317336689795	0.000430090179054942	0.740047184570813	FALSE	1	No	NA	17	46534794	NA	SKAP1
267	cg18909530	3.55498020999071	0.00660498975424535	0.00185795401495712	0.000430243981148144	0.740047184570813	FALSE	1	No	FRMD4A	10	14216100	Body	FRMD4A
268	cg26309134	3.55477237320413	0.0084740771309427	0.00238385928584915	0.000430572177577636	0.740047184570813	FALSE	1	No	ZNF542;ZNF542;ZNF542;ZNF542	19	56879571	TSS200;Body;Body;TSS200	ZNF542
269	cg08775230	3.55405174862366	0.0131989393860637	0.00371377242640745	0.00043171193948611	0.740047184570813	FALSE	1	No	C11orf52	11	111789493	TSS200	HSPB2
271	cg19180498	3.55287294829431	0.00602634657014045	0.00169618971965593	0.000433582466790735	0.740047184570813	FALSE	1	No	KIAA1529	9	100000415	TSS1500	LOC100499484
272	cg05211836	-3.55223699459603	-0.00426398325601579	0.00120036564635258	0.00043459475483136	0.740047184570813	FALSE	1	No	F2RL3	19	16999576	TSS1500	F2RL3
273	cg23937608	-3.55093114036997	-0.0155106739173949	0.00436805820903045	0.000436680316681404	0.740047184570813	FALSE	1	No	FKBP11;FKBP11;FKBP11	12	49317231	Body;3'UTR;Body	FKBP11
274	cg23866755	3.55028731365449	0.00224023361676429	0.000631000653988847	0.000437712013590604	0.740047184570813	FALSE	1	No	CNP	17	40119337	Body	CNP
275	cg04824390	3.54765129130519	0.00291745456314579	0.000822362268325546	0.000441959973143892	0.740047184570813	FALSE	1	No	RANBP9	6	13710980	Body	RANBP9
276	cg05983640	3.54739696313414	0.00155659770075977	0.000438799975569835	0.000442371861777672	0.740047184570813	FALSE	1	No	HPS3	3	148847603	1stExon	HPS3
277	cg04333485	3.54632036082348	0.012166785621442	0.00343081966193735	0.00044411942581419	0.740047184570813	FALSE	1	No	DRD3;DRD3	3	113871401	Body;Body	DRD3
278	cg21076259	3.54606245830203	0.00393883717609205	0.0011107636208918	0.000444539018482503	0.740047184570813	FALSE	1	No	CD44;CD44;CD44;CD44;CD44	11	35161345	Body;Body;Body;Body;Body	CD44
280	cg06843030	-3.54558335701238	-0.0032014357026637	0.000902936239344641	0.00044531947543851	0.740047184570813	FALSE	1	No	ZC3H7B;ZC3H7B	22	41697630	5'UTR;1stExon	ZC3H7B
283	cg24082072	-3.5414019543516	-0.0227364917139043	0.00642019516761327	0.000452185718797656	0.740047184570813	FALSE	1	No	SLC8A2	19	47960106	Body	SLC8A2
285	cg15545871	-3.54068288468932	-0.00207741203912662	0.000586726376459695	0.000453376449402197	0.740047184570813	FALSE	1	No	USPL1	13	31191737	TSS200	USPL1
286	cg27355050	-3.53946247214396	-0.0013558457352167	0.000383065436033688	0.000455404098562247	0.740047184570813	FALSE	1	No	CNPY3;CNPY3	6	42897231	5'UTR;1stExon	CNPY3
287	cg07490085	-3.5385491803458	-0.011211541712956	0.00316840070366362	0.00045692703965509	0.740047184570813	FALSE	1	No	NA	4	3876413	NA	DQ584669
288	cg09910000	-3.53790506435275	-0.0179668820545149	0.005078395753336	0.000458003990834201	0.740047184570813	FALSE	1	No	TBL3	16	2023998	Body	TBL3
289	cg14602849	-3.53446962514135	-0.0183061793768662	0.00517932853253313	0.000463788278161053	0.740047184570813	FALSE	1	No	SFXN1	5	174953997	3'UTR	SFXN1
290	cg12050508	-3.53403144501596	-0.0174333357781437	0.00493298830227726	0.000464530949706459	0.740047184570813	FALSE	1	No	TNFAIP3	6	138202458	3'UTR	TNFAIP3
291	cg19927780	-3.52957032450412	-0.000848575048116438	0.000240418796085514	0.000472155792056509	0.740047184570813	FALSE	1	No	LRRC8D;LRRC8D	1	90286561	TSS1500;TSS200	LRRC8D
292	cg17933911	-3.52945779098679	-0.00173867945927077	0.000492619422652072	0.00047234963941381	0.740047184570813	FALSE	1	No	JUN;JUN	1	59248878	5'UTR;1stExon	JUN
293	cg12781254	3.52917069888785	0.00247844621906462	0.000702274395467939	0.000472844514721633	0.740047184570813	FALSE	1	No	PHLDA2	11	2951776	TSS1500	PHLDA2
295	cg20527270	3.5265857711218	0.0106645548443324	0.00302404522007133	0.000477322214223797	0.740047184570813	FALSE	1	No	NA	8	49468688	NA	EFCAB1
296	cg14620932	3.52626936583744	0.00708560391525301	0.00200937681729549	0.000477873022693055	0.740047184570813	FALSE	1	No	NA	10	50353359	NA	LOC100506733
297	cg11149849	3.52522992652856	0.041670577280888	0.0118206693320349	0.00047968670585624	0.740047184570813	FALSE	1	No	ABR;ABR	17	1064017	Body;5'UTR	ABR
298	cg02616186	-3.52481369098733	-0.0179153372965167	0.00508263382610117	0.000480414787856736	0.740047184570813	FALSE	1	No	NAV1;MIR1231;NAV1	1	201777715	Body;TSS200;Body	MIR1231
299	cg04172010	3.52475961065516	0.00348039857759382	0.000987414451491321	0.000480509461487069	0.740047184570813	FALSE	1	No	TMEM50B	21	34852857	TSS1500	TMEM50B
300	cg09872928	3.52404874417017	0.0155818777107509	0.00442158404775984	0.000481755538025992	0.740047184570813	FALSE	1	No	DPCR1	6	30910646	Body	DPCR1
301	cg02650286	-3.52358320818363	-0.0287494646151771	0.00815915586962885	0.000482573214687548	0.740047184570813	FALSE	1	No	MCF2L;MCF2L	13	113729350	Body;Body	MCF2L
302	cg12612410	3.52194380393992	0.0224634324830185	0.0063781348407346	0.000485463058106736	0.740047184570813	FALSE	1	No	NA	17	33148462	NA	CCT6B
303	cg15962861	3.52152854062464	0.0259455381976036	0.00736769215364687	0.000486197627968115	0.740047184570813	FALSE	1	No	NA	3	9642600	NA	LHFPL4
304	cg25611443	3.52098299868358	0.0251043464762983	0.00712992550253276	0.000487164233280046	0.740047184570813	FALSE	1	No	ELK4;ELK4	1	205603068	TSS1500;TSS1500	ELK4
305	cg03831847	3.52087622048214	0.0276830358295744	0.00786254162203511	0.0004873536361545	0.740047184570813	FALSE	1	No	FAM38A	16	88832485	Body	PIEZO1
306	cg24508499	-3.52001347576717	-0.0148031931972811	0.00420543651301075	0.000488886502134185	0.740047184570813	FALSE	1	No	YPEL1	22	22058271	Body	PPIL2
307	cg04424385	-3.51908047973281	-0.0038811004049937	0.00110287344303316	0.000490549267257171	0.740047184570813	FALSE	1	No	FAM40B;FAM40B	7	129074328	1stExon;1stExon	FAM40B
309	cg12292531	3.51775462738172	0.00374780187616679	0.00106539604752259	0.000492921285328405	0.740047184570813	FALSE	1	No	ANK1	8	41685719	Body	ANK1
310	cg09103423	-3.51715192203483	-0.0167797747748349	0.00477084162037762	0.000494003103677461	0.740047184570813	FALSE	1	No	NA	6	4665238	NA	CDYL
311	cg13432391	3.51696569386649	0.00408206418572726	0.00116067785160552	0.000494337820971552	0.740047184570813	FALSE	1	No	DNM2;DNM2;DNM2;MIR638;DNM2	19	10828930	1stExon;1stExon;1stExon;TSS200;1stExon	MIR638
312	cg00183804	3.51590776658847	0.00320734735910433	0.000912238765073311	0.000496243320901117	0.740047184570813	FALSE	1	No	KIAA0355	19	34746203	5'UTR	KIAA0355
314	cg19962565	-3.51433912183684	-0.000708208309477458	0.000201519627140394	0.000499081370624427	0.740047184570813	FALSE	1	No	HIC1	17	1956964	TSS1500	HIC1
316	cg01822570	3.51293503741211	0.00872182859530302	0.00248277537227906	0.000501634575522693	0.740047184570813	FALSE	1	No	C9orf84	9	114545810	TSS200	C9orf84
317	cg25449765	-3.51115653060138	-0.0210297633376377	0.00598941207956793	0.000504886193393068	0.740047184570813	FALSE	1	No	NA	4	81254292	NA	C4orf22
318	cg25874953	-3.5096013015667	-0.0115014644162484	0.00327714273730012	0.000507745759059281	0.740047184570813	FALSE	1	No	ANP32A	15	69082449	Body	ANP32A
319	cg10692302	-3.50876992986443	-0.00337246623592561	0.00096115342508533	0.000509280596585163	0.740047184570813	FALSE	1	No	GRM2;GRM2	3	51747227	5'UTR;Body	GRM2
320	cg07410811	3.50804666016635	0.00446946480573626	0.00127406082036672	0.000510619393622963	0.740047184570813	FALSE	1	No	MIR210	11	568474	TSS1500	MIR210HG
321	cg01284306	3.5080287429901	0.00655969827556878	0.00186991007091281	0.000510652600715644	0.740047184570813	FALSE	1	No	C21orf91;C21orf91;C21orf91	21	19190629	Body;Body;Body	C21orf91
322	cg20354580	3.50796306539375	0.00618804489317349	0.00176399944292997	0.000510774342656174	0.740047184570813	FALSE	1	No	KIAA1257	3	128713146	TSS200	KIAA1257
323	cg11558972	3.50732506622071	0.010978712318623	0.00313022377776149	0.000511958371673312	0.740047184570813	FALSE	1	No	NOM1	7	156743467	Body	NOM1
324	cg14797438	3.50682937465385	0.00399866569020053	0.00114025099684105	0.000512880072719311	0.740047184570813	FALSE	1	No	PPP4R1;PPP4R1	18	9615155	TSS1500;TSS1500	PPP4R1
325	cg01506871	3.50595156088052	0.0031218406977031	0.000890440339375095	0.000514516113561286	0.740047184570813	FALSE	1	No	PSMA1;PSMA1;PSMA1	11	14541756	Body;Body;Body	PSMA1
326	cg04344695	3.50584575298067	0.0147501838923812	0.00420731114021219	0.000514713644489959	0.740047184570813	FALSE	1	No	CA12;CA12	15	63658391	Body;Body	CA12
327	cg18864164	3.50576573215763	0.00533215712537309	0.00152096789482034	0.000514863081118085	0.740047184570813	FALSE	1	No	MIR2110;C10orf118;C10orf118	10	115934049	TSS200;1stExon;5'UTR	MIR2110
328	cg04042248	-3.50531252102512	-0.0353322927374123	0.0100796412660745	0.000515710206812813	0.740047184570813	FALSE	1	No	NA	2	11214061	NA	AX746649
329	cg14138050	3.50485435137382	0.00189708944886915	0.000541274831613341	0.000516567926911006	0.740047184570813	FALSE	1	No	ZDHHC21	9	14693504	TSS200	ZDHHC21
330	cg25363607	3.5042338491529	0.0075507058414964	0.00215473800166666	0.000517731672012291	0.740047184570813	FALSE	1	No	NA	7	90226284	NA	CDK14
331	cg10039567	-3.50407626019249	-0.0274615433365508	0.00783702787765304	0.000518027618918557	0.740047184570813	FALSE	1	No	KCND3;KCND3	1	112395111	Body;Body	KCND3
332	cg10351620	3.50292539344078	0.00269275836172484	0.000768717017715257	0.000520193714819278	0.740047184570813	FALSE	1	No	NA	17	21183560	NA	MAP2K3
333	cg00306112	-3.50202294873418	-0.0394337891025198	0.0112602886045545	0.000521898172246486	0.740047184570813	FALSE	1	No	NA	2	219773416	NA	BC038542
335	cg07414961	3.49998247584982	0.0050478378883433	0.00144224661785418	0.000525771326955576	0.740047184570813	FALSE	1	No	NA	17	70587753	NA	LOC100499467
336	cg24431586	-3.49869681532141	-0.0256517581136687	0.00733180365938972	0.000528225521166304	0.740047184570813	FALSE	1	No	RBMS1;RBMS1	2	161340734	Body;Body	RBMS1
337	cg04934530	-3.49832335991615	-0.0266271602129997	0.00761140622907938	0.000528940416237131	0.740047184570813	FALSE	1	No	NA	22	47080171	NA	CERK
338	cg13378628	3.49795353439544	0.00184253149945529	0.000526745561751364	0.000529649254984661	0.740047184570813	FALSE	1	No	OTP	5	76934693	TSS200	OTP
339	cg05543456	-3.49780515494144	-0.0169900156664487	0.00485733621909912	0.000529933901362125	0.740047184570813	FALSE	1	No	MXD4	4	2256532	Body	MXD4
340	cg01364423	3.49746484514825	0.00221561404771584	0.000633491441890941	0.000530587281540931	0.740047184570813	FALSE	1	No	C1orf31	1	234509125	TSS1500	C1orf31
342	cg05954780	3.4955893045295	0.0236952184345669	0.00677860479887131	0.000534201786745187	0.740047184570813	FALSE	1	No	NA	15	37405866	NA	MEIS2
343	cg09629631	-3.49511834585452	-0.0488338582284437	0.0139720185115804	0.000535113021690727	0.740047184570813	FALSE	1	No	CACNA2D4	12	1974724	Body	CACNA2D4
345	cg03674265	-3.4946304012387	-0.000880436964571553	0.000251939937413546	0.000536058655960566	0.740047184570813	FALSE	1	No	ZNF767;ZNF767	7	149322059	TSS200;TSS200	ZNF767
346	cg10587082	3.49359713061344	0.023878530139903	0.00683494096404588	0.000538066293529402	0.740047184570813	FALSE	1	No	PLXNA2	1	208293478	Body	PLXNA2
347	cg10584904	3.49291183559992	0.0173031887620232	0.00495380060431767	0.000539401695177055	0.740047184570813	FALSE	1	No	NA	10	60173756	NA	TFAM
348	cg26366663	3.49154791434161	0.00201817855378519	0.000578018289680482	0.000542068736734711	0.740047184570813	FALSE	1	No	ANKRD39	2	97523357	Body	ANKRD39
350	cg25529535	3.49067798113772	0.0247654180301647	0.00709473006790872	0.000543776262548978	0.740047184570813	FALSE	1	No	NA	10	6125715	NA	RBM17
351	cg07664061	-3.49067651763358	-0.0184629057831748	0.00528920559951836	0.000543779139385736	0.740047184570813	FALSE	1	No	NAV3	12	78411737	Body	NAV3
352	cg00415971	3.49045782802195	0.0189260558828596	0.00542222734534084	0.000544209181626019	0.740047184570813	FALSE	1	No	RGR;RGR;RGR	10	86004761	TSS200;TSS200;TSS200	RGR
353	cg21112954	-3.48698577460506	-0.023220692528642	0.00665924498394949	0.000551079574570348	0.7425011873227	FALSE	1	No	PROX2	14	75330798	TSS1500	PROX2
354	cg15746415	3.48645810943916	0.00462705799924497	0.00132715146833911	0.00055213077770453	0.7425011873227	FALSE	1	No	TRA2B	3	185656091	TSS200	TRA2B
355	cg24397995	3.48625490098553	0.0136862079990278	0.00392576228294692	0.000552536105276328	0.7425011873227	FALSE	1	No	COMMD9;COMMD9	11	36311334	TSS1500;TSS1500	COMMD9
356	cg11835582	3.48533143750087	0.0049264179789448	0.00141347187987299	0.000554381591161342	0.7425011873227	FALSE	1	No	FBXO8;KIAA1712;KIAA1712;KIAA1712;FBXO8	4	175205044	1stExon;1stExon;5'UTR;TSS200;5'UTR	CEP44
358	cg08185075	3.4826809097006	0.0387483660246089	0.0111260167179485	0.000559710587399737	0.7425011873227	FALSE	1	No	NA	2	119231686	NA	Mir_544
359	cg23363877	3.48190043999035	0.00330679169474204	0.000949708859208855	0.00056128886256308	0.7425011873227	FALSE	1	No	NA	17	46089637	NA	COPZ2
360	cg17074573	-3.48139661830118	-0.0109562780232351	0.00314709274020649	0.000562309906707193	0.7425011873227	FALSE	1	No	SHANK3	22	51165537	Body	SHANK3
361	cg02657632	-3.48128175290461	-0.00941257570717479	0.00270376728322015	0.000562542935782415	0.7425011873227	FALSE	1	No	NA	13	100632398	NA	ZIC2
362	cg16865618	-3.4808893607212	-0.0100479736222116	0.00288661102981157	0.000563339668926759	0.7425011873227	FALSE	1	No	NA	4	27123753	NA	STIM2
363	cg19904322	-3.47977238453418	-0.0233997704050563	0.00672451178389032	0.000565613416591605	0.7425011873227	FALSE	1	No	NA	21	45249837	NA	LOC284837
364	cg17523415	-3.47908407140726	-0.0194093260233798	0.00557886087976277	0.000567018837247182	0.7425011873227	FALSE	1	No	CTBP2;CTBP2	10	126765380	5'UTR;5'UTR	MIR4296
365	cg25797055	3.47907098790996	0.00457021686710826	0.00131363139268791	0.000567045583171422	0.7425011873227	FALSE	1	No	UCP1	4	141490097	TSS200	UCP1
367	cg23469188	-3.47546126234166	-0.00509665003765068	0.00146646722634356	0.000574469999267456	0.7425011873227	FALSE	1	No	PNPLA8	7	108166441	5'UTR	PNPLA8
369	cg02457826	-3.47504629599889	-0.00154593968359673	0.000444868802288102	0.000575329295916889	0.7425011873227	FALSE	1	No	BCL2L1;BCL2L1	20	30310733	TSS200;TSS200	BCL2L1
370	cg08530414	3.47479256070207	0.00741798218224062	0.00213479856787245	0.000575855313418548	0.7425011873227	FALSE	1	No	CD44;CD44;CD44;CD44;CD44	11	35160400	TSS200;TSS200;TSS200;TSS200;TSS200	CD44
371	cg21361971	-3.47438466230368	-0.0149147659778119	0.00429277913284441	0.000576701868457564	0.7425011873227	FALSE	1	No	NA	X	114546624	NA	LUZP4
372	cg10741443	-3.47388047538777	-0.00174075990617033	0.000501099539406581	0.000577749869584865	0.7425011873227	FALSE	1	No	B9D2;TMEM91	19	41870132	TSS200;5'UTR	B9D2
373	cg11654179	-3.47313634814039	-0.00283682092748483	0.00081678939238989	0.000579299864025559	0.7425011873227	FALSE	1	No	DTX3	12	57998762	5'UTR	DTX3
374	cg00422913	3.4727339599375	0.00790840493137752	0.00227728499292236	0.000580139645389704	0.7425011873227	FALSE	1	No	C17orf91;C17orf91;WDR81;C17orf91;WDR81;C17orf91	17	1619022	Body;Body;TSS1500;Body;TSS1500;Body	MIR22HG
375	cg05729480	-3.4708213150968	-0.0207900696927037	0.00598995678696408	0.000584146909289536	0.743101996822143	FALSE	1	No	SEPT9	17	75276428	TSS1500	Sep-09
376	cg13205571	-3.47041300733878	-0.00248601737046022	0.000716346257694145	0.000585005717801973	0.743101996822143	FALSE	1	No	TMBIM6;TMBIM6;TMBIM6	12	50135324	5'UTR;1stExon;TSS1500	TMBIM6
377	cg09253508	3.46892490195177	0.00393390065286823	0.00113404030472232	0.000588145705639147	0.743101996822143	FALSE	1	No	ZNF490;ZNF791;ZNF490	19	12721610	1stExon;TSS200;5'UTR	ZNF490
378	cg21282663	3.46665327920172	0.0168674228700963	0.00486562154089445	0.000592969360051949	0.743101996822143	FALSE	1	No	HLX	1	221053904	Body	HLX
379	cg00197993	-3.46647488254636	-0.00377325401529855	0.00108849887656675	0.000593349736694399	0.743101996822143	FALSE	1	No	NA	6	1201056	NA	AX747250
381	cg23204276	-3.46552528731525	-0.0156421525975532	0.00451364549403453	0.000595378301452303	0.743101996822143	FALSE	1	No	AP1B1;AP1B1;SNORD125;AP1B1	22	29729285	Body;Body;TSS200;Body	MIR3653
382	cg03130103	3.4653047498479	0.00462743900302012	0.00133536278540098	0.000595850349543113	0.743101996822143	FALSE	1	No	ZNF321	19	53446053	TSS1500	ZNF816-ZNF321P
383	cg18855080	3.46524933856558	0.015112811678355	0.00436124798009796	0.00059596900927257	0.743101996822143	FALSE	1	No	NA	1	172748189	NA	FASLG
384	cg24008801	3.4648030997844	0.00252945036586236	0.000730041590536488	0.000596925406757441	0.743101996822143	FALSE	1	No	AP3D1;AP3D1	19	2151667	TSS200;TSS200	AP3D1
385	cg27565719	3.46331372733654	0.00433115401597013	0.00125058090515554	0.000600127887252263	0.743101996822143	FALSE	1	No	ZNF350;ZNF350	19	52490069	1stExon;5'UTR	ZNF350
386	cg19246862	3.46320548180839	0.019141753144193	0.0055271779987475	0.000600361264024213	0.743101996822143	FALSE	1	No	EPS8L2	11	706635	5'UTR	EPS8L2
387	cg18601229	3.46300641346623	0.00570849450095791	0.00164842157922662	0.000600790675768628	0.743101996822143	FALSE	1	No	EHD4	15	42192297	3'UTR	EHD4
388	cg22855933	-3.46076085802371	-0.0223950509662486	0.00647113507260292	0.000605654505616209	0.747187222173481	FALSE	1	No	NA	2	157179512	NA	NR4A2
389	cg03635685	-3.45999931321597	-0.0193005691168221	0.00557820027394246	0.000607312336958077	0.7473064173052	FALSE	1	No	CABIN1	22	24550642	Body	CABIN1
390	cg21456083	3.4585560502257	0.0272550999183691	0.00788048524371621	0.000610465864395821	0.747348503389109	FALSE	1	No	NA	19	49524256	NA	CGB
391	cg08940762	3.45855455321	0.00977627578051699	0.00282669410879852	0.000610469143303615	0.747348503389109	FALSE	1	No	TIGD1;EIF4E2	2	233415810	TSS1500;Body	EIF4E2
392	cg06235575	3.45444026689909	0.032440953145461	0.009391088176083	0.000619543097416764	0.74804288024108	FALSE	1	No	MYT1;MYT1	20	62795838	5'UTR;1stExon	MYT1
393	cg24208172	3.4528594573406	0.00628704798080655	0.00182082359808784	0.000623062929019839	0.74804288024108	FALSE	1	No	CDS1	4	85504879	Body	CDS1
394	cg17433998	-3.45219082212005	-0.0153288019630824	0.00444031131328617	0.000624557328491886	0.74804288024108	FALSE	1	No	CPA1	7	130025478	Body	CPA1
395	cg08854582	3.45167069710595	0.00142535465599633	0.00041294630371067	0.000625722122896404	0.74804288024108	FALSE	1	No	PLK3	1	45265622	TSS1500	PLK3
396	cg13898584	-3.45152113152487	-0.000561003011978077	0.000162537904477562	0.000626057443230092	0.74804288024108	FALSE	1	No	SMARCA5	4	144434443	TSS200	SMARCA5
397	cg22401939	3.45118126201184	0.00348723177515757	0.00101044584749649	0.000626820042091172	0.74804288024108	FALSE	1	No	RASSF5;RASSF5;RASSF5	1	206731166	Body;Body;Body	RASSF5
399	cg27132535	3.45069576786216	0.0342541483202121	0.00992673670024345	0.00062791089890574	0.74804288024108	FALSE	1	No	NA	8	20170388	NA	5S_rRNA
400	cg09884077	3.44830703920914	0.00511818135687268	0.00148425917375575	0.000633304014490185	0.74804288024108	FALSE	1	No	NIPA1;NIPA1	15	23086698	5'UTR;TSS1500	NIPA1
401	cg08877617	3.44775370806516	0.00197779686425698	0.000573647955081714	0.000634559447677747	0.74804288024108	FALSE	1	No	SLC12A4;SLC12A4;SLC12A4	16	68002838	TSS1500;TSS1500;TSS1500	SLC12A4
402	cg08134337	3.44748668856574	0.00854515750708789	0.00247866294464009	0.000635166110006792	0.74804288024108	FALSE	1	No	RAD23B	9	110046224	Body	RAD23B
403	cg08250081	-3.44610548004307	-0.029481775306113	0.008555099510693	0.000638312844598997	0.74804288024108	FALSE	1	No	NA	4	10125330	NA	DQ584082
404	cg07523089	-3.44558656557992	-0.0116021506159531	0.0033672497832021	0.000639498819045792	0.74804288024108	FALSE	1	No	NA	15	21145758	NA	LOC348120
405	cg00299396	3.44502341940091	0.040616930390154	0.0117900302684204	0.000640788213634316	0.74804288024108	FALSE	1	No	NA	11	115483607	NA	CADM1
407	cg19087119	3.44361474537592	0.00350181452340775	0.0010169007808176	0.000644024194622208	0.74804288024108	FALSE	1	No	ZNF195;ZNF195;ZNF195;ZNF195;ZNF195;ZNF195	11	3400323	1stExon;5'UTR;5'UTR;5'UTR;1stExon;1stExon	ZNF195
408	cg07130714	-3.44159525508913	-0.0203307507366967	0.00590736249610798	0.000648689967993835	0.74804288024108	FALSE	1	No	C3orf50	3	168335941	Body	MIR551B
409	cg11460029	3.44135518801667	0.00519505736116299	0.00150959638785702	0.000649246707028152	0.74804288024108	FALSE	1	No	EFNB3;EFNB3	17	7608747	5'UTR;1stExon	EFNB3
410	cg17489312	3.44129906798978	0.0172111604492016	0.00500135562447799	0.000649376919206377	0.74804288024108	FALSE	1	No	SPSB1	1	9376039	5'UTR	SPSB1
411	cg00981117	-3.44066276444251	-0.000938439242948525	0.000272749556465346	0.000650855006107157	0.74804288024108	FALSE	1	No	CCDC96;TADA2B	4	7044978	TSS1500;TSS200	TADA2B
412	cg05060843	-3.43967007792932	-0.0179198001939623	0.00520974389635358	0.000653167221215953	0.74804288024108	FALSE	1	No	RIPK4	21	43162018	Body	RIPK4
413	cg05358175	3.4392303991123	0.00377756923590686	0.00109837632188931	0.0006541937927068	0.74804288024108	FALSE	1	No	CYFIP2;CYFIP2	5	156693748	5'UTR;5'UTR	CYFIP2
415	cg07343739	-3.43360989186265	-0.0341326479386769	0.00994074720589785	0.000667450116069426	0.74804288024108	FALSE	1	No	SLC9A7	X	46617524	Body	SLC9A7
416	cg06850529	-3.43335768978522	-0.0159320867166764	0.0046403806874177	0.000668050790770107	0.74804288024108	FALSE	1	No	HDAC4	2	240029808	Body	HDAC4
417	cg07005843	3.43329308811991	0.00368930769496942	0.00107456823530021	0.000668204735028432	0.74804288024108	FALSE	1	No	SNORA26;KIAA0114	4	53578664	TSS1500;Body	SNHG13
418	cg04568819	-3.43325301285772	-0.0293236886182849	0.00854107999278413	0.000668300250088722	0.74804288024108	FALSE	1	No	COL5A1	9	137659754	Body	BC058547
419	cg25375860	-3.43276997137364	-0.0164960300586805	0.00480545745745951	0.000669452530674898	0.74804288024108	FALSE	1	No	SGPP2	2	223343023	Body	U6
420	cg06726740	-3.43191901697789	-0.0256639429150937	0.00747801529935081	0.000671486970013103	0.74804288024108	FALSE	1	No	CACNA1C;CACNA1C;CACNA1C;CACNA1C;CACNA1C;CACNA1C;CACNA1C;CACNA1C;CACNA1C;CACNA1C;CACNA1C;CACNA1C;CACNA1C;CACNA1C;CACNA1C;CACNA1C;CACNA1C;CACNA1C;CACNA1C;CACNA1C;CACNA1C;CACNA1C;CACNA1C	12	2788627	Body;Body;Body;Body;Body;Body;Body;Body;Body;Body;Body;Body;Body;Body;Body;Body;Body;Body;Body;Body;Body;Body;Body	CACNA1C
421	cg10307076	-3.43180731911795	-0.0108024263366766	0.00314773684306176	0.000671754442504259	0.74804288024108	FALSE	1	No	NA	10	3572221	NA	BC037918
422	cg25540078	3.43073068106522	0.0208383165371454	0.00607401701688669	0.000674337673124192	0.74804288024108	FALSE	1	No	NA	4	144102007	NA	USP38
423	cg24983120	-3.43029270154933	-0.0511054792484307	0.0148982852761656	0.000675391190482368	0.74804288024108	FALSE	1	No	NA	18	74499380	NA	LOC100131655
425	cg06925438	-3.42947057824106	-0.0289667467911149	0.00844641939047387	0.000677372879286627	0.74804288024108	FALSE	1	No	SLC9A3	5	480121	Body	BC013821
426	cg13804457	3.42907037234461	0.00239761698687737	0.000699203202773004	0.000678339519700979	0.74804288024108	FALSE	1	No	NARG2;NARG2	15	60771615	TSS1500;TSS1500	BC035094
427	cg23369529	3.42899934030493	0.00646636184055204	0.00188578684298522	0.000678511222006593	0.74804288024108	FALSE	1	No	GADD45A	1	68149989	TSS1500	GADD45A
428	cg08852660	3.42898337071309	0.00548751238798928	0.00160033216692098	0.000678549830112979	0.74804288024108	FALSE	1	No	RBM33	7	155437816	Body	RBM33
429	cg00792719	3.42870438345834	0.00245421780410183	0.000715785769091706	0.000679224641052379	0.74804288024108	FALSE	1	No	TAPBP;TAPBP;TAPBP	6	33281044	Body;Body;Body	TAPBP
430	cg12150784	3.42707760573893	0.00593373019925905	0.00173142568739107	0.000683171965238536	0.74804288024108	FALSE	1	No	NA	11	119613308	NA	PVRL1
431	cg14161705	3.4261599393892	0.0203194237433053	0.00593066993449458	0.000685408090426794	0.74804288024108	FALSE	1	No	PRDM12	9	133544105	Body	PRDM12
432	cg18866106	3.42613944801774	0.00851774229326569	0.0024861049652237	0.000685458100714889	0.74804288024108	FALSE	1	No	ZKSCAN3;ZNF323;ZNF323	6	28317687	TSS200;5'UTR;5'UTR	ZKSCAN3
434	cg07628658	-3.4242818047853	-0.0010633931363406	0.000310544866621244	0.000690005956468784	0.74804288024108	FALSE	1	No	SNORD43;RPL3;RPL3;RPL3;RPL3	22	39715635	TSS1500;1stExon;5'UTR;1stExon;5'UTR	RPL3
435	cg00102920	3.42362622296799	0.00360103116597652	0.00105181784793514	0.0006916176553839	0.74804288024108	FALSE	1	No	TPMT;KDM1B	6	18156401	TSS1500;5'UTR	KDM1B
436	cg08478539	-3.4235524900731	-0.0315934772566892	0.00922827307257516	0.000691799141864062	0.74804288024108	FALSE	1	No	ITGA11	15	68640339	Body	ITGA11
437	cg17401719	3.42336472024168	0.0034763657284345	0.00101548213892591	0.000692261520142755	0.74804288024108	FALSE	1	No	ANLN;KIAA0895	7	36429848	Body;TSS200	KIAA0895
438	cg23974819	3.41955704282244	0.00411924463430554	0.00120461351652306	0.000701700287793086	0.74804288024108	FALSE	1	No	PTPN6;PTPN6	12	7055829	1stExon;5'UTR	PTPN6
439	cg08763846	-3.41948438780775	-0.0160087259539216	0.00468161984040666	0.000701881553009797	0.74804288024108	FALSE	1	No	NACC2	9	138984533	5'UTR	NACC2
440	cg20282814	3.41906623290674	0.0219865314906718	0.00643056612330664	0.000702925647253579	0.74804288024108	FALSE	1	No	SLC2A1	1	43423072	Body	FLJ32224
441	cg18438546	3.41874875534317	0.00405774554765464	0.00118690955025952	0.000703719327315475	0.74804288024108	FALSE	1	No	COCH;COCH;COCH	14	31343894	1stExon;5'UTR;5'UTR	COCH
442	cg19399326	3.41861896389207	0.00530087897413332	0.00155059075905269	0.000704044041067678	0.74804288024108	FALSE	1	No	SR140	3	142720039	TSS1500	LOC100289361
444	cg10637453	3.4176172149606	0.0124221212611205	0.00363473159215806	0.000706554936622312	0.74804288024108	FALSE	1	No	NA	15	93145974	NA	DQ575076
445	cg10588310	-3.41701995067323	-0.0223861015341631	0.00655135230619667	0.000708055960685058	0.74804288024108	FALSE	1	No	PRDM16;PRDM16	1	3332000	Body;Body	PRDM16
447	cg06349851	3.41512170468469	0.00921441128742974	0.00269812091170569	0.000712846349097856	0.74804288024108	FALSE	1	No	PRICKLE2	3	64193180	5'UTR	PRICKLE2
448	cg18039847	3.41511148241908	0.00348211944689781	0.00101962101817867	0.000712872227547182	0.74804288024108	FALSE	1	No	HDAC11;HDAC11	3	13521379	TSS1500;TSS1500	HDAC11
449	cg13557668	3.41455742298967	0.00811713184361233	0.00237721345348038	0.000714276183667022	0.74804288024108	FALSE	1	No	FBXL21	5	135265931	TSS200	FBXL21
450	cg20918262	3.41306843738679	0.00346133319901088	0.00101414116432457	0.000718061985530465	0.74804288024108	FALSE	1	No	C12orf76	12	110486464	Body	C12orf76
451	cg11231977	3.41280080764773	0.00367257794144766	0.00107611845766615	0.000718744426064616	0.74804288024108	FALSE	1	No	CFDP1	16	75467423	TSS200	CFDP1
452	cg13279858	-3.41225391087639	-0.00113005108357988	0.000331174383001775	0.000720140863853089	0.74804288024108	FALSE	1	No	PECI;PECI;PECI;PECI;PECI	6	4135753	1stExon;5'UTR;Body;TSS200;1stExon	ECI2
453	cg19925772	-3.41184944204937	-0.00104108562751957	0.000305138208822669	0.000721175256284172	0.74804288024108	FALSE	1	No	TMEM57	1	25757604	1stExon	TMEM57
454	cg04144365	-3.41138333056035	-0.0125064864417843	0.00366610410789866	0.000722369013473495	0.74804288024108	FALSE	1	No	NA	2	188483530	NA	TFPI
455	cg26247880	-3.41128964572619	-0.0251494640890033	0.00737242119575265	0.000722609171924098	0.74804288024108	FALSE	1	No	NA	17	1131424	NA	ABR
456	cg08121025	3.4112298647177	0.00339872689441933	0.000996334761715214	0.000722762457798306	0.74804288024108	FALSE	1	No	CGRRF1	14	54976315	TSS1500	CGRRF1
457	cg20780796	3.41117836626769	0.00526755300992333	0.00154420333513277	0.000722894530495408	0.74804288024108	FALSE	1	No	C6orf122;C6orf208	6	170190063	Body;TSS200	C6orf208
458	cg04789761	-3.40831590107128	-0.00510782773757137	0.00149863682998571	0.000730271106258953	0.74804288024108	FALSE	1	No	WIPF1;WIPF1	2	175431800	Body;Body	WIPF1
459	cg08349204	3.40829790120075	0.00525460285779888	0.00154170879721155	0.000730317713329075	0.74804288024108	FALSE	1	No	FGF13;FGF13;FGF13	X	138287578	TSS1500;TSS1500;TSS1500	FGF13
460	cg11146569	3.40669369511426	0.00493201299314149	0.00144774183843261	0.000734482646872982	0.74804288024108	FALSE	1	No	TATDN1;TATDN1;TATDN1;TATDN1;TATDN1;NDUFB9	8	125551293	5'UTR;1stExon;5'UTR;1stExon;Body;TSS200	TATDN1
461	cg01229865	-3.40607203323953	-0.0195039969972339	0.00572624325231417	0.000736102590472833	0.74804288024108	FALSE	1	No	ATP11A;ATP11A	13	113528751	Body;Body	AK025511
462	cg27065254	-3.40564072573531	-0.0161467129995298	0.0047411674630017	0.000737228461090438	0.74804288024108	FALSE	1	No	CDC42EP4	17	71289332	5'UTR	CDC42EP4
463	cg01276536	3.40497540859146	0.0129958927807321	0.00381673616436137	0.000738968333090947	0.74804288024108	FALSE	1	No	BAIAP2;BAIAP2;BAIAP2;BAIAP2	17	79075920	Body;Body;Body;Body	BAIAP2
464	cg10112022	-3.40494739450962	-0.000984281578811811	0.000289073945870335	0.000739041676729737	0.74804288024108	FALSE	1	No	RPS6KA5;RPS6KA5	14	91527130	TSS200;TSS200	RPS6KA5
465	cg06794141	3.40478151529075	0.0400092786007804	0.0117509092495657	0.000739476104101967	0.74804288024108	FALSE	1	No	NA	16	77535527	NA	ADAMTS18
466	cg19643053	-3.40444050923669	-0.0206558322849581	0.00606732067395984	0.000740369926063905	0.74804288024108	FALSE	1	No	HOXA5	7	27184271	TSS1500	HOXA6
467	cg01933946	3.40383157059741	0.00308251737424446	0.000905602204548399	0.000741968541774258	0.74804288024108	FALSE	1	No	C1orf109	1	38155525	Body	C1orf109
468	cg19936032	3.4019202488779	0.00335851472483158	0.000987240875484766	0.000747007174902264	0.74804288024108	FALSE	1	No	FAM65B	6	24911414	TSS1500	FAM65B
469	cg23013029	3.40178159143448	0.0110026433624191	0.00323437677190188	0.000747373942938112	0.74804288024108	FALSE	1	No	NA	1	17508341	NA	PADI1
471	cg07380705	3.40062552134011	0.00618407558918606	0.0018185111975367	0.000750438452002132	0.74804288024108	FALSE	1	No	CRHBP	5	76249897	Body	CRHBP
472	cg14367020	-3.39999556854363	-0.00653697625705687	0.0019226425815187	0.000752113258908881	0.74804288024108	FALSE	1	No	NA	6	99292286	NA	POU3F2
473	cg15613177	3.39862594419518	0.00317563073310309	0.000934386656621343	0.000755766609298397	0.74804288024108	FALSE	1	No	CCDC76;SASS6	1	100598753	1stExon;TSS1500	CCDC76
475	cg20905621	-3.39830149824459	-0.0100859697332132	0.00296794435055958	0.000756634461012554	0.74804288024108	FALSE	1	No	NA	10	31892751	NA	JA682651
477	cg17296990	3.39753556664503	0.0104800282251762	0.00308459706148858	0.000758686918810677	0.74804288024108	FALSE	1	No	NA	1	224528783	NA	NVL
478	cg04400533	-3.39570350457387	-0.0426233194169088	0.0125521322340119	0.000763617354512773	0.74804288024108	FALSE	1	No	ETV5	3	185788716	Body	ETV5
479	cg11224647	-3.39565990489128	-0.00128540312066806	0.000378542950905215	0.000763735052909326	0.74804288024108	FALSE	1	No	TMEM55A;TMEM55A	8	92053021	1stExon;5'UTR	TMEM55A
480	cg02735721	3.39563596860298	0.00312591386931289	0.000920568016776824	0.000763799676690492	0.74804288024108	FALSE	1	No	PDE4DIP;PDE4DIP;PDE4DIP	1	144932625	TSS1500;Body;Body	PDE4DIP
481	cg19563433	-3.39469026082671	-0.0157988692353453	0.00465399433275477	0.000766357006047818	0.74804288024108	FALSE	1	No	TBC1D14;TBC1D14	4	6957112	Body;Body	AX747238
482	cg21575509	3.39403285580874	0.00405559218656185	0.00119491836374562	0.000768139425026297	0.74804288024108	FALSE	1	No	NA	3	138658704	NA	AK128202
483	cg26353192	-3.39369414949521	-0.0158979033616556	0.00468454217184548	0.000769059265874274	0.74804288024108	FALSE	1	No	BCAT1	12	25059891	Body	BCAT1
485	cg21436751	3.39299834803997	0.00139629554209845	0.000411522611823564	0.00077095210994934	0.74804288024108	FALSE	1	No	PET117	20	18118344	TSS200	PET117
486	cg27230705	3.39285067276147	0.0275537099978092	0.00812110895979487	0.000771354401147419	0.74804288024108	FALSE	1	No	DMBT1;DMBT1;DMBT1	10	124380473	Body;Body;Body	DMBT1
487	cg07503918	3.39225720467486	0.0061574369438205	0.00181514448118349	0.000772973078222769	0.74804288024108	FALSE	1	No	NA	10	54068594	NA	LOC100506939
488	cg10532540	3.39209596909666	0.00561432623330391	0.0016551201040456	0.000773413393104351	0.74804288024108	FALSE	1	No	F5	1	169555773	TSS200	F5
489	cg08684830	3.3916315956629	0.00428269922706331	0.00126272535983563	0.000774682847846655	0.74804288024108	FALSE	1	No	CEP78;CEP78;CEP78;CEP78	9	80851119	1stExon;5'UTR;5'UTR;1stExon	CEP78
490	cg04965426	3.39104558369128	0.00336041444454761	0.000990967051787512	0.000776287597724623	0.74804288024108	FALSE	1	No	PURB	7	44924308	1stExon	PURB
493	cg16465128	3.38907304872344	0.00430535410818534	0.00127036332539572	0.000781712039042598	0.74804288024108	FALSE	1	No	SEPT1	16	30389462	3'UTR	Sep-01
494	cg16531222	-3.38875770586849	-0.029254239410442	0.00863273268542655	0.000782582496212441	0.74804288024108	FALSE	1	No	ETV6	12	11816105	Body	ETV6
495	cg03350439	3.38814469094313	0.0188978878275536	0.00557765076505431	0.000784277219177019	0.74804288024108	FALSE	1	No	TRIM67	1	231299033	1stExon	TRIM67
496	cg02915261	3.38789778852529	0.00417229604339736	0.00123152949227949	0.000784960764298674	0.74804288024108	FALSE	1	No	LSR;LSR;LSR;LSR;LSR;LSR	19	35739762	1stExon;5'UTR;1stExon;5'UTR;5'UTR;1stExon	LSR
497	cg07517287	-3.38786008021403	-0.000849894701367264	0.000250864758651299	0.000785065207986574	0.74804288024108	FALSE	1	No	UBL7;UBL7	15	74753529	TSS200;TSS200	UBL7
498	cg20261922	3.38762156560267	0.00349556548156941	0.00103186421915092	0.000785726140924608	0.74804288024108	FALSE	1	No	SKP1;SKP1	5	133512894	TSS200;TSS200	SKP1
499	cg02927682	-3.38718729082868	-0.026171418063914	0.00772659313371217	0.000786930864797136	0.74804288024108	FALSE	1	No	SSBP3;SSBP3;SSBP3	1	54844424	Body;Body;Body	SSBP3
500	cg16911720	3.38716413618626	0.0428671573192985	0.0126557661795405	0.000786995146535514	0.74804288024108	FALSE	1	No	DUOX2	15	45402305	Body	DUOX2
501	cg22142012	3.38597654137104	0.00101065410930679	0.000298482312844839	0.000790298709497149	0.74804288024108	FALSE	1	No	CCT8	21	30445353	Body	CCT8
502	cg06782920	-3.38468893551266	-0.000826697487397313	0.000244246222665687	0.00079389507807566	0.74804288024108	FALSE	1	No	SGCB	4	52904570	TSS200	SGCB
503	cg06298896	3.38466285192158	0.00146580199799832	0.000433071789459367	0.000793968088666458	0.74804288024108	FALSE	1	No	RPP25;RPP25	15	75249444	1stExon;5'UTR	RPP25
505	cg24157814	3.38295732317908	0.0152170521584028	0.00449815079077109	0.000798755641309795	0.74804288024108	FALSE	1	No	DCT;DCT	13	95116571	Body;Body	DCT
506	cg23616309	3.38287137173305	0.00394999207568637	0.00116764477322198	0.000798997624452519	0.74804288024108	FALSE	1	No	TFEB;TFEB	6	41701882	5'UTR;5'UTR	TFEB
507	cg14209244	3.38247702705968	0.0155734665393235	0.00460416032828498	0.000800108717649741	0.74804288024108	FALSE	1	No	SMC5	9	72877684	Body	SMC5
509	cg16824282	-3.38223692950525	-0.0208613257106793	0.00616790785077581	0.000800785914129826	0.74804288024108	FALSE	1	No	GP9	3	128779590	TSS200	GP9
510	cg27195421	-3.38021958469736	-0.0120103589480582	0.00355312980329162	0.000806496983283473	0.74804288024108	FALSE	1	No	USP15	12	62685785	Body	USP15
511	cg01085225	-3.37977981574308	-0.00108862069060252	0.000322098109921748	0.000807746990641346	0.74804288024108	FALSE	1	No	STAT1;STAT1	2	191878686	5'UTR;5'UTR	STAT1
512	cg02884332	3.3794989480322	0.0149807872729457	0.00443284270932194	0.000808546278742429	0.74804288024108	FALSE	1	No	EIF1AY	Y	22737946	Body	EIF1AY
513	cg02869653	-3.37863800657598	-0.00829093695236914	0.00245392875360786	0.00081100092469346	0.74804288024108	FALSE	1	No	APOBEC3A	22	39352432	TSS1500	APOBEC3A
514	cg07769421	-3.37848918108198	-0.0196524636171664	0.00581693844905923	0.000811425947112896	0.74804288024108	FALSE	1	No	TBCD	17	80816851	Body	ZNF750
515	cg08761535	-3.37772012960391	-0.0171891696082433	0.00508898575035553	0.000813625547873152	0.74804288024108	FALSE	1	No	ZNRF1	16	75079000	Body	ZNRF1
516	cg05936895	3.37746177186997	0.00460419580508929	0.00136321181883877	0.000814365735107706	0.74804288024108	FALSE	1	No	NA	1	32816928	NA	LOC100128071
517	cg11165912	3.37731843252794	0.0109415845756283	0.00323972547872499	0.000814776668658899	0.74804288024108	FALSE	1	No	COL25A1;COL25A1	4	110220063	Body;Body	COL25A1
518	cg16529676	-3.37491993420388	-0.019616794952074	0.00581252158110868	0.000821681554436625	0.74804288024108	FALSE	1	No	NA	3	169470001	NA	TERC
519	cg09307431	3.37403127318459	0.0143007444877462	0.00423847419595741	0.00082425367863727	0.74804288024108	FALSE	1	No	NA	12	69485428	NA	CPM
520	cg20853148	3.37384855205806	0.00332490837544782	0.000985494258009777	0.000824783472291251	0.74804288024108	FALSE	1	No	C1orf9;C1orf9;C1orf9;C1orf9	1	172502422	5'UTR;5'UTR;1stExon;1stExon	C1orf9
521	cg27211781	3.37382703710892	0.00187109910935918	0.000554592481706636	0.000824845875024516	0.74804288024108	FALSE	1	No	ZDHHC7;ZDHHC7	16	85045293	TSS200;TSS200	ZDHHC7
522	cg13901143	-3.3724914902603	-0.000824522468416411	0.000244484669804985	0.000828728166408492	0.74804288024108	FALSE	1	No	KIAA1524;DZIP3;KIAA1524	3	108308257	5'UTR;TSS200;1stExon	DZIP3
523	cg13064457	-3.37204821208152	-0.00128231505411429	0.000380277793632947	0.000830020486894978	0.74804288024108	FALSE	1	No	PLS1	3	142315224	TSS200	PLS1
524	cg24044763	3.37203071215202	0.00423787431841214	0.00125677215902566	0.000830071544190857	0.74804288024108	FALSE	1	No	VANGL2	1	160370683	5'UTR	VANGL2
525	cg06090053	3.37152912194967	0.00898002007515257	0.00266348583990864	0.000831536213936283	0.74804288024108	FALSE	1	No	KPNA2	17	66032875	5'UTR	KPNA2
526	cg10470873	3.3715134164432	0.00343327626141698	0.00101831902690126	0.000831582113692177	0.74804288024108	FALSE	1	No	KIF18A;KIF18A;METT5D1;METT5D1	11	28129653	5'UTR;1stExon;TSS200;TSS200	KIF18A
527	cg13764897	-3.37147009480148	-0.0123512724108337	0.00366346788300993	0.000831708734565434	0.74804288024108	FALSE	1	No	EXD3	9	140304131	5'UTR	EXD3
529	cg01014262	3.3698105430456	0.0163327565318704	0.00484678777137098	0.000836572832056398	0.74804288024108	FALSE	1	No	NA	16	48533930	NA	N4BP1
532	cg13369206	-3.36717804512998	-0.00135438799248157	0.000402232366191758	0.000844342996663523	0.74804288024108	FALSE	1	No	RNASEH1	2	3606108	TSS200	LOC100506054
533	cg02191336	3.36682279645697	0.00337184035275852	0.00100149029414522	0.000845396693049818	0.74804288024108	FALSE	1	No	NA	6	31789535	NA	AK298056
535	cg26673195	3.36667186436619	0.0243913403139138	0.0072449413832333	0.000845844740514245	0.74804288024108	FALSE	1	No	G6PC	17	41052729	TSS200	G6PC
537	cg20146868	3.36660150546048	0.00613725222264684	0.0018229814882137	0.000846053679092315	0.74804288024108	FALSE	1	No	GRWD1	19	48948963	TSS200	GRWD1
538	cg21432062	-3.36635754198126	-0.0175535980354549	0.00521441879436365	0.000846778528119397	0.74804288024108	FALSE	1	No	NA	3	4908643	NA	ITPR1
540	cg21877974	-3.36393063779942	-0.0007898090011611	0.000234787540589056	0.000854020759016517	0.74804288024108	FALSE	1	No	SLC2A1	1	43424085	Body	FLJ32224
541	cg25373063	-3.36340830064445	-0.000801795725638576	0.000238387865512774	0.000855587013821381	0.74804288024108	FALSE	1	No	MRPS21;MRPS21	1	150266194	TSS200;TSS200	MRPS21
542	cg16441919	3.36315862016144	0.0146628203003059	0.00435983608159463	0.000856336638248759	0.74804288024108	FALSE	1	No	NA	17	1094029	NA	ABR
543	cg06412409	3.36301568640078	0.0188842592591937	0.00561527540164534	0.000856766048539314	0.74804288024108	FALSE	1	No	ZNF295;ZNF295;ZNF295	21	43426532	5'UTR;5'UTR;5'UTR	ZNF295
545	cg10007189	3.36221770428968	0.00343552466726607	0.00102180315774403	0.000859167082305531	0.74804288024108	FALSE	1	No	TAPBP;TAPBP;TAPBP	6	33281536	Body;Body;Body	TAPBP
547	cg24062754	-3.3615552717852	-0.00103132195785085	0.000306799048198649	0.000861165022047662	0.74804288024108	FALSE	1	No	RNF44	5	175965158	TSS1500	RNF44
548	cg14371636	3.36135646578966	0.0029763033738797	0.00088544711165601	0.000861765477537001	0.74804288024108	FALSE	1	No	OTX1	2	63277208	TSS1500	OTX1
549	cg04341461	-3.36108199625634	-0.0037377520031036	0.00111206808023928	0.000862595101020497	0.74804288024108	FALSE	1	No	PLCH2	1	2410006	Body	PLCH2
551	cg00522231	3.36065783038719	0.0601772017906863	0.0179063757239912	0.000863878666155046	0.74804288024108	FALSE	1	No	ITGB1BP1;ITGB1BP1	2	9549277	Body;Body	ITGB1BP1
552	cg25734421	-3.36065316379838	-0.0118143932037006	0.00351550506043516	0.000863892797571084	0.74804288024108	FALSE	1	No	HHAT;HHAT;HHAT;HHAT;HHAT;HHAT	1	210501368	TSS1500;TSS1500;TSS1500;TSS1500;TSS1500;TSS1500	HHAT
554	cg20524905	3.36003467195694	0.00436400775445463	0.00129879842933673	0.000865767627577322	0.748045108831113	FALSE	1	No	IL12A	3	159706348	TSS1500	IL12A
555	cg03355286	3.35865659762129	0.0201614675179439	0.00600283682833872	0.00086995860939385	0.74826045328376	FALSE	1	No	SLCO1B3	12	20962423	TSS1500	SLCO1B3
556	cg01107136	3.35816498978457	0.0135944452841362	0.00404817670528103	0.000871458246930972	0.74826045328376	FALSE	1	No	TMEM132E	17	32964846	Body	TMEM132E
557	cg09862076	-3.35811792132759	-0.0010797794703832	0.000321543047528339	0.000871601954291002	0.74826045328376	FALSE	1	No	B4GALT4;B4GALT4	3	118959840	TSS200;TSS200	B4GALT4
558	cg21816393	-3.35789931238424	-0.0289359782684819	0.00861728586136081	0.000872269690877511	0.74826045328376	FALSE	1	No	NA	2	173115688	NA	Mir_186
559	cg21320573	-3.35616377312358	-0.033241581585809	0.00990463631483367	0.000877587787169844	0.75013589132637	FALSE	1	No	UNC5D	8	35101074	Body	UNC5D
561	cg17730530	-3.35494145884214	-0.000691751899472805	0.000206188962746177	0.000881351344127439	0.75013589132637	FALSE	1	No	CASC3	17	38296876	1stExon	CASC3
562	cg15318532	3.35437363226933	0.0018781931038024	0.000559923642892384	0.000883104813113396	0.75013589132637	FALSE	1	No	RFXAP	13	37393521	1stExon	RFXAP
563	cg03376565	3.35427829721038	0.00268105613217438	0.00079929448144005	0.000883399529466235	0.75013589132637	FALSE	1	No	HIST1H4C	6	26104165	TSS200	HIST1H4C
564	cg01087710	3.35380969869007	0.00585126906922412	0.00174466341113794	0.000884849474593718	0.75013589132637	FALSE	1	No	C16orf70	16	67144175	Body	C16orf70
565	cg17054360	3.35352168729789	0.00761348913123043	0.00227029667351429	0.000885741743176195	0.75013589132637	FALSE	1	No	MTERF	7	91510326	TSS1500	MTERF
566	cg10479629	3.35233590718164	0.0204939871836821	0.00611334536607093	0.000889424159460638	0.75013589132637	FALSE	1	No	GPR179	17	36499845	TSS200	GPR179
567	cg07961406	-3.34996830436897	-0.000601813711052386	0.00017964758361072	0.00089681937883647	0.75013589132637	FALSE	1	No	FBXL8;TRADD	16	67193646	TSS1500;5'UTR	TRADD
568	cg13404546	3.34984077850069	0.00136317802829139	0.000406938155699903	0.000897219326530467	0.75013589132637	FALSE	1	No	FASTKD1;FASTKD1	2	170430270	1stExon;5'UTR	FASTKD1
569	cg08735716	-3.34963694038746	-0.0199169562727854	0.00594600448563288	0.000897858950131795	0.75013589132637	FALSE	1	No	NA	2	129126375	NA	HS6ST1
570	cg23548438	3.3488203425188	0.0354523689959268	0.0105865246175796	0.000900425611193755	0.75013589132637	FALSE	1	No	C4orf22	4	81257828	Body	C4orf22
571	cg23724095	-3.34869886150407	-0.00141149198430108	0.000421504603034718	0.000900808023068865	0.75013589132637	FALSE	1	No	C3orf31	3	11888357	TSS200	TAMM41
572	cg03279443	3.3486088054281	0.00248286597017804	0.000741461936716318	0.000901091609485841	0.75013589132637	FALSE	1	No	VDAC2	10	76971052	Body	VDAC2
573	cg12785228	-3.34838629176909	-0.0256439894033248	0.00765861139330373	0.000901792660959842	0.75013589132637	FALSE	1	No	NA	2	121071904	NA	RALB
575	cg06751920	3.34651792807983	0.0180146175160249	0.00538309308456666	0.000907699187034218	0.75013589132637	FALSE	1	No	AADACL4	1	12704007	TSS1500	AADACL4
576	cg10848828	3.34615325237728	0.0326561272805687	0.00975930413748026	0.000908856241383527	0.75013589132637	FALSE	1	No	TRIM40	6	30104295	TSS1500	TRIM40
577	cg04696969	-3.34595303681692	-0.0120418114880908	0.00359891826202869	0.000909492075093049	0.75013589132637	FALSE	1	No	SGPP2	2	223335429	Body	U6
578	cg04301375	-3.34467052237751	-0.0163982219480415	0.00490279142245229	0.000913574845019658	0.75013589132637	FALSE	1	No	ZNF558	19	8933297	Body	ZNF558
579	cg03658275	-3.34443011982511	-0.0287344274468513	0.00859172606911994	0.000914342040831728	0.75013589132637	FALSE	1	No	LAMA2;LAMA2	6	129285274	Body;Body	LAMA2
580	cg21379008	3.34417937394	0.00135752355899182	0.000405936227455535	0.000915142884117164	0.75013589132637	FALSE	1	No	ATP8B2;AQP10	1	154297555	TSS1500;3'UTR	AQP10
581	cg26941823	-3.34389966958607	-0.026230203987768	0.00784419587296256	0.000916036986461006	0.75013589132637	FALSE	1	No	STK10	5	171569243	Body	STK10
582	cg10369688	3.34266063425968	0.00838200419845931	0.00250758456079874	0.000920007470021682	0.75013589132637	FALSE	1	No	ZFP36	19	39898283	Body	ZFP36
583	cg14179148	3.34182853026898	0.0130948857485051	0.00391847924867981	0.0009226829269714	0.75013589132637	FALSE	1	No	NA	13	40796151	NA	FLJ42392
584	cg16831085	3.34159809399035	0.00329348954621446	0.000985603131668525	0.000923425125962996	0.75013589132637	FALSE	1	No	ALOX5	10	45914645	Body	ALOX5
585	cg13219301	-3.3415447616469	-0.0142022073549599	0.0042501921620108	0.000923596980201364	0.75013589132637	FALSE	1	No	C3orf26;FILIP1L;MIR548G;FILIP1L	3	99671022	Body;5'UTR;Body;5'UTR	MIR3921
586	cg02615376	-3.34013846171581	-0.0154850218408688	0.00463604189417773	0.000928139291810529	0.75013589132637	FALSE	1	No	NA	5	141755319	NA	TRNA_Asp
587	cg27044861	-3.34012955627288	-0.0303747552234756	0.00909388534538452	0.000928168122277116	0.75013589132637	FALSE	1	No	NA	10	132600750	NA	MIR378C
588	cg05721427	-3.33961375438148	-0.0189702105555788	0.00568036064969801	0.000929839401129563	0.75013589132637	FALSE	1	No	C4orf10;NOP14	4	2948160	Body;Body	C4orf10
589	cg26583952	-3.33886358087723	-0.0174588666195818	0.00522898471191652	0.000932275079067284	0.75013589132637	FALSE	1	No	TCF25	16	89972070	Body	TCF25
592	cg20226764	3.33704092388152	0.0279592147799671	0.00837844528063084	0.000938217673481953	0.75013589132637	FALSE	1	No	MLN;MLN	6	33771931	TSS200;TSS200	MLN
593	cg01555036	-3.33687515427114	-0.000558033654558113	0.000167232404198233	0.000938759893886814	0.75013589132637	FALSE	1	No	C1orf57	1	233086337	TSS200	NTPCR
594	cg15853169	3.33644025653699	0.0181344427329893	0.00543526673299756	0.000940183799041918	0.75013589132637	FALSE	1	No	SNED1	2	242002555	Body	SNED1
595	cg09807452	3.33573827685685	0.0108005203158019	0.00323782006242374	0.000942486401294121	0.75013589132637	FALSE	1	No	NA	4	140099025	NA	Metazoa_SRP
596	cg22031654	-3.33549895009765	-0.0330382068568512	0.00990502690935758	0.000943272628729854	0.75013589132637	FALSE	1	No	FTHL17	X	31090309	TSS200	FTHL17
597	cg08946989	3.33534989544897	0.00299951079695166	0.000899309185235542	0.000943762605879276	0.75013589132637	FALSE	1	No	TBC1D7;TBC1D7;TBC1D7;TBC1D7	6	13328449	5'UTR;5'UTR;5'UTR;5'UTR	TBC1D7
598	cg18384402	3.33441205143076	0.0150803586026582	0.00452264398342352	0.000946850952425885	0.75013589132637	FALSE	1	No	COL11A2;COL11A2;COL11A2	6	33140761	Body;Body;Body	COL11A2
599	cg26391786	-3.33386865044422	-0.0105380989504464	0.00316092205643502	0.000948644686482195	0.75013589132637	FALSE	1	No	NA	X	16735283	NA	SYAP1
600	cg25948591	3.3334225662556	0.0111525117682509	0.00334566396746344	0.000950119545818799	0.75013589132637	FALSE	1	No	NA	17	42676997	NA	FZD2
601	cg14106635	-3.33305699099178	-0.0102446998481335	0.00307366476955591	0.000951329813781822	0.75013589132637	FALSE	1	No	PRMT2;PRMT2	21	48068452	Body;Body	PRMT2
602	cg24336646	-3.33249857302421	-0.000695289589185046	0.000208639125853872	0.000953181272648866	0.75013589132637	FALSE	1	No	STX7	6	132834059	5'UTR	STX7
603	cg07973435	-3.33245224318281	-0.0145026442772252	0.00435194361956521	0.000953335031726785	0.75013589132637	FALSE	1	No	SIM1	6	100905458	Body	SIM1
605	cg24201793	-3.33209621110389	-0.0230894424849827	0.00692940450159852	0.00095451739809231	0.75013589132637	FALSE	1	No	MBOAT2	2	9144764	TSS1500	MBOAT2
606	cg06750832	-3.33180780645331	-0.00139002641477773	0.000417198858855369	0.000955476176749726	0.75013589132637	FALSE	1	No	KCNA3	1	111217691	TSS200	KCNA3
608	cg21872037	3.33163574531575	0.0158197446804247	0.00474834162247992	0.000956048607103886	0.75013589132637	FALSE	1	No	SLC13A5;SLC13A5	17	6617470	TSS1500;TSS1500	SLC13A5
609	cg12349683	3.33113623297031	0.00275803681053302	0.000827956774398787	0.000957712243094961	0.75013589132637	FALSE	1	No	NA	15	68133070	NA	SKOR1
610	cg22062597	3.33110605307592	0.00344969574004938	0.00103560069390884	0.000957812844059441	0.75013589132637	FALSE	1	No	CACNA2D4	12	1905547	Body	CACNA2D4
611	cg12810233	3.33095346509058	0.00495627633108605	0.0014879452334082	0.000958321627838682	0.75013589132637	FALSE	1	No	GFI1;GFI1;GFI1	1	92950554	5'UTR;5'UTR;TSS1500	GFI1
612	cg08780020	-3.3303718144016	-0.00611189819726099	0.00183519995299959	0.000960263369075084	0.75013589132637	FALSE	1	No	KIAA1826;KIAA1826	11	105892880	1stExon;5'UTR	KIAA1826
613	cg26907473	3.3302243618733	0.00751348824591993	0.00225615076627855	0.000960756195228794	0.75013589132637	FALSE	1	No	SCGB1D1	11	61956860	TSS1500	SCGB1D1
614	cg01106909	-3.32928203880292	-0.0156886824206965	0.00471233203971435	0.000963911253465731	0.75013589132637	FALSE	1	No	HCCA2;CTSD	11	1778627	Body;Body	CTSD
615	cg02357321	3.32889348323343	0.0234074427220952	0.00703159858973891	0.000965215007708764	0.75013589132637	FALSE	1	No	PCDHA7;PCDHAC2;PCDHA12;PCDHA6;PCDHA10;PCDHA4;PCDHA11;PCDHA8;PCDHA6;PCDHA1;PCDHA2;PCDHA1;PCDHA9;PCDHAC2;PCDHA13;PCDHA5;PCDHAC1;PCDHA3;PCDHA10	5	140345461	Body;TSS1500;Body;Body;Body;Body;Body;Body;Body;Body;Body;Body;Body;TSS1500;Body;Body;Body;Body;Body	PCDHAC2
616	cg05081339	3.32885351319353	0.00456276287405235	0.00137067097004069	0.000965349215653883	0.75013589132637	FALSE	1	No	ANAPC2;SSNA1	9	140082886	1stExon;TSS200	SSNA1
618	cg26816128	3.32750743045854	0.0022719280474051	0.000682771742779256	0.000969879123882031	0.751216893573806	FALSE	1	No	ZDHHC5	11	57434555	TSS1500	ZDHHC5
619	cg23489104	3.32658331354978	0.0135557991832776	0.00407499163723404	0.000973000447424749	0.751329992472705	FALSE	1	No	ANKFY1;ANKFY1	17	4099901	Body;Body	ANKFY1
620	cg04544267	3.32607789161686	0.0278935364939891	0.00838631487383165	0.000974711524497135	0.751329992472705	FALSE	1	No	NA	7	115116310	NA	SNORA25
621	cg19382545	-3.32607125728976	-0.00123901886142729	0.000372517232970198	0.000974734003228842	0.751329992472705	FALSE	1	No	IRS1	2	227663669	TSS200	IRS1
623	cg12614029	-3.32460109780894	-0.00317360728610543	0.000954582878588646	0.000979727173278203	0.751403097039158	FALSE	1	No	INS-IGF2;IGF2AS;IGF2;IGF2;IGF2AS;IGF2	11	2160564	Body;TSS1500;Body;5'UTR;TSS1500;TSS1500	IGF2
624	cg21653105	-3.32402311383552	-0.0207052568408905	0.00622897498958699	0.000981696712764968	0.751403097039158	FALSE	1	No	TG;SLA;SLA	8	134075028	Body;Body;5'UTR	SLA
625	cg05846365	-3.32395407426565	-0.00168449565698509	0.000506774648310159	0.00098193221817305	0.751403097039158	FALSE	1	No	FLJ32065	17	62971706	TSS200	AMZ2P1
626	cg09491709	-3.32369381674283	-0.0165654955470627	0.00498406184818089	0.000982820472102884	0.751403097039158	FALSE	1	No	C3orf20	3	14716495	TSS200	C3orf20
628	cg03456938	3.32230773975321	0.0101215660907694	0.00304654682335999	0.000987563726182776	0.751403097039158	FALSE	1	No	HSF4;FBXL8;HSF4	16	67197084	TSS1500;Body;TSS1500	HSF4
629	cg01485157	-3.32210988836621	-0.0133699445405019	0.00402453410325844	0.000988242521206697	0.751403097039158	FALSE	1	No	VASN;CORO7	16	4431584	Body;Body	VASN
630	cg14839935	3.32144706914305	0.00750897134053793	0.00226075297429782	0.000990519705690838	0.751403097039158	FALSE	1	No	NA	2	10975543	NA	PDIA6
631	cg08544712	-3.32137044568933	-0.0200283204016962	0.00603013747764576	0.000990783267941199	0.751403097039158	FALSE	1	No	NA	13	53454712	NA	PCDH8
632	cg26848442	3.32098898703564	0.0155022940627636	0.00466797514935486	0.000992096344723395	0.751403097039158	FALSE	1	No	CD226	18	67624264	TSS200	CD226
633	cg22549853	-3.31865033373206	-0.0198306366391592	0.00597551252615945	0.00100018201343607	0.754669719127359	FALSE	1	No	COPS2;COPS2	15	49440021	Body;Body	COPS2
634	cg26912688	3.31791843913592	0.00396024037730947	0.00119359184077497	0.00100272502927752	0.754669719127359	FALSE	1	No	RFWD2;RFWD2	1	176176562	TSS200;TSS200	RFWD2
635	cg04332513	-3.31785040165722	-0.000990450153570972	0.000298521643132631	0.00100296173509778	0.754669719127359	FALSE	1	No	WDR5B	3	122135059	TSS200	WDR5B
637	cg10165518	-3.31746821915471	-0.0124858765411286	0.00376367630864902	0.00100429233309823	0.754669719127359	FALSE	1	No	IL27	16	28510740	3'UTR	IL27
638	cg15171342	-3.31609713478133	-0.0210734555427989	0.0063548969424831	0.00100907938653549	0.756660902964174	FALSE	1	No	TMED3	15	79607796	Body	TMED3
639	cg19445269	3.31551667922925	0.0161347729377429	0.00486644300082175	0.00101111239418367	0.756660902964174	FALSE	1	No	LOC100271715	2	39171830	Body	LOC375196
640	cg08763577	3.31516108278517	0.00253332620021719	0.000764163833055395	0.00101235972767541	0.756660902964174	FALSE	1	No	NA	19	42784493	NA	CIC
641	cg01826863	3.31473103607006	0.0112128382613097	0.00338272943997399	0.00101387012304021	0.756660902964174	FALSE	1	No	KCNK12	2	47797953	TSS1500	KCNK12
642	cg04141459	3.31429467285113	0.00326596657438174	0.000985418285566078	0.00101540484400391	0.756660902964174	FALSE	1	No	EIF2B5	3	183852329	TSS1500	EIF2B5
644	cg11950835	3.3134311207414	0.00451007977472767	0.00136115090683355	0.00101844838686022	0.756660902964174	FALSE	1	No	NA	17	25783387	NA	KSR1
645	cg12521055	3.31310833674035	0.00378846673868182	0.00114347807364765	0.00101958819732152	0.756660902964174	FALSE	1	No	Magmas	16	4401564	TSS1500	PAM16
646	cg17340796	-3.31233715615535	-0.001278479115952	0.000385974934217124	0.00102231618211659	0.756813784461381	FALSE	1	No	TMEM126B;DLG2	11	85339599	TSS200;TSS1500	TMEM126B
647	cg23362884	3.31188136038661	0.0209850313546234	0.00633628716463858	0.00102393170869101	0.756813784461381	FALSE	1	No	RBM20	10	112404974	Body	RBM20
648	cg12410225	-3.31103911752405	-0.0161681210103598	0.00488309574018266	0.00102692320725709	0.756813784461381	FALSE	1	No	ROPN1L	5	10442612	Body	ROPN1L
649	cg23653444	-3.31061252354115	-0.0158948594297467	0.00480118386453303	0.00102844149145917	0.756813784461381	FALSE	1	No	MAPK7;MAPK7;MAPK7;MAPK7	17	19284627	Body;Body;Body;Body	DM110819
650	cg08533242	-3.31042998233488	-0.0325588815301375	0.00983524246212068	0.00102909180829376	0.756813784461381	FALSE	1	No	PRIC285;PRIC285	20	62195615	Body;Body	PRIC285
651	cg19245054	3.31037699244697	0.00382510893257615	0.00115549042942952	0.00102928066033877	0.756813784461381	FALSE	1	No	FNTA;FNTA;FNTA	8	42912041	Body;Body;Body	FNTA
652	cg15245581	-3.30991219329823	-0.0180672329691694	0.00545852334262859	0.00103093855114025	0.756870178334819	FALSE	1	No	FUT9	6	96651792	Body	FUT9
653	cg20064897	3.30897160757756	0.0241114287605688	0.00728668348357946	0.00103430111971058	0.758175983111583	FALSE	1	No	GALNT9	12	132900620	Body	GALNT9
654	cg25029022	-3.30803939252657	-0.00103359636592215	0.000312449836074268	0.00103764381853501	0.759463251709711	FALSE	1	No	C1orf25;C1orf26;C1orf26;C1orf25	1	185126088	1stExon;TSS1500;TSS200;5'UTR	TRMT1L
655	cg05739825	3.30720296538352	0.0029548375939077	0.000893455171888746	0.00104065158777398	0.759729109865343	FALSE	1	No	EI24;EI24	11	125439882	5'UTR;5'UTR	EI24
656	cg24869172	-3.30701703673017	-0.000813055252224641	0.000245857594077759	0.00104132128194126	0.759729109865343	FALSE	1	No	CHN2	7	29234987	Body	CPVL
657	cg26114951	-3.30604580324404	-0.00266446479983806	0.000805937049397067	0.00104482607125402	0.759729109865343	FALSE	1	No	WDR51A;WDR51A;WDR51A;WDR51A;WDR51A;WDR51A	3	52188425	5'UTR;1stExon;1stExon;1stExon;5'UTR;5'UTR	POC1A
659	cg25996571	-3.3057369507022	-0.0270972322846414	0.00819703221663944	0.00104594289051175	0.759729109865343	FALSE	1	No	MS4A1;MS4A1	11	60232654	Body;Body	MS4A1
660	cg11047049	-3.30516050827051	-0.000523547261499058	0.000158402976251527	0.0010480302901287	0.760091907539249	FALSE	1	No	ACAP2	3	195163937	TSS200	ACAP2
661	cg04873963	3.30312116759592	0.00469741515985838	0.00142211409195057	0.00105544621561082	0.762877325035471	FALSE	1	No	NA	16	2518322	NA	NTN3
662	cg17272331	3.3030606732995	0.00259881190429363	0.000786789030338223	0.00105566694189427	0.762877325035471	FALSE	1	No	ASCC3;ASCC3	6	101328506	5'UTR;5'UTR	ASCC3
663	cg05818894	3.30205944000553	0.00582018593344905	0.00176259272105632	0.00105932638939753	0.762877325035471	FALSE	1	No	BDNF;BDNF;BDNF;BDNF;BDNF	11	27740078	Body;5'UTR;5'UTR;5'UTR;5'UTR	BDNF
664	cg09379492	-3.30198427877844	-0.0138660186589003	0.00419929881193437	0.00105960157423031	0.762877325035471	FALSE	1	No	FAM53B	10	126312050	Body	FAM53B
665	cg11380624	3.30191928153707	0.0229933122602424	0.00696362033706011	0.00105983959961683	0.762877325035471	FALSE	1	No	DNAJC14	12	56222881	5'UTR	DNAJC14
666	cg17809181	-3.30023752880044	-0.0169339631336101	0.00513113464889457	0.00106601561978413	0.763430113700602	FALSE	1	No	PTPRN2;PTPRN2;PTPRN2	7	157674091	Body;Body;Body	LOC100506585
667	cg06238864	-3.30018651538527	-0.000773661562679283	0.000234429647861574	0.00106620348144679	0.763430113700602	FALSE	1	No	TOMM22	22	39078174	Body	TOMM22
668	cg08646771	3.29986533873302	0.00264275286424336	0.000800866881815862	0.00106738695106145	0.763430113700602	FALSE	1	No	C3orf57	3	161090169	TSS1500	SPTSSB
669	cg07564108	3.2993971635649	0.0102851486194698	0.00311728116064604	0.00106911426613907	0.763430113700602	FALSE	1	No	CDKAL1	6	20534685	TSS200	CDKAL1
670	cg15787377	3.29887244965863	0.0203300103453288	0.00616271488381812	0.00107105326491432	0.763430113700602	FALSE	1	No	ITIH1	3	52810468	TSS1500	ITIH1
671	cg21376148	-3.29672552862965	-0.039638075833737	0.0120234685870902	0.0010790209590089	0.763430113700602	FALSE	1	No	MYH13	17	10276260	5'UTR	MYH13
672	cg03108496	3.29671767059392	0.00374495842563643	0.00113596576954124	0.0010790502227713	0.763430113700602	FALSE	1	No	NA	1	249157502	NA	ZNF692
673	cg22721851	-3.29657494971641	-0.0186445620204661	0.00565573733491787	0.00107958185157583	0.763430113700602	FALSE	1	No	KCNJ1;KCNJ1;KCNJ1;KCNJ1;KCNJ1	11	128708512	3'UTR;3'UTR;3'UTR;3'UTR;3'UTR	KCNJ1
674	cg27454793	3.29606856839099	0.0052112180810171	0.00158104055570695	0.00108147006284181	0.763430113700602	FALSE	1	No	USP12	13	27744867	Body	USP12
675	cg18626864	3.29604862592123	0.00431275231745368	0.00130846137509524	0.00108154448772594	0.763430113700602	FALSE	1	No	TAF9B	X	77395279	TSS200	TAF9B
676	cg13596713	-3.29493028203536	-0.0246707220560839	0.00748747923153147	0.00108572574655684	0.763430113700602	FALSE	1	No	GALNT9	12	132879809	Body	GALNT9
677	cg18279134	3.29436553787244	0.0195185747990968	0.00592483577633048	0.00108784291041794	0.763430113700602	FALSE	1	No	FAM131C	1	16394568	Body	FAM131C
678	cg12379940	-3.29426361899236	-0.000986171557432322	0.000299360242983216	0.00108822540134581	0.763430113700602	FALSE	1	No	SERP2	13	44947923	TSS200	SERP2
679	cg18340446	-3.29412432629194	-0.000642567262932102	0.000195064666443666	0.00108874835435471	0.763430113700602	FALSE	1	No	ACTR8	3	53916291	TSS200	ACTR8
681	cg19718563	-3.29331743507372	-0.0462348239990627	0.0140389819416323	0.00109178229868215	0.763430113700602	FALSE	1	No	NA	19	37266748	NA	BC024306
683	cg07231132	3.29299661587408	0.00645938820369806	0.00196155324683913	0.00109299077248773	0.763430113700602	FALSE	1	No	TMEM92;TMEM92	17	48350498	TSS1500;5'UTR	TMEM92
685	cg27095222	3.29259449047184	0.0150541829087563	0.00457213390604897	0.0010945072681659	0.763430113700602	FALSE	1	No	NA	11	88090861	NA	CTSC
686	cg21829490	-3.29210499956031	-0.0435335518395417	0.0132236219213409	0.00109635587397488	0.763430113700602	FALSE	1	No	NA	18	74499584	NA	LOC100131655
687	cg00037681	3.29192245545845	0.010832728713633	0.00329069984491005	0.00109704601001686	0.763430113700602	FALSE	1	No	FAM113B;LOC100233209;FAM113B	12	47610371	5'UTR;TSS200;1stExon	LOC100233209
688	cg10869069	3.29122572809689	0.00440232619998633	0.00133759473329467	0.0010996838055306	0.763430113700602	FALSE	1	No	ASCC3;ASCC3	6	101329502	TSS1500;TSS1500	ASCC3
689	cg25257671	-3.29104872901371	-0.0408825385691396	0.0124223437376424	0.00110035485810553	0.763430113700602	FALSE	1	No	NA	22	18531243	NA	FLJ41941
690	cg09572029	3.2909772211521	0.00386273903464344	0.00117373618079653	0.00110062607206943	0.763430113700602	FALSE	1	No	POLR1D;LNX2;LNX2;POLR1D	13	28194706	TSS1500;1stExon;5'UTR;TSS1500	LNX2
691	cg02854695	3.29045481171067	0.0114446881627229	0.00347814779950523	0.00110260934327164	0.763430113700602	FALSE	1	No	KCNC3	19	50832032	1stExon	KCNC3
692	cg16149226	3.28985364484841	0.00120352683194776	0.000365829900619551	0.00110489571560409	0.763430113700602	FALSE	1	No	TTC27	2	32852931	TSS200	TTC27
693	cg07851808	-3.28941571517435	-0.000621985260058707	0.000189086851257334	0.00110656403142203	0.763430113700602	FALSE	1	No	NR2C2	3	14988835	TSS1500	BC063441
694	cg25079691	3.28933818517242	0.00700125120346853	0.00212846804108759	0.00110685962961585	0.763430113700602	FALSE	1	No	NA	8	25908057	NA	EBF2
695	cg04878152	-3.2876091870122	-0.0140307258786126	0.00426775966378286	0.0011134708541141	0.766885026962298	FALSE	1	No	AGTR1;AGTR1;AGTR1;AGTR1	3	148415960	5'UTR;5'UTR;5'UTR;5'UTR	AGTR1
696	cg03607907	3.28678255999307	0.0387597250477447	0.0117926039645976	0.00111664459357251	0.767445033568084	FALSE	1	No	GPR139	16	20083459	Body	GPR139
697	cg08642325	3.28656259898065	0.00205359900687089	0.000624847068943044	0.00111749052248304	0.767445033568084	FALSE	1	No	PPP2R2A;PPP2R2A	8	26149300	1stExon;5'UTR	PPP2R2A
698	cg11277768	-3.28566724431049	-0.0153029837053842	0.00465749650451764	0.00112094003378223	0.767702627420796	FALSE	1	No	TAS2R5;TAS2R5	7	141490056	1stExon;5'UTR	TAS2R5
699	cg00701741	3.28563271590185	0.00544107867273356	0.0016560215773357	0.00112107325833484	0.767702627420796	FALSE	1	No	PTGFR;PTGFR	1	78957253	5'UTR;5'UTR	PTGFR
700	cg19400672	3.28399562589462	0.0039461040226957	0.00120161671092991	0.00112740671299416	0.768064818425854	FALSE	1	No	C5orf56	5	131746256	TSS1500	C5orf56
701	cg14394253	-3.28396941260656	-0.000809892665301206	0.00024662003920992	0.00112750839475596	0.768064818425854	FALSE	1	No	NINJ1	9	95896880	TSS1500	NINJ1
702	cg16901840	3.28290462237653	0.00625050344832807	0.00190395523699475	0.00113164593791721	0.768064818425854	FALSE	1	No	CHRNA3;CHRNA3;CHRNA3;CHRNA3	15	78913481	5'UTR;5'UTR;1stExon;1stExon	CHRNA3
703	cg17984932	-3.28287419917022	-0.00155043405578324	0.000472279460533433	0.00113176436275532	0.768064818425854	FALSE	1	No	OGFRL1	6	71999062	Body	OGFRL1
704	cg05187651	-3.28178243847407	-0.00829607812161442	0.00252791837275839	0.00113602175418003	0.768064818425854	FALSE	1	No	RASA3	13	114839346	Body	RASA3
705	cg11704212	-3.28144390430588	-0.0108696176292106	0.00331244962467515	0.00113734490704254	0.768064818425854	FALSE	1	No	ST3GAL3;ST3GAL3;ST3GAL3;ST3GAL3;ST3GAL3;ST3GAL3;ST3GAL3;ST3GAL3;ST3GAL3;ST3GAL3	1	44303111	Body;Body;Body;Body;Body;Body;Body;Body;Body;Body	ST3GAL3
706	cg10466548	3.28113454555484	0.00462386049914151	0.00140922611826624	0.00113855527942796	0.768064818425854	FALSE	1	No	NA	16	10965217	NA	CIITA
707	cg25585647	-3.28096908536355	-0.000976447650606813	0.000297609524869576	0.00113920313650847	0.768064818425854	FALSE	1	No	F2R;F2R	5	76011922	1stExon;5'UTR	F2R
709	cg14012447	-3.28081278335852	-0.0160834331795703	0.00490227094369764	0.00113981544916649	0.768064818425854	FALSE	1	No	DDX31	9	135483877	Body	DDX31
711	cg18186552	3.2798394263444	0.0115344528222095	0.00351677363518537	0.00114363545344059	0.768064818425854	FALSE	1	No	FAM76A;FAM76A;FAM76A;FAM76A;FAM76A	1	28053278	Body;Body;Body;Body;Body	FAM76A
712	cg02440396	3.27955782751396	0.0227081737365949	0.00692415713669809	0.00114474282129163	0.768064818425854	FALSE	1	No	NA	17	12366545	NA	FLJ34690
713	cg10626254	-3.2795350208148	-0.0152702449770972	0.004656222568193	0.0011448325506114	0.768064818425854	FALSE	1	No	NA	8	18243948	NA	NAT2
714	cg09860047	3.27880885151492	0.0231107690583482	0.00704852588392587	0.00114769296373313	0.768064818425854	FALSE	1	No	RHBDD1;RHBDD1	2	227734267	Body;Body	RHBDD1
715	cg27524080	-3.27851388859555	-0.0374995470546852	0.0114379710835232	0.00114885672934015	0.768064818425854	FALSE	1	No	VIPR2	7	158823070	3'UTR	LOC154822
717	cg06878013	-3.27779181503233	-0.0017486505636493	0.000533484327964266	0.00115171026934011	0.768064818425854	FALSE	1	No	SLU7	5	159846246	TSS200	SLU7
718	cg26959945	-3.27691291474939	-0.0221046933148447	0.00674558460658244	0.00115519244533936	0.768064818425854	FALSE	1	No	MACC1	7	20233217	5'UTR	MACC1
719	cg05424422	3.2767291231	0.0204976224631159	0.00625551325515849	0.00115592185658924	0.768064818425854	FALSE	1	No	CHRD	3	184102870	Body	CHRD
720	cg19670693	3.27669721971839	0.0126377004598974	0.00385684108493355	0.00115604851461236	0.768064818425854	FALSE	1	No	NA	15	60337250	NA	FOXB1
721	cg09447621	-3.27584475952859	-0.0193241680097952	0.00589898772021663	0.00115943759871997	0.768064818425854	FALSE	1	No	B3GAT1;B3GAT1	11	134254646	Body;Body	B3GAT1
722	cg19698789	-3.27582998525053	-0.0144547761584456	0.00441255383323567	0.0011594964173071	0.768064818425854	FALSE	1	No	NUAK1	12	106473634	Body	NUAK1
723	cg10113191	-3.27476573331132	-0.0176061923847046	0.00537632118402005	0.00116374065437438	0.768064818425854	FALSE	1	No	MRPL23	11	1974332	Body	MRPL23
724	cg01428231	-3.27421857056099	-0.0136435823910175	0.00416697361431186	0.00116592834766488	0.768064818425854	FALSE	1	No	NA	12	17955920	NA	Y_RNA
725	cg03479289	-3.27412370268624	-0.0127486136062832	0.00389374830151459	0.00116630804115807	0.768064818425854	FALSE	1	No	C11orf41	11	33563377	TSS1500	C11orf41
726	cg01032630	3.27366884368303	0.00411799508215613	0.00125791437032562	0.00116813013629574	0.768064818425854	FALSE	1	No	HDDC2	6	125622751	Body	HDDC2
727	cg05625526	-3.2732267793118	-0.0206064497693184	0.00629545435090535	0.00116990350928553	0.768064818425854	FALSE	1	No	NA	10	49653080	NA	ARHGAP22
728	cg13442495	3.2728190635188	0.00616331836743185	0.00188318334983215	0.00117154130507497	0.768064818425854	FALSE	1	No	KRAS;KRAS	12	25404467	TSS1500;TSS1500	KRAS
729	cg14166313	3.27270237492379	0.00303948054027547	0.000928737230603272	0.00117201043507344	0.768064818425854	FALSE	1	No	SRP54;SRP54	14	35451935	TSS200;TSS200	SRP54
732	cg13325529	3.27135854213475	0.00404569277154715	0.00123670111956212	0.00117742570453122	0.768064818425854	FALSE	1	No	TMEM107;TMEM107	17	8079954	TSS1500;TSS1500	TMEM107
733	cg17272549	3.27134511158877	0.033305997579843	0.0101811323610756	0.00117747994286899	0.768064818425854	FALSE	1	No	EML6	2	54984950	Body	EML6
734	cg23955417	3.27077064259796	0.0160238891315399	0.00489911732814507	0.00117980206822138	0.768064818425854	FALSE	1	No	MIR1976;RPS6KA1;RPS6KA1	1	26880928	TSS200;Body;Body	MIR1976
735	cg24460489	3.26940865702055	0.00668705356201376	0.00204534038522665	0.00118532449437019	0.768064818425854	FALSE	1	No	NA	2	120299462	NA	PCDP1
737	cg16182127	3.26874374499636	0.00297936821099333	0.000911471942563256	0.00118802920956693	0.768064818425854	FALSE	1	No	SASS6;CCDC76	1	100598516	TSS200;TSS200	SASS6
738	cg14130985	3.26863582428418	0.0162841784459349	0.00498194944966103	0.00118846874698337	0.768064818425854	FALSE	1	No	NA	11	92640593	NA	FAT3
739	cg15834592	3.26863056324738	0.0188960788982677	0.00578103842959067	0.00118849017789035	0.768064818425854	FALSE	1	No	TSPAN11	12	31145469	3'UTR	TSPAN11
740	cg24633312	3.26851683703546	0.0219610526571901	0.00671896574261148	0.00118895353087074	0.768064818425854	FALSE	1	No	HECW1	7	43300742	Body	AX748020
742	cg19756313	-3.26795485908814	-0.0146190303077152	0.00447344927885397	0.00119124565076136	0.768064818425854	FALSE	1	No	XRCC4;XRCC4;XRCC4	5	82522040	Body;Body;Body	XRCC4
743	cg15917116	3.26772025585162	0.00202151577980117	0.000618631835507086	0.00119220373136066	0.768064818425854	FALSE	1	No	FAM184B	4	17783240	TSS200	FAM184B
744	cg01054023	3.26718811988459	0.00356667707469911	0.00109166565983507	0.00119437953684568	0.768432329169247	FALSE	1	No	C1orf35	1	228291177	TSS200	C1orf35
745	cg25886944	3.26650516722305	0.000650639740497804	0.000199185278206963	0.00119717740266195	0.769198533331806	FALSE	1	No	WNK1	12	861787	TSS1500	WNK1
746	cg19902394	3.26531806262256	0.00495565285334084	0.00151766313672999	0.00120205511372661	0.769596514268476	FALSE	1	No	PPP1R3C	10	93393086	TSS1500	PPP1R3C
747	cg18931977	3.26456208117858	0.0265730709621396	0.0081398577516241	0.00120517097963057	0.769596514268476	FALSE	1	No	NA	1	228567311	NA	OBSCN
748	cg25502093	3.26451703620624	0.0114559941456436	0.00350924624334532	0.00120535687408398	0.769596514268476	FALSE	1	No	C5orf54	5	159827333	TSS1500	C5orf54
749	cg05699304	3.26403043500568	0.0242178073260539	0.00741960217843734	0.00120736670738061	0.769596514268476	FALSE	1	No	ARHGEF10L;ARHGEF10L	1	17956219	Body;Body	ARHGEF10L
750	cg15656769	-3.26383232540996	-0.0173055315820408	0.00530221220229722	0.00120818585956278	0.769596514268476	FALSE	1	No	LHFPL2	5	77838389	5'UTR	LHFPL2
751	cg14782929	-3.26362644191838	-0.0139841308816213	0.004284844215627	0.00120903770190376	0.769596514268476	FALSE	1	No	NA	1	204544645	NA	MDM4
754	cg25834415	3.2605215520009	0.00655056837841579	0.00200905538391423	0.00122195192201625	0.769809050372726	FALSE	1	No	KIF1A	2	241758805	5'UTR	KIF1A
755	cg01707820	3.26042826586891	0.0231989806042798	0.00711531698063515	0.00122234190125501	0.769809050372726	FALSE	1	No	KLHL29	2	23819033	Body	KLHL29
756	cg10447539	-3.26029318284003	-0.0266649130629356	0.00817868564805203	0.0012229068155108	0.769809050372726	FALSE	1	No	ARHGAP27;ARHGAP27	17	43473940	Body;Body	ARHGAP27
758	cg05142358	-3.26015671979755	-0.0104055772542741	0.00319174142490927	0.00122347774684263	0.769809050372726	FALSE	1	No	NA	18	76264889	NA	SALL3
759	cg06183336	-3.25995091661279	-0.0139741988693486	0.0042866286109204	0.00122433924969085	0.769809050372726	FALSE	1	No	NA	13	112196813	NA	C13orf16
760	cg04093125	-3.25936579092416	-0.00701542493181943	0.00215238956957644	0.00122679169135975	0.769809050372726	FALSE	1	No	NA	6	150282383	NA	ULBP1
761	cg13966883	3.25883269569056	0.00600554195262753	0.00184285065034765	0.00122903002339752	0.769809050372726	FALSE	1	No	HELT	4	185940549	Body	HELT
762	cg23983106	-3.25852061929153	-0.0171763006136763	0.00527119592614724	0.00123034211046548	0.769809050372726	FALSE	1	No	NA	17	80269133	NA	CD7
763	cg03013118	-3.25829550035512	-0.0443463789557	0.0136102999101422	0.00123128940202015	0.769809050372726	FALSE	1	No	DIRC3	2	218375971	Body	DIRC3
764	cg26299089	3.25822837635636	0.00129534029074459	0.000397559698437453	0.0012315719880439	0.769809050372726	FALSE	1	No	PLEKHG3	14	65171029	TSS200	PLEKHG3
765	cg15466977	3.25809137165867	0.00662798799964261	0.00203431618195175	0.00123214895224825	0.769809050372726	FALSE	1	No	ZNF12;ZNF12	7	6728225	3'UTR;3'UTR	ZNF12
766	cg04356314	-3.25782189915218	-0.000979864905623175	0.000300773012139852	0.00123328450612812	0.769809050372726	FALSE	1	No	TNKS1BP1	11	57092415	TSS200	TNKS1BP1
768	cg17446970	-3.25731495415883	-0.00154264194963984	0.000473593119286866	0.00123542339724984	0.770000153074977	FALSE	1	No	NA	1	167683495	NA	TRNA_Pro
769	cg16087527	3.25679863601699	0.00366758790958918	0.00112613284377771	0.00123760537140053	0.77035703917853	FALSE	1	No	NA	10	978019	NA	BC127786
770	cg07331725	-3.25636541754922	-0.0144580638420486	0.00443993900811352	0.00123943892114381	0.770496400498579	FALSE	1	No	SERPINB5	18	61157478	Body	SERPINB5
771	cg10631368	3.25511728363629	0.00415953894053475	0.00127784610448448	0.00124473560605197	0.772342579330927	FALSE	1	No	PPP1R7;PASK	2	242089547	TSS1500;TSS1500	PASK
772	cg06631944	3.25457855826479	0.0297894736319007	0.00915309712105498	0.00124702826504486	0.772342579330927	FALSE	1	No	PTPRN2;PTPRN2;PTPRN2	7	158365160	Body;Body;Body	PTPRN2
773	cg12934788	3.25452667259944	0.0276828596526096	0.00850595568494725	0.00124724928201643	0.772342579330927	FALSE	1	No	LOXHD1;LOXHD1;LOXHD1;LOXHD1	18	44099028	1stExon;Body;5'UTR;Body	LOXHD1
774	cg09667373	3.25278365643703	0.00316162207233728	0.000971974286110499	0.00125469513650527	0.773519975396131	FALSE	1	No	LEMD2;LEMD2	6	33756180	1stExon;TSS1500	LEMD2
775	cg20493090	-3.25254566921942	-0.0213579743412834	0.00656654095387664	0.00125571496767506	0.773519975396131	FALSE	1	No	GTSF1	12	54862339	Body	GTSF1
776	cg16389345	-3.25219164238695	-0.0216227934318617	0.00664868365998	0.00125723347816308	0.773519975396131	FALSE	1	No	NA	11	46697382	NA	ATG13
777	cg00676085	3.2519396547503	0.0259317378339072	0.00797423709755104	0.00125831535390422	0.773519975396131	FALSE	1	No	KRT72;KRT72;KRT72	12	52991945	Body;Body;Body	KRT72
778	cg13338827	3.25192689714111	0.00205074575490791	0.000630624801778537	0.00125837014997191	0.773519975396131	FALSE	1	No	ABCB4;ABCB4;ABCB4	7	87104932	5'UTR;5'UTR;5'UTR	ABCB4
779	cg05949800	-3.25181601187684	-0.000960556384298379	0.000295390754209362	0.00125884651395238	0.773519975396131	FALSE	1	No	NKX2-3	10	101292583	TSS200	NKX2-3
780	cg19313043	3.25090275131368	0.00199900304142864	0.000614907056392519	0.00126277625326575	0.77368096237504	FALSE	1	No	NGF	1	115880207	5'UTR	NGF
782	cg26162331	-3.2506287595356	-0.0142095338835134	0.00437131857700769	0.0012639574499703	0.77368096237504	FALSE	1	No	CX3CR1;CX3CR1;CX3CR1;CX3CR1;CX3CR1	3	39322541	Body;5'UTR;TSS1500;TSS1500;1stExon	CX3CR1
783	cg16784205	3.25018753024354	0.00441633006951799	0.00135879238610797	0.0012658617721521	0.773857029982176	FALSE	1	No	ZC3H18	16	88636366	TSS1500	ZC3H18
784	cg06361505	-3.24870270456475	-0.000685284396844017	0.000210940938326281	0.00127228975757758	0.776028344341536	FALSE	1	No	SHCBP1	16	46655096	Body	SHCBP1
785	cg25608871	-3.24861831302883	-0.0187488504296288	0.00577133064676608	0.00127265600582469	0.776028344341536	FALSE	1	No	RASGRF1;RASGRF1;RASGRF1	15	79298384	TSS1500;Body;Body	RASGRF1
786	cg11055795	-3.24793671408949	-0.0191607960163846	0.0058993748040919	0.00127561764111295	0.776081013771309	FALSE	1	No	SRRT;SRRT;SRRT;SRRT	7	100480589	Body;Body;Body;Body	SRRT
788	cg19753794	3.24725249426488	0.00572995645320279	0.00176455525504183	0.00127859709010263	0.776081013771309	FALSE	1	No	KCNC3	19	50832037	1stExon	KCNC3
789	cg19515239	3.24687793902375	0.00669627203599129	0.00206237258121403	0.00128023082973239	0.776081013771309	FALSE	1	No	SEMA3F	3	50193049	5'UTR	SEMA3F
790	cg18240814	3.24641108337645	0.00886421565285474	0.00273046617486146	0.00128226987580914	0.776081013771309	FALSE	1	No	FBXL17	5	107718300	TSS1500	FBXL17
791	cg15393234	3.24636522065766	0.00312137126769348	0.000961497260946239	0.00128247034886896	0.776081013771309	FALSE	1	No	ABCE1;ABCE1;ABCE1;ANAPC10;ABCE1	4	146019494	5'UTR;1stExon;5'UTR;TSS200;1stExon	ANAPC10
792	cg10397930	-3.24402212889116	-0.0142960364106839	0.00440688621799581	0.00129275111336553	0.781314615447828	FALSE	1	No	NA	11	109959298	NA	ZC3H12C
793	cg25861458	3.24343431046017	0.00310295957270202	0.000956689507382618	0.0012953422391906	0.781893404329592	FALSE	1	No	SGK196	8	42948482	TSS200	SGK196
794	cg23282585	3.24272874988665	0.00329694019529729	0.0010167178477116	0.00129845873371263	0.782787458521691	FALSE	1	No	HIST1H3G;HIST1H2BI	6	26272333	TSS1500;TSS1500	BC079832
795	cg11917694	3.24132080830682	0.00674359289902739	0.00208050769974542	0.00130469846073232	0.785475673816647	FALSE	1	No	STAMBPL1	10	90639684	TSS1500	STAMBPL1
796	cg07371323	-3.2409829857088	-0.0172662809652936	0.00532748275490174	0.00130619975423162	0.785475673816647	FALSE	1	No	PLA2G2E	1	20249204	Body	PLA2G2E
797	cg13686307	-3.23995152026326	-0.000769945448586281	0.000237641039926338	0.00131079353024592	0.787249108058739	FALSE	1	No	COPS7B	2	232651122	TSS200	COPS7B
798	cg16989117	3.23877123943522	0.016560471029742	0.0051131956552232	0.00131606844402736	0.788197200990937	FALSE	1	No	COL9A2	1	40781907	Body	COL9A2
799	cg08656267	3.23861786735233	0.00328747980313221	0.00101508728037119	0.00131675533734172	0.788197200990937	FALSE	1	No	NIPAL3	1	24742166	TSS200	NIPAL3
801	cg21071311	3.23775835837548	0.00354532849772398	0.00109499477888857	0.00132061089261477	0.788197200990937	FALSE	1	No	C14orf101	14	57046473	TSS200	C14orf101
802	cg19840285	-3.23742637501217	-0.0145220540728453	0.00448567855779909	0.00132210289084699	0.788197200990937	FALSE	1	No	OTUD6A	X	69282140	TSS200	OTUD6A
803	cg18607470	3.23739322171711	0.0017615021614258	0.000544111277434351	0.00132225197400239	0.788197200990937	FALSE	1	No	KIAA0895;KIAA0895	7	36407067	TSS1500;Body	KIAA0895
804	cg07710247	3.23648545573918	0.0266475161730901	0.00823347317252321	0.00132634005824541	0.788937939183249	FALSE	1	No	NARS	18	55268669	3'UTR	NARS
805	cg17797121	-3.23624332909727	-0.0170190527015759	0.00525889155137271	0.00132743244192867	0.788937939183249	FALSE	1	No	UBTD1	10	99330133	Body	UBTD1
806	cg15386964	-3.23602035075896	-0.000907006678960459	0.000280284602891244	0.0013284391730873	0.788937939183249	FALSE	1	No	HIST1H2BH;HIST1H3F	6	26250685	TSS1500;1stExon	HIST1H3F
807	cg22647900	3.23498440108093	0.0099713177497579	0.00308233874216708	0.00133312569742206	0.789211627597366	FALSE	1	No	EIF3M	11	32604844	TSS1500	EIF3M
808	cg08661693	3.23466283566889	0.00389465552603617	0.00120403755318467	0.00133458353743948	0.789211627597366	FALSE	1	No	DPM1;MOCS3	20	49574504	Body;TSS1500	DPM1
809	cg20531039	3.23452027689766	0.0252298154140509	0.00780017228343046	0.00133523031041592	0.789211627597366	FALSE	1	No	FBRSL1	12	133131658	Body	AK096230
811	cg21923317	-3.2328678909436	-0.0143082495983456	0.00442586894392686	0.00134274822098851	0.789211627597366	FALSE	1	No	RGS12;RGS12;RGS12	4	3387678	Body;Body;Body	RGS12
812	cg15208267	-3.23254658261113	-0.0189183375203748	0.00585245627151746	0.00134421463421306	0.789211627597366	FALSE	1	No	NA	4	119760467	NA	SEC24D
813	cg22933154	-3.23236258226092	-0.000690313303461185	0.000213563078365527	0.00134505505806073	0.789211627597366	FALSE	1	No	CHURC1	14	65381118	TSS200	CHURC1
814	cg26985469	-3.23231227470671	-0.00404326498337532	0.00125088934476239	0.00134528492316356	0.789211627597366	FALSE	1	No	TEF;TEF	22	41778258	Body;Body	TEF
815	cg17704026	-3.23176470275895	-0.0157785400977452	0.00488232948527318	0.00134778924215894	0.789211627597366	FALSE	1	No	KIAA1688	8	145807555	Body	ARHGAP39
816	cg13870425	3.23175841274051	0.00208238929149447	0.000644351781768435	0.00134781803461972	0.789211627597366	FALSE	1	No	SKIV2L;SKIV2L;RDBP	6	31926920	1stExon;5'UTR;TSS200	RDBP
817	cg01869955	-3.23030406877866	-0.024715770160222	0.00765122094823933	0.00135449059102098	0.789211627597366	FALSE	1	No	NA	8	1011835	NA	BC038783
818	cg06202977	3.23029571413067	0.00371714260500167	0.00115071279348863	0.00135452901055069	0.789211627597366	FALSE	1	No	RAN	12	131357188	Body	RAN
819	cg23999833	-3.22959295870484	-0.0147014860050674	0.0045521173079852	0.00135776430512454	0.789211627597366	FALSE	1	No	NA	15	101312904	NA	LOC145757
820	cg00216659	3.22954696753282	0.00348383871472591	0.00107873913887909	0.00135797628533665	0.789211627597366	FALSE	1	No	SLC39A10;SLC39A10;SLC39A10	2	196521989	5'UTR;1stExon;5'UTR	SLC39A10
821	cg23122401	-3.22950532417434	-0.00236702283663843	0.000732936657177856	0.00135816825227251	0.789211627597366	FALSE	1	No	PPME1;C2CD3	11	73882571	Body;TSS1500	PPME1
822	cg24427724	3.22949760995365	0.0188499770176293	0.00583681404795955	0.0013582038159323	0.789211627597366	FALSE	1	No	VWF	12	6234257	TSS1500	VWF
823	cg19372504	-3.22917155223315	-0.00957202607823742	0.00296423584916628	0.00135970777770104	0.789211627597366	FALSE	1	No	CAPNS1;CAPNS1	19	36633213	Body;Body	CAPNS1
824	cg01493016	3.2288338495059	0.00932705022786675	0.00288867456877474	0.00136126707909749	0.789211627597366	FALSE	1	No	SLC34A2	4	25657403	TSS200	SLC34A2
825	cg02031597	3.22841345295754	0.00384519224703625	0.00119104702760846	0.00136321052384953	0.789211627597366	FALSE	1	No	TUBGCP6;TUBGCP6	22	50683365	1stExon;5'UTR	TUBGCP6
826	cg27438225	3.22838272602022	0.00761221137339257	0.00235790239863428	0.00136335267168605	0.789211627597366	FALSE	1	No	NA	7	156880519	NA	UBE3C
827	cg18844900	-3.22834570302272	-0.0237390707340124	0.00735332362695398	0.00136352396436589	0.789211627597366	FALSE	1	No	NA	5	165184866	NA	7SK
828	cg13582500	3.22779304971647	0.0233074203962195	0.00722085339339423	0.00136608327230922	0.789738019270837	FALSE	1	No	ZDHHC5	11	57436966	5'UTR	ZDHHC5
829	cg06210969	3.22692078015148	0.00413655827534271	0.00128189024682178	0.00137013176197444	0.790404534194243	FALSE	1	No	LRRC58	3	120067732	1stExon	LRRC58
830	cg06962944	3.22683323346056	0.00949912934130939	0.00294379307948375	0.00137053870804776	0.790404534194243	FALSE	1	No	TOX2;TOX2;TOX2	20	42544728	TSS200;Body;TSS200	TOX2
831	cg02235880	3.2264193228085	0.00350650149750147	0.00108680898131033	0.00137246421854743	0.790562512024187	FALSE	1	No	FANCF	11	22647123	1stExon	FANCF
832	cg13808420	3.22571580016671	0.00949618967221098	0.00294390152775399	0.00137574275285118	0.791021477709408	FALSE	1	No	METTL5;METTL5	2	170681271	5'UTR;1stExon	METTL5
833	cg14236430	3.22553936846936	0.0105165033237398	0.00326038597654142	0.00137656609131957	0.791021477709408	FALSE	1	No	C10orf11	10	78192588	Body	C10orf11
834	cg21057183	-3.2246808154436	-0.021815454516747	0.00676515158097778	0.00138057914433378	0.791916199036422	FALSE	1	No	KCNC2;KCNC2;KCNC2	12	75590005	Body;Body;Body	KCNC2
835	cg25054052	3.22431161796884	0.00339964365749995	0.00105437813099515	0.00138230817856706	0.791916199036422	FALSE	1	No	FGF9	13	22245066	TSS200	FGF9
836	cg17234150	3.22414559635539	0.0253764127420883	0.00787074031978396	0.00138308634841216	0.791916199036422	FALSE	1	No	CACNG3;CACNG3	16	24266905	1stExon;5'UTR	CACNG3
837	cg06992223	3.22197587446697	0.00249208092468091	0.000773463558318291	0.0013932935520779	0.792233901229028	FALSE	1	No	MSRA;MSRA;MSRA	8	10192357	Body;Body;Body	MSRA
838	cg24441922	3.22157141005594	0.0195195250716198	0.00605900741814719	0.00139520400519116	0.792233901229028	FALSE	1	No	ARL4C;ARL4C	2	235401950	3'UTR;1stExon	ARL4C
839	cg00031346	3.22079262393455	0.030364557995584	0.00942766627380385	0.0013988893693694	0.792233901229028	FALSE	1	No	FRMD1	6	168478519	Body	FRMD1
840	cg00328916	-3.22008041220077	-0.047068173212978	0.014617080068758	0.00140226758081297	0.792233901229028	FALSE	1	No	NA	6	37682596	NA	MDGA1
841	cg03913792	-3.21960019827289	-0.000865279567207887	0.000268753731495002	0.0014045496268913	0.792233901229028	FALSE	1	No	CDK6	7	92466078	TSS200	CDK6
842	cg27543334	3.21945589163028	0.0335308989798931	0.0104150825818314	0.00140523606465062	0.792233901229028	FALSE	1	No	NA	1	31173966	NA	MATN1
843	cg19736397	-3.21895239693107	-0.00358424074422004	0.00111348050615387	0.00140763352156801	0.792233901229028	FALSE	1	No	NA	7	75947899	NA	YWHAG
845	cg22837499	3.21774180324274	0.00331667114335305	0.00103074495909231	0.00141341343421442	0.792233901229028	FALSE	1	No	LDHA;LDHA;LDHA;LDHA;LDHA;LDHA;LDHA	11	18417924	5'UTR;5'UTR;Body;5'UTR;5'UTR;1stExon;5'UTR	LDHA
846	cg24847481	-3.21752795759795	-0.00264045510936487	0.00082064713785303	0.00141443670937372	0.792233901229028	FALSE	1	No	SLC35A3;SLC35A3	1	100435557	5'UTR;1stExon	SLC35A3
847	cg18023263	3.21739394108277	0.0188204112543112	0.00584958248786203	0.00141507834288721	0.792233901229028	FALSE	1	No	DLG2;DLG2	11	84403466	Body;Body	DLG2
848	cg04025550	-3.21726217184239	-0.0110684771524111	0.0034403404389244	0.00141570947983627	0.792233901229028	FALSE	1	No	SLC20A2	8	42275368	Body	SLC20A2
849	cg21743712	3.21710079066982	0.00479687597534704	0.0014910555458066	0.00141648280454731	0.792233901229028	FALSE	1	No	ROBO1	3	79817125	TSS200	ROBO1
850	cg08416875	3.21696314327134	0.0071968531928397	0.00223715749056459	0.00141714270811236	0.792233901229028	FALSE	1	No	MAN1A1	6	119669226	Body	MAN1A1
851	cg07522229	3.21647624603827	0.00479927417076896	0.0014920906618478	0.00141947925604314	0.792233901229028	FALSE	1	No	LTV1	6	144164505	TSS200	LTV1
852	cg02955219	3.21635680946886	0.00261018404628007	0.000811534354209632	0.00142005295905784	0.792233901229028	FALSE	1	No	FERMT2;FERMT2;FERMT2	14	53418264	TSS1500;TSS1500;TSS1500	FERMT2
853	cg25342059	3.21610108891882	0.0129451107450095	0.00402509448151746	0.00142128201211797	0.792233901229028	FALSE	1	No	MBNL1;MBNL1;MBNL1;MBNL1;MBNL1;MBNL1;MBNL1	3	152121157	Body;Body;Body;Body;Body;Body;Body	MBNL1
855	cg26853458	3.21531691434937	0.0429378766531516	0.0133541662601057	0.00142505708300656	0.792233901229028	FALSE	1	No	RCVRN	17	9805074	Body	RCVRN
856	cg14776910	3.21505108759572	0.0266235528076797	0.00828091127708623	0.00142633889693819	0.792233901229028	FALSE	1	No	NA	1	92355253	NA	TGFBR3
857	cg11288278	3.21483308575995	0.0053681666934133	0.0016698119467513	0.00142739089618046	0.792233901229028	FALSE	1	No	RYR1;RYR1	19	38924185	TSS200;TSS200	RYR1
858	cg00028487	3.21463589696613	0.00409095316995111	0.00127260234162507	0.00142834307780539	0.792233901229028	FALSE	1	No	ZNF808	19	53030711	TSS200	ZNF808
859	cg24051103	3.21411895302893	0.0124650573102981	0.00387821903683784	0.0014308420795095	0.792233901229028	FALSE	1	No	NA	12	64211866	NA	TMEM5
860	cg06666281	-3.21386170043491	-0.0112166433161858	0.00349008276076968	0.00143208719351132	0.792233901229028	FALSE	1	No	ADPRH	3	119305506	Body	ADPRH
861	cg08617069	-3.21368876134909	-0.0135328413255837	0.0042109993625838	0.00143292479013054	0.792233901229028	FALSE	1	No	SCAMP4	19	1919066	Body	SCAMP4
862	cg13399714	3.21351653360336	0.026572154418984	0.00826887123222245	0.00143375939223642	0.792233901229028	FALSE	1	No	GGT8P	2	91962126	TSS1500	GGT8P
863	cg11953541	3.21326874198131	0.00344317647779215	0.0010715494887829	0.00143496096048753	0.792233901229028	FALSE	1	No	FOXJ3	1	42800229	5'UTR	FOXJ3
865	cg26286082	3.21259886478048	0.0136751793827117	0.00425673417638032	0.00143821393535549	0.792233901229028	FALSE	1	No	CCDC85C	14	100004391	Body	CCNK
866	cg09473613	3.21195205803807	0.0225263189152124	0.00701327993325405	0.00144136135521572	0.792233901229028	FALSE	1	No	HMGCL;HMGCL	1	24152604	TSS1500;TSS1500	HMGCL
867	cg11566520	-3.21055253569521	-0.0152377117954191	0.00474613376545155	0.00144819339340094	0.792233901229028	FALSE	1	No	NA	5	3327977	NA	LOC285577
868	cg05866980	3.21047027086768	0.0138785294347044	0.00432289610672941	0.00144859591634084	0.792233901229028	FALSE	1	No	NA	15	91575738	NA	AK055351
869	cg19075614	3.21044138733367	0.00626648255229148	0.0019519068552427	0.00144873726843507	0.792233901229028	FALSE	1	No	NA	5	76476577	NA	PDE8B
870	cg25690715	3.2100476223616	0.00668318802310717	0.00208195915118244	0.00145066557467254	0.792233901229028	FALSE	1	No	SEPT9;SEPT9;SEPT9	17	75315567	5'UTR;TSS200;Body	Sep-09
871	cg12864597	3.20987714237287	0.00345249265611564	0.00107558404978809	0.00145150116886935	0.792233901229028	FALSE	1	No	GPR150	5	94955789	TSS200	GPR150
872	cg04853284	3.20900465346575	0.0190189081090647	0.00592673123378743	0.0014557845832694	0.792233901229028	FALSE	1	No	FES;FES;FES;FES	15	91435964	Body;Body;Body;Body	FES
873	cg15742758	-3.20899859194135	-0.00643790005380153	0.00200620220587469	0.00145581438272038	0.792233901229028	FALSE	1	No	ASB18	2	237126235	Body	ASB18
874	cg16956133	-3.20898421389889	-0.0530348256963351	0.0165269824222345	0.00145588506980011	0.792233901229028	FALSE	1	No	NA	2	865075	NA	LOC339822
875	cg19711578	3.20813019243218	0.0191994209961505	0.0059846140413631	0.00146008941690563	0.792233901229028	FALSE	1	No	MTUS2;MTUS2	13	30079658	3'UTR;3'UTR	MTUS2
878	cg13651586	3.20713611164167	0.00250180265100696	0.000780073736791402	0.00146499742819175	0.792233901229028	FALSE	1	No	SLC35A2;SLC35A2;SLC35A2;SLC35A2	X	48769094	5'UTR;TSS200;TSS200;1stExon	SLC35A2
880	cg12976108	-3.20671139826264	-0.00108339868713465	0.000337853505532686	0.00146709899012745	0.792233901229028	FALSE	1	No	KIF9;KIF9;KIF9;KIF9;KLHL18;KIF9;KIF9	3	47324180	5'UTR;1stExon;1stExon;1stExon;TSS200;5'UTR;5'UTR	KLHL18
881	cg19055217	-3.20646025415209	-0.000865945755609784	0.000270062837825125	0.00146834301098596	0.792233901229028	FALSE	1	No	ELAC2;ELAC2;ELAC2;ELAC2;ELAC2;ELAC2	17	12921270	5'UTR;1stExon;1stExon;1stExon;5'UTR;5'UTR	ELAC2
883	cg09478742	3.20449738465025	0.0106955894005409	0.00333768080191714	0.00147809960274834	0.792233901229028	FALSE	1	No	MAPT;MAPT;LOC100128977;LOC100130148;MAPT;MAPT;MAPT;MAPT	17	43973311	5'UTR;5'UTR;TSS1500;Body;5'UTR;5'UTR;5'UTR;5'UTR	LOC100130148
884	cg21143706	-3.20425540215876	-0.00914397884089449	0.00285369850191531	0.00147930654025027	0.792233901229028	FALSE	1	No	CPT1A;CPT1A	11	68541303	Body;Body	CPT1A
885	cg03897452	-3.20412269626307	-0.0287109281204758	0.00896062068845273	0.00147996882539491	0.792233901229028	FALSE	1	No	NA	12	130707370	NA	FZD10
886	cg16674484	-3.20403545800057	-0.0202331860520162	0.00631490703434424	0.00148040434817321	0.792233901229028	FALSE	1	No	NDST1	5	149887497	TSS200	NDST1
887	cg03438520	3.20370387002894	0.00376361853756281	0.0011747710432203	0.00148206082935678	0.792233901229028	FALSE	1	No	FBXL3	13	77600571	5'UTR	FBXL3
888	cg05418443	3.20344374091805	0.00312768456129472	0.000976350707004576	0.00148336153100281	0.792233901229028	FALSE	1	No	PGRMC1	X	118370461	1stExon	PGRMC1
889	cg03425412	3.20295548053284	0.00649958409396025	0.00202924584292973	0.00148580579086751	0.792233901229028	FALSE	1	No	NA	20	21500337	NA	NKX2-2
890	cg08809418	3.20267406181353	0.00440451224764673	0.00137526084847756	0.0014872162819307	0.792233901229028	FALSE	1	No	GLS2	12	56881865	1stExon	BC059370
891	cg10038867	3.20233793139325	0.0120738261291358	0.00377031605901842	0.00148890261577801	0.792233901229028	FALSE	1	No	RAP1GAP;RAP1GAP	1	21982511	5'UTR;5'UTR	RAP1GAP
892	cg15153684	-3.2019475379276	-0.0196675485545828	0.00614237064212246	0.00149086340287691	0.792233901229028	FALSE	1	No	NA	2	10686963	NA	NOL10
893	cg14628267	3.20162817281818	0.0032096443042467	0.00100250376714466	0.00149246922008994	0.792233901229028	FALSE	1	No	USP32	17	58469902	TSS1500	USP32
895	cg01044770	3.20021276608335	0.00263824711022928	0.000824397408256752	0.00149960538736478	0.792233901229028	FALSE	1	No	C3orf19	3	14693164	TSS200	C3orf19
896	cg02495413	-3.20015406346444	-0.00905813439549423	0.002830530723164	0.00149990203369524	0.792233901229028	FALSE	1	No	TRIM47	17	73870723	Body	TRIM47
897	cg20422968	-3.19983864032178	-0.0175027676602275	0.00546989071251024	0.00150149691491409	0.792233901229028	FALSE	1	No	EHMT2;EHMT2	6	31852322	Body;Body	EHMT2
898	cg01702055	3.19970739848842	0.0183156373613456	0.00572416008101182	0.00150216097812928	0.792233901229028	FALSE	1	No	NA	6	13303065	NA	TBC1D7
900	cg05511830	3.19958046487106	0.0243427225748064	0.0076080982622787	0.00150280350093678	0.792233901229028	FALSE	1	No	NDUFS7	19	1390858	Body	AK126693
901	cg18222926	-3.19943261812469	-0.00957910427779151	0.00299400094364425	0.00150355220407396	0.792233901229028	FALSE	1	No	PANK1;PANK1;PANK1	10	91351227	Body;Body;Body	MIR107
902	cg07104773	-3.19920054553501	-0.000809877547928022	0.000253149978065093	0.00150472812705059	0.792233901229028	FALSE	1	No	COX8A;COX8A	11	63742125	5'UTR;1stExon	COX8A
903	cg01883662	-3.19899130617652	-0.0294665725973715	0.00921120746420233	0.00150578908233808	0.792233901229028	FALSE	1	No	TM4SF19	3	196065289	TSS200	TM4SF19
904	cg12824192	3.19888164013392	0.00941869714487373	0.00294437187881682	0.00150634542413441	0.792233901229028	FALSE	1	No	TCTN2;TCTN2	12	124156170	Body;Body	TCTN2
908	cg13582960	-3.19815851431686	-0.000882964842458926	0.000276085390547795	0.00151001864473107	0.792233901229028	FALSE	1	No	RAGE;RAGE	14	102771505	5'UTR;1stExon	MOK
909	cg10423910	3.19808310359071	0.00482858253788995	0.00150983648063071	0.00151040218104045	0.792233901229028	FALSE	1	No	SLC12A2;FLJ33630	5	127420075	1stExon;TSS1500	SLC12A2
912	cg22303084	3.19705847817701	0.00304422555434716	0.000952195768431174	0.00151562232940879	0.792233901229028	FALSE	1	No	SERPINB8;SERPINB8;SERPINB8	18	61637694	5'UTR;5'UTR;5'UTR	SERPINB8
913	cg04157201	3.1964830790906	0.0054087416307124	0.00169209143201571	0.00151856112248732	0.792233901229028	FALSE	1	No	PRRX1;PRRX1	1	170634177	Body;Body	PRRX1
914	cg03068458	3.19559335094988	0.00352807765992497	0.0011040446240997	0.00152311569903128	0.792233901229028	FALSE	1	No	NA	6	32862517	NA	LOC100294145
915	cg07489029	-3.19548881754276	-0.0282538639992035	0.0088417971748466	0.00152365164115033	0.792233901229028	FALSE	1	No	ATP10A	15	25958878	Body	ATP10A
916	cg00558749	-3.19516476901641	-0.0173141915219062	0.00541887281989407	0.00152531414471993	0.792233901229028	FALSE	1	No	NA	1	1713950	NA	NADK
917	cg22403811	-3.19511156494908	-0.0132617952482476	0.00415065169984416	0.00152558726401047	0.792233901229028	FALSE	1	No	RALYL;RALYL;RALYL;RALYL;RALYL	8	85096015	5'UTR;TSS1500;5'UTR;5'UTR;1stExon	RALYL
918	cg21660826	-3.1950206744413	-0.0155946676956032	0.00488092857124631	0.00152605394861664	0.792233901229028	FALSE	1	No	PTPRN2;PTPRN2;PTPRN2	7	157607787	Body;Body;Body	LOC100506585
919	cg15899948	-3.19491663349384	-0.00157495483498451	0.000492956472940015	0.00152658831731384	0.792233901229028	FALSE	1	No	SLC27A6;SLC27A6	5	128301146	TSS200;TSS200	SLC27A6
920	cg10503655	3.1946180108267	0.0220227129297723	0.00689369209562345	0.00152812304618806	0.792233901229028	FALSE	1	No	NA	20	45443689	NA	SLC2A10
921	cg01610561	3.19430722665627	0.00396985829462847	0.00124279163303401	0.0015297217929127	0.792233901229028	FALSE	1	No	PDCD2L	19	34895766	Body	PDCD2L
923	cg14724364	-3.19370070589167	-0.00143118260521027	0.000448126714745078	0.00153284633520409	0.792233901229028	FALSE	1	No	KCNJ11;KCNJ11	11	17410554	TSS1500;5'UTR	KCNJ11
924	cg02628353	3.19295437324925	0.00447364103230933	0.00140109770117285	0.00153669923135101	0.792233901229028	FALSE	1	No	HNRNPA2B1;CBX3;HNRNPA2B1;CBX3	7	26241504	TSS1500;5'UTR;TSS1500;5'UTR	CBX3
925	cg06310760	-3.19284078226364	-0.00927308345759866	0.00290433632303591	0.00153728642262121	0.792233901229028	FALSE	1	No	BMX;BMX	X	15524730	TSS1500;5'UTR	BMX
926	cg01964856	3.19221634124554	0.0208820200621548	0.00654154287488142	0.00154051808321129	0.792233901229028	FALSE	1	No	SOX8	16	1034270	Body	SOX8
927	cg15015518	-3.19197215950757	-0.00830265978372871	0.00260110657888995	0.00154178350156053	0.792233901229028	FALSE	1	No	ESPNP	1	17035497	Body	ESPNP
928	cg06434061	-3.19193310595881	-0.00214311644499609	0.000671416465775941	0.00154198597717563	0.792233901229028	FALSE	1	No	TXNL4A	18	77748058	Body	TXNL4A
929	cg04032503	-3.19144476016604	-0.0211140940694016	0.00661584193244916	0.00154451991452333	0.792233901229028	FALSE	1	No	ZFX	X	24230835	3'UTR	ZFX
930	cg05224707	-3.1908375728446	-0.0087723958479472	0.00274924550300023	0.00154767587009313	0.792233901229028	FALSE	1	No	SH3PXD2B	5	171881549	TSS200	SH3PXD2B
931	cg17028039	3.19077720292266	0.00603411964484903	0.00189111281079793	0.00154798997841479	0.792233901229028	FALSE	1	No	FGFR2;FGFR2;FGFR2;FGFR2;FGFR2;FGFR2;FGFR2;FGFR2;FGFR2;FGFR2	10	123357695	5'UTR;5'UTR;5'UTR;1stExon;1stExon;1stExon;5'UTR;5'UTR;1stExon;1stExon	FGFR2
932	cg26638341	-3.19067971755598	-0.0311909206650757	0.00977563510792225	0.00154849732510051	0.792233901229028	FALSE	1	No	ATP8B3	19	1800126	Body	ATP8B3
933	cg25253705	-3.19058695423511	-0.0216624500816372	0.00678948744928673	0.00154898023946132	0.792233901229028	FALSE	1	No	SLAIN1;SLAIN1	13	78314465	Body;TSS1500	SLAIN1
935	cg19845873	-3.19013573981635	-0.00115598200663388	0.000362361385506572	0.00155133119300114	0.792233901229028	FALSE	1	No	SPAG4	20	34203793	TSS200	SPAG4
936	cg10127275	3.18992805912202	0.0113984592465351	0.00357326530105897	0.00155241437623311	0.792233901229028	FALSE	1	No	MARCH1	4	165304496	TSS200	Mar-01
937	cg09053536	-3.18906993567068	-0.0201505362843243	0.00631862476859935	0.00155689744086436	0.792233901229028	FALSE	1	No	TBX3;TBX3	12	115117551	Body;Body	TBX3
939	cg15912778	-3.18841461939918	-0.0169865682699541	0.00532759076144088	0.00156032904646562	0.792233901229028	FALSE	1	No	VSX2	14	74727333	Body	VSX2
940	cg19840540	3.18838079854338	0.00520737874735804	0.00163323613971614	0.00156050634121752	0.792233901229028	FALSE	1	No	ETFDH;ETFDH;C4orf46	4	159593380	5'UTR;1stExon;TSS200	C4orf46
941	cg04421269	3.1883650373292	0.00327110781726546	0.00102595147637347	0.00156058897058107	0.792233901229028	FALSE	1	No	COX15;CUTC;COX15	10	101491786	1stExon;TSS200;1stExon	CUTC
942	cg13773705	3.1879411609495	0.00442124825253724	0.0013868663282419	0.00156281269294745	0.792233901229028	FALSE	1	No	NTRK3;NTRK3;NTRK3	15	88799820	TSS200;TSS200;TSS200	NTRK3
943	cg27366353	-3.18767712828643	-0.0282084040339504	0.0088492036359762	0.00156419933068681	0.792233901229028	FALSE	1	No	NA	19	5477638	NA	ZNRF4
944	cg11883790	-3.18727011161844	-0.0163956450650929	0.00514410278731209	0.00156633911589431	0.792233901229028	FALSE	1	No	C3orf21	3	194877106	Body	XXYLT1
945	cg06642397	3.18699779093204	0.0160247741234459	0.005028172334804	0.001567772282765	0.792233901229028	FALSE	1	No	NA	2	132438430	NA	BX648270
946	cg20525712	3.18685400640423	0.00121439276832903	0.000381063194576411	0.00156852947975585	0.792233901229028	FALSE	1	No	NA	17	59494262	NA	C17orf82
947	cg17887272	-3.18621913167205	-0.0148081460531717	0.00464756045997398	0.00157187689722024	0.792233901229028	FALSE	1	No	FRMPD2;FRMPD2;FRMPD2	10	49482871	5'UTR;TSS200;1stExon	FRMPD2
948	cg26704637	3.18610373008628	0.0099906518380164	0.00313569572254506	0.00157248606847936	0.792233901229028	FALSE	1	No	PRPS2;PRPS2	X	12810444	Body;Body	PRPS2
949	cg27357238	-3.18599690387383	-0.0170606794987659	0.00535489519089675	0.00157305016741388	0.792233901229028	FALSE	1	No	STK32C	10	134062098	Body	STK32C
950	cg02390103	3.18588557736599	0.00476570072128856	0.00149587943620647	0.0015736382293962	0.792233901229028	FALSE	1	No	OSMR;OSMR;OSMR	5	38846034	5'UTR;TSS200;1stExon	OSMR
951	cg10523645	-3.18582190882898	-0.0306961892722928	0.00963524959986725	0.00157397463820337	0.792233901229028	FALSE	1	No	KIF1A	2	241717262	Body	KIF1A
953	cg10505740	3.18389681233771	0.00953027652765409	0.00299327430798761	0.00158417783006474	0.794950782747418	FALSE	1	No	CCNF	16	2478800	TSS1500	CCNF
954	cg03668835	-3.18386354932137	-0.00283469066209776	0.000890330448584068	0.00158435466342373	0.794950782747418	FALSE	1	No	TBC1D5;TBC1D5	3	17784171	5'UTR;1stExon	TBC1D5
955	cg25778304	3.1825104735181	0.00821698722192096	0.00258191993091463	0.00159156339589173	0.795995733697896	FALSE	1	No	NA	13	28371682	NA	GSX1
956	cg02430497	3.18225131135063	0.00351774492210155	0.00110542649776096	0.00159294758035305	0.795995733697896	FALSE	1	No	GTPBP4	10	1034473	Body	GTPBP4
957	cg11642211	3.18225086294829	0.0176736344399724	0.00555381558561293	0.00159294997623297	0.795995733697896	FALSE	1	No	NA	18	47899214	NA	SKA1
958	cg00920126	-3.18200365123619	-0.0206123614366087	0.00647779314414079	0.00159427137229248	0.795995733697896	FALSE	1	No	WDR86	7	151091880	Body	WDR86
959	cg13950403	-3.18094646166926	-0.00207069146459419	0.000650967090941718	0.0015999337035804	0.795995733697896	FALSE	1	No	MFAP3;MFAP3;MFAP3;MFAP3;FAM114A2;MFAP3	5	153418565	1stExon;1stExon;5'UTR;5'UTR;TSS200;Body	MFAP3
960	cg08389686	3.18089641379103	0.0215989617668337	0.00679021224117506	0.00160020222151008	0.795995733697896	FALSE	1	No	GFPT2	5	179763678	Body	GFPT2
961	cg16484842	3.18067895934954	0.00140106185874878	0.0004404914411844	0.00160136939649859	0.795995733697896	FALSE	1	No	TH1L	20	57556086	TSS1500	TH1L
962	cg15656261	-3.18062462387647	-0.0199230446431076	0.00626387801111403	0.00160166116209296	0.795995733697896	FALSE	1	No	PCCA;PCCA	13	101113806	Body;Body	A2LD1
963	cg16497018	3.18030123762923	0.00507493111910413	0.00159573912655119	0.00160339866852187	0.795995733697896	FALSE	1	No	C10orf75	10	102133035	TSS1500	LINC00263
964	cg23325364	3.18015694812174	0.0137417095110546	0.00432107903327562	0.001604174476729	0.795995733697896	FALSE	1	No	DIP2C	10	568840	Body	DIP2C
965	cg23986620	-3.17938127794111	-0.0271445714344697	0.00853768990300147	0.00160835100955629	0.795995733697896	FALSE	1	No	NA	2	177012706	NA	MIR10B
966	cg24545461	3.17889846473959	0.00268767505993665	0.000845473704098575	0.00161095575118111	0.795995733697896	FALSE	1	No	CA8	8	61193313	Body	CA8
970	cg07208891	3.17827001189675	0.0156867121695487	0.0049356134346141	0.00161435204939277	0.795995733697896	FALSE	1	No	KLHDC4	16	87796307	Body	KLHDC4
971	cg07438288	3.17820437991236	0.00664652553929142	0.00209128323568502	0.00161470712060638	0.795995733697896	FALSE	1	No	ATP2B2;ATP2B2;ATP2B2;ATP2B2	3	10547187	1stExon;1stExon;5'UTR;5'UTR	ATP2B2
972	cg20668222	3.17783110075078	0.00275105791837617	0.000865703000303011	0.00161672794651227	0.796171981643035	FALSE	1	No	C19orf61	19	44258614	5'UTR	SMG9
973	cg11189384	3.17676844123063	0.00868473722404634	0.0027338275938935	0.00162249368713569	0.79673256986354	FALSE	1	No	LHX4	1	180204379	Body	LHX4
974	cg13104704	3.1763269063677	0.00363174946317549	0.00114338025342882	0.00162489493588993	0.79673256986354	FALSE	1	No	NA	22	24192004	NA	SLC2A11
975	cg05026753	-3.1762975704816	-0.00117193096056275	0.000368961325114466	0.00162505459285613	0.79673256986354	FALSE	1	No	UGCG	9	114659030	TSS200	UGCG
976	cg26894091	3.17585337739607	0.00324147197044565	0.00102066171993853	0.00162747383194715	0.79673256986354	FALSE	1	No	NUCKS1;NUCKS1	1	205719276	5'UTR;1stExon	NUCKS1
977	cg27530352	3.17583764075855	0.0184389788499715	0.00580602062691319	0.00162755960049356	0.79673256986354	FALSE	1	No	HRH1;HRH1;HRH1;HRH1	3	11294188	5'UTR;5'UTR;TSS200;5'UTR	HRH1
978	cg27587195	3.17533949472718	0.00593042826989886	0.00186765172031106	0.0016302767792081	0.79673256986354	FALSE	1	No	MCC;MCC	5	112824172	5'UTR;1stExon	MCC
979	cg01953591	-3.17510745768689	-0.00490411864602244	0.00154455202268813	0.00163154387523182	0.79673256986354	FALSE	1	No	F5	1	169555805	TSS200	F5
980	cg13728650	3.17509123861873	0.0122318597586773	0.00385244354867691	0.00163163247751781	0.79673256986354	FALSE	1	No	TPRA1;TPRA1;TPRA1	3	127300268	TSS1500;5'UTR;5'UTR	TPRA1
981	cg08447449	3.17478991961967	0.00165023704285293	0.000519794091777458	0.00163327934605398	0.79673256986354	FALSE	1	No	KLHL13;KLHL13;KLHL13	X	117250943	TSS200;5'UTR;TSS200	KLHL13
982	cg22990475	-3.17374743025057	-0.01023571847833	0.00322512068249926	0.00163898896447341	0.79673256986354	FALSE	1	No	NA	2	33829748	NA	FAM98A
983	cg02198983	3.17340777179092	0.00308270937468211	0.00097141924277269	0.00164085322319134	0.79673256986354	FALSE	1	No	NDUFB3;FAM126B	2	201936430	TSS200;TSS200	NDUFB3
984	cg20812675	3.17207458513278	0.00242677497018965	0.000765043477087115	0.00164818954601742	0.79673256986354	FALSE	1	No	ZNF3;ZNF3	7	99679415	TSS200;TSS200	ZNF3
987	cg00349599	3.17133138292621	0.00307474583640843	0.000969544164625059	0.00165229242180669	0.79673256986354	FALSE	1	No	COPS3	17	17184369	Body	COPS3
989	cg26069252	3.17057777801829	0.00381167251317117	0.00120220123272093	0.00165646236169612	0.79673256986354	FALSE	1	No	EGR1	5	137800343	TSS1500	EGR1
990	cg02766391	3.17049159741815	0.00329048374390306	0.00103784654297227	0.00165693984598959	0.79673256986354	FALSE	1	No	TM2D1	1	62190648	1stExon	TM2D1
991	cg01483832	3.17047164194269	0.00372831101551343	0.00117594838767551	0.00165705042759201	0.79673256986354	FALSE	1	No	NFKB2;NFKB2;NFKB2	10	104154200	TSS1500;TSS200;TSS200	NFKB2
992	cg12681932	-3.1698418345651	-0.00447600869292701	0.00141206057795029	0.00166054395866904	0.79673256986354	FALSE	1	No	UBP1;UBP1;UBP1	3	33481897	TSS200;TSS200;TSS200	UBP1
993	cg03008405	3.16982730940728	0.00485668424040297	0.00153216051423038	0.00166062460971163	0.79673256986354	FALSE	1	No	ARHGAP4;ARHGAP4	X	153190589	Body;Body	ARHGAP4
994	cg05218346	3.16971093294131	0.00295927591092875	0.00093361065836458	0.00166127092155994	0.79673256986354	FALSE	1	No	NA	14	70041283	NA	C14orf162
995	cg19088363	-3.16953684685338	-0.0285454259477098	0.00900618207863678	0.00166223816522171	0.79673256986354	FALSE	1	No	ZXDC;ZXDC	3	126192529	Body;Body	ZXDC
996	cg13962212	3.16935781091503	0.00540879418392878	0.00170658994869601	0.00166323345362	0.79673256986354	FALSE	1	No	NA	6	30325907	NA	TRIM39-RPP21
997	cg15344419	-3.16910438363936	-0.00223433262752472	0.000705035984002156	0.00166464323637339	0.79673256986354	FALSE	1	No	NA	10	131769581	NA	EBF3
998	cg23726559	3.16885490423178	0.0164685553398621	0.00519700517618194	0.00166603213606842	0.79673256986354	FALSE	1	No	SNX12	X	70288735	TSS1500	SNX12
999	cg02357043	-3.16776945560148	-0.00331757331734791	0.00104729001395021	0.00167208750976018	0.79673256986354	FALSE	1	No	NA	17	42015473	NA	PPY
1000	cg08700690	-3.167574788393	-0.000571102012192963	0.000180296299328326	0.00167317564453833	0.79673256986354	FALSE	1	No	RORA;RORA;RORA;RORA;RORA	15	60884630	Body;5'UTR;Body;1stExon;Body	RORA
1001	cg17943175	3.16696674830185	0.00245021582061197	0.000773679048548833	0.00167657863189957	0.79673256986354	FALSE	1	No	IL10RB	21	34638868	Body	IL10RB
1002	cg15296767	-3.16678872848968	-0.0148950109837455	0.00470350637847864	0.00167757615591874	0.79673256986354	FALSE	1	No	CCDC88B	11	64122743	Body	CCDC88B
1003	cg00930762	3.16599907468988	0.00485557841069734	0.00153366387549338	0.00168200755093486	0.79673256986354	FALSE	1	No	SPR	2	73114359	TSS200	SPR
1004	cg04655662	3.16599702802775	0.00399250152702178	0.00126105662503066	0.00168201905047277	0.79673256986354	FALSE	1	No	C17orf55	17	79283230	TSS200	LINC00482
1006	cg25054754	3.16588973043256	0.00704439256803313	0.00222509094372995	0.00168262202297032	0.79673256986354	FALSE	1	No	PALLD;PALLD;PALLD;PALLD	4	169754328	5'UTR;Body;Body;Body	PALLD
1007	cg14692151	-3.16577156047203	-0.0202562563697518	0.00639852117653475	0.00168328632518541	0.79673256986354	FALSE	1	No	NA	22	23196862	NA	MIR650
1008	cg13385203	-3.16573155497699	-0.0283975467744489	0.00897029526391894	0.00168351127428208	0.79673256986354	FALSE	1	No	NA	17	79216946	NA	C17orf89
1010	cg19130677	3.16551306599107	0.0192458122824324	0.00607983978622652	0.00168474031813065	0.79673256986354	FALSE	1	No	NA	7	109570287	NA	EIF3IP1
1011	cg16787065	3.1651149069606	0.00492837033476835	0.00155709049422821	0.00168698217356512	0.79673256986354	FALSE	1	No	OVOL1	11	65554404	TSS200	OVOL1
1012	cg08143875	-3.16504727144014	-0.0321898426756519	0.010170414504111	0.0016873632726698	0.79673256986354	FALSE	1	No	F10	13	113784663	Body	F10
1013	cg22762088	-3.16489168030722	-0.0131769464330647	0.00416347469806158	0.00168824026842764	0.79673256986354	FALSE	1	No	MYH7B	20	33581493	Body	MIR499A
1014	cg03229959	3.16471884782076	0.00431026960398308	0.00136197552175959	0.00168921493944469	0.79673256986354	FALSE	1	No	DDHD2;DDHD2;DDHD2;DDHD2	8	38089560	5'UTR;1stExon;5'UTR;5'UTR	DDHD2
1015	cg07233587	3.16407430915486	0.00946094206343383	0.00299011373913051	0.00169285433492529	0.79673256986354	FALSE	1	No	FARS2	6	5316922	5'UTR	FARS2
1017	cg13997759	3.16383037123175	0.0188548335544558	0.00595949571946082	0.00169423362191687	0.79673256986354	FALSE	1	No	CAPN12	19	39230902	Body	CAPN12
1020	cg07109490	-3.16232525094444	-0.00773123453807956	0.00244479423353768	0.00170276694428511	0.79673256986354	FALSE	1	No	PRDM16;PRDM16	1	3342578	Body;Body	PRDM16
1021	cg27497285	3.16217205329373	0.0040574389326204	0.00128311770018781	0.00170363772526417	0.79673256986354	FALSE	1	No	IPPK	9	95432195	1stExon	IPPK
1022	cg16581884	3.16182983099804	0.00798463524349256	0.00252532099141217	0.00170558441514218	0.79673256986354	FALSE	1	No	PGR;PGR	11	100999953	1stExon;5'UTR	FJ515873
1025	cg03200676	3.16006521733362	0.00407190323038514	0.00128855037802698	0.00171565485840046	0.79673256986354	FALSE	1	No	NA	14	105126510	NA	MIR4710
1026	cg15776617	3.16005729083792	0.0217499680957719	0.00688277651130961	0.00171570021762631	0.79673256986354	FALSE	1	No	NA	2	9324111	NA	ASAP2
1028	cg13663769	3.1596840605827	0.0021578364801057	0.000682927925302681	0.00171783727531549	0.79673256986354	FALSE	1	No	ALS2CR4;ALS2CR4	2	202507561	TSS200;Body	TMEM237
1031	cg16880392	-3.15926695422996	-0.0175864450323058	0.0055666220319746	0.00172022846961815	0.79673256986354	FALSE	1	No	NA	22	20423500	NA	PI4KAP1
1032	cg00266322	3.15905404025264	0.00311621249162853	0.000986438488206207	0.00172145025124329	0.79673256986354	FALSE	1	No	FADS6	17	72889549	1stExon	FADS6
1033	cg01071185	3.15871290602021	0.01562592752819	0.00494692869947392	0.00172340948050636	0.79673256986354	FALSE	1	No	NA	1	209629286	NA	MIR205HG
1034	cg03803474	3.15729675100354	0.00704232584404556	0.0022304922214889	0.00173156489533802	0.79673256986354	FALSE	1	No	NA	11	122750021	NA	C11orf63
1035	cg11436899	3.15725497073893	0.00294049916420464	0.000931346752624303	0.00173180604172117	0.79673256986354	FALSE	1	No	CISD2;UBE2D3;UBE2D3	4	103790509	Body;TSS1500;TSS1500	CISD2
1037	cg02951738	3.15631739156853	0.00646356137736515	0.00204781730589935	0.00173722570400582	0.79673256986354	FALSE	1	No	KCND3;KCND3	1	112533136	TSS1500;TSS1500	BC034233
1038	cg02060988	3.15602369092125	0.00206484606343477	0.000654255565119677	0.00173892665526116	0.79673256986354	FALSE	1	No	LASP1	17	37025978	TSS200	LASP1
1039	cg10420380	-3.15576524241595	-0.0139324047791887	0.00441490532690019	0.00174042471769975	0.79673256986354	FALSE	1	No	C6orf105;C6orf105	6	11765265	Body;Body	C6orf105
1040	cg01215169	-3.15547320784609	-0.0130941297592705	0.00414965645302007	0.0017421188914274	0.79673256986354	FALSE	1	No	RASA3	13	114855572	Body	RASA3
1041	cg09666561	-3.15535532468871	-0.00152495199888116	0.000483290102686487	0.00174280319574224	0.79673256986354	FALSE	1	No	ZNF48	16	30406910	TSS200	ZNF48
1042	cg26703066	-3.15464922245754	-0.0161468031410224	0.00511841475942091	0.00174690727371296	0.79673256986354	FALSE	1	No	NA	11	10813944	NA	EIF4G2
1043	cg19581816	3.15382875159287	0.00393610133951781	0.00124803901845648	0.00175168730552682	0.79673256986354	FALSE	1	No	NA	1	43390507	NA	SLC2A1
1044	cg22812697	3.15349249069237	0.00291352927925883	0.00092390557068336	0.00175364983559224	0.79673256986354	FALSE	1	No	BMF	15	40401205	TSS200	BMF
1045	cg09473249	-3.15344011860414	-0.0168940354239317	0.00535733509707798	0.00175395567912489	0.79673256986354	FALSE	1	No	ABCC1;ABCC1;ABCC1;ABCC1;ABCC1	16	16122741	Body;Body;Body;Body;Body	ABCC1
1046	cg20892840	3.15341489973111	0.0297481723660953	0.00943363728275397	0.00175410297035497	0.79673256986354	FALSE	1	No	CCNL1	3	156879058	TSS1500	CCNL1
1047	cg04176472	3.1532281747966	0.0266905062732681	0.00846450202576595	0.00175519389571229	0.79673256986354	FALSE	1	No	GABARAPL3	15	90893244	TSS1500	GABARAPL3
1048	cg02087039	-3.15315666034647	-0.000932166177198054	0.000295629515945341	0.00175561187900618	0.79673256986354	FALSE	1	No	METAP2;METAP2	12	95867833	1stExon;5'UTR	METAP2
1049	cg02132946	3.15312026303428	0.0230530793510328	0.00731119571343231	0.00175582464708635	0.79673256986354	FALSE	1	No	NA	16	65807673	NA	LOC283867
1050	cg25903375	3.15296378770358	0.0032616485246794	0.00103447065817872	0.00175673962750676	0.79673256986354	FALSE	1	No	SETD7	4	140476877	Body	SETD7
1051	cg01082091	-3.15281197455168	-0.0259094937240418	0.00821790006291958	0.00175762776687051	0.79673256986354	FALSE	1	No	FZD9	7	72849243	1stExon	FZD9
1052	cg00334274	3.15268093673988	0.0213459143456443	0.00677071824709216	0.0017583946994085	0.79673256986354	FALSE	1	No	NA	22	30474915	NA	HORMAD2
1054	cg13916953	3.15208150483897	0.00335846347806729	0.00106547482129237	0.00176190697031482	0.79673256986354	FALSE	1	No	ZBTB22;ZBTB22	6	33285755	TSS1500;TSS200	ZBTB22
1055	cg21037784	-3.15188424938825	-0.0168695397989535	0.00535220790618427	0.00176306417138333	0.79673256986354	FALSE	1	No	RTL1	14	101351511	TSS1500	RTL1
1056	cg04115659	-3.15187077285224	-0.000746270392935688	0.000236770618695246	0.00176314325722022	0.79673256986354	FALSE	1	No	PIK3AP1	10	98480124	Body	PIK3AP1
1057	cg15457287	3.15165168805948	0.00297706018703514	0.000944603173730839	0.00176442939611923	0.79673256986354	FALSE	1	No	NA	6	44623302	NA	BX647715
1058	cg20577019	3.15151346135287	0.00225816469745921	0.000716533413279421	0.00176524130263998	0.79673256986354	FALSE	1	No	PLEKHO1	1	150123077	Body	PLEKHO1
1059	cg14519525	3.15136312402118	0.00170995056059083	0.000542606641410753	0.00176612473530961	0.79673256986354	FALSE	1	No	GANAB;GANAB	11	62414275	TSS200;TSS200	INTS5
1060	cg26920902	3.15122313808865	0.00314583828527309	0.000998291186444249	0.00176694770667785	0.79673256986354	FALSE	1	No	NA	15	96960987	NA	NR2F2
1061	cg23067281	3.15100075846032	0.00457746468278278	0.00145270186638085	0.0017682557951167	0.79673256986354	FALSE	1	No	RIN3	14	92980103	TSS200	RIN3
1063	cg12593176	-3.15045174268377	-0.0193823527468684	0.0061522455603009	0.00177148906237265	0.79673256986354	FALSE	1	No	NA	1	2707573	NA	TTC34
1064	cg24794206	3.15030807044585	0.00425360245199844	0.00135021793325643	0.00177233607847434	0.79673256986354	FALSE	1	No	NA	6	155316492	NA	AK124484
1065	cg21548029	-3.14999311389188	-0.0353260700319954	0.0112146499229483	0.00177419420543284	0.79673256986354	FALSE	1	No	PCDHB5	5	140515675	1stExon	PCDHB5
1066	cg00787015	3.149970682278	0.00368633077980032	0.0011702746316148	0.00177432661222666	0.79673256986354	FALSE	1	No	CXorf38	X	40506177	Body	CXorf38
1067	cg18815120	3.14908413839568	0.0434950968744015	0.0138119830918714	0.00177956691420855	0.798336733668423	FALSE	1	No	EGLN1	1	231512676	Body	EGLN1
1068	cg16749186	3.14779560513634	0.0253556045247005	0.00805503523905015	0.00178720882735099	0.800039255268939	FALSE	1	No	NA	13	113292675	NA	C13orf35
1069	cg16548177	3.14731641187753	0.00421935591364524	0.00134062018604866	0.00179005850176509	0.800039255268939	FALSE	1	No	CLCC1;CLCC1	1	109506288	TSS200;TSS200	AKNAD1
1070	cg02630604	-3.1471181412928	-0.00741730305791184	0.00235685561358205	0.0017912388068825	0.800039255268939	FALSE	1	No	NA	7	129781596	NA	KLHDC10
1071	cg21774667	3.14692949657322	0.00320906875657613	0.00101974599687428	0.00179236247611747	0.800039255268939	FALSE	1	No	C5orf36;ANKRD32;C5orf36;C5orf36;C5orf36	5	93954219	5'UTR;TSS200;1stExon;5'UTR;1stExon	KIAA0825
1072	cg06800321	-3.14684290443483	-0.00169686450424562	0.000539227586434085	0.00179287848324739	0.800039255268939	FALSE	1	No	CORO1B;CORO1B	11	67211054	TSS200;5'UTR	CORO1B
1074	cg11229497	3.14616280738988	0.0146826922885402	0.00466685711688304	0.00179693598804063	0.800357860343429	FALSE	1	No	TRIM31	6	30078954	Body	TRIM31
1075	cg02270108	3.1453619235336	0.00287818582328962	0.000915057120058277	0.0018017249824884	0.800357860343429	FALSE	1	No	BRD2;BRD2	6	32938475	TSS1500;5'UTR	BRD2
1076	cg00221736	-3.14528616883911	-0.0140849824809963	0.00447812431839705	0.00180217857737579	0.800357860343429	FALSE	1	No	DMTF1;DMTF1;DMTF1;DMTF1;DMTF1	7	86819455	Body;Body;Body;Body;Body	C7orf23
1077	cg19915881	-3.14448740094193	-0.0153834372984457	0.00489219237890334	0.00180696776350897	0.800357860343429	FALSE	1	No	DLGAP2	8	1528107	Body	AK093412
1078	cg04062823	3.14442382200008	0.0024826324375807	0.00078953492853313	0.00180734946912199	0.800357860343429	FALSE	1	No	C9orf5	9	111881713	1stExon	C9orf5
1079	cg21170085	-3.1442254842369	-0.0162043295591601	0.00515367922574193	0.00180854069758475	0.800357860343429	FALSE	1	No	COL5A1	9	137645730	Body	BC058547
1080	cg23104184	3.14367026603034	0.0236431104187141	0.00752086205547549	0.00181187922618082	0.800357860343429	FALSE	1	No	CDH23	10	73437334	Body	CDH23
1081	cg10343442	-3.14365515726927	-0.0026470797600252	0.000842038845737961	0.00181197015465169	0.800357860343429	FALSE	1	No	TFG;TFG	3	100428642	5'UTR;5'UTR	TFG
1082	cg25397426	3.14355554329935	0.0300782754042892	0.00956823411897479	0.00181256976297631	0.800357860343429	FALSE	1	No	CTCFL	20	56100021	5'UTR	CTCFL
1083	cg25630211	3.143517967729	0.00163233137984621	0.000519268983541223	0.00181279598991011	0.800357860343429	FALSE	1	No	ZSWIM1	20	44510001	5'UTR	ZSWIM1
1084	cg24975769	3.14313561877782	0.00145365713050457	0.000462486289748392	0.00181509943665228	0.800357860343429	FALSE	1	No	FXC1;ARFIP2	11	6502990	Body;TSS1500	ARFIP2
1085	cg06269397	3.14282311031902	0.00335376789833406	0.0010671195229927	0.00181698413796854	0.800357860343429	FALSE	1	No	SLC12A9;SLC12A9	7	100450383	1stExon;5'UTR	SLC12A9
1086	cg16396488	3.14168636175462	0.0166067397678372	0.00528593177536742	0.00182385497762701	0.800357860343429	FALSE	1	No	PLA2G1B	12	120766223	TSS1500	PLA2G1B
1087	cg25373624	-3.14156057015044	-0.014624354423873	0.00465512413251759	0.00182461677047359	0.800357860343429	FALSE	1	No	MSI2;MSI2	17	55683689	Body;Body	MSI2
1088	cg12468850	-3.14155834214754	-0.00509162907386088	0.00162073357211004	0.00182463026588576	0.800357860343429	FALSE	1	No	DOK2	8	21767224	Body	DOK2
1089	cg05592245	-3.1415424768506	-0.0379300116174302	0.0120736905188865	0.00182472636749123	0.800357860343429	FALSE	1	No	REEP3	10	65280473	TSS1500	REEP3
1090	cg01995099	-3.14107464493449	-0.0127701814018378	0.00406554534526323	0.00182756228828354	0.800357860343429	FALSE	1	No	SEPT3;SEPT3;WBP2NL	22	42394048	3'UTR;3'UTR;TSS1500	Sep-03
1092	cg09258022	-3.14046809416669	-0.0312420712711327	0.0099482211996243	0.00183124515563494	0.800357860343429	FALSE	1	No	AIMP2	7	6057349	Body	EIF2AK1
1093	cg07906941	-3.139927386195	-0.000564283293073272	0.000179712211038446	0.00183453401024706	0.800357860343429	FALSE	1	No	NA	6	44041048	NA	AK024736
1094	cg21784036	3.13945731759887	0.00696835718389565	0.00221960564484604	0.00183739762932415	0.800357860343429	FALSE	1	No	CPNE8	12	39299726	TSS1500	CPNE8
1095	cg02796790	-3.13935044497975	-0.0240771978778374	0.00766948395848578	0.00183804926375163	0.800357860343429	FALSE	1	No	QTRT1	19	10823761	Body	DNM2
1096	cg02372037	3.13912423187629	0.0233514229151069	0.00743883363327406	0.00183942925641157	0.800357860343429	FALSE	1	No	PRICKLE1;PRICKLE1;PRICKLE1;PRICKLE1	12	42865986	Body;Body;Body;Body	PRICKLE1
1098	cg14157175	-3.13906852697027	-0.0223552309583804	0.00712161291361069	0.0018397692258475	0.800357860343429	FALSE	1	No	APBA1	9	72129977	Body	APBA1
1099	cg11607100	3.13896558045595	0.00308269730236545	0.000982074260883638	0.00184039766544755	0.800357860343429	FALSE	1	No	NA	8	49231559	NA	UBE2V2
1100	cg08167214	3.13877520311316	0.00913858237399718	0.00291151222455599	0.00184156035066037	0.800357860343429	FALSE	1	No	CENPN;CENPN;CENPN;C16orf61	16	81040017	TSS200;TSS200;TSS200;5'UTR	CENPN
1101	cg16457413	-3.13854219448609	-0.0140196056549671	0.00446691641730904	0.00184298431896538	0.800357860343429	FALSE	1	No	TWF2	3	52269736	Body	TWF2
1102	cg20432350	3.13789522631146	0.0288664856730135	0.00919931469698738	0.00184694341622823	0.800357860343429	FALSE	1	No	KCND3;KCND3	1	112438321	Body;Body	KCND3
1103	cg06501803	3.13788269553724	0.0017217910913536	0.000548711108226692	0.00184702017524082	0.800357860343429	FALSE	1	No	KLRAQ1;KLRAQ1;KLRAQ1;KLRAQ1;KLRAQ1	2	48668145	Body;1stExon;5'UTR;1stExon;1stExon	PPP1R21
1104	cg00150737	-3.13784142288049	-0.000575014462903772	0.000183251600514572	0.00184727301749558	0.800357860343429	FALSE	1	No	MRPL3	3	131221845	TSS200	MRPL3
1105	cg09796376	3.13778643837615	0.0239440581519792	0.00763087565779992	0.00184760991012491	0.800357860343429	FALSE	1	No	HCK	20	30640595	Body	HCK
1106	cg24780883	3.13731180516189	0.0301221830422597	0.00960127169785899	0.00185052036778029	0.800361688900322	FALSE	1	No	NXNL1	19	17566941	Body	NXNL1
1107	cg08519241	3.13717849203258	0.00381832126176133	0.00121711954594188	0.00185133860643882	0.800361688900322	FALSE	1	No	ANKRD54;MIR658	22	38240565	TSS1500;TSS200	MIR658
1108	cg06785213	3.13689700663301	0.0145095057613976	0.00462543262680191	0.00185306738171136	0.800361688900322	FALSE	1	No	HAS1	19	52227357	TSS200	HAS1
1109	cg10244414	3.13632935719437	0.0164997006178467	0.00526083160877166	0.00185655819822178	0.800361688900322	FALSE	1	No	IL17C	16	88706717	3'UTR	IL17C
1110	cg09741713	-3.13631706485724	-0.014855879603858	0.00473672760012682	0.00185663385824178	0.800361688900322	FALSE	1	No	FAM19A2	12	62471915	5'UTR	FAM19A2
1111	cg21375017	3.13615184573696	0.0122767155939269	0.00391457945845795	0.00185765106726609	0.800361688900322	FALSE	1	No	OSBPL10	3	31988082	Body	ZNF860
1112	cg08921682	3.13586846128277	0.0332885101442236	0.0106154038523052	0.00185939698543886	0.800393484730231	FALSE	1	No	TBL1Y;TBL1Y;TBL1Y	Y	6891543	5'UTR;5'UTR;5'UTR	TBL1Y
1113	cg13686537	-3.13550662397311	-0.00540383491571227	0.0017234327857566	0.00186162844863571	0.800634042685043	FALSE	1	No	SARDH;SARDH	9	136573518	Body;Body	SARDH
1114	cg19540702	3.13480484542322	0.0100625424847941	0.00320994223914298	0.00186596338590377	0.800921374998292	FALSE	1	No	LOC729991-MEF2B;LOC729991-MEF2B;MEF2B;LOC729991-MEF2B	19	19281175	Body;5'UTR;TSS200;Body	MEF2B
1116	cg16568256	-3.13458614462049	-0.0112970367643068	0.003603996267161	0.00186731621889421	0.800921374998292	FALSE	1	No	NA	17	72400209	NA	GPRC5C
1118	cg09299076	3.13396931712556	0.0163903579413288	0.00522990376828637	0.00187113664897282	0.801124311058871	FALSE	1	No	ZNF276;ZNF276	16	89795781	Body;Body	ZNF276
1119	cg26298942	-3.13323825289622	-0.00112848242823637	0.000360164895597472	0.00187567396209981	0.801124634049177	FALSE	1	No	APPBP2;APPBP2	17	58603427	1stExon;5'UTR	APPBP2
1121	cg09479694	-3.13313248133342	-0.0192314813482169	0.00613810027593607	0.00187633126782657	0.801124634049177	FALSE	1	No	SLCO5A1;SLCO5A1;SLCO5A1;SLCO5A1;SLCO5A1	8	70744954	5'UTR;1stExon;5'UTR;5'UTR;1stExon	SLCO5A1
1122	cg04547425	3.13282937222177	0.00442259851138847	0.00141169466508545	0.00187821608323258	0.801124634049177	FALSE	1	No	ATP5H;KCTD2;ATP5H	17	73043127	TSS200;TSS200;TSS200	ATP5H
1123	cg03074283	3.13241893350663	0.00360106467749265	0.00114961145170368	0.00188077108742133	0.801124634049177	FALSE	1	No	VAT1L	16	77822299	TSS200	VAT1L
1124	cg18846883	3.13235340774465	0.0189744811385935	0.00605757993069354	0.0018811792856692	0.801124634049177	FALSE	1	No	NA	12	3451308	NA	BC047090
1125	cg01102193	-3.13185238406029	-0.0201501240801874	0.00643393161910898	0.00188430315748267	0.80159242548656	FALSE	1	No	NA	1	235053806	NA	BC016972
1126	cg02608452	3.13145250215294	0.0204784164700253	0.00653959031981037	0.00188679984559001	0.80159242548656	FALSE	1	No	KCNA4	11	30034396	5'UTR	KCNA4
1128	cg22665099	3.13045433164203	0.00253580724812583	0.00081004447900561	0.00189304530827656	0.80159242548656	FALSE	1	No	NA	10	97055150	NA	PDLIM1
1129	cg08271031	-3.13010763257629	-0.016560763474517	0.00529079680908172	0.00189521903118383	0.80159242548656	FALSE	1	No	PARVG;PARVG	22	44568812	TSS200;TSS200	PARVG
1130	cg23178195	3.12934837298212	0.00987156386631396	0.00315451100029072	0.00189998745750094	0.80159242548656	FALSE	1	No	FXYD1;FXYD1	19	35629703	TSS200;TSS1500	FXYD1
1131	cg03985718	-3.12934493279448	-0.0225457239720522	0.00720461452995501	0.0019000090882919	0.80159242548656	FALSE	1	No	TGFBRAP1;TGFBRAP1	2	105924245	Body;Body	TGFBRAP1
1132	cg11821626	-3.12916288514541	-0.00121929204150304	0.000389654385615782	0.00190115406932927	0.80159242548656	FALSE	1	No	LASS2;LASS2;LASS2;LASS2	1	150947403	5'UTR;1stExon;1stExon;5'UTR	CERS2
1133	cg05431947	3.12892601663909	0.0225799703812134	0.00721652421985595	0.00190264479660424	0.80159242548656	FALSE	1	No	NA	11	12621248	NA	PARVA
1134	cg15058557	-3.12881332393497	-0.0186904715558996	0.00597366145590093	0.00190335440434102	0.80159242548656	FALSE	1	No	SYNC;SYNC	1	33169666	TSS1500;TSS1500	SYNC
1135	cg14306161	3.12840800163851	0.0182332290736278	0.00582827721450593	0.00190590867169129	0.80159242548656	FALSE	1	No	NA	15	71102111	NA	LARP6
1136	cg16826286	-3.1279049775621	-0.0143675569421123	0.00459334827789763	0.0019090830343876	0.80159242548656	FALSE	1	No	LYZL6	17	34266290	1stExon	LYZL6
1137	cg02273398	3.12786367376658	0.0141427255897776	0.00452152877006524	0.00190934390091103	0.80159242548656	FALSE	1	No	NA	6	50817400	NA	TFAP2B
1138	cg10500716	-3.12767046383115	-0.0114905497769231	0.0036738364574534	0.00191056461292938	0.80159242548656	FALSE	1	No	WDR77;ATP5F1	1	111993148	TSS1500;Body	WDR77
1139	cg19062478	-3.12694899425708	-0.0225078063392409	0.00719800878766442	0.00191512926630581	0.80159242548656	FALSE	1	No	CTBP1;CTBP1	4	1235416	Body;5'UTR	CTBP1
1140	cg04994084	3.12692309916794	0.00479478444703838	0.00153338738912839	0.00191529328832641	0.80159242548656	FALSE	1	No	NA	20	44941360	NA	CDH22
1141	cg00396604	-3.1265646039059	-0.0102984094072644	0.00329384187181002	0.00191756536393457	0.80159242548656	FALSE	1	No	NA	2	241065467	NA	MYEOV2
1142	cg26687049	-3.12617939450592	-0.000717749549707956	0.000229593205997506	0.00192000951909537	0.80159242548656	FALSE	1	No	E2F7	12	77459485	TSS200	E2F7
1143	cg06386205	3.12612677035659	0.0270914548487411	0.00866614083140682	0.00192034364250241	0.80159242548656	FALSE	1	No	IQSEC1;IQSEC1	3	12976967	Body;Body	IQSEC1
1144	cg24015472	3.12584745994751	0.0143118204008666	0.00457854088667106	0.00192211794940947	0.80159242548656	FALSE	1	No	SAA1;SAA1	11	18287542	TSS1500;TSS1500	SAA1
1145	cg09349723	3.12576968372457	0.00874490609162451	0.00279768088389812	0.00192261228843937	0.80159242548656	FALSE	1	No	PLCL1	2	199013270	3'UTR	PLCL1
1146	cg05095821	-3.12528151808612	-0.00913971979412237	0.00292444688301853	0.00192571770596793	0.80159242548656	FALSE	1	No	COMMD8	4	47466696	TSS1500	COMMD8
1147	cg23442672	-3.12522277688283	-0.0134003849726503	0.00428781751872938	0.00192609169396939	0.80159242548656	FALSE	1	No	NA	12	114877179	NA	LOC255480
1148	cg18629535	3.12507298780297	0.00885467484286003	0.00283342977185475	0.00192704566026976	0.80159242548656	FALSE	1	No	RPH3A;RPH3A	12	113229362	TSS200;TSS200	RPH3A
1149	cg13924604	-3.12464313471937	-0.0293171341009725	0.00938255437083875	0.00192978569868151	0.80159242548656	FALSE	1	No	TERT;TERT	5	1286259	Body;Body	TERT
1151	cg20452739	3.12449893270249	0.00494567084323501	0.00158286846939561	0.00193070569879847	0.80159242548656	FALSE	1	No	DHX35	20	37590070	TSS1500	DHX35
1152	cg27525524	3.12442257098111	0.0180293546737232	0.00577045974548242	0.00193119304573264	0.80159242548656	FALSE	1	No	EPHA2	1	16468313	Body	EPHA2
1153	cg17840047	3.12410741964312	0.0119013931269861	0.00380953390147695	0.00193320556855264	0.80159242548656	FALSE	1	No	NA	4	18580125	NA	LCORL
1154	cg20836669	3.12405105512975	0.00450306577240087	0.001441418751786	0.00193356571013811	0.80159242548656	FALSE	1	No	MKL2	16	14165521	5'UTR	MKL2
1156	cg24237657	3.12340004250274	0.0169490744138182	0.0054264820974508	0.00193772984786822	0.80159242548656	FALSE	1	No	CC2D2A;CC2D2A;CC2D2A	4	15482860	Body;Body;3'UTR	CC2D2A
1157	cg05511138	3.12299583981178	0.00687048325552149	0.00219996554844452	0.00194031944984938	0.80159242548656	FALSE	1	No	ARHGAP6;ARHGAP6	X	11682622	1stExon;1stExon	ARHGAP6
1158	cg21382111	3.12290733641292	0.00264989889615453	0.000848535870807585	0.00194088688953403	0.80159242548656	FALSE	1	No	LOC100306951;INPP5K;INPP5K;INPP5K	17	1420362	Body;TSS200;TSS200;TSS200	LOC100306951
1159	cg20166106	-3.12251828541046	-0.000971710875600824	0.000311194614981444	0.00194338310592446	0.80159242548656	FALSE	1	No	EIF4A3;EIF4A3	17	78120787	5'UTR;1stExon	EIF4A3
1160	cg18978680	-3.12243699857774	-0.00814134148985561	0.00260736773666337	0.00194390502959027	0.80159242548656	FALSE	1	No	TULP4;TULP4;TULP4;TULP4	6	158734097	1stExon;5'UTR;5'UTR;1stExon	TULP4
1161	cg04456284	-3.12238501978891	-0.0151531195076797	0.00485305925170757	0.00194423884093404	0.80159242548656	FALSE	1	No	TREM2	6	41127847	Body	TREM2
1162	cg15592816	-3.12159000680067	-0.0137821360061429	0.00441510127086429	0.00194935105997017	0.803008495590295	FALSE	1	No	UBIAD1	1	11346697	3'UTR	UBIAD1
1163	cg08685384	3.12059902574569	0.00349649609753265	0.00112045670356419	0.00195574077738362	0.803368478984942	FALSE	1	No	ATP5SL;ATP5SL;ATP5SL;ATP5SL;ATP5SL;ATP5SL;ATP5SL	19	41945961	TSS200;TSS1500;TSS1500;TSS200;TSS200;TSS200;TSS200	ATP5SL
1164	cg18194292	3.12054443859968	0.00385122167987508	0.00123415056431732	0.00195609330877194	0.803368478984942	FALSE	1	No	TMEM45A	3	100211426	TSS200	TMEM45A
1165	cg27261050	-3.12039199833072	-0.0484535006614106	0.0155280172130076	0.00195707809954326	0.803368478984942	FALSE	1	No	PIWIL1	12	130821607	TSS1500	PIWIL1
1166	cg22131217	-3.11999565412028	-0.00854062675861124	0.00273738418428002	0.00195964069211116	0.803368478984942	FALSE	1	No	NA	17	80348302	NA	C17orf101
1167	cg09509576	3.11985192030802	0.00419557547253082	0.00134479955449828	0.00196057077775856	0.803368478984942	FALSE	1	No	GRB2;GRB2	17	73402025	TSS1500;TSS1500	MIR3678
1168	cg12847502	-3.11982806697579	-0.0127504298419413	0.00408690144720089	0.0019607251694113	0.803368478984942	FALSE	1	No	NA	2	43437911	NA	ZFP36L2
1169	cg05707190	3.11932811842528	0.00380327989749913	0.00121926253125918	0.00196396368722761	0.803368478984942	FALSE	1	No	NA	15	99558427	NA	PGPEP1L
1172	cg20214067	3.11872538043828	0.00389141766925011	0.00124775900233423	0.00196787460092541	0.803368478984942	FALSE	1	No	FBRSL1	12	133065776	TSS1500	FBRSL1
1173	cg27574673	3.11840036913747	0.000575793248562583	0.000184643785403939	0.00196998644121537	0.803368478984942	FALSE	1	No	ATAD5	17	29158987	TSS200	ATAD5
1174	cg04354126	3.11811103439815	0.00834695302047097	0.00267692616728194	0.00197186822207912	0.803368478984942	FALSE	1	No	ACOT7;ACOT7;ACOT7;ACOT7	1	6338812	Body;Body;Body;Body	ACOT7
1175	cg24747396	3.11808412925265	0.00364441563390506	0.00116879964838491	0.00197204329247145	0.803368478984942	FALSE	1	No	PHF7;PHF7;PHF7;BAP1;PHF7	3	52445239	1stExon;5'UTR;5'UTR;TSS1500;1stExon	PHF7
1176	cg14397813	-3.1177216576897	-0.0256271079564267	0.00821981907628564	0.00197440327357583	0.803645931090599	FALSE	1	No	GNAQ	9	80522508	Body	GNAQ
1178	cg06621094	3.11706862895474	0.0029357237142337	0.000941821969193584	0.00197866158721889	0.8040118352751	FALSE	1	No	NA	13	75149963	NA	LINC00347
1180	cg01728554	3.1164059815976	0.00554777441918486	0.00178018347158377	0.00198299127578901	0.804266728416936	FALSE	1	No	NA	5	155107661	NA	SGCD
1181	cg00860590	-3.1162014383111	-0.021541100030273	0.00691261475122987	0.00198432950939144	0.804266728416936	FALSE	1	No	CHPF2;MIR671	7	150934650	Body;TSS1500	MIR671
1182	cg20822628	-3.11576056849739	-0.0268270539948915	0.00861011409738364	0.00198721675134415	0.804564668070346	FALSE	1	No	GATA5	20	61041592	Body	GATA5
1183	cg16333535	3.11554646209674	0.00509331040504457	0.00163480483023091	0.00198862032370253	0.804564668070346	FALSE	1	No	ZNF70	22	24093440	TSS200	ZNF70
1184	cg12231298	3.11531981486256	0.0216574935153733	0.0069519326433356	0.00199010710300476	0.804564668070346	FALSE	1	No	DEAF1	11	662725	Body	DEAF1
1185	cg17460200	3.11446045706175	0.00134563364774926	0.000432059955906058	0.00199575370218234	0.804762606063828	FALSE	1	No	PRR24	19	47777129	TSS1500	PRR24
1186	cg26510017	3.11435978397808	0.00954675616630682	0.00306539925650864	0.00199641616225763	0.804762606063828	FALSE	1	No	CPNE8	12	39299546	TSS200	CPNE8
1188	cg23350106	3.11404213409464	0.00440264871962411	0.0014138051221019	0.00199850772582639	0.804762606063828	FALSE	1	No	IL17RE;IL17RE;IL17RE	3	9957221	Body;Body;Body	IL17RE
1189	cg02132379	-3.11396696938898	-0.0217539187984204	0.00698591828759472	0.00199900294275783	0.804762606063828	FALSE	1	No	SCRN1;SCRN1	7	30031080	TSS1500;TSS1500	SCRN1
1190	cg19257356	3.11355142526086	0.00550586022510164	0.00176835371352196	0.00200174276530215	0.804928952750555	FALSE	1	No	NA	1	27854642	NA	AHDC1
1191	cg17189558	-3.1133742370485	-0.0321814117383735	0.0103365060825073	0.00200291207917613	0.804928952750555	FALSE	1	No	NA	3	160879441	NA	B3GALNT1
1192	cg24918790	3.11259270948666	0.0108174307768436	0.00347537624947649	0.00200807711134388	0.804928952750555	FALSE	1	No	SCARF2;SCARF2	22	20785148	Body;Body	SCARF2
1193	cg15533075	3.11197714984228	0.00592252653135553	0.00190313946606443	0.00201215391870808	0.804928952750555	FALSE	1	No	GALNTL6;GALNTL6	4	172734843	1stExon;5'UTR	GALNTL6
1195	cg05219593	-3.11101704262074	-0.00970570971895332	0.00311978674047287	0.00201852787025181	0.804928952750555	FALSE	1	No	BMPR1A	10	88517216	5'UTR	BMPR1A
1196	cg02190400	3.11090146551117	0.00166353758865257	0.000534744544980059	0.0020192964161433	0.804928952750555	FALSE	1	No	NA	1	150534252	NA	ADAMTSL4
1197	cg26209516	3.1108248549572	0.0036930353419298	0.00118715630551969	0.00201980599717724	0.804928952750555	FALSE	1	No	SSC5D	19	56015332	Body	SSC5D
1198	cg07982208	3.11075048434402	0.00757470663491768	0.00243500938858328	0.00202030079243624	0.804928952750555	FALSE	1	No	GPR77	19	47840366	TSS200	GPR77
1199	cg17068417	-3.110383966273	-0.0143664353280316	0.00461886232819228	0.00202274090670333	0.804928952750555	FALSE	1	No	EEFSEC;MIR1280	3	128081087	Body;Body	MIR1280
1200	cg01031100	-3.11036017242382	-0.00203420331524235	0.000654008925807828	0.00202289940941286	0.804928952750555	FALSE	1	No	CHERP	19	16644066	Body	CHERP
1201	cg14926715	3.11001674231626	0.0169596862758214	0.005453245972943	0.00202518844410098	0.804928952750555	FALSE	1	No	SHANK2;SHANK2	11	70318919	3'UTR;3'UTR	BC127192
1202	cg23619332	3.10997759312269	0.0041446874313372	0.0013327065251218	0.00202544953330876	0.804928952750555	FALSE	1	No	BDNF;BDNF;BDNF;BDNF;BDNF;BDNF;BDNF;BDNF;BDNF;BDNF;BDNF;BDNF;BDNF;BDNF;BDNF;BDNF	11	27722060	Body;5'UTR;5'UTR;5'UTR;TSS200;Body;TSS200;5'UTR;5'UTR;TSS1500;5'UTR;5'UTR;5'UTR;TSS200;TSS1500;5'UTR	BDNF
1203	cg21911021	-3.10982801203374	-0.0158188436405263	0.00508672620457273	0.00202644738766202	0.804928952750555	FALSE	1	No	ZIK1	19	58095011	TSS1500	ZIK1
1204	cg10155853	3.10981236937493	0.00710785505280807	0.00228562183455355	0.00202655176588656	0.804928952750555	FALSE	1	No	ITGA6;ITGA6	2	173293328	Body;Body	ITGA6
1205	cg13974894	-3.10943829951519	-0.0129343522711694	0.00415970700341153	0.00202904928517741	0.804928952750555	FALSE	1	No	NA	10	115069483	NA	TCF7L2
1206	cg20757526	3.10938256068984	0.00343484506493243	0.00110467110363235	0.00202942167440453	0.804928952750555	FALSE	1	No	DCXR	17	79995330	Body	DCXR
1207	cg22488857	-3.10918421081901	-0.0107315651678676	0.00345156942793064	0.00203074735415811	0.804928952750555	FALSE	1	No	ACHE;ACHE	7	100489022	Body;Body	DJ051769
1208	cg20366986	3.10905124446076	0.0150172824321518	0.00483018170218562	0.00203163648718341	0.804928952750555	FALSE	1	No	CLDN18	3	137717580	TSS200	CLDN18
1209	cg15340526	3.10853134307298	0.0274038026295501	0.00881567518713184	0.0020351164616299	0.804928952750555	FALSE	1	No	CISH;CISH	3	50648891	Body;5'UTR	CISH
1210	cg08781740	-3.10834885192293	-0.000735357528090176	0.000236574967328799	0.00203633927308999	0.804928952750555	FALSE	1	No	MKL2	16	14165075	TSS200	MKL2
1212	cg01539483	3.10775369745965	0.0355666347244849	0.0114444831176801	0.00204033190795006	0.805142283136634	FALSE	1	No	NA	4	147164948	NA	SLC10A7
1213	cg03524868	3.10715024246182	0.0224300805684307	0.0072188593463891	0.00204438759165332	0.805142283136634	FALSE	1	No	CASKIN1	16	2239275	Body	CASKIN1
1214	cg03289369	3.10610156143079	0.00114972609332084	0.000370150837177144	0.00205145321386397	0.805142283136634	FALSE	1	No	AASDH	4	57253815	TSS200	AASDH
1215	cg24202916	3.10572433860467	0.0229658031891341	0.00739466890337474	0.00205400029840577	0.805142283136634	FALSE	1	No	NA	20	41984270	NA	SCARNA15
1216	cg27598621	3.10550770244482	0.00571823966377509	0.00184132200325035	0.00205546438630655	0.805142283136634	FALSE	1	No	PKNOX2	11	125034439	TSS200	PKNOX2
1217	cg14574843	3.105427611838	0.0315584500766265	0.0101623525070507	0.00205600590449128	0.805142283136634	FALSE	1	No	NA	4	24281858	NA	MIR573
1218	cg11638842	3.1053219277255	0.00251312103948241	0.000809294848641717	0.00205672066971302	0.805142283136634	FALSE	1	No	NA	2	238343702	NA	COL6A3
1220	cg06340552	3.10390914409852	0.00232696021353744	0.000749686961025165	0.00206629765311704	0.805142283136634	FALSE	1	No	RNF150;RNF150	4	142054329	1stExon;5'UTR	RNF150
1221	cg00650795	-3.10389240477391	-0.016247138293844	0.00523443991449422	0.00206641137160047	0.805142283136634	FALSE	1	No	LOC619207	10	135271052	Body	LOC619207
1222	cg01956354	3.10374359176527	0.00502302084692343	0.00161837493929921	0.00206742258523341	0.805142283136634	FALSE	1	No	C22orf23;POLR2F	22	38349940	TSS1500;Body	C22orf23
1223	cg20817483	3.10364432449918	0.00297530065144134	0.000958647428751826	0.00206809737927819	0.805142283136634	FALSE	1	No	NA	6	5851644	NA	FARS2
1225	cg03593014	3.10251237614444	0.0134970203262277	0.00435035180842719	0.00207580644351249	0.805142283136634	FALSE	1	No	NA	10	98977821	NA	ARHGAP19
1227	cg22962396	3.10212104920965	0.00185797127042321	0.000598935773604509	0.0020784777035248	0.805142283136634	FALSE	1	No	MRPL54;APBA3	19	3762602	TSS200;TSS1500	MRPL54
1228	cg03221676	3.10126565759623	0.0022010358962121	0.00070972181658185	0.00208432777305694	0.805142283136634	FALSE	1	No	ZCCHC6;ZCCHC6	9	88969266	1stExon;5'UTR	ZCCHC6
1229	cg02571920	3.10123922123192	0.00371813501516738	0.00119891912552635	0.00208450881418027	0.805142283136634	FALSE	1	No	SFRS1;SFRS1	17	56084885	TSS200;TSS200	SRSF1
1230	cg02328930	3.10102004384386	0.0114453394946727	0.00369083054377349	0.00208601033955646	0.805142283136634	FALSE	1	No	NA	16	85591871	NA	KIAA0182
1231	cg03441544	-3.10080322496339	-0.0139065927006473	0.00448483560281757	0.00208749668769401	0.805142283136634	FALSE	1	No	CYFIP1;CYFIP1	15	22991065	Body;Body	CYFIP1
1232	cg23927983	-3.10074460840973	-0.00261902593891503	0.000844644196691273	0.00208789868645396	0.805142283136634	FALSE	1	No	PRKRA;PRKRA;PRKRA;PRKRA;MIR548N;DFNB59	2	179315956	TSS1500;1stExon;5'UTR;TSS1500;Body;TSS1500	PRKRA
1233	cg25813936	-3.10056872379041	-0.0532080326133574	0.0171607331923	0.00208910535054549	0.805142283136634	FALSE	1	No	GNE	9	36276879	Body	GNE
1235	cg27362571	3.10002538911752	0.0120492064115155	0.00388680894479563	0.00209283698027963	0.805142283136634	FALSE	1	No	NA	5	127356583	NA	FLJ33630
1236	cg22716292	3.09982549098362	0.0109243882709562	0.00352419460473877	0.00209421142763247	0.805142283136634	FALSE	1	No	NA	11	73494570	NA	MRPL48
1237	cg05432996	3.09982235621878	0.0316040315276021	0.010195433123514	0.00209423298807683	0.805142283136634	FALSE	1	No	RASIP1	19	49244004	TSS200	RASIP1
1238	cg06191669	3.09960812103595	0.00317634210659603	0.00102475602804087	0.00209570695023161	0.805142283136634	FALSE	1	No	SNX17;EIF2B4;SNX17;EIF2B4;EIF2B4	2	27593396	1stExon;TSS200;5'UTR;TSS200;TSS1500	SNX17
1239	cg01939479	3.09950472521853	0.0037836409972723	0.00122072438428224	0.00209641866691835	0.805142283136634	FALSE	1	No	MTMR15;MTMR15;MTMR15;MTMR15	15	31195982	TSS200;TSS200;TSS200;TSS200	FAN1
1240	cg10379112	3.09940067660193	0.00312185045938498	0.00100724326575538	0.00209713510184119	0.805142283136634	FALSE	1	No	TMEM159;DNAH3	16	21169738	TSS200;Body	TMEM159
1241	cg14950169	-3.09934906264278	-0.00171433744539993	0.000553128224911244	0.0020974905774886	0.805142283136634	FALSE	1	No	NA	12	54145841	NA	CALCOCO1
1242	cg09169796	-3.0987604059763	-0.0283230175300284	0.00914011211560739	0.00210154870157478	0.805142283136634	FALSE	1	No	NA	15	67228757	NA	Mir_1302
1243	cg06636463	3.09874326871245	0.00678522697282943	0.00218967058076055	0.00210166695195066	0.805142283136634	FALSE	1	No	DDX1	2	15731711	TSS200	DDX1
1244	cg25051111	-3.09816904437838	-0.0173077208373761	0.0055864352749831	0.00210563275385992	0.805142283136634	FALSE	1	No	NA	7	24431645	NA	NPY
1245	cg20825323	3.09802161351137	0.00397081406191501	0.00128172574542319	0.00210665207642809	0.805142283136634	FALSE	1	No	IGBP1	X	69353047	TSS1500	IGBP1
1246	cg05493561	3.09726362328492	0.00788748077896371	0.00254659652464401	0.00211189992550864	0.805142283136634	FALSE	1	No	BDH2;BDH2	4	104021023	1stExon;5'UTR	BDH2
1247	cg22882446	-3.0970885188902	-0.0142075687291034	0.00458739511074564	0.00211311394932655	0.805142283136634	FALSE	1	No	SIK2	11	111495638	Body	SIK2
1248	cg04477203	3.09685351266047	0.00451722436286129	0.0014586496727708	0.00211474429134273	0.805142283136634	FALSE	1	No	ARAP3	5	141061883	TSS200	ARAP3
1250	cg06776159	-3.0966282298179	-0.0301065521077889	0.00972236570663805	0.00211630826545094	0.805142283136634	FALSE	1	No	PCDHGA4;PCDHGA6;PCDHGA1;PCDHGA8;PCDHGA5;PCDHGB1;PCDHGB4;PCDHGA3;PCDHGA2;PCDHGA9;PCDHGA7;PCDHGB2;PCDHGB5;PCDHGA9;PCDHGB3	5	140783647	Body;Body;Body;Body;Body;Body;Body;Body;Body;1stExon;Body;Body;Body;1stExon;Body	PCDHGA9
1251	cg06312136	-3.09590836621107	-0.00145087016240068	0.000468641184033598	0.0021213128955071	0.805142283136634	FALSE	1	No	NA	4	775927	NA	LOC100129917
1253	cg05764960	-3.09477257385145	-0.0178980203100564	0.0057833071358075	0.00212923131178813	0.805142283136634	FALSE	1	No	METTL14	4	119631674	3'UTR	METTL14
1254	cg00038020	3.09397779362092	0.0208403610347077	0.00673578235683391	0.00213478846846988	0.805142283136634	FALSE	1	No	NA	1	223575793	NA	C1orf65
1255	cg17060339	3.09386279934553	0.00367282449758509	0.00118713231186659	0.00213559362129828	0.805142283136634	FALSE	1	No	TOP1MT	8	144417183	TSS200	TOP1MT
1256	cg04028591	3.09383976131744	0.0027353338320341	0.000884122657622487	0.00213575495976094	0.805142283136634	FALSE	1	No	AKAP8L	19	15529955	TSS200	AKAP8L
1257	cg03431111	-3.09375179500167	-0.020806295651701	0.00672526337934288	0.00213637110316244	0.805142283136634	FALSE	1	No	SNORD30;SNORD22;SNORD29;SNORD31;SNHG1	11	62621406	TSS1500;TSS1500;Body;TSS1500;Body	SNORD29
1258	cg19718393	-3.09344132737602	-0.020562504045862	0.00664712915803187	0.00213854702343951	0.805142283136634	FALSE	1	No	NA	4	16944267	NA	LDB2
1259	cg10224867	3.09342518407922	0.0211889786084851	0.00684968193752913	0.0021386602199446	0.805142283136634	FALSE	1	No	NA	6	170411613	NA	LOC154449
1261	cg16635274	3.09276705881739	0.00390127189763172	0.0012614179546789	0.00214327968261016	0.805142283136634	FALSE	1	No	PIAS2;PIAS2	18	44497831	TSS1500;TSS1500	KATNAL2
1262	cg22071951	3.0926326475779	0.00527143725536928	0.00170451452082348	0.00214422426088356	0.805142283136634	FALSE	1	No	TMEM18	2	677898	TSS1500	TMEM18
1264	cg17431052	3.09182096648592	0.00857688839139522	0.00277405725763723	0.00214993652125123	0.805142283136634	FALSE	1	No	NA	19	37742481	NA	BC041478
1265	cg08078204	3.0918102951909	0.0105982207889581	0.00342783669665727	0.00215001171444335	0.805142283136634	FALSE	1	No	NA	2	10975474	NA	PDIA6
1267	cg17810944	3.09169945036541	0.00690318421584659	0.00223281218846505	0.00215079290403989	0.805142283136634	FALSE	1	No	GDAP1L1	20	42876091	1stExon	GDAP1L1
1268	cg23446945	3.09157500276556	0.00159675855925981	0.00051648708436038	0.00215167027192945	0.805142283136634	FALSE	1	No	NKRF	X	118740132	TSS1500	NKRF
1270	cg18683047	-3.09131203818588	-0.021967040406019	0.00710605727751452	0.00215352528223228	0.805142283136634	FALSE	1	No	DLK2;DLK2	6	43424751	TSS1500;TSS1500	DLK2
1271	cg22833807	3.09124686998308	0.00394903641754464	0.00127748982324607	0.00215398522077418	0.805142283136634	FALSE	1	No	EIF3D;EIF3D	22	36925177	1stExon;5'UTR	EIF3D
1272	cg11964030	-3.09121887181959	-0.0132567227847929	0.00428850991615149	0.00215418285158244	0.805142283136634	FALSE	1	No	CRTC3;CRTC3	15	91167134	Body;Body	CRTC3
1273	cg15955291	3.09102006910262	0.00234717248804549	0.000759352070052044	0.00215558662177987	0.805142283136634	FALSE	1	No	ERO1LB;ERO1LB	1	236445184	1stExon;5'UTR	ERO1LB
1274	cg06409153	3.09067174242494	0.0104609979618232	0.0033847004255507	0.00215804822980312	0.805142283136634	FALSE	1	No	ABCA5	17	67323953	TSS1500	ABCA5
1275	cg01569500	3.09048100116798	0.0090179493933423	0.00291797600112545	0.00215939728563836	0.805142283136634	FALSE	1	No	GRIN1;GRIN1;GRIN1	9	140051495	Body;Body;Body	GRIN1
1276	cg26964629	3.09005602007717	0.0269382777496306	0.00871773119147458	0.00216240584252883	0.805142283136634	FALSE	1	No	POLS	5	6755439	3'UTR	PAPD7
1277	cg01018360	-3.08973941374397	-0.0299331847941387	0.00968793182395514	0.00216464969302642	0.805142283136634	FALSE	1	No	ZC3H18	16	88689494	Body	ZC3H18
1279	cg17035984	-3.08868795034893	-0.0112152367659075	0.00363106825493346	0.00217211700872316	0.805142283136634	FALSE	1	No	CDCP2	1	54619655	TSS1500	CDCP2
1280	cg22625220	-3.08863503615224	-0.0192901439451165	0.00624552390273594	0.00217249342246335	0.805142283136634	FALSE	1	No	NCOR1;PIGL	17	16119441	TSS1500;TSS1500	NCOR1
1281	cg24002388	3.08856258814244	0.00309211692361242	0.00100115080571255	0.00217300889056041	0.805142283136634	FALSE	1	No	DDHD2;DDHD2;DDHD2	8	38088736	TSS1500;TSS1500;TSS1500	DDHD2
1282	cg16782117	3.08848510006386	0.0090617496217149	0.0029340434964467	0.00217356034340384	0.805142283136634	FALSE	1	No	NA	17	74656047	NA	MXRA7
1283	cg20677570	3.08836117934915	0.0174301052952548	0.00564380403814302	0.00217444250723744	0.805142283136634	FALSE	1	No	NA	11	15962841	NA	SOX6
1284	cg21176488	3.08787817376158	0.0123820020740722	0.00400987389311047	0.0021778840630596	0.805142283136634	FALSE	1	No	LPP;LPP;LPP	3	188251742	Body;Body;Body	LPP
1285	cg20701404	-3.08776298511232	-0.00406804298872724	0.00131747255483706	0.00217870555603891	0.805142283136634	FALSE	1	No	NA	17	71898027	NA	LINC00469
1286	cg02340378	3.08770767439463	0.00409473544747387	0.00132614090427996	0.00217910011785534	0.805142283136634	FALSE	1	No	SFXN5	2	73298299	Body	SFXN5
1287	cg27495109	3.08760645060027	0.00322505876954454	0.00104451743482967	0.0021798223732979	0.805142283136634	FALSE	1	No	PDE12	3	57541741	TSS1500	PDE12
1288	cg11786255	3.08738786865647	0.00116565800551707	0.000377554766393614	0.00218138275841325	0.805142283136634	FALSE	1	No	NA	5	126565417	NA	MEGF10
1289	cg18548288	-3.08652148266211	-0.0144513022334841	0.00468206760090971	0.00218757772588813	0.805142283136634	FALSE	1	No	ZNF766	19	52772355	TSS1500	ZNF766
1290	cg27309110	-3.08631705298557	-0.01711602266798	0.00554577587918996	0.00218904183032299	0.805142283136634	FALSE	1	No	JAK3	19	17942221	Body	JAK3
1291	cg15701203	-3.08629708122931	-0.0084897500575833	0.00275078835061521	0.00218918491435586	0.805142283136634	FALSE	1	No	AKT2	19	40737740	3'UTR	AKT2
1292	cg23986145	3.08617970420346	0.00538402704658475	0.00174456044774436	0.0021900260148167	0.805142283136634	FALSE	1	No	NKIRAS2;NKIRAS2;NKIRAS2;NKIRAS2;NKIRAS2	17	40171939	TSS200;TSS200;TSS200;TSS200;5'UTR	NKIRAS2
1295	cg26381352	-3.08585255707322	-0.00153322892900775	0.000496857481247239	0.00219237185645902	0.805142283136634	FALSE	1	No	B3GALT4	6	33244799	TSS200	B3GALT4
1296	cg21052766	-3.08543653333949	-0.0229887027520517	0.00745071321469384	0.00219535833780616	0.805142283136634	FALSE	1	No	NAV2;NAV2;NAV2;NAV2	11	20134289	Body;Body;Body;Body	NAV2
1297	cg01140782	3.08542831759444	0.00258733401257055	0.000838565588387345	0.00219541735330751	0.805142283136634	FALSE	1	No	FAM58A;FAM58A	X	152864413	Body;Body	FAM58A
1298	cg16273961	3.08537316802017	0.00826909098049192	0.00268009428039398	0.00219581354261801	0.805142283136634	FALSE	1	No	CNIH	14	54908353	TSS1500	CNIH
1299	cg04600411	3.08458549393596	0.00244892776626231	0.000793924425527091	0.00220147930590008	0.805142283136634	FALSE	1	No	KAT2A	17	40269556	Body	KAT2A
1300	cg09767126	3.08447314493152	0.00819549441697517	0.00265701597384377	0.00220228853133447	0.805142283136634	FALSE	1	No	AZIN1;AZIN1	8	103877365	TSS1500;TSS1500	AZIN1
1301	cg11945717	3.08441533404594	0.00435622277536362	0.00141233339339206	0.00220270503724978	0.805142283136634	FALSE	1	No	LARGE;LARGE	22	34317024	TSS1500;TSS1500	LARGE
1302	cg08444060	3.08438078322919	0.00270008214355156	0.000875404929972594	0.00220295399764095	0.805142283136634	FALSE	1	No	RSF1;C11orf67	11	77531885	TSS200;TSS1500	RSF1
1303	cg11597277	-3.08418712717212	-0.032240532837321	0.0104534943918537	0.00220434989097539	0.805142283136634	FALSE	1	No	SUMO1P1	20	52492248	TSS200	SUMO1P1
1304	cg19075239	-3.08393522842781	-0.00109282038498073	0.000354359058811314	0.00220616682202582	0.805142283136634	FALSE	1	No	TMEM41B;TMEM41B;TMEM41B	11	9335949	1stExon;Body;1stExon	TMEM41B
1305	cg01226447	3.0837646048687	0.00210667215701249	0.000683149470516147	0.00220739830284445	0.805142283136634	FALSE	1	No	CLDND2;ETFB	19	51870714	Body;TSS1500	CLDND2
1307	cg09772831	3.08330078079946	0.0311556924671902	0.0101046555889731	0.00221074916596817	0.805142283136634	FALSE	1	No	ZNF844	19	12175160	TSS1500	ZNF844
1309	cg09418861	-3.0826290346286	-0.0104272853146446	0.00338259492060514	0.00221561044820771	0.805142283136634	FALSE	1	No	DLGAP2	8	1505031	Body	DLGAP2
1310	cg14528374	3.08216213489393	0.00349708262778662	0.00113461994364128	0.00221899509462175	0.805142283136634	FALSE	1	No	NA	7	99178047	NA	ZNF655
1311	cg04793667	3.08204284427031	0.0198161392783927	0.00642954698544573	0.00221986061832752	0.805142283136634	FALSE	1	No	ANKRD45	1	173636175	5'UTR	ANKRD45
1312	cg23786205	3.08174893486306	0.0193480721618654	0.00627827657956995	0.00222199443013992	0.805142283136634	FALSE	1	No	NA	10	77057425	NA	ZNF503-AS1
1313	cg19384717	-3.0816619245663	-0.0138115584603337	0.00448185388222865	0.00222262649569012	0.805142283136634	FALSE	1	No	NA	2	73402212	NA	NOTO
1314	cg19208079	3.0813934588678	0.00506549994894784	0.00164389910492283	0.00222457774383418	0.805142283136634	FALSE	1	No	GLI3	7	42277394	TSS1500	GLI3
1315	cg08367205	3.08069604565703	0.0023426514453175	0.000760429270073566	0.00222965401526768	0.805142283136634	FALSE	1	No	ARNTL;ARNTL;ARNTL	11	13298296	TSS1500;TSS1500;TSS1500	ARNTL
1316	cg22882523	3.08057161751169	0.0199463674369845	0.0064748916479001	0.002230560812057	0.805142283136634	FALSE	1	No	OPLAH	8	145107012	Body	OPLAH
1317	cg27606607	-3.08054804334136	-0.00774342743235498	0.00251365254604371	0.00223073265211654	0.805142283136634	FALSE	1	No	ALG3;ALG3;ALG3;ALG3	3	183963511	Body;Body;Body;Body	ALG3
1321	cg18627816	3.07914874773469	0.0245412494646778	0.00797014093025958	0.00224095443983624	0.805142283136634	FALSE	1	No	NCCRP1	19	39686695	TSS1500	NCCRP1
1322	cg16253629	-3.07904687329289	-0.0134796305300302	0.00437785817648642	0.00224170030848535	0.805142283136634	FALSE	1	No	ANK2	4	113776216	5'UTR	ANK2
1323	cg24721964	3.07891761775537	0.0147119007610556	0.00477827034936421	0.00224264697526783	0.805142283136634	FALSE	1	No	CLRN1;CLRN1	3	150662697	TSS1500;Body	CLRN1
1324	cg25688483	3.07885996083046	0.00343749559045769	0.00111648325490273	0.00224306937288179	0.805142283136634	FALSE	1	No	TSPAN13	7	16793336	TSS200	TSPAN13
1325	cg07048608	-3.0785593795073	-0.0140860804032168	0.00457554286494586	0.00224527263316399	0.805142283136634	FALSE	1	No	SPTA1	1	158581040	3'UTR	SPTA1
1326	cg00926420	3.07830780840895	0.0398955486365116	0.0129602207185161	0.00224711817934816	0.805142283136634	FALSE	1	No	NA	14	99613313	NA	BCL11B
1327	cg07595602	3.07823687375792	0.0442313768244533	0.0143690621087439	0.00224763881399866	0.805142283136634	FALSE	1	No	NA	1	240783371	NA	GREM2
1328	cg19677203	-3.0781097473147	-0.00104427245151165	0.000339257705941987	0.00224857215378883	0.805142283136634	FALSE	1	No	HSPA1A;HSPA1L;HSPA1A	6	31783322	1stExon;TSS1500;5'UTR	HSPA1B
1330	cg03571959	-3.07757256601259	-0.0347347216380689	0.0112864021539783	0.00225251998246434	0.805142283136634	FALSE	1	No	LOC652276	16	2660876	Body	PDPK1
1331	cg27123351	-3.07748357087269	-0.0144008428456279	0.00467942151890814	0.00225317463706004	0.805142283136634	FALSE	1	No	ALDH3B2;ALDH3B2	11	67442249	5'UTR;TSS200	ALDH3B2
1332	cg25169875	3.07732381560556	0.00118613615448921	0.000385444049948249	0.00225435024743702	0.805142283136634	FALSE	1	No	ZFP91;ZFP91-CNTF	11	58347178	Body;Body	ZFP91
1333	cg00136173	-3.07721088781128	-0.0142840053992858	0.00464186756125951	0.00225518160330721	0.805142283136634	FALSE	1	No	NA	5	176045746	NA	SNCB
1336	cg07515940	3.07693291838256	0.004936431910608	0.00160433523952252	0.0022572291705595	0.805142283136634	FALSE	1	No	ZNF354C	5	178487576	TSS200	ZNF354C
1337	cg02430305	3.07620646497582	0.00266194009067353	0.000865332064339987	0.00226258842226122	0.805142283136634	FALSE	1	No	DCTD;DCTD	4	183839170	TSS1500;TSS1500	DCTD
1339	cg06422693	3.07573732123595	0.00319151741655223	0.00103764303749767	0.00226605564725104	0.805142283136634	FALSE	1	No	OCIAD1;OCIAD1;OCIAD1;OCIAD1;OCIAD1;OCIAD1	4	48833587	Body;5'UTR;5'UTR;5'UTR;5'UTR;5'UTR	OCIAD1
1340	cg04923020	-3.0757248735795	-0.017360938430821	0.00564450305030583	0.00226614770867908	0.805142283136634	FALSE	1	No	NA	12	46005007	NA	BC053951
1342	cg21209364	3.0744417340628	0.00247622213580725	0.00080542171554996	0.00227565614224357	0.805142283136634	FALSE	1	No	ZNF782	9	99616394	TSS200	ZNF782
1343	cg03402805	3.07436672578687	0.0155678884143481	0.00506377078692964	0.00227621310914886	0.805142283136634	FALSE	1	No	ITFG2;ITFG2	12	2921865	1stExon;5'UTR	ITFG2
1344	cg03060457	3.07407916562323	0.00302171278768247	0.000982965182378399	0.00227834952238868	0.805142283136634	FALSE	1	No	FOXRED1;SRPR	11	126138639	TSS1500;1stExon	SRPR
1346	cg20371891	3.07375167546287	0.0069714499646276	0.00226805893926932	0.0022807848402529	0.805142283136634	FALSE	1	No	RAB20	13	111213752	1stExon	RAB20
1347	cg13591701	3.07373620423871	0.00548074696239293	0.00178308956859568	0.002280899948269	0.805142283136634	FALSE	1	No	FAM20A;FAM20A	17	66597007	5'UTR;1stExon	FAM20A
1348	cg02574484	3.07348623935018	0.0218793551355506	0.00711874185588561	0.00228276046202212	0.805142283136634	FALSE	1	No	MAST4;MAST4	5	66460263	Body;Body	BC080587
1350	cg00135038	3.07342187297361	0.0238488792398623	0.00775971546554653	0.00228323977342231	0.805142283136634	FALSE	1	No	TNRC18	7	5391419	Body	TNRC18
1351	cg25303336	3.07341436272546	0.0038310112934835	0.00124650009447025	0.00228329570535411	0.805142283136634	FALSE	1	No	LEMD2	6	33756862	1stExon	LEMD2
1352	cg14184882	3.07328218777262	0.00151730333664911	0.00049370778338737	0.00228428027336012	0.805142283136634	FALSE	1	No	RBM18;MRRF;RBM18;RBM18;MRRF	9	125026958	Body;TSS200;Body;5'UTR;TSS200	MRRF
1353	cg04089901	-3.07313022077821	-0.0187901174882901	0.00611432517933844	0.00228541275448675	0.805142283136634	FALSE	1	No	COL28A1	7	7557590	Body	COL28A1
1354	cg10636959	-3.07307048439761	-0.0117801298903514	0.00383334191329508	0.00228585806047898	0.805142283136634	FALSE	1	No	TRIM26	6	30162942	Body	TRIM26
1355	cg01212373	3.07299928597529	0.0146568177746835	0.00476954805735719	0.00228638891474801	0.805142283136634	FALSE	1	No	NA	14	38674559	NA	SSTR1
1356	cg05139709	-3.07280091532507	-0.00409199209211737	0.00133168148698123	0.00228786856133496	0.805142283136634	FALSE	1	No	PDE6B;PDE6B;PDE6B	4	651113	Body;Body;Body	BC020343
1359	cg14323834	3.0717690888014	0.0285570760344002	0.00929662198194174	0.00229557917294787	0.805142283136634	FALSE	1	No	NA	11	114702841	NA	FAM55B
1360	cg14614211	-3.07115088981532	-0.0144554884340551	0.00470686363278112	0.00230021028190121	0.805142283136634	FALSE	1	No	MKX	10	28034247	5'UTR	MKX
1361	cg14491628	3.07089972207052	0.00336230730868659	0.0010948932277149	0.00230209430681813	0.805142283136634	FALSE	1	No	ABCA1	9	107689065	5'UTR	AK311445
1362	cg27472905	-3.07071035618947	-0.00139687432543247	0.000454902665312233	0.00230351569055418	0.805142283136634	FALSE	1	No	SNED1	2	241938166	TSS200	SNED1
1363	cg23514340	3.07063119623882	0.011366332663252	0.00370162742994812	0.00230411010581439	0.805142283136634	FALSE	1	No	NA	8	94948185	NA	PDP1
1364	cg24935332	-3.07008548008385	-0.0155091549461848	0.00505170134408154	0.00230821175113262	0.805142283136634	FALSE	1	No	NA	11	31846819	NA	PAX6
1365	cg26897054	3.06998969465731	0.00382282780694955	0.0012452249639803	0.00230893237440749	0.805142283136634	FALSE	1	No	DEDD2	19	42721870	TSS200	DEDD2
1366	cg14609568	-3.06998271646559	-0.00916157194341794	0.00298424218946922	0.00230898488158035	0.805142283136634	FALSE	1	No	NA	4	7186138	NA	SORCS2
1367	cg15652797	3.06986554294035	0.00272150453877401	0.000886522390217563	0.00230986671397549	0.805142283136634	FALSE	1	No	CROT;TP53TG1;CROT;CROT;CROT;CROT	7	86974991	5'UTR;TSS200;1stExon;Body;5'UTR;1stExon	CROT
1368	cg00462492	3.06986168400036	0.00635522024328062	0.00207019758460228	0.00230989576111407	0.805142283136634	FALSE	1	No	RSRC1	3	157827761	TSS200	RSRC1
1369	cg00664842	3.06970724024926	0.00337077689230275	0.00109807764340063	0.00231105857099789	0.805142283136634	FALSE	1	No	DOM3Z;STK19;STK19;DOM3Z;STK19;STK19;STK19	6	31939758	5'UTR;5'UTR;1stExon;1stExon;1stExon;Body;5'UTR	STK19
1370	cg06710742	3.06947295330707	0.0271361621324402	0.00884065849259348	0.00231282354971826	0.805142283136634	FALSE	1	No	NA	15	74514346	NA	HP11097
1371	cg10941067	-3.06942807031348	-0.0270206905353265	0.00880316785940089	0.00231316181302514	0.805142283136634	FALSE	1	No	ARSI	5	149677639	Body	ARSI
1372	cg03382304	3.06922967135333	0.00358096535257129	0.00116673098334551	0.00231465760362948	0.805142283136634	FALSE	1	No	JAM2	21	27012176	1stExon	JAM2
1373	cg09225295	3.06922313882198	0.0158435169551917	0.00516206096415418	0.00231470686951257	0.805142283136634	FALSE	1	No	DYNC1I1;DYNC1I1;DYNC1I1	7	95405749	5'UTR;5'UTR;5'UTR	DYNC1I1
1374	cg16640358	3.06893395640375	0.0115016451601157	0.00374776561617297	0.00231688874069293	0.805142283136634	FALSE	1	No	NA	2	239892057	NA	FLJ43879
1375	cg15482168	-3.06889963613226	-0.00141963140948885	0.000462586456974532	0.00231714781147461	0.805142283136634	FALSE	1	No	ZNF813	19	53970942	TSS200	ZNF813
1376	cg18723341	3.0687477868884	0.00613429810252694	0.00199895805342377	0.00231829438391436	0.805142283136634	FALSE	1	No	CNTN4	3	2141614	TSS1500	CNTN4
1377	cg20059151	3.0686338577437	0.0166127991340047	0.00541374432537212	0.0023191549745909	0.805142283136634	FALSE	1	No	SLC44A3;SLC44A3	1	95286311	5'UTR;Body	SLC44A3
1378	cg26855280	3.06845859581565	0.0203742346478745	0.00663989231455108	0.00232047943063567	0.805142283136634	FALSE	1	No	RNF212;RNF212	4	1093714	Body;Body	RNF212
1379	cg10155200	-3.06839930434913	-0.0130057144633882	0.00423859907833832	0.00232092765427693	0.805142283136634	FALSE	1	No	ITGB1BP2;BCYRN1	X	70522390	Body;Body	ITGB1BP2
1380	cg19534149	-3.06794695937641	-0.0241680425735711	0.00787759465648765	0.0023243498530283	0.805142283136634	FALSE	1	No	NOVA1;NOVA1	14	26916082	3'UTR;3'UTR	NOVA1
1381	cg00642749	3.06699389158675	0.0107590691066941	0.00350801778125739	0.00233157544716506	0.805142283136634	FALSE	1	No	SEMA5A	5	9545395	5'UTR	SEMA5A
1382	cg20927119	-3.06675346394157	-0.0134677365380159	0.00439152892345848	0.00233340148702193	0.805142283136634	FALSE	1	No	ACTR3C;ACTR3C;ACTR3C	7	149999961	5'UTR;5'UTR;1stExon	ACTR3C
1384	cg09156610	3.06644626141604	0.0201666857942759	0.00657656585997474	0.0023357365938083	0.805142283136634	FALSE	1	No	ALKBH8	11	107436979	TSS1500	ALKBH8
1387	cg12436715	-3.06569116860492	-0.0143730306682659	0.00468834917732646	0.00234148533907772	0.805142283136634	FALSE	1	No	TTLL3	3	9877266	3'UTR	ARPC4-TTLL3
1388	cg07843583	-3.06566597339504	-0.001064069803956	0.000347092544716347	0.00234167738181712	0.805142283136634	FALSE	1	No	CALY	10	135143563	5'UTR	CALY
1389	cg00016127	-3.06554661246592	-0.00862159277169459	0.00281241614028482	0.00234258737067277	0.805142283136634	FALSE	1	No	OR8U8;OR5M11	11	56310671	Body;1stExon	OR5M11
1390	cg10380643	-3.06552374659452	-0.0133942049834885	0.00436930393978127	0.0023427617335755	0.805142283136634	FALSE	1	No	LOC441869;LOC441869	1	1356764	TSS200;TSS200	ANKRD65
1391	cg06576671	3.06540128468574	0.00342651885152834	0.00111780433728096	0.0023436957657294	0.805142283136634	FALSE	1	No	IRF2BP1	19	46389414	TSS200	IRF2BP1
1392	cg20974196	-3.06493769638056	-0.0290206387625488	0.00946859011092453	0.00234723471411517	0.805142283136634	FALSE	1	No	CFD	19	859983	Body	CFD
1395	cg16551326	3.06366020077664	0.00310288448655658	0.00101280307971817	0.00235701232740833	0.805142283136634	FALSE	1	No	ERF	19	42759518	TSS1500	ERF
1396	cg17207836	-3.06330480483243	-0.00154303571446262	0.000503716023305435	0.00235973908532574	0.805142283136634	FALSE	1	No	HEMK1;C3orf18	3	50606577	TSS1500;TSS1500	HEMK1
1397	cg18184941	-3.06327067247153	-0.00977334582412704	0.00319049371378	0.00236000111680212	0.805142283136634	FALSE	1	No	C6orf136;C6orf136;C6orf136	6	30619137	Body;Body;Body	DHX16
1398	cg20186817	3.06315272138913	0.00544177496456165	0.00177652747333271	0.00236090682407781	0.805142283136634	FALSE	1	No	RNF144B	6	18387471	TSS200	RNF144B
1399	cg08876591	3.06296988533023	0.00384063574271571	0.00125389275327519	0.0023623113933279	0.805142283136634	FALSE	1	No	ADAM22;ADAM22;ADAM22;ADAM22;ADAM22	7	87563855	1stExon;1stExon;1stExon;1stExon;1stExon	ADAM22
1400	cg04863950	3.06282121257992	0.00313476154358062	0.00102348825674356	0.00236345408220451	0.805142283136634	FALSE	1	No	CYBRD1;CYBRD1	2	172379709	Body;Body	CYBRD1
1401	cg01287218	3.0624919727936	0.0185846110161868	0.00606846031966376	0.00236598640661432	0.805142283136634	FALSE	1	No	RETNLB	3	108476278	TSS200	RETNLB
1402	cg11261908	3.06225553393216	0.00212340735291359	0.000693412855127404	0.00236780649822426	0.805142283136634	FALSE	1	No	DDAH2;DDAH2	6	31697955	1stExon;5'UTR	DDAH2
1403	cg00306198	3.062209060523	0.0158628957007552	0.00518021316873968	0.0023681643989929	0.805142283136634	FALSE	1	No	TTC35	8	109455451	TSS1500	TTC35
1404	cg11189022	3.06201739826401	0.00771997122184322	0.002521204231635	0.00236964095301584	0.805142283136634	FALSE	1	No	NA	11	108829471	NA	DDX10
1405	cg06488957	3.06173413947025	0.00376582606028612	0.00122996507493551	0.00237182471108256	0.805142283136634	FALSE	1	No	RAI1	17	17628152	5'UTR	RAI1
1406	cg21938541	3.06128620836446	0.0379130581055994	0.0123846826219673	0.00237528177248069	0.805142283136634	FALSE	1	No	NA	2	879563	NA	LOC339822
1407	cg25283565	3.06058974647023	0.00215286616948179	0.000703415468200103	0.00238066615830078	0.805142283136634	FALSE	1	No	ATP6V1H;ATP6V1H;ATP6V1H	8	54756094	TSS1500;TSS1500;TSS1500	ATP6V1H
1408	cg19257531	3.06044175267788	0.0015874484867352	0.000518699133988151	0.00238181175130085	0.805142283136634	FALSE	1	No	GADD45B	19	2475640	TSS1500	GADD45B
1410	cg09116251	3.06040807833305	0.00324053302433713	0.00105885651239759	0.0023820724890482	0.805142283136634	FALSE	1	No	NA	11	797747	NA	SLC25A22
1411	cg20088969	3.0602942770729	0.00963055188191568	0.00314693653942558	0.00238295383728196	0.805142283136634	FALSE	1	No	DDIT4	10	74032886	TSS1500	DDIT4
1412	cg09242772	3.06004267527343	0.00342918799583073	0.00112063404328971	0.00238490346348786	0.805142283136634	FALSE	1	No	CTDP1;CTDP1	18	77439074	TSS1500;TSS1500	CTDP1
1413	cg05190679	3.05983887921559	0.00776731777603619	0.00253847280286451	0.00238648372480129	0.805142283136634	FALSE	1	No	SLTM;SLTM	15	59226509	TSS1500;TSS1500	SLTM
1415	cg10883303	-3.05967373617938	-0.00994926223863465	0.00325173959595389	0.00238776497159857	0.805142283136634	FALSE	1	No	HOXA13	7	27239024	1stExon	HOXA13
1416	cg24111516	3.05947205724208	0.00406206699887321	0.00132770194428084	0.00238933053653949	0.805142283136634	FALSE	1	No	GPHN;GPHN;GPHN;GPHN	14	66974904	1stExon;5'UTR;1stExon;5'UTR	DJ031130
1417	cg09582545	-3.05916586200002	-0.0202193548867136	0.00660943400875121	0.00239170923012562	0.805142283136634	FALSE	1	No	APOBEC3F;APOBEC3F	22	39440294	3'UTR;Body	APOBEC3F
1418	cg06883206	3.05866211255227	0.0228169909022767	0.00745979453194237	0.00239562737161516	0.805142283136634	FALSE	1	No	NA	4	152172102	NA	SH3D19
1420	cg24878854	3.05809561741923	0.00416178407344455	0.00136090711151692	0.00240004059525783	0.805142283136634	FALSE	1	No	FKBP9	7	32996873	TSS200	FKBP9
1421	cg11777321	3.05792707935941	0.0077188003026995	0.00252419371109283	0.00240135501602357	0.805142283136634	FALSE	1	No	TEF;TEF	22	41778547	Body;Body	TEF
1422	cg17511532	-3.05786921069957	-0.0167804513499005	0.00548762886626583	0.00240180648370799	0.805142283136634	FALSE	1	No	NA	7	41356278	NA	INHBA
1423	cg10668096	-3.0577336974013	-0.0368951003667734	0.0120661588019028	0.00240286400852629	0.805142283136634	FALSE	1	No	ADAD1;ADAD1;ADAD1	4	123300408	5'UTR;TSS200;TSS200	ADAD1
1424	cg11797209	3.05735912214839	0.00364987896118597	0.00119380119095111	0.00240578936314331	0.805142283136634	FALSE	1	No	LBR;LBR	1	225614937	5'UTR;5'UTR	LBR
1425	cg26181343	3.05670400515665	0.00277557599279975	0.000908029036543077	0.00241091356194082	0.805142283136634	FALSE	1	No	RPP21	6	30313171	Body	RPP21
1426	cg02022733	3.05666825654465	0.00922281230110467	0.00301727617361081	0.0024111934691659	0.805142283136634	FALSE	1	No	PCDHGA4;PCDHGC3;PCDHGA12;PCDHGA11;PCDHGA11;PCDHGA9;PCDHGA1;PCDHGB1;PCDHGC4;PCDHGB6;PCDHGB3;PCDHGC4;PCDHGB7;PCDHGA6;PCDHGA8;PCDHGA10;PCDHGA5;PCDHGB4;PCDHGA3;PCDHGA2;PCDHGA7;PCDHGB2;PCDHGB5;PCDHGC3	5	140864578	Body;Body;Body;Body;Body;Body;Body;Body;TSS200;Body;Body;TSS200;Body;Body;Body;Body;Body;Body;Body;Body;Body;Body;Body;Body	PCDHGC4
1428	cg06694299	-3.05583389254451	-0.0184203889647353	0.00602794183599985	0.00241773492777972	0.805142283136634	FALSE	1	No	WWTR1;WWTR1;WWTR1	3	149254021	Body;Body;Body	U6
1429	cg15905435	-3.05542733160437	-0.0101154481198451	0.00331064922252089	0.00242092829500694	0.805142283136634	FALSE	1	No	NA	1	164290766	NA	PBX1
1433	cg10383839	3.05487123290918	0.00315927958637707	0.0010341776610232	0.00242530249771892	0.805142283136634	FALSE	1	No	LAPTM4A	2	20251043	Body	LAPTM4A
1434	cg03697316	-3.05477238177027	-0.00070628221611172	0.000231206167872456	0.00242608080844079	0.805142283136634	FALSE	1	No	LZTR1	22	21336741	1stExon	LZTR1
1435	cg10524582	-3.0542345851479	-0.0203607743561335	0.00666640815841181	0.00243031920800966	0.805142283136634	FALSE	1	No	NA	7	88119870	NA	SNORA67
1436	cg06991484	3.05408707525729	0.00850027040451776	0.00278324428710064	0.00243148292897072	0.805142283136634	FALSE	1	No	NA	8	11540407	NA	GATA4
1437	cg16305292	-3.05387964560576	-0.022580182670392	0.00739393338662926	0.00243312022972219	0.805142283136634	FALSE	1	No	NA	8	142219965	NA	SLC45A4
1438	cg02294570	3.0537061370364	0.0150828544535554	0.00493919643105973	0.00243449056008539	0.805142283136634	FALSE	1	No	WDR66	12	122362615	Body	WDR66
1439	cg26988016	3.053704654912	0.00384750055503818	0.00125994521076206	0.0024345022686145	0.805142283136634	FALSE	1	No	KEAP1;KEAP1	19	10612802	5'UTR;5'UTR	KEAP1
1440	cg01952793	3.05354711677498	0.0039209291093511	0.00128405718313992	0.00243574708810736	0.805142283136634	FALSE	1	No	RNF13;RNF13	3	149530380	TSS200;TSS200	RNF13
1441	cg22179905	3.05334587346887	0.0183678533827842	0.00601564779882493	0.00243733810384294	0.805142283136634	FALSE	1	No	NA	8	67871302	NA	TCF24
1442	cg07745434	3.05256169044016	0.00419324888215454	0.0013736819456546	0.00244354691811839	0.805142283136634	FALSE	1	No	CHST13	3	126243401	Body	CHST13
1443	cg27393285	-3.05254038653734	-0.0408196012172685	0.0133723378066661	0.00244371579563601	0.805142283136634	FALSE	1	No	NA	19	57277288	NA	BC036412
1444	cg15822346	3.05181630084901	0.00436350131806764	0.00142980470903629	0.00244946205543429	0.805142283136634	FALSE	1	No	SLC16A10	6	111408761	TSS200	SLC16A10
1445	cg27269279	3.05179425084353	0.0127213110457848	0.0041684694314725	0.00244963723639391	0.805142283136634	FALSE	1	No	BARX2	11	129306366	Body	BARX2
1446	cg02535507	3.05142376868965	0.00367823335519517	0.0012054154499736	0.00245258233323093	0.805142283136634	FALSE	1	No	RDX	11	110166799	5'UTR	RDX
1447	cg02259031	3.0514221283366	0.00333370095087948	0.0010925073000951	0.0024525953802242	0.805142283136634	FALSE	1	No	G2E3	14	31028244	TSS200	G2E3
1448	cg23248587	3.05124588067095	0.00171263318259603	0.000561289797536548	0.00245399758555702	0.805142283136634	FALSE	1	No	XRCC4;XRCC4;XRCC4;TMEM167A	5	82372867	TSS1500;TSS1500;TSS1500;Body	TMEM167A
1449	cg04620750	-3.05103895352956	-0.0154910121750386	0.00507729085435569	0.00245564481340405	0.805142283136634	FALSE	1	No	NA	8	75250822	NA	GDAP1
1450	cg09524880	3.05081095956409	0.0197525834215682	0.00647453535580273	0.00245746091866274	0.805142283136634	FALSE	1	No	PRKCSH;PRKCSH	19	11560291	3'UTR;3'UTR	PRKCSH
1451	cg06892726	3.0507432486148	0.00361810361301945	0.00118597447184789	0.00245800051364727	0.805142283136634	FALSE	1	No	HFE;HFE;HFE;HFE;HFE;HFE;HFE;HFE;HFE;HFE;HFE;HFE;HFE;HFE;HFE;HFE;HFE;HFE	6	26087607	1stExon;1stExon;1stExon;5'UTR;1stExon;5'UTR;5'UTR;1stExon;5'UTR;1stExon;5'UTR;5'UTR;1stExon;1stExon;5'UTR;5'UTR;5'UTR;1stExon	HFE
1452	cg11726701	3.05055253620932	0.0229581853462267	0.00752591049448209	0.00245952090420536	0.805142283136634	FALSE	1	No	ATOH8	2	85998588	Body	ATOH8
1453	cg10524152	3.05005369503969	0.00288542438928423	0.000946024128682327	0.0024635018355152	0.805142283136634	FALSE	1	No	ADRA2A	10	112836785	TSS200	ADRA2A
1454	cg25934680	3.04995851225091	0.00390192292619543	0.00127933639442058	0.00246426210066653	0.805142283136634	FALSE	1	No	MYO1D	17	31203833	1stExon	MYO1D
1455	cg20710667	-3.04956819256547	-0.0339451834463141	0.0111311442482476	0.00246738200444073	0.805142283136634	FALSE	1	No	DEFB1	8	6736922	TSS1500	DEFB1
1456	cg11521799	3.04952291549081	0.00388923856761128	0.00127535967933047	0.00246774414806499	0.805142283136634	FALSE	1	No	SNRPB;SNRPB	20	2451663	TSS200;TSS200	SNRPB
1457	cg00195749	3.04928540344575	0.0143004583467523	0.00468977365339188	0.00246964466192078	0.805142283136634	FALSE	1	No	NA	17	77764418	NA	CBX2
1458	cg06869114	-3.04924630465116	-0.013678165937328	0.00448575305853909	0.00246995764990622	0.805142283136634	FALSE	1	No	ATP11A;ATP11A	13	113464204	Body;Body	ATP11A
1459	cg14184237	-3.04910064852005	-0.0248781257642258	0.00815916843424007	0.00247112395604647	0.805142283136634	FALSE	1	No	S1PR3	9	91616999	Body	S1PR3
1460	cg18810347	3.04900308584021	0.00370647889161776	0.00121563632022248	0.00247190544853563	0.805142283136634	FALSE	1	No	IKZF1	7	50344242	TSS200	IKZF1
1461	cg03519577	3.0488688686982	0.00526105766370087	0.00172557689106099	0.00247298092019183	0.805142283136634	FALSE	1	No	RASSF2;RASSF2	20	4795886	5'UTR;TSS200	RASSF2
1462	cg17647667	-3.04871521065274	-0.0131153947546312	0.00430194158798557	0.00247421269821467	0.805142283136634	FALSE	1	No	PROCR	20	33762157	Body	PROCR
1463	cg05952666	-3.04853397685375	-0.00202862357638094	0.000665442337787094	0.00247566625800225	0.805142283136634	FALSE	1	No	RNASEK	17	6915644	TSS200	LOC100506713
1464	cg14640751	3.04805583663129	0.00378447682850046	0.00124160351100492	0.00247950488014498	0.805142283136634	FALSE	1	No	PPP2R1B;PPP2R1B	11	111636595	Body;Body	PPP2R1B
1465	cg01810953	3.04774663379087	0.00339680345063615	0.00111452947334113	0.00248199014443261	0.805142283136634	FALSE	1	No	GADD45A	1	68150400	TSS1500	GADD45A
1467	cg02443148	-3.04765459338091	-0.00638681065560027	0.00209564780387895	0.00248273037502023	0.805142283136634	FALSE	1	No	NA	7	37533599	NA	JA660652
1468	cg05625801	3.04749832151103	0.00353961577686444	0.00116148243688266	0.00248398764866311	0.805142283136634	FALSE	1	No	TYW1;SBDS;TYW1	7	66461858	1stExon;TSS1500;5'UTR	TYW1
1469	cg24708831	-3.04743052687452	-0.0015072036494604	0.000494581791502301	0.00248453326727365	0.805142283136634	FALSE	1	No	CCDC85C;CCDC85C	14	100070564	5'UTR;1stExon	CCDC85C
1470	cg24690094	3.04729136124908	0.0602548768525276	0.0197732575292142	0.00248565363242938	0.805142283136634	FALSE	1	No	NA	11	67383802	NA	DOC2GP
1471	cg22241045	-3.04699356864466	-0.00938551030245789	0.00308025274455459	0.00248805259773193	0.805142283136634	FALSE	1	No	LNX1;LNX1	4	54363911	Body;Body	LNX1
1472	cg24757778	-3.04692443040635	-0.017524382527954	0.00575149890593673	0.00248860986753342	0.805142283136634	FALSE	1	No	NA	10	60616392	NA	BICC1
1473	cg05406334	3.04689029720829	0.00956821984339735	0.00314032305402141	0.00248888503109612	0.805142283136634	FALSE	1	No	NA	4	665518	NA	ATP5I
1476	cg10133578	3.0465663640694	0.00180026948458371	0.000590917534512209	0.0024914977984724	0.805142283136634	FALSE	1	No	NA	12	53765187	NA	SP1
1477	cg10888348	3.04653749327904	0.0235737968329348	0.00773789814992953	0.00249173078564845	0.805142283136634	FALSE	1	No	FOXK1	7	4763137	Body	FOXK1
1478	cg23569180	3.04647317809314	0.0248135191569698	0.00814499839860764	0.00249224988094267	0.805142283136634	FALSE	1	No	SFRP4	7	37955508	Body	SFRP4
1479	cg09160450	3.04610094708466	0.0065633212370347	0.00215466307619131	0.0024952561525861	0.805142283136634	FALSE	1	No	NA	1	183572284	NA	NCF2
1480	cg18311384	3.04602880990169	0.00307643329169143	0.00100998167899493	0.00249583914372707	0.805142283136634	FALSE	1	No	ZNHIT3	17	34842312	TSS200	ZNHIT3
1481	cg03636215	-3.04551940191267	-0.000925479986486808	0.000303882479259723	0.0024999595903706	0.805142283136634	FALSE	1	No	POU3F1	1	38512601	TSS200	POU3F1
1482	cg07314530	-3.04546202162174	-0.0119507437306358	0.00392411517391766	0.00250042411357694	0.805142283136634	FALSE	1	No	NA	7	162691	NA	AK024243
1483	cg13778073	3.04540000181664	0.00366126392370073	0.00120222759621617	0.00250092628523561	0.805142283136634	FALSE	1	No	HSPA4;HSPA4	5	132387814	1stExon;5'UTR	HSPA4
1484	cg09944899	-3.04529545795741	-0.0114632754381788	0.00376425722772649	0.00250177298205359	0.805142283136634	FALSE	1	No	GPR125	4	22518476	TSS1500	GPR125
1485	cg24921210	3.04514318488659	0.0025166933186177	0.000826461406185544	0.00250300670715544	0.805142283136634	FALSE	1	No	SPATA5;NUDT6;NUDT6	4	123844426	1stExon;TSS1500;TSS1500	SPATA5
1486	cg24193456	3.04503884606971	0.0291961861556664	0.00958811615600584	0.00250385238890027	0.805142283136634	FALSE	1	No	NA	2	241263026	NA	GPC1
1487	cg10638605	3.04475715138983	0.00173982157398426	0.000571415547276108	0.00250613687775154	0.805142283136634	FALSE	1	No	ATOH7	10	69991197	1stExon	ATOH7
1488	cg11164162	3.04464389956322	0.0167237098653571	0.00549282951210033	0.00250705586753957	0.805142283136634	FALSE	1	No	MIR202	10	135061171	TSS200	MIR202
1489	cg04189328	3.04454614485621	0.0049858204519789	0.00163762354543467	0.0025078493538217	0.805142283136634	FALSE	1	No	DHRS4L1	14	24505653	TSS200	DHRS4L1
1490	cg18015787	3.04418857667979	0.0199470249758539	0.0065524932090802	0.00251075374205522	0.805142283136634	FALSE	1	No	IGSF21	1	18691875	Body	IGSF21
1491	cg27123423	3.04415885115598	0.0172180791536499	0.00565610403251838	0.00251099533008105	0.805142283136634	FALSE	1	No	FLJ32065	17	62971335	Body	AMZ2P1
1492	cg19694978	3.04386164457294	0.000959122747894601	0.000315100638560452	0.00251341198940826	0.805142283136634	FALSE	1	No	MFSD2A;MFSD2A	1	40420603	TSS200;TSS200	MFSD2A
1493	cg09373136	3.04382015770268	0.0141345191967056	0.00464367750536667	0.00251374949918625	0.805142283136634	FALSE	1	No	TCAM1	17	61933544	TSS1500	TCAM1P
1494	cg09832613	3.04376166889766	0.0321131870885281	0.0105504932980375	0.00251422539620662	0.805142283136634	FALSE	1	No	SDK1	7	4050578	Body	SDK1
1495	cg06868860	3.04353410044992	0.00357525097240682	0.00117470376687362	0.00251607780563667	0.805142283136634	FALSE	1	No	C7orf27	7	2595537	TSS1500	BRAT1
1496	cg04568923	-3.04330724577087	-0.0139163684309822	0.00457277800337808	0.00251792565284053	0.805142283136634	FALSE	1	No	COX10	17	14110302	Body	COX10
1497	cg23731764	3.04329634285784	0.00140665705673477	0.000462214946643621	0.00251801449402624	0.805142283136634	FALSE	1	No	EXOSC10;EXOSC10	1	11159769	Body;Body	EXOSC10
1498	cg09114441	3.04299668314495	0.00326196869078612	0.00107195933168579	0.0025204573656979	0.805345502005317	FALSE	1	No	ZNF546	19	40502678	TSS1500	ZNF546
1499	cg01633858	3.04280575531707	0.00352398577860849	0.00115813695055972	0.00252201497379399	0.805345502005317	FALSE	1	No	TSPO;TSPO;TSPO;TSPO	22	43547540	1stExon;1stExon;5'UTR;5'UTR	TSPO
1500	cg19204328	-3.04159634124011	-0.0116175231587672	0.00381954797921361	0.00253190205233834	0.807637924649367	FALSE	1	No	TMX3	18	66379577	Body	TMX3
1502	cg19503977	3.04046710182991	0.00783793880362219	0.00257787324812853	0.00254116582564335	0.807637924649367	FALSE	1	No	HTR1B	6	78173287	TSS200	HTR1B
1503	cg09018399	3.0403234911219	0.0114989399818817	0.00378214358289833	0.00254234617231023	0.807637924649367	FALSE	1	No	SLCO5A1;SLCO5A1;SLCO5A1	8	70745926	5'UTR;TSS1500;TSS1500	SLCO5A1
1504	cg07387199	3.04030388462665	0.00320968208649662	0.00105571094479287	0.00254250735855979	0.807637924649367	FALSE	1	No	CCDC45;DDX5	17	62502055	TSS1500;Body	DDX5
1505	cg04945753	3.04029032387452	0.0180727005459571	0.00594439958711752	0.00254261884786046	0.807637924649367	FALSE	1	No	SPATS2L;SPATS2L;SPATS2L;SPATS2L	2	201320027	Body;Body;Body;Body	SPATS2L
1506	cg25221719	-3.04028362158316	-0.0118904342223701	0.0039109621674633	0.00254267395219797	0.807637924649367	FALSE	1	No	RASA2	3	141319318	Body	RASA2
1507	cg00383167	3.0401675931502	0.0149428134897274	0.00491512820654855	0.00254362807893529	0.807637924649367	FALSE	1	No	NA	18	77616694	NA	KCNG2
1508	cg15923864	-3.04007628006426	-0.0282337251712621	0.00928717656080171	0.00254437919729928	0.807637924649367	FALSE	1	No	TRIM71	3	32933168	Body	TRIM71
1509	cg22458065	-3.03984713198278	-0.0160977157920784	0.00529556753782499	0.00254626500871089	0.807700909025609	FALSE	1	No	PSORS1C2	6	31108108	TSS1500	PSORS1C1
1510	cg17694705	3.03927194768001	0.0124549095169161	0.00409799114107688	0.00255100423856833	0.807743098102581	FALSE	1	No	NA	4	69218719	NA	YTHDC1
1511	cg04759112	-3.03919058005245	-0.0290639826725949	0.00956306684528264	0.00255167532071364	0.807743098102581	FALSE	1	No	CMIP;CMIP	16	81663392	Body;Body	CMIP
1512	cg07406714	3.03869701623719	0.0027468926433686	0.000903970559977077	0.00255574948037158	0.807743098102581	FALSE	1	No	NA	5	6712709	NA	PAPD7
1513	cg04304064	3.03818602843135	0.00443906323096181	0.00146109000219903	0.00255997376175983	0.807743098102581	FALSE	1	No	NA	14	75424718	NA	PGF
1514	cg26159368	3.03806415456124	0.0146892074185341	0.00483505504532557	0.00256098222665194	0.807743098102581	FALSE	1	No	NA	10	131811902	NA	EBF3
1515	cg10328877	3.03784195409616	0.00567182670681242	0.00186705786295586	0.00256282179914518	0.807743098102581	FALSE	1	No	MEIS2;MEIS2;MEIS2;MEIS2;MEIS2;MEIS2;MEIS2;MEIS2	15	37391187	1stExon;Body;5'UTR;Body;5'UTR;Body;TSS1500;Body	MEIS2
1516	cg25149125	3.03780158329965	0.014373975452894	0.00473170319349199	0.00256315615464777	0.807743098102581	FALSE	1	No	KRT5	12	52914037	1stExon	KRT5
1517	cg21217426	3.03755939245407	0.00331084033997147	0.00108996727708313	0.00256516284787152	0.807743098102581	FALSE	1	No	RNFT1	17	58042342	TSS1500	AK097658
1518	cg01396723	-3.0368848541601	-0.0157974136421842	0.00520184807815284	0.00257075940129975	0.807743098102581	FALSE	1	No	PVR;PVR;PVR;PVR	19	45146828	TSS1500;TSS1500;TSS1500;TSS1500	PVR
1520	cg14336879	3.03647611099903	0.00166906360513249	0.000549671245259146	0.00257415614238734	0.807743098102581	FALSE	1	No	SEZ6;SEZ6	17	27333117	TSS200;TSS200	SEZ6
1521	cg24695828	3.036414372763	0.00390159413712178	0.00128493468220924	0.00257466955818323	0.807743098102581	FALSE	1	No	ZNF566;ZNF566;ZNF566;ZNF566	19	36980257	5'UTR;5'UTR;5'UTR;5'UTR	ZNF566
1523	cg05201477	-3.03611207939623	-0.00128320141950848	0.000422646261386917	0.00257718479068195	0.807743098102581	FALSE	1	No	ARNT2	15	80696283	TSS1500	ARNT2
1524	cg24314879	3.03588854728342	0.0340688009223817	0.0112220196465602	0.00257904614105317	0.807743098102581	FALSE	1	No	PLCH2	1	2435236	Body	PLCH2
1525	cg26892444	3.03580246605019	0.00271477835499959	0.000894253952738804	0.00257976326809025	0.807743098102581	FALSE	1	No	FAM159B	5	63987010	Body	FAM159B
1526	cg07328417	-3.03573649628106	-0.000616450000717886	0.000203064396884601	0.00258031297413069	0.807743098102581	FALSE	1	No	EXTL3	8	28558817	TSS1500	BC043205
1527	cg05906871	3.03498014989853	0.00418390114392905	0.00137855964035512	0.00258662306969374	0.807743098102581	FALSE	1	No	ALDH18A1;ALDH18A1	10	97416826	TSS1500;TSS1500	ALDH18A1
1528	cg00883505	3.03493333952694	0.00501258157310742	0.0016516282278176	0.00258701406755511	0.807743098102581	FALSE	1	No	NEK5	13	52703362	TSS200	NEK5
1529	cg04798574	3.03485448441636	0.00530801528238263	0.00174901805329999	0.00258767285156914	0.807743098102581	FALSE	1	No	HPS3	3	148847295	TSS200	HPS3
1530	cg25964984	-3.03414888057847	-0.00302353282049644	0.000996501140682321	0.00259357458067009	0.807743098102581	FALSE	1	No	RNF215	22	30783371	TSS200	RNF215
1531	cg12909932	-3.0336250373401	-0.00153754397440945	0.000506833888659351	0.0025979640405064	0.807743098102581	FALSE	1	No	NA	6	28984654	NA	ZNF311
1532	cg08355456	3.03335609103966	0.0522988400762317	0.0172412464961562	0.002600220281808	0.807743098102581	FALSE	1	No	NA	11	67383691	NA	DOC2GP
1533	cg26577677	3.03335484869571	0.0154407077524409	0.00509030710966116	0.00260023070823959	0.807743098102581	FALSE	1	No	C10orf137	10	127452005	Body	C10orf137
1534	cg03575387	3.03312523854626	0.00196887658689921	0.000649124725177147	0.00260215838184387	0.807743098102581	FALSE	1	No	TMX4	20	7999698	Body	TMX4
1536	cg23325673	3.03260294500134	0.00816400345700638	0.00269207792944446	0.00260654814368902	0.807743098102581	FALSE	1	No	NA	19	34397439	NA	KCTD15
1537	cg08776356	3.03243483261198	0.00508035457419615	0.00167533841768339	0.00260796253706419	0.807743098102581	FALSE	1	No	SALL1	16	51186260	TSS1500	SALL1
1538	cg01067444	-3.03229833614649	-0.000855867303125279	0.000282250362018447	0.00260911145200093	0.807743098102581	FALSE	1	No	C6orf204;C6orf204	6	118973046	TSS200;TSS200	CEP85L
1539	cg06033254	3.03227540546305	0.0162640672578169	0.00536365108146673	0.00260930450921483	0.807743098102581	FALSE	1	No	CMTM2;CMTM2	16	66613355	5'UTR;1stExon	CMTM2
1540	cg05670488	3.03223487407521	0.00492473762471927	0.00162412802082861	0.00260964578174971	0.807743098102581	FALSE	1	No	UBE2L3;UBE2L3;UBE2L3	22	21922038	Body;1stExon;Body	UBE2L3
1541	cg22672431	-3.03212241794082	-0.0179887476498252	0.0059327247288524	0.00261059287215706	0.807743098102581	FALSE	1	No	KLF16	19	1854549	Body	KLF16
1544	cg08980837	3.03196074820672	0.00433485313258771	0.00142971941017099	0.00261195498585728	0.807743098102581	FALSE	1	No	NA	1	91172337	NA	BARHL2
1545	cg27263998	3.03163391896014	0.0401859999770097	0.0132555582406182	0.00261471060884684	0.807743098102581	FALSE	1	No	IGF2;INS-IGF2;INS-IGF2	11	2171007	TSS200;Body;Body	IGF2
1546	cg05094081	-3.03147249141063	-0.0130779405839106	0.00431405550304862	0.00261607265112198	0.807743098102581	FALSE	1	No	DLX1;DLX1	2	172950967	Body;Body	DLX1
1548	cg06755071	3.03130277444862	0.0212005410357913	0.00699387115483623	0.00261750533762346	0.807743098102581	FALSE	1	No	TRPV3	17	3438026	Body	TRPV3
1549	cg14855425	-3.03109476445046	-0.00219265360816757	0.000723386689813738	0.00261926226198946	0.807743098102581	FALSE	1	No	SIRT3;PSMD13;SIRT3;PSMD13	11	236413	TSS200;TSS1500;TSS200;TSS1500	SIRT3
1550	cg02567119	3.03103674325849	0.00866671104352274	0.00285932233015614	0.00261975252212966	0.807743098102581	FALSE	1	No	TLX1;TLX1NB	10	102891045	TSS200;TSS200	TLX1
1551	cg03344351	-3.03055672406622	-0.0205254176513747	0.00677282081156196	0.00262381176065938	0.807743098102581	FALSE	1	No	CTDP1;CTDP1	18	77497016	Body;Body	CTDP1
1552	cg20503416	3.02992592204015	0.00243094729820813	0.000802312452764946	0.00262915486089307	0.807743098102581	FALSE	1	No	MALAT1	11	65265209	TSS200	MALAT1
1553	cg18984809	-3.02976881993224	-0.0162988126864983	0.00537955654546039	0.00263048712013263	0.807743098102581	FALSE	1	No	ABR;ABR;ABR	17	973184	Body;Body;Body	ABR
1554	cg25777640	3.0295743927282	0.00336043248535177	0.00110920943001688	0.0026321367622559	0.807743098102581	FALSE	1	No	ELOF1	19	11670275	TSS1500	BC039523
1555	cg13462622	3.02921694801262	0.0167879726342214	0.00554201726793965	0.00263517202533781	0.807743098102581	FALSE	1	No	CNTFR;LOC415056;CNTFR	9	34578996	5'UTR;Body;5'UTR	LOC415056
1556	cg02556718	3.02907662444436	0.00448559854153806	0.0014808468380561	0.00263636446935372	0.807743098102581	FALSE	1	No	SEZ6L2;SEZ6L2;SEZ6L2;SEZ6L2	16	29910594	TSS200;TSS200;TSS200;TSS200	SEZ6L2
1558	cg26937778	3.02887171222968	0.0244923564960342	0.00808629708453528	0.00263810666575025	0.807743098102581	FALSE	1	No	NA	14	96562667	NA	C14orf132
1559	cg23683046	-3.02859000387178	-0.0252847649738728	0.00834869194626825	0.00264050352057847	0.807743098102581	FALSE	1	No	KIF5B	10	32339223	Body	KIF5B
1560	cg08882278	3.028532329345	0.0149676018244607	0.00494219648224716	0.00264099447832814	0.807743098102581	FALSE	1	No	ZNF423	16	49620463	Body	ZNF423
1561	cg02863339	3.02848293449337	0.0148845821942411	0.00491486414690038	0.0026414150214815	0.807743098102581	FALSE	1	No	NA	12	110149510	NA	C12orf34
1562	cg03784628	3.02837623188613	0.00378765938362662	0.00125072286056993	0.0026423236873578	0.807743098102581	FALSE	1	No	KCNK4	11	64059937	5'UTR	KCNK4
1563	cg16605743	3.02816368186273	0.0157106025713683	0.00518816161275143	0.00264413459160231	0.807743098102581	FALSE	1	No	NA	4	109688011	NA	AGXT2L1
1564	cg03804255	-3.02805796405855	-0.00617610035556014	0.00203962421752397	0.00264503572057433	0.807743098102581	FALSE	1	No	NA	12	90278335	NA	LOC338758
1565	cg05989628	3.0279234364604	0.00323407142581144	0.00106808229919843	0.00264618282925003	0.807743098102581	FALSE	1	No	SLC22A23	6	3458053	TSS1500	SLC22A23
1567	cg07701757	3.02755440197538	0.0393185816156466	0.0129869116769603	0.00264933190901186	0.807743098102581	FALSE	1	No	NA	4	147164858	NA	SLC10A7
1568	cg08531380	3.02717744506773	0.00894350626059709	0.00295440436607673	0.00265255214453481	0.807743098102581	FALSE	1	No	NA	1	12270887	NA	TNFRSF1B
1569	cg04157658	3.02698610111273	0.0198904158720706	0.00657102979916519	0.00265418811589724	0.807743098102581	FALSE	1	No	NA	11	110243994	NA	AK094117
1570	cg26519486	3.02637994300718	0.00292129442562578	0.000965276825990003	0.00265937682253667	0.807743098102581	FALSE	1	No	DCLRE1C;DCLRE1C;DCLRE1C;DCLRE1C	10	14996238	TSS200;TSS200;TSS200;TSS200	DCLRE1C
1572	cg14422303	3.02624261693768	0.00304482810928082	0.00100614144161447	0.00266055362506401	0.807743098102581	FALSE	1	No	NA	16	22202624	NA	TRNA_Leu
1573	cg22711797	3.02607679097468	0.00230207660018237	0.000760746259661471	0.00266197529177482	0.807743098102581	FALSE	1	No	WDR19	4	39183878	TSS200	WDR19
1574	cg26647200	3.02593400453298	0.0248451452911645	0.00821073600876471	0.00266319999368572	0.807743098102581	FALSE	1	No	CCNF	16	2482775	Body	CCNF
1575	cg02656667	3.02581267039311	0.00265671851705664	0.00087801817444022	0.00266424110225978	0.807743098102581	FALSE	1	No	HIST1H4E	6	26204710	TSS200	HIST1H4E
1576	cg19645256	3.02540902150601	0.0203146758797214	0.00671468741426872	0.0026677073040494	0.807743098102581	FALSE	1	No	TUSC5	17	1202252	3'UTR	TUSC5
1577	cg10880177	-3.0253561097919	-0.0175065323843348	0.00578660222103207	0.0026681619726823	0.807743098102581	FALSE	1	No	NA	5	1729256	NA	MIR4277
1578	cg23250700	3.0252342294426	0.0219817464871848	0.00726613042826603	0.00266920955717772	0.807743098102581	FALSE	1	No	RAD23A	19	13056068	TSS1500	RAD23A
1580	cg13275679	3.0247070365068	0.0186739789316167	0.00617381409380495	0.00267374522912506	0.807743098102581	FALSE	1	No	HN1;HN1;HN1	17	73151149	TSS1500;TSS1500;TSS1500	HN1
1581	cg26594775	3.02462961484255	0.0122060288113983	0.004035544964415	0.00267441191704436	0.807743098102581	FALSE	1	No	NA	7	22452268	NA	STEAP1B
1582	cg02873783	-3.02462487125501	-0.0183090501343602	0.00605332922715905	0.00267445276964757	0.807743098102581	FALSE	1	No	NA	11	110225729	NA	AK094117
1583	cg26236278	-3.02459190803479	-0.0156523410963007	0.00517502577941853	0.00267473667046884	0.807743098102581	FALSE	1	No	SPEM1	17	7323655	TSS200	SPEM1
1584	cg25236427	3.02447713557204	0.00357283768844802	0.00118130755442867	0.00267572538185413	0.807743098102581	FALSE	1	No	CCDC52	3	113233553	5'UTR	SPICE1
1586	cg02582669	3.02330540746918	0.019268850056018	0.00637343816089954	0.00268583848525327	0.807743098102581	FALSE	1	No	FAM19A5;FAM19A5	22	49088813	Body;Body	FAM19A5
1587	cg06147895	-3.02275646916552	-0.00887760894741477	0.00293692496831065	0.00269058839014606	0.807743098102581	FALSE	1	No	BNIP3	10	133791401	Body	BNIP3
1588	cg16785938	-3.02258802982683	-0.0123109717431076	0.00407299030553394	0.00269204742285128	0.807743098102581	FALSE	1	No	SLC2A9;SLC2A9	4	10022984	1stExon;Body	SLC2A9
1589	cg26697474	3.02258361785562	0.00557863820240072	0.00184565223256206	0.00269208564939498	0.807743098102581	FALSE	1	No	SCGB1A1	11	62185223	TSS1500	SCGB1A1
1590	cg20229784	3.0221594961386	0.00264262616566609	0.000874416512114124	0.0026957626842658	0.807743098102581	FALSE	1	No	GPSM3;NOTCH4	6	32164369	TSS1500;Body	NOTCH4
1591	cg11615152	-3.02179457340729	-0.0110518821111731	0.00365739028338757	0.00269893016637444	0.807743098102581	FALSE	1	No	NA	13	20176789	NA	MPHOSPH8
1592	cg11127711	-3.02157553993214	-0.000606977357943565	0.000200881080059709	0.00270083298849945	0.807743098102581	FALSE	1	No	NA	12	59990120	NA	SLC16A7
1594	cg21515305	3.02127161848513	0.0247162591017957	0.0081807471233548	0.00270347530212806	0.807743098102581	FALSE	1	No	ELFN2	22	37769171	Body	ELFN2
1595	cg08860546	-3.02112306425379	-0.00142063582423577	0.000470234344653107	0.00270476770564742	0.807743098102581	FALSE	1	No	NA	16	4233762	NA	SRL
1596	cg20332865	-3.02097404554122	-0.029935163079119	0.00990910965398777	0.00270606471971435	0.807743098102581	FALSE	1	No	PARD3B;PARD3B;PARD3B	2	206177247	Body;Body;Body	PARD3B
1597	cg02416536	3.02090095854915	0.0154989435398688	0.00513056990365961	0.00270670105550608	0.807743098102581	FALSE	1	No	NA	12	98577192	NA	Mir_548
1598	cg08569242	-3.02067727683786	-0.000976691973378058	0.000323335425756071	0.00270864940556287	0.807743098102581	FALSE	1	No	PRKAR1A;PRKAR1A;PRKAR1A	17	66508525	TSS200;5'UTR;TSS200	PRKAR1A
1599	cg03465880	-3.02014741993514	-0.00181489749893977	0.000600930102603649	0.00271326979044924	0.807743098102581	FALSE	1	No	DVL1	1	1277465	Body	DVL1
1600	cg18717689	3.02002846973947	0.0202144303152449	0.00669345687227537	0.00271430803704787	0.807743098102581	FALSE	1	No	MIR455;COL27A1	9	116971578	TSS200;Body	MIR455
1601	cg04526087	3.01956027140275	0.0157574625945373	0.0052184626827194	0.00271839820868052	0.807743098102581	FALSE	1	No	NA	5	33033060	NA	LOC340113
1602	cg25203310	-3.01928316533484	-0.00859704916672784	0.00284738088346027	0.00272082166540118	0.807743098102581	FALSE	1	No	NA	8	1244335	NA	LOC286083
1603	cg16377998	-3.01914148434598	-0.00746712760234575	0.00247326189947117	0.00272206151537039	0.807743098102581	FALSE	1	No	L3MBTL4	18	6284498	Body	BC040631
1604	cg27659787	3.01882372497407	0.00741825596641603	0.00245733326694315	0.00272484411226069	0.807743098102581	FALSE	1	No	PITX2;PITX2;PITX2	4	111544291	Body;TSS200;Body	PITX2
1606	cg01094748	3.01852549497016	0.00361037216958873	0.00119607145131117	0.00272745806592741	0.807743098102581	FALSE	1	No	TACC1;TACC1;TACC1	8	38645271	Body;Body;5'UTR	TACC1
1607	cg24588859	3.01824076446773	0.0140681261226548	0.00466103509311515	0.00272995584472862	0.807743098102581	FALSE	1	No	LAMA5	20	60924617	Body	MIR4758
1608	cg23434070	3.018145585228	0.00577479829406039	0.00191335975385831	0.00273079126603114	0.807743098102581	FALSE	1	No	PLCB1;PLCB1	20	8243123	Body;Body	PLCB1
1609	cg13530158	3.01785329646672	0.0025526995946546	0.000845866032534875	0.00273335825268384	0.807743098102581	FALSE	1	No	FNBP1	9	132805668	TSS200	FNBP1
1610	cg13446863	-3.01765762501704	-0.0163515549290663	0.00541862496046879	0.00273507794781523	0.807743098102581	FALSE	1	No	CARD9;CARD9;DNLZ	9	139259726	Body;Body;TSS1500	CARD9
1612	cg12544647	3.01754457681002	0.0145755248895184	0.0048302600072695	0.00273607194551646	0.807743098102581	FALSE	1	No	PCGF3	4	741796	Body	PCGF3
1613	cg02120582	3.0174501328466	0.00246302601283074	0.000816260718286393	0.00273690261599998	0.807743098102581	FALSE	1	No	PDGFD;PDGFD;PDGFD;PDGFD	11	104034754	5'UTR;1stExon;5'UTR;1stExon	PDGFD
1614	cg06990110	3.01743435020006	0.0123056500700458	0.00407818319866013	0.00273704145292586	0.807743098102581	FALSE	1	No	NA	11	16635968	NA	SOX6
1616	cg19978550	-3.01700508304347	-0.0284409305402681	0.00942687524794544	0.00274082011302055	0.807743098102581	FALSE	1	No	ACVR1C;ACVR1C;ACVR1C;ACVR1C	2	158453812	Body;Body;5'UTR;Body	ACVR1C
1617	cg02441556	-3.0167859138533	-0.0164674162005031	0.00545859622483769	0.00274275121331657	0.807743098102581	FALSE	1	No	DOCK10	2	225907875	TSS1500	DOCK10
1618	cg17848546	3.01674910545935	0.0191038018297732	0.00633257893246786	0.00274307565457342	0.807743098102581	FALSE	1	No	LOC642587;MIR205	1	209605304	Body;TSS200	MIR205
1619	cg21775463	3.0166055274601	0.0189252251229552	0.0062736824389796	0.00274434153473078	0.807743098102581	FALSE	1	No	NA	8	25538546	NA	EBF2
1620	cg11360149	-3.01658203145538	-0.00804413163674895	0.00266663778835411	0.0027445487423272	0.807743098102581	FALSE	1	No	OR2V2	5	180581315	TSS1500	OR2V2
1621	cg01574390	-3.01656651525942	-0.0123604024371761	0.00409750700826602	0.00274468558510556	0.807743098102581	FALSE	1	No	METTL9;METTL9	16	21623651	Body;Body	METTL9
1622	cg15889173	3.01642928412015	0.00291803866196051	0.000967381757405151	0.00274589614723593	0.807743098102581	FALSE	1	No	RERE;RERE;RERE	1	8483390	5'UTR;Body;Body	RERE
1623	cg12057190	3.01640614387349	0.00434318127428301	0.00143985294656168	0.00274610032340906	0.807743098102581	FALSE	1	No	LENG9;CDC42EP5	19	54976211	TSS1500;3'UTR	CDC42EP5
1624	cg03424127	-3.01598823554737	-0.0181443248321681	0.00601604628901182	0.00274979010323712	0.807743098102581	FALSE	1	No	PGBD5	1	230466073	Body	PGBD5
1625	cg15383322	-3.01582815538906	-0.0114620897259479	0.00380064417976403	0.00275120468114235	0.807743098102581	FALSE	1	No	NA	7	98100419	NA	BAIAP2L1
1626	cg18940843	3.01574834403887	0.00234658244346101	0.000778109502438896	0.00275191019826757	0.807743098102581	FALSE	1	No	NA	6	30418773	NA	HLA-E
1627	cg00588727	3.01559928779694	0.00302267159654852	0.00100234524155122	0.00275322827152896	0.807743098102581	FALSE	1	No	UBE2B	5	133707840	Body	UBE2B
1628	cg23375552	3.01535469177763	0.00388143241645615	0.00128722250388658	0.00275539243819267	0.807743098102581	FALSE	1	No	NA	6	10426310	NA	LINC00518
1630	cg02189785	3.01481228549779	0.00364770774247279	0.00120992864465208	0.00276019717585897	0.807743098102581	FALSE	1	No	CLIC3;CLIC3	9	139891008	1stExon;5'UTR	CLIC3
1631	cg14332524	3.01478409390096	0.0166759891106685	0.00553140410432867	0.00276044711237156	0.807743098102581	FALSE	1	No	NA	14	65770225	NA	MIR4708
1632	cg23250964	-3.01471844319629	-0.0118526755381774	0.00393160282179148	0.00276102922827521	0.807743098102581	FALSE	1	No	FAM26F	6	116781066	TSS1500	FAM26F
1633	cg13528854	3.0145058287022	0.0045439690324775	0.00150736780443837	0.00276291522520031	0.807743098102581	FALSE	1	No	BST1	4	15704795	1stExon	BST1
1634	cg27582739	3.01431550261666	0.00369657786216457	0.00122634072609707	0.00276460451521718	0.807743098102581	FALSE	1	No	NCAM1;NCAM1;NCAM1	11	112833058	Body;Body;Body	AL833634
1635	cg26997090	-3.01427181484127	-0.0166898689440571	0.0055369488782935	0.00276499241142417	0.807743098102581	FALSE	1	No	C11orf41	11	33682676	Body	C11orf41
1636	cg25073614	3.01414902558	0.019869699595516	0.00659214240135076	0.00276608290343596	0.807743098102581	FALSE	1	No	SIK1	21	44840368	Body	SIK1
1637	cg20239174	-3.01394910816359	-0.0203534170934101	0.00675307258449744	0.00276785921510426	0.807743098102581	FALSE	1	No	NA	15	74072364	NA	C15orf59
1638	cg21144673	3.01388151042181	0.00235607222071652	0.000781740162169404	0.00276846007309318	0.807743098102581	FALSE	1	No	PPPDE2;XRCC6	22	42017783	TSS1500;5'UTR	XRCC6
1639	cg01410740	-3.01367005257278	-0.0159418956573541	0.00528986099315832	0.00277034043723734	0.807743098102581	FALSE	1	No	TBC1D9B;TBC1D9B	5	179335631	TSS1500;TSS1500	TBC1D9B
1640	cg00598858	3.01358803148652	0.00176725850720879	0.000586430025850962	0.00277107011543973	0.807743098102581	FALSE	1	No	PRKCSH;CCDC151;PRKCSH;CCDC151	19	11545966	TSS1500;5'UTR;TSS1500;1stExon	CCDC151
1641	cg12766106	-3.01346446592443	-0.0164517531492031	0.00545941501392693	0.00277216971560259	0.807743098102581	FALSE	1	No	TRAF2	9	139803690	Body	TRAF2
1642	cg05608388	-3.01330025439955	-0.000637527845341153	0.000211571297752467	0.00277363164039497	0.807743098102581	FALSE	1	No	CRTC1;CRTC1	19	18794257	TSS200;TSS200	CRTC1
1643	cg14362192	-3.0132731271441	-0.0161117472093076	0.00534692559535016	0.00277387321407638	0.807743098102581	FALSE	1	No	PRKAR1B;PRKAR1B;PRKAR1B;PRKAR1B;PRKAR1B;PRKAR1B	7	710284	Body;Body;Body;Body;Body;Body	PRKAR1B
1644	cg25772559	3.01323565125645	0.0044852121204701	0.00148850360196683	0.00277420697616446	0.807743098102581	FALSE	1	No	RNF165	18	43913719	TSS1500	RNF165
1645	cg25701781	3.01299219750733	0.00228142018075225	0.000757194188103003	0.00277637608430973	0.807883246368715	FALSE	1	No	DDIT4	10	74033558	TSS200	DDIT4
1646	cg17585174	-3.01241503070318	-0.0190016937874293	0.00630779410996159	0.00278152470458732	0.808205577234718	FALSE	1	No	MAP3K15	X	19472370	Body	MAP3K15
1647	cg05860566	3.01240641481941	0.013208506581777	0.00438470271368376	0.00278160162893774	0.808205577234718	FALSE	1	No	TMC7;TMC7	16	19017211	5'UTR;Body	TMC7
1648	cg24131452	-3.01220728162979	-0.0159939208194639	0.00530970126690955	0.00278338007411665	0.808205577234718	FALSE	1	No	DIP2C	10	415359	Body	DIP2C
1649	cg16546432	3.01211130936678	0.00690823219529839	0.00229348502952591	0.00278423756838751	0.808205577234718	FALSE	1	No	SLC35F3	1	234350263	Body	SLC35F3
1650	cg01535205	-3.01151871588632	-0.0166282894671164	0.00552156271830523	0.00278953765028758	0.808293253356761	FALSE	1	No	NA	3	156827696	NA	LOC100498859
1651	cg03606646	3.01150139101438	0.00266447786422051	0.000884767269963975	0.00278969274091449	0.808293253356761	FALSE	1	No	GFOD1	6	13428588	Body	GFOD1
1652	cg15419295	-3.01141805791317	-0.00302408068855418	0.00100420487305233	0.00279043884153278	0.808293253356761	FALSE	1	No	BRCA1;BRCA1;BRCA1;BRCA1;BRCA1;BRCA1;BRCA1;BRCA1;BRCA1;NBR2;BRCA1	17	41277389	5'UTR;5'UTR;TSS200;5'UTR;1stExon;1stExon;5'UTR;1stExon;TSS1500;TSS1500;1stExon	BRCA1
1653	cg16497413	-3.01132255772309	-0.0181066577177585	0.00601285892516585	0.00279129410198827	0.808293253356761	FALSE	1	No	MMAB	12	109992779	3'UTR	MMAB
1654	cg19768311	-3.01097879155577	-0.0104635201305602	0.00347512249501886	0.00279437472137628	0.808696099081731	FALSE	1	No	DST;DST;DST;DST;DST	6	56323702	3'UTR;3'UTR;3'UTR;3'UTR;3'UTR	DST
1655	cg13345122	3.0104772827387	0.0190803939713189	0.00633799633058883	0.00279887452617978	0.808930341702451	FALSE	1	No	STK39	2	168912885	Body	STK39
1656	cg03047508	3.00990512011295	0.013285419092426	0.00441389962881202	0.00280401639061745	0.808930341702451	FALSE	1	No	SLC6A1	3	11059480	Body	SLC6A1
1657	cg03179422	-3.00977995864312	-0.0220199481303911	0.00731613221995079	0.00280514233578627	0.808930341702451	FALSE	1	No	ERICH1	8	618674	Body	ERICH1
1658	cg17513592	3.00964541610723	0.0189720245768329	0.0063037407912896	0.00280635313491329	0.808930341702451	FALSE	1	No	NA	2	202894435	NA	FZD7
1659	cg02442526	-3.00924518514433	-0.00146370342640503	0.000486402182723713	0.00280995779894516	0.808930341702451	FALSE	1	No	NA	22	46973514	NA	CELSR1
1660	cg22722822	-3.00912637215443	-0.00128212394545524	0.000426078464939071	0.00281102870047285	0.808930341702451	FALSE	1	No	CHIC2	4	54931066	TSS1500	CHIC2
1661	cg27319971	3.00871524560857	0.016667134074882	0.00553961831356716	0.00281473721179922	0.808930341702451	FALSE	1	No	C4orf44;C4orf44	4	3255056	Body;Body	C4orf44
1662	cg03602880	3.00846931052592	0.0213729195752811	0.00710425049060741	0.00281695778025126	0.808930341702451	FALSE	1	No	CEP72	5	612961	Body	CEP72
1663	cg15002541	-3.0081738990334	-0.0206060431342148	0.00685001726158052	0.00281962719924618	0.808930341702451	FALSE	1	No	PKP3	11	392903	TSS1500	PKP3
1664	cg27293357	-3.00806056653866	-0.0329629766301371	0.0109582157343551	0.00282065191822806	0.808930341702451	FALSE	1	No	RGS7	1	241174071	Body	MIR3123
1666	cg21383151	3.00779758143869	0.00518357465859967	0.00172337882395672	0.00282303106780706	0.808930341702451	FALSE	1	No	TBC1D12	10	96162809	1stExon	TBC1D12
1668	cg08558971	3.00729768767533	0.00512701182912556	0.00170485677229007	0.00282755853562723	0.808930341702451	FALSE	1	No	EZH2;EZH2	7	148544468	5'UTR;5'UTR	EZH2
1669	cg06761920	-3.00690514806584	-0.0175739951429447	0.00584454589605162	0.00283111837813141	0.808930341702451	FALSE	1	No	OR2B11	1	247614873	1stExon	OR2B11
1670	cg02683408	3.00672185255703	0.0152663764883792	0.00507741561641164	0.00283278204600214	0.808930341702451	FALSE	1	No	NA	17	79487159	NA	ACTG1
1672	cg25691825	-3.00660158180308	-0.0483910437011038	0.0160949305667841	0.00283387416150703	0.808930341702451	FALSE	1	No	NA	18	74499511	NA	LOC100131655
1673	cg01257975	3.00625965361047	0.0246690917191649	0.00820590852474695	0.00283698114125617	0.808930341702451	FALSE	1	No	CACNA1I;CACNA1I	22	40058706	Body;Body	CACNA1I
1674	cg00068621	3.00618763906701	0.00102933349617552	0.000342404939332057	0.00283763590986898	0.808930341702451	FALSE	1	No	RBM22	5	150080765	TSS200	RBM22
1675	cg10433273	3.00612122306095	0.00947304479717114	0.00315125176074082	0.00283823989844989	0.808930341702451	FALSE	1	No	NA	6	117800018	NA	DCBLD1
1677	cg08147813	3.00572766136741	0.0223751066234788	0.00744415633893442	0.00284182137661359	0.808930341702451	FALSE	1	No	NA	6	17102936	NA	FLJ23152
1678	cg24834199	3.00566115401715	0.0105543037115013	0.00351147490374792	0.00284242701395163	0.808930341702451	FALSE	1	No	LBR;LBR	1	225613299	5'UTR;5'UTR	LBR
1679	cg02637537	-3.0055536739246	-0.00498470210224	0.00165849711668302	0.0028434060124605	0.808930341702451	FALSE	1	No	PDLIM2;PDLIM2;PDLIM2	8	22447181	Body;Body;Body	PDLIM2
1680	cg10073091	3.00554533514015	0.00775224390908827	0.00257931358361186	0.00284348198045003	0.808930341702451	FALSE	1	No	DHCR24	1	55352301	Body	DHCR24
1682	cg03549695	3.00535301667885	0.00272798748853681	0.000907709501478613	0.00284523455651479	0.808930341702451	FALSE	1	No	NUDC	1	27248049	TSS200	NUDC
1684	cg17811446	-3.00431066817273	-0.0107953676588734	0.0035932927221003	0.0028547506032002	0.808930341702451	FALSE	1	No	NLGN4X;NLGN4X	X	6145096	5'UTR;5'UTR	NLGN4X
1685	cg11859478	3.00422980741292	0.00329940256380683	0.00109825238923653	0.00285549003414569	0.808930341702451	FALSE	1	No	TAF9B	X	77395291	TSS200	TAF9B
1686	cg05968822	-3.00379593425096	-0.0164763297769596	0.00548516947808848	0.00285946058580645	0.808930341702451	FALSE	1	No	TMEM63A	1	226071684	TSS1500	TMEM63A
1687	cg24405664	-3.00378128904264	-0.000833091424349892	0.00027734756434794	0.00285959469840582	0.808930341702451	FALSE	1	No	FGD6;VEZT	12	95611285	TSS200;TSS1500	FGD6
1688	cg26624026	3.00341551620858	0.0031152187105039	0.00103722535016948	0.00286294611212029	0.808930341702451	FALSE	1	No	NA	19	18416001	NA	LSM4
1689	cg22605278	-3.00314285493056	-0.0155344943980007	0.00517274573618639	0.00286544672853761	0.808930341702451	FALSE	1	No	NA	7	581779	NA	PRKAR1B
1690	cg10974219	3.0030189254332	0.0201053375433638	0.00669504190369481	0.00286658396588239	0.808930341702451	FALSE	1	No	MYOCD;MYOCD	17	12669028	3'UTR;3'UTR	MYOCD
1691	cg22636108	3.00299181264015	0.00792015950766718	0.00263742294412185	0.00286683282122246	0.808930341702451	FALSE	1	No	NA	5	174148372	NA	MSX2
1692	cg11775417	-3.00281136048213	-0.00126281417271863	0.000420543957351977	0.00286848960983114	0.808930341702451	FALSE	1	No	CLU	8	27472239	1stExon	CLU
1693	cg18596053	-3.00268829631913	-0.000829615020522324	0.000276290756366324	0.00286962000445891	0.808930341702451	FALSE	1	No	C17orf53;C17orf53	17	42219566	Body;Body	C17orf53
1694	cg07071764	3.00243083944806	0.0217004867236665	0.0072276391644231	0.00287198617210978	0.808930341702451	FALSE	1	No	FAT3	11	92441315	Body	FAT3
1695	cg03947979	3.00219483808343	0.00794402250860137	0.00264607160329166	0.00287415672331893	0.808930341702451	FALSE	1	No	NA	6	78176785	NA	HTR1B
1696	cg07641807	3.00195168524748	0.0109188243275143	0.00363724185874569	0.00287639462096798	0.808930341702451	FALSE	1	No	MIR19A;MIR17HG;MIR17HG;MIR20A;MIR17;MIR19B1;MIR18A	13	92001959	TSS1500;Body;Body;TSS1500;TSS1500;TSS1500;TSS1500	MIR19B1
1697	cg03854071	-3.00182151844792	-0.0199975766408844	0.00666181400792413	0.0028775932892044	0.808930341702451	FALSE	1	No	TSSK6;NDUFA13;TSSK6	19	19626428	1stExon;TSS1500;5'UTR	TSSK6
1698	cg18542098	-3.00166694582915	-0.016590638642418	0.00552714173218679	0.00287901729833711	0.808930341702451	FALSE	1	No	C19orf46	19	36499326	Body	C19orf46
1699	cg01176720	3.00166097772053	0.0109199082675568	0.00363795523498773	0.0028790722928323	0.808930341702451	FALSE	1	No	PARD3	10	35081047	Body	PARD3
1700	cg23023263	3.00141399172537	0.00235055035790907	0.000783147664530562	0.00288134904632476	0.808930341702451	FALSE	1	No	ULK4	3	42003964	TSS1500	ULK4
1701	cg19722656	3.00107681705206	0.00371916696175246	0.00123927749553768	0.00288445983721713	0.808930341702451	FALSE	1	No	MAN1A1	6	119669372	Body	MAN1A1
1702	cg26455579	3.00080785456546	0.0023882357689634	0.000795864275458328	0.00288694350627675	0.808930341702451	FALSE	1	No	TM9SF2;TM9SF2	13	100153786	5'UTR;1stExon	TM9SF2
1703	cg22507354	3.00033300030322	0.0125067658938777	0.00416845926522613	0.00289133321987382	0.808930341702451	FALSE	1	No	POLG2	17	62493832	TSS1500	DDX5
1704	cg11492288	3.000128644768	0.0276181064494168	0.00920564073063358	0.00289322423425131	0.808930341702451	FALSE	1	No	HCG18;HCG18	6	30290596	Body;Body	TRIM39
1705	cg21910709	2.9996964536854	0.0252402653392842	0.00841427315363	0.00289722727155279	0.808930341702451	FALSE	1	No	BRD9;BRD9;BRD9;TRIP13;TRIP13	5	893665	TSS1500;TSS1500;TSS1500;Body;Body	TRIP13
1706	cg05470809	2.99968728535483	0.00343440060370803	0.00114491954560583	0.00289731224537082	0.808930341702451	FALSE	1	No	KIAA1712;KIAA1712;FBXO8	4	175205489	5'UTR;5'UTR;TSS200	FBXO8
1707	cg26293182	2.9995653608557	0.00391111152727373	0.00130389275003429	0.0028984424818684	0.808930341702451	FALSE	1	No	NA	10	57389779	NA	PCDH15
1708	cg18364820	2.99928491894172	0.00354263370902873	0.00118115944459145	0.00290104370426437	0.808930341702451	FALSE	1	No	CXorf38	X	40506749	1stExon	CXorf38
1709	cg26430450	2.99834901512663	0.00180584198200498	0.000602278778385882	0.00290974012007187	0.808930341702451	FALSE	1	No	RAB23;RAB23	6	57087242	TSS1500;TSS200	RAB23
1710	cg05869585	-2.99829161001349	-0.0180037747698602	0.00600467770037192	0.00291027430524699	0.808930341702451	FALSE	1	No	TMEM186;PMM2	16	8890233	Body;TSS1500	TMEM186
1711	cg00811891	-2.99817177925033	-0.0200777651836556	0.00669666939119675	0.00291138968405975	0.808930341702451	FALSE	1	No	PER3	1	7904830	3'UTR	PER3
1713	cg09507567	-2.99770300016123	-0.0536496914960945	0.0178969335832166	0.00291575682240269	0.808930341702451	FALSE	1	No	NA	10	124027408	NA	BTBD16
1714	cg13010299	2.99753859351935	0.0170938998341265	0.00570264545420145	0.00291728985365237	0.808930341702451	FALSE	1	No	ERGIC3;ERGIC3	20	34129465	TSS1500;TSS1500	ERGIC3
1715	cg02841912	2.99730445727435	0.0129001094241785	0.00430390359340053	0.00291947436302429	0.808930341702451	FALSE	1	No	SYNE1;SYNE1	6	152955983	5'UTR;5'UTR	SYNE1
1716	cg27331738	2.99697888098525	0.0148303315417979	0.00494842710967733	0.00292251450721161	0.808930341702451	FALSE	1	No	SCARA5	8	27735443	Body	SCARA5
1717	cg15614048	-2.99685992391576	-0.0083072927178583	0.00277199900187654	0.00292362602006479	0.808930341702451	FALSE	1	No	NONO;BCYRN1;NONO;NONO;NONO	X	70511777	Body;Body;Body;Body;Body	NONO
1718	cg26872977	2.99653219510073	0.00359729172527509	0.00120048492425898	0.0029266902620196	0.808930341702451	FALSE	1	No	MKS1;MKS1	17	56296722	TSS200;Body	MKS1
1719	cg09725213	-2.99638823442798	-0.0171676051237775	0.00572943283067417	0.0029280372147326	0.808930341702451	FALSE	1	No	PABPC5;PABPC5	X	90689892	5'UTR;1stExon	PABPC5
1720	cg17892150	-2.9963050755304	-0.00864959567765089	0.00288675400522084	0.00292881554098342	0.808930341702451	FALSE	1	No	PPP2R2D;PPP2R2D;PPP2R2D	10	133769511	3'UTR;3'UTR;Body	PPP2R2D
1722	cg11413576	-2.99610848901857	-0.0154756613078351	0.00516525398347788	0.00293065624779797	0.808930341702451	FALSE	1	No	NA	8	59650783	NA	TOX
1723	cg13832772	-2.99609334275554	-0.0108431430444368	0.00361909386790475	0.00293079811142823	0.808930341702451	FALSE	1	No	SNX25	4	186283800	Body	LRP2BP
1724	cg23925173	2.99606719931438	0.0189943965594032	0.00633977654564954	0.00293104299214549	0.808930341702451	FALSE	1	No	RASAL1	12	113537607	3'UTR	RASAL1
1725	cg17361641	2.99601933460409	0.00342337650754866	0.00114264166055559	0.00293149138052094	0.808930341702451	FALSE	1	No	JUND	19	18391832	1stExon	JUND
1726	cg13311292	-2.99597664018122	-0.0192619616342649	0.00642927630874309	0.00293189138758111	0.808930341702451	FALSE	1	No	RPTOR;RPTOR	17	78654663	Body;Body	RPTOR
1727	cg11931727	2.99580365538235	0.00618846006989616	0.00206570949961216	0.00293351260638368	0.808930341702451	FALSE	1	No	NA	2	58655790	NA	FLJ30838
1728	cg26860182	2.99539791737844	0.00041176980510425	0.000137467480602587	0.00293731841949062	0.808930341702451	FALSE	1	No	FBRSL1	12	133066054	TSS1500	FBRSL1
1729	cg22437020	2.99520905005673	0.00312742148526464	0.00104414130466299	0.00293909153365228	0.808930341702451	FALSE	1	No	ETV4;ETV4;ETV4	17	41623744	TSS1500;5'UTR;1stExon	ETV4
1732	cg17774058	2.99432382176006	0.00722294898732624	0.00241221371410678	0.0029474152682416	0.808930341702451	FALSE	1	No	BMP2	20	6748719	TSS200	BMP2
1733	cg05802386	2.99395737933334	0.021000123903272	0.00701416928919277	0.00295086721680303	0.808930341702451	FALSE	1	No	SLC2A1	1	43422920	Body	FLJ32224
1734	cg25509732	-2.99381711606346	-0.0218066721380856	0.00728390255406082	0.00295218950033466	0.808930341702451	FALSE	1	No	PITPNM2	12	123481891	Body	PITPNM2
1735	cg13468300	2.99335404193792	0.00329086030307852	0.00109938893193803	0.00295655882827318	0.808930341702451	FALSE	1	No	AP3D1;AP3D1	19	2151724	TSS200;TSS200	AP3D1
1736	cg22354234	2.99315926091933	0.00438466885815372	0.00146489661121707	0.00295839845119792	0.808930341702451	FALSE	1	No	THUMPD2;THUMPD2	2	40006543	TSS200;TSS200	THUMPD2
1737	cg01823161	2.9930867102831	0.0350585211056456	0.011713165871606	0.00295908392882157	0.808930341702451	FALSE	1	No	NA	5	64422261	NA	ADAMTS6
1738	cg04048131	-2.99283936683623	-0.0198510309357144	0.00663284209492978	0.00296142198933532	0.808930341702451	FALSE	1	No	NA	13	107031945	NA	LINC00460
1739	cg18196087	-2.99279739517602	-0.0283508720508839	0.00947303419088161	0.00296181890232542	0.808930341702451	FALSE	1	No	NA	8	736345	NA	BC022082
1742	cg22591433	2.99213919935407	0.00191211305303707	0.000639045487405749	0.00296804963622281	0.808930341702451	FALSE	1	No	CDK5;CDK5;SLC4A2	7	150755320	TSS1500;TSS1500;TSS1500	SLC4A2
1743	cg11492886	-2.99193607432648	-0.0110612433594198	0.00369701861424623	0.00296997491953759	0.808930341702451	FALSE	1	No	NA	17	13899286	NA	CDRT15P1
1744	cg25664725	2.99167277635136	0.00262272278367383	0.000876674349015037	0.00297247224423188	0.808930341702451	FALSE	1	No	NAGLU;NAGLU	17	40688138	5'UTR;1stExon	NAGLU
1745	cg19955118	2.99160751308442	0.00312633080104791	0.00104503374435792	0.00297309154980327	0.808930341702451	FALSE	1	No	LOC84989;JMJD1C	10	65225999	Body;TSS1500	JMJD1C
1746	cg12719030	2.99144087745347	0.0301797592258613	0.0100887032243647	0.00297467334896273	0.808930341702451	FALSE	1	No	NA	12	132102811	NA	SFSWAP
1748	cg04036272	-2.99098430776211	-0.0020349513117161	0.00068036174794868	0.00297901131725241	0.808930341702451	FALSE	1	No	CCDC6	10	61665557	Body	CCDC6
1749	cg07052880	2.99090638036273	0.0117205247715757	0.00391872004036258	0.00297975230133646	0.808930341702451	FALSE	1	No	ATP6V1B1	2	71161697	TSS1500	VAX2
1750	cg17325789	2.99088485378135	0.00645573293778559	0.00215846923348576	0.0029799570197539	0.808930341702451	FALSE	1	No	EBF3	10	131763132	TSS1500	EBF3
1751	cg27266822	-2.99086447643824	-0.0122992993526726	0.00411228908884552	0.00298015082075569	0.808930341702451	FALSE	1	No	TMEM82	1	16073415	Body	TMEM82
1752	cg04899681	2.99066658620432	0.0339976660819375	0.0113679225356533	0.00298203347871685	0.808930341702451	FALSE	1	No	NAGPA	16	5084545	TSS1500	NAGPA
1753	cg07431229	2.99045946104316	0.00367073724108168	0.00122748269585344	0.00298400516171797	0.808930341702451	FALSE	1	No	EMILIN2	18	2848372	Body	EMILIN2
1754	cg27547043	2.98996696578823	0.00372190159872631	0.00124479689619083	0.00298869816117335	0.808930341702451	FALSE	1	No	STRADB;TRAK2;TRAK2	2	202316262	TSS200;5'UTR;1stExon	TRAK2
1755	cg06101079	-2.9892964029113	-0.0131063858331615	0.00438443836496008	0.00299509884406335	0.808930341702451	FALSE	1	No	RIMBP2	12	130938144	Body	RIMBP2
1756	cg16150677	2.98924717619033	0.00312995394537361	0.00104707097168278	0.00299556921936902	0.808930341702451	FALSE	1	No	RIN3	14	92980033	TSS200	RIN3
1757	cg09887589	2.98907931342159	0.00334175496387403	0.00111798805366885	0.00299717370477523	0.808930341702451	FALSE	1	No	CLIC1	6	31702785	Body	CLIC1
1758	cg23300897	2.98865767518559	0.00408705519273985	0.00136752202390863	0.00300120732969829	0.808930341702451	FALSE	1	No	C9orf78;USP20;USP20;USP20	9	132598185	TSS1500;5'UTR;5'UTR;5'UTR	USP20
1759	cg25798647	-2.98854739814935	-0.0121470823820235	0.00406454399536895	0.00300226312111158	0.808930341702451	FALSE	1	No	NCR2	6	41303391	TSS200	NCR2
1760	cg15543027	-2.98837150249224	-0.0337174209568753	0.0112828746120607	0.00300394784892115	0.808930341702451	FALSE	1	No	NA	1	11922765	NA	NPPB
1761	cg09022943	2.98811063206423	0.00417716546913508	0.00139792865241051	0.00300644805962135	0.808930341702451	FALSE	1	No	NA	1	98511210	NA	MIR2682
1763	cg03980304	2.98739478485377	0.00261209115624321	0.000874370929977728	0.00301331861444245	0.808930341702451	FALSE	1	No	IL4R;IL4R	16	27325000	TSS1500;TSS1500	IL4R
1764	cg14226671	-2.98731568218427	-0.00694181957286233	0.00232376498214163	0.00301407870757093	0.808930341702451	FALSE	1	No	NA	3	26257800	NA	LOC285326
1766	cg26631979	2.98728410163446	0.00847076486782478	0.00283560738772388	0.00301438221236641	0.808930341702451	FALSE	1	No	NA	16	11276504	NA	CLEC16A
1767	cg18373318	2.98696076184735	0.0239563756866824	0.0080203181751427	0.0030174912798341	0.808930341702451	FALSE	1	No	SNX18;SNX18;SNX18	5	53813164	TSS1500;TSS1500;TSS1500	SNX18
1768	cg01101677	-2.98631325656524	-0.0163637915525084	0.00547959646113265	0.0030237261880588	0.808930341702451	FALSE	1	No	NA	2	44313980	NA	PPM1B
1769	cg22140378	2.98611660880708	0.00737191812667063	0.00246873082749961	0.00302562206864689	0.808930341702451	FALSE	1	No	CHGB	20	5891760	TSS1500	CHGB
1770	cg23799759	2.98610809875287	0.00424883566537337	0.00142286733261528	0.00302570413863728	0.808930341702451	FALSE	1	No	DPH2;DPH2	1	44435558	TSS200;TSS200	DPH2
1771	cg01877967	2.98601089867024	0.00193095303265998	0.000646666438330781	0.00302664166980712	0.808930341702451	FALSE	1	No	PHKG1	7	56148907	Body	PHKG1
1772	cg03136625	2.98577251717471	0.00263290068635389	0.000881815567398039	0.00302894207527884	0.808930341702451	FALSE	1	No	C6orf48;C6orf48;C6orf48;SNORD48;C6orf48	6	31802846	5'UTR;5'UTR;1stExon;TSS200;1stExon	C6orf48
1773	cg23434193	2.98566966304845	0.00393547801797367	0.00131812238529946	0.00302993512250299	0.808930341702451	FALSE	1	No	TCEB1	8	74884752	TSS1500	TCEB1
1774	cg22231056	2.98558218553485	0.00320213002062292	0.00107253119211966	0.00303077994461865	0.808930341702451	FALSE	1	No	AIM1	6	106958645	TSS1500	AIM1
1775	cg09871669	2.98532783343494	0.00695882807097856	0.00233100967774507	0.00303323759937418	0.808930341702451	FALSE	1	No	TAF3	10	7860012	TSS1500	TAF3
1777	cg25565138	-2.98490941575266	-0.00156457465723974	0.000524161520273548	0.00303728449538198	0.808930341702451	FALSE	1	No	DLK2;DLK2	6	43422937	5'UTR;5'UTR	DLK2
1778	cg16049864	2.98469041069921	0.0232596677092462	0.00779299173739	0.00303940466271627	0.808930341702451	FALSE	1	No	TP53INP1;TP53INP1	8	95962084	TSS1500;TSS1500	TP53INP1
1779	cg06113001	2.98467121116337	0.0163867480443691	0.00549030257774418	0.00303959059623661	0.808930341702451	FALSE	1	No	GLYCAM1	12	55002180	Body	GLYCAM1
1780	cg16041695	-2.98449956307801	-0.013208272331734	0.00442562381148815	0.00304125334593812	0.808930341702451	FALSE	1	No	LOC254312;LOC254312;LOC254312	10	10994133	TSS200;TSS200;TSS200	LOC254312
1781	cg13553960	-2.9844365136973	-0.00885944105363901	0.00296854733313238	0.00304186431253937	0.808930341702451	FALSE	1	No	NA	7	140136837	NA	RAB19
1782	cg16531585	2.98442950161623	0.0021845601808891	0.000731985855154575	0.00304193226856489	0.808930341702451	FALSE	1	No	MYLK;MYLK;MYLK;MYLK	3	123603306	TSS200;TSS200;TSS200;TSS200	MYLK
1783	cg05489252	-2.98433603843027	-0.010949998239319	0.00366915725920682	0.00304283817907072	0.808930341702451	FALSE	1	No	MCF2L2	3	183109869	Body	MCF2L2
1785	cg16116407	2.98374876633184	0.0103460517738801	0.00346746746596876	0.00304853608773929	0.808930341702451	FALSE	1	No	NA	2	231852154	NA	LOC348761
1786	cg06654369	2.98334575930305	0.0268107112730761	0.00898679316316972	0.00305245184830301	0.808930341702451	FALSE	1	No	NA	7	158793845	NA	LOC154822
1787	cg21927637	-2.98329530009513	-0.0171440030519431	0.00574666646355673	0.00305294245241812	0.808930341702451	FALSE	1	No	PRKDC;PRKDC	8	48746197	Body;Body	PRKDC
1788	cg06139281	-2.98329082935712	-0.000586139340156392	0.000196474086397638	0.00305298592393303	0.808930341702451	FALSE	1	No	GIT2;GIT2;GIT2;GIT2;GIT2;GIT2	12	110433984	1stExon;1stExon;1stExon;1stExon;1stExon;1stExon	GIT2
1789	cg23777958	2.98292521021032	0.00655944729124756	0.002198998241322	0.00305654296548946	0.808930341702451	FALSE	1	No	RALYL;RALYL;RALYL;RALYL;RALYL;RALYL;RALYL	8	85095654	1stExon;5'UTR;TSS1500;5'UTR;1stExon;5'UTR;1stExon	RALYL
1790	cg11074746	2.98291474032188	0.00269486149893	0.000903432291410112	0.00305664488099554	0.808930341702451	FALSE	1	No	MEMO1;MEMO1	2	32236343	TSS1500;TSS1500	MEMO1
1791	cg26542130	2.98291155353316	0.00130227583631727	0.000436578763046047	0.0030566759023055	0.808930341702451	FALSE	1	No	PCBP1	2	70314576	TSS200	PCBP1
1792	cg22365240	-2.98250845681403	-0.0208656844891682	0.00699601854992134	0.00306060211188118	0.808930341702451	FALSE	1	No	NA	2	105374995	NA	LOC284998
1793	cg09062323	2.98233828266811	0.00305754319237231	0.00102521676033241	0.00306226101431479	0.808930341702451	FALSE	1	No	RHOBTB1;RHOBTB1;RHOBTB1;RHOBTB1	10	62704173	Body;TSS200;Body;TSS200	RHOBTB1
1794	cg12310757	2.98211711620939	0.00344815603646264	0.00115627787309898	0.00306441823392405	0.808930341702451	FALSE	1	No	HSDL2	9	115142637	Body	HSDL2
1795	cg14342428	2.98186570622061	0.00207449527192145	0.000695703789608551	0.00306687213402285	0.808930341702451	FALSE	1	No	FBXW9	19	12807560	TSS200	FBXW9
1796	cg23169511	-2.98183931192242	-0.00861108023898379	0.00288784181111092	0.00306712986128767	0.808930341702451	FALSE	1	No	NA	7	65420434	NA	VKORC1L1
1797	cg03221073	2.98180507041883	0.0160107738665491	0.00536949045575946	0.00306746424219064	0.808930341702451	FALSE	1	No	HMCN1;MIR548F1	1	186157555	Body;Body	HMCN1
1798	cg08958015	2.9815847259958	0.00153971559944273	0.000516408467624039	0.00306961678552664	0.808930341702451	FALSE	1	No	CCDC65;CCDC65	12	49297901	1stExon;5'UTR	CCDC65
1799	cg07306088	-2.9815585131606	-0.00102914103408884	0.000345168820114114	0.0030698729506122	0.808930341702451	FALSE	1	No	NA	12	46777190	NA	SLC38A2
1800	cg13351352	2.98151549691664	0.0146406088844924	0.00491045875818292	0.00307029336953635	0.808930341702451	FALSE	1	No	AKT2	19	40751858	Body	AKT2
1801	cg02145411	2.9807638012525	0.00414956899667027	0.00139211600561126	0.00307764857838056	0.808930341702451	FALSE	1	No	AHCYL1	1	110528025	Body	AHCYL1
1802	cg01669108	-2.980654870361	-0.0148209240459074	0.00497237174061428	0.00307871578551327	0.808930341702451	FALSE	1	No	CTSW	11	65646791	TSS1500	CTSW
1803	cg12450823	2.98064383109939	0.0255047964675088	0.00855680782836155	0.00307882395720453	0.808930341702451	FALSE	1	No	NA	2	85752248	NA	LOC100630918
1805	cg26073933	-2.98048957888933	-0.00740245352823	0.00248363677587106	0.00308033581036149	0.808930341702451	FALSE	1	No	C1orf61	1	156390102	5'UTR	MIR9-1
1807	cg00724774	-2.98029941321845	-0.000733203765655208	0.000246016813748057	0.00308220059345042	0.808930341702451	FALSE	1	No	ATP8B3	19	1812282	TSS200	ATP8B3
1808	cg27134910	2.98024066206426	0.0343775976820675	0.0115351750345745	0.00308277692200082	0.808930341702451	FALSE	1	No	SLC8A1;SLC8A1;SLC8A1;SLC8A1	2	40581030	Body;Body;Body;Body	SLC8A1
1809	cg01372071	2.98022895587054	0.00453731494100635	0.00152247193359712	0.00308289176751258	0.808930341702451	FALSE	1	No	SPAG16;SPAG16	2	214149425	Body;Body	SPAG16
1810	cg23164999	-2.97971361670543	-0.000978465434875042	0.00032837566314742	0.00308795147065428	0.808930341702451	FALSE	1	No	STEAP3;STEAP3;STEAP3	2	119981284	TSS200;TSS200;TSS200	STEAP3
1811	cg23996893	2.97928916783925	0.0143959198016008	0.00483199816822128	0.00309212450453594	0.808930341702451	FALSE	1	No	TMEM135;TMEM135;TMEM135	11	87002864	Body;Body;Body	TMEM135
1812	cg02779913	2.97918566455277	0.013429092992216	0.00450763883298692	0.00309314289582527	0.808930341702451	FALSE	1	No	TTC25	17	40088680	Body	TTC25
1813	cg15963499	2.97911941555703	0.0162863457594224	0.00546683213649468	0.0030937948952729	0.808930341702451	FALSE	1	No	RASAL2;RASAL2	1	178368509	Body;Body	RASAL2
1814	cg24840372	-2.97857463291135	-0.0091823733576744	0.00308280788274198	0.00309916123022421	0.808930341702451	FALSE	1	No	NCRNA00029	20	61669362	TSS1500	LOC100144597
1815	cg10242089	-2.97845821586409	-0.00171927623574582	0.000577236983412586	0.00310030909119962	0.808930341702451	FALSE	1	No	LOC441046	4	144480740	Body	GUSBP5
1817	cg13023833	2.97774493337292	0.00296127694049449	0.000994469642885169	0.00310735049258794	0.808930341702451	FALSE	1	No	ELK1;ELK1	X	47510183	TSS200;TSS200	ELK1
1818	cg12667888	-2.9773627385916	-0.000592842693657136	0.00019911671694312	0.00311112947603671	0.808930341702451	FALSE	1	No	NAPG	18	10525850	TSS200	NAPG
1819	cg27176043	-2.97724886159576	-0.0123361891147927	0.00414348604643706	0.00311225625798939	0.808930341702451	FALSE	1	No	NA	8	915867	NA	BC038783
1820	cg23991263	2.97720304352837	0.00376080189593406	0.00126319966792625	0.0031127097207363	0.808930341702451	FALSE	1	No	C11orf49;C11orf49;C11orf49;C11orf49	11	46958558	Body;Body;Body;Body	C11orf49
1821	cg13677571	2.97717198546859	0.00656777796026777	0.00220604586914183	0.00311301713766117	0.808930341702451	FALSE	1	No	EN2	7	155250210	TSS1500	EN2
1822	cg02590376	2.97707695674683	0.0101385866131008	0.00340555073328692	0.00311395791762088	0.808930341702451	FALSE	1	No	BRD2;BRD2	6	32948526	3'UTR;3'UTR	BRD2
1823	cg18183961	-2.97700915041849	-0.0161361371089854	0.005420251095539	0.00311462935628429	0.808930341702451	FALSE	1	No	RBM47;RBM47	4	40519094	TSS1500;5'UTR	RBM47
1824	cg00395486	-2.97690469189173	-0.0155503822239287	0.0052236748681554	0.00311566399546614	0.808930341702451	FALSE	1	No	PHACTR2;PHACTR2;PHACTR2;PHACTR2	6	143997701	TSS1500;Body;Body;TSS1500	PHACTR2
1825	cg05018441	2.97606347797116	0.00332594717284342	0.00111756593818045	0.00312400751670508	0.808930341702451	FALSE	1	No	NA	1	32817390	NA	LOC100128071
1826	cg15503553	-2.97597262738379	-0.000926076333517873	0.000311184425890368	0.00312490983483491	0.808930341702451	FALSE	1	No	TMEM41A	3	185216877	TSS200	TMEM41A
1827	cg25985659	2.97587838772972	0.0062246162827597	0.00209169040926717	0.00312584606494393	0.808930341702451	FALSE	1	No	FAM155A	13	108519880	TSS1500	FAM155A
1828	cg22678044	2.97570641661012	0.0145828575531722	0.00490063719719528	0.0031275551854326	0.808930341702451	FALSE	1	No	NA	1	2368610	NA	PEX10
1829	cg14866069	2.9754664868939	0.0174207319272817	0.00585479016618575	0.00312994113633494	0.808930341702451	FALSE	1	No	NA	4	96080181	NA	BMPR1B
1830	cg25230043	-2.97526120096324	-0.00135950796148505	0.000456937347566296	0.00313198389930369	0.808930341702451	FALSE	1	No	ERICH1	8	644878	Body	ERICH1
1834	cg21875980	-2.97499043212745	-0.0293020845552053	0.0098494718634275	0.00313468013756773	0.808930341702451	FALSE	1	No	EGLN1	1	231553510	Body	EGLN1
1836	cg10140957	2.97461592532346	0.0196847786070522	0.00661758664016824	0.00313841287113858	0.808930341702451	FALSE	1	No	GOT2	16	58768477	TSS1500	GOT2
1838	cg22258600	-2.97409375359659	-0.0541270364294834	0.0181995057701282	0.00314362418340952	0.808930341702451	FALSE	1	No	NA	11	325800	NA	BC040735
1839	cg04577253	2.97388226259378	0.00231714596269941	0.000779165332752087	0.00314573713241601	0.808930341702451	FALSE	1	No	NA	11	46414401	NA	AMBRA1
1840	cg14336501	2.97388078199863	0.0239941919121971	0.00806830995292001	0.00314575192922079	0.808930341702451	FALSE	1	No	NA	17	35424059	NA	AATF
1841	cg13834017	-2.97342245660891	-0.0183614563074045	0.00617519258543071	0.00315033541575393	0.808930341702451	FALSE	1	No	PRRX2	9	132484151	Body	PRRX2
1842	cg24864576	-2.9734101616712	-0.0388282265725226	0.0130584831763335	0.0031504584555341	0.808930341702451	FALSE	1	No	NA	18	74499573	NA	LOC100131655
1844	cg12728623	-2.97292682060088	-0.0104411527019594	0.00351207861209617	0.00315529890753008	0.808930341702451	FALSE	1	No	COMT;COMT;COMT	22	19938992	5'UTR;5'UTR;TSS200	COMT
1846	cg24562682	-2.97277769181138	-0.0163175329907811	0.00548898527990451	0.00315679374172149	0.808930341702451	FALSE	1	No	ZC3H3	8	144597152	Body	ZC3H3
1847	cg16427530	-2.97235280776759	-0.0208904408691673	0.00702825075629473	0.00316105624150514	0.808930341702451	FALSE	1	No	OR6C70	12	55864623	TSS1500	OR6C70
1848	cg16045533	-2.97233609750958	-0.00181091087046106	0.000609255081206449	0.00316122398892613	0.808930341702451	FALSE	1	No	MED8;MED8;C1orf84	1	43855376	Body;Body;TSS200	MED8
1849	cg19063343	2.97224968260093	0.00457274984382794	0.00153848106052331	0.00316209160276657	0.808930341702451	FALSE	1	No	PORCN;PORCN;PORCN;PORCN;PORCN	X	48366824	TSS1500;TSS1500;TSS1500;TSS1500;TSS1500	PORCN
1850	cg12682916	2.97185521037168	0.0105006119739213	0.00353335247870573	0.00316605491055976	0.808930341702451	FALSE	1	No	NA	5	140420926	NA	PCDHB1
1853	cg05786314	2.97145883069991	0.0149546266389948	0.00503275579136068	0.00317004196255748	0.808930341702451	FALSE	1	No	ACOT7	1	6452096	Body	ACOT7
1854	cg04728310	-2.97138539251552	-0.0204532788977196	0.00688341503907179	0.00317078115741979	0.808930341702451	FALSE	1	No	NA	19	45947905	NA	ERCC1
1855	cg04397936	2.9713492340174	0.0033859912087739	0.00113954669818327	0.00317114517013555	0.808930341702451	FALSE	1	No	CRTAP	3	33155330	TSS200	CRTAP
1857	cg14897188	2.97108728950693	0.0131631148142034	0.00443040326034577	0.00317378334513649	0.808930341702451	FALSE	1	No	RNASEK;C17orf49;C17orf49;C17orf49	17	6917185	Body;TSS1500;TSS1500;TSS1500	C17orf49
1858	cg21989500	2.97107874142758	0.00354998347986756	0.00119484664959159	0.00317386947098666	0.808930341702451	FALSE	1	No	NDUFAB1	16	23607577	1stExon	NDUFAB1
1859	cg18315103	2.97079432558112	0.00330938482169439	0.00111397305198738	0.00317673631218498	0.808930341702451	FALSE	1	No	FAM65A	16	67571472	5'UTR	FAM65A
1861	cg13841836	2.9702462749147	0.00286277053113917	0.000963815881301422	0.00318226721238942	0.808930341702451	FALSE	1	No	STX7	6	132834441	TSS200	STX7
1862	cg08197797	2.97014164046443	0.00916152340595601	0.00308454091250795	0.0031833241796254	0.808930341702451	FALSE	1	No	PERP	6	138428995	TSS1500	PERP
1863	cg15105576	-2.97011493578459	-0.015214767346446	0.00512261904855438	0.00318359398901194	0.808930341702451	FALSE	1	No	SLC39A7;SLC39A7	6	33170452	Body;Body	SLC39A7
1864	cg25401465	-2.97004923419847	-0.00297585194689515	0.00100195374293122	0.00318425789077871	0.808930341702451	FALSE	1	No	NA	17	21360419	NA	KCNJ12
1865	cg02362984	-2.96995280056156	-0.0193791696584361	0.0065250766459224	0.00318523256345647	0.808930341702451	FALSE	1	No	HDAC5;HDAC5	17	42201844	TSS1500;TSS1500	HDAC5
1866	cg05201145	-2.96991578665958	-0.0181499101509898	0.00611125414145294	0.00318560674235495	0.808930341702451	FALSE	1	No	IQSEC3;IQSEC3	12	259373	Body;Body	LOC574538
1867	cg27650554	2.96980378847874	0.00183961756355589	0.00061944077608515	0.0031867391932624	0.808930341702451	FALSE	1	No	TUBB	6	30688868	Body	TUBB
1868	cg09976670	-2.96976769605886	-0.0304633704879531	0.0102578294350702	0.00318710421424017	0.808930341702451	FALSE	1	No	NPHP4	1	5934941	Body	NPHP4
1870	cg02772430	-2.96945061432177	-0.0140913700411191	0.00474544684230676	0.00319031266828326	0.808930341702451	FALSE	1	No	SLITRK1	13	84454495	1stExon	SLITRK1
1871	cg00242358	-2.96925728123518	-0.0213316680771996	0.00718417639724565	0.00319227039777032	0.808930341702451	FALSE	1	No	CSPG5	3	47619041	Body	CSPG5
1874	cg08705406	2.96915025111849	0.0237017853998989	0.00798268305585759	0.00319335467894066	0.808930341702451	FALSE	1	No	ZFPM1	16	88590467	Body	ZFPM1
1875	cg23508701	2.96894253885811	0.0143060344296885	0.00481856224647271	0.00319545989432156	0.808930341702451	FALSE	1	No	NA	12	76331877	NA	PHLDA1
1876	cg01492649	2.96890713624076	0.00361670888410915	0.00121819535544269	0.00319581883532526	0.808930341702451	FALSE	1	No	TMEM135;TMEM135;TMEM135	11	86749237	Body;Body;Body	TMEM135
1877	cg20646500	2.96884820145953	0.036650251840315	0.0123449396376336	0.00319641644671253	0.808930341702451	FALSE	1	No	UBR2	6	42536105	Body	UBR2
1879	cg13102028	-2.96858930712015	-0.023420118640829	0.00788930910202229	0.00319904290288873	0.808930341702451	FALSE	1	No	RPTOR;RPTOR	17	78668008	Body;Body	RPTOR
1880	cg22132309	2.96840524182332	0.00481176555013756	0.00162099348240672	0.00320091142742743	0.808930341702451	FALSE	1	No	SLC22A18AS;SLC22A18;SLC22A18	11	2923490	5'UTR;5'UTR;TSS200	SLC22A18
1881	cg19695945	2.96817961698761	0.00904608345128051	0.00304768734328192	0.00320320320303019	0.808930341702451	FALSE	1	No	C1orf173	1	75139482	TSS200	C1orf173
1882	cg24593688	2.96805911945532	0.00857656579968126	0.00288962094570918	0.00320442776718432	0.808930341702451	FALSE	1	No	NA	13	45885599	NA	TPT1
1883	cg08687941	-2.96804538197061	-0.019859047427341	0.00669095140794502	0.00320456740248748	0.808930341702451	FALSE	1	No	CNGB1	16	57918350	Body	CNGB1
1884	cg03630596	-2.96801556252921	-0.0242414441248174	0.00816755964182342	0.00320487052275246	0.808930341702451	FALSE	1	No	C9orf139;FUT7	9	139925856	5'UTR;Body	FUT7
1885	cg11824945	-2.96798561145556	-0.0131707942481204	0.00443762065330943	0.00320517500749975	0.808930341702451	FALSE	1	No	TRAF5;TRAF5;TRAF5	1	211519171	5'UTR;TSS1500;5'UTR	TRAF5
1888	cg14293027	2.96753142672073	0.0106586550415262	0.00359175810087529	0.00320979552787744	0.808930341702451	FALSE	1	No	TAP1	6	32818275	Body	TAP1
1889	cg25413843	2.96748307704089	0.0117041874838854	0.00394414632873207	0.00321028775856493	0.808930341702451	FALSE	1	No	VAX2	2	71126691	TSS1500	VAX2
1890	cg27293306	2.96739941561456	0.00271575609428919	0.000915197354289007	0.00321113964862814	0.808930341702451	FALSE	1	No	SACM1L	3	45730004	TSS1500	LOC644714
1892	cg11335323	2.96716452172916	0.0131436433271477	0.00442969819532893	0.00321353258294792	0.808930341702451	FALSE	1	No	BAI1	8	143578616	Body	BAI1
1894	cg16203330	-2.96693717192882	-0.00049645976438758	0.000167330730520602	0.00321585021750843	0.808930341702451	FALSE	1	No	SPRED2	2	65658524	Body	SPRED2
1895	cg21340230	2.9668204114093	0.021322156053039	0.00718687116046588	0.00321704108446766	0.808930341702451	FALSE	1	No	NA	15	89955105	NA	AK054710
1896	cg04276626	2.96676034066839	0.0147408712021463	0.00496867610102448	0.00321765391676458	0.808930341702451	FALSE	1	No	MIR21	17	57918500	TSS200	DM119512
1897	cg16125615	-2.96656357765148	-0.0178078219822753	0.00600284521674507	0.00321966201046125	0.808930341702451	FALSE	1	No	CAPS;CAPS	19	5913035	TSS1500;TSS1500	CAPS
1898	cg17394237	2.9664991440738	0.0285725674316615	0.00963174639330038	0.00322031984598591	0.808930341702451	FALSE	1	No	SORCS2	4	7196466	Body	SORCS2
1899	cg06794034	-2.96640770234568	-0.0168126381318415	0.00566767613182332	0.003221253632756	0.808930341702451	FALSE	1	No	SORCS2	4	7301854	Body	MIR4798
1900	cg02053920	-2.9662622695396	-0.0131572119899197	0.00443561991298964	0.00322273927733656	0.808930341702451	FALSE	1	No	PSORS1C1	6	31093846	5'UTR	PSORS1C1
1901	cg02942644	2.96623088792846	0.00292624857885938	0.000986520837190456	0.00322305993319112	0.808930341702451	FALSE	1	No	C3orf1	3	119217190	TSS200	TIMMDC1
1902	cg11317343	2.96616454601634	0.00248266519522977	0.000836995101490264	0.00322373790789643	0.808930341702451	FALSE	1	No	NHP2;NHP2;NHP2;NHP2	5	177580912	5'UTR;5'UTR;1stExon;1stExon	NHP2
1903	cg27170206	-2.96604652947688	-0.0207943601688728	0.00701080039109848	0.00322494428901678	0.808930341702451	FALSE	1	No	CLEC16A	16	11272765	3'UTR	CLEC16A
1904	cg15151911	-2.96570209588257	-0.000747414652608103	0.000252019464006778	0.00322846749884854	0.808930341702451	FALSE	1	No	EIF1B;EIF1B	3	40351210	1stExon;5'UTR	FLJ33065
1905	cg25404597	2.96559193459455	0.00843836533435145	0.00284542361877752	0.00322959508143847	0.808930341702451	FALSE	1	No	MYO5A;MYO5A	15	52630567	Body;Body	MYO5A
1906	cg06082598	2.96525645876119	0.00729762012683233	0.00246104181150021	0.00323303114598164	0.808930341702451	FALSE	1	No	WDR64	1	241912510	Body	WDR64
1907	cg07116095	2.9652113919071	0.00399637988029774	0.00134775547241084	0.00323349299176723	0.808930341702451	FALSE	1	No	RMND5B	5	177558283	5'UTR	RMND5B
1910	cg23418180	2.96447727503404	0.0162949425352232	0.00549673383312952	0.00324102473910727	0.808930341702451	FALSE	1	No	KCNJ1;KCNJ1;KCNJ1;KCNJ1	11	128729960	5'UTR;5'UTR;5'UTR;5'UTR	KCNJ1
1911	cg19190519	2.96445827445584	0.02442178395628	0.00823819453514248	0.00324121989044302	0.808930341702451	FALSE	1	No	NA	11	123175740	NA	MIR4493
1912	cg02726291	-2.96418808434302	-0.0164590410312134	0.00555263045491303	0.00324399612570208	0.808930341702451	FALSE	1	No	GP9	3	128779596	TSS200	GP9
1913	cg13636817	-2.96415989807715	-0.0138509401241526	0.00467280463956674	0.00324428586820942	0.808930341702451	FALSE	1	No	DNAH9	17	11672338	Body	DNAH9
1914	cg06539717	2.96411429017709	0.00266846464140676	0.000900257000969869	0.00324475474766941	0.808930341702451	FALSE	1	No	VRK2;VRK2;VRK2;VRK2;VRK2;VRK2	2	58274059	5'UTR;5'UTR;5'UTR;5'UTR;5'UTR;5'UTR	VRK2
1915	cg10663973	2.96396036170602	0.00133277202704007	0.000449659193914774	0.00324633769227809	0.808930341702451	FALSE	1	No	MRFAP1;MRFAP1	4	6642559	1stExon;5'UTR	MRFAP1
1916	cg13540639	2.96361325302338	0.00658870543622821	0.0022232001525525	0.00324990982582466	0.808930341702451	FALSE	1	No	IL17F	6	52110447	TSS1500	IL17F
1917	cg16376000	2.96355154687622	0.00689914330273333	0.00232799841460678	0.00325054522695052	0.808930341702451	FALSE	1	No	FGF12;FGF12	3	192127330	TSS1500;Body	FGF12
1918	cg23130766	2.96335177139216	0.00273582091696231	0.000923218412128318	0.00325260313679213	0.808930341702451	FALSE	1	No	NA	6	149969500	NA	KATNA1
1919	cg03249573	2.9633455071793	0.0127596145686159	0.00430581399897622	0.00325266768442905	0.808930341702451	FALSE	1	No	NA	22	42764390	NA	BC038245
1920	cg23801028	-2.96305555004081	-0.0224564837861923	0.00757882645361912	0.00325565674082248	0.808930341702451	FALSE	1	No	CRTAC1	10	99791308	TSS1500	CRTAC1
1921	cg09903872	2.96301479508909	0.00306090336980307	0.00103303681604163	0.00325607706931127	0.808930341702451	FALSE	1	No	DNAJB6;DNAJB6	7	157129451	TSS1500;TSS1500	DNAJB6
1922	cg17482706	2.9629254371436	0.00367123660307958	0.00123905804616495	0.00325699884130635	0.808930341702451	FALSE	1	No	C9orf41	9	77643371	TSS200	C9orf41
1923	cg01537289	2.96288857400536	0.00313695173136477	0.00105874779054688	0.003257379172615	0.808930341702451	FALSE	1	No	NUDT3	6	34359621	Body	NUDT3
1924	cg03559073	2.96276768437097	0.0088044451010277	0.00297169607575796	0.00325862672307494	0.808930341702451	FALSE	1	No	TBX5;TBX5;TBX5;TBX5	12	114833303	Body;Body;Body;Body	TBX5
1925	cg17132079	2.96236660405044	0.0176446720664948	0.00595627564879015	0.00326276890256787	0.808930341702451	FALSE	1	No	MXRA8	1	1294140	TSS1500	MXRA8
1926	cg15229153	2.96225923671094	0.0040537471460235	0.00136846468255913	0.00326387856192773	0.808930341702451	FALSE	1	No	RPAIN;RPAIN;RPAIN;RPAIN;RPAIN;RPAIN;RPAIN;RPAIN;RPAIN;NUP88;RPAIN;RPAIN;RPAIN;RPAIN;RPAIN	17	5323805	Body;Body;Body;Body;Body;Body;Body;Body;Body;TSS1500;Body;Body;Body;Body;Body	NUP88
1927	cg12555334	2.96211476264306	0.0238467166124768	0.00805057147454969	0.00326537227044293	0.808930341702451	FALSE	1	No	CCT6A;PSPH;CCT6A	7	56120290	Body;TSS1500;Body	CCT6A
1928	cg19212674	2.96184161777153	0.00360910610560959	0.00121853446989008	0.00326819800769196	0.808930341702451	FALSE	1	No	RUFY3	4	71571625	Body	RUFY3
1929	cg10141715	2.9618134821206	0.0158188284215341	0.00534092660359156	0.00326848920357829	0.808930341702451	FALSE	1	No	SLC5A8	12	101603453	1stExon	SLC5A8
1931	cg23371476	-2.96144150487995	-0.0238397903031726	0.00805006287103383	0.00327234129313084	0.808930341702451	FALSE	1	No	NA	2	105877824	NA	LOC644617
1932	cg01636561	2.96137978839811	0.00272064924770677	0.000918710007532822	0.00327298081290425	0.808930341702451	FALSE	1	No	DOCK10	2	225906664	Body	DOCK10
1933	cg16924702	-2.96130149989445	-0.00117397861609843	0.000396440084246832	0.00327379222014475	0.808930341702451	FALSE	1	No	EPB41L3	18	5544231	TSS1500	EPB41L3
1934	cg19840763	2.96126914616017	0.00934554562303459	0.00315592577430958	0.00327412759839784	0.808930341702451	FALSE	1	No	PCDH19;PCDH19;PCDH19;PCDH19	X	99665187	1stExon;1stExon;5'UTR;5'UTR	PCDH19
1935	cg10432632	2.9612545300446	0.00203756625618694	0.000688075353035003	0.00327427911910809	0.808930341702451	FALSE	1	No	ACAT2	6	160182818	TSS200	ACAT2
1936	cg05993854	-2.96095454455432	-0.00177656725911119	0.000599998153426092	0.00327739039252565	0.808930341702451	FALSE	1	No	NA	4	90032464	NA	FAM13A
1937	cg05221370	2.96090502297525	0.00906769700129647	0.00306247479434003	0.00327790426130667	0.808930341702451	FALSE	1	No	LRRN3;IMMP2L;LRRN3;LRRN3	7	110738836	5'UTR;Body;5'UTR;5'UTR	LRRN3
1938	cg03527159	2.96071346268622	0.00168140413657711	0.000567905053213626	0.00327989271217972	0.808930341702451	FALSE	1	No	SNORD27;SLC3A2;SLC3A2;SNORD26;SNORD28;SLC3A2;SLC3A2;SLC3A2;SNHG1	11	62622985	TSS1500;TSS1500;TSS1500;TSS200;TSS1500;TSS1500;TSS1500;TSS1500;Body	SNORD25
1939	cg27443878	2.96056901099059	0.00585010515995124	0.0019760070237288	0.00328139289210028	0.808930341702451	FALSE	1	No	PDE4DIP	1	145036025	Body	PDE4DIP
1940	cg21740452	2.96053635758387	0.00304320471832477	0.00102792344047021	0.00328173209579909	0.808930341702451	FALSE	1	No	C21orf66;C21orf66;C21orf49;C21orf49;C21orf66	21	34143691	1stExon;Body;TSS1500;TSS1500;1stExon	GCFC1
1941	cg04126707	2.96043966625901	0.00367155725497232	0.00124020674929408	0.00328273671375376	0.808930341702451	FALSE	1	No	PTGER4;PTGER4	5	40680039	1stExon;5'UTR	PTGER4
1942	cg15989068	-2.96037734479484	-0.0125197367350099	0.00422910165726779	0.00328338437970956	0.808930341702451	FALSE	1	No	SOX11;SOX11	2	5837057	3'UTR;1stExon	SOX11
1943	cg06856528	2.96035844002275	0.00479601892696025	0.00162008048151203	0.00328358086767055	0.808930341702451	FALSE	1	No	TMEFF2;TMEFF2	2	193059405	5'UTR;1stExon	TMEFF2
1944	cg20443254	-2.96018746871107	-0.0109026936588394	0.00368310918618497	0.00328535835759823	0.808951895592359	FALSE	1	No	ASCL4	12	108169020	1stExon	ASCL4
1945	cg12538674	2.95974607541952	0.0116395132898516	0.00393260536318196	0.00328995133922582	0.809512737636067	FALSE	1	No	HOXA3;HOXA3;HOXA3	7	27145972	3'UTR;3'UTR;3'UTR	HOXA3
1946	cg08714407	2.95957313732737	0.00313482664116448	0.00105921580434244	0.00329175247259548	0.809512737636067	FALSE	1	No	TP53I3;TP53I3	2	24307071	Body;1stExon	TP53I3
1947	cg16726201	2.95948127356608	0.00299049880005355	0.00101048073078364	0.00329270959152949	0.809512737636067	FALSE	1	No	CACNA1F	X	49087385	Body	CACNA1F
1948	cg14633426	2.95917422808752	0.00193372432540658	0.000653467547484124	0.00329591051417789	0.809797861936066	FALSE	1	No	TAGLN2	1	159894721	5'UTR	TAGLN2
1951	cg06198758	2.95840005271561	0.00969304449291948	0.00327644818827728	0.00330399386686667	0.809798693890192	FALSE	1	No	C1orf216	1	36181297	Body	C1orf216
1952	cg09607482	2.95828626916786	0.0197803133946078	0.00668640949348416	0.00330518343585871	0.809798693890192	FALSE	1	No	NA	10	131567073	NA	MGMT
1953	cg26947572	-2.95810163531249	-0.00154794817952778	0.000523291073250855	0.00330711455486231	0.809798693890192	FALSE	1	No	HPCAL1;HPCAL1	2	10442852	TSS1500;TSS200	HPCAL1
1954	cg09511846	2.95789953117058	0.00812370107118443	0.00274644252976689	0.00330922958195879	0.809798693890192	FALSE	1	No	ST6GALNAC5	1	77332991	TSS200	ST6GALNAC5
1955	cg04266202	-2.95782404033092	-0.0191764747733387	0.00648330479158363	0.00331001991365718	0.809798693890192	FALSE	1	No	MPO	17	56352895	Body	MPO
1956	cg21448513	2.95758564217158	0.0172698487625795	0.00583917115241987	0.0033125168948649	0.809798693890192	FALSE	1	No	PLAG1;PLAG1;PLAG1	8	57103638	5'UTR;5'UTR;5'UTR	PLAG1
1957	cg02495310	2.95748668003434	0.013832066893803	0.00467696675937097	0.00331355392982223	0.809798693890192	FALSE	1	No	PITX1	5	134366831	Body	AK026965
1958	cg07413356	-2.95745298924811	-0.000568831722943427	0.000192338382050848	0.00331390704697719	0.809798693890192	FALSE	1	No	CAMLG	5	134074184	TSS200	CAMLG
1959	cg07684152	-2.95708592209427	-0.0107484018670587	0.00363479525121355	0.00331775655284137	0.809798693890192	FALSE	1	No	NA	12	130670760	NA	FZD10
1960	cg02257320	-2.95706344144038	-0.0078123083890779	0.00264191436666389	0.00331799244477849	0.809798693890192	FALSE	1	No	DCAKD;DCAKD	17	43112088	Body;Body	DCAKD
1961	cg18591441	-2.95698125551363	-0.00098134531744295	0.000331874040666683	0.00331885496118341	0.809798693890192	FALSE	1	No	CCDC109A	10	74452317	Body	MCU
1962	cg02975259	2.95693247554702	0.00302860688095877	0.0010242394461167	0.00331936698913933	0.809798693890192	FALSE	1	No	NCK1	3	136581033	TSS200	NCK1
1963	cg26163463	2.95665333139975	0.0148845781814981	0.00503426560815344	0.00332229846750915	0.809798693890192	FALSE	1	No	EIF4EBP3;ANKHD1-EIF4EBP3	5	139926773	TSS1500;Body	EIF4EBP3
1964	cg17599372	-2.95660349957532	-0.0231780787939784	0.00783942750433314	0.00332282203367963	0.809798693890192	FALSE	1	No	PTPRN2;PTPRN2;PTPRN2	7	157894874	Body;Body;Body	DQ583756
1965	cg24892309	-2.95634822850311	-0.016020313595764	0.00541895350531002	0.00332550526446705	0.809798693890192	FALSE	1	No	GNL3;GNL3;GNL3;SNORD19B	3	52724568	Body;Body;Body;TSS200	GNL3
1966	cg16319085	2.95617453066489	0.031436930965052	0.0106343284670616	0.00332733218746805	0.809798693890192	FALSE	1	No	NA	4	85076551	NA	BC005018
1969	cg19896591	2.95581736994702	0.0111985722249886	0.00378865498892084	0.00333109162527376	0.809798693890192	FALSE	1	No	NA	7	152717210	NA	ACTR3B
1970	cg08196090	-2.95559919848326	-0.00163789756044648	0.000554167683252521	0.00333338998722139	0.809946083849372	FALSE	1	No	RPAP1	15	41836511	TSS200	RPAP1
1971	cg13471209	2.9546078282362	0.0137326455326351	0.00464787421240707	0.00334385201544924	0.811901688125321	FALSE	1	No	NA	1	82165326	NA	LPHN2
1972	cg26609894	2.95423118121599	0.0173129960155828	0.00586040663495287	0.00334783467472397	0.811901688125321	FALSE	1	No	LASS4	19	8278234	5'UTR	CERS4
1973	cg10896616	-2.95413789243628	-0.00278704044376354	0.000943436137798249	0.00334882177881803	0.811901688125321	FALSE	1	No	TERT;TERT	5	1295267	TSS200;TSS200	TERT
1974	cg21180845	2.95398296807814	0.0110062984624594	0.00372591805078012	0.00335046164731692	0.811901688125321	FALSE	1	No	LARP4;LARP4;LARP4;LARP4;LARP4;LARP4;LARP4	12	50798901	Body;Body;Body;Body;Body;Body;Body	LARP4
1975	cg13150467	2.95395326764116	0.00609713805067802	0.0020640604296177	0.0033507761092049	0.811901688125321	FALSE	1	No	HHIP;HHIP	4	145567373	1stExon;5'UTR	LOC646576
1976	cg04380228	2.95325597681273	0.00344559484405767	0.00116671052936505	0.00335816663599842	0.811901688125321	FALSE	1	No	MCFD2;MCFD2;MCFD2;MCFD2;MCFD2;MCFD2;MCFD2	2	47142555	5'UTR;5'UTR;5'UTR;5'UTR;5'UTR;Body;5'UTR	MCFD2
1977	cg26930596	-2.95325548938296	-0.0298876126679052	0.0101202258915126	0.00335817180743558	0.811901688125321	FALSE	1	No	PRKCZ;PRKCZ;PRKCZ	1	2082315	Body;Body;Body	PRKCZ
1978	cg16206191	2.95310194070501	0.010716326057804	0.00362883715935849	0.00335980126075138	0.811901688125321	FALSE	1	No	WFDC10B;WFDC13;WFDC10B	20	44334749	TSS1500;3'UTR;TSS1500	WFDC10B
1979	cg21893456	2.95258629728073	0.00450354247829581	0.00152528733281851	0.00336527854376529	0.811901688125321	FALSE	1	No	DLL4	15	41221488	TSS200	DLL4
1980	cg16219810	2.95206354996209	0.00155248276402335	0.000525897474003664	0.00337083962025184	0.811901688125321	FALSE	1	No	FRMD5;FRMD5	15	44487292	1stExon;5'UTR	FRMD5
1981	cg03775123	2.95205114144669	0.0169659407226074	0.0057471703265591	0.00337097172623533	0.811901688125321	FALSE	1	No	ANKDD1A	15	65214075	Body	ANKDD1A
1982	cg24340686	2.95200689740147	0.00277156503873527	0.000938874851943931	0.00337144280445278	0.811901688125321	FALSE	1	No	CD55;CD55	1	207495291	Body;Body	CD55
1983	cg07847733	2.95179055337649	0.0102569455194692	0.00347482158167914	0.00337374714432347	0.811901688125321	FALSE	1	No	SLAIN1	13	78271382	TSS1500	SLAIN1
1984	cg19730600	2.95170234155863	0.0206231637836069	0.00698687109917625	0.00337468712600229	0.811901688125321	FALSE	1	No	FER	5	108088674	5'UTR	FER
1985	cg14164380	2.95111311131536	0.0202874536797068	0.0068745090121823	0.00338097208568273	0.811901688125321	FALSE	1	No	FBN1	15	48938775	TSS1500	FBN1
1986	cg03559831	2.95055694901775	0.00265054977215385	0.000898321848367044	0.0033869141471795	0.811901688125321	FALSE	1	No	NAB2	12	57481609	TSS1500	NAB2
1987	cg26900616	2.95012690270797	0.00337066040870331	0.00114254759875222	0.00339151532514768	0.811901688125321	FALSE	1	No	ETFDH;ETFDH;C4orf46	4	159593389	5'UTR;1stExon;TSS200	C4orf46
1988	cg06148264	2.95011493584829	0.00701899606181266	0.00237922800109291	0.00339164344340817	0.811901688125321	FALSE	1	No	SERPINB1	6	2841468	5'UTR	SERPINB1
1989	cg01801101	2.95005669968823	0.0205888239316308	0.00697912820923295	0.0033922669880727	0.811901688125321	FALSE	1	No	AMZ1	7	2738925	5'UTR	AMZ1
1990	cg17321883	-2.9500542115277	-0.000672666909568157	0.000228018490961837	0.00339229363157379	0.811901688125321	FALSE	1	No	AMIGO3;RNF123	3	49756736	1stExon;Body	AMIGO3
1991	cg24933241	2.95000297605272	0.018282808845129	0.00619755606809335	0.00339284230930592	0.811901688125321	FALSE	1	No	NA	1	42506516	NA	HIVEP3
1992	cg21962423	-2.94995757224567	-0.00222223531078442	0.000753310939686747	0.0033933286038605	0.811901688125321	FALSE	1	No	NA	12	113913887	NA	LHX5
1993	cg12180051	-2.94981754339712	-0.000837692067299479	0.000283980976780945	0.00339482877523708	0.811901688125321	FALSE	1	No	GINS1;GINS1	20	25388369	1stExon;5'UTR	GINS1
1995	cg07556148	-2.94961239180222	-0.00104025743824887	0.000352675979101536	0.00339702772134835	0.811901688125321	FALSE	1	No	NA	3	49577474	NA	DAG1
1996	cg22538712	-2.94944213053149	-0.0181043939251402	0.00613824347924323	0.00339885367949774	0.811901688125321	FALSE	1	No	NA	2	5216945	NA	LOC727982
1997	cg03814022	2.94903573516483	0.00415993977371352	0.0014106101611824	0.003403215673497	0.811901688125321	FALSE	1	No	NA	1	227975439	NA	SNAP47
1998	cg08165661	2.94894781675182	0.00457186034505278	0.00155033612974832	0.00340416000800216	0.811901688125321	FALSE	1	No	LRRCC1;LRRCC1	8	86019270	TSS200;TSS200	LRRCC1
2000	cg02117535	-2.94866440622533	-0.0140889631747941	0.00477808296700329	0.00340720576081213	0.811901688125321	FALSE	1	No	NA	11	130016100	NA	APLP2
2002	cg13529288	2.94785002383272	0.00341477495363472	0.00115839507642079	0.00341597162722615	0.811901688125321	FALSE	1	No	MOSPD3;MOSPD3;MOSPD3;MOSPD3	7	100209880	TSS200;TSS1500;TSS1500;5'UTR	MOSPD3
2003	cg15451075	-2.94750590404238	-0.018111947967988	0.00614483857119615	0.00341968186435244	0.811901688125321	FALSE	1	No	NA	3	148966942	NA	CP
2004	cg16667189	-2.94748452637173	-0.0149599470371896	0.00507549637778928	0.00341991247602269	0.811901688125321	FALSE	1	No	NA	5	141215285	NA	PCDH1
2005	cg12058185	2.94740617663731	0.00532353825208417	0.00180617734137946	0.00342075779551234	0.811901688125321	FALSE	1	No	FAT4	4	126238257	1stExon	FAT4
2006	cg13679837	-2.94733212160787	-0.000841848726793105	0.000285630764385605	0.00342155695480237	0.811901688125321	FALSE	1	No	XRN2	20	21283918	TSS200	XRN2
2008	cg05413817	-2.94681923529654	-0.00875244147449482	0.00297013178469159	0.00342709641534315	0.811901688125321	FALSE	1	No	PRKAR1B;PRKAR1B;PRKAR1B;PRKAR1B;PRKAR1B;PRKAR1B	7	720292	Body;Body;Body;Body;Body;Body	PRKAR1B
2009	cg06707343	2.94672839890982	0.0047826323492035	0.00162303127460709	0.00342807835362233	0.811901688125321	FALSE	1	No	FEZF2	3	62360240	TSS1500	FEZF2
2010	cg01373932	2.94667327790579	0.0116262984871376	0.00394556755725578	0.00342867433520859	0.811901688125321	FALSE	1	No	BAT1;BAT1	6	31502462	Body;Body	DDX39B
2011	cg15270813	2.94661344122987	0.0149346686878185	0.00506841802825178	0.00342932141100295	0.811901688125321	FALSE	1	No	MMP24	20	33814170	TSS1500	MMP24
2012	cg03968911	2.94652453340489	0.0199391148930842	0.00676699435794051	0.00343028306934911	0.811901688125321	FALSE	1	No	KIAA1598;KIAA1598	10	118734132	Body;Body	KIAA1598
2013	cg25951168	2.94618152472942	0.0137560464183486	0.00466911027134077	0.00343399548276877	0.811901688125321	FALSE	1	No	SORCS2	4	7333381	Body	TRNA_Pseudo
2014	cg01088572	2.94576320581951	0.00527590035419101	0.00179101305351638	0.00343852795661929	0.811901688125321	FALSE	1	No	GPR126;GPR126;GPR126;GPR126	6	142622918	TSS200;TSS200;TSS200;TSS200	GPR126
2015	cg03665785	-2.94571330210214	-0.0174669832445534	0.00592962771770371	0.00343906902698944	0.811901688125321	FALSE	1	No	C22orf31	22	29458676	TSS1500	C22orf31
2017	cg14330143	-2.94523653585437	-0.0147590968242197	0.00501117538253622	0.00344424218817316	0.811901688125321	FALSE	1	No	NA	14	78450828	NA	ADCK1
2018	cg00358880	2.94522154060018	0.00465433469310461	0.00158030037093785	0.00344440500978896	0.811901688125321	FALSE	1	No	LHX9;LHX9	1	197885105	TSS1500;Body	LHX9
2019	cg24731731	-2.94520067145479	-0.0399633663719313	0.0135689791053155	0.00344463162305816	0.811901688125321	FALSE	1	No	C11orf9;C11orf9	11	61545348	Body;Body	C11orf9
2020	cg19486482	-2.94506332278838	-0.00142581187262661	0.000484136236254726	0.00344612340082359	0.811901688125321	FALSE	1	No	CCDC85A	2	56411208	TSS200	CCDC85A
2021	cg23726526	2.94502188857037	0.00686562161711049	0.00233126335792476	0.00344657354403224	0.811901688125321	FALSE	1	No	NA	9	96711316	NA	BARX1
2022	cg02891774	2.94498394251916	0.0028040190197949	0.000952133890888495	0.00344698583879291	0.811901688125321	FALSE	1	No	ANTXR2;ANTXR2	4	80993552	Body;Body	ANTXR2
2023	cg07274406	2.94487549244275	0.00169243079639729	0.000574703684668663	0.00344816442864164	0.811901688125321	FALSE	1	No	ITGB2;ITGB2	21	46334192	5'UTR;5'UTR	ITGB2
2024	cg06118609	2.94482377758448	0.0244693881637425	0.00830928775772579	0.00344872657369013	0.811901688125321	FALSE	1	No	NLRP10	11	7982706	Body	NLRP10
2025	cg02602352	2.94463482245712	0.0173156624316515	0.00588041080666248	0.00345078124484168	0.811901688125321	FALSE	1	No	IL34	16	70688171	Body	IL34
2027	cg03731646	-2.94422618860426	-0.0478578041758919	0.0162547987519191	0.00345522849836092	0.811901688125321	FALSE	1	No	NA	18	74499372	NA	LOC100131655
2028	cg08173261	-2.94397708522064	-0.0130092403078195	0.00441893395608563	0.00345794211587374	0.811901688125321	FALSE	1	No	NA	6	3845637	NA	FAM50B
2029	cg09451305	2.94393884512199	0.00177793683605909	0.000603931307542299	0.00345835885833175	0.811901688125321	FALSE	1	No	PNKP	19	50371181	TSS1500	PNKP
2030	cg02328332	2.94390705280671	0.00674771157391093	0.00229209395978643	0.003458705367483	0.811901688125321	FALSE	1	No	LHX5	12	113909934	TSS200	LHX5
2031	cg27603495	2.94358455397869	0.00684438827963758	0.00232518827101005	0.00346222212413501	0.811901688125321	FALSE	1	No	HSF5	17	56524499	Body	HSF5
2032	cg24530489	-2.94340883984983	-0.0583979817063393	0.0198402549165813	0.0034641396112947	0.811901688125321	FALSE	1	No	NA	15	56299380	NA	NEDD4
2033	cg25660961	2.94330063560907	0.00349625507090436	0.00118786882610816	0.00346532087709138	0.811901688125321	FALSE	1	No	RCC2;RCC2	1	17764073	Body;Body	RCC2
2034	cg27439456	-2.94287370613057	-0.018173769812924	0.00617551809140317	0.00346998525978791	0.811901688125321	FALSE	1	No	OSCP1;OSCP1	1	36915840	Body;Body	OSCP1
2035	cg14352362	-2.94259090003467	-0.00884220489759124	0.00300490458849956	0.00347307819338714	0.811901688125321	FALSE	1	No	PROKR2	20	5293433	Body	PROKR2
2037	cg04221355	2.94216110255793	0.0091926383413653	0.00312445104837161	0.00347778353607669	0.811901688125321	FALSE	1	No	BRE;RBKS;BRE;BRE;BRE;BRE;LOC100302650	2	28114116	5'UTR;TSS1500;5'UTR;5'UTR;5'UTR;5'UTR;TSS200	LOC100302650
2039	cg00985983	2.94166546230155	0.0133147645985774	0.00452626743904454	0.00348321694671126	0.811901688125321	FALSE	1	No	SF3A1;SF3A1	22	30728510	3'UTR;3'UTR	SF3A1
2040	cg19442593	-2.94162490187095	-0.0149135601595285	0.00506983747317446	0.00348366192995112	0.811901688125321	FALSE	1	No	NA	2	26252851	NA	RAB10
2042	cg24051798	-2.94128426816567	-0.0133904643978643	0.00455259103745699	0.00348740102920551	0.811901688125321	FALSE	1	No	NA	1	25753676	NA	RHCE
2043	cg05946971	2.94128083545514	0.00363138669177334	0.00123462766560726	0.00348743872835789	0.811901688125321	FALSE	1	No	C22orf24;C22orf24;YWHAH	22	32341328	1stExon;5'UTR;Body	C22orf24
2044	cg06104408	2.94067533451601	0.0185300618418597	0.00630129468029474	0.00349409436849157	0.811901688125321	FALSE	1	No	CAMK2B;CAMK2B;CAMK2B;CAMK2B;CAMK2B;CAMK2B;CAMK2B;CAMK2B	7	44349955	Body;Body;Body;Body;Body;Body;Body;Body	CAMK2B
2045	cg08952424	-2.94061046030984	-0.00195339436827769	0.000664281921948909	0.00349480815105207	0.811901688125321	FALSE	1	No	MED12;MED12	X	70338432	5'UTR;1stExon	MED12
2046	cg10196720	-2.94055044158499	-0.00832159722224144	0.00282994540904934	0.00349546862954481	0.811901688125321	FALSE	1	No	PCDH10;PCDH10	4	134069593	TSS1500;TSS1500	BC040219
2047	cg24117723	-2.94053622294026	-0.000856175214854106	0.000291162954625334	0.00349562511591083	0.811901688125321	FALSE	1	No	PAK1;PAK1	11	77185398	TSS1500;TSS1500	PAK1
2048	cg11816360	2.9405207826389	0.0131499862422784	0.00447199228106706	0.00349579505473413	0.811901688125321	FALSE	1	No	C1GALT1C1;C1GALT1C1	X	119763444	5'UTR;5'UTR	C1GALT1C1
2049	cg13838528	2.94030812900747	0.00111108382547705	0.000377880064512867	0.00349813632830528	0.811901688125321	FALSE	1	No	RPL27A;SNORA3	11	8704374	Body;TSS1500	RPL27A
2050	cg15554694	-2.94027242589791	-0.0396943838823328	0.0135002401589406	0.00349852955280605	0.811901688125321	FALSE	1	No	KLHL4;KLHL4	X	86772364	TSS1500;TSS1500	KLHL4
2052	cg22952895	-2.94015095245756	-0.0183223279395851	0.0062317643671561	0.00349986773134798	0.811901688125321	FALSE	1	No	NA	2	748603	NA	LOC339822
2053	cg20019612	-2.94008119361633	-0.00624921665650712	0.0021255251964047	0.00350063642175531	0.811901688125321	FALSE	1	No	OTUB1;OTUB1	11	63764177	Body;Body	OTUB1
2054	cg03478630	2.94003275695479	0.0116162101614807	0.00395104786979056	0.00350117024840111	0.811901688125321	FALSE	1	No	NA	10	10436568	NA	BC032914
2055	cg16103595	2.94000799032822	0.00266102912714317	0.000905109488102478	0.00350144323330688	0.811901688125321	FALSE	1	No	MRTO4;KIAA0090	1	19577740	TSS1500;Body	KIAA0090
2056	cg11348293	2.93987315897985	0.0162669273240346	0.00553320719785043	0.00350292972457806	0.811901688125321	FALSE	1	No	IHH	2	219926334	TSS1500	IHH
2057	cg24845823	2.93979530686097	0.000958889380202545	0.000326175559898563	0.00350378829275295	0.811901688125321	FALSE	1	No	PAFAH2	1	26324398	5'UTR	PAFAH2
2058	cg05596350	-2.93957621137756	-0.0218902334310548	0.0074467310445394	0.00350620555226111	0.811901688125321	FALSE	1	No	NA	7	1802343	NA	ELFN1
2059	cg07134033	-2.93941059993217	-0.000819323850699034	0.000278737462101396	0.00350803373878529	0.811901688125321	FALSE	1	No	NA	11	1404543	NA	BRSK2
2060	cg06996254	2.93929036223941	0.0091458672488563	0.00311159025537313	0.00350936158974971	0.811901688125321	FALSE	1	No	NA	12	47427791	NA	AMIGO2
2061	cg06001836	2.93886598891747	0.00178470155415287	0.000607275582106505	0.0035140518500321	0.811901688125321	FALSE	1	No	RARS	5	167913752	Body	RARS
2062	cg17651451	2.93870863976455	0.0257854877774589	0.00877442813777036	0.00351579236015182	0.811901688125321	FALSE	1	No	ADAMTS2;ADAMTS2	5	178697400	Body;Body	ADAMTS2
2063	cg03555502	2.93863928207913	0.0136802593986681	0.00465530406610134	0.00351655980699645	0.811901688125321	FALSE	1	No	NA	14	100413186	NA	EML1
2064	cg07691761	-2.93857504490461	-0.00514981621218894	0.0017524875606354	0.0035172707316375	0.811901688125321	FALSE	1	No	RAD50;RAD50;RAD50;RAD50	5	131892711	5'UTR;5'UTR;1stExon;1stExon	RAD50
2065	cg16908860	-2.93835287652424	-0.00833888489856463	0.00283794535543622	0.00351973052278193	0.811901688125321	FALSE	1	No	PPP1R2	3	195270596	TSS1500	PPP1R2
2066	cg12689806	2.93826221943845	0.013778938926459	0.00468948579037728	0.00352073470624018	0.811901688125321	FALSE	1	No	TRIM58	1	248042285	3'UTR	TRIM58
2067	cg08548444	-2.93801600720629	-0.0183702370899788	0.00625259938847193	0.00352346325219443	0.811901688125321	FALSE	1	No	NA	4	174445082	NA	HAND2
2068	cg05139061	2.93798716399405	0.0206851032969228	0.0070405696629397	0.0035237830216614	0.811901688125321	FALSE	1	No	NA	16	89891535	NA	SPIRE2
2070	cg14314896	-2.9374980645113	-0.0104173536149915	0.0035463354821732	0.00352920944852706	0.811901688125321	FALSE	1	No	SHC2	19	430690	Body	SHC2
2071	cg20014596	2.93707921723956	0.0158489362823756	0.00539615553756544	0.00353386251437963	0.811901688125321	FALSE	1	No	DIP2B	12	50898483	TSS1500	DIP2B
2072	cg13064555	-2.93706832012978	-0.0172167032692014	0.00586186679799151	0.00353398364753789	0.811901688125321	FALSE	1	No	ANKMY1;ANKMY1	2	241451445	Body;Body	ANKMY1
2073	cg26042725	2.93705012220044	0.00490876566560371	0.0016713251260166	0.00353418594565838	0.811901688125321	FALSE	1	No	MAVS	20	3827226	TSS1500	MAVS
2074	cg20070077	2.93704812685294	0.00386792492613701	0.00131694298461548	0.00353420812767452	0.811901688125321	FALSE	1	No	GADD45G;GADD45G	9	92219995	1stExon;5'UTR	GADD45G
2075	cg13545320	-2.93649023566651	-0.00952860036624447	0.00324489427906499	0.00354041512340666	0.811901688125321	FALSE	1	No	RECK	9	36063860	Body	RECK
2076	cg22264975	-2.93648040681158	-0.00218188913883841	0.000743028672616786	0.0035405245666904	0.811901688125321	FALSE	1	No	RRAGD	6	90121670	1stExon	RRAGD
2077	cg09461792	-2.93629132723238	-0.0127940061469776	0.00435719917445545	0.00354263055008455	0.811901688125321	FALSE	1	No	NA	7	17055230	NA	AGR3
2078	cg03263168	-2.93618562413365	-0.00129678033236966	0.00044165475156302	0.00354380837834637	0.811901688125321	FALSE	1	No	ACVR1;ACVR1	2	158732716	TSS1500;TSS1500	ACVR1
2080	cg18452973	2.9361409962127	0.0386337035315214	0.0131579864799935	0.0035443057656632	0.811901688125321	FALSE	1	No	NA	12	3446004	NA	BC047090
2082	cg11221047	2.93598798549289	0.0065213800338285	0.00222118757503488	0.00354601158576596	0.811901688125321	FALSE	1	No	NA	8	105380480	NA	DPYS
2083	cg04360793	-2.93571076627951	-0.0295872388101422	0.0100783902658227	0.00354910403892323	0.811901688125321	FALSE	1	No	ELTD1;ELTD1	1	79472361	5'UTR;1stExon	ELTD1
2084	cg26260386	2.93510077209728	0.00385081309434141	0.00131198667212704	0.00355591736257871	0.811901688125321	FALSE	1	No	SETD7	4	140477698	TSS200	SETD7
2085	cg08534256	2.93483747082146	0.00296951872971512	0.00101181709693925	0.00355886199422077	0.811901688125321	FALSE	1	No	DNAL4	22	39189722	5'UTR	SUN2
2086	cg06956444	2.93477620720515	0.0166122784647926	0.00566049241642612	0.00355954745571214	0.811901688125321	FALSE	1	No	TNFRSF9	1	8001309	TSS1500	TNFRSF9
2087	cg13821577	-2.93465715011266	-0.00518024288313799	0.00176519525728555	0.00356087989726229	0.811901688125321	FALSE	1	No	XRCC5	2	216979737	Body	XRCC5
2088	cg25567280	2.93455097220837	0.0134939879778949	0.00459831439483914	0.00356206858425745	0.811901688125321	FALSE	1	No	RNF13;RNF13	3	149654539	Body;Body	RNF13
2089	cg26194633	-2.93454457917134	-0.000834329693072901	0.000284313177245547	0.00356214016740381	0.811901688125321	FALSE	1	No	PPIA	7	44837033	Body	PPIA
2090	cg08202374	2.93427948748403	0.00415008751020157	0.00141434635926928	0.00356510956931811	0.811901688125321	FALSE	1	No	DACT3	19	47164782	TSS1500	LOC100506068
2092	cg16080746	2.93383574220446	0.00199485870023484	0.000679949007211944	0.00357008520579827	0.811901688125321	FALSE	1	No	AFF1;AFF1;AFF1	4	87928530	Body;1stExon;5'UTR	AFF1
2093	cg20136855	2.93376632202204	0.0176458768811351	0.00601475200961915	0.00357086417552927	0.811901688125321	FALSE	1	No	TNFRSF1B	1	12233852	Body	TNFRSF1B
2094	cg13773356	2.93338302972817	0.0187797765913751	0.00640208810136717	0.00357516792699621	0.811901688125321	FALSE	1	No	NA	14	55910650	NA	TBPL2
2095	cg17285177	-2.9331630127205	-0.0210493593280463	0.00717633463832719	0.00357764050180374	0.811901688125321	FALSE	1	No	NA	18	77402002	NA	CTDP1
2096	cg19553056	2.93311484658574	0.00341061474231461	0.00116279618109216	0.00357818200640371	0.811901688125321	FALSE	1	No	ZNF330;ZNF330	4	142142166	1stExon;5'UTR	ZNF330
2097	cg23378941	2.93296133605044	0.0183366394086149	0.00625191992244509	0.00357990833813951	0.811901688125321	FALSE	1	No	PRKCA	17	64361956	Body	BC033554
2098	cg12669088	2.93293720654378	0.017140729663287	0.00584421978931009	0.00358017976025644	0.811901688125321	FALSE	1	No	NA	12	25541364	NA	IFLTD1
2099	cg11948766	-2.93285035259325	-0.012538322206585	0.00427513193624028	0.00358115689744995	0.811901688125321	FALSE	1	No	NA	8	49494499	NA	EFCAB1
2101	cg21622977	-2.93275669154798	-0.0228154505881476	0.007779523836362	0.00358221088985178	0.811901688125321	FALSE	1	No	RBPMS;RBPMS;RBPMS;RBPMS	8	30240920	TSS1500;TSS1500;TSS1500;TSS1500	RBPMS
2102	cg01116161	2.93256242623182	0.0345983371060511	0.011797988270111	0.00358439791212474	0.811901688125321	FALSE	1	No	NA	5	28810402	NA	LOC729862
2104	cg08979041	2.93229046921238	0.0168624771571063	0.00575061622787854	0.00358746163002853	0.811901688125321	FALSE	1	No	ADAMTS5	21	28337857	1stExon	ADAMTS5
2105	cg26090534	-2.93193427381467	-0.0048890400706868	0.00166751353001027	0.00359147794955199	0.811901688125321	FALSE	1	No	CARS2	13	111314603	Body	CARS2
2106	cg15874425	-2.93165924917883	-0.0254139408711424	0.00866879084882085	0.00359458182910097	0.811901688125321	FALSE	1	No	RTN1	14	60334088	Body	RTN1
2107	cg24242290	2.93123052244407	0.00827148173554562	0.00282184620834558	0.00359942525103314	0.811901688125321	FALSE	1	No	PALLD;PALLD;PALLD	4	169664785	Body;Body;Body	PALLD
2108	cg21831937	-2.93117732453787	-0.0120431448780267	0.00410863743288727	0.00360002665526612	0.811901688125321	FALSE	1	No	TCF12;TCF12;TCF12;TCF12;TCF12	15	57519802	Body;Body;Body;Body;Body	TCF12
2109	cg06193393	2.93108163269336	0.0035661809196074	0.00121667744761187	0.00360110868605323	0.811901688125321	FALSE	1	No	GATS;GATS;GATS;GATS	7	99869454	Body;Body;Body;Body	GATS
2113	cg08475827	2.93058521767521	0.0201238096298563	0.00686682288182025	0.00360672664372121	0.811901688125321	FALSE	1	No	RIF1	2	152266230	TSS200	RIF1
2114	cg00778858	2.93009827460458	0.00348504437537968	0.00118939504711663	0.00361224518380235	0.811901688125321	FALSE	1	No	MTUS1;MTUS1	8	17658543	TSS200;TSS200	MTUS1
2115	cg11967546	2.93008144434921	0.00329169769194667	0.00112341508400555	0.00361243605940054	0.811901688125321	FALSE	1	No	NA	6	27655170	NA	TRNA_Ile
2116	cg15322346	2.92966266491845	0.00334876787049783	0.00114305578952758	0.00361718849594514	0.811901688125321	FALSE	1	No	C6orf165;C6orf165	6	88117559	TSS200;TSS200	C6orf165
2117	cg19918549	2.92945248740229	0.0117575673211149	0.00401357160482262	0.0036195758060856	0.811901688125321	FALSE	1	No	EVL;EVL	14	100531800	1stExon;5'UTR	EVL
2118	cg21704448	2.9292563198373	0.0103769261045861	0.00354251215037491	0.00362180528196235	0.811901688125321	FALSE	1	No	NA	6	132410188	NA	LOC100507254
2120	cg08560888	-2.92908108326228	-0.00439734039318117	0.00150126960237086	0.00362379793438912	0.811901688125321	FALSE	1	No	TH;TH;TH	11	2191082	Body;Body;Body	TH
2121	cg19641570	2.92897352966835	0.0107910862746396	0.00368425530833032	0.00362502144506923	0.811901688125321	FALSE	1	No	FARP1;FARP1	13	98825009	5'UTR;5'UTR	RNF113B
2122	cg08722395	2.92882209079586	0.020925941542161	0.00714483191311723	0.00362674482657873	0.811901688125321	FALSE	1	No	NA	2	144692640	NA	GTDC1
2123	cg02743985	2.92872540949061	0.00110759939764359	0.000378184787844701	0.00362784545573322	0.811901688125321	FALSE	1	No	CIR1;CIR1;SCRN3	2	175260428	1stExon;5'UTR;TSS200	CIR1
2124	cg22426944	2.92842949293852	0.0011955807186545	0.000408266861653138	0.00363121609398201	0.811901688125321	FALSE	1	No	MEF2C;MEF2C	5	88179379	TSS200;5'UTR	MEF2C
2125	cg01744987	2.92839005222827	0.00314221380135619	0.00107301750972867	0.00363166555944885	0.811901688125321	FALSE	1	No	DRAM1	12	102271623	1stExon	DRAM1
2127	cg07037112	2.92824041064968	0.0109374253145278	0.00373515278142791	0.00363337133374886	0.811901688125321	FALSE	1	No	FGF8;FGF8;FGF8;FGF8	10	103534934	Body;Body;Body;Body	FGF8
2128	cg06568490	2.92820875927107	0.0221159321393502	0.00755271702173842	0.00363373222366145	0.811901688125321	FALSE	1	No	HDAC11;HDAC11	3	13525965	Body;Body	HDAC11
2129	cg00150560	-2.92815101369349	-0.00891108535272642	0.00304324650984657	0.00363439072472043	0.811901688125321	FALSE	1	No	NA	18	76627737	NA	SALL3
2130	cg13707224	-2.92805399471201	-0.0336787216431407	0.0115020835353322	0.00363549732499823	0.811901688125321	FALSE	1	No	NA	9	1043825	NA	DMRT2
2131	cg23039660	-2.92786603538294	-0.00231414610586126	0.000790386608504303	0.00363764206819126	0.811901688125321	FALSE	1	No	FGFRL1;FGFRL1;FGFRL1	4	1005884	5'UTR;TSS1500;5'UTR	FGFRL1
2132	cg11198128	-2.92768942440769	-0.0005306903315506	0.00018126592497357	0.00363965837196912	0.811901688125321	FALSE	1	No	SNX32	11	65601332	TSS200	SNX32
2133	cg21056723	2.92761927836535	0.00463585413436541	0.00158348941360772	0.00364045948719934	0.811901688125321	FALSE	1	No	LOC644145	4	56686117	TSS200	LOC644145
2134	cg26110653	2.92750592758667	0.00287698676089878	0.000982743274330604	0.00364175437011311	0.811901688125321	FALSE	1	No	UFM1	13	38924412	Body	UFM1
2135	cg19005236	-2.92739187103994	-0.0112244815822885	0.00383429416926716	0.00364305774006482	0.811901688125321	FALSE	1	No	DLGAP2	8	1571105	Body	AK093412
2136	cg21864259	2.92731171755294	0.00254327401516299	0.000868808743501023	0.00364397394101915	0.811901688125321	FALSE	1	No	ERC2	3	56502747	TSS1500	ERC2
2137	cg14931645	2.92728923731071	0.0024049750752377	0.000821570702540876	0.00364423094104102	0.811901688125321	FALSE	1	No	ZNF672	1	249133278	5'UTR	ZNF672
2138	cg01814098	2.9271585725805	0.00110811960059631	0.000378564936992609	0.00364572506225395	0.811901688125321	FALSE	1	No	ALDH7A1	5	125930667	Body	ALDH7A1
2139	cg08630279	2.92691734073655	0.00150631072831377	0.000514640679239239	0.00364848496300526	0.811901688125321	FALSE	1	No	ZNF569	19	37958346	TSS200	ZNF569
2140	cg16635592	2.9268957016331	0.0109334057071458	0.0037354954947815	0.00364873262628191	0.811901688125321	FALSE	1	No	NA	3	66870371	NA	KBTBD8
2142	cg05242945	2.92647188102338	0.0012986475854491	0.00044375877788888	0.00365358642261639	0.811901688125321	FALSE	1	No	RPSA;RPSA	3	39447984	TSS1500;TSS1500	RPSA
2143	cg26957173	-2.92633402787695	-0.000908311487647859	0.000310392278870105	0.00365516645324338	0.811901688125321	FALSE	1	No	ANXA7;ANXA7	10	75173848	TSS200;TSS200	ANXA7
2144	cg18527919	-2.9258774619243	-0.0124477803626325	0.00425437514886417	0.00366040392951053	0.811901688125321	FALSE	1	No	C2orf84	2	24398170	5'UTR	C2orf84
2146	cg16726532	-2.92568517927122	-0.0247907324762787	0.00847347918768689	0.00366261174176779	0.811901688125321	FALSE	1	No	NA	12	19692444	NA	AEBP2
2147	cg11078433	2.92556979318453	0.00236584889365621	0.000808679696915021	0.00366393720228686	0.811901688125321	FALSE	1	No	SLC25A13;SLC25A13;SLC25A13	7	95951561	TSS200;TSS200;TSS200	SLC25A13
2149	cg05639310	2.92530897104153	0.00370423162995288	0.00126627021850414	0.00366693492698152	0.811901688125321	FALSE	1	No	ZFYVE28	4	2420719	TSS1500	LOC402160
2150	cg13993734	-2.92504638419085	-0.0113636803866624	0.00388495732856759	0.003669955196471	0.811901688125321	FALSE	1	No	MAG;MAG	19	35803340	Body;3'UTR	MAG
2151	cg05594423	-2.92496680903036	-0.00610214850227269	0.00208622828930342	0.00367087091702674	0.811901688125321	FALSE	1	No	TMEM108;TMEM108	3	132755839	TSS1500;TSS1500	TMEM108
2152	cg08347373	-2.9249556387932	-0.0210326955043148	0.00719077418657625	0.00367099947654866	0.811901688125321	FALSE	1	No	CD302	2	160653686	Body	CD302
2153	cg05093711	2.92469411667695	0.00768729417706789	0.00262840962862886	0.00367401053933698	0.811901688125321	FALSE	1	No	EMP2	16	10674008	5'UTR	EMP2
2154	cg21923074	2.92447312664433	0.00253220181393252	0.000865865988256859	0.00367655668954229	0.811901688125321	FALSE	1	No	CAMTA1	1	6846160	Body	CAMTA1
2155	cg08299299	2.92431603731048	0.00330865946943432	0.00113143019674348	0.00367836758358805	0.811901688125321	FALSE	1	No	EP400	12	132546772	Body	EP400
2156	cg13590816	2.92424302952921	0.00324138354499065	0.00110845217454874	0.00367920947971214	0.811901688125321	FALSE	1	No	PRRC1	5	126853178	TSS200	PRRC1
2157	cg04083753	2.92424025237423	0.00584027243871357	0.00199719309450438	0.00367924150821074	0.811901688125321	FALSE	1	No	NA	1	9258836	NA	mir-34
2158	cg03492000	2.92422259644577	0.00797626515106809	0.00272765320969847	0.00367944513725527	0.811901688125321	FALSE	1	No	OLFML1	11	7512537	Body	OLFML1
2159	cg15737319	2.92413434791236	0.00363948863234704	0.00124463796779563	0.00368046307796727	0.811901688125321	FALSE	1	No	MTHFD2;MTHFD2;MTHFD2	2	74425763	Body;1stExon;5'UTR	MTHFD2
2160	cg03651886	-2.92411496748201	-0.0116025385635268	0.00396788043307268	0.0036806866643229	0.811901688125321	FALSE	1	No	NA	10	80232179	NA	AK126491
2161	cg00000734	2.92403044685786	0.00335569358951356	0.00114762607657508	0.00368166189903925	0.811901688125321	FALSE	1	No	CNBP;CNBP;CNBP;CNBP;CNBP;CNBP	3	128902377	5'UTR;5'UTR;5'UTR;5'UTR;5'UTR;5'UTR	CNBP
2162	cg18899797	-2.9238447095004	-0.0486247091892499	0.016630400729305	0.00368380584427356	0.811901688125321	FALSE	1	No	NA	5	139120060	NA	PSD2
2163	cg11844660	-2.9238373225703	-0.0209480509612141	0.00716457471813069	0.00368389113433574	0.811901688125321	FALSE	1	No	UBAC2;UBAC2;UBAC2	13	99853889	Body;Body;Body	UBAC2
2164	cg02891801	2.92369068286683	0.0055777420196821	0.00190777432522816	0.00368558462083514	0.811901688125321	FALSE	1	No	SCNN1A;SCNN1A;SCNN1A	12	6472782	Body;Body;Body	SCNN1A
2165	cg26423539	2.923685351888	0.00510393136545246	0.00174571841739281	0.00368564619968321	0.811901688125321	FALSE	1	No	PHF5A;ACO2	22	41864790	TSS200;TSS1500	PHF5A
2166	cg22369420	2.92361009194157	0.0283355342582922	0.00969196759047805	0.00368651563762686	0.811901688125321	FALSE	1	No	NA	3	127136676	NA	BC015846
2167	cg11256279	2.92360839375433	0.0025925536835997	0.00088676502952247	0.00368653525803693	0.811901688125321	FALSE	1	No	C7orf23	7	86849303	TSS1500	C7orf23
2168	cg12797746	2.92357964716869	0.0182568214059167	0.00624468070284909	0.00368686740301861	0.811901688125321	FALSE	1	No	NA	8	1110520	NA	BC022082
2169	cg25901662	-2.92339024322355	-0.0145377788319405	0.00497291761359581	0.0036890565050825	0.811901688125321	FALSE	1	No	FAM117A	17	47788451	3'UTR	FAM117A
2170	cg22459739	-2.92313504450829	-0.0365572472715347	0.0125061780297202	0.00369200792999467	0.811901688125321	FALSE	1	No	PCDHA2;PCDHA1;PCDHA1;PCDHA3;PCDHA4;PCDHA5;PCDHA5	5	140201153	Body;Body;Body;Body;Body;TSS1500;TSS1500	PCDHA5
2171	cg15223066	2.9230738162812	0.00734292064322581	0.00251205446893833	0.00369271636748592	0.811901688125321	FALSE	1	No	NA	10	33270717	NA	ITGB1
2172	cg23216122	-2.92296589175149	-0.0165445885351826	0.00566020581419401	0.00369396540393875	0.811901688125321	FALSE	1	No	DGKD;DGKD	2	234358596	Body;Body	DGKD
2173	cg11189715	-2.92291490779857	-0.000582906340287648	0.000199426380402798	0.00369455558759639	0.811901688125321	FALSE	1	No	PPAPDC1B;PPAPDC1B;PPAPDC1B	8	38126892	TSS200;TSS200;TSS200	PPAPDC1B
2174	cg10630197	2.92276395474918	0.0153632591294272	0.00525641460182358	0.00369630350547959	0.811901688125321	FALSE	1	No	SGOL2;SGOL2;SGOL2	2	201391350	5'UTR;5'UTR;5'UTR	SGOL2
2175	cg09400966	2.92264764944589	0.00236095183441298	0.000807812681374917	0.00369765074459985	0.811901688125321	FALSE	1	No	PROS1;PROS1	3	93692773	1stExon;5'UTR	PROS1
2176	cg07073096	-2.92235692429802	-0.0127617563332568	0.00436693965310972	0.00370102036228114	0.811901688125321	FALSE	1	No	GNA12	7	2870441	Body	GNA12
2177	cg06481431	2.92231127931825	0.0129018117183285	0.00441493410015457	0.00370154965994936	0.811901688125321	FALSE	1	No	TRIP10	19	6745321	Body	TRIP10
2178	cg06346929	-2.92190933626709	-0.0123302561308535	0.00421993111757744	0.00370621356306248	0.811901688125321	FALSE	1	No	NA	2	222845639	NA	Mir_649
2179	cg02732801	-2.92179952027887	-0.00683991750953311	0.00234099480887048	0.00370748873396932	0.811901688125321	FALSE	1	No	NA	X	152066328	NA	ZNF185
2180	cg18977283	-2.92163204271429	-0.0142399201396261	0.00487396083128824	0.00370943423592874	0.811901688125321	FALSE	1	No	GABBR1;GABBR1;GABBR1	6	29579492	Body;Body;Body	GABBR1
2183	cg23966157	2.92143691491752	0.00287243910101996	0.000983228180061883	0.00371170211221898	0.811901688125321	FALSE	1	No	C14orf45;ENTPD5	14	74486355	Body;TSS1500	C14orf45
2185	cg26824467	2.92123196587526	0.00315122402180874	0.0010787311855478	0.00371408549913626	0.811901688125321	FALSE	1	No	LASS6	2	169313695	Body	CERS6
2186	cg03631457	2.92114060746088	0.0116667031978568	0.00399388621282348	0.00371514837169821	0.811901688125321	FALSE	1	No	PLXDC2	10	20230737	Body	PLXDC2
2187	cg09293559	2.92108173133876	0.00650907096834754	0.0022283084031902	0.00371583348929557	0.811901688125321	FALSE	1	No	ZFHX3;ZFHX3	16	72911729	Body;Body	U7
2189	cg20526663	2.92058708964719	0.00278035562599226	0.000951985179913991	0.00372159399146217	0.811901688125321	FALSE	1	No	CDR2;CDR2	16	22385655	5'UTR;1stExon	CDR2
2190	cg27051335	-2.92046903997124	-0.000595104590902172	0.000203770210454973	0.00372296997984468	0.811901688125321	FALSE	1	No	CYP1A1	15	75018733	TSS1500	CYP1A1
2191	cg03852706	-2.9202425969137	-0.0145180066594558	0.00497150705040717	0.00372561070276649	0.811901688125321	FALSE	1	No	NA	6	7267451	NA	SSR1
2192	cg22424444	-2.91992714114394	-0.029728740950431	0.0101813297090639	0.00372929232037719	0.811901688125321	FALSE	1	No	LOC255512;TOLLIP	11	1331736	Body;TSS1500	LOC255512
2193	cg20132581	-2.91981205882671	-0.0307413306225228	0.0105285306051088	0.00373063624842146	0.811901688125321	FALSE	1	No	NA	12	125233163	NA	SCARB1
2194	cg10148231	2.919773130979	0.0146567061705947	0.00501980993491788	0.00373109094679016	0.811901688125321	FALSE	1	No	NA	7	849153	NA	SUN1
2195	cg16758800	2.91925415909675	0.0120518167229512	0.0041283889877818	0.00373715765500671	0.811901688125321	FALSE	1	No	DLX6AS	7	96631902	Body	DLX6-AS1
2196	cg16751203	-2.91900865359685	-0.0139714884968691	0.00478638132149871	0.00374003071617262	0.811901688125321	FALSE	1	No	CYP27C1	2	127950803	Body	CYP27C1
2197	cg06908202	2.91898588498096	0.0333028886741112	0.0114090612241273	0.00374029727111028	0.811901688125321	FALSE	1	No	OPCML	11	133023057	Body	AK056505
2198	cg03967192	2.91879526342474	0.00636402957891194	0.00218036176043563	0.00374252958118349	0.811901688125321	FALSE	1	No	ATP6V1C2;ATP6V1C2	2	10861604	TSS200;TSS200	ATP6V1C2
2199	cg09792204	2.91818309763303	0.00422763252055933	0.00144872078931181	0.00374970669237339	0.811901688125321	FALSE	1	No	OCA2	15	28342183	5'UTR	OCA2
2201	cg08416194	-2.91784445226505	-0.0094981331843273	0.00325518832128084	0.00375368241008142	0.811901688125321	FALSE	1	No	NA	5	145236139	NA	GRXCR2
2202	cg00024722	2.91780827759496	0.00477903344578841	0.00163788466928594	0.0037541073303545	0.811901688125321	FALSE	1	No	NA	15	32163260	NA	OTUD7A
2203	cg14102386	2.91751255363785	0.00789193858052844	0.00270502300690634	0.00375758265392422	0.811901688125321	FALSE	1	No	NA	9	89282124	NA	GAS1
2204	cg27475235	2.9172870375015	0.021525196882836	0.00737849810667626	0.00376023487437515	0.811901688125321	FALSE	1	No	CNOT1;CNOT1	16	58659721	5'UTR;5'UTR	CNOT1
2205	cg01409709	-2.91696555028946	-0.0207878370049022	0.00712652811509528	0.00376401873315937	0.811901688125321	FALSE	1	No	COL6A3;COL6A3;COL6A3;COL6A3;COL6A3	2	238322334	5'UTR;5'UTR;5'UTR;5'UTR;5'UTR	COL6A3
2207	cg26386740	2.91687010596018	0.00368738421324757	0.00126415784018389	0.00376514276824412	0.811901688125321	FALSE	1	No	BCL11A;BCL11A;BCL11A	2	60781129	TSS1500;TSS1500;TSS1500	BCL11A
2208	cg23340214	-2.91681343974361	-0.0332495350851182	0.0113992669644449	0.00376581026363261	0.811901688125321	FALSE	1	No	NA	12	106974225	NA	RFX4
2209	cg08882707	-2.91657946927649	-0.0150872488688064	0.00517292569180329	0.00376856744481044	0.811901688125321	FALSE	1	No	C3orf77	3	44283283	TSS200	C3orf77
2210	cg05731801	-2.91655611365209	-0.0405740242090078	0.0139116213190911	0.00376884277591762	0.811901688125321	FALSE	1	No	EMP2	16	10647200	5'UTR	EMP2
2211	cg10020934	-2.91649421949995	-0.016969295352136	0.00581838813143455	0.00376957251275626	0.811901688125321	FALSE	1	No	CACNG5;CACNG5	17	64873594	1stExon;1stExon	CACNG5
2212	cg09791535	2.91645275369829	0.025034027243184	0.00858372459880893	0.00377006146990413	0.811901688125321	FALSE	1	No	GPC4	X	132435532	3'UTR	GPC4
2213	cg13809693	-2.9164052374961	-0.000521302366646661	0.000178748261710786	0.00377062184344462	0.811901688125321	FALSE	1	No	USP45	6	99963254	TSS200	USP45
2214	cg11895596	-2.91613306085523	-0.0107790927515869	0.0036963651954982	0.00377383317354827	0.811901688125321	FALSE	1	No	NA	3	57955820	NA	FLNB
2215	cg27284088	2.91605408523717	0.00354751509281821	0.00121654639767413	0.00377476545020154	0.811901688125321	FALSE	1	No	PLAC8;PLAC8;PLAC8	4	84031130	5'UTR;TSS200;5'UTR	PLAC8
2216	cg00025877	-2.91597418988142	-0.001130860742272	0.000387815758519448	0.00377570879789489	0.811901688125321	FALSE	1	No	NA	6	34164284	NA	HMGA1
2217	cg22117062	-2.9152248184367	-0.0128879203765593	0.00442090102109878	0.00378456732419044	0.811901688125321	FALSE	1	No	SH3BP2	4	2794231	TSS1500	SH3BP2
2218	cg27527642	-2.91522340683821	-0.0178264841920099	0.00611496331642869	0.00378458402897007	0.811901688125321	FALSE	1	No	NRM	6	30657174	Body	NRM
2219	cg25566714	2.91503648770572	0.0282043051971072	0.00967545528711559	0.0037867966143525	0.811901688125321	FALSE	1	No	MUM1;MUM1	19	1371281	Body;Body	MUM1
2220	cg02028339	-2.9149244831561	-0.0106366515559596	0.00364903160182143	0.00378812299196021	0.811901688125321	FALSE	1	No	NA	6	125991844	NA	LOC643623
2221	cg13284981	-2.91471529261063	-0.0140323455570472	0.00481431088402423	0.0037906013988229	0.811901688125321	FALSE	1	No	ADD2;ADD2;ADD2;ADD2;ADD2	2	70903803	Body;3'UTR;3'UTR;Body;Body	ADD2
2222	cg27261665	-2.91457477798743	-0.030317296283112	0.0104019620673609	0.0037922669913142	0.811901688125321	FALSE	1	No	HYDIN;HYDIN	16	71265020	TSS1500;TSS1500	HYDIN
2223	cg03890220	-2.91399225549613	-0.00793783298213474	0.00272404052109715	0.00379917905830773	0.811901688125321	FALSE	1	No	MBD5	2	149215431	TSS1500	MBD5
2225	cg08149333	2.91386668816259	0.00227699722313216	0.000781434933994178	0.00380067051458384	0.811901688125321	FALSE	1	No	SLC25A24	1	108742407	Body	SLC25A24
2226	cg05917537	2.91368353111016	0.0183765653083526	0.0063069873965862	0.0038028469648035	0.811901688125321	FALSE	1	No	CFTR	7	117270621	Body	CFTR
2227	cg09281979	-2.91367104254395	-0.0390455636628432	0.0134008139878249	0.00380299540750681	0.811901688125321	FALSE	1	No	DCAF17;METTL8;DCAF17;DCAF17	2	172289850	TSS1500;5'UTR;TSS1500;TSS1500	METTL8
2228	cg12332498	2.91347150335332	0.00364474897513165	0.00125099866977818	0.00380536790528347	0.811901688125321	FALSE	1	No	PPL	16	4987201	TSS200	PPL
2229	cg09317502	-2.91342856270411	-0.0402236864775855	0.0138063060795463	0.00380587864119314	0.811901688125321	FALSE	1	No	HEPACAM2	7	92857260	TSS1500	HEPACAM2
2230	cg06918793	2.91338860468726	0.0180727610998081	0.00620334721936215	0.00380635395787546	0.811901688125321	FALSE	1	No	NA	4	77965646	NA	CCNI
2231	cg08308556	2.9133216380784	0.00313587769016612	0.00107639254422815	0.0038071506741015	0.811901688125321	FALSE	1	No	ARID1B;ARID1B;ARID1B	6	157342734	Body;Body;Body	ARID1B
2232	cg13310292	-2.91328548437976	-0.0144501991430396	0.00496010405451769	0.00380758086572932	0.811901688125321	FALSE	1	No	NA	8	24062331	NA	ADAM28
2234	cg14703061	2.91300010663346	0.00837178729112569	0.00287393991921302	0.00381097812320807	0.811901688125321	FALSE	1	No	NA	11	120435915	NA	GRIK4
2235	cg02121517	-2.91291682713764	-0.0158210628790171	0.00543134727762329	0.00381197003884861	0.811901688125321	FALSE	1	No	APOM	6	31624515	Body	APOM
2236	cg22404117	2.91280258113511	0.00694974443197298	0.00238593047018816	0.00381333117002739	0.811901688125321	FALSE	1	No	CENPI	X	100353450	TSS1500	CENPI
2237	cg17207337	-2.91262409980477	-0.0214458052933293	0.00736305288923719	0.00381545849104053	0.811901688125321	FALSE	1	No	NA	4	3773952	NA	ADRA2C
2238	cg21283193	2.91232837730968	0.0192232470945512	0.00660064546440639	0.00381898559470978	0.811901688125321	FALSE	1	No	ARHGEF10L;ARHGEF10L	1	17942609	Body;Body	ARHGEF10L
2239	cg01449818	2.91227039191541	0.00293401019999151	0.00100746490028414	0.0038196775395297	0.811901688125321	FALSE	1	No	ABLIM1;ABLIM1;ABLIM1;ABLIM1;ABLIM1	10	116286605	Body;1stExon;Body;5'UTR;Body	ABLIM1
2240	cg01838971	-2.91221684424088	-0.0153258779086034	0.00526261563898014	0.00382031663025538	0.811901688125321	FALSE	1	No	SLC35C1;SLC35C1;SLC35C1	11	45825448	TSS200;TSS1500;TSS200	SLC35C1
2241	cg08611714	2.91198243279139	0.0162195987119554	0.00556995074191002	0.00382311547625327	0.811901688125321	FALSE	1	No	KRT32	17	39623858	TSS1500	KRT32
2242	cg12596692	2.91191417064165	0.00850012426974852	0.00291908475718413	0.00382393087025646	0.811901688125321	FALSE	1	No	DAB1	1	57773982	5'UTR	DAB1
2243	cg09099697	2.91188617980112	0.0030915167335784	0.00106168872774744	0.00382426526779881	0.811901688125321	FALSE	1	No	REEP3	10	65281856	Body	REEP3
2244	cg00793088	2.91180291418938	0.047362322846051	0.0162656348117696	0.00382526017296691	0.811901688125321	FALSE	1	No	PTPRR	12	71315008	TSS1500	PTPRR
2245	cg23333306	2.91161804952041	0.00143793409292335	0.000493860825309897	0.00382746988616037	0.811901688125321	FALSE	1	No	CDC42EP4	17	71307514	5'UTR	CDC42EP4
2246	cg05287206	2.91160444845889	0.00989776479627107	0.00339941945119294	0.00382763250754009	0.811901688125321	FALSE	1	No	C19orf62;C19orf62	19	17377977	TSS1500;TSS1500	BABAM1
2247	cg05228802	2.9112478000968	0.00350756254545036	0.00120483132536287	0.00383189903219082	0.811901688125321	FALSE	1	No	CAPN2;CAPN2	1	223900438	1stExon;Body	CAPN2
2248	cg13910989	2.91101737041329	0.0254524181583903	0.00874347862609172	0.00383465793113407	0.811901688125321	FALSE	1	No	PCDH24	5	176020401	Body	CDHR2
2249	cg09835421	2.91072771534593	0.00662121045117071	0.00227476119331341	0.00383812849759398	0.811901688125321	FALSE	1	No	PRMT7	16	68378352	Body	PRMT7
2251	cg11832804	-2.91051519529124	-0.00658654875936009	0.00226301816599896	0.00384067667640651	0.811901688125321	FALSE	1	No	TERT;TERT	5	1279449	Body;Body	TERT
2252	cg06530270	-2.91039550709079	-0.00163368996828138	0.000561329195396678	0.00384211245301891	0.811901688125321	FALSE	1	No	CANT1;CANT1;CANT1	17	76988329	3'UTR;3'UTR;3'UTR	CANT1
2253	cg19465165	2.91038754421379	0.00303142740633656	0.00104158891566294	0.0038422079928626	0.811901688125321	FALSE	1	No	PTPN18;PTPN18	2	131130103	Body;Body	PTPN18
2254	cg06788404	2.91037864409407	0.00349967166385513	0.00120247984603546	0.00384231478045658	0.811901688125321	FALSE	1	No	PINX1	8	10697350	TSS200	SOX7
2255	cg23034496	-2.91026450227377	-0.0129729137474173	0.00445764078738605	0.00384368454486957	0.811901688125321	FALSE	1	No	PCGF3	4	741516	Body	PCGF3
2256	cg04892060	2.91022865405883	0.0014978478118629	0.000514683892543593	0.00384411483503427	0.811901688125321	FALSE	1	No	TMED10	14	75643373	TSS200	TMED10
2257	cg03696345	-2.91015044400438	-0.00665074848544675	0.00228536242830638	0.00384505375168686	0.811901688125321	FALSE	1	No	OLIG2	21	34398114	TSS200	OLIG2
2258	cg26246740	2.90983035068852	0.0100884361858554	0.00346701868150778	0.00384889867332488	0.811901688125321	FALSE	1	No	WDFY4	10	49893026	TSS1500	WDFY4
2259	cg18493502	2.90956741736449	0.0178855565442569	0.00614715316012776	0.00385205962016524	0.811901688125321	FALSE	1	No	VNN2	6	133084805	TSS1500	VNN2
2260	cg20321331	2.90950884248742	0.00192807083153587	0.000662679144802841	0.00385276412149472	0.811901688125321	FALSE	1	No	CYP2R1	11	14913757	TSS200	CYP2R1
2261	cg14380094	-2.90932522379295	-0.0106566769789156	0.00366293767770049	0.00385497333220581	0.811901688125321	FALSE	1	No	NA	11	31849061	NA	PAX6
2262	cg01246622	2.90930511489262	0.012101452752751	0.00415956810126381	0.0038552153429093	0.811901688125321	FALSE	1	No	NA	10	115141827	NA	HABP2
2263	cg02152992	2.90929115716234	0.00312703180573448	0.00107484319609472	0.00385538333240461	0.811901688125321	FALSE	1	No	RB1	13	48877591	TSS1500	BC039553
2264	cg20200080	-2.90911561240107	-0.0144148414871681	0.00495505968402222	0.00385749668718111	0.811901688125321	FALSE	1	No	NA	2	171830785	NA	GORASP2
2265	cg07272305	2.90899110359295	0.00340492292572116	0.00117048241279105	0.00385899626907576	0.811901688125321	FALSE	1	No	NA	3	184231509	NA	EPHB3
2266	cg00385194	-2.90880551573397	-0.0147148467509439	0.00505872485161008	0.00386123247326451	0.811901688125321	FALSE	1	No	OR9Q2	11	57957102	TSS1500	OR9Q2
2267	cg24166786	2.90870789252033	0.00242358928032576	0.000833218518283655	0.00386240923932954	0.811901688125321	FALSE	1	No	HEG1	3	124775112	TSS1500	HEG1
2268	cg17985646	2.90865533216255	0.014093978281333	0.00484553055341015	0.00386304294591672	0.811901688125321	FALSE	1	No	TBX20;TBX20	7	35293759	TSS200;TSS200	TBX20
2269	cg19364777	2.90846389748443	0.0153198902801767	0.00526734758283474	0.00386535182615856	0.811901688125321	FALSE	1	No	TTC9B	19	40722503	Body	TTC9B
2270	cg05315417	2.90842612654084	0.017098126990809	0.00587882457621326	0.00386580752755104	0.811901688125321	FALSE	1	No	LOXHD1	18	44237019	TSS200	LOXHD1
2271	cg04428662	-2.90839685450874	-0.0153351022772628	0.00527269937508342	0.00386616072442355	0.811901688125321	FALSE	1	No	MFSD10;MFSD10	4	2934188	Body;Body	MFSD10
2272	cg14239655	-2.90811343510233	-0.0242238715435199	0.00832975469633546	0.00386958199100424	0.811901688125321	FALSE	1	No	NA	12	46005115	NA	BC053951
2273	cg10283707	2.90807995834202	0.00325171578496984	0.00111816587973865	0.00386998628442829	0.811901688125321	FALSE	1	No	MEX3B	15	82339161	TSS1500	MEX3B
2274	cg10330187	-2.90796815904019	-0.0372867086127773	0.0128222547749918	0.00387133674580257	0.811901688125321	FALSE	1	No	ZC3H18	16	88666383	Body	ZC3H18
2277	cg01765473	2.9077149884185	0.00254390882584354	0.000874882454427613	0.00387439646823023	0.811901688125321	FALSE	1	No	ATAD1;CFLP1	10	89578168	TSS1500;Body	CFL1P1
2278	cg24507955	-2.90757226667673	-0.0283206145512412	0.00974029601114985	0.00387612232040902	0.811901688125321	FALSE	1	No	SECISBP2L	15	49339070	TSS1500	SECISBP2L
2279	cg05245099	2.90731770181522	0.00190866170165709	0.000656502624555066	0.00387920236857255	0.811901688125321	FALSE	1	No	FCGRT;FCGRT;FCGRT	19	50016504	5'UTR;5'UTR;1stExon	FCGRT
2280	cg24265360	-2.90721451884981	-0.000900377459764994	0.000309704514038136	0.00388045144261219	0.811901688125321	FALSE	1	No	ELL3	15	44069658	TSS200	ELL3
2281	cg23848822	2.90712151659398	0.00124439498376291	0.000428050556765463	0.00388157758918907	0.811901688125321	FALSE	1	No	CNST;TFB2M;CNST	1	246730219	5'UTR;TSS1500;5'UTR	CNST
2282	cg07485685	-2.90687238455109	-0.000963753707629435	0.000331543177729925	0.00388459575084367	0.811901688125321	FALSE	1	No	FKBP5;LOC285847	6	35696061	5'UTR;Body	FKBP5
2283	cg00675324	-2.90681571371991	-0.00274670332592184	0.000944918287374615	0.00388528260017534	0.811901688125321	FALSE	1	No	RELL1;RELL1	4	37688114	TSS200;TSS200	RELL1
2284	cg05784862	-2.90671132361797	-0.0237952963246102	0.00818632938581335	0.00388654809612046	0.811901688125321	FALSE	1	No	KSR1	17	25799018	TSS200	KSR1
2286	cg17017335	2.90653662399724	0.00307832965180061	0.00105910575025444	0.00388866677860265	0.811901688125321	FALSE	1	No	NA	3	97540665	NA	AK296966
2287	cg25764217	-2.90645305392604	-0.0116540689916122	0.00400972208234017	0.00388968065329805	0.811901688125321	FALSE	1	No	GNA12	7	2880410	Body	GNA12
2288	cg21640432	-2.90625279192679	-0.0105195975630205	0.00361964299604033	0.0038921112194941	0.811901688125321	FALSE	1	No	FFAR2	19	35939561	TSS1500	FFAR2
2289	cg00316223	-2.90608645581502	-0.00729444985041475	0.00251005947734924	0.00389413108276361	0.811901688125321	FALSE	1	No	ANO7	2	242148936	Body	ANO7
2291	cg12459491	2.90549576886678	0.00136281321526389	0.00046904670447874	0.003901311679983	0.811901688125321	FALSE	1	No	FLAD1;FLAD1	1	154955793	TSS200;TSS200	FLAD1
2292	cg15454599	2.90535183169927	0.00467518499545638	0.00160916311217357	0.00390306325979234	0.811901688125321	FALSE	1	No	MMP17	12	132313905	Body	MMP17
2293	cg15262928	2.9051654755028	0.00325742592084752	0.0011212531431738	0.00390533210488823	0.811901688125321	FALSE	1	No	TIMM17A	1	201924572	TSS200	TIMM17A
2295	cg03700462	2.90503197813558	0.00310435665172553	0.00106861359017393	0.00390695814507462	0.811901688125321	FALSE	1	No	HOXA1;HOXA1	7	27135684	TSS200;TSS200	HOTAIRM1
2296	cg08703038	-2.90472182319711	-0.0225898303140921	0.00777693414002322	0.00391073831484076	0.811901688125321	FALSE	1	No	GPR133	12	131573552	Body	GPR133
2297	cg19917249	-2.90458240736021	-0.0161983384483239	0.00557682178590537	0.00391243860232733	0.811901688125321	FALSE	1	No	PTDSS2	11	473158	Body	PTDSS2
2299	cg19274612	-2.90423444663786	-0.0151067236855844	0.00520161989782641	0.00391668520340753	0.811901688125321	FALSE	1	No	NA	1	106626341	NA	BC043293
2300	cg21601852	-2.90400992191543	-0.00935324152957511	0.0032208021945758	0.00391942759147223	0.811901688125321	FALSE	1	No	ADIPOR2	12	1896394	3'UTR	ADIPOR2
2301	cg04732357	2.90400746928404	0.00670124835468736	0.00230758647337071	0.00391945755805119	0.811901688125321	FALSE	1	No	NA	2	96658324	NA	DKFZp667P0924
2302	cg22996670	-2.90394981446679	-0.0132978293299075	0.00457922146714137	0.00392016205253623	0.811901688125321	FALSE	1	No	NA	14	84245709	NA	Mir_548
2304	cg13382596	2.90342422945672	0.00461260766126895	0.00158867850397875	0.00392658959718715	0.811901688125321	FALSE	1	No	SEPT3;SEPT3;SEPT3;SEPT3	22	42373029	5'UTR;5'UTR;1stExon;1stExon	Sep-03
[truncated: 400,332 more rows]
