# Supplementary material for: Associations between high blood pressure and DNA methylation
Source: PLoS One. 2020 Jan 30;15(1):e0227728. doi: 10.1371/journal.pone.0227728 (PMC6991984; doi:10.1371/journal.pone.0227728)
Supplement: S9 Zip — (ZIP) [file pone.0227728.s010.zip › European-fully-adjusted-model-systolicBP.csv]

	CpG	T.statistic	coef	se	pvalue	FDR	Holm.sig	Bonferroni	ProblematicProbes	Gene	CHR	Position	GeneGroup	NearestGene
1	cg18338460	-5.24022253335858	-0.000552833358856559	0.000105498069087199	2.78599668870178e-07	0.133357303498088	FALSE	0.133357303498088	No	GPR45	2	105858167	TSS200	GPR45
3	cg02323633	4.83395787643314	8.63321449123384e-05	1.78595153535018e-05	2.01176212019799e-06	0.237325061309279	FALSE	0.962970174075174	No	ENC1	5	73937762	TSS1500	ENC1
4	cg12681402	4.82396173447534	0.000768702720958579	0.00015935091596289	2.10863959496351e-06	0.237325061309279	FALSE	1	No	RPH3A;RPH3A	12	113229989	5'UTR;5'UTR	RPH3A
5	cg12163781	-4.7314789041092	-0.000687898680451188	0.000145387667237354	3.24611707292518e-06	0.237325061309279	FALSE	1	No	MAD1L1;MAD1L1;MAD1L1	7	1855682	3'UTR;3'UTR;3'UTR	MAD1L1
6	cg08185075	4.713564162048	0.00114281976733873	0.000242453423364918	3.52630663792588e-06	0.237325061309279	FALSE	1	No	NA	2	119231686	NA	Mir_544
7	cg11177552	4.71169930778003	0.000562512882907875	0.000119386413725308	3.55677691697988e-06	0.237325061309279	FALSE	1	No	NA	3	25347174	NA	AK131021
8	cg13929206	-4.68802055124502	-0.000688686206919639	0.00014690341038218	3.96640794383234e-06	0.237325061309279	FALSE	1	No	CXorf58;CXorf58;APOO;APOO	X	23927059	5'UTR;5'UTR;TSS1500;TSS1500	CXorf58
9	cg11558972	4.65821864561769	0.000318047624098467	6.82766628822107e-05	4.54680791896882e-06	0.241824505174756	FALSE	1	No	NOM1	7	156743467	Body	NOM1
10	cg09536652	4.54114296578652	0.000383873967957933	8.45324560028351e-05	7.72216187732869e-06	0.369636722582092	FALSE	1	No	ATP1B4;ATP1B4	X	119514843	3'UTR;3'UTR	ATP1B4
11	cg24039870	-4.5101191732322	-0.000626223870181024	0.000138848630408193	8.86952863340046e-06	0.385961570086345	FALSE	1	No	NA	5	1786730	NA	MRPL36
13	cg06726740	-4.46630693702165	-0.000729704796236999	0.000163379903469778	1.07719026360395e-05	0.396629741137926	FALSE	1	No	CACNA1C;CACNA1C;CACNA1C;CACNA1C;CACNA1C;CACNA1C;CACNA1C;CACNA1C;CACNA1C;CACNA1C;CACNA1C;CACNA1C;CACNA1C;CACNA1C;CACNA1C;CACNA1C;CACNA1C;CACNA1C;CACNA1C;CACNA1C;CACNA1C;CACNA1C;CACNA1C	12	2788627	Body;Body;Body;Body;Body;Body;Body;Body;Body;Body;Body;Body;Body;Body;Body;Body;Body;Body;Body;Body;Body;Body;Body	CACNA1C
14	cg00006122	4.44216481233879	0.00021728476038858	4.89141600025822e-05	1.19814665765592e-05	0.409654900442969	FALSE	1	No	C12orf44;C12orf44	12	52463316	TSS1500;TSS1500	C12orf44
15	cg24458917	-4.40170512643457	-0.000560244705117345	0.000127279017795349	1.43057311815731e-05	0.449616790375678	FALSE	1	No	NA	13	112334205	NA	C13orf16
16	cg06908202	4.36223175150405	0.00108377408750274	0.000248444867040608	1.69856335718526e-05	0.449616790375678	FALSE	1	No	OPCML	11	133023057	Body	AK056505
17	cg22418668	-4.35085348742449	-0.000441213678270977	0.000101408535025654	1.78433287609082e-05	0.449616790375678	FALSE	1	No	NA	13	72451660	NA	DACH1
18	cg08763673	-4.34968613998567	-0.000459964861722831	0.000105746678477438	1.79336310633744e-05	0.449616790375678	FALSE	1	No	SNX2	5	122152740	Body	SNX2
19	cg18626282	-4.34595568418233	-0.000107654249014393	2.47711336326356e-05	1.82251480404541e-05	0.449616790375678	FALSE	1	No	KIAA1244	6	138576734	Body	PBOV1
20	cg01087710	4.32987783613687	0.000165191928270297	3.81516371874552e-05	1.95342458273615e-05	0.449616790375678	FALSE	1	No	C16orf70	16	67144175	Body	C16orf70
22	cg23881299	-4.28645564092607	-0.000401374298436545	9.36378052310442e-05	2.35344796772847e-05	0.512056790323904	FALSE	1	No	GRK5	10	121116990	Body	MIR4681
25	cg05683049	4.24576195479991	0.000365196613924005	8.60143874790587e-05	2.79850705172442e-05	0.527642485787736	FALSE	1	No	CDH10	5	24645093	TSS200	CDH10
26	cg24633312	4.22818072591575	0.00062148655276331	0.000146986752234605	3.01470290318393e-05	0.527642485787736	FALSE	1	No	HECW1	7	43300742	Body	AX748020
28	cg01518790	4.2196418077724	0.000509085603676627	0.000120646639423022	3.12537074090892e-05	0.527642485787736	FALSE	1	No	NA	20	9823348	NA	PAK7
29	cg12128828	4.21405855919277	0.000264626452583826	6.27961023480692e-05	3.19981672725864e-05	0.527642485787736	FALSE	1	No	TTC7B	14	91164042	Body	BC039357
31	cg11753286	4.19823350356956	0.000113932383726282	2.71381721929975e-05	3.42013084264967e-05	0.52801888580801	FALSE	1	No	GPSM3;NOTCH4	6	32164000	TSS1500;Body	NOTCH4
32	cg23586138	4.18185971738905	0.000277164991354856	6.62779265890595e-05	3.6632776405806e-05	0.52801888580801	FALSE	1	No	FNDC4;GCKR	2	27719544	TSS1500;TSS200	GCKR
33	cg17118948	-4.1808280173539	-0.000467518676563527	0.000111824422009931	3.67913769912644e-05	0.52801888580801	FALSE	1	No	CACNB1;CACNB1;CACNB1	17	37350252	Body;Body;Body	CACNB1
34	cg12240358	4.17228773822478	0.000683560724470366	0.000163833553042822	3.81296285168914e-05	0.52801888580801	FALSE	1	No	HOMER2;HOMER2;HOMER2;HOMER2	15	83619523	Body;Body;Body;Body	HOMER2
35	cg10148273	4.16466138310116	0.000142243887448675	3.41549706840162e-05	3.93637803823094e-05	0.52801888580801	FALSE	1	No	DHRS4L1	14	24505671	TSS200	DHRS4L1
36	cg16812753	4.16255411995016	0.000136319917714868	3.27491039843827e-05	3.97114502456565e-05	0.52801888580801	FALSE	1	No	NA	10	103052460	NA	AX747408
37	cg05753706	4.13468670916382	9.84979435989748e-05	2.38223475023322e-05	4.45934638738638e-05	0.554229374153358	FALSE	1	No	IER5L	9	131939600	1stExon	IER5L
38	cg26983535	4.13343395111676	0.000269878514211784	6.52915995280072e-05	4.48258393235415e-05	0.554229374153358	FALSE	1	No	EIF1AY	Y	22737594	TSS200	EIF1AY
40	cg09307431	4.12010761494708	0.000382872260727339	9.29277330859858e-05	4.7370216393694e-05	0.554973196694763	FALSE	1	No	NA	12	69485428	NA	CPM
41	cg04488453	-4.11926479877683	-0.000518284160756558	0.00012581957851082	4.7535673981e-05	0.554973196694763	FALSE	1	No	PRAMEF11	1	12889600	5'UTR	PRAMEF11
42	cg20666019	-4.1117243860293	-0.000650108895806807	0.000158111010070551	4.90406575579486e-05	0.55845471485766	FALSE	1	No	NA	7	80963086	NA	AY927633
43	cg01054023	4.10622270910315	9.81989303527543e-05	2.39146625279373e-05	5.01672399333139e-05	0.55845471485766	FALSE	1	No	C1orf35	1	228291177	TSS200	C1orf35
44	cg23276504	-4.09155038652716	-0.000302633415253116	7.39654621508856e-05	5.32934115539366e-05	0.578908597835298	FALSE	1	No	PRKCZ;PRKCZ;PRKCZ	1	2035462	TSS1500;Body;5'UTR	PRKCZ
45	cg22712840	-4.08217152208913	-0.000168162170441106	4.11942931675359e-05	5.53879252186808e-05	0.578908597835298	FALSE	1	No	PRKCZ;PRKCZ	1	2026193	Body;5'UTR	PRKCZ
46	cg05376465	4.07856651007384	0.000728114629947267	0.000178522191105346	5.62136561616921e-05	0.578908597835298	FALSE	1	No	NA	14	76734327	NA	C14orf118
48	cg03441544	-4.06821620012931	-0.000399270966193998	9.81439890488875e-05	5.86499784129933e-05	0.578908597835298	FALSE	1	No	CYFIP1;CYFIP1	15	22991065	Body;Body	CYFIP1
49	cg01801101	4.05901003118487	0.000619196482315854	0.000152548645496967	6.09010782560322e-05	0.578908597835298	FALSE	1	No	AMZ1	7	2738925	5'UTR	AMZ1
50	cg05818894	4.05812675007874	0.000156828379773417	3.86455104612921e-05	6.11213264364741e-05	0.578908597835298	FALSE	1	No	BDNF;BDNF;BDNF;BDNF;BDNF	11	27740078	Body;5'UTR;5'UTR;5'UTR;5'UTR	BDNF
51	cg07688779	4.03987604741334	0.00015135734525651	3.74658389218207e-05	6.5845305052399e-05	0.578908597835298	FALSE	1	No	MEIS2;MEIS2;MEIS2;MEIS2;MEIS2;MEIS2;MEIS2;MEIS2	15	37391207	1stExon;Body;5'UTR;Body;5'UTR;Body;TSS1500;Body	MEIS2
52	cg14376312	4.03911234150135	0.000676088980465531	0.000167385535063931	6.60503569951733e-05	0.578908597835298	FALSE	1	No	NA	8	143508084	NA	TSNARE1
53	cg00096806	-4.03907685271232	-0.000463885204339316	0.000114849313656364	6.60599003328051e-05	0.578908597835298	FALSE	1	No	TANC2	17	61086969	1stExon	TANC2
54	cg00969988	-4.03482358520944	-4.82677169880856e-05	1.19627825030621e-05	6.7213191589101e-05	0.578908597835298	FALSE	1	No	ATR	3	142297747	TSS200	ATR
55	cg05266226	4.03400926280917	0.00102987553561327	0.00025529825751964	6.74361699936838e-05	0.578908597835298	FALSE	1	No	EPHA8	1	22920119	Body	EPHA8
56	cg13286510	4.02974216597148	0.000107013130556656	2.6555825695329e-05	6.86161295240909e-05	0.578908597835298	FALSE	1	No	GRM8	7	126893007	TSS1500	GRM8
57	cg09300114	-4.02859597504657	-0.000297459765547326	7.38370805585405e-05	6.89364072881358e-05	0.578908597835298	FALSE	1	No	SLC16A5	17	73084329	5'UTR	SLC16A5
58	cg08587775	4.02182792196921	0.00063553369737656	0.000158021106249962	7.08567406453694e-05	0.584775793874465	FALSE	1	No	NA	19	30363203	NA	CCNE1
59	cg03846641	-4.00683475100086	-0.00124712748663508	0.000311250042523856	7.52933962446264e-05	0.610859152210429	FALSE	1	No	LOC100287216;SH3RF3	2	109746751	TSS200;Body	LOC100287216
60	cg19478343	-3.99927154777403	-0.000131295564746279	3.28298699345278e-05	7.76303371684015e-05	0.619321891539979	FALSE	1	No	KCNG1	20	49620679	Body	KCNG1
61	cg04833017	3.9841953948852	0.000511787513852935	0.000128454421314264	8.24957261398416e-05	0.6462880039101	FALSE	1	No	RNPEP	1	201951399	TSS1500	RNPEP
62	cg22753611	-3.98056210886652	-0.000704268066630576	0.000176926787566472	8.37108158907519e-05	0.6462880039101	FALSE	1	No	CAP2	6	17472892	Body	CAP2
64	cg19182289	-3.95950181996347	-0.000450943884662915	0.000113889045937369	9.10955055036158e-05	0.662810573115863	FALSE	1	No	RGL2;RGL2	6	33265386	Body;Body	RGL2
65	cg21816393	-3.95888490475392	-0.000749186397788711	0.000189241772825745	9.13208728151876e-05	0.662810573115863	FALSE	1	No	NA	2	173115688	NA	Mir_186
66	cg18548288	-3.95776553910614	-0.000405956907974594	0.000102572247891743	9.17311430266683e-05	0.662810573115863	FALSE	1	No	ZNF766	19	52772355	TSS1500	ZNF766
67	cg27472221	3.95368538372865	0.000277197491609851	7.01111658379936e-05	9.32414531262021e-05	0.662810573115863	FALSE	1	No	NA	4	79574981	NA	LOC100505702
68	cg09069072	3.95123693195249	0.000891432490611986	0.000225608462859626	9.41590635967967e-05	0.662810573115863	FALSE	1	No	TMEM51;TMEM51;TMEM51;TMEM51	1	15482753	5'UTR;5'UTR;5'UTR;5'UTR	TMEM51
69	cg15016597	3.93596682935335	0.000369778861713485	9.39486732855003e-05	0.000100078015722345	0.682215030278699	FALSE	1	No	NA	1	156401319	NA	C1orf61
71	cg00072799	-3.93179506525458	-0.000831366663595735	0.000211447099810097	0.000101755407577086	0.682215030278699	FALSE	1	No	GPR174;GPR174	X	78427682	1stExon;3'UTR	GPR174
72	cg17528218	-3.92967852447084	-0.000354497215191863	9.02102329705452e-05	0.0001026165880044	0.682215030278699	FALSE	1	No	LRRTM4;LRRTM4	2	77747049	Body;Body	LRRTM4
73	cg16396527	-3.91800513394043	-8.77603946495809e-05	2.23992546332675e-05	0.000107491756256388	0.687428501382371	FALSE	1	No	RBBP4;ZBTB8OS;RBBP4;RBBP4	1	33115894	TSS1500;Body;TSS1500;TSS1500	ZBTB8OS
74	cg20155875	-3.91737191376869	-0.000729535919962448	0.000186230956881651	0.000107762387420269	0.687428501382371	FALSE	1	No	WIPI1	17	66452567	Body	WIPI1
75	cg09379492	-3.91736049032542	-0.000361232659038409	9.22132798169926e-05	0.000107767275595087	0.687428501382371	FALSE	1	No	FAM53B	10	126312050	Body	FAM53B
76	cg08465526	-3.90432938930665	-0.000394353337915048	0.000101004115840001	0.000113482323549754	0.687428501382371	FALSE	1	No	TELO2	16	1555168	Body	TELO2
77	cg07181000	-3.89913390954017	-0.00042775010981398	0.000109703877768185	0.000115839997944927	0.687428501382371	FALSE	1	No	PRTG	15	55954199	Body	PRTG
78	cg21323244	-3.89739247299782	-0.000535359326463719	0.000137363462923694	0.000116640578363856	0.687428501382371	FALSE	1	No	SHANK2;SHANK2	11	70415439	Body;Body	BC131767
79	cg27362297	3.89716800072827	0.000142585695107429	3.65870024286312e-05	0.000116744154141447	0.687428501382371	FALSE	1	No	LOC153328	5	135223833	3'UTR	SLC25A48
80	cg07548255	-3.89375781555109	-0.000845747546266794	0.000217205996451296	0.000118328432061337	0.687428501382371	FALSE	1	No	LOC100287216;SH3RF3	2	109746754	TSS200;Body	LOC100287216
82	cg11832395	3.89233423247105	0.000702240087425999	0.000180416183576348	0.000118995794977493	0.687428501382371	FALSE	1	No	NA	5	178057845	NA	CLK4
87	cg14983606	3.86692838075353	0.000225626310687216	5.83476828301768e-05	0.000131522210042115	0.710199721610136	FALSE	1	No	BHLHE22	8	65493706	1stExon	LOC401463
88	cg02087039	-3.86459981493717	-2.50687392637652e-05	6.48676201009775e-06	0.000132730731700415	0.710199721610136	FALSE	1	No	METAP2;METAP2	12	95867833	1stExon;5'UTR	METAP2
89	cg12591625	3.86326316170249	0.000858820944159485	0.000222304541060831	0.000133429191964907	0.710199721610136	FALSE	1	No	OPCML	11	133232454	Body	AK056505
90	cg12555334	3.8584680721708	0.000680518964276152	0.000176370246312104	0.000135963562689119	0.710199721610136	FALSE	1	No	CCT6A;PSPH;CCT6A	7	56120290	Body;TSS1500;Body	CCT6A
91	cg09293488	-3.84536546512005	-0.000253206834606123	6.58472743105624e-05	0.000143123023951297	0.710199721610136	FALSE	1	No	SNORD113-6	14	101405755	TSS200	SNORD113-6
92	cg15724937	3.84455505428575	0.000553490329351495	0.000143967330818813	0.000143577354918932	0.710199721610136	FALSE	1	No	RAI1	17	17598080	5'UTR	RAI1
93	cg00817501	-3.84377481844744	-0.000409073341364641	0.000106424897577604	0.000144016057784555	0.710199721610136	FALSE	1	No	PCDH18	4	138440719	3'UTR	PCDH18
94	cg25297303	3.83645751793829	0.000682362804767068	0.000177862729243453	0.000148192507501619	0.710199721610136	FALSE	1	No	TEKT4	2	95540415	Body	TEKT4
95	cg09926889	3.83365774306504	6.80689226754054e-05	1.77556076304777e-05	0.000149820605847691	0.710199721610136	FALSE	1	No	RNF34;RNF34;RNF34;RNF34	12	121838009	1stExon;5'UTR;5'UTR;1stExon	BC029038
96	cg24664351	3.83330998380932	0.000277851436783178	7.24834250182569e-05	0.000150024008253363	0.710199721610136	FALSE	1	No	NA	1	208466157	NA	PLXNA2
98	cg03465880	-3.82825152022766	-5.04397882299433e-05	1.31756724874085e-05	0.000153012353957808	0.710199721610136	FALSE	1	No	DVL1	1	1277465	Body	DVL1
100	cg00968561	-3.81740951065493	-0.000257893484458257	6.75571965068039e-05	0.00015960802320243	0.710199721610136	FALSE	1	No	FAM83F	22	40417379	Body	FAM83F
101	cg16376000	3.81720789058114	0.000194769916360957	5.10241836294917e-05	0.000159733185465926	0.710199721610136	FALSE	1	No	FGF12;FGF12	3	192127330	TSS1500;Body	FGF12
102	cg15179011	3.81397353582691	0.00142299930692114	0.000373101515664454	0.000161753740254461	0.710199721610136	FALSE	1	No	NA	5	1247290	NA	SLC6A18
104	cg12099971	-3.80626614591406	-0.000237913098450732	6.25056392092094e-05	0.000166666464328354	0.710199721610136	FALSE	1	No	ZNF34	8	145998731	Body	ZNF34
105	cg00602371	-3.80614788370459	-0.00028044095379919	7.36810450796861e-05	0.00016674293198311	0.710199721610136	FALSE	1	No	SYCE1L;MON1B	16	77233247	TSS200;3'UTR	SYCE1L
106	cg05315417	3.80430750151079	0.000490028449028773	0.000128808843353007	0.000167937192259339	0.710199721610136	FALSE	1	No	LOXHD1	18	44237019	TSS200	LOXHD1
107	cg27003520	3.79813301407238	0.000171774302924882	4.52259840001508e-05	0.000172003245045638	0.710199721610136	FALSE	1	No	NA	1	165086976	NA	LMX1A
108	cg06822690	3.79612825662751	0.000283041055046728	7.45604563156099e-05	0.000173343303748849	0.710199721610136	FALSE	1	No	NA	1	82040009	NA	LPHN2
109	cg03666316	3.79397000969673	3.05995786673113e-05	8.06531906923462e-06	0.000174796980657494	0.710199721610136	FALSE	1	No	F2R	5	76012246	Body	F2R
110	cg10511904	3.7930649230609	0.000146659114410423	3.8665068324766e-05	0.000175410017647812	0.710199721610136	FALSE	1	No	FGF12;FGF12	3	192127327	TSS1500;Body	FGF12
111	cg19049316	3.7922855950623	8.02195841984655e-05	2.11533604702437e-05	0.000175939501709112	0.710199721610136	FALSE	1	No	FHIT;FHIT;FHIT;FHIT	3	61237063	1stExon;5'UTR;1stExon;5'UTR	FHIT
112	cg13691892	3.79204754966571	6.99056847602033e-05	1.84348122866671e-05	0.000176101533098623	0.710199721610136	FALSE	1	No	PNPLA7;PNPLA7;MRPL41	9	140446458	TSS1500;TSS1500;5'UTR	MRPL41
113	cg22365240	-3.7919166745581	-0.000581683844538399	0.000153401009162784	0.000176190676454388	0.710199721610136	FALSE	1	No	NA	2	105374995	NA	LOC284998
116	cg21788996	-3.79071146453904	-4.64402514598306e-05	1.22510647128554e-05	0.000177013590427831	0.710199721610136	FALSE	1	No	NA	8	141474529	NA	TRAPPC9
117	cg06355652	-3.78920973438131	-0.000699458536175278	0.00018459219341404	0.000178044047102557	0.710199721610136	FALSE	1	No	CD59;CD59;CD59;CD59;CD59;CD59;CD59;CD59	11	33725105	3'UTR;3'UTR;3'UTR;3'UTR;3'UTR;3'UTR;3'UTR;3'UTR	CD59
118	cg18901940	-3.78900245274348	-0.000380049829498591	0.000100303400232272	0.0001781867236655	0.710199721610136	FALSE	1	No	MYPN;MYPN	10	69869364	1stExon;5'UTR	MYPN
119	cg06320981	3.78888244649949	0.000432496144607863	0.000114148736656489	0.000178269375976778	0.710199721610136	FALSE	1	No	GOLSYN;GOLSYN	8	110703410	5'UTR;5'UTR	SYBU
120	cg13978352	3.78872857528485	0.00074117887123941	0.000195627334212952	0.000178375405197446	0.710199721610136	FALSE	1	No	DPCR1	6	30908706	TSS200	DPCR1
121	cg15750534	-3.78368630275403	-0.000312976733270623	8.27174105429451e-05	0.000181883056094657	0.710199721610136	FALSE	1	No	PGLS	19	17623398	Body	PGLS
122	cg11913951	-3.78350383395945	-0.000449664788249007	0.000118848772984705	0.000182011203298765	0.710199721610136	FALSE	1	No	NFKBIE	6	44229550	Body	NFKBIE
123	cg25212025	3.78267237795343	0.000693567005999886	0.000183353707828943	0.00018259621200257	0.710199721610136	FALSE	1	No	PARD3	10	34602937	Body	PARD3
124	cg07009835	3.77957744697864	5.36827932633316e-05	1.42033849064914e-05	0.000184789432202841	0.710199721610136	FALSE	1	No	MTSS1L	16	70720133	TSS200	MTSS1L
126	cg07086224	-3.77375585432192	-0.000402312362474433	0.000106607946566994	0.000188982452816178	0.710199721610136	FALSE	1	No	FAM82A1;FAM82A1;FAM82A1;FAM82A1	2	38191377	Body;Body;Body;Body	FAM82A1
127	cg18855080	3.7720301347351	0.000362358917240585	9.60646930955742e-05	0.000190242563351969	0.710199721610136	FALSE	1	No	NA	1	172748189	NA	FASLG
128	cg15203777	3.7712182635405	0.000408757940845969	0.000108388831481268	0.000190838126396827	0.710199721610136	FALSE	1	No	CADM3;CADM3	1	159140702	TSS1500;TSS1500	CADM3
129	cg16172026	-3.76824463261904	-0.000325181016400309	8.62950917744154e-05	0.000193034549114193	0.710199721610136	FALSE	1	No	MAEA;MAEA	4	1333663	3'UTR;3'UTR	MAEA
130	cg02657632	-3.76518847380386	-0.000224288562485569	5.95690133564487e-05	0.000195316777043856	0.710199721610136	FALSE	1	No	NA	13	100632398	NA	ZIC2
131	cg16672685	-3.76354304597527	-2.80607105719954e-05	7.45592922127023e-06	0.000196556044217049	0.710199721610136	FALSE	1	No	ARPC2;ARPC2;ARPC2	2	219081914	1stExon;TSS1500;5'UTR	ARPC2
132	cg17393267	3.75869670334465	0.000211205957955556	5.61912744296755e-05	0.000200249359098272	0.710199721610136	FALSE	1	No	FGF12;FGF12	3	192127356	TSS1500;Body	FGF12
133	cg09375620	3.75822468175188	0.000138236916560577	3.67825045777035e-05	0.000200612557132546	0.710199721610136	FALSE	1	No	FNDC1	6	159590155	TSS1500	FNDC1
134	cg26640467	3.75658300727496	0.000165375448717187	4.40228389461707e-05	0.000201880593013435	0.710199721610136	FALSE	1	No	GRM8	7	126893304	TSS1500	GRM8
135	cg15963499	3.75498096545037	0.00045027263041542	0.000119913425542868	0.000203125303977793	0.710199721610136	FALSE	1	No	RASAL2;RASAL2	1	178368509	Body;Body	RASAL2
136	cg17285177	-3.75450903886988	-0.000590778447538167	0.000157351718006782	0.00020349334701002	0.710199721610136	FALSE	1	No	NA	18	77402002	NA	CTDP1
137	cg05330593	-3.75312073486386	-0.000413998778621594	0.00011030787652948	0.000204579699565541	0.710199721610136	FALSE	1	No	PHKG2	16	30768675	3'UTR	C16orf93
138	cg06465371	3.75290405206994	0.000666942891224561	0.000177713813615007	0.000204749747387968	0.710199721610136	FALSE	1	No	FAM83H	8	144807941	3'UTR	FAM83H
140	cg25834415	3.74632544556653	0.00016551378871947	4.41803017715245e-05	0.000209976423508167	0.712441449219673	FALSE	1	No	KIF1A	2	241758805	5'UTR	KIF1A
141	cg17729667	3.74616620328117	0.000281075141097419	7.50300776434406e-05	0.000210104487359095	0.712441449219673	FALSE	1	No	NINL	20	25566382	TSS1500	NINL
142	cg06014631	-3.74169114117185	-1.7648535768014e-05	4.71672703655779e-06	0.000213733636325359	0.712441449219673	FALSE	1	No	CKLF;CKLF;CKLF;CKLF;CKLF	16	66586649	1stExon;1stExon;1stExon;1stExon;1stExon	CKLF
143	cg09467436	3.74066302322856	0.000968075354867305	0.000258797798373124	0.000214575721774114	0.712441449219673	FALSE	1	No	NA	2	72079424	NA	DYSF
145	cg16989117	3.73577466790989	0.000420021573242056	0.000112432255845091	0.000218622535366554	0.712441449219673	FALSE	1	No	COL9A2	1	40781907	Body	COL9A2
146	cg10489318	-3.73240578966416	-0.000149494640330499	4.00531584064311e-05	0.000221453224741568	0.712441449219673	FALSE	1	No	DLGAP2	8	1623378	Body	DLGAP2
147	cg04254690	3.72865074396839	0.000172684324838423	4.63128184150163e-05	0.00022464910216696	0.712441449219673	FALSE	1	No	LGI2	4	25031951	Body	LGI2
148	cg22284398	-3.72835772164646	-0.000326810981526742	8.76554788799666e-05	0.000224900310443053	0.712441449219673	FALSE	1	No	PRKCE	2	46119607	Body	PRKCE
149	cg04202002	3.72816154966159	0.000771634766797465	0.000206974605718872	0.00022506863681038	0.712441449219673	FALSE	1	No	NA	2	127643360	NA	BIN1
150	cg13834017	-3.72687106445967	-0.000504931504703945	0.000135484028282892	0.000226178908099709	0.712441449219673	FALSE	1	No	PRRX2	9	132484151	Body	PRRX2
151	cg23982858	3.72551622000321	0.000144487837684432	3.87833065679976e-05	0.000227350105526415	0.712441449219673	FALSE	1	No	USP44;USP44	12	95941869	5'UTR;5'UTR	USP44
152	cg25705148	3.72539240261088	0.00107796077435538	0.000289354961265263	0.000227457424289422	0.712441449219673	FALSE	1	No	NA	2	72079498	NA	DYSF
153	cg02616186	-3.72489278987092	-0.000417463546356575	0.000112073976328065	0.000227890949072794	0.712441449219673	FALSE	1	No	NAV1;MIR1231;NAV1	1	201777715	Body;TSS200;Body	MIR1231
155	cg15989068	-3.71507305669437	-0.000344713790807462	9.27878901832913e-05	0.000236571477407561	0.729552810123115	FALSE	1	No	SOX11;SOX11	2	5837057	3'UTR;1stExon	SOX11
156	cg24111059	3.71375123887324	6.97257053601757e-05	1.8775006960706e-05	0.000237763466227685	0.729552810123115	FALSE	1	No	USP19	3	49158491	TSS1500	LAMB2
157	cg18706028	3.70290824538334	0.00201522932600096	0.000544228804079464	0.000247757305275181	0.743702003843881	FALSE	1	No	CCKBR	11	6292490	Body	CCKBR
158	cg08331345	3.70241452098482	0.000257125035259207	6.94479329102279e-05	0.000248221653062476	0.743702003843881	FALSE	1	No	LAT;LAT;LAT;LAT	16	28995882	TSS1500;TSS1500;TSS1500;TSS1500	LAT
159	cg18443806	3.70127528070411	0.000686677676885443	0.000185524616465386	0.000249296238688763	0.743702003843881	FALSE	1	No	IFI27;IFI27	14	94576831	TSS1500;TSS1500	IFI27
160	cg26673195	3.70104219361136	0.000590505005236258	0.000159551005999222	0.000249516636844836	0.743702003843881	FALSE	1	No	G6PC	17	41052729	TSS200	G6PC
161	cg00548268	3.69832901237725	0.000401009209319694	0.000108429836279474	0.000252095655333912	0.743702003843881	FALSE	1	No	NPTX2	7	98245830	TSS1500	NPTX2
162	cg23337086	3.69585534376862	0.000138105749569045	3.73677367546046e-05	0.000254468866685251	0.743702003843881	FALSE	1	No	NA	8	61325237	NA	AK124262
163	cg04539240	3.69575122745069	0.000481996114226453	0.000130418982383436	0.0002545692147637	0.743702003843881	FALSE	1	No	JPH3	16	87651957	Body	JPH3
164	cg26442607	-3.69550756447969	-0.000480693086282684	0.000130074983718877	0.000254804204630322	0.743702003843881	FALSE	1	No	TSC2;TSC2;TSC2	16	2129764	Body;Body;Body	TSC2
165	cg02178648	3.68906262091924	0.00025988497676432	7.04474289188299e-05	0.000261094414408997	0.744968919993464	FALSE	1	No	PAX7;PAX7;PAX7	1	18964181	Body;Body;Body	PAX7
166	cg03002526	-3.68833606189796	-0.000571148481038967	0.000154852614147384	0.000261812629769298	0.744968919993464	FALSE	1	No	HACE1	6	105237721	Body	HACE1
167	cg16439118	3.6880821904411	0.000722275459950374	0.000195840391470231	0.000262064024087073	0.744968919993464	FALSE	1	No	NA	18	54814548	NA	BOD1P
169	cg15346168	3.68593319817216	9.05172877634841e-05	2.45574954555257e-05	0.000264201171454304	0.744968919993464	FALSE	1	No	NFATC4;NFATC4;NFATC4	14	24836194	1stExon;5'UTR;TSS1500	NFATC4
170	cg23165623	-3.68555772413068	-0.000169850257118725	4.60853607058313e-05	0.000264576255873334	0.744968919993464	FALSE	1	No	ESR1;ESR1;ESR1;ESR1	6	152128411	TSS1500;TSS200;5'UTR;5'UTR	ESR1
171	cg15451075	-3.68138932246431	-0.000496442202322158	0.000134851861304862	0.000268774149666607	0.752363287841606	FALSE	1	No	NA	3	148966942	NA	CP
172	cg11855409	-3.67417593356731	-0.000467676036405192	0.000127287327787573	0.000276187075193678	0.752824343518612	FALSE	1	No	DGKB;DGKB	7	14380781	Body;Body	DGKB
173	cg10926413	3.67275010130273	0.000529109875311817	0.000144063674553883	0.000277674944957104	0.752824343518612	FALSE	1	No	SH3BP4	2	235940023	5'UTR	SH3BP4
174	cg27588605	3.66997373883512	0.000418517917613566	0.000114038395747869	0.000280593777282697	0.752824343518612	FALSE	1	No	NA	6	99271944	NA	POU3F2
175	cg07180646	3.66993865667272	0.000690068245662618	0.000188032637659468	0.000280630843759468	0.752824343518612	FALSE	1	No	TMEM51;TMEM51;TMEM51;TMEM51	1	15481541	5'UTR;5'UTR;5'UTR;5'UTR	TMEM51
176	cg17412654	3.66933222323904	0.000128308269000399	3.49677437730446e-05	0.000281272306963897	0.752824343518612	FALSE	1	No	NA	6	30431579	NA	HLA-E
177	cg23198623	3.66901320660512	0.000701021845838961	0.000191065500821025	0.000281610304750607	0.752824343518612	FALSE	1	No	BUB1	2	111433128	Body	BUB1
178	cg22264393	-3.66814130060778	-0.000314902231965117	8.58479012007908e-05	0.000282536039179163	0.752824343518612	FALSE	1	No	NA	4	136861413	NA	BC031238
181	cg17612148	-3.66614509742813	-2.73507711773687e-05	7.46036243807039e-06	0.00028466627567399	0.752824343518612	FALSE	1	No	PIGS;PIGS	17	26898533	5'UTR;1stExon	PIGS
182	cg00299820	3.65984056177726	0.000338891891280304	9.25974466810472e-05	0.000291493790879038	0.766644686154226	FALSE	1	No	NA	1	11943154	NA	NPPB
183	cg25133706	-3.65643206050818	-0.000501320844029381	0.000137106566109615	0.000295248903135096	0.772201620972778	FALSE	1	No	SYT16	14	62522891	Body	SYT16
184	cg13638867	3.65399864225211	0.000621168958087524	0.000169997041297386	0.000297957565840395	0.772201620972778	FALSE	1	No	NA	11	2241568	NA	MIR4686
185	cg00181834	3.65257360801884	0.000263487332549437	7.21374463120958e-05	0.000299554620206588	0.772201620972778	FALSE	1	No	NA	10	23463015	NA	SNORA40
187	cg06530270	-3.64883916165213	-4.49500084079911e-05	1.23189887020503e-05	0.000303778144484249	0.772201620972778	FALSE	1	No	CANT1;CANT1;CANT1	17	76988329	3'UTR;3'UTR;3'UTR	CANT1
188	cg15796819	3.64745025059188	0.000552091731733018	0.00015136374557636	0.000305363192219068	0.772201620972778	FALSE	1	No	ALDH3A1	17	19651190	5'UTR	ALDH3A1
189	cg03607648	-3.64720043184046	-0.000287156691552965	7.87334551306958e-05	0.000305649113429589	0.772201620972778	FALSE	1	No	UGT1A10;UGT1A1;UGT1A1;UGT1A6;UGT1A8;UGT1A4;UGT1A3;UGT1A6;UGT1A9;UGT1A7;UGT1A5	2	234668930	Body;1stExon;5'UTR;Body;Body;Body;Body;Body;Body;Body;Body	UGT1A1
191	cg20677570	3.64238092201344	0.000451848009558477	0.000124052925609083	0.000311214636786369	0.772201620972778	FALSE	1	No	NA	11	15962841	NA	SOX6
192	cg08958015	3.64006510656175	4.12813353689214e-05	1.13408233535454e-05	0.000313922683611448	0.772201620972778	FALSE	1	No	CCDC65;CCDC65	12	49297901	1stExon;5'UTR	CCDC65
193	cg21282663	3.63977027146468	0.000390624645733782	0.000107321236396766	0.000314269040735553	0.772201620972778	FALSE	1	No	HLX	1	221053904	Body	HLX
194	cg09563893	-3.63961713443893	-0.000379041116268728	0.000104143128869833	0.000314449079987535	0.772201620972778	FALSE	1	No	GULP1	2	189434064	Body	GULP1
195	cg02442572	-3.63942779785433	-0.000344528138426959	9.46654687393662e-05	0.000314671812196761	0.772201620972778	FALSE	1	No	NA	7	1303351	NA	UNCX
196	cg21962423	-3.63701517189575	-6.01547306736934e-05	1.65395874998065e-05	0.000317523001189776	0.772201620972778	FALSE	1	No	NA	12	113913887	NA	LHX5
197	cg14839935	3.6355802036228	0.000181049435739444	4.97993237940484e-05	0.000319230315788964	0.772201620972778	FALSE	1	No	NA	2	10975543	NA	PDIA6
198	cg20718319	3.63519518415169	0.000264596644087716	7.2787465509768e-05	0.00031968987539549	0.772201620972778	FALSE	1	No	NLGN2	17	7311282	TSS1500	NLGN2
199	cg20432350	3.63364817501707	0.000735121053451225	0.000202309364595479	0.000321542664158616	0.772201620972778	FALSE	1	No	KCND3;KCND3	1	112438321	Body;Body	KCND3
200	cg01996091	-3.6311267820464	-0.000212584917440535	5.85451652340069e-05	0.000324584080375237	0.772201620972778	FALSE	1	No	CCDC94	19	4246782	TSS1500	CCDC94
201	cg09667373	3.63014417415125	7.76782690346509e-05	2.13981223081346e-05	0.000325776651730946	0.772201620972778	FALSE	1	No	LEMD2;LEMD2	6	33756180	1stExon;TSS1500	LEMD2
202	cg18786237	-3.62821054852021	-0.000205834665469549	5.6731731170756e-05	0.000328135490423593	0.772201620972778	FALSE	1	No	NA	8	1182281	NA	LOC286083
203	cg19372504	-3.62539769234615	-0.000236546920891285	6.52471648533006e-05	0.000331595582278399	0.772201620972778	FALSE	1	No	CAPNS1;CAPNS1	19	36633213	Body;Body	CAPNS1
204	cg21904441	-3.6253299934154	-0.000588107576110873	0.000162221805236775	0.000331679279707312	0.772201620972778	FALSE	1	No	NLGN1	3	173583617	Body	7SK
206	cg18616091	-3.62480903869533	-0.000313264327661996	8.64222982005002e-05	0.00033232401011217	0.772201620972778	FALSE	1	No	MPP2	17	41985408	TSS1500	MPP2
207	cg05491276	3.61822567101283	0.000109491658400492	3.02611468592679e-05	0.000340573688310823	0.786890063575858	FALSE	1	No	EDA;EDA;EDA;EDA;EDA;EDA;EDA	X	68836772	3'UTR;Body;Body;Body;1stExon;Body;Body	EDA
209	cg12280622	3.61553863614707	0.00043868311019308	0.00012133271258873	0.000343995816484465	0.786890063575858	FALSE	1	No	INSR;INSR	19	7295192	TSS1500;TSS1500	INSR
210	cg16004501	3.61458276819547	0.00133988281565588	0.000370688099175771	0.000345220952537093	0.786890063575858	FALSE	1	No	NA	18	54814303	NA	BOD1P
211	cg14141610	-3.6131217228595	-0.000334216178730997	9.25006696055875e-05	0.000347101498440262	0.787426892219905	FALSE	1	No	NA	7	150099648	NA	LOC728743
212	cg17167425	-3.61087154252851	-0.000482985749652225	0.000133758773737493	0.000350016592429074	0.790294539141626	FALSE	1	No	SH3PXD2A	10	105480849	Body	SH3PXD2A
213	cg05869617	3.6054955483328	0.000115318244918197	3.19840208848743e-05	0.000357074532353903	0.79617450989735	FALSE	1	No	NA	6	28616368	NA	TRNA_Thr
214	cg10940099	3.60459813390372	3.40392821901743e-05	9.44329462694093e-06	0.000358265654200187	0.79617450989735	FALSE	1	No	CD164;CD164;CD164;CD164;CD164	6	109703938	TSS200;TSS200;TSS200;TSS200;TSS200	CD164
215	cg18204200	3.60459153326161	0.000535069362840229	0.000148441053002217	0.000358274428920711	0.79617450989735	FALSE	1	No	PLEKHH1	14	67999431	TSS1500	PLEKHH1
216	cg06872721	3.60351163270258	0.000555230754930879	0.000154080466923445	0.000359712741352918	0.79617450989735	FALSE	1	No	HOMER3;HOMER3;HOMER3;HOMER3;HOMER3	19	19040258	Body;Body;Body;Body;Body	HOMER3
217	cg07753939	-3.60259539447463	-0.000145556951522919	4.0403358019655e-05	0.000360937323516671	0.79617450989735	FALSE	1	No	ABCA3	16	2374515	Body	ABCA3
218	cg07331725	-3.6002587333337	-0.000352026758324785	9.77781832915163e-05	0.000364078094356512	0.79797129975959	FALSE	1	No	SERPINB5	18	61157478	Body	SERPINB5
219	cg07398517	3.59951288719934	0.000606271560578027	0.000168431557151542	0.000365085997968016	0.79797129975959	FALSE	1	No	NA	3	30327579	NA	RBMS3
220	cg07515940	3.59788722972937	0.000126919594949489	3.52761459282968e-05	0.000367291926043741	0.799143755633442	FALSE	1	No	ZNF354C	5	178487576	TSS200	ZNF354C
221	cg12973930	3.59652489044385	0.000195463663410487	5.43479245562415e-05	0.000369150178199679	0.799552560175747	FALSE	1	No	ZFP28	19	57049695	TSS1500	ZFP28
222	cg14286140	3.59356800788335	0.000392379154465326	0.000109189294206913	0.00037321382696795	0.800776482084356	FALSE	1	No	NA	9	93279614	NA	LOC340515
223	cg27432604	3.59308665425303	0.0012611322627659	0.000350988546650588	0.000373879313754806	0.800776482084356	FALSE	1	No	NA	11	27239162	NA	BBOX1
225	cg06961284	-3.59001402704886	-0.000868607890251044	0.000241951113200824	0.000378153642081021	0.800776482084356	FALSE	1	No	TUBGCP3	13	113199271	Body	TUBGCP3
226	cg10618221	-3.5884096728476	-0.000371589071980761	0.000103552577843177	0.000380403645099501	0.800776482084356	FALSE	1	No	BAT2	6	31591494	Body	SNORA38
228	cg13972423	3.58625383287044	0.00101480545478216	0.000282970894441654	0.000383446864384635	0.800776482084356	FALSE	1	No	NA	14	59183596	NA	Mir_548
232	cg15443952	3.58120424614136	0.000335295659827126	9.36265113022797e-05	0.000390664625315009	0.803253737141071	FALSE	1	No	C7orf52	7	100817963	Body	NAT16
233	cg12555033	-3.58097442779696	-0.000151920584282073	4.24243700549226e-05	0.000390996136699333	0.803253737141071	FALSE	1	No	SRD5A3	4	56224290	Body	LOC100506462
235	cg05003554	-3.5777288309656	-0.000577782334413772	0.000161494166190855	0.000395706168527511	0.806011368889632	FALSE	1	No	CDH10	5	24488076	Body	CDH10
236	cg24516106	3.57474287806859	0.00140316074272946	0.00039252074641172	0.000400086378125936	0.807212482306384	FALSE	1	No	NA	2	72079413	NA	DYSF
237	cg24521869	-3.57109861940298	-0.000348015483793567	9.74533388416331e-05	0.000405493926758213	0.807212482306384	FALSE	1	No	ABI3;ABI3	17	47296970	Body;Body	ABI3
238	cg01112778	3.56972091205082	0.000638819777466127	0.000178955104111801	0.00040755604673132	0.807212482306384	FALSE	1	No	PPP2R2B;PPP2R2B;PPP2R2B;PPP2R2B	5	146460987	5'UTR;1stExon;5'UTR;1stExon	PPP2R2B
239	cg04140212	3.5696431142216	0.000236728576735636	6.63171552899784e-05	0.000407672785648879	0.807212482306384	FALSE	1	No	TMEM150A;TMEM150A;TMEM150A	2	85829138	5'UTR;5'UTR;Body	TMEM150A
240	cg06934829	-3.56871086970385	-0.000365686397531902	0.000102470166646548	0.000409074100061923	0.807212482306384	FALSE	1	No	GUF1	4	44682858	Body	GUF1
241	cg04400533	-3.56767287743851	-0.000987799016175588	0.000276874884584374	0.000410639686444543	0.807212482306384	FALSE	1	No	ETV5	3	185788716	Body	ETV5
242	cg06895103	3.56602995999549	0.000161613078089772	4.53201683392409e-05	0.00041312916450851	0.807212482306384	FALSE	1	No	TRIM26	6	30160580	Body	TRIM26
243	cg24504954	3.56461054265291	0.000104929998734211	2.94365955210688e-05	0.000415291369536663	0.807212482306384	FALSE	1	No	FHIT;FHIT	3	61237217	TSS200;TSS200	FHIT
244	cg18984809	-3.56412394770963	-0.000421556488777989	0.000118277729664505	0.000416035041740095	0.807212482306384	FALSE	1	No	ABR;ABR;ABR	17	973184	Body;Body;Body	ABR
245	cg14323834	3.56019375343195	0.000727994180716027	0.000204481618455247	0.000422087581861236	0.807212482306384	FALSE	1	No	NA	11	114702841	NA	FAM55B
246	cg01636561	3.5601502254641	7.18738784406689e-05	2.01884397817228e-05	0.000422155075419476	0.807212482306384	FALSE	1	No	DOCK10	2	225906664	Body	DOCK10
247	cg00650795	-3.55943247928816	-0.000409924455928994	0.000115165678324926	0.000423269458141788	0.807212482306384	FALSE	1	No	LOC619207	10	135271052	Body	LOC619207
248	cg13351352	3.55870739191818	0.000384076436567444	0.000107925826506467	0.000424398039671765	0.807212482306384	FALSE	1	No	AKT2	19	40751858	Body	AKT2
250	cg23456212	3.55789915286485	0.000137934068823168	3.8768403177505e-05	0.000425659370544411	0.807212482306384	FALSE	1	No	ZNF155;ZNF155	19	44488170	TSS200;TSS200	ZNF155
251	cg19428602	-3.55688085253878	-0.000467891449520467	0.000131545437960482	0.000427253526036373	0.807212482306384	FALSE	1	No	MYH16	7	98889946	Body	MYH16
252	cg00517612	-3.5542102333043	-0.000615216501783957	0.000173095135459108	0.000431461032864514	0.807212482306384	FALSE	1	No	NA	6	169225555	NA	SMOC2
253	cg20327862	3.5528076545632	0.000419982034288628	0.000118211306415422	0.000433686297055912	0.807212482306384	FALSE	1	No	C8orf47;C8orf47	8	99076531	TSS1500;TSS1500	C8orf47
254	cg14887335	-3.55223588511165	-0.000182018150571124	5.12404458650986e-05	0.000434596522803078	0.807212482306384	FALSE	1	No	FGF2	4	123761683	Body	FGF2
255	cg23434070	3.5517077429983	0.000149417276589824	4.20691361456694e-05	0.000435438887293297	0.807212482306384	FALSE	1	No	PLCB1;PLCB1	20	8243123	Body;Body	PLCB1
256	cg02068090	3.54958773560829	0.00012256374720575	3.45290090948395e-05	0.000438835639300973	0.807212482306384	FALSE	1	No	NA	3	169386822	NA	MECOM
258	cg17849582	-3.5470021892931	-0.000250356761563298	7.0582635195157e-05	0.000443011917323935	0.807212482306384	FALSE	1	No	NA	5	83697612	NA	EDIL3
261	cg22693266	-3.54441255473494	-0.000508739646620394	0.000143532853121394	0.000447232122605244	0.807212482306384	FALSE	1	No	CCDC91	12	28409714	TSS1500	CCDC91
263	cg18495191	3.54345949144431	0.000593055787626213	0.000167366323520319	0.000448794749187825	0.807212482306384	FALSE	1	No	RPS6KA2	6	167200499	Body	RPS6KA2
264	cg02298116	3.54111928172519	0.000296528200613584	8.37385518595463e-05	0.000452653455436734	0.807212482306384	FALSE	1	No	NA	14	57264579	NA	OTX2
265	cg22488857	-3.54023205948897	-0.000268907704242049	7.59576490250941e-05	0.00045412448347418	0.807212482306384	FALSE	1	No	ACHE;ACHE	7	100489022	Body;Body	DJ051769
266	cg06094707	3.53996978423571	0.000400120942571793	0.000113029479616923	0.00045456019710984	0.807212482306384	FALSE	1	No	NPTX1	17	78445867	Body	NPTX1
268	cg18524099	3.53663984382483	0.000607119013140843	0.000171665490395045	0.000460126347255696	0.807212482306384	FALSE	1	No	ARHGAP6;ARHGAP6	X	11456323	Body;Body	ARHGAP6
269	cg02637101	3.53547397470772	0.0010047654381875	0.000284195399365248	0.000462090201553333	0.807212482306384	FALSE	1	No	LOC145814;LOC145814	15	99548944	5'UTR;TSS200	PGPEP1L
270	cg24208172	3.53520915179003	0.000142109850234239	4.01984279097838e-05	0.000462537377230847	0.807212482306384	FALSE	1	No	CDS1	4	85504879	Body	CDS1
271	cg22036872	3.53470682920072	0.000291918069736956	8.25862182756938e-05	0.000463386705282075	0.807212482306384	FALSE	1	No	NA	1	247496922	NA	ZNF496
272	cg15913725	3.53437382351346	0.000306783979083899	8.68000937090831e-05	0.000463950557254562	0.807212482306384	FALSE	1	No	TSSC1	2	3286479	Body	TSSC1
273	cg15059553	3.53255320168665	0.000234169104154683	6.62889108203314e-05	0.000467044653669946	0.807212482306384	FALSE	1	No	EIF1AY	Y	22737505	TSS200	EIF1AY
274	cg03353124	3.53236933856912	0.000304857287211133	8.63039104893328e-05	0.000467358196505941	0.807212482306384	FALSE	1	No	NA	18	5894801	NA	TMEM200C
275	cg15491950	3.52881596541658	0.000375851942124525	0.000106509363426142	0.000473456657811329	0.807212482306384	FALSE	1	No	NA	3	132004600	NA	CPNE4
276	cg08892078	3.52636949041731	0.000367501461183585	0.000104215245220969	0.000477698658248215	0.807212482306384	FALSE	1	No	KLHDC8A	1	205308894	Body	KLHDC8A
277	cg04751533	-3.52626381572433	-0.00063704732759882	0.000180657874988847	0.000477882689819677	0.807212482306384	FALSE	1	No	AFAP1;AFAP1	4	7790161	Body;Body	AFAP1-AS1
278	cg03999130	-3.52498930865314	-0.000363284129928379	0.000103059640219784	0.00048010747010601	0.807212482306384	FALSE	1	No	NA	15	45571217	NA	SLC28A2
279	cg04176472	3.52493763395017	0.000656961980261869	0.000186375490429785	0.000480197877836347	0.807212482306384	FALSE	1	No	GABARAPL3	15	90893244	TSS1500	GABARAPL3
280	cg11130461	3.52394447469314	7.79803581846891e-05	2.21287136459435e-05	0.000481938566143733	0.807212482306384	FALSE	1	No	ZBTB20	3	114865473	5'UTR	ZBTB20
281	cg04290350	-3.5238944912651	-0.000383750725618993	0.000108899607116564	0.000482026327020288	0.807212482306384	FALSE	1	No	NA	1	5922801	NA	MIR4689
282	cg10552275	-3.52316334250337	-0.000582708443096246	0.00016539353599263	0.00048331178987049	0.807212482306384	FALSE	1	No	NA	5	2003402	NA	IRX4
283	cg17437621	-3.52284895949925	-0.000184610270646378	5.24036859850554e-05	0.000483865506195584	0.807212482306384	FALSE	1	No	SFRS18;SFRS18	6	99848161	3'UTR;3'UTR	PNISR
284	cg14934280	3.52085644133304	0.000274799122249344	7.8048942587759e-05	0.000487388727923874	0.807212482306384	FALSE	1	No	GRLF1	19	47494587	Body	ARHGAP35
285	cg18825015	3.52070533730664	0.000483060153988307	0.000137205505064463	0.000487656891765689	0.807212482306384	FALSE	1	No	NA	5	5370278	NA	ADAMTS16
286	cg09479783	-3.51846594204668	-0.000346793573653361	9.85638569096486e-05	0.000491647374520508	0.807212482306384	FALSE	1	No	FAM101A	12	124796409	Body	ZNF664-FAM101A
288	cg11710912	3.51652148413058	7.6904857958981e-05	2.18695828551137e-05	0.000495137079266566	0.807212482306384	FALSE	1	No	ARGLU1	13	107217605	Body	ARGLU1
289	cg26754826	-3.51373871292193	-6.19356328080123e-05	1.76267041656345e-05	0.000500171668980058	0.807212482306384	FALSE	1	No	ADAMTS10	19	8657410	Body	ADAMTS10
292	cg03325403	3.50980601795112	0.000541733340577802	0.000154348513224684	0.000507368486795543	0.807212482306384	FALSE	1	No	CSMD2	1	34100737	Body	CSMD2
293	cg03310370	-3.50935675812461	-0.00048209876594827	0.0001373752511289	0.000508196772958245	0.807212482306384	FALSE	1	No	PLEKHG4B	5	163851	Body	PLEKHG4B
294	cg17653493	3.50691248280171	0.000394909743954658	0.000112608953286214	0.000512725431078442	0.807212482306384	FALSE	1	No	NA	X	152742748	NA	HAUS7
295	cg16689211	-3.50614457058461	-0.000471749419147503	0.000134549334646758	0.000514155969881729	0.807212482306384	FALSE	1	No	SNORD114-10;SNORD114-9	14	101432414	TSS1500;Body	SNORD114-9
296	cg00197993	-3.50468243681162	-8.42566461567851e-05	2.40411642640688e-05	0.000516890105315665	0.807212482306384	FALSE	1	No	NA	6	1201056	NA	AX747250
298	cg11862779	-3.50414019025713	-6.18320780767784e-05	1.76454350338767e-05	0.000517907541266168	0.807212482306384	FALSE	1	No	NA	8	56757013	NA	TGS1
299	cg25045972	-3.5032648689321	-0.000390787769150067	0.00011154959267159	0.000519553893411593	0.807212482306384	FALSE	1	No	SNORD113-6	14	101405842	TSS200	SNORD113-6
300	cg05906871	3.50291543925666	0.000106240839650536	3.03292618656764e-05	0.000520212486945832	0.807212482306384	FALSE	1	No	ALDH18A1;ALDH18A1	10	97416826	TSS1500;TSS1500	ALDH18A1
301	cg00274365	-3.50166800746161	-3.29652177550185e-05	9.41414711068376e-06	0.000522569985006671	0.807212482306384	FALSE	1	No	TELO2	16	1550495	Body	TELO2
302	cg10964385	-3.50064906315368	-0.000796346809245277	0.00022748547337329	0.00052450308509135	0.807212482306384	FALSE	1	No	NELL1;NELL1	11	20690223	TSS1500;TSS1500	NELL1
303	cg22163199	-3.50032655578626	-0.000607182273464112	0.000173464465039812	0.00052511632619359	0.807212482306384	FALSE	1	No	MRPL55;MRPL55;MRPL55;MRPL55;MRPL55;MRPL55;MRPL55;MRPL55	1	228297864	TSS1500;TSS1500;TSS1500;TSS1500;TSS1500;TSS1500;TSS1500;TSS1500	MRPL55
305	cg13485469	3.49508782381216	0.000810984012167797	0.000232035374516924	0.000535172127460204	0.807212482306384	FALSE	1	No	ASTN2;ASTN2;ASTN2	9	120174870	Body;Body;Body	ASTN2
306	cg13127231	3.49238708347057	0.000690343742158763	0.000197671027196886	0.00054042635043077	0.807212482306384	FALSE	1	No	ARHGEF7;ARHGEF7;ARHGEF7;ARHGEF7	13	111806949	Body;5'UTR;Body;Body	ARHGEF7
308	cg17328839	-3.49142911398844	-0.00019161218499736	5.48807318555213e-05	0.000542301624780691	0.807212482306384	FALSE	1	No	NA	1	64127751	NA	PGM1
309	cg01492470	-3.49118811096495	-0.000203392559485471	5.82588371124047e-05	0.000542774358166249	0.807212482306384	FALSE	1	No	NA	20	62477890	NA	ABHD16B
310	cg18846883	3.48951730433417	0.000465502503653588	0.000133400256555659	0.000546062304243211	0.807212482306384	FALSE	1	No	NA	12	3451308	NA	BC047090
311	cg06204229	-3.48925841113228	-0.000355004025753427	0.000101741970334099	0.000546573439209873	0.807212482306384	FALSE	1	No	ITIH4;ITIH4	3	52865917	TSS1500;TSS1500	DKFZp686G21125
312	cg11441704	-3.48846851610394	-0.000195533668057485	5.60514355095469e-05	0.000548135703112433	0.807212482306384	FALSE	1	No	PDXK	21	45145759	Body	PDXK
313	cg15554421	3.48836475332537	0.00027380666685918	7.84914096492252e-05	0.000548341236550203	0.807212482306384	FALSE	1	No	C3orf26;FILIP1L;FILIP1L	3	99792561	Body;5'UTR;5'UTR	C3orf26
314	cg24304249	-3.48792330229606	-0.000149584746843955	4.28864782506787e-05	0.000549216469461246	0.807212482306384	FALSE	1	No	CACNA1E	1	181455181	Body	Mir_544
315	cg01072639	3.48653751578448	0.000310559303900058	8.90738454681969e-05	0.000551972466284012	0.807212482306384	FALSE	1	No	CHGB	20	5891781	TSS200	CHGB
316	cg08612140	3.48634377002019	0.000129478283236868	3.7138702256008e-05	0.000552358809368524	0.807212482306384	FALSE	1	No	NPM3	10	103543472	TSS1500	NPM3
317	cg22984256	3.48595435983263	0.000569651037163171	0.00016341322299771	0.000553136086796898	0.807212482306384	FALSE	1	No	GPSM1	9	139238444	Body	GPSM1
318	cg18391758	3.48480313577989	0.000312143502347499	8.95727793465849e-05	0.000555439961538159	0.807212482306384	FALSE	1	No	GRIN2A;GRIN2A;GRIN2A	16	10274963	5'UTR;5'UTR;5'UTR	GRIN2A
319	cg16234726	-3.48463469480052	-0.000387384736107251	0.00011116939651817	0.000555777804047794	0.807212482306384	FALSE	1	No	NA	14	102099176	NA	DIO3
320	cg02478448	3.48446555310188	0.00022741054088977	6.52641093516705e-05	0.000556117245410984	0.807212482306384	FALSE	1	No	CCNA1;CCNA1;CCNA1;CCNA1;CCNA1;CCNA1	13	37006063	1stExon;5'UTR;1stExon;TSS1500;TSS1500;5'UTR	CCNA1
321	cg22322381	-3.48436418308714	-0.000244851239034554	7.02714257662975e-05	0.000556320772363883	0.807212482306384	FALSE	1	No	SLC13A3;SLC13A3	20	45276833	Body;5'UTR	SLC13A3
322	cg05417035	3.48358858917464	0.000566318096564691	0.000162567445054948	0.000557880288592736	0.807212482306384	FALSE	1	No	NA	2	18150633	NA	KCNS3
323	cg07278054	3.48309085842407	0.000417823189672664	0.000119957591304899	0.000558883247999619	0.807212482306384	FALSE	1	No	NA	3	55523594	NA	WNT5A
325	cg24872692	3.48289924233017	0.000364521703536028	0.000104660421727317	0.00055926981617991	0.807212482306384	FALSE	1	No	PIWIL3	22	25156026	Body	TOP1P2
327	cg17598378	-3.4808162493779	-0.000203444182978831	5.84472630565291e-05	0.000563488234531728	0.807212482306384	FALSE	1	No	ULK2;ULK2	17	19771708	TSS1500;TSS1500	ULK2
328	cg27355050	-3.47962610012227	-2.94677357307727e-05	8.4686500453992e-06	0.000565911832060547	0.807212482306384	FALSE	1	No	CNPY3;CNPY3	6	42897231	5'UTR;1stExon	CNPY3
329	cg00387117	-3.4791896410523	-0.000394021675022179	0.000113250991085098	0.000566803069787564	0.807212482306384	FALSE	1	No	ALCAM	3	105105844	Body	ALCAM
331	cg09871885	-3.47830670455465	-0.000102584152666219	2.94925552516374e-05	0.000568610017773519	0.807212482306384	FALSE	1	No	SFRS5;SFRS5;LOC100289511	14	70234741	5'UTR;5'UTR;TSS1500	LOC100289511
332	cg21228500	3.47753889683347	0.000290494152552526	8.35344078586842e-05	0.000570185730406812	0.807212482306384	FALSE	1	No	NA	14	78108468	NA	SPTLC2
333	cg09030852	-3.47659965096373	-0.000211516447145162	6.0840035776489e-05	0.000572118825533934	0.807212482306384	FALSE	1	No	CLCN3;CLCN3	4	170629768	Body;Body	CLCN3
334	cg16689193	-3.4757974710176	-0.00062170197706546	0.00017886599614892	0.00057377467130687	0.807212482306384	FALSE	1	No	FARP1;FARP1	13	98869844	Body;Body	MIR3170
335	cg22081933	3.47527239893594	0.000453113098422986	0.000130382038127924	0.000574860941560737	0.807212482306384	FALSE	1	No	GABRA5;GABRA5	15	27128909	Body;Body	GABRA5
336	cg02011639	-3.47474802547602	-0.000149499185358746	4.3024468037007e-05	0.000575947685578042	0.807212482306384	FALSE	1	No	FOXN4	12	109747091	TSS200	FOXN4
337	cg07633435	3.47440947454519	0.000301046128524472	8.66467037722662e-05	0.000576650339742923	0.807212482306384	FALSE	1	No	GRIA1;GRIA1	5	152869009	TSS1500;TSS1500	GRIA1
338	cg21533262	-3.4739279153688	-0.000419132954743222	0.0001206510224029	0.000577651185162443	0.807212482306384	FALSE	1	No	COG5;GPR22;COG5;COG5;GPR22	7	107110551	Body;5'UTR;Body;Body;1stExon	GPR22
339	cg04429431	3.4730245901409	0.000340640237665773	9.8081723530772e-05	0.000579532988106899	0.807212482306384	FALSE	1	No	NA	15	90818945	NA	TTLL13
340	cg02467451	-3.47197262368405	-0.00084603997922375	0.000243677030588459	0.000581731664089234	0.807212482306384	FALSE	1	No	NA	12	132923603	NA	GALNT9
341	cg10479629	3.47171468670233	0.000468402491108646	0.00013491963867387	0.000582271957986618	0.807212482306384	FALSE	1	No	GPR179	17	36499845	TSS200	GPR179
342	cg17554470	-3.47080050531832	-0.00052621214480898	0.000151611175578275	0.00058419065072728	0.807212482306384	FALSE	1	No	NA	12	131928055	NA	LOC338797
343	cg03208951	3.46985072841616	3.0562231726201e-05	8.80793847294733e-06	0.000586190311787349	0.807212482306384	FALSE	1	No	EMP3;EMP3	19	48828835	1stExon;5'UTR	EMP3
344	cg05201312	3.46921015305039	0.000492402512312291	0.000141935048783175	0.000587542591361605	0.807212482306384	FALSE	1	No	NDRG4;NDRG4;NDRG4	16	58516162	5'UTR;5'UTR;Body	NDRG4
346	cg24721964	3.46831385946894	0.000364866562773656	0.000105199984072238	0.000589439598118806	0.807212482306384	FALSE	1	No	CLRN1;CLRN1	3	150662697	TSS1500;Body	CLRN1
347	cg10663973	3.46758844273619	3.42954600607339e-05	9.89029137312277e-06	0.000590979134912901	0.807212482306384	FALSE	1	No	MRFAP1;MRFAP1	4	6642559	1stExon;5'UTR	MRFAP1
348	cg14409810	-3.46754794250045	-0.000316446537621148	9.12594556350845e-05	0.000591065198420175	0.807212482306384	FALSE	1	No	C9orf167	9	140172908	5'UTR	C9orf167
350	cg25111007	3.46602667559097	0.000199281651556862	5.74957062391574e-05	0.000594306408515271	0.807212482306384	FALSE	1	No	CNGA2	X	150913340	3'UTR	CNGA2
351	cg20740028	3.4617829069807	7.17899595832127e-05	2.07378572002444e-05	0.000603436221554319	0.807212482306384	FALSE	1	No	CREB5	7	28450406	5'UTR	BC087859
352	cg14260218	3.46077448023542	7.14097689767944e-05	2.06340428665946e-05	0.000605624889530429	0.807212482306384	FALSE	1	No	C21orf59	21	33984795	TSS200	C21orf59
353	cg25742035	3.46018307871976	0.000208465106980014	6.02468430824025e-05	0.000606911904134051	0.807212482306384	FALSE	1	No	LRIG1	3	66514413	Body	LRIG1
354	cg15816978	3.45816858517688	0.000137182603833229	3.96691486994732e-05	0.000611315077021206	0.807212482306384	FALSE	1	No	NA	17	49008467	NA	SPAG9
355	cg23634413	-3.45792962376544	-0.000359774163416687	0.000104043228914797	0.000611839362408222	0.807212482306384	FALSE	1	No	NA	3	116534169	NA	LSAMP-AS3
356	cg19624542	3.45788082597823	0.000456972840887385	0.000132154016834316	0.000611946477236271	0.807212482306384	FALSE	1	No	PTPLB	3	123304600	TSS1500	MYLK-AS1
357	cg23870769	3.4575283649266	0.000293417657592923	8.48634130002724e-05	0.000612720676470154	0.807212482306384	FALSE	1	No	OOEP	6	74079685	TSS200	OOEP
358	cg02483627	-3.45678163014172	-0.000209577596853624	6.06279537666461e-05	0.000614363943718525	0.807212482306384	FALSE	1	No	CDC73	1	193093934	Body	CDC73
359	cg20776977	3.45672112023397	0.000311750963009155	9.01869002923944e-05	0.000614497282272795	0.807212482306384	FALSE	1	No	MMEL1	1	2564584	TSS200	MMEL1
361	cg08527179	3.45637315776513	0.000409899699109256	0.000118592432124515	0.000615264571235464	0.807212482306384	FALSE	1	No	TMSB10	2	85132050	TSS1500	TMSB10
362	cg03299838	3.45509645203202	0.000233822128979071	6.76745590825849e-05	0.000618087499629371	0.807212482306384	FALSE	1	No	RALGDS;RALGDS	9	135996055	Body;Body	RALGDS
363	cg05258489	3.45502676006903	0.000296564800310031	8.58357462632521e-05	0.000618241943609577	0.807212482306384	FALSE	1	No	CHD7	8	61593179	5'UTR	CHD7
364	cg17272331	3.45376292844375	5.99547681010362e-05	1.73592598401221e-05	0.000621048978431501	0.807212482306384	FALSE	1	No	ASCC3;ASCC3	6	101328506	5'UTR;5'UTR	ASCC3
366	cg14179031	3.45133002376465	0.000555747150101598	0.000161024053415616	0.000626486143878438	0.807212482306384	FALSE	1	No	NA	21	42679822	NA	FAM3B
367	cg25554183	3.45064697689146	0.00050734007263937	0.000147027521516099	0.000628020625370378	0.807212482306384	FALSE	1	No	COBL	7	51103776	Body	COBL
369	cg04878902	3.44959018337128	0.000878195086945846	0.000254579541413115	0.000630401659003931	0.807212482306384	FALSE	1	No	MUPCDH;MUPCDH	11	617778	Body;Body	CDHR5
370	cg11248254	3.44954238991672	0.000199262393141767	5.77648773716265e-05	0.000630509540264401	0.807212482306384	FALSE	1	No	ACCN4;ACCN4	2	220378659	TSS1500;TSS1500	ACCN4
371	cg15690721	3.44911241326772	0.000267685736211143	7.76100353184881e-05	0.000631480876352926	0.807212482306384	FALSE	1	No	ZNF85	19	21106016	TSS200	ZNF85
372	cg07410811	3.44820514247309	9.71230660418058e-05	2.81662668051554e-05	0.000633535029885007	0.807212482306384	FALSE	1	No	MIR210	11	568474	TSS1500	MIR210HG
374	cg17168238	-3.44765927141243	-0.000107336856718248	3.11332554258687e-05	0.000634773943742347	0.807212482306384	FALSE	1	No	NA	11	26171259	NA	ANO3
375	cg02133849	-3.44745665707022	-0.000460045463035279	0.000133444886708523	0.000635234374779879	0.807212482306384	FALSE	1	No	CPLX1	4	795538	Body	CPLX1
377	cg06653045	3.44548448571074	0.000331447378648418	9.61976116923498e-05	0.000639732363853681	0.807212482306384	FALSE	1	No	KCNJ2	17	68165064	TSS1500	KCNJ2
379	cg02546828	-3.44350203665871	-0.000360450712092828	0.000104675620416528	0.000644283765527464	0.807212482306384	FALSE	1	No	NA	8	130838883	NA	FAM49B
380	cg07390141	3.44280649133588	0.000107613138821906	3.12573881490941e-05	0.000645887786852841	0.807212482306384	FALSE	1	No	NA	15	93427738	NA	LOC100507217
381	cg07662137	-3.44233744049554	-0.00022636147166571	6.57580715367418e-05	0.000646971586424414	0.807212482306384	FALSE	1	No	DIAPH2;DIAPH2;RPA4;RPA4	X	96139067	Body;Body;5'UTR;1stExon	RPA4
382	cg16058105	3.44165972661577	0.000233709856459291	6.790614849339e-05	0.000648540528189775	0.807212482306384	FALSE	1	No	PHGR1	15	40644696	5'UTR	PHGR1
383	cg26373663	3.44059151922432	7.56659180810665e-05	2.19921248012974e-05	0.000651020699045404	0.807212482306384	FALSE	1	No	COBLL1	2	165698219	TSS1500	COBLL1
384	cg20243424	3.44018068966153	0.000471795207403076	0.000137142566034662	0.000651976922310315	0.807212482306384	FALSE	1	No	TNXB	6	32059605	Body	TNXB
386	cg19590858	-3.44002335326684	-0.000432931670335374	0.000125851375376344	0.00065234347671944	0.807212482306384	FALSE	1	No	EAPP	14	35009852	TSS1500	EAPP
387	cg20984085	3.43896173161926	6.27262011167746e-05	1.82398659863073e-05	0.00065482182481908	0.807212482306384	FALSE	1	No	ZNF582	19	56905032	TSS200	LOC386758
388	cg00495988	3.43851907807093	0.00100211088953586	0.000291436768790029	0.000655857791764843	0.807212482306384	FALSE	1	No	SPEG	2	220348803	Body	SPEG
389	cg10372751	-3.43753325920469	-0.00035352210486414	0.000102841799106238	0.00065817046187153	0.807212482306384	FALSE	1	No	NA	12	42680888	NA	ZCRB1
391	cg26027052	3.43666413069248	0.000444240580425542	0.000129265055743468	0.000660215698361537	0.807212482306384	FALSE	1	No	NA	6	36821364	NA	PPIL1
392	cg07847788	3.43630810953796	0.000203358404779265	5.91793280162552e-05	0.000661055201002993	0.807212482306384	FALSE	1	No	C17orf68;C17orf44	17	8128726	3'UTR;TSS1500	CTC1
393	cg02262709	-3.43361382540658	-0.000183577144627232	5.34647033597305e-05	0.00066744075146516	0.80911855664623	FALSE	1	No	NA	6	116774768	NA	FAM26F
394	cg09418321	3.43355565989886	0.000384683474578253	0.000112036475502944	0.000667579238836395	0.80911855664623	FALSE	1	No	DYRK4	12	4699618	5'UTR	DYRK4
395	cg04695882	3.43351032527715	0.000441239872667326	0.000128509842949638	0.000667687195511022	0.80911855664623	FALSE	1	No	NA	16	20756332	NA	THUMPD1
396	cg16192746	-3.43146259700129	-0.00037954812662617	0.000110608265687597	0.000672580543929088	0.810863025278826	FALSE	1	No	FBXO21;FBXO21	12	117595738	Body;Body	FBXO21
398	cg03861785	3.43044830011227	0.000556620244442288	0.000162258747471597	0.000675016737322242	0.810863025278826	FALSE	1	No	HAGH;HAGH	16	1873952	Body;5'UTR	HAGH
399	cg17340796	-3.42864005492968	-2.92075661664218e-05	8.51870295466779e-06	0.00067938032696869	0.810863025278826	FALSE	1	No	TMEM126B;DLG2	11	85339599	TSS200;TSS1500	TMEM126B
400	cg17489312	3.42836289187125	0.000378892721267139	0.000110517099040334	0.000680051489509943	0.810863025278826	FALSE	1	No	SPSB1	1	9376039	5'UTR	SPSB1
402	cg26479533	-3.42720760574947	-0.000366550625963763	0.000106953143237906	0.000682855738770426	0.810863025278826	FALSE	1	No	SRRM3	7	75864324	5'UTR	SRRM3
403	cg27056681	-3.42624487206904	-0.000256152552351461	7.47618929515612e-05	0.000685200843992814	0.810863025278826	FALSE	1	No	NA	7	22130093	NA	RAPGEF5
404	cg03428279	-3.42594214896089	-0.000586074328563965	0.000171069534475859	0.000685939793941006	0.810863025278826	FALSE	1	No	PRAMEF1;PRAMEF1	1	12851605	5'UTR;1stExon	PRAMEF1
405	cg16149226	3.42589020928081	2.7655949804143e-05	8.07263167080558e-06	0.000686066653932615	0.810863025278826	FALSE	1	No	TTC27	2	32852931	TSS200	TTC27
406	cg16484912	3.42446224411638	0.000387888047064975	0.000113269768919605	0.000689562975507721	0.811909632436646	FALSE	1	No	AANAT;AANAT	17	74464334	Body;5'UTR	AANAT
407	cg11306428	-3.42364163545804	-0.000131767526804934	3.84875348635328e-05	0.000691579724627577	0.811909632436646	FALSE	1	No	ZNF784	19	56136210	TSS1500	ZNF784
408	cg22822630	3.42344111078069	0.000177760257774859	5.1924438605086e-05	0.000692073375651407	0.811909632436646	FALSE	1	No	USP12	13	27692257	Body	USP12
409	cg25342059	3.42240419322854	0.000303785581144772	8.87637941029386e-05	0.000694631308091263	0.811909632436646	FALSE	1	No	MBNL1;MBNL1;MBNL1;MBNL1;MBNL1;MBNL1;MBNL1	3	152121157	Body;Body;Body;Body;Body;Body;Body	MBNL1
410	cg07763231	-3.42194430329155	-0.000381903701854531	0.000111604300948785	0.000695768615536648	0.811909632436646	FALSE	1	No	SLC16A3;SLC16A3	17	80187349	5'UTR;5'UTR	SLC16A3
411	cg00001874	3.4195364040857	0.000652614389855991	0.000190848791396471	0.000701751774428735	0.811909632436646	FALSE	1	No	ATOH7;ATOH7	10	69990588	1stExon;3'UTR	ATOH7
412	cg11775417	-3.41863551779203	-3.16471251195995e-05	9.25723873015839e-06	0.000704002618550982	0.811909632436646	FALSE	1	No	CLU	8	27472239	1stExon	CLU
413	cg26988016	3.41814168672962	9.48421133566023e-05	2.7746688712411e-05	0.000705239301492347	0.811909632436646	FALSE	1	No	KEAP1;KEAP1	19	10612802	5'UTR;5'UTR	KEAP1
414	cg09432902	3.41782831406937	0.000409374290297136	0.000119776142239785	0.000706025120254723	0.811909632436646	FALSE	1	No	LHX5	12	113909932	TSS200	LHX5
415	cg02335533	-3.4163418245652	-0.000988207216818334	0.000289258882033593	0.000709763811107759	0.811909632436646	FALSE	1	No	PTHLH;PTHLH;PTHLH;PTHLH	12	28124870	1stExon;5'UTR;1stExon;5'UTR	PTHLH
417	cg11231958	3.41582411604421	0.000283501037104977	8.29963802215007e-05	0.000711070239053885	0.811909632436646	FALSE	1	No	NA	1	9509421	NA	5S_rRNA
418	cg14251060	3.41423074841956	0.00044398360711665	0.000130039133213878	0.000715105167693278	0.811909632436646	FALSE	1	No	WDR13;WDR13;WDR13	X	48463511	3'UTR;Body;3'UTR	WDR13
419	cg14897188	3.41343132096543	0.000332820954056168	9.75033398246418e-05	0.00071713761879984	0.811909632436646	FALSE	1	No	RNASEK;C17orf49;C17orf49;C17orf49	17	6917185	Body;TSS1500;TSS1500;TSS1500	C17orf49
420	cg19934194	-3.41192697373967	-0.000363101542693336	0.000106421252707925	0.000720976868666401	0.811909632436646	FALSE	1	No	CYTH3	7	6286149	Body	CYTH3
421	cg11525285	3.41175296803709	0.000372270742022393	0.000109114213575836	0.00072142218451991	0.811909632436646	FALSE	1	No	VSX2	14	74706336	1stExon	VSX2
422	cg02891774	3.40944506066079	7.14299552289599e-05	2.09506104243005e-05	0.000727352913590966	0.811909632436646	FALSE	1	No	ANTXR2;ANTXR2	4	80993552	Body;Body	ANTXR2
423	cg18802601	-3.40921887571919	-0.00027924417174284	8.1908549120048e-05	0.000727936591682338	0.811909632436646	FALSE	1	No	RAI14;RAI14;RAI14;RAI14;RAI14;RAI14	5	34698640	Body;Body;Body;Body;Body;Body	RAI14
425	cg13530711	3.40847029875298	7.78676343114101e-05	2.28453316257145e-05	0.000729871438262138	0.811909632436646	FALSE	1	No	KHDRBS3	8	136478162	Body	KHDRBS3
426	cg05563287	3.4079502721523	0.000338930804554365	9.94529783265624e-05	0.000731218373818082	0.811909632436646	FALSE	1	No	ADAMTS17	15	100881162	Body	ADAMTS17
427	cg19419246	3.40698590105167	0.000435103013676471	0.000127709073742325	0.000733722358135016	0.811909632436646	FALSE	1	No	NA	19	45950425	NA	FOSB
428	cg21712019	3.40675473403094	3.40040717185805e-05	9.98136771599821e-06	0.000734323769411935	0.811909632436646	FALSE	1	No	FUZ	19	50316342	1stExon	FUZ
429	cg23756894	3.40666992149903	0.000172016093624014	5.04939127029723e-05	0.000734544535606133	0.811909632436646	FALSE	1	No	ITGA7;ITGA7;ITGA7	12	56102222	TSS1500;Body;TSS1500	ITGA7
430	cg14662970	-3.40648666209678	-3.90530821424508e-05	1.14643285050799e-05	0.000735021769487727	0.811909632436646	FALSE	1	No	SLC25A24	1	108742424	Body	SLC25A24
431	cg02400308	3.40598113283391	0.000417517062635414	0.000122583492495163	0.000736339740358377	0.811909632436646	FALSE	1	No	ATP10B	5	160048139	Body	ATP10B
432	cg01534242	-3.40576239906529	-0.000460780516556537	0.000135294381276568	0.000736910686567114	0.811909632436646	FALSE	1	No	FRAS1;FRAS1	4	79101988	Body;Body	FRAS1
434	cg00444884	3.40509516905724	0.000270946612719226	7.95709368658387e-05	0.000738654864887276	0.811909632436646	FALSE	1	No	FAM19A5	22	48886784	Body	FAM19A5
435	cg07025785	3.40460824084087	0.000747762479988828	0.000219632459035623	0.000739930153487124	0.811909632436646	FALSE	1	No	NA	14	76734368	NA	C14orf118
436	cg00216180	-3.40318092779365	-0.000535187542811406	0.000157260972650778	0.000743680198896184	0.811909632436646	FALSE	1	No	RASA3	13	114778713	Body	RASA3
438	cg07047731	3.40270719411643	0.000462687302013348	0.00013597623175258	0.000744928774447808	0.811909632436646	FALSE	1	No	NA	3	36218374	NA	STAC
440	cg13677571	3.40189488849437	0.000165189014928691	4.85579420714557e-05	0.000747074244063079	0.811909632436646	FALSE	1	No	EN2	7	155250210	TSS1500	EN2
441	cg09910000	-3.40048385870511	-0.000382058995373121	0.000112354303460393	0.000750814776095289	0.811909632436646	FALSE	1	No	TBL3	16	2023998	Body	TBL3
442	cg15210427	3.40004055003207	0.000345148204092266	0.000101512966981823	0.000751993554621554	0.811909632436646	FALSE	1	No	CST9L	20	23548991	1stExon	CST9L
443	cg13325228	-3.39933166418181	-0.000720834096747359	0.000212051711323925	0.000753882102620586	0.811909632436646	FALSE	1	No	NA	4	187869873	NA	FAT1
444	cg02026062	3.39917903109717	0.000102133914241199	3.00466416469489e-05	0.000754289311841485	0.811909632436646	FALSE	1	No	FAM162B	6	117086479	Body	FAM162B
445	cg14466923	-3.39898797771838	-0.000235695733365466	6.93429146882948e-05	0.000754799311497081	0.811909632436646	FALSE	1	No	COL11A2;COL11A2;COL11A2	6	33150736	Body;Body;Body	COL11A2
446	cg20822628	-3.3982524037062	-0.000644819910779313	0.000189750446457732	0.000756765863593482	0.812199811493928	FALSE	1	No	GATA5	20	61041592	Body	GATA5
447	cg15692172	-3.39572753728448	-0.000515068366721199	0.000151681299829224	0.000763552484861077	0.816741250946938	FALSE	1	No	NA	6	170561912	NA	LOC154449
448	cg07012999	3.39361190249957	0.000203373487111169	5.99283279745022e-05	0.00076928278287806	0.816741250946938	FALSE	1	No	CN5H6.4;GTSE1	22	46692446	Body;TSS200	CN5H6.4
450	cg06651783	3.39250698746177	0.00040925799038131	0.000120635857757661	0.00077229141308904	0.816741250946938	FALSE	1	No	NA	5	55645530	NA	U6atac
451	cg09117826	-3.39146802077634	-1.78579351276332e-05	5.2655472551221e-06	0.00077513047396717	0.816741250946938	FALSE	1	No	SNX14;SNX14	6	86303884	TSS1500;TSS1500	SNX14
452	cg09030212	3.39138260831344	0.000488221276195953	0.000143959361883603	0.000775364302791194	0.816741250946938	FALSE	1	No	NTNG1;NTNG1;NTNG1	1	107681350	TSS1500;TSS1500;TSS1500	NTNG1
453	cg11832956	-3.39122231554923	-0.000489922475271643	0.00014446781416402	0.000775803304671142	0.816741250946938	FALSE	1	No	NA	15	98196077	NA	LOC91948
454	cg07621075	3.39121481066123	6.66767381562803e-05	1.96616085618237e-05	0.000775823864364364	0.816741250946938	FALSE	1	No	ST8SIA2;ST8SIA2	15	92937285	5'UTR;1stExon	ST8SIA2
455	cg07937453	3.39014207048449	0.00108403795554358	0.000319761807324098	0.000778767874907853	0.816741250946938	FALSE	1	No	NA	6	89296807	NA	RNGTT
456	cg07489624	3.38962237213298	7.08638557377136e-05	2.09061210830755e-05	0.000780197868565747	0.816741250946938	FALSE	1	No	TRIM39;HCG18;HCG18;TRIM39	6	30294195	TSS1500;Body;Body;TSS1500	TRIM39
457	cg20847018	3.38904137939395	0.000510296458299763	0.000150572507436016	0.000781799416739532	0.816741250946938	FALSE	1	No	NA	11	116580245	NA	BUD13
458	cg04655662	3.38883342337257	9.42299166830189e-05	2.78060042825124e-05	0.000782373406879381	0.816741250946938	FALSE	1	No	C17orf55	17	79283230	TSS200	LINC00482
459	cg05558330	3.38854184124945	0.000382875606058762	0.000112991258186024	0.000783178879362911	0.816741250946938	FALSE	1	No	KIF13A;KIF13A;KIF13A;KIF13A	6	17919174	Body;Body;Body;Body	KIF13A
460	cg16328023	3.38763307360537	0.000443158181431726	0.00013081646441717	0.000785694239911386	0.817583177866051	FALSE	1	No	KIAA0895;KIAA0895	7	36382071	Body;Body	KIAA0895
461	cg23732024	3.38695715632059	0.000879149749210509	0.000259569196961904	0.0007875699799116	0.817757315150294	FALSE	1	No	LY96	8	74903801	Body	LY96
462	cg17338146	3.38571317003557	0.000745953317594286	0.000220323837292587	0.000791033085370005	0.819575339770693	FALSE	1	No	NA	2	147142856	NA	PABPC1P2
463	cg14619806	3.384968304132	0.000370305340603786	0.000109396989080151	0.000793113489610054	0.819956013113703	FALSE	1	No	CHST15	10	125768098	3'UTR	CHST15
464	cg18836486	-3.38215451510474	-0.000541794337900503	0.00016019207149787	0.0008010184875289	0.820887923238116	FALSE	1	No	KDM4B	19	5070723	Body	KDM4B
465	cg12073779	3.38126517099518	0.000208461465397662	6.16519127768695e-05	0.000803532224471659	0.820887923238116	FALSE	1	No	CRYGD	2	208989469	TSS200	CRYGD
467	cg16396488	3.37992963595469	0.00039389148505286	0.000116538368391684	0.000807320936283331	0.820887923238116	FALSE	1	No	PLA2G1B	12	120766223	TSS1500	PLA2G1B
468	cg20332865	-3.37969326536693	-0.00073757877162955	0.000218238376597017	0.000807993215562847	0.820887923238116	FALSE	1	No	PARD3B;PARD3B;PARD3B	2	206177247	Body;Body;Body	PARD3B
469	cg03455408	-3.37962173411116	-0.000225141936439974	6.66174957296473e-05	0.000808196765769505	0.820887923238116	FALSE	1	No	PFKP	10	3171362	Body	PFKP
470	cg25607670	3.3790437842315	0.000683171266518279	0.000202178873711651	0.000809843140668022	0.820887923238116	FALSE	1	No	MFI2;MFI2	3	196750848	Body;Body	MFI2
473	cg25293251	-3.37752874683857	-0.000492359380929313	0.000145775037855761	0.00081417379358678	0.820887923238116	FALSE	1	No	GOLGA5	14	93260171	TSS1500	GOLGA5
474	cg04094193	3.37704390016853	0.00042489791052797	0.000125819480909551	0.000815564253462551	0.820887923238116	FALSE	1	No	YTHDC1;YTHDC1	4	69216103	TSS1500;TSS1500	YTHDC1
475	cg07086492	3.37693081458772	7.08597552312715e-05	2.09834785258764e-05	0.000815888882248726	0.820887923238116	FALSE	1	No	ANO8	19	17439938	Body	ANO8
476	cg26389811	-3.37678451100049	-0.000284439685880241	8.42338872834873e-05	0.000816309046861812	0.820887923238116	FALSE	1	No	NA	4	127697722	NA	INTU
477	cg27132471	3.37376020007409	0.000177111123425037	5.2496654451359e-05	0.00082503975962751	0.826673408991458	FALSE	1	No	SLCO3A1;SLCO3A1	15	92613280	Body;Body	SLCO3A1
478	cg05030450	3.37359598488863	0.000397644772410875	0.000117869707633056	0.000825516304547845	0.826673408991458	FALSE	1	No	ODZ2	5	167480853	Body	SNORA40
479	cg18816826	3.37080962442774	0.000429182952127464	0.000127323402964451	0.00083364138888421	0.831663948390736	FALSE	1	No	NA	1	237168540	NA	BC133032
481	cg26287612	-3.36976612585207	-3.67941893321819e-05	1.09189148320726e-05	0.000836703380942724	0.831663948390736	FALSE	1	No	ZBTB12	6	31870106	TSS1500	ZBTB12
482	cg21549437	-3.36912495482853	-0.000355036451427347	0.000105379425277332	0.000838589995621511	0.831663948390736	FALSE	1	No	PIAS1	15	68356131	Body	PIAS1
483	cg22784023	3.36889913679286	0.00011295186484015	3.35278262286232e-05	0.000839255397337868	0.831663948390736	FALSE	1	No	FLJ23834	7	105650152	Body	CDHR3
484	cg06867478	3.36813241121928	0.000504249936885078	0.000149712028899285	0.000841518324053951	0.831663948390736	FALSE	1	No	NA	7	156783274	NA	MNX1
485	cg18489266	3.36770142580367	0.000164497656734447	4.88456771951484e-05	0.00084279283576188	0.831663948390736	FALSE	1	No	NA	11	59323918	NA	TRNA_Lys
486	cg15361789	3.36660713910395	0.000353303154970503	0.000104943386731051	0.000846036947592499	0.831663948390736	FALSE	1	No	NA	3	177248003	NA	AK056252
487	cg05489252	-3.36627132685293	-0.000271977399492227	8.07948537370261e-05	0.000847034823414156	0.831663948390736	FALSE	1	No	MCF2L2	3	183109869	Body	MCF2L2
488	cg24046900	3.36598909453804	0.000447447950631466	0.000132932085655755	0.000847874332660663	0.831663948390736	FALSE	1	No	PEX19;PEX19	1	160256344	TSS1500;TSS1500	DCAF8
489	cg00422913	3.36501923647409	0.000169487504834129	5.03674698191977e-05	0.000850765118374532	0.832792922724616	FALSE	1	No	C17orf91;C17orf91;WDR81;C17orf91;WDR81;C17orf91	17	1619022	Body;Body;TSS1500;Body;TSS1500;Body	MIR22HG
490	cg13904006	3.36391149082673	0.000588064407595693	0.000174815660043174	0.00085407812501652	0.83375904272482	FALSE	1	No	SH3BP4	2	235859315	TSS1500	SH3BP4
491	cg15771244	3.36352537214587	0.000430165138343215	0.000127891153105462	0.000855235736473743	0.83375904272482	FALSE	1	No	PKD2	4	88940651	Body	PKD2
492	cg14081270	3.36075605195981	0.000319780479346054	9.51513511846763e-05	0.000863581280442772	0.835494230209832	FALSE	1	No	NA	11	118286105	NA	ATP5L
493	cg00751253	3.36060777573567	0.000168917718271411	5.02640383953862e-05	0.000864030253435925	0.835494230209832	FALSE	1	No	JPH1	8	75233613	TSS200	JPH1
494	cg06750832	-3.36018446265281	-3.09656027406245e-05	9.21544727225411e-06	0.000865313220701769	0.835494230209832	FALSE	1	No	KCNA3	1	111217691	TSS200	KCNA3
495	cg03666244	-3.35996783468381	-0.000446807088105443	0.000132979573046267	0.000865970457631324	0.835494230209832	FALSE	1	No	NA	2	177008770	NA	BC047605
496	cg25887010	3.35919100815477	0.000665072077951312	0.000197985787749724	0.000868331129492922	0.835494230209832	FALSE	1	No	NA	X	53029709	NA	FAM156A
497	cg02661258	-3.35910360221735	-3.38428373066037e-05	1.00749608568977e-05	0.000868597119177495	0.835494230209832	FALSE	1	No	FAM105B	5	14664470	TSS1500	FAM105B
499	cg25112877	3.35665362484074	0.000444650364990922	0.000132468349340638	0.000876083717559698	0.840390767704009	FALSE	1	No	NA	2	159702723	NA	DAPL1
500	cg11383981	3.35544411086841	0.000232735998377144	6.93607137199226e-05	0.000879801841893786	0.842095412164865	FALSE	1	No	LRTM1;CACNA2D3	3	54962380	TSS1500;Body	LRTM1
501	cg14288639	-3.35439969609807	-0.000285839023114886	8.52131674848951e-05	0.000883024255998437	0.842095412164865	FALSE	1	No	NA	9	122351409	NA	DBC1
502	cg15102609	-3.35436273971891	-0.000499257715371324	0.000148838320155309	0.000883138481431388	0.842095412164865	FALSE	1	No	SLC38A10;SLC38A10	17	79235625	Body;Body	SLC38A10
505	cg07207923	-3.35218280068872	-0.000405740007540848	0.000121037554234061	0.000889900666169199	0.843502478960813	FALSE	1	No	PXDN	2	1681098	Body	PXDN
506	cg14116388	-3.35100356534978	-0.000294119174573185	8.77704749748556e-05	0.000893578721563328	0.845314874803791	FALSE	1	No	DCAF5	14	69521670	Body	DCAF5
507	cg18589478	3.34996338670915	0.0003478034018289	0.000103823045711125	0.000896834798565317	0.846721721951203	FALSE	1	No	HIST1H2BD	6	26159120	3'UTR	HIST1H2BD
508	cg01803704	-3.34772758925874	-0.000563314593053533	0.000168267751193658	0.000903870945991147	0.851684853774768	FALSE	1	No	SNORD114-26;SNORD114-27	14	101453206	TSS200;TSS1500	SNORD114-26
510	cg06325540	3.34509156462602	0.000463680949903387	0.000138615323660124	0.000912232617722935	0.854724927447938	FALSE	1	No	NA	16	1183618	NA	CACNA1H
511	cg23971110	3.34457896769304	0.000305368511428745	9.13025269782691e-05	0.000913866952496262	0.854724927447938	FALSE	1	No	NA	6	99275960	NA	POU3F2
512	cg14028143	3.34340744518312	0.000535782318061896	0.000160250381338895	0.000917612404417046	0.854724927447938	FALSE	1	No	AMOTL1	11	94532994	Body	AMOTL1
513	cg00524374	3.34203501666813	0.000409388133473082	0.000122496661893514	0.000922018338396382	0.854724927447938	FALSE	1	No	NA	10	3894968	NA	KLF6
514	cg04128303	-3.34171181518645	-0.000418590642542472	0.000125262340289244	0.000923058778478188	0.854724927447938	FALSE	1	No	GRIA3;GRIA3	X	122318829	Body;Body	GRIA3
515	cg11211486	-3.34165477492672	-0.000354040008496098	0.000105947511739558	0.000923242514082697	0.854724927447938	FALSE	1	No	FYCO1	3	46033800	5'UTR	FYCO1
516	cg04358834	3.34141460105616	0.000239151520071298	7.1571938422639e-05	0.000924016525122637	0.854724927447938	FALSE	1	No	SDK1	7	4030413	Body	SDK1
517	cg10974219	3.33963142960853	0.000492544239532474	0.00014748461017754	0.000929782084323822	0.854724927447938	FALSE	1	No	MYOCD;MYOCD	17	12669028	3'UTR;3'UTR	MYOCD
518	cg03089994	3.33870776666139	0.00053220698161292	0.000159405080890057	0.000932781723711591	0.854724927447938	FALSE	1	No	FAM46D;FAM46D	X	79686882	5'UTR;5'UTR	FAM46D
519	cg26636590	-3.33808209772335	-0.000256189382886424	7.67474781585365e-05	0.000934818726292063	0.854724927447938	FALSE	1	No	COX7B2	4	46911374	TSS200	COX7B2
520	cg08537300	-3.33731337043234	-0.000212038266710717	6.35356177784552e-05	0.000937327153481483	0.854724927447938	FALSE	1	No	NA	5	179058959	NA	HNRNPH1
521	cg12544647	3.33726070340522	0.000355154076444668	0.00010642083673064	0.000937499239815809	0.854724927447938	FALSE	1	No	PCGF3	4	741796	Body	PCGF3
522	cg16722947	3.3368798065235	0.000759572427703438	0.000227629543688837	0.000938744672730306	0.854724927447938	FALSE	1	No	HLA-L	6	30228431	Body	HLA-L
523	cg19624444	-3.33682960365695	-0.000709576558709614	0.000212649923128218	0.000938908937707274	0.854724927447938	FALSE	1	No	MAD1L1;MAD1L1;MAD1L1	7	2048497	Body;Body;Body	MAD1L1
524	cg19599368	3.33637142799375	0.000235286573972516	7.0521696714685e-05	0.000940409335691918	0.854724927447938	FALSE	1	No	ATP8B4	15	50180387	Body	ATP8B4
525	cg25095951	-3.33579407719534	-0.000388156815327171	0.00011636114410681	0.000942303175751971	0.854724927447938	FALSE	1	No	RPS26	12	56435247	TSS1500	RPS26
526	cg18048562	3.33559356759401	0.000303657801567051	9.10356119274094e-05	0.000942961721917717	0.854724927447938	FALSE	1	No	RTN4RL2	11	57232463	Body	RTN4RL2
527	cg04900931	-3.33525889781217	-0.000325848483451931	9.7698107833751e-05	0.000944061852581356	0.854724927447938	FALSE	1	No	C7orf26	7	6644352	Body	C7orf26
529	cg18858739	-3.33477618231071	-0.000355229402693808	0.00010652271195234	0.000945650744390734	0.854724927447938	FALSE	1	No	CD247;CD247	1	167426278	Body;Body	CD247
530	cg06826929	-3.334105904094	-0.000422300909635354	0.000126660916534416	0.000947861137963756	0.854724927447938	FALSE	1	No	PTPRS;PTPRS;PTPRS;PTPRS	19	5243870	Body;Body;Body;Body	PTPRS
531	cg20713439	3.33401337137221	7.69766977984711e-05	2.30882990630566e-05	0.000948166662784079	0.854724927447938	FALSE	1	No	NDUFA2;IK	5	140027088	1stExon;TSS1500	NDUFA2
532	cg16923709	3.33196445379216	0.000820486137011102	0.000246246965833412	0.000954955303856256	0.85769900082686	FALSE	1	No	NA	10	130789381	NA	MGMT
533	cg01745510	3.33057307820648	8.22250000616553e-05	2.46879435253027e-05	0.000959591070630147	0.85769900082686	FALSE	1	No	CDKN1B	12	12870119	TSS200	P27_CRE
534	cg19736397	-3.3301461173943	-8.18451976129356e-05	2.45770590021365e-05	0.000961017804933797	0.85769900082686	FALSE	1	No	NA	7	75947899	NA	YWHAG
535	cg05877648	-3.33007554683073	-4.71570800437548e-05	1.4160964032373e-05	0.000961253813802328	0.85769900082686	FALSE	1	No	NA	6	108479243	NA	AF520419
536	cg21849552	3.3298198768106	0.000348642486016927	0.000104703106749085	0.000962109301624507	0.85769900082686	FALSE	1	No	NA	3	14597650	NA	GRIP2
537	cg00466819	3.32978773511594	0.000437127652281834	0.000131277933326465	0.000962216899835009	0.85769900082686	FALSE	1	No	NA	X	20009661	NA	LOC729609
539	cg08528616	-3.32802869385798	-0.000451901219293295	0.000135786455245202	0.000968122600421997	0.859761122716136	FALSE	1	No	ZXDC;ZXDC	3	126195717	TSS1500;TSS1500	ZXDC
540	cg17788480	3.32650317948834	4.64226266707851e-05	1.39553832255545e-05	0.00097327155023147	0.86009952045237	FALSE	1	No	NIT1;PFDN2;NIT1	1	161087923	1stExon;TSS200;5'UTR	NIT1
541	cg05674475	3.32498702427773	9.68966480699679e-05	2.91419627693183e-05	0.00097841413602327	0.86009952045237	FALSE	1	No	BEND4;BEND4	4	42154385	5'UTR;5'UTR	BEND4
542	cg24015472	3.32484393309477	0.000335744377763851	0.000100980492474226	0.000978900783999188	0.86009952045237	FALSE	1	No	SAA1;SAA1	11	18287542	TSS1500;TSS1500	SAA1
544	cg09935228	-3.3245483512627	-0.000242202203034883	7.28526637138218e-05	0.000979906760038615	0.86009952045237	FALSE	1	No	ZNF704	8	81557650	Body	ZNF704
545	cg07850464	-3.3243036672435	-2.04239716634081e-05	6.14383453132112e-06	0.000980740238937568	0.86009952045237	FALSE	1	No	NA	13	95201745	NA	TRNA
546	cg00452530	-3.32368268880749	-0.000477826470216754	0.000143764166123871	0.000982858468185018	0.86009952045237	FALSE	1	No	ZC3H13	13	46543059	Body	ZC3H13
547	cg26267430	3.32352108431557	0.000414941819186979	0.000124850063730656	0.000983410417035052	0.86009952045237	FALSE	1	No	NA	15	96894509	NA	NR2F2
548	cg18034294	-3.3231510515961	-0.000579746817019117	0.00017445695606905	0.000984675323725947	0.86009952045237	FALSE	1	No	SLC38A9	5	55004201	5'UTR	SLC38A9
549	cg13799986	3.32011951728188	0.000188777010709008	5.6858498534883e-05	0.000995095328416382	0.863232993414046	FALSE	1	No	TMEM141	9	139686745	Body	TMEM141
550	cg23871640	3.31957856060236	0.000100646945377023	3.03191936987205e-05	0.000996965452923909	0.863232993414046	FALSE	1	No	ALX3	1	110611807	Body	ALX3
551	cg13805608	-3.31926536288499	-0.00021234341732668	6.39730163490509e-05	0.000998049692165131	0.863232993414046	FALSE	1	No	SEH1L;SEH1L	18	12948653	Body;Body	SEH1L
553	cg05068322	3.31742033659539	0.000297553105610424	8.96941223661147e-05	0.00100445915558079	0.863232993414046	FALSE	1	No	LIN28B	6	105405275	Body	LIN28B
554	cg14251870	-3.3168691423552	-9.69450990215664e-05	2.92278937940641e-05	0.00100638136836301	0.863232993414046	FALSE	1	No	NA	6	137809529	NA	OLIG3
555	cg22643811	3.31660878951867	0.000250206871823112	7.54405743040389e-05	0.00100729050112105	0.863232993414046	FALSE	1	No	FAM19A5	22	48885446	1stExon	FAM19A5
556	cg03013554	-3.31514087366198	-0.000401039583000437	0.000120972108964238	0.00101243065860237	0.863232993414046	FALSE	1	No	ITGB2;ITGB2	21	46320816	Body;Body	ITGB2
558	cg18451035	-3.31422201489641	-0.000652639457784792	0.000196920862528635	0.00101566059691342	0.863232993414046	FALSE	1	No	STRN3;STRN3	14	31398430	Body;Body	COCH
559	cg19582491	-3.3135764993084	-0.000598617974370439	0.000180656150384752	0.00101793541501278	0.863232993414046	FALSE	1	No	RLTPR	16	67682965	Body	DL491203
561	cg06950946	3.31298439225525	8.47286136216831e-05	2.55747095639065e-05	0.00102002618338709	0.863232993414046	FALSE	1	No	SRP9;SRP9	1	225965259	TSS1500;TSS1500	SRP9
562	cg24853040	-3.31273516801659	-0.000579880956278374	0.00017504597466074	0.00102090740343511	0.863232993414046	FALSE	1	No	FAM126A	7	23040239	5'UTR	FAM126A
564	cg17527798	3.31134285252034	0.000270684514388899	8.1744635468017e-05	0.00102584345865423	0.863232993414046	FALSE	1	No	LTF	3	46506404	TSS200	LTF
565	cg16536918	-3.31130777077892	-0.000361681346397667	0.00010922613403362	0.001025968116936	0.863232993414046	FALSE	1	No	AVP	20	3065403	TSS200	AVP
566	cg12150784	3.31119431343235	0.000126808532590588	3.82969166370486e-05	0.00102637136886919	0.863232993414046	FALSE	1	No	NA	11	119613308	NA	PVRL1
567	cg23955417	3.31058739955274	0.000358222140574231	0.000108205009365597	0.00102853097489174	0.863232993414046	FALSE	1	No	MIR1976;RPS6KA1;RPS6KA1	1	26880928	TSS200;Body;Body	MIR1976
568	cg05432996	3.30967130460881	0.000744155090726031	0.000224842596813096	0.00103179875250114	0.863232993414046	FALSE	1	No	RASIP1	19	49244004	TSS200	RASIP1
569	cg08958747	3.30931802103362	0.000374855399767406	0.000113272703736804	0.00103306151696913	0.863232993414046	FALSE	1	No	RAB26	16	2203176	Body	RAB26
570	cg17704026	-3.30928066129234	-0.000356731815612742	0.00010779738925904	0.00103319513826791	0.863232993414046	FALSE	1	No	KIAA1688	8	145807555	Body	ARHGAP39
572	cg26848442	3.30841216039748	0.000341261019923104	0.000103149487844376	0.00103630595979786	0.863232993414046	FALSE	1	No	CD226	18	67624264	TSS200	CD226
573	cg14347389	3.30753424510979	7.04580745028789e-05	2.13022962973253e-05	0.00103945934716364	0.863232993414046	FALSE	1	No	BAZ1B	7	72935712	Body	BAZ1B
575	cg05059438	3.30614571448269	0.000584556945170537	0.000176809189809712	0.0010444650267699	0.863232993414046	FALSE	1	No	ITGAX	16	31383049	Body	ITGAX
577	cg19733938	-3.30426813214371	-0.000260808439508691	7.89307734961225e-05	0.0010512693777042	0.863232993414046	FALSE	1	No	DYNC1H1	14	102510360	Body	DYNC1H1
578	cg07258910	3.30421593147252	0.000536526950822384	0.000162376479609576	0.00105145913992556	0.863232993414046	FALSE	1	No	NA	2	72079276	NA	DYSF
579	cg08484992	3.30172520926028	0.000490549624629323	0.00014857372844157	0.00106055060434317	0.863232993414046	FALSE	1	No	CBFA2T3;CBFA2T3	16	88977278	5'UTR;Body	CBFA2T3
580	cg21176488	3.30080369806304	0.00029188643117516	8.84288972853621e-05	0.00106393271228887	0.863232993414046	FALSE	1	No	LPP;LPP;LPP	3	188251742	Body;Body;Body	LPP
581	cg19598514	3.30020219549115	0.000324863444149499	9.84374365283857e-05	0.0010661457347195	0.863232993414046	FALSE	1	No	ANO9	11	442149	TSS200	ANO9
582	cg25343280	3.30004730795553	0.000605285650715997	0.000183417264733392	0.00106671628230099	0.863232993414046	FALSE	1	No	NA	2	44314198	NA	PPM1B
583	cg05872234	-3.29981294112281	-0.000473315816431109	0.000143437165947369	0.00106758014118658	0.863232993414046	FALSE	1	No	SLAIN2	4	48390346	Body	SLAIN2
585	cg05576016	-3.29861320093109	-2.97967442309539e-05	9.03311252818101e-06	0.00107201248373011	0.863232993414046	FALSE	1	No	DDX47;DDX47	12	12966271	TSS200;TSS200	DDX47
586	cg03949820	-3.29842792082379	-0.000265153455372966	8.03878276978517e-05	0.00107269850801217	0.863232993414046	FALSE	1	No	STX11	6	144506873	5'UTR	STX11
587	cg19537969	-3.29807223070665	-0.000518692303399918	0.000157271359484077	0.00107401664122896	0.863232993414046	FALSE	1	No	EPYC	12	91357909	3'UTR	EPYC
588	cg07662551	3.29769139549423	0.000151223603886788	4.58574153098167e-05	0.00107542962626562	0.863232993414046	FALSE	1	No	NA	17	13017963	NA	ELAC2
589	cg01144933	3.2976325631712	0.000183657966076174	5.5693884190529e-05	0.00107564806146433	0.863232993414046	FALSE	1	No	NA	1	13840612	NA	LRRC38
590	cg15334096	3.29758170947981	0.000322279603656274	9.77321055395814e-05	0.00107583690646405	0.863232993414046	FALSE	1	No	PTPRN2;PTPRN2;PTPRN2	7	157730196	Body;Body;Body	LOC100506585
592	cg05851442	3.2963597283941	0.000580232047822643	0.000176022065439234	0.00108038400137617	0.863232993414046	FALSE	1	No	HOXA3;HOXA3;HOXA3	7	27153212	5'UTR;5'UTR;5'UTR	HOXA3
594	cg06912420	-3.29610890093706	-0.000314820931463797	9.55129035252129e-05	0.00108131955715539	0.863232993414046	FALSE	1	No	ATF7IP	12	14617656	Body	ATF7IP
595	cg01221637	3.29573180697194	8.04499952206465e-05	2.44103585887841e-05	0.00108272748785166	0.863232993414046	FALSE	1	No	C20orf112	20	31071944	TSS1500	C20orf112
596	cg20977357	3.29565633369519	0.000282145577711828	8.56113469196218e-05	0.00108300948185182	0.863232993414046	FALSE	1	No	NA	19	24184933	NA	AK092080
599	cg17157872	3.29442928586226	0.000155410112799229	4.71736071149431e-05	0.00108760373434445	0.863232993414046	FALSE	1	No	TSLP;TSLP	5	110408788	Body;TSS1500	TSLP
600	cg07851808	-3.29294567156133	-1.37568797317152e-05	4.17768196132809e-06	0.00109318278570693	0.863232993414046	FALSE	1	No	NR2C2	3	14988835	TSS1500	BC063441
601	cg08412584	-3.29235878887204	-0.000377343649508131	0.000114611946542257	0.00109539705445992	0.863232993414046	FALSE	1	No	PDE10A;PDE10A	6	165997822	Body;5'UTR	PDE10A
602	cg23630423	3.29212862588111	0.000590629740930683	0.000179406641735514	0.00109626658051489	0.863232993414046	FALSE	1	No	RTN4RL1	17	1903022	Body	BC040634
603	cg19355929	3.29190214485624	0.000304369464670381	9.24600584333813e-05	0.00109712282231026	0.863232993414046	FALSE	1	No	NA	11	20618001	NA	SLC6A5
604	cg17620251	-3.29107942257118	-9.31316868273674e-05	2.82982191765544e-05	0.00110023846307312	0.863232993414046	FALSE	1	No	NHSL2	X	71238649	Body	RPS26P11
605	cg13486082	-3.29072915371857	-0.000231699144578313	7.04096672059717e-05	0.00110156741992112	0.863232993414046	FALSE	1	No	NGFRAP1;NGFRAP1	X	102629870	TSS1500;TSS1500	NGFRAP1
606	cg10469717	3.29064057281053	0.00023300670942634	7.08089213241937e-05	0.00110190374129945	0.863232993414046	FALSE	1	No	EDN3;EDN3;EDN3;EDN3;EDN3;EDN3;EDN3;EDN3	20	57875545	5'UTR;1stExon;1stExon;5'UTR;5'UTR;1stExon;1stExon;5'UTR	EDN3
607	cg25399267	-3.29015069726905	-6.87937292258254e-05	2.09089903641577e-05	0.00110376540892854	0.863232993414046	FALSE	1	No	C21orf29	21	45926600	Body	TSPEAR
608	cg17223520	-3.28994559996319	-0.000321971374174655	9.78652577654348e-05	0.00110454570469146	0.863232993414046	FALSE	1	No	LCK;LCK	1	32739114	5'UTR;TSS1500	LCK
609	cg07200280	-3.28962562877504	-4.43068279140834e-05	1.34686535533169e-05	0.00110576406295971	0.863232993414046	FALSE	1	No	RFTN1	3	16554619	5'UTR	RFTN1
610	cg07301242	3.28915924396567	0.000294704920326979	8.95988605196443e-05	0.00110754215769476	0.863232993414046	FALSE	1	No	BICD1;BICD1	12	32517891	Body;Body	BICD1
611	cg12191422	3.28859921916962	0.000116282082052288	3.53591527281485e-05	0.00110968076379738	0.863232993414046	FALSE	1	No	LOC282997;PDCD4;PDCD4	10	112631258	TSS1500;TSS1500;TSS1500	PDCD4
612	cg11217193	-3.28851241669874	-0.000566825183478087	0.000172365225261065	0.00111001258556136	0.863232993414046	FALSE	1	No	VPS13D;VPS13D	1	12538341	Body;Body	SNORA59B
613	cg25091820	-3.28835103671015	-0.000233694386775051	7.10673477880427e-05	0.00111062974139725	0.863232993414046	FALSE	1	No	CCNB1IP1;CCNB1IP1;CCNB1IP1;CCNB1IP1	14	20786069	5'UTR;5'UTR;5'UTR;5'UTR	CCNB1IP1
614	cg21493591	3.28828522843103	0.000419658461638994	0.000127622281063261	0.00111088149951316	0.863232993414046	FALSE	1	No	ZFX	X	24169729	TSS200	ZFX
616	cg07375964	-3.28723068188698	-0.00031548652968653	9.59733466303099e-05	0.00111492303998916	0.863232993414046	FALSE	1	No	ISPD;ISPD	7	16439254	Body;Body	ISPD
617	cg07999988	3.28621652006526	0.000309260602528521	9.41084072337325e-05	0.00111882268201484	0.863232993414046	FALSE	1	No	NAV1	1	201625499	Body	NAV1
619	cg20557710	-3.28589802081531	-0.000437047073994334	0.00013300688920525	0.00112004998218249	0.863232993414046	FALSE	1	No	CACNA1C;CACNA1C;CACNA1C;CACNA1C;CACNA1C;CACNA1C;CACNA1C;CACNA1C;CACNA1C;CACNA1C;CACNA1C;CACNA1C;CACNA1C;CACNA1C;CACNA1C;CACNA1C;CACNA1C;CACNA1C;CACNA1C;CACNA1C;CACNA1C;CACNA1C;CACNA1C	12	2788782	Body;Body;Body;Body;Body;Body;Body;Body;Body;Body;Body;Body;Body;Body;Body;Body;Body;Body;Body;Body;Body;Body;Body	CACNA1C
621	cg17475271	3.28562565643107	0.00111455767371665	0.000339222355271997	0.00112110049843587	0.863232993414046	FALSE	1	No	HLA-DQB2	6	32729741	Body	HLA-DQB2
622	cg08855288	3.28546666108615	0.000345883334342143	0.000105276774967425	0.00112171417031261	0.863232993414046	FALSE	1	No	NKAIN3;NKAIN3	8	63161589	1stExon;5'UTR	NKAIN3
624	cg16870867	3.28291997250348	0.000484120939783965	0.000147466567518789	0.00113158619064982	0.863391667457916	FALSE	1	No	NA	18	45275452	NA	7SK
626	cg06556290	3.28170787999371	0.000620424495599223	0.000189055369425633	0.00113631304148193	0.863391667457916	FALSE	1	No	NA	7	92222188	NA	FAM133B
627	cg10818423	3.28144645177677	0.000657302115308152	0.000200308651982497	0.00113733494497182	0.863391667457916	FALSE	1	No	NA	5	173198602	NA	CPEB4
628	cg01155039	3.28013581185305	0.000278176603561056	8.48064286106205e-05	0.00114247101219127	0.863391667457916	FALSE	1	No	AMN	14	103389814	Body	AMN
629	cg03791579	-3.28012639150963	-0.000432065141918822	0.000131722101635227	0.00114250800595375	0.863391667457916	FALSE	1	No	ACOX3;ACOX3	4	8375268	Body;Body	ACOX3
630	cg13788000	3.27992311615341	0.0001698516324768	5.17852481481324e-05	0.00114330654081333	0.863391667457916	FALSE	1	No	NA	9	123346214	NA	CDK5RAP2
631	cg14994056	-3.2795630008829	-0.000143632910885821	4.37963566631143e-05	0.00114472246840519	0.863391667457916	FALSE	1	No	ACAT1	11	107992015	TSS1500	ACAT1
632	cg27573291	3.27888027735642	0.000110047664109934	3.3562574659987e-05	0.00114741132026838	0.863391667457916	FALSE	1	No	NA	19	1266391	NA	CIRBP-AS1
633	cg18827501	-3.27887636046647	-0.000423995031073502	0.000129311076253324	0.00114742676352617	0.863391667457916	FALSE	1	No	SCN7A	2	167338333	5'UTR	SCN7A
634	cg08492173	-3.27739256385797	-0.00047749538067393	0.00014569367915812	0.00115329088077557	0.863391667457916	FALSE	1	No	IRX1	5	3597311	Body	IRX1
635	cg06479609	-3.27673564810072	-0.000380474548332748	0.000116113897852359	0.00115589595359617	0.863391667457916	FALSE	1	No	INTS6;INTS6	13	51971623	Body;Body	INTS6
636	cg06039988	3.27598192205773	0.00039856535536633	0.000121662867759655	0.00115889166658411	0.863391667457916	FALSE	1	No	FRMD8	11	65158399	Body	FRMD8
637	cg01882426	-3.27523582358094	-0.000445143202207993	0.00013591180183212	0.00116186415943561	0.863391667457916	FALSE	1	No	POTEA;POTEA	8	43147211	TSS1500;TSS1500	POTEA
639	cg10024876	3.2747899081986	0.00016545914956215	5.05251189237864e-05	0.00116364408507843	0.863391667457916	FALSE	1	No	NA	3	69592049	NA	FRMD4B
640	cg15647266	-3.2746152533653	-0.000487340998269371	0.000148823895499947	0.00116434193064968	0.863391667457916	FALSE	1	No	ANK3;ANK3	10	61828521	Body;Body	ANK3
641	cg06981073	3.27440608017549	0.00029298838920215	8.94783304294521e-05	0.00116517820787812	0.863391667457916	FALSE	1	No	SLC22A18;SLC22A18;SLC22A18AS	11	2926344	Body;Body;TSS1500	SLC22A18AS
642	cg09269090	-3.27405450436246	-0.00028770902634272	8.78754541072441e-05	0.00116658506875973	0.863391667457916	FALSE	1	No	NBEA	13	35524384	Body	NBEA
643	cg05699304	3.27218336854491	0.000536381879657308	0.000163921705859604	0.0011740991398116	0.863391667457916	FALSE	1	No	ARHGEF10L;ARHGEF10L	1	17956219	Body;Body	ARHGEF10L
644	cg08220548	3.27101601409435	0.000471736713597842	0.000144217182540591	0.00117880970521232	0.863391667457916	FALSE	1	No	NA	18	76160443	NA	SALL3
645	cg18181363	3.27020802097471	0.000490222879776666	0.000149905717505565	0.00118208042250629	0.863391667457916	FALSE	1	No	NA	1	2766788	NA	TTC34
646	cg01344914	-3.27002012889483	-0.000307154046095504	9.39303227467632e-05	0.00118284220647322	0.863391667457916	FALSE	1	No	TRIM26	6	30163654	Body	TRIM26
647	cg14675869	-3.26975834881544	-0.000580672500148458	0.000177588811833395	0.00118390431923181	0.863391667457916	FALSE	1	No	FHOD3	18	34340941	Body	FHOD3
648	cg15569512	3.26970734442856	4.67453134059202e-05	1.42964823703786e-05	0.00118411136084219	0.863391667457916	FALSE	1	No	BAG5;BAG5;BAG5;C14orf153	14	104029667	TSS1500;TSS1500;TSS1500;Body	APOPT1
649	cg26801014	3.26949372117229	0.000269515326383426	8.24333518789538e-05	0.00118497888475118	0.863391667457916	FALSE	1	No	GRM5;GRM5	11	88241769	Body;Body	GRM5
650	cg18133477	3.26882134766713	0.000398403768368797	0.00012187994570371	0.00118771324412346	0.863391667457916	FALSE	1	No	TP53INP2	20	33293445	5'UTR	TP53INP2
651	cg10514638	3.26810800576909	5.78777525047041e-05	1.77098652806255e-05	0.00119062061063409	0.863391667457916	FALSE	1	No	PARK7;PARK7	1	8021611	TSS200;TSS200	PARK7
652	cg25382472	3.26783744201244	6.82336439343047e-05	2.08803666477009e-05	0.00119172507323413	0.863391667457916	FALSE	1	No	STIL;STIL	1	47779932	TSS200;TSS200	STIL
653	cg00420246	-3.26701693757506	-0.000185059398251162	5.66447624200326e-05	0.0011950802525051	0.863391667457916	FALSE	1	No	ADAMTS10	19	8653285	Body	ADAMTS10
654	cg16970798	-3.2669279755059	-0.000433209459462312	0.00013260453328336	0.0011954445593993	0.863391667457916	FALSE	1	No	CLDN16	3	190116113	Body	CLDN16
656	cg07519229	3.26618950150028	0.000700783505913044	0.00021455690356948	0.00119847265056706	0.863391667457916	FALSE	1	No	NA	22	41486835	NA	MIR1281
657	cg16312954	3.2661822593152	0.000222644443722151	6.81665706459478e-05	0.00119850238214288	0.863391667457916	FALSE	1	No	TRPV5	7	142632296	TSS1500	TRPV5
658	cg13362028	3.26566086053058	0.000553547634853122	0.000169505548338901	0.00120064469642369	0.863391667457916	FALSE	1	No	NA	2	5689033	NA	SOX11
659	cg17171215	-3.2653659595409	-0.00010131831650847	3.10281658361855e-05	0.00120185795296333	0.863391667457916	FALSE	1	No	NA	2	237078223	NA	GBX2
660	cg04046669	-3.26499065643058	-0.000554344104584832	0.000169784285138158	0.00120340363797808	0.863391667457916	FALSE	1	No	HORMAD2	22	30476206	TSS1500	HORMAD2
661	cg26735598	3.26496398075311	0.000181190473713238	5.54953974320549e-05	0.00120351357186778	0.863391667457916	FALSE	1	No	EMR2;EMR2;EMR2;EMR2;EMR2;EMR2;EMR2	19	14887150	Body;Body;Body;Body;Body;Body;Body	EMR2
662	cg20817465	3.26398264126955	8.64909927890321e-05	2.64986068539234e-05	0.00120756427983074	0.863391667457916	FALSE	1	No	NA	1	200271765	NA	C1orf98
663	cg09747829	3.26238238001611	0.000219307582933275	6.72231386108062e-05	0.0012141968710929	0.863391667457916	FALSE	1	No	BAI3	6	69348055	5'UTR	BAI3
664	cg12705693	-3.26163416820118	-0.000439701625156027	0.000134810221649881	0.00121730955943733	0.863391667457916	FALSE	1	No	TRIP13	5	912860	Body	TRIP13
665	cg05202654	3.26153128717207	0.000640579025223906	0.000196404378441307	0.00121773814042823	0.863391667457916	FALSE	1	No	IL17C	16	88706241	Body	IL17C
666	cg11246695	-3.26140457491402	-1.12059130028089e-05	3.43591625798352e-06	0.00121826618972843	0.863391667457916	FALSE	1	No	PIAS3;PIAS3	1	145576023	1stExon;5'UTR	PIAS3
667	cg04395462	-3.26082796346162	-0.000488991365479641	0.0001499592652415	0.00122067179216525	0.863391667457916	FALSE	1	No	FNBP1L;FNBP1L;FNBP1L	1	94006866	Body;Body;Body	FNBP1L
668	cg04610667	-3.26076408689076	-0.000414548171657192	0.000127132218280923	0.00122093855386841	0.863391667457916	FALSE	1	No	NA	7	75704037	NA	MDH2
669	cg04248271	-3.26075970127508	-0.000764716941302859	0.000234521096725964	0.0012209568710856	0.863391667457916	FALSE	1	No	EBF1	5	158524404	Body	EBF1
671	cg16808373	3.26011061451512	0.000273840268899575	8.39972323884794e-05	0.0012236706970672	0.863391667457916	FALSE	1	No	BSX	11	122850140	Body	BSX
672	cg00575303	3.25992776789487	9.44886782308429e-05	2.89848993469754e-05	0.00122443618662641	0.863391667457916	FALSE	1	No	NA	3	50263772	NA	GNAI2
673	cg03706954	3.25948800292199	0.000122206491624114	3.74925422380942e-05	0.00122627908715057	0.863391667457916	FALSE	1	No	TNFSF11;TNFSF11	13	43148769	Body;5'UTR	TNFSF11
674	cg05126388	-3.25913580357594	-0.000623066312893134	0.000191175314698302	0.00122775688590497	0.863391667457916	FALSE	1	No	ZNF423	16	49670144	Body	ZNF423
675	cg19257200	-3.25911542774734	-0.000637515960468302	0.000195610120169615	0.00122784243169018	0.863391667457916	FALSE	1	No	SOX10	22	38380983	TSS1500	SOX10
676	cg09188099	3.25895910182742	0.000324537245778224	9.95830986636942e-05	0.00122849893365766	0.863391667457916	FALSE	1	No	NA	7	27245747	NA	HOTTIP
677	cg03707918	3.25864347184439	0.000414069602134727	0.000127068090054161	0.00122982543694465	0.863391667457916	FALSE	1	No	NA	16	1316439	NA	TPSD1
678	cg19957032	3.25803703949965	0.000345496086569845	0.00010604424761939	0.00123237782922643	0.863391667457916	FALSE	1	No	C14orf166	14	52455805	TSS1500	C14orf166
679	cg02477931	3.25773283922135	0.000376805486257999	0.000115664943951654	0.00123366001695719	0.863391667457916	FALSE	1	No	NTM	11	131532721	Body	AK128059
681	cg17985608	3.25762129960174	8.05968198745162e-05	2.4741003469117e-05	0.00123413046035033	0.863391667457916	FALSE	1	No	ING2	4	184425286	TSS1500	LOC389247
682	cg10438527	-3.25736680621049	-0.000392063643361609	0.000120362141166939	0.00123520446636922	0.863391667457916	FALSE	1	No	PRDM16;PRDM16	1	3295188	Body;Body	PRDM16
683	cg10933457	-3.25733642017417	-0.000602618181930382	0.000185003359861171	0.00123533275859938	0.863391667457916	FALSE	1	No	NA	2	123503367	NA	TSN
684	cg16645539	-3.25703464921488	-1.69506711932904e-05	5.20432633327263e-06	0.00123660753026435	0.863391667457916	FALSE	1	No	SNAPC3	9	15422589	TSS200	SNAPC3
686	cg02657823	3.25685686694264	0.000291332660825088	8.9452092224911e-05	0.00123735910726833	0.863391667457916	FALSE	1	No	MAST4;MAST4	5	66284024	Body;Body	MAST4
687	cg10365469	-3.25499733432905	-9.03848929501691e-05	2.77680390078722e-05	0.00124524573698579	0.86568257724998	FALSE	1	No	KIF25;KIF25	6	168417097	TSS1500;TSS1500	KIF25
688	cg17692753	-3.2544799681157	-0.000670006756465159	0.000205872140258735	0.00124744825981443	0.86568257724998	FALSE	1	No	BCL11B;BCL11B	14	99642476	Body;Body	BCL11B
689	cg05139061	3.25373996927076	0.000504767748987577	0.000155134630841661	0.00125060485029609	0.86568257724998	FALSE	1	No	NA	16	89891535	NA	SPIRE2
691	cg00498305	3.25337314071015	0.000513277238911934	0.000157767712682319	0.00125217236421595	0.86568257724998	FALSE	1	No	SLC18A2	10	119000236	TSS1500	SLC18A2
692	cg03669663	-3.25276629348393	-0.000121792673083069	3.74427985579687e-05	0.00125476951485961	0.86568257724998	FALSE	1	No	RASL11A;RASL11A	13	27844659	1stExon;5'UTR	RASL11A
693	cg27388962	3.25233721554555	0.000460370222459383	0.000141550580997229	0.00125660887210958	0.86568257724998	FALSE	1	No	LOC100216001	10	4705434	Body	LOC338588
694	cg05171224	3.25222146347125	0.000542435882443331	0.00016678934338757	0.00125710550235717	0.86568257724998	FALSE	1	No	PITPNM2	12	123471014	Body	PITPNM2
695	cg09832613	3.25208697169263	0.000756706206080588	0.000232683262368823	0.00125768276323725	0.86568257724998	FALSE	1	No	SDK1	7	4050578	Body	SDK1
696	cg14864853	3.2516946042598	0.000454617901699355	0.000139809532267819	0.00125936827380951	0.86568257724998	FALSE	1	No	RGS7BP	5	63801847	TSS1500	RGS7BP
697	cg13808420	3.2514230617296	0.00021143846990829	6.50295165821378e-05	0.00126053597748603	0.86568257724998	FALSE	1	No	METTL5;METTL5	2	170681271	5'UTR;1stExon	METTL5
700	cg25306006	3.2478618418068	0.000280011174586637	8.62140042357422e-05	0.00127594336004846	0.872508297363423	FALSE	1	No	FOLR2;FOLR2;FOLR2;FOLR2	11	71932630	Body;Body;Body;Body	FOLR2
701	cg25493276	3.24711505681038	0.000490661286052068	0.000151106837136237	0.00127919634184579	0.873403026930221	FALSE	1	No	NA	5	3855077	NA	IRX1
702	cg20872252	3.2457282239229	0.000415471663669811	0.000128005684705067	0.00128525776649728	0.873403026930221	FALSE	1	No	NA	11	134287326	NA	LOC283177
704	cg09149118	-3.2445810275791	-0.000306182959010392	9.4367487329742e-05	0.00129029192347349	0.873403026930221	FALSE	1	No	ITGAV;ITGAV;ITGAV	2	187463618	TSS1500;Body;Body	ITGAV
706	cg22331074	-3.24425852605945	-1.22381414833401e-05	3.77224607257325e-06	0.00129171042101846	0.873403026930221	FALSE	1	No	RNF170;RNF170;RNF170;RNF170;RNF170;RNF170;HOOK3;RNF170;RNF170;RNF170;RNF170	8	42751762	1stExon;Body;5'UTR;5'UTR;1stExon;5'UTR;TSS1500;5'UTR;1stExon;1stExon;Body	RNF170
707	cg03393862	-3.24339946952291	-0.000314492390686868	9.6963816403759e-05	0.00129549597038094	0.873403026930221	FALSE	1	No	NA	2	149275796	NA	MBD5
708	cg22730772	3.24173444054867	0.000125535632911135	3.87248354895746e-05	0.00130286244493119	0.873403026930221	FALSE	1	No	VHL;VHL	3	10182211	TSS1500;TSS1500	VHL
709	cg00807297	-3.24146493787736	-0.000521841807421902	0.000160989496237965	0.00130405843156775	0.873403026930221	FALSE	1	No	CTDP1;CTDP1	18	77504649	Body;Body	CTDP1
710	cg24761542	3.24122212423341	0.000564719367638348	0.000174230381625546	0.00130513685019756	0.873403026930221	FALSE	1	No	TSG101	11	18549053	TSS1500	TSG101
712	cg21511991	3.24058742640522	2.74721583124781e-05	8.47752419472691e-06	0.00130795966628127	0.873403026930221	FALSE	1	No	YWHAB;YWHAB	20	43514310	TSS200;TSS200	YWHAB
714	cg02410524	-3.24020864133348	-2.39870893910678e-05	7.40294593535686e-06	0.0013096470065349	0.873403026930221	FALSE	1	No	BLCAP;BLCAP;BLCAP;BLCAP	20	36156167	5'UTR;TSS200;TSS200;5'UTR	BLCAP
715	cg12632313	3.24009423227119	0.000595034751733183	0.000183647359946098	0.00131015705100315	0.873403026930221	FALSE	1	No	RND3	2	151329752	Body	RND3
716	cg10919111	3.24004815157446	0.000593013340995434	0.000183026088889224	0.00131036253432442	0.873403026930221	FALSE	1	No	NA	10	74075783	NA	DNAJB12
717	cg15415259	3.2391886461288	0.000581700295518049	0.000179582098811456	0.00131420072474254	0.873403026930221	FALSE	1	No	MGC34034;MGC34034	6	134158982	Body;Body	MGC34034
718	cg26783679	3.2389214268276	0.00017590508814457	5.43097732126407e-05	0.00131539613551273	0.873403026930221	FALSE	1	No	NA	3	62364171	NA	FEZF2
719	cg12569246	-3.23881048242192	-0.000541291554091695	0.000167126652525506	0.0013158927434672	0.873403026930221	FALSE	1	No	FILIP1	6	76203666	TSS200	FILIP1
720	cg09154334	-3.23874728023921	-0.000466271137423229	0.000143966508368257	0.0013161757259643	0.873403026930221	FALSE	1	No	MGMT	10	131341043	Body	MGMT
721	cg14890343	3.23862377373002	0.000683121105877698	0.0002109294421349	0.00131672887884611	0.873403026930221	FALSE	1	No	CARD14;CARD14	17	78161178	TSS1500;Body	CARD14
723	cg17418692	-3.23806846011411	-0.000422583462173687	0.000130504795491197	0.00131921864430725	0.873403026930221	FALSE	1	No	CDH10	5	24488043	Body	CDH10
724	cg02443148	-3.2366200484967	-0.000149615845221241	4.62259526850341e-05	0.00132573318700915	0.876503735670813	FALSE	1	No	NA	7	37533599	NA	JA660652
725	cg16726532	-3.23567623439709	-0.000604164013978403	0.000186719551095933	0.00132999422227349	0.877228938725828	FALSE	1	No	NA	12	19692444	NA	AEBP2
726	cg22345428	-3.23523266649738	-0.000152960363353482	4.72795557912946e-05	0.00133200117779193	0.877228938725828	FALSE	1	No	PRDM10;PRDM10;PRDM10;PRDM10	11	129781496	Body;Body;Body;Body	PRDM10
727	cg08078204	3.23466531518618	0.000244674895678292	7.56414873988931e-05	0.00133457229071963	0.877228938725828	FALSE	1	No	NA	2	10975474	NA	PDIA6
728	cg06550420	-3.2341660748739	-0.000445645600978089	0.00013779304793291	0.00133683854231168	0.877228938725828	FALSE	1	No	PTPRC;PTPRC;PTPRC;PTPRC	1	198658716	Body;Body;Body;Body	PTPRC
729	cg10024437	-3.23359469923011	-5.21850494884885e-05	1.61384014826946e-05	0.00133943662069303	0.877228938725828	FALSE	1	No	NA	14	106004434	NA	BC033241
730	cg06683177	3.23331358658369	7.34594595367091e-05	2.27195592291208e-05	0.00134071657267969	0.877228938725828	FALSE	1	No	NA	2	231822164	NA	GPR55
731	cg19404567	3.23325003874723	0.000294723640222349	9.11539895431484e-05	0.00134100607340842	0.877228938725828	FALSE	1	No	HLA-DPB1	6	33049494	Body	HLA-DPA1
732	cg13879769	3.23314358226685	9.44406043690666e-05	2.92101485647141e-05	0.0013414911800349	0.877228938725828	FALSE	1	No	PKN2	1	89151099	Body	AK123834
733	cg11209447	3.23212899868606	0.000410451032380882	0.000126990919158159	0.00134612265518849	0.877350530755302	FALSE	1	No	SCNN1A;SCNN1A;SCNN1A	12	6484521	Body;TSS200;5'UTR	LTBR
734	cg10913077	3.2309342531771	0.000420734957509384	0.000130220835380868	0.0013515955450419	0.877350530755302	FALSE	1	No	ARHGEF3	3	57080664	5'UTR	SPATA12
735	cg10276948	-3.23081531359453	-0.000371633702468253	0.000115027838609191	0.00135214151022394	0.877350530755302	FALSE	1	No	NA	8	144986694	NA	PLEC
736	cg04268670	3.23038758382621	0.000239863368573273	7.42521949298631e-05	0.00135410659575021	0.877350530755302	FALSE	1	No	OTP	5	76926341	Body	OTP
737	cg14555167	-3.22952878011243	-1.63267592580148e-05	5.05546176227183e-06	0.00135806012234526	0.877350530755302	FALSE	1	No	GNB1L;C22orf29	22	19842472	TSS200;TSS200	GNB1L
740	cg25268435	3.2286167278747	0.000160500860992244	4.97119585631018e-05	0.00136227048664	0.877350530755302	FALSE	1	No	NFE2L2;NFE2L2;NFE2L2	2	178119353	Body;5'UTR;5'UTR	MIR3128
741	cg07137983	-3.22695927348582	-0.000227584350088599	7.05259443335827e-05	0.00136995286761012	0.877350530755302	FALSE	1	No	AHI1;AHI1;AHI1;AHI1	6	135709029	3'UTR;Body;Body;Body	AHI1
743	cg21179705	3.22611486333863	0.000224997049210681	6.9742417347731e-05	0.00137388216179311	0.877350530755302	FALSE	1	No	NA	5	109392140	NA	LOC100289673
744	cg04789761	-3.22605154566914	-0.00010700084182359	3.31677409083047e-05	0.00137417721827068	0.877350530755302	FALSE	1	No	WIPF1;WIPF1	2	175431800	Body;Body	WIPF1
745	cg13896402	3.22563360507944	3.17945992877058e-05	9.8568539333291e-06	0.00137612626875375	0.877350530755302	FALSE	1	No	EIF3A	10	120840893	TSS1500	EIF3A
746	cg04343928	-3.22468900471398	-0.000315652763110855	9.78862652024494e-05	0.00138054081487058	0.877350530755302	FALSE	1	No	NA	16	85863576	NA	COX4I1
747	cg03705220	3.22467026793265	0.00057320601325368	0.000177756472949765	0.00138062851287428	0.877350530755302	FALSE	1	No	LHX3;LHX3	9	139089954	Body;Body	LHX3
748	cg11301337	-3.22460806079749	-0.000285138680016712	8.84258411070874e-05	0.00138091971203129	0.877350530755302	FALSE	1	No	PTPRN2;PTPRN2;PTPRN2	7	157442893	Body;Body;Body	MIR153-2
749	cg01722584	3.2237238298792	0.000415282023305851	0.000128820595442077	0.00138506506034303	0.877350530755302	FALSE	1	No	LOC643406	20	5451695	TSS200	LOC643406
750	cg10623198	3.22372128621758	0.000312223360816564	9.68518470102912e-05	0.00138507700184831	0.877350530755302	FALSE	1	No	GNB3	12	6949114	TSS1500	GNB3
751	cg23040358	3.22341359861959	0.000194636061575559	6.03819694931208e-05	0.00138652217943453	0.877350530755302	FALSE	1	No	ZNF790	19	37326833	5'UTR	ZNF790
752	cg15419295	-3.2233716951256	-7.13869217329774e-05	2.21466614728078e-05	0.00138671910392885	0.877350530755302	FALSE	1	No	BRCA1;BRCA1;BRCA1;BRCA1;BRCA1;BRCA1;BRCA1;BRCA1;BRCA1;NBR2;BRCA1	17	41277389	5'UTR;5'UTR;TSS200;5'UTR;1stExon;1stExon;5'UTR;1stExon;TSS1500;TSS1500;1stExon	BRCA1
753	cg04780434	3.22328971191913	0.000417477502382015	0.000129519075135648	0.0013871044570181	0.877350530755302	FALSE	1	No	INPP5A	10	134402787	Body	INPP5A
754	cg07745434	3.22294148765153	9.76737605159674e-05	3.03057815012148e-05	0.00138874235261975	0.877350530755302	FALSE	1	No	CHST13	3	126243401	Body	CHST13
757	cg18477380	3.22220024504277	3.84588589449412e-05	1.19355893551646e-05	0.00139223480185197	0.877350530755302	FALSE	1	No	CHSY1	15	101792470	TSS1500	CHSY1
758	cg00247269	3.22214142071062	0.000780325705492367	0.00024217611942069	0.00139251230749233	0.877350530755302	FALSE	1	No	COQ9;CIAPIN1	16	57480410	TSS1500;5'UTR	COQ9
759	cg13671198	-3.22181527267957	-0.000432136837135999	0.000134128371915188	0.00139405185071956	0.877350530755302	FALSE	1	No	PBX3;PBX3;PBX3;PBX3	9	128524817	Body;Body;Body;Body	PBX3
760	cg09988461	-3.22169776011485	-0.00029313986195251	9.09892496998417e-05	0.00139460694108013	0.877350530755302	FALSE	1	No	TCF21;TCF21	6	134210138	TSS200;TSS200	BC041459
761	cg25479682	3.2212969112334	0.00014489109002656	4.4979116802705e-05	0.00139650195855524	0.877350530755302	FALSE	1	No	MAP3K13	3	185081403	5'UTR	MAP3K13
762	cg23421092	-3.22125289623527	-0.000188136154494428	5.84046520266403e-05	0.00139671018517625	0.877350530755302	FALSE	1	No	NA	14	55571480	NA	LGALS3
763	cg05513069	-3.22087549433654	-0.000139440205556883	4.32926407127719e-05	0.0013984967826818	0.877350530755302	FALSE	1	No	PSTPIP2	18	43608309	Body	7SK
764	cg04632887	-3.2185360997882	-0.000394999692096225	0.000122726506663144	0.00140961863559012	0.881527224615229	FALSE	1	No	AVP	20	3065559	TSS200	AVP
765	cg12180051	-3.21747533428027	-2.01414158579211e-05	6.26000629851809e-06	0.00141468862294158	0.881527224615229	FALSE	1	No	GINS1;GINS1	20	25388369	1stExon;5'UTR	GINS1
766	cg22609785	3.21730289197387	0.000385017522070011	0.000119670896709945	0.00141551441423872	0.881527224615229	FALSE	1	No	NA	10	80416672	NA	LOC100132987
767	cg15857470	3.21654345820347	0.000332487786308995	0.000103368037966662	0.00141915650271305	0.881527224615229	FALSE	1	No	SRPK2	7	104945248	Body	SRPK2
768	cg25997722	-3.21610552742476	-0.000283706245410904	8.82142215147016e-05	0.0014212606712189	0.881527224615229	FALSE	1	No	SYTL3	6	159158883	Body	MIR3918
769	cg03512499	3.21592907563561	0.000272168225222142	8.46312896898543e-05	0.00142210930237692	0.881527224615229	FALSE	1	No	NA	6	134216920	NA	TCF21
771	cg19344013	3.21505200541847	9.77585255918387e-05	3.04065145531338e-05	0.00142633446937027	0.881527224615229	FALSE	1	No	MYO5B	18	47721741	TSS1500	MYO5B
772	cg18187658	3.2147479912096	0.000655582696831295	0.000203929732166851	0.00142780172707628	0.881527224615229	FALSE	1	No	GALNT2	1	230294691	Body	GALNT2
773	cg10816127	3.21465755854326	0.000242149785901125	7.53267747781062e-05	0.00142823845003515	0.881527224615229	FALSE	1	No	MDC1	6	30685626	TSS200	MDC1
774	cg01432329	-3.21442734139996	-0.000173606192925105	5.40084358694809e-05	0.00142935078695918	0.881527224615229	FALSE	1	No	NA	10	131005737	NA	MGMT
776	cg16023991	-3.21409555150643	-0.000599080212985703	0.000186391537956897	0.00143095530246754	0.881527224615229	FALSE	1	No	TSC22D1	13	45140260	Body	LOC641467
777	cg12011267	3.21371913938429	0.000336125393123269	0.000104590780508488	0.00143277762723298	0.881527224615229	FALSE	1	No	PPP1R13B	14	104314583	TSS1500	LOC145216
778	cg12710800	3.21366549960388	0.000111614315271426	3.47311552136287e-05	0.00143303748843996	0.881527224615229	FALSE	1	No	NA	10	74008773	NA	ANAPC16
779	cg25563233	3.21267507429935	8.74608506334398e-05	2.72236838804852e-05	0.00143784351226091	0.881527224615229	FALSE	1	No	RGL3;RGL3	19	11529396	Body;Body	RGL3
780	cg17184326	-3.21220683263305	-9.57793634845721e-05	2.98173089327693e-05	0.00144012083872175	0.881527224615229	FALSE	1	No	EGFL8	6	32134629	Body	PPT2
781	cg09410512	3.21201959174768	0.000271715554427449	8.4593367713429e-05	0.00144103243223197	0.881527224615229	FALSE	1	No	NA	2	224564400	NA	AP1S3
782	cg15105359	3.21164123498311	0.000181772790893675	5.65980997234988e-05	0.00144287611539507	0.881527224615229	FALSE	1	No	TNS3	7	47576957	5'UTR	TNS3
783	cg07220149	-3.21163001336812	-0.000268389574971423	8.35680242911778e-05	0.00144293083018848	0.881527224615229	FALSE	1	No	NA	17	35118980	NA	7SK
784	cg22944932	3.21037172162938	1.69909430520476e-05	5.29251579733704e-06	0.00144907825547119	0.881527224615229	FALSE	1	No	GOLGA5	14	93260360	TSS1500	GOLGA5
785	cg18228116	3.21006121882153	0.00136133250600233	0.000424083035557216	0.00145059895187394	0.881527224615229	FALSE	1	No	JAKMIP3	10	133995345	3'UTR	AL137551
786	cg12643702	3.20803937378382	0.000352610288324395	0.00010991457623804	0.0014605371775004	0.881527224615229	FALSE	1	No	DYX1C1;DYX1C1;DYX1C1	15	55801378	TSS1500;TSS1500;TSS1500	DYX1C1
787	cg09362273	3.20801251775934	0.000125158561541668	3.9014361960497e-05	0.00146066960933896	0.881527224615229	FALSE	1	No	VAV3	1	108286027	Body	VAV3
788	cg23108232	3.20792375199271	0.000408378595042464	0.000127303086548982	0.00146110740822079	0.881527224615229	FALSE	1	No	NA	14	59628483	NA	DAAM1
790	cg16261581	-3.20733330839772	-1.31562250291316e-05	4.10192011995909e-06	0.00146402260889769	0.881527224615229	FALSE	1	No	GNG5;SPATA1	1	84972327	TSS200;5'UTR	GNG5
792	cg23703062	3.20712479964605	0.000602465346899884	0.000187852168074774	0.0014650533659452	0.881527224615229	FALSE	1	No	ANKRD30B	18	14748198	TSS200	ANKRD30B
793	cg21768664	-3.20693120765627	-0.000289135117572803	9.01594386816024e-05	0.00146601098367981	0.881527224615229	FALSE	1	No	NA	2	503383	NA	TMEM18
794	cg17296990	3.20671784709031	0.000218932249595541	6.82730006302844e-05	0.00146706705926072	0.881527224615229	FALSE	1	No	NA	1	224528783	NA	NVL
796	cg00930078	-3.20637564643164	-2.01434344836186e-05	6.28230647461289e-06	0.00146876232789069	0.881527224615229	FALSE	1	No	FBXO28;FBXO28	1	224301953	1stExon;1stExon	FBXO28
797	cg10328877	3.20575402246939	0.00013205040608539	4.11916838159879e-05	0.00147184650384229	0.881527224615229	FALSE	1	No	MEIS2;MEIS2;MEIS2;MEIS2;MEIS2;MEIS2;MEIS2;MEIS2	15	37391187	1stExon;Body;5'UTR;Body;5'UTR;Body;TSS1500;Body	MEIS2
798	cg03929901	3.20535025054583	7.04029842956217e-05	2.19642094599905e-05	0.00147385302067941	0.881527224615229	FALSE	1	No	C8orf37	8	96281600	TSS200	C8orf37
800	cg02830187	3.20479355634093	0.000336355420618326	0.000104953849508597	0.00147662362571341	0.881527224615229	FALSE	1	No	DUSP9	X	152906667	TSS1500	DUSP9
801	cg00458878	3.20468468699162	0.000325026394656598	0.000101422269709072	0.00147716601949467	0.881527224615229	FALSE	1	No	NA	7	27260285	NA	HOTTIP
802	cg18079499	3.20447463943916	0.000394387360999525	0.000123073952948665	0.00147821301035738	0.881527224615229	FALSE	1	No	CALM1;CALM1	14	90868646	Body;Body	CALM3
803	cg20636319	-3.20411701890304	-5.07963337292672e-05	1.58534577325324e-05	0.00147999716508014	0.881527224615229	FALSE	1	No	CCDC130	19	13869945	Body	CCDC130
804	cg06785213	3.20358952534642	0.00032720571279687	0.000102137215210643	0.00148263244736728	0.881527224615229	FALSE	1	No	HAS1	19	52227357	TSS200	HAS1
805	cg26309566	3.20358677901739	0.000485218123822861	0.000151460895956028	0.00148264617898947	0.881527224615229	FALSE	1	No	LRP5	11	68171463	Body	LRP5
806	cg10472263	-3.20319453129419	-0.000342261245528994	0.000106849971859408	0.00148460862356286	0.881527224615229	FALSE	1	No	SNORD114-25;SNORD114-26	14	101452368	TSS200;TSS1500	SNORD114-25
808	cg09302895	-3.20190641878018	-0.000287609469848005	8.98244458867023e-05	0.00149107006660764	0.881527224615229	FALSE	1	No	GBX2	2	237077311	TSS1500	GBX2
809	cg10474404	3.20167797133991	0.000307579685948014	9.60682769164605e-05	0.00149221872013544	0.881527224615229	FALSE	1	No	C3orf25	3	129148047	TSS1500	C3orf25
810	cg16462073	-3.20055744592697	-0.000382338120447865	0.000119459852512389	0.00149786468581038	0.881527224615229	FALSE	1	No	SPNS1;LAT;LAT;LAT;SPNS1;SPNS1;LAT;SPNS1;SPNS1	16	28995843	3'UTR;TSS1500;TSS1500;TSS1500;3'UTR;3'UTR;TSS1500;3'UTR;3'UTR	LAT
811	cg21109518	-3.20030422973772	-0.000322507286054508	0.000100773946132284	0.00149914329542608	0.881527224615229	FALSE	1	No	MPL	1	43819313	3'UTR	MPL
812	cg26275430	3.20008240624905	0.000396211485248854	0.000123812900716288	0.00150026421804653	0.881527224615229	FALSE	1	No	IQCF6	3	51813232	TSS1500	IQCF6
813	cg07534099	3.20005630583341	0.000273667941978794	8.5519727099777e-05	0.00150039616013558	0.881527224615229	FALSE	1	No	IRF2	4	185377809	5'UTR	IRF2
814	cg04581892	-3.19993638420992	-0.000367720111258229	0.000114914819267265	0.0015010025225653	0.881527224615229	FALSE	1	No	DIAPH2;DIAPH2;RPA4	X	96138961	Body;Body;TSS200	RPA4
815	cg12567545	-3.19965838969507	-0.000433773145077009	0.000135568580219074	0.00150240902465781	0.881527224615229	FALSE	1	No	NA	16	604948	NA	SOLH
816	cg27238470	3.19880708941526	0.000705352933557586	0.000220504992592887	0.00150672373256043	0.881527224615229	FALSE	1	No	EDN2;EDN2	1	41950325	1stExon;5'UTR	EDN2
817	cg14926258	-3.19847390291629	-0.000210378333827998	6.57745975779824e-05	0.00150841556561853	0.881527224615229	FALSE	1	No	RSPO2	8	109019743	Body	RSPO2
818	cg00842318	-3.19765073873023	-0.000449531583511015	0.000140581827172758	0.00151260291383965	0.881527224615229	FALSE	1	No	NA	5	2642358	NA	IRX2
819	cg13672800	3.19749224177333	0.0005420667541164	0.000169528715983927	0.00151341040456445	0.881527224615229	FALSE	1	No	C20orf141	20	2795194	TSS1500	C20orf141
820	cg06235575	3.19721662991588	0.000664983350016735	0.000207988205676958	0.00151481550759322	0.881527224615229	FALSE	1	No	MYT1;MYT1	20	62795838	5'UTR;1stExon	MYT1
821	cg06544643	-3.1970117621986	-0.000322820906812198	0.00010097582706114	0.00151586073018903	0.881527224615229	FALSE	1	No	ELF2	4	140036662	Body	Metazoa_SRP
823	cg13888445	3.19613277864922	0.000481889702490252	0.000150772741892755	0.00152035282747906	0.881527224615229	FALSE	1	No	AK1	9	130628947	3'UTR	AK1
824	cg15448721	3.1955068830966	0.000270028325677217	8.45025016549318e-05	0.00152355900670209	0.881527224615229	FALSE	1	No	RNF39;RNF39	6	30045041	TSS1500;TSS1500	RNF39
825	cg10205310	3.19512481086241	0.000394812925716505	0.000123567293638817	0.00152551926282868	0.881527224615229	FALSE	1	No	NA	12	117131820	NA	C12orf49
826	cg12442803	-3.19395575828667	-0.000427163863904438	0.000133741321493314	0.00153153169293773	0.881527224615229	FALSE	1	No	CDON	11	125933698	TSS1500	CDON
827	cg15804231	-3.19327545815887	-0.000218671470603139	6.84787371050092e-05	0.00153504055373077	0.881527224615229	FALSE	1	No	MAD1L1;MAD1L1;MAD1L1	7	1993597	Body;Body;Body	MAD1L1
828	cg02815102	3.19325594359338	0.000575382883607862	0.000180186898191562	0.00153514131583341	0.881527224615229	FALSE	1	No	CDH4	20	60388903	Body	CDH4
829	cg06214770	3.19323537608541	0.000162754993096272	5.09686803281609e-05	0.00153524752135337	0.881527224615229	FALSE	1	No	MIR375	2	219867403	TSS1500	CCDC108
830	cg23216498	-3.19296390212768	-0.000286556732560178	8.97463113720849e-05	0.00153664998270055	0.881527224615229	FALSE	1	No	SPEN	1	16202869	Body	SPEN
832	cg02405476	3.19273410006113	0.000281087718350189	8.8039814635615e-05	0.00153783808897181	0.881527224615229	FALSE	1	No	UBE2C;UBE2C;UBE2C;UBE2C;UBE2C;UBE2C;UBE2C;UBE2C	20	44441818	1stExon;5'UTR;1stExon;5'UTR;Body;Body;Body;Body	UBE2C
833	cg25148589	3.19250194766972	0.000341981344871553	0.000107120167967689	0.0015390392094461	0.881527224615229	FALSE	1	No	GRIA2;GRIA2;GRIA2;GRIA2;GRIA2	4	158141936	1stExon;5'UTR;5'UTR;1stExon;5'UTR	GRIA2
834	cg12373566	3.19244546407955	9.85428909643608e-05	3.08675252476937e-05	0.00153933157799751	0.881527224615229	FALSE	1	No	IKBKAP;C9orf6	9	111695968	5'UTR;TSS1500	IKBKAP
836	cg19592431	-3.19141551120313	-0.000219634531751426	6.88204124409442e-05	0.00154467180423917	0.881527224615229	FALSE	1	No	CEP152	15	49090164	Body	CEP152
837	cg11962640	-3.19123527855778	-0.000251597743198394	7.88402362210344e-05	0.00154560805634594	0.881527224615229	FALSE	1	No	CAPZB	1	19764686	Body	Metazoa_SRP
838	cg07025989	-3.19120520273599	-0.000595647141562524	0.000186652723256983	0.00154576434190493	0.881527224615229	FALSE	1	No	BCL11B;BCL11B	14	99725468	Body;Body	BCL11B
839	cg19375458	-3.19104655398577	-0.00022986392572482	7.20340245233053e-05	0.00154658898386905	0.881527224615229	FALSE	1	No	NA	11	77024568	NA	PAK1
840	cg04732324	-3.19088662208714	-0.000104181185904757	3.26496044026198e-05	0.00154742070735038	0.881527224615229	FALSE	1	No	CPT1A;CPT1A	11	68564292	Body;Body	5S_rRNA
841	cg16703390	3.19037072601584	0.000384389055367635	0.000120484134408939	0.00155010643758583	0.881527224615229	FALSE	1	No	NA	2	138615358	NA	HNMT
842	cg26703066	-3.18993441604809	-0.00036063640873	0.000113054490059636	0.00155238121055827	0.881527224615229	FALSE	1	No	NA	11	10813944	NA	EIF4G2
843	cg19763108	-3.18991474101326	-0.000502358358143882	0.000157483318185586	0.00155248386226552	0.881527224615229	FALSE	1	No	THRB;THRB;THRB	3	24187579	Body;Body;Body	THRB
844	cg04608811	-3.18926767907419	-0.000317353789982294	9.95067902467246e-05	0.00155586331652042	0.882399400140796	FALSE	1	No	MXRA7	17	74671934	3'UTR	MXRA7
845	cg02890457	-3.18816392665872	-3.9764911078509e-05	1.24726682796966e-05	0.00156164366382225	0.883034649810055	FALSE	1	No	KIF2C	1	45205198	TSS1500	KIF2C
846	cg00411411	3.18766609815252	0.0003467467718681	0.000108777632660166	0.00156425728311859	0.883034649810055	FALSE	1	No	FBXW4	10	103455165	TSS1500	FBXW4
848	cg17573882	-3.1869774029809	-0.00068406175957814	0.000214642801965998	0.0015678796290682	0.883034649810055	FALSE	1	No	NA	12	87724296	NA	MKRN9P
849	cg03254627	-3.18688550301672	-1.69467723662865e-05	5.31765962418312e-06	0.00156836358361342	0.883034649810055	FALSE	1	No	PSME3;PSME3	17	40985220	TSS1500;TSS1500	PSME3
850	cg14380774	-3.18620368750258	-0.00057012977412084	0.000178937014088927	0.00157195840982932	0.883034649810055	FALSE	1	No	BEGAIN;BEGAIN	14	101029898	Body;Body	BEGAIN
851	cg22247041	3.18580368042107	0.000411621915864175	0.000129205047503043	0.00157407096484804	0.883034649810055	FALSE	1	No	NA	17	73004677	NA	CDR2L
853	cg18884388	-3.1851276122243	-0.000232431205400587	7.29739067623326e-05	0.00157764744884874	0.883034649810055	FALSE	1	No	NA	7	190334	NA	FAM20C
854	cg19399326	3.18486675512093	0.000109347900199074	3.43335871189131e-05	0.00157902942285793	0.883034649810055	FALSE	1	No	SR140	3	142720039	TSS1500	LOC100289361
855	cg06230664	3.18478420129348	0.000446406907995066	0.000140168651870906	0.00157946701130662	0.883034649810055	FALSE	1	No	NA	9	68809732	NA	AX747850
856	cg01243072	-3.18444955024195	-0.000605946209844416	0.000190282873157271	0.00158124202619723	0.883034649810055	FALSE	1	No	NA	2	43398171	NA	ZFP36L2
857	cg16427530	-3.183978469104	-0.000493530611383766	0.000155004380894149	0.00158374380249222	0.883034649810055	FALSE	1	No	OR6C70	12	55864623	TSS1500	OR6C70
858	cg23753247	3.18386046253507	4.44922145533597e-05	1.39742978930471e-05	0.00158437107436989	0.883034649810055	FALSE	1	No	STK33	11	8615842	TSS1500	STK33
859	cg08984272	-3.18321750693684	-0.000413771518028065	0.000129985311128246	0.00158779278548588	0.883034649810055	FALSE	1	No	NA	2	149884320	NA	KIF5C
860	cg12635658	-3.18313916994602	-0.000576688888094817	0.000181169863240569	0.001588210149559	0.883034649810055	FALSE	1	No	TMEM65	8	125331344	Body	TMEM65
861	cg05983315	-3.18311396824659	-0.000352046938908961	0.000110598282820167	0.00158834444081822	0.883034649810055	FALSE	1	No	ZSCAN1	19	58545837	5'UTR	ZSCAN1
862	cg20405742	3.18267652403191	0.000501810737990106	0.000157669412584348	0.00159067710512981	0.88304246478743	FALSE	1	No	NA	6	16933816	NA	FLJ23152
863	cg25397426	3.18241970482497	0.000672555661026164	0.000211334683482031	0.00159204806466157	0.88304246478743	FALSE	1	No	CTCFL	20	56100021	5'UTR	CTCFL
864	cg02644798	3.17921856109986	4.09887728024976e-05	1.28927193946419e-05	0.00160922841964742	0.891538619945174	FALSE	1	No	KIF21A	12	39837362	TSS1500	KIF21A
865	cg18023724	-3.17848054483937	-0.000497839222271366	0.000156628053954795	0.00161321354622778	0.892713211760524	FALSE	1	No	NAF1;NAF1	4	164088493	TSS1500;TSS1500	NAF1
866	cg19978312	3.17766256397755	0.00128593798541282	0.000404680471737433	0.00161764112190885	0.893459690242641	FALSE	1	No	RASGEF1C	5	179634688	5'UTR	RASGEF1C
867	cg27373749	3.17754182810511	0.00033798043449882	0.000106365377006027	0.00161829559287269	0.893459690242641	FALSE	1	No	MACROD1	11	63775612	Body	MACROD1
868	cg23423329	3.17694434395315	0.000385879175311516	0.000121462365573379	0.0016215379695329	0.894218409995754	FALSE	1	No	FLOT1	6	30709428	Body	FLOT1
869	cg05547895	3.17541181034686	0.00221600415990985	0.000697863550387119	0.00162988206770378	0.89642224728844	FALSE	1	No	NA	3	196705855	NA	PIGZ
870	cg19325093	-3.17465992734791	-0.000233884850838245	7.36724109639139e-05	0.00163399029718136	0.89642224728844	FALSE	1	No	CPT1C;CPT1C	19	50202599	Body;Body	CPT1C
871	cg07886100	3.17445403474163	0.000195360008615291	6.15412938657312e-05	0.00163511694620713	0.89642224728844	FALSE	1	No	EEPD1	7	36254934	Body	EEPD1
872	cg18792170	3.17436209764468	7.33112407550534e-05	2.30947946390392e-05	0.00163562025993241	0.89642224728844	FALSE	1	No	FAM133B;FAM133B	7	92219872	TSS200;TSS200	FAM133B
873	cg04488822	3.17432516670717	0.000104400230012443	3.28889526213033e-05	0.00163582248030065	0.89642224728844	FALSE	1	No	NA	14	103558134	NA	EXOC3L4
874	cg07967643	3.17415204724982	7.84396875253428e-05	2.47120132740034e-05	0.00163677072749513	0.89642224728844	FALSE	1	No	FRS3;PRICKLE4	6	41747785	TSS200;TSS1500	FRS3
875	cg18197146	-3.17358957475792	-0.000128508305395016	4.04930449788293e-05	0.00163985513084128	0.896460191534163	FALSE	1	No	FRS3;PRICKLE4	6	41747905	TSS1500;TSS1500	FRS3
876	cg08102141	3.17345650235526	0.000132209760384238	4.16611225917591e-05	0.00164058563892437	0.896460191534163	FALSE	1	No	NA	17	49008670	NA	SPAG9
877	cg07818713	3.17255418375596	0.00032751268250554	0.000103233124963622	0.001645546904127	0.896973925060844	FALSE	1	No	MIR450A1;MIR450B;MIR542;MIR450A2	X	133675557	TSS1500;TSS1500;TSS200;TSS1500	MIR542
878	cg14236430	3.17226679720713	0.000228630110298807	7.20715264239735e-05	0.0016471299654704	0.896973925060844	FALSE	1	No	C10orf11	10	78192588	Body	C10orf11
880	cg12667031	-3.17133288248402	-7.125624026066e-05	2.2468861800735e-05	0.00165228413394717	0.896973925060844	FALSE	1	No	NA	1	169878852	NA	KIFAP3
881	cg07082452	-3.17128276988752	-0.000359747493219143	0.000113439109446523	0.00165256112051341	0.896973925060844	FALSE	1	No	EGR3	8	22547688	3'UTR	EGR3
882	cg22187519	3.1712115922352	0.000350481003992026	0.000110519589689376	0.00165295461338801	0.896973925060844	FALSE	1	No	FLT4;FLT4	5	180035756	Body;Body	FLT4
884	cg19100900	3.17025504864968	0.000694839382385083	0.000219174600062869	0.00165825110004085	0.897099117742306	FALSE	1	No	NA	10	134622487	NA	TTC40
885	cg03442642	-3.17018812243766	-0.000120867961469494	3.81264318713537e-05	0.00165862226419442	0.897099117742306	FALSE	1	No	PRPF38B	1	109235848	Body	PRPF38B
886	cg04291430	3.16974091875395	0.000182368938202308	5.75343357317666e-05	0.00166110436922165	0.897427571574862	FALSE	1	No	SAMD14	17	48206283	5'UTR	SAMD14
887	cg16241714	3.16940337716455	6.44700467676195e-05	2.03413826186102e-05	0.00166298009158334	0.897428050099432	FALSE	1	No	CEBPD	8	48650511	1stExon	CEBPD
888	cg04945753	3.16812602233711	0.000415639360952979	0.000131194074358937	0.00167009609778586	0.900253264782833	FALSE	1	No	SPATS2L;SPATS2L;SPATS2L;SPATS2L	2	201320027	Body;Body;Body;Body	SPATS2L
889	cg05686542	-3.16693285794578	-0.000319858257261918	0.000100999380665555	0.00167676849236191	0.900636781070726	FALSE	1	No	NUDT12	5	102895791	Body	NUDT12
890	cg09045655	-3.16669134123663	-0.000771783823165033	0.000243719308261866	0.00167812209193643	0.900636781070726	FALSE	1	No	HOXC9	12	54392988	TSS1500	HOXC9
891	cg18906664	-3.16665656152781	-0.000170725474352014	5.39134797332251e-05	0.0016783171007157	0.900636781070726	FALSE	1	No	KCNQ5;KCNQ5;KCNQ5;KCNQ5;KCNQ5	6	73336727	Body;Body;Body;Body;Body	KCNQ5
892	cg06790449	-3.1664518883649	-0.0003528188910021	0.000111424049201104	0.00167946512118203	0.900636781070726	FALSE	1	No	NA	7	136064937	NA	Y_RNA
893	cg10179300	3.16631821816595	0.000369009323975218	0.000116542084070426	0.00168021527460705	0.900636781070726	FALSE	1	No	TRIO	5	14147618	Body	TRIO
894	cg01077278	-3.16522725575536	-2.7780471825138e-05	8.77677006433724e-06	0.00168634930878932	0.902119052277974	FALSE	1	No	MATR3;MATR3	5	138629568	5'UTR;5'UTR	MATR3
895	cg13529912	-3.16458596892655	-1.40250678055914e-05	4.4318808031462e-06	0.00168996464974144	0.902119052277974	FALSE	1	No	ELOVL5	6	53213159	5'UTR	ELOVL5
896	cg03878985	3.16267709687071	6.6528757056566e-05	2.1035583152764e-05	0.00170076859556541	0.902119052277974	FALSE	1	No	CXorf41;NUP62CL;CXorf41	X	106449739	TSS200;TSS200;TSS200	NUP62CL
897	cg00921097	3.16247524209837	0.000317298920590953	0.000100332459956404	0.00170191478748869	0.902119052277974	FALSE	1	No	GPR37L1	1	202090980	TSS1500	GPR37L1
898	cg24554059	3.16224976196993	8.0846354459273e-05	2.55660876100152e-05	0.0017031959749477	0.902119052277974	FALSE	1	No	BRP44L	6	166797120	TSS1500	BRP44L
900	cg09584785	3.16106211328616	0.000352476414364915	0.000111505690724467	0.00170995896120327	0.902119052277974	FALSE	1	No	NOS1AP;NOS1AP;NOS1AP;NOS1AP	1	162333354	Body;1stExon;5'UTR;Body	NOS1AP
901	cg25260426	-3.16072257251978	-0.000462933154346479	0.000146464342796597	0.00171189700798781	0.902119052277974	FALSE	1	No	LHPP;LHPP	10	126222996	Body;Body	LHPP
903	cg26853458	3.15956282828035	0.000932711583345329	0.000295202733427832	0.00171853196122399	0.902119052277974	FALSE	1	No	RCVRN	17	9805074	Body	RCVRN
905	cg12412154	3.1572554465949	0.000519856687660259	0.000164654617421256	0.00173180329501192	0.902119052277974	FALSE	1	No	SERPINB12	18	61222064	TSS1500	SERPINB12
906	cg05628381	-3.15680600883801	-4.59093632342587e-05	1.45429789178453e-05	0.00173439930788736	0.902119052277974	FALSE	1	No	WDR18	19	982985	TSS1500	WDR18
907	cg25529535	3.15542200223814	0.000496168172807843	0.000157243047825587	0.00174241610627429	0.902119052277974	FALSE	1	No	NA	10	6125715	NA	RBM17
908	cg00747372	3.15538170831024	0.000237468986829814	7.52584025585234e-05	0.00174265001892168	0.902119052277974	FALSE	1	No	MAP4K4;MAP4K4;MAP4K4	2	102398839	Body;Body;Body	MAP4K4
909	cg19748878	3.15509374215124	0.000413386641603954	0.000131021983937027	0.00174432255252395	0.902119052277974	FALSE	1	No	NA	6	21523563	NA	SOX4
910	cg16726201	3.15485248419447	7.03184553018975e-05	2.22889836067412e-05	0.0017457249417047	0.902119052277974	FALSE	1	No	CACNA1F	X	49087385	Body	CACNA1F
911	cg12104346	-3.15374853510316	-1.91956850232849e-05	6.08662510965129e-06	0.00175215529126823	0.902119052277974	FALSE	1	No	TJAP1;TJAP1;TJAP1;TJAP1;TJAP1;TJAP1	6	43445233	TSS200;TSS200;TSS200;TSS200;TSS200;TSS200	TJAP1
912	cg07464125	3.15341258828892	0.000395542454525195	0.000125433143761192	0.0017541164709413	0.902119052277974	FALSE	1	No	KCNMA1;KCNMA1;KCNMA1;KCNMA1	10	78943634	Body;Body;Body;Body	KCNMA1
913	cg10523996	-3.15301219420177	-1.47765471972321e-05	4.68648590208608e-06	0.00175645652629493	0.902119052277974	FALSE	1	No	CHCHD6;CHCHD6	3	126423120	1stExon;5'UTR	CHCHD6
916	cg09314590	3.15269094033811	0.000165817943390037	5.25956862020399e-05	0.00175833613988143	0.902119052277974	FALSE	1	No	KLHDC8A	1	205320362	5'UTR	KLHDC8A
917	cg26143452	3.15206322080466	0.000736281260892871	0.000233587085447136	0.0017620142042874	0.902119052277974	FALSE	1	No	TBPL2	14	55907385	TSS200	TBPL2
918	cg15197657	3.15120473197841	0.000551675122074789	0.00017506800382609	0.00176705594175439	0.902119052277974	FALSE	1	No	PDLIM7;PDLIM7	5	176916434	Body;Body	PDLIM7
919	cg10741443	-3.15109338550109	-3.49918475856188e-05	1.11046685403309e-05	0.00176771083281756	0.902119052277974	FALSE	1	No	B9D2;TMEM91	19	41870132	TSS200;5'UTR	B9D2
920	cg25464210	3.15106018964768	0.000164716389885815	5.22733238885646e-05	0.00176790611960226	0.902119052277974	FALSE	1	No	ZNF85	19	21106002	TSS200	ZNF85
921	cg01681032	3.15049560805947	0.000163823076487707	5.19991445373296e-05	0.00177123052962388	0.902119052277974	FALSE	1	No	MYLK4	6	2683947	Body	MYLK4
922	cg07068942	-3.14999296941288	-1.28126782329679e-05	4.06752597779797e-06	0.00177419505821793	0.902119052277974	FALSE	1	No	NA	3	156806752	NA	LOC100498859
923	cg01966465	3.1493947603287	6.6008088443898e-05	2.09589757611106e-05	0.00177772922469756	0.902119052277974	FALSE	1	No	RUNDC3B;RUNDC3B;ABCB1;RUNDC3B	7	87257416	TSS1500;TSS1500;5'UTR;TSS1500	RUNDC3B
924	cg20401567	-3.14937544898704	-0.000642428306222031	0.000203985938363957	0.00177784342261875	0.902119052277974	FALSE	1	No	NA	17	46619555	NA	HOXB2
925	cg07973435	-3.14915811810841	-0.000303309086307279	9.63143401924405e-05	0.00177912907924675	0.902119052277974	FALSE	1	No	SIM1	6	100905458	Body	SIM1
926	cg19865002	-3.14874228218891	-0.000731532466961338	0.000232325290989772	0.00178159141778728	0.902119052277974	FALSE	1	No	RNF144B	6	18395321	5'UTR	RNF144B
927	cg09096031	3.1475584150955	0.000686018502951835	0.000217952588159041	0.00178861882917599	0.902119052277974	FALSE	1	No	RFTN2;RFTN2	2	198540569	1stExon;5'UTR	RFTN2
928	cg27340796	3.14744734140084	0.000251054286409188	7.97644119750232e-05	0.00178927947173407	0.902119052277974	FALSE	1	No	GTF3C1	16	27481989	Body	GTF3C1
929	cg15245581	-3.14720881282771	-0.000380124023506287	0.000120781316434086	0.00179069894996628	0.902119052277974	FALSE	1	No	FUT9	6	96651792	Body	FUT9
930	cg14375937	3.1463312820663	8.65928577687433e-05	2.7521850055114e-05	0.00179593006772377	0.902119052277974	FALSE	1	No	CYP26C1	10	94825667	Body	CYP26C1
931	cg14504768	3.14631769459014	0.000412132295357011	0.000130988773341497	0.00179601117588408	0.902119052277974	FALSE	1	No	TMEM132D	12	130124107	Body	TMEM132D
932	cg01030481	-3.14573203287103	-0.000619798932693105	0.000197028521888252	0.00179951040085147	0.902119052277974	FALSE	1	No	NA	15	40423556	NA	BMF
934	cg21579274	3.14543134238203	0.000293938827932712	9.3449449673924e-05	0.00180130941715247	0.902119052277974	FALSE	1	No	NA	12	115138445	NA	TBX3
935	cg02491396	3.14480321636044	0.000157371374415693	5.00417239453931e-05	0.00180507282131512	0.902119052277974	FALSE	1	No	DLX2	2	172966428	Body	DLX2
936	cg21851937	-3.14463715838554	-0.000269101075284455	8.55746026427453e-05	0.00180606896650019	0.902119052277974	FALSE	1	No	PMP2	8	82359567	1stExon	PMP2
937	cg12249234	-3.14458360392425	-0.000516259793170472	0.00016417429402297	0.00180639033610068	0.902119052277974	FALSE	1	No	KSR1	17	25867613	5'UTR	KSR1
938	cg14130985	3.14452975694088	0.000346517771892685	0.000110197008353259	0.00180671351428182	0.902119052277974	FALSE	1	No	NA	11	92640593	NA	FAT3
939	cg14030268	-3.1444351297507	-1.57577584131865e-05	5.01131610701595e-06	0.00180728157592227	0.902119052277974	FALSE	1	No	PDZD8	10	119135296	TSS1500	PDZD8
940	cg20816712	3.14395020700397	7.34186287019566e-05	2.33523509813856e-05	0.00181019523001811	0.902119052277974	FALSE	1	No	NOL12	22	38082892	Body	NOL12
941	cg24578075	3.14391992371412	0.000119544801262996	3.80241240755807e-05	0.00181037733065467	0.902119052277974	FALSE	1	No	C1orf43;C1orf43;UBAP2L;C1orf43;C1orf43;C1orf43;UBAP2L;C1orf43	1	154193269	1stExon;1stExon;5'UTR;5'UTR;1stExon;5'UTR;TSS200;5'UTR	C1orf43
943	cg19700094	-3.14363582935009	-0.000528087317952534	0.000167986162080902	0.0018120864812583	0.902119052277974	FALSE	1	No	DRAP1;C11orf68;C11orf68	11	65685262	TSS1500;Body;Body	C11orf68
944	cg08211068	-3.14191381005062	-0.000226433808942595	7.20687525603849e-05	0.00182247829790457	0.902119052277974	FALSE	1	No	FANCA;FANCA	16	89884155	TSS1500;TSS1500	FANCA
945	cg11278204	3.14182608958391	0.000174673951535454	5.55963145492203e-05	0.00182300913124245	0.902119052277974	FALSE	1	No	SDK1	7	3341875	Body	SDK1
946	cg14766603	-3.14179815773033	-0.000349969478920204	0.000111391458442074	0.00182317818855432	0.902119052277974	FALSE	1	No	NA	5	24382153	NA	CDH10
947	cg01629058	-3.14147924364785	-1.51568435453649e-05	4.82474731482388e-06	0.00182510943934178	0.902119052277974	FALSE	1	No	CN5H6.4;GTSE1	22	46692853	TSS1500;5'UTR	GTSE1
948	cg04387924	3.14141798824969	0.000571808214928804	0.000182022327836545	0.00182548060026347	0.902119052277974	FALSE	1	No	NA	11	113417579	NA	DRD2
949	cg04452095	3.14122708515846	0.000399541106792476	0.000127192684884264	0.00182663777405512	0.902119052277974	FALSE	1	No	SEPT9;SEPT9;SEPT9;SEPT9	17	75315868	5'UTR;5'UTR;Body;1stExon	Sep-09
950	cg15925478	3.14069000983676	0.000647981206943924	0.00020631810363787	0.00182989692975041	0.902119052277974	FALSE	1	No	BCAR3	1	94081080	Body	BCAR3
951	cg01796143	3.1405668865076	3.87741761232431e-05	1.23462347800403e-05	0.00183064483973402	0.902119052277974	FALSE	1	No	LGALS8;LGALS8;LGALS8;LGALS8	1	236687575	5'UTR;5'UTR;5'UTR;5'UTR	LGALS8-AS1
952	cg14256028	3.14019289278604	0.000485553102288845	0.00015462524719558	0.0018329183866742	0.902119052277974	FALSE	1	No	NA	13	110528090	NA	IRS2
954	cg13223565	-3.13922890719614	-0.000473850222061176	0.000150944781686661	0.00183879057524829	0.902119052277974	FALSE	1	No	PCNT	21	47831927	Body	PCNT
956	cg03777205	3.13907074969615	7.64131087445803e-05	2.434258888621e-05	0.00183975565934536	0.902119052277974	FALSE	1	No	LRCH4	7	100182085	Body	LRCH4
957	cg10631368	3.13825241798617	8.86966967210039e-05	2.82630855990612e-05	0.00184475662602352	0.902119052277974	FALSE	1	No	PPP1R7;PASK	2	242089547	TSS1500;TSS1500	PASK
958	cg08274718	3.13819693954302	0.000320594163830614	0.000102158714066332	0.00184509611800584	0.902119052277974	FALSE	1	No	NA	1	222986051	NA	DISP1
959	cg25278663	3.13754875057659	0.000676051741740609	0.000215471310721904	0.0018490668867249	0.902119052277974	FALSE	1	No	NA	6	89296947	NA	RNGTT
961	cg17907003	3.13735706869644	0.000625042435154635	0.000199225788288847	0.00185024262877004	0.902119052277974	FALSE	1	No	NA	1	117533414	NA	PTGFRN
962	cg01565777	3.13692885553317	0.000618837618420126	0.000197274993128572	0.0018528717032865	0.902119052277974	FALSE	1	No	PRR23C	3	138763424	1stExon	PRR23C
963	cg00910521	-3.13652791691318	-0.000226594186343434	7.22436376611106e-05	0.00185533644613857	0.902119052277974	FALSE	1	No	SEPT9;SEPT9;SEPT9;SEPT9;SEPT9;SEPT9;SEPT9	17	75484950	Body;Body;Body;Body;Body;Body;Body	Sep-09
964	cg24623760	-3.13606277131017	-0.000710080451819575	0.000226424183315349	0.00185819968751518	0.902119052277974	FALSE	1	No	NA	12	123610989	NA	PITPNM2
965	cg09889154	-3.13598098848239	-0.000358597930139549	0.00011434952299028	0.00185870352955148	0.902119052277974	FALSE	1	No	NA	12	132990576	NA	FBRSL1
967	cg08266027	3.13577342154409	0.000250308432831961	7.98235073721325e-05	0.0018599828596938	0.902119052277974	FALSE	1	No	NKRF	X	118736960	5'UTR	NKRF
968	cg06564860	3.13553763121752	0.000456472411182419	0.000145580268799125	0.00186143712913716	0.902119052277974	FALSE	1	No	PARD3	10	34926428	Body	PARD3
970	cg25572043	3.135345182015	0.000184392729240409	5.88109820564971e-05	0.00186262486368594	0.902119052277974	FALSE	1	No	ANKRD28	3	15839627	Body	ANKRD28
972	cg14162681	-3.13286885284039	-3.05454395111846e-05	9.74998984827942e-06	0.00187797048304423	0.902119052277974	FALSE	1	No	FAM158A	14	24610327	Body	FAM158A
973	cg26620242	3.13283435584013	0.000534289167874698	0.000170544978504431	0.00187818507961204	0.902119052277974	FALSE	1	No	NA	5	5340467	NA	ADAMTS16
974	cg12417775	-3.13277431986331	-0.000527149546239241	0.000168269237556264	0.00187855860123369	0.902119052277974	FALSE	1	No	PPP2R5A	1	212463238	Body	PPP2R5A
975	cg09430518	-3.13266960736464	-0.000619874161356329	0.000197874094318487	0.00187921024763618	0.902119052277974	FALSE	1	No	NA	8	118662568	NA	MED30
976	cg26077811	3.13245482799398	0.000398267679194494	0.000127142353541789	0.00188054751433381	0.902119052277974	FALSE	1	No	USP2;USP2	11	119232263	Body;Body	USP2
977	cg20749212	-3.13226984993068	-0.000464095889741286	0.000148165998453664	0.00188169993466228	0.902119052277974	FALSE	1	No	NA	11	31262762	NA	DCDC1
978	cg27450010	3.13206983030071	0.000454184681447065	0.000145011032976701	0.00188294679759904	0.902119052277974	FALSE	1	No	LDB2;LDB2	4	16639181	Body;Body	LDB2
980	cg12252109	3.13122477878132	0.000748339647058375	0.000238992630656695	0.00188822301431637	0.902119052277974	FALSE	1	No	NA	22	47154707	NA	TBC1D22A
981	cg18431324	-3.13100851738131	-3.00439065499666e-05	9.59560038983686e-06	0.00188957546752701	0.902119052277974	FALSE	1	No	SACS	13	23949784	Body	SACS
982	cg00186462	3.13025892232274	0.000998134339749149	0.000318866382787436	0.00189427019650631	0.902119052277974	FALSE	1	No	GPR128	3	100401284	Body	GPR128
983	cg04125099	-3.13013891648846	-0.000280616792210137	8.96499483559491e-05	0.00189502279383359	0.902119052277974	FALSE	1	No	TXNRD1	12	104610064	Body	TXNRD1
984	cg01225317	3.13012304529806	7.26643443769601e-05	2.32145328874893e-05	0.00189512234810452	0.902119052277974	FALSE	1	No	CDK18;CDK18;CDK18;CDK18;CDK18;CDK18	1	205473878	1stExon;5'UTR;1stExon;5'UTR;5'UTR;1stExon	CDK18
985	cg01463154	3.13011592230779	0.000237819219600852	7.59777674385654e-05	0.00189516702962988	0.902119052277974	FALSE	1	No	BHLHE22	8	65491938	TSS1500	BHLHE22
986	cg00761363	-3.12957669980924	-0.000255980855101579	8.17940826045841e-05	0.0018985523197321	0.902119052277974	FALSE	1	No	EVI5	1	93246698	Body	EVI5
988	cg15100231	-3.12912630455012	-0.000229568957282631	7.33651936480835e-05	0.00190138421822206	0.902119052277974	FALSE	1	No	KIAA1826	11	105880578	Body	KIAA1826
989	cg13213009	3.12821130857494	0.000505936070544586	0.000161733342360132	0.00190714933463188	0.902119052277974	FALSE	1	No	LY96	8	74903761	1stExon	LY96
991	cg25329377	-3.12782013564409	-0.000448857442218403	0.000143504876480365	0.00190961891458998	0.902119052277974	FALSE	1	No	CSMD1	8	2831994	Body	CSMD1
992	cg00397559	-3.12781106498774	-0.000384019995697008	0.000122775956641266	0.00190967621505771	0.902119052277974	FALSE	1	No	NA	5	82683873	NA	XRCC4
993	cg01647019	3.12765416105849	0.000228903813484367	7.31870602365125e-05	0.00191066764775355	0.902119052277974	FALSE	1	No	GLRA2;GLRA2;GLRA2;GLRA2;GLRA2;GLRA2	X	14547618	5'UTR;1stExon;5'UTR;1stExon;5'UTR;1stExon	GLRA2
994	cg25016907	-3.12758046349325	-2.4728817925943e-05	7.90669279802412e-06	0.00191113348619839	0.902119052277974	FALSE	1	No	RDBP;SKIV2L;SKIV2L;RDBP	6	31926805	1stExon;1stExon;5'UTR;5'UTR	RDBP
995	cg27313646	3.12752185188864	0.000310356266412505	9.92339242090629e-05	0.00191150404185707	0.902119052277974	FALSE	1	No	ATP11A;ATP11A	13	113532521	Body;Body	AK025511
996	cg05166820	-3.12699082950445	-0.000429057352742835	0.000137210940529311	0.001914864305139	0.902119052277974	FALSE	1	No	HMGCLL1;HMGCLL1	6	55444153	TSS200;TSS200	HMGCLL1
999	cg06795523	-3.12663275817477	-0.000189351713201296	6.05609062037184e-05	0.00191713322370873	0.902119052277974	FALSE	1	No	VRK2;VRK2;VRK2;VRK2;VRK2;VRK2	2	58358974	Body;Body;Body;Body;Body;Body	VRK2
1000	cg08895440	-3.12654439446033	-0.00014716942001189	4.70709516463762e-05	0.00191769352158919	0.902119052277974	FALSE	1	No	C1orf216	1	36184853	TSS200	C1orf216
1002	cg05251359	3.12601528808874	0.000273916059075098	8.76246703331291e-05	0.00192105164742499	0.902119052277974	FALSE	1	No	NA	8	144161874	NA	C8orf31
1003	cg23986620	-3.12593010461609	-0.000589945925316874	0.000188726524769602	0.00192159279541216	0.902119052277974	FALSE	1	No	NA	2	177012706	NA	MIR10B
1004	cg15628518	-3.12506290428062	-0.000832073818860634	0.000266258262424376	0.00192710989515828	0.902119052277974	FALSE	1	No	PLEC1;PLEC1;PLEC1;PLEC1	8	145025059	Body;Body;Body;TSS200	PLEC
1005	cg20398408	-3.12460004135489	-0.000490655132925925	0.000157029740264987	0.00193006058936809	0.902119052277974	FALSE	1	No	NXN	17	781007	Body	NXN
1006	cg11240493	-3.12459394866623	-0.000109118632198423	3.49225000083618e-05	0.00193009945727596	0.902119052277974	FALSE	1	No	RHOBTB3	5	95066784	TSS200	RHOBTB3
1007	cg18144247	-3.12442524080839	-0.000494999115291217	0.0001584288555943	0.00193117600475658	0.902119052277974	FALSE	1	No	AKAP12	6	151576127	Body	AKAP12
1008	cg14287443	3.12409386740506	0.000428693203712493	0.000137221614300781	0.00193329215505558	0.902119052277974	FALSE	1	No	NA	2	3497093	NA	ADI1
1009	cg10182321	3.12403234312329	0.000128737241769603	4.1208677641569e-05	0.00193368528435689	0.902119052277974	FALSE	1	No	STK32B	4	5052393	TSS1500	STK32B
1010	cg04759112	-3.12399702579556	-0.000659596633304102	0.000211138687987749	0.00193391098915097	0.902119052277974	FALSE	1	No	CMIP;CMIP	16	81663392	Body;Body	CMIP
1011	cg20595490	-3.12379807463214	-0.000248468444227418	7.954049470905e-05	0.00193518289353533	0.902119052277974	FALSE	1	No	MBD5	2	149215642	TSS1500	MBD5
1012	cg13010299	3.12360064851333	0.000393143511980046	0.000125862284017377	0.00193644581073846	0.902119052277974	FALSE	1	No	ERGIC3;ERGIC3	20	34129465	TSS1500;TSS1500	ERGIC3
1013	cg09328283	-3.12354247171187	-0.000290381063829552	9.29653002830492e-05	0.00193681810747982	0.902119052277974	FALSE	1	No	CACNA1C;CACNA1C;CACNA1C;CACNA1C;CACNA1C;CACNA1C;CACNA1C;CACNA1C;CACNA1C;CACNA1C;CACNA1C;CACNA1C;CACNA1C;CACNA1C;CACNA1C;CACNA1C;CACNA1C;CACNA1C;CACNA1C;CACNA1C;CACNA1C;CACNA1C;CACNA1C	12	2161288	TSS1500;TSS1500;TSS1500;TSS1500;TSS1500;TSS1500;TSS1500;TSS1500;TSS1500;TSS1500;TSS1500;TSS1500;TSS1500;TSS1500;TSS1500;TSS1500;TSS1500;TSS1500;TSS1500;TSS1500;TSS1500;TSS1500;TSS1500	CACNA1C
1014	cg04357685	-3.12342631245186	-2.78330617844676e-05	8.9110672063907e-06	0.00193756165475246	0.902119052277974	FALSE	1	No	LOC641367;ZNF100	19	21933540	TSS200;Body	LOC641367
1016	cg12943383	-3.12310231726816	-0.000193637944466938	6.20017933438432e-05	0.00193963697220021	0.902119052277974	FALSE	1	No	BRMS1L	14	36340757	3'UTR	BRMS1L
1017	cg18878351	3.1223236141319	0.000708768639547646	0.00022700037764814	0.00194463326037611	0.902119052277974	FALSE	1	No	CASZ1;CASZ1	1	10709343	Body;Body	CASZ1
1018	cg21285062	3.12158865541595	0.000158335404290257	5.07226998072106e-05	0.00194935976040158	0.902119052277974	FALSE	1	No	CASZ1;CASZ1	1	10846005	5'UTR;5'UTR	CASZ1
1019	cg18630552	-3.12146870383896	-4.02006774745922e-05	1.28787699921998e-05	0.00195013217053066	0.902119052277974	FALSE	1	No	SUPT5H;SUPT5H;SUPT5H;SUPT5H	19	39935857	TSS1500;TSS1500;TSS1500;TSS1500	SUPT5H
1020	cg12234533	3.12132183441595	0.000202933852722767	6.50153567905756e-05	0.00195107829837461	0.902119052277974	FALSE	1	No	ULK4	3	41999075	5'UTR	ULK4
1021	cg07696658	3.12120785658452	3.14601968892873e-05	1.0079494328748e-05	0.00195181283135764	0.902119052277974	FALSE	1	No	HEXB	5	73980914	TSS200	HEXB
1023	cg16606324	3.12086685654281	0.000840548914887819	0.000269331872689677	0.0019540119374711	0.902119052277974	FALSE	1	No	C3orf24;C3orf24	3	10149918	TSS200;TSS200	C3orf24
1024	cg16050746	3.12070735659104	8.33652104556392e-05	2.67135623209171e-05	0.00195504133517894	0.902119052277974	FALSE	1	No	HIST1H2BD	6	26159157	3'UTR	HIST1H2BD
1026	cg12585910	-3.12013434556528	-5.88639472432948e-05	1.88658374043924e-05	0.00195874362073366	0.902119052277974	FALSE	1	No	OLFML2B	1	161994363	TSS1500	OLFML2B
1029	cg08271180	-3.1193459460802	-0.000175065708752964	5.61225692113288e-05	0.00196384812024677	0.902119052277974	FALSE	1	No	EFR3A	8	132997218	Body	EFR3A
1030	cg21222244	3.11910617913153	8.07283927239495e-05	2.5881899521108e-05	0.00196540292383417	0.902119052277974	FALSE	1	No	TMEM97	17	26646473	Body	TMEM97
1031	cg10102102	3.11870642437152	0.000344298857761594	0.000110397969834874	0.00196799771525847	0.902119052277974	FALSE	1	No	NA	14	62129058	NA	FLJ22447
1032	cg15116918	3.11838103786471	0.000170504317383898	5.46771915662525e-05	0.00197011211668965	0.902119052277974	FALSE	1	No	RPTOR;RPTOR	17	78669552	Body;Body	RPTOR
1033	cg11797717	3.11807774020323	0.000860189412266116	0.000275871701713906	0.00197208486779143	0.902119052277974	FALSE	1	No	PLCD3	17	43198278	Body	PLCD3
1034	cg04398581	3.11791775820087	0.000240688151105657	7.71951570796216e-05	0.00197312617861892	0.902119052277974	FALSE	1	No	KHDRBS2	6	62996627	TSS1500	KHDRBS2
1035	cg13189008	-3.11779063811542	-0.000383674308732957	0.000123059676952803	0.0019739539550823	0.902119052277974	FALSE	1	No	NA	10	2370970	NA	LOC399708
1036	cg20059537	3.11761495898928	0.000197455777448734	6.33355241253874e-05	0.00197509846369457	0.902119052277974	FALSE	1	No	NA	6	106808816	NA	ATG5
1038	cg26532102	3.11696610283534	0.000254089587118825	8.15182388052579e-05	0.00197933091488729	0.902119052277974	FALSE	1	No	VWA3A	16	22157432	Body	VWA3A
1039	cg02313172	-3.11684071707808	-0.000207387050077423	6.65375836952747e-05	0.0019801497622746	0.902119052277974	FALSE	1	No	AKT1;AKT1;AKT1	14	105260146	TSS1500;5'UTR;5'UTR	AKT1
1040	cg05492433	-3.11672935277393	-0.000206784214007166	6.63465417114661e-05	0.00198087730265	0.902119052277974	FALSE	1	No	COL22A1	8	139784203	Body	COL22A1
1041	cg03423221	-3.11623030921562	-0.000459454733294922	0.000147439273642958	0.00198414056975927	0.902119052277974	FALSE	1	No	CUL1	7	148484185	Body	CUL1
1042	cg15339720	3.11607409359733	0.000256072790023474	8.21780170598743e-05	0.00198516308832649	0.902119052277974	FALSE	1	No	SDC1;SDC1	2	20425649	TSS1500;TSS1500	SDC1
1043	cg08605326	-3.11602551612167	-0.000684911409153663	0.000219802888522598	0.00198548115406482	0.902119052277974	FALSE	1	No	CA10;CA10;CA10	17	50237401	TSS1500;TSS200;TSS1500	CA10
1044	cg21171954	-3.11574974721933	-9.91716759249196e-05	3.1829153163994e-05	0.00198728766820742	0.902119052277974	FALSE	1	No	ROR2	9	94495731	Body	ROR2
1045	cg04652441	3.11554348543414	5.89553017383752e-05	1.892295903235e-05	0.00198863984362335	0.902119052277974	FALSE	1	No	DIS3L;DIS3L	15	66585582	TSS200;TSS1500	DIS3L
1046	cg18268562	3.1155005722559	0.000835868837628676	0.00026829359142869	0.00198892127298876	0.902119052277974	FALSE	1	No	FOXR1	11	118842392	TSS200	FOXR1
1047	cg01411954	3.1154398024537	6.75719926033304e-05	2.16893911896841e-05	0.00198931987087432	0.902119052277974	FALSE	1	No	NVL;NVL;NVL;NVL	1	224517830	1stExon;5'UTR;5'UTR;1stExon	NVL
1048	cg02328332	3.11449504573913	0.000157499748011653	5.05699144479696e-05	0.00199552614474173	0.902119052277974	FALSE	1	No	LHX5	12	113909934	TSS200	LHX5
1049	cg01693598	3.11401614936472	0.000596223730296209	0.000191464559494286	0.00199867891144759	0.902119052277974	FALSE	1	No	NA	1	47998637	NA	FOXD2
1051	cg18253971	-3.1138280182489	-0.000163756165516715	5.25899839544785e-05	0.0019999187095737	0.902119052277974	FALSE	1	No	OSBPL1A;MIR320C2	18	21900171	Body;TSS1500	OSBPL1A
1052	cg03453388	3.11297656961381	0.000225674425721394	7.24947395763375e-05	0.00200553868866333	0.902119052277974	FALSE	1	No	NA	3	111387925	NA	CD96
1053	cg04544267	3.11267721266816	0.000577864365411364	0.000185648663812469	0.00200751804750692	0.902119052277974	FALSE	1	No	NA	7	115116310	NA	SNORA25
1056	cg01928104	-3.11138055080303	-0.000175381496191522	5.63677420128687e-05	0.00201611242951695	0.902119052277974	FALSE	1	No	SNORD114-7	14	101428464	TSS1500	SNORD114-7
1057	cg06934680	-3.11130646887929	-0.000317847001961692	0.000102158692864539	0.0020166044731713	0.902119052277974	FALSE	1	No	SYNJ2BP	14	70884244	TSS1500	SYNJ2BP-COX16
1058	cg23075611	3.11128262672068	0.000612467975454279	0.000196853853839638	0.00201676285359821	0.902119052277974	FALSE	1	No	SNRPN;SNRPN;SNRPN;SNRPN	15	25145254	5'UTR;5'UTR;5'UTR;5'UTR	SNRPN
1059	cg27502007	-3.11105669292199	-0.000357765609828125	0.000114998100369589	0.00201826427222993	0.902119052277974	FALSE	1	No	NA	12	38551782	NA	ALG10B
1060	cg08333804	3.11064366012811	5.83273567851546e-05	1.87508963282385e-05	0.00202101170028347	0.902119052277974	FALSE	1	No	R3HDM1;ZRANB3	2	136289651	5'UTR;TSS1500	R3HDM1
1061	cg23489497	3.11043641931601	6.30485558677476e-05	2.02700031018837e-05	0.00202239153122019	0.902119052277974	FALSE	1	No	GPN2;GPN2	1	27216793	1stExon;5'UTR	GPN2
1063	cg04030146	-3.11029873949974	-0.000402505984069805	0.00012941071510531	0.00202330869772285	0.902119052277974	FALSE	1	No	CTNNA3;CTNNA3	10	68562573	Body;Body	CTNNA3
1065	cg06090053	3.11000658682239	0.000183453699280209	5.89882028088083e-05	0.00202525616894952	0.902119052277974	FALSE	1	No	KPNA2	17	66032875	5'UTR	KPNA2
1066	cg23599776	-3.10982160543684	-0.000377976909221918	0.000121542955570541	0.00202649013613893	0.902119052277974	FALSE	1	No	C6orf134	6	30611056	Body	ATAT1
1067	cg27338353	-3.10974102885394	-0.000626569289479853	0.00020148600274627	0.00202702786012352	0.902119052277974	FALSE	1	No	NA	22	46471129	NA	MIRLET7BHG
1068	cg08051575	3.10953655889115	0.000243521843114036	7.83145135945514e-05	0.00202839297092023	0.902119052277974	FALSE	1	No	NA	2	241771331	NA	KIF1A
1070	cg23257564	-3.10877371616546	-0.000139520318000818	4.48795347423713e-05	0.00203349344766022	0.902119052277974	FALSE	1	No	SYCP1	1	115396035	TSS1500	SYCP1
1071	cg04508870	3.10834125132553	0.00022119598603452	7.11620662435928e-05	0.0020363902168055	0.902119052277974	FALSE	1	No	NA	1	8298617	NA	SLC45A1
1072	cg25225841	3.10805942365037	0.00046478628604883	0.000149542277896008	0.00203828002251756	0.902119052277974	FALSE	1	No	FAM82A2	15	41039134	Body	FAM82A2
1073	cg04326353	-3.10804546487791	-0.00073377379907477	0.000236088502361594	0.00203837366556403	0.902119052277974	FALSE	1	No	SULF1;SULF1;SULF1;SULF1	8	70539979	Body;Body;Body;Body	SULF1
1074	cg16311883	3.1078730937177	0.000517845654526455	0.00016662380956714	0.00203953035194873	0.902119052277974	FALSE	1	No	ZNF664	12	124481981	5'UTR	ZNF664
1075	cg10026775	3.1077860220565	0.000332555734221977	0.000107007281666682	0.00204011487103546	0.902119052277974	FALSE	1	No	NA	1	8164796	NA	ERRFI1
1076	cg20552903	3.10685060706729	0.00032223044707421	0.000103716106059692	0.00204640413171442	0.902119052277974	FALSE	1	No	DAXX;DAXX;DAXX;DAXX	6	33289678	Body;Body;Body;Body	DAXX
1077	cg21273584	-3.10658897799638	-0.000227072722275142	7.309390585091e-05	0.00204816638866022	0.902119052277974	FALSE	1	No	NA	2	503065	NA	TMEM18
1078	cg04036272	-3.10651313344828	-4.66523009180999e-05	1.5017577236609e-05	0.00204867751674265	0.902119052277974	FALSE	1	No	CCDC6	10	61665557	Body	CCDC6
1079	cg11165443	-3.10605290184745	-0.000105483081574646	3.39604909858122e-05	0.00205178160960517	0.902119052277974	FALSE	1	No	STARD8;STARD8;STARD8	X	67943585	Body;Body;Body	STARD8
1080	cg09605191	-3.10546964798313	-0.00030671729460316	9.87667983818037e-05	0.00205572166829372	0.902119052277974	FALSE	1	No	CCDC34;CCDC34	11	27371297	Body;3'UTR	CCDC34
1081	cg14267780	3.10528223205861	0.00062447560396304	0.000201101077871769	0.00205698919950287	0.902119052277974	FALSE	1	No	HCCA2;KRTAP5-4	11	1643498	Body;TSS200	KRTAP5-4
1083	cg22140378	3.10508333485187	0.00016919778714822	5.44905784811382e-05	0.0020583351684905	0.902119052277974	FALSE	1	No	CHGB	20	5891760	TSS1500	CHGB
1084	cg19645256	3.10490092516022	0.000460326072128232	0.000148257893963067	0.00205957027714785	0.902119052277974	FALSE	1	No	TUSC5	17	1202252	3'UTR	TUSC5
1085	cg06526179	3.10443081962582	0.000164442873700527	5.29703779066164e-05	0.00206275654256493	0.902119052277974	FALSE	1	No	FAM100A	16	4665054	TSS200	FAM100A
1086	cg10354730	-3.10440176363172	-0.000364216948157595	0.000117322748757722	0.00206295362624808	0.902119052277974	FALSE	1	No	AXIN1;AXIN1	16	357249	Body;Body	AXIN1
1087	cg18812579	-3.10423367433419	-0.000263101918861387	8.47558355663474e-05	0.00206409409839854	0.902119052277974	FALSE	1	No	NA	11	85906252	NA	EED
1088	cg06580800	3.10401320292532	0.000820457560666445	0.000264321543443572	0.00206559085952842	0.902119052277974	FALSE	1	No	NA	19	39921535	NA	RPS16
1089	cg14667837	-3.10380544862652	-0.000133752615580491	4.30931054778833e-05	0.00206700220035349	0.902119052277974	FALSE	1	No	ZNF430	19	21203469	TSS200	ZNF430
1091	cg10161111	-3.10372746538002	-7.34427765485539e-05	2.36627659379757e-05	0.00206753219456463	0.902119052277974	FALSE	1	No	USP42	7	6200140	3'UTR	USP42
1092	cg16489926	-3.10366420208524	-0.000450462944168955	0.000145139072669751	0.00206796224017439	0.902119052277974	FALSE	1	No	CDH19	18	64271341	TSS200	CDH19
1094	cg26513050	-3.10330064264569	-0.000406622782444678	0.000131029129713328	0.00207043521026836	0.902119052277974	FALSE	1	No	DIAPH2;DIAPH2;RPA4	X	96138983	Body;Body;TSS200	RPA4
1095	cg24938727	3.10329099524737	0.000508339062121474	0.000163806443836554	0.00207050086999358	0.902119052277974	FALSE	1	No	HHATL;HHATL	3	42742993	Body;5'UTR	HHATL
1098	cg05882938	3.10297871750089	4.82561585078049e-05	1.5551559614521e-05	0.00207262725351593	0.902119052277974	FALSE	1	No	RPL39L	3	186857284	TSS200	RPL39L
1099	cg20698170	3.10241645195625	5.18979083580149e-05	1.67282211017449e-05	0.00207646094453086	0.902119052277974	FALSE	1	No	JMJD7;JMJD7-PLA2G4B;JMJD7-PLA2G4B	15	42120362	1stExon;1stExon;Body	JMJD7
1101	cg08661693	3.10142314546347	8.26040175758582e-05	2.66342300619911e-05	0.00208324956707695	0.902119052277974	FALSE	1	No	DPM1;MOCS3	20	49574504	Body;TSS1500	DPM1
1102	cg05625526	-3.10123536288342	-0.000432030696380767	0.000139309225462681	0.00208453523807735	0.902119052277974	FALSE	1	No	NA	10	49653080	NA	ARHGAP22
1103	cg20018912	3.10117888315878	3.45067866499228e-05	1.11269900737796e-05	0.00208492207475282	0.902119052277974	FALSE	1	No	INSM2	14	36003211	TSS200	INSM2
1104	cg25332499	3.10098361873971	0.000340065942370361	0.000109663895131626	0.00208625997468376	0.902119052277974	FALSE	1	No	BATF2	11	64756382	3'UTR	BATF2
1105	cg17170463	-3.10097543065374	-0.000376939697707828	0.000121555202915092	0.00208631609454727	0.902119052277974	FALSE	1	No	NA	4	157311747	NA	PDGFC
1106	cg02884332	3.10073800352279	0.000304459567425924	9.81893881650185e-05	0.00208794398796385	0.902119052277974	FALSE	1	No	EIF1AY	Y	22737946	Body	EIF1AY
1107	cg12660445	3.10059070636057	0.000415719864294502	0.000134077633478579	0.00208895450304649	0.902119052277974	FALSE	1	No	SNORD18A;RPL4;SNORD18B;SNORD16	15	66795737	TSS200;Body;TSS1500;TSS1500	SNORD18A
1108	cg15401968	3.10055506220025	0.000128530070143325	4.14538905340762e-05	0.00208919910336103	0.902119052277974	FALSE	1	No	NA	17	1179554	NA	TUSC5
1109	cg17410394	-3.10042933240741	-0.000313743174816151	0.000101193461027069	0.00209006210745665	0.902119052277974	FALSE	1	No	NA	4	5897891	NA	FLJ46481
1110	cg01090433	3.09969270886655	0.000473919933992934	0.000152892553715826	0.00209512486231646	0.902716277792693	FALSE	1	No	CDH13	16	82673506	Body	CDH13
1111	cg19987356	3.09906288623922	0.000719840903725278	0.000232276959245194	0.00209946253873778	0.902716277792693	FALSE	1	No	PLEKHH3	17	40823930	Body	PLEKHH3
1112	cg04415896	-3.09799736714497	-0.000505728949531148	0.000163243828059549	0.00210681975694223	0.902716277792693	FALSE	1	No	CCDC9	19	47759410	TSS1500	CCDC9
1113	cg18399451	3.09596786377063	0.000366833126100164	0.000118487381730569	0.00212089884421089	0.902716277792693	FALSE	1	No	ATXN1;ATXN1	6	16421273	5'UTR;5'UTR	ATXN1
1114	cg02259031	3.09574656231205	7.46985771758242e-05	2.41294226359524e-05	0.00212243928653708	0.902716277792693	FALSE	1	No	G2E3	14	31028244	TSS200	G2E3
1116	cg08946989	3.09515310973006	6.16332731448518e-05	1.991283499065e-05	0.00212657529841421	0.902716277792693	FALSE	1	No	TBC1D7;TBC1D7;TBC1D7;TBC1D7	6	13328449	5'UTR;5'UTR;5'UTR;5'UTR	TBC1D7
1117	cg21391790	-3.09461593318163	-0.000632926316536699	0.000204524997674259	0.00213032549866447	0.902716277792693	FALSE	1	No	C15orf41	15	36922618	Body	C15orf41
1118	cg18693004	-3.09451142615139	-0.000313285112584803	0.000101238958091175	0.00213105580279009	0.902716277792693	FALSE	1	No	SP4	7	21521627	Body	Mir_1183
1119	cg26188297	3.09402162995673	7.66207188588135e-05	2.47641186851965e-05	0.00213448161418359	0.902716277792693	FALSE	1	No	NA	6	4189258	NA	AK092451
1120	cg09633533	3.09397478842192	5.12678739963867e-05	1.65702300446139e-05	0.00213480950634634	0.902716277792693	FALSE	1	No	MPST;MPST;MPST;MPST	22	37418198	5'UTR;Body;5'UTR;Body	MPST
1121	cg11363108	-3.09376640583022	-0.000271166476857651	8.76493055023924e-05	0.00213626875304594	0.902716277792693	FALSE	1	No	IGF2R	6	160501266	Body	LOC729603
1122	cg00032192	3.09372630912075	0.000101785724156551	3.29006880332212e-05	0.00213654964476879	0.902716277792693	FALSE	1	No	SNORD41;TNPO2;TNPO2;TNPO2	19	12818196	TSS1500;Body;Body;Body	SNORD41
1123	cg19075239	-3.09367544673938	-2.42197609313658e-05	7.82879825254214e-06	0.00213690600279035	0.902716277792693	FALSE	1	No	TMEM41B;TMEM41B;TMEM41B	11	9335949	1stExon;Body;1stExon	TMEM41B
1124	cg05696684	-3.09359291478505	-0.000251769588332744	8.13842012404007e-05	0.00213748436438033	0.902716277792693	FALSE	1	No	EHBP1;EHBP1;EHBP1;EHBP1	2	62971069	Body;Body;Body;Body	Y_RNA
1125	cg25373624	-3.09280764213292	-0.000318241480684747	0.000102897275714592	0.00214299455768758	0.902716277792693	FALSE	1	No	MSI2;MSI2	17	55683689	Body;Body	MSI2
1126	cg25631739	3.09249908543976	0.000684032637418814	0.000221190894005242	0.00214516325177128	0.902716277792693	FALSE	1	No	NA	5	1673510	NA	MIR4277
1127	cg02367856	-3.09226664510125	-0.000244062060822082	7.89265897262525e-05	0.00214679829564993	0.902716277792693	FALSE	1	No	SLC4A2	7	150773481	3'UTR	SLC4A2
1128	cg16177732	3.09223327546728	0.000197232553447349	6.37832064650892e-05	0.00214703312023409	0.902716277792693	FALSE	1	No	NA	18	10032765	NA	VAPA
1129	cg10774647	-3.09177214012533	-0.000259310289171578	8.38710866839842e-05	0.00215028058645478	0.902716277792693	FALSE	1	No	MAD1L1;MAD1L1;MAD1L1	7	2008635	Body;Body;Body	MAD1L1
1130	cg13542368	3.09166632051733	0.000333107845458532	0.000107743789570018	0.00215102644056544	0.902716277792693	FALSE	1	No	NA	10	95049539	NA	MYOF
1132	cg26593432	3.09113623497521	2.50418276387623e-05	8.10117242825537e-06	0.00215476625814949	0.902716277792693	FALSE	1	No	SNRPD2;QPCTL;QPCTL;SNRPD2	19	46195600	TSS200;TSS200;TSS200;TSS200	QPCTL
1134	cg07437737	3.0891968951095	0.000291998377118339	9.45224234753704e-05	0.00216849961237617	0.902716277792693	FALSE	1	No	SVIL;SVIL	10	29878823	5'UTR;5'UTR	MIR938
1135	cg10149582	3.08912173416408	0.00049609922442264	0.000160595556638652	0.00216903348004843	0.902716277792693	FALSE	1	No	CMTM5;CMTM5;CMTM5;CMTM5	14	23846456	1stExon;5'UTR;5'UTR;1stExon	CMTM5
1136	cg08315133	-3.08857726088112	-0.000419227164371921	0.000135734718273592	0.00217290448482968	0.902716277792693	FALSE	1	No	TMCO6	5	140018653	TSS1500	TMCO6
1138	cg14987002	-3.0880958988892	-0.000220568640983095	7.14254505705065e-05	0.00217633208767139	0.902716277792693	FALSE	1	No	LRBA	4	151496830	Body	AK096995
1139	cg14843800	-3.08806316370777	-2.89182506915416e-05	9.36452694083503e-06	0.00217656536360517	0.902716277792693	FALSE	1	No	SRRM4	12	119419786	1stExon	SRRM4
1140	cg23849842	3.08799224791448	8.43514568253882e-05	2.73159548513622e-05	0.00217707079939997	0.902716277792693	FALSE	1	No	DDX12	12	9600886	TSS200	DDX12P
1141	cg09493505	-3.08748038642368	-0.000163022933409007	5.28012855161298e-05	0.00218072217882	0.902716277792693	FALSE	1	No	VWC2	7	49813111	TSS200	VWC2
1142	cg18344063	-3.08738179568952	-0.000412192059426614	0.000133508612378975	0.00218142612601904	0.902716277792693	FALSE	1	No	MGAT4C;MGAT4C	12	87232511	1stExon;5'UTR	MGAT4C
1144	cg07875818	3.08691723851206	0.000182764110925401	5.92060287996242e-05	0.00218474592443392	0.902716277792693	FALSE	1	No	PLXNA4;PLXNA4;PLXNA4	7	132261765	TSS1500;TSS1500;5'UTR	PLXNA4
1145	cg05707463	3.08657921216353	0.000274463376773732	8.8921539966359e-05	0.00218716443636011	0.902716277792693	FALSE	1	No	C1orf141	1	67594788	TSS1500	C1orf141
1146	cg12405806	-3.08649460988189	-0.000429935813355848	0.00013929582510183	0.00218777013451713	0.902716277792693	FALSE	1	No	NA	4	183071998	NA	MGC45800
1147	cg13202410	-3.08635076802979	-0.00038515200993377	0.000124792040465199	0.00218880030452453	0.902716277792693	FALSE	1	No	PMP2	8	82359719	TSS200	PMP2
1148	cg19893585	-3.08591248691701	-0.000673103552363087	0.000218121400142346	0.00219194195046354	0.902716277792693	FALSE	1	No	PLEC1;PLEC1;PLEC1;PLEC1	8	145025064	Body;Body;Body;TSS200	PLEC
1149	cg03836455	3.08587618406148	0.000510801467992228	0.000165528827964814	0.00219220235928277	0.902716277792693	FALSE	1	No	NA	10	80684576	NA	LOC283050
1150	cg04302946	-3.08555619214384	-1.12500492327532e-05	3.64603608950538e-06	0.00219449896783603	0.902716277792693	FALSE	1	No	CUTA;CUTA;CUTA;CUTA;CUTA	6	33386168	TSS200;TSS200;TSS200;TSS200;TSS200	CUTA
1151	cg21655830	3.08531830326074	0.000427582249202396	0.000138586105929655	0.00219620775115024	0.902716277792693	FALSE	1	No	C21orf84	21	44899410	TSS1500	LINC00313
1152	cg18293662	-3.08531476853048	-0.000319970460003776	0.000103707557902164	0.00219623315075807	0.902716277792693	FALSE	1	No	NA	3	27766054	NA	EOMES
1153	cg22332037	-3.08530164127016	-0.000422253028062802	0.000136859560963047	0.00219632748203828	0.902716277792693	FALSE	1	No	JTB	1	153951279	TSS1500	JTB
1154	cg04776445	3.08509004633932	0.000516798538781098	0.000167514896167882	0.00219784849831909	0.902716277792693	FALSE	1	No	NA	4	4793092	NA	AK056081
1155	cg10891473	-3.08457368563071	-0.000407101333161876	0.000131979772458778	0.00220156434567994	0.902716277792693	FALSE	1	No	OR6C76	12	55820093	1stExon	OR6C76
1156	cg14069333	-3.08445437615183	-0.000216436579428234	7.01701348224384e-05	0.00220242374545904	0.902716277792693	FALSE	1	No	NA	2	16443899	NA	SNORA40
1158	cg06202149	3.08402084673494	0.000253544113904874	8.2212191974416e-05	0.00220554910755229	0.902716277792693	FALSE	1	No	TP73;TP73;TP73;TP73	1	3605886	TSS1500;TSS1500;Body;TSS1500	TP73
1159	cg10785170	-3.08362485652084	-0.000480841817636143	0.000155933954358722	0.00220840741217977	0.902716277792693	FALSE	1	No	SNORD114-25;SNORD114-24	14	101451162	TSS1500;Body	SNORD114-24
1160	cg07957690	-3.0833665458056	-0.000452632204328174	0.000146798052584408	0.00221027376679514	0.902716277792693	FALSE	1	No	GNPTG;C16orf42	16	1402745	Body;TSS1500	GNPTG
1162	cg24869195	3.08274682908705	6.36958482479191e-05	2.06620432294086e-05	0.00221475728436445	0.902716277792693	FALSE	1	No	BDH1;BDH1;BDH1	3	197282220	5'UTR;5'UTR;5'UTR	BDH1
1163	cg06710735	3.08269249915721	0.000521025158339205	0.000169016260454668	0.0022151507485902	0.902716277792693	FALSE	1	No	CAMP	3	48264567	TSS1500	CAMP
1164	cg06008803	3.08257997519546	0.000242583023329246	7.8694802821414e-05	0.00221596586597947	0.902716277792693	FALSE	1	No	CDKAL1	6	20920015	Body	CDKAL1
1165	cg26550194	3.08206863226156	0.000506293712267807	0.000164270745618114	0.002219673484948	0.902716277792693	FALSE	1	No	ST6GALNAC1	17	74639928	TSS200	ST6GALNAC1
1166	cg01591830	3.08183410440908	0.000572435788355261	0.000185745166339841	0.00222137589650635	0.902716277792693	FALSE	1	No	NA	16	89666000	NA	CPNE7
1167	cg05641843	3.08179483333935	0.000412322094727221	0.000133792843789163	0.00222166107825839	0.902716277792693	FALSE	1	No	EIF4A1;SNORA48	17	7477972	Body;TSS200	SNORA48
1168	cg21145140	3.08173922685947	0.000618247298571485	0.000200616357537016	0.00222206494341675	0.902716277792693	FALSE	1	No	TSLP;TSLP	5	110409467	Body;Body	TSLP
1169	cg00158122	-3.0816339531554	-0.000425902962072646	0.000138206863159899	0.00222282972247996	0.902716277792693	FALSE	1	No	NA	10	101290029	NA	DQ372722
1170	cg08193551	-3.08154697066783	-0.000434286749663886	0.000140931406789418	0.00222346180459732	0.902716277792693	FALSE	1	No	TJP2;TJP2;TJP2;TJP2;TJP2;TJP2	9	71863159	Body;Body;Body;Body;Body;Body	TJP2
1171	cg01867764	3.08151813991304	0.000366348192373219	0.000118885619275815	0.00222367134768853	0.902716277792693	FALSE	1	No	NA	14	22986466	NA	TCRA
1172	cg06579354	3.08110496063894	0.000524318903344689	0.000170172360254796	0.00222667634866795	0.902716277792693	FALSE	1	No	CYP2F1	19	41618922	TSS1500	CYP2F1
1173	cg09317502	-3.07977694003183	-0.000938163293075672	0.000304620533026647	0.00223636020498187	0.902716277792693	FALSE	1	No	HEPACAM2	7	92857260	TSS1500	HEPACAM2
1174	cg20353692	-3.07944204590875	-1.95321072127172e-05	6.34274226354315e-06	0.0022388083469139	0.902716277792693	FALSE	1	No	PLDN;PLDN	15	45879564	1stExon;5'UTR	PLDN
1175	cg27587195	3.07939921441034	0.000127178646229255	4.12998242105509e-05	0.00223912163141657	0.902716277792693	FALSE	1	No	MCC;MCC	5	112824172	5'UTR;1stExon	MCC
1176	cg06385152	3.07935922067714	0.000155149715609897	5.03837663914312e-05	0.0022394141959377	0.902716277792693	FALSE	1	No	AATF	17	35306059	TSS200	AATF
1178	cg07519373	-3.07845503492667	-0.000223453462006951	7.25862354563426e-05	0.00224603794420301	0.902716277792693	FALSE	1	No	ZNF426	19	9650240	TSS1500	OR7D2
1179	cg26751645	3.07826090793551	0.000562531623282919	0.000182743321669959	0.00224746239940681	0.902716277792693	FALSE	1	No	RBPJL	20	43945364	Body	RBPJL
1180	cg09254980	3.07823930520145	0.000382892417893322	0.000124386826341386	0.00224762096624661	0.902716277792693	FALSE	1	No	NA	21	47010106	NA	SLC19A1
1181	cg22902550	3.07821782793524	0.000220666827366961	7.16865536169597e-05	0.00224777862234161	0.902716277792693	FALSE	1	No	SPOCK1	5	136340060	Body	SPOCK1
1182	cg13123156	3.0780935694537	3.39420782384647e-05	1.10269806529919e-05	0.00224869095435131	0.902716277792693	FALSE	1	No	PUS7	7	105162878	TSS200	PUS7
1183	cg09791535	3.07780337851119	0.000582930051806923	0.000189398080422181	0.0022508229248002	0.902716277792693	FALSE	1	No	GPC4	X	132435532	3'UTR	GPC4
1184	cg04301742	-3.07777751056347	-0.000680705469653838	0.000221167861327708	0.00225101306131157	0.902716277792693	FALSE	1	No	GPC6	13	94051470	Body	GPC6
1185	cg07686122	-3.07770876949239	-0.000486178110606787	0.000157967548920157	0.00225151839886473	0.902716277792693	FALSE	1	No	POR	7	75609018	Body	POR
1186	cg10521650	-3.07763558251988	-0.000203520526198873	6.61288579306835e-05	0.00225205653439293	0.902716277792693	FALSE	1	No	SCCPDH	1	246930936	3'UTR	SCCPDH
1187	cg13304265	3.0775010129279	0.000201510738231015	6.54786911148078e-05	0.00225304631826564	0.902716277792693	FALSE	1	No	NA	1	36111024	NA	PSMB2
1188	cg15670706	-3.07738599676134	-0.000454744514732721	0.000147769735486967	0.0022538926003836	0.902716277792693	FALSE	1	No	FAM69B	9	139618130	Body	SNHG7
1189	cg06649201	-3.07679149003848	-0.000545075809617263	0.000177157214384536	0.00225827161081331	0.902716277792693	FALSE	1	No	NA	16	883846	NA	LMF1
1190	cg06834035	3.07654664405185	0.000245999526337149	7.99596283751332e-05	0.00226007736933995	0.902716277792693	FALSE	1	No	CFI	4	110724834	TSS1500	CFI
1191	cg21569854	3.07595697465533	0.000157035792075365	5.10526621045996e-05	0.00226443168197732	0.902716277792693	FALSE	1	No	PACS2;PACS2	14	105830309	Body;Body	PACS2
1192	cg16232702	-3.07595497958045	-2.03220034800535e-05	6.60672981723071e-06	0.00226444642735919	0.902716277792693	FALSE	1	No	DDHD2;DDHD2;DDHD2	8	38089436	5'UTR;5'UTR;TSS200	DDHD2
1194	cg21774667	3.07552741138583	6.93377027831537e-05	2.25449796111264e-05	0.00226760857660029	0.902716277792693	FALSE	1	No	C5orf36;ANKRD32;C5orf36;C5orf36;C5orf36	5	93954219	5'UTR;TSS200;1stExon;5'UTR;1stExon	KIAA0825
1195	cg24501831	3.07447937908283	0.00029272286414515	9.52105472349839e-05	0.00227537665994293	0.902716277792693	FALSE	1	No	ZCCHC24	10	81194777	Body	ZCCHC24
1197	cg23569945	3.07378221007638	2.92078834598001e-05	9.50226185968925e-06	0.00228055767425008	0.902716277792693	FALSE	1	No	TCEA1;TCEA1	8	54935029	TSS200;TSS200	TCEA1
1198	cg06930513	-3.07332341709898	-0.000421448862960613	0.000137131308932801	0.00228397311520428	0.902716277792693	FALSE	1	No	ZMYM2;ZMYM2	13	20623578	Body;Body	ZMYM2
1199	cg19322380	-3.07331603864846	-0.000736197577067299	0.000239545028174536	0.00228402808181066	0.902716277792693	FALSE	1	No	IGF1R	15	99408636	Body	AF020763
1201	cg03933756	-3.07307226294575	-0.000275866356508586	8.97689129653427e-05	0.00228584480110504	0.902716277792693	FALSE	1	No	MTHFSD;MTHFSD;MTHFSD;MTHFSD;MTHFSD;MTHFSD;MTHFSD	16	86565719	Body;Body;Body;Body;Body;Body;Body	MTHFSD
1202	cg05437059	3.07303025853256	0.00033286549457414	0.000108318326397831	0.00228615796993284	0.902716277792693	FALSE	1	No	KCNE1L	X	108868775	TSS1500	KCNE1L
1204	cg00111948	-3.07277043090906	-0.000132018969670586	4.29641499874525e-05	0.00228809602265373	0.902716277792693	FALSE	1	No	MAP3K6	1	27691978	Body	MAP3K6
1205	cg19125999	3.07262472761938	0.000602927059711767	0.000196225414152319	0.0022891834839679	0.902716277792693	FALSE	1	No	C1orf172	1	27287282	TSS1500	C1orf172
1206	cg06383401	-3.07255514821066	-0.0003698144044151	0.000120360542472432	0.00228970295990852	0.902716277792693	FALSE	1	No	IL1F10	2	113825234	TSS1500	IL1F10
1207	cg18222926	-3.0725280033613	-0.000203478669509154	6.62251635417322e-05	0.00228990565122803	0.902716277792693	FALSE	1	No	PANK1;PANK1;PANK1	10	91351227	Body;Body;Body	MIR107
1208	cg09537600	-3.07251139317892	-0.000223722472093079	7.2814204233628e-05	0.00229002968804674	0.902716277792693	FALSE	1	No	NIPBL;NIPBL	5	37064839	3'UTR;Body	NIPBL
1209	cg08743751	3.07244912098647	0.000510495240700253	0.000166152544956171	0.00229049476172563	0.902716277792693	FALSE	1	No	MAST4;MAST4	5	66462471	Body;Body	BC080587
1210	cg26493247	-3.07168900332686	-0.000123193971111486	4.01062643314665e-05	0.00229617863260743	0.902716277792693	FALSE	1	No	ERCC4	16	14029535	Body	ERCC4
1211	cg03168296	3.07138736159602	9.8875809378161e-05	3.21925559160929e-05	0.00229843778874937	0.902716277792693	FALSE	1	No	NOXA1;EXD3	9	140317011	TSS1500;5'UTR	EXD3
1212	cg24758280	3.07120611580876	0.000212835807964904	6.93003985858686e-05	0.00229979621854691	0.902716277792693	FALSE	1	No	NA	2	208494443	NA	METTL21A
1213	cg15840419	3.07051159307547	8.68284510192536e-05	2.8278170717566e-05	0.00230500847843678	0.902716277792693	FALSE	1	No	NA	6	147828010	NA	SAMD5
1214	cg01479396	3.07045712751788	0.000326701147716842	0.000106401468624622	0.0023054176911515	0.902716277792693	FALSE	1	No	SHBG;SAT2	17	7529693	Body;3'UTR	SAT2
1215	cg14852409	3.07028969946743	0.000108363249724731	3.5294144960825e-05	0.00230667603649162	0.902716277792693	FALSE	1	No	NA	10	65626240	NA	REEP3
1216	cg23627354	3.06997728370986	0.00101489507129032	0.000330587159936208	0.00230902576093168	0.902716277792693	FALSE	1	No	CCBL2;CCBL2;RBMXL1;RBMXL1	1	89459658	TSS1500;TSS1500;TSS1500;TSS1500	CCBL2
1217	cg16531585	3.06991169545947	4.9613747147259e-05	1.61612945481917e-05	0.00230951933927095	0.902716277792693	FALSE	1	No	MYLK;MYLK;MYLK;MYLK	3	123603306	TSS200;TSS200;TSS200;TSS200	MYLK
1218	cg15024936	3.06955686509254	7.4793096765181e-05	2.43660893257067e-05	0.00231219126568565	0.902716277792693	FALSE	1	No	RNF149	2	101925327	TSS200	RNF149
1221	cg27057288	3.06902737735526	2.47590128231584e-05	8.06738089267047e-06	0.00231618367613409	0.902716277792693	FALSE	1	No	CLTB;CLTB	5	175843241	1stExon;1stExon	CLTB
1222	cg04171803	3.06884916396032	0.000102981926865415	3.35571810028348e-05	0.00231752885526602	0.902716277792693	FALSE	1	No	GIGYF2;GIGYF2;GIGYF2;GIGYF2	2	233561907	TSS200;TSS200;TSS200;TSS200	GIGYF2
1223	cg05988147	-3.06880978482975	-0.000661180258013354	0.000215451691167634	0.00231782619125959	0.902716277792693	FALSE	1	No	NA	16	86735197	NA	BC041439
1224	cg08524883	-3.068661748349	-0.000182222718128598	5.93818195265859e-05	0.00231894426916487	0.902716277792693	FALSE	1	No	NA	17	30331245	NA	SUZ12
1226	cg03593014	3.0677932947702	0.000294963783769965	9.61485196127141e-05	0.00232551345248442	0.902716277792693	FALSE	1	No	NA	10	98977821	NA	ARHGAP19
1227	cg26186331	3.06778753256473	0.00040667861061249	0.000132564138257808	0.00232555709623903	0.902716277792693	FALSE	1	No	DAB2	5	39415351	5'UTR	DAB2
1229	cg14515801	3.06735425449233	0.000473527608602158	0.000154376563420625	0.00232884096416571	0.902716277792693	FALSE	1	No	SH3BGRL2	6	80411369	3'UTR	SH3BGRL2
1230	cg16025492	3.06729480067006	0.000205807443018673	6.70973794151491e-05	0.00232929190462804	0.902716277792693	FALSE	1	No	NA	5	114764748	NA	FEM1C
1232	cg10233691	-3.06681070728892	-1.78673833674101e-05	5.82604701520852e-06	0.00233296660646969	0.902716277792693	FALSE	1	No	CBFB;CBFB	16	67062760	TSS1500;TSS1500	CBFB
1233	cg02481498	3.06604318062245	0.000252150524770517	8.22397174195464e-05	0.0023388037501399	0.902716277792693	FALSE	1	No	NA	2	101956421	NA	CREG2
1235	cg00071408	-3.06603582777165	-7.41417997975903e-05	2.41816482136399e-05	0.00233885973445659	0.902716277792693	FALSE	1	No	RHOBTB2;RHOBTB2;RHOBTB2	8	22864908	Body;Body;Body	BC043400
1238	cg13600493	-3.06543390055446	-0.000125818581173404	4.10442975627845e-05	0.00234344696700348	0.902716277792693	FALSE	1	No	DAZAP1;DAZAP1	19	1427972	Body;Body	DAZAP1
1239	cg15619439	3.06474925871789	0.000213213735899469	6.95697161172217e-05	0.00234867461702055	0.902716277792693	FALSE	1	No	NA	11	102700944	NA	MMP3
1240	cg19713196	3.06454183877809	0.000294204892971187	9.60028965009967e-05	0.0023502605077535	0.902716277792693	FALSE	1	No	LAD1	1	201368390	Body	LAD1
1241	cg17809181	-3.06435898577973	-0.000348137981798449	0.000113608746042482	0.00235165938129063	0.902716277792693	FALSE	1	No	PTPRN2;PTPRN2;PTPRN2	7	157674091	Body;Body;Body	LOC100506585
1242	cg18629151	-3.06415010854816	-0.000369456574208871	0.000120573914828189	0.00235325828392001	0.902716277792693	FALSE	1	No	NA	4	13539581	NA	NKX3-2
1243	cg00040986	3.06390333672003	0.000267174153238313	8.72005817012254e-05	0.00235514854831272	0.902716277792693	FALSE	1	No	ARHGEF11;ARHGEF11	1	156956639	Body;Body	ARHGEF11
1244	cg08463581	3.06385446761011	0.00024236540301903	7.91047373761461e-05	0.00235552304974039	0.902716277792693	FALSE	1	No	CHID1;CHID1;CHID1;CHID1;CHID1	11	889187	Body;Body;Body;Body;Body	AX747537
1245	cg18844900	-3.06380568444483	-0.000498495389713164	0.000162704636342984	0.0023558969471606	0.902716277792693	FALSE	1	No	NA	5	165184866	NA	7SK
1247	cg03055737	-3.06357431986535	-1.99028023168079e-05	6.49659523118168e-06	0.00235767097886484	0.902716277792693	FALSE	1	No	ING1;ING1;ING1	13	111365026	TSS1500;TSS200;TSS1500	ING1
1248	cg12637448	3.06342816701818	0.00070145004747997	0.000228975516720777	0.00235879226649678	0.902716277792693	FALSE	1	No	NA	4	1496981	NA	AX748388
1249	cg03166286	3.06319202876809	0.000457752483815456	0.0001494364308592	0.00236060496023681	0.902716277792693	FALSE	1	No	NAA35	9	88555512	TSS1500	NAA35
1250	cg01109337	3.06290155508427	0.000689506463091172	0.000225115450395924	0.0023628365119537	0.902716277792693	FALSE	1	No	TEX14;TEX14	17	56744332	5'UTR;5'UTR	TEX14
1251	cg01348055	3.06262717485986	0.000305350301500642	9.97020806212282e-05	0.00236494620778064	0.902716277792693	FALSE	1	No	GRIN2A;GRIN2A;GRIN2A	16	10272788	Body;Body;Body	GRIN2A
1252	cg23657099	3.06250260379596	0.000513039462731245	0.000167522947440219	0.00236590460005152	0.902716277792693	FALSE	1	No	C7orf50;C7orf50;C7orf50	7	1102138	Body;Body;Body	GPR146
1253	cg09163478	-3.06213463484042	-0.000355553002232032	0.000116112792098235	0.00236873766928031	0.902716277792693	FALSE	1	No	LPHN3	4	62936530	Body	LPHN3
1254	cg22241045	-3.06211039007931	-0.000208371913972624	6.80484657403966e-05	0.00236892444421231	0.902716277792693	FALSE	1	No	LNX1;LNX1	4	54363911	Body;Body	LNX1
1255	cg10485243	3.06209717290788	0.00051245940188624	0.000167355695443064	0.00236902627134759	0.902716277792693	FALSE	1	No	SDK1;SDK1	7	4198564	Body;Body	SDK1
1256	cg18724891	-3.06207910866926	-0.000371331190110535	0.000121267667141333	0.00236916544754839	0.902716277792693	FALSE	1	No	UNC119B	12	121147746	TSS200	UNC119B
1257	cg12955299	3.06181416859609	6.80345446225914e-05	2.22203376417801e-05	0.00237120754629766	0.902716277792693	FALSE	1	No	APPBP2;APPBP2	17	58603540	1stExon;5'UTR	APPBP2
1258	cg17074573	-3.06160441943131	-0.000213702347065602	6.98007703768918e-05	0.00237282539361543	0.902716277792693	FALSE	1	No	SHANK3	22	51165537	Body	SHANK3
1260	cg01997884	3.06109920312368	0.00036820374641156	0.000120284813388546	0.00237672641974393	0.902910821697484	FALSE	1	No	NA	2	224967286	NA	SERPINE2
1261	cg12450823	3.06072153179519	0.000578268514782378	0.000188932089631561	0.00237964645854273	0.902981236483954	FALSE	1	No	NA	2	85752248	NA	LOC100630918
1262	cg00488512	3.06027173026101	4.53805617123953e-05	1.48289321054914e-05	0.00238312848949562	0.902981236483954	FALSE	1	No	UFD1L;UFD1L	22	19465503	Body;Body	UFD1L
1263	cg03654299	-3.06025816112936	-0.00017242677521555	5.63438658233714e-05	0.00238323360443582	0.902981236483954	FALSE	1	No	NA	12	54389264	NA	MIR196A2
1264	cg00050873	-3.05999924413291	-0.000257026258451982	8.39955300462217e-05	0.0023852401535474	0.902981236483954	FALSE	1	No	TSPY4;FAM197Y2	Y	9363356	Body;TSS1500	FAM197Y2P
1265	cg02854396	3.0595848744378	0.000304609443961116	9.95590763002085e-05	0.00238845465878693	0.902981236483954	FALSE	1	No	TRHDE	12	72696687	Body	LOC283392
1266	cg18687675	3.05935504653272	0.000238917017534359	7.80939164956132e-05	0.00239023928339849	0.902981236483954	FALSE	1	No	GSC	14	95234965	Body	GSC
1267	cg23617121	-3.05916162171032	-0.000416867094771871	0.000136268411519496	0.00239174218631421	0.902981236483954	FALSE	1	No	OSBPL5;OSBPL5;OSBPL5	11	3121460	Body;Body;Body	OSBPL5
1268	cg26738437	-3.05902824632	-0.000414318426139496	0.000135441190070055	0.00239277901363795	0.902981236483954	FALSE	1	No	CCL16;CCL16	17	34308465	1stExon;5'UTR	CCL16
1270	cg12911847	3.05837094309612	3.94252263478002e-05	1.28909236588183e-05	0.00239789476542097	0.903134042571684	FALSE	1	No	ZNF292	6	87865485	Body	ZNF292
1271	cg14754080	3.05805872117602	0.000913099419523256	0.000298587928740659	0.00240032829083988	0.903134042571684	FALSE	1	No	NA	7	122925263	NA	SLC13A1
1272	cg06513139	3.05803823379123	0.000320470352342489	0.00010479605807452	0.00240048805331628	0.903134042571684	FALSE	1	No	UBXN6;UBXN6	19	4455923	Body;TSS1500	UBXN6
1273	cg10506212	3.05786467848183	4.57954469539711e-05	1.49762830501406e-05	0.00240184184551727	0.903134042571684	FALSE	1	No	GGCX;GGCX	2	85788810	TSS200;TSS200	GGCX
1274	cg02273724	-3.05738285602948	-0.000333064924740618	0.000108937918613555	0.00240560390937227	0.903838636812578	FALSE	1	No	NA	5	11906843	NA	CTNND2
1275	cg14504581	-3.05657653080694	-0.000372542565727434	0.000121882296082763	0.00241191180705443	0.904366901215677	FALSE	1	No	FAM102A;FAM102A	9	130710265	Body;Body	FAM102A
1276	cg01103582	-3.05647872422201	-0.000337596848320668	0.000110452870371803	0.00241267798300617	0.904366901215677	FALSE	1	No	SLC9A3	5	480412	Body	BC013821
1279	cg11089837	3.05576910083618	0.000135381310546604	4.43035144604214e-05	0.00241824358022092	0.904366901215677	FALSE	1	No	BRMS1L	14	36295257	TSS1500	BRMS1L
1280	cg15675740	3.05539053408373	0.000338889100053798	0.000110915150215135	0.00242121751549233	0.904366901215677	FALSE	1	No	CRY2;CRY2	11	45874617	Body;Body	CRY2
1282	cg08507422	3.05451813018282	0.000104124514498529	3.40886876622655e-05	0.00242808372924934	0.904366901215677	FALSE	1	No	UNCX	7	1272512	TSS200	UNCX
1283	cg10560079	3.05415393003054	0.000461156486612107	0.000150993203740551	0.00243095544122188	0.904366901215677	FALSE	1	No	TMEM194B	2	191398806	Body	TMEM194B
1284	cg07288476	-3.05408326149976	-0.000169392952410628	5.54644185854464e-05	0.00243151302289397	0.904366901215677	FALSE	1	No	NA	1	32180486	NA	COL16A1
1285	cg22068473	3.05394893179162	7.17171667307927e-05	2.34834204279635e-05	0.00243257322163355	0.904366901215677	FALSE	1	No	DDIT4	10	74033403	TSS1500	DDIT4
1286	cg02765962	-3.05370994761866	-0.000314143232271518	0.000102872649223445	0.00243446045737528	0.904366901215677	FALSE	1	No	HRH2;HRH2	5	175107772	5'UTR;TSS1500	HRH2
1287	cg05731560	3.05366422328968	0.000348871851567671	0.00011424695908178	0.00243482169147609	0.904366901215677	FALSE	1	No	NA	16	85568318	NA	KIAA0182
1288	cg05400618	-3.05345804638726	-9.68567318251466e-05	3.17203414468864e-05	0.00243645115467983	0.904366901215677	FALSE	1	No	MAD1L1;MAD1L1;MAD1L1	7	2128721	Body;Body;Body	MAD1L1
1289	cg09154062	3.0534161893417	0.000370927306226358	0.000121479445717594	0.00243678208285321	0.904366901215677	FALSE	1	No	NA	1	22582789	NA	WNT4
1290	cg16974014	-3.05280102928017	-0.000330852276612005	0.000108376626396126	0.00244165039952508	0.904366901215677	FALSE	1	No	MIR130B	22	22007515	TSS200	MIR130B
1291	cg27633753	-3.05272290045738	-2.67879780164233e-05	8.77510959557112e-06	0.00244226934275899	0.904366901215677	FALSE	1	No	OCRL;OCRL	X	128674222	TSS200;TSS200	OCRL
1292	cg22546686	-3.05237122863511	-3.04329848072049e-05	9.97027639420298e-06	0.00244505710286858	0.904366901215677	FALSE	1	No	NA	4	82136823	NA	PRKG2
1293	cg20246851	-3.05231496857549	-0.000470815133373666	0.000154248541916824	0.00244550335683963	0.904366901215677	FALSE	1	No	SEMA4B	15	90729083	5'UTR	SEMA4B
1294	cg16857641	3.05228432789989	0.000220724605599056	7.23145624349238e-05	0.00244574642971584	0.904366901215677	FALSE	1	No	MICALL2	7	1492452	Body	AK127339
1295	cg23680936	3.05216592950536	6.32786899831471e-05	2.0732388554446e-05	0.00244668589440387	0.904366901215677	FALSE	1	No	ADO;ADO	10	64564801	5'UTR;1stExon	ADO
1297	cg16087630	3.05151090222504	0.000326825697177133	0.000107102909885993	0.00245188938467841	0.904892746155757	FALSE	1	No	CHKA;CHKA	11	67890322	TSS1500;TSS1500	CHKA
1298	cg15136953	-3.0511563369361	-0.000332699214692649	0.000109040369601886	0.00245471026700393	0.905235873271781	FALSE	1	No	PVRL3	3	110793466	Body	PVRL3
1300	cg07439880	3.05018605375476	0.000166534217618766	5.45980522774222e-05	0.00246244498880265	0.906012756102075	FALSE	1	No	EIF3B;EIF3B	7	2395427	Body;Body	EIF3B
1303	cg24759108	-3.04888628805343	-0.0002075096909351	6.8060816747477e-05	0.00247284131595866	0.907767716499831	FALSE	1	No	LHPP;LHPP	10	126223401	Body;Body	LHPP
1304	cg11436430	-3.04873994231992	-2.64094000618163e-05	8.66239842081126e-06	0.00247401440223539	0.907767716499831	FALSE	1	No	FOXP4;FOXP4;FOXP4	6	41514104	TSS200;TSS200;TSS200	FOXP4
1305	cg22316451	3.04863562854391	0.000285113784372442	9.35217648521081e-05	0.00247485087854321	0.907767716499831	FALSE	1	No	NA	20	60645197	NA	TAF4
1306	cg07806328	3.04821588843796	0.0004276080183243	0.000140281408526948	0.00247821933806573	0.908307236257217	FALSE	1	No	TRPM2	21	45774664	Body	TRPM2
1307	cg07855083	-3.04772248091864	-4.43524638050233e-05	1.45526582826054e-05	0.00248218437312184	0.909064417660467	FALSE	1	No	SATB2	2	200320871	5'UTR	SATB2
1308	cg15022844	3.04624561148317	0.000656356130995095	0.000215463956196075	0.00249408739521545	0.912118588762216	FALSE	1	No	TMUB1;TMUB1	7	150779710	5'UTR;5'UTR	TMUB1
1309	cg24413007	-3.04555780099402	-3.29128137975777e-05	1.08068261869256e-05	0.00249964877418282	0.912118588762216	FALSE	1	No	MON2	12	62860470	TSS200	MON2
1311	cg13977827	-3.04479289551105	-0.000152160427210428	4.99739826097069e-05	0.00250584689386677	0.912118588762216	FALSE	1	No	NFIB	9	14307195	Body	NFIB
1312	cg26351916	-3.04461077426197	-0.00053912478613259	0.000177075109465602	0.00250732472360626	0.912118588762216	FALSE	1	No	GAA;GAA;GAA	17	78084228	Body;Body;Body	GAA
1313	cg13973727	-3.04458405026326	-0.000535293738154139	0.000175818348029463	0.0025075416438573	0.912118588762216	FALSE	1	No	SNTG2	2	1229277	Body	SNTG2
1314	cg25764217	-3.04425468429389	-0.000269391805675779	8.84918752250401e-05	0.00251021654269251	0.912118588762216	FALSE	1	No	GNA12	7	2880410	Body	GNA12
1315	cg15110900	-3.04423230969167	-4.01613869742404e-05	1.31926157035985e-05	0.00251039834989633	0.912118588762216	FALSE	1	No	NA	19	17501938	NA	BST2
1316	cg21975377	-3.04399580594491	-9.42999545846347e-05	3.09790027964123e-05	0.00251232082606765	0.912118588762216	FALSE	1	No	FZD6;FZD6;FZD6	8	104311490	5'UTR;5'UTR;5'UTR	FZD6
1317	cg12025832	-3.0437001549169	-0.000295599602012998	9.71185027984691e-05	0.00251472599701907	0.912118588762216	FALSE	1	No	BEGAIN;BEGAIN	14	101003831	3'UTR;3'UTR	BEGAIN
1318	cg25451456	3.04362770199743	0.000251073682877222	8.24915881506961e-05	0.00251531573636322	0.912118588762216	FALSE	1	No	OR56A3	11	5967520	TSS1500	OR56A3
1319	cg16862528	3.04362106170294	2.9172022838259e-05	9.58464350418736e-06	0.00251536979220276	0.912118588762216	FALSE	1	No	INTS2;INTS2	17	60005124	Body;Body	INTS2
1320	cg13938969	-3.04334776227906	-0.000488231282330808	0.000160425728660463	0.00251759553376968	0.912118588762216	FALSE	1	No	APBA2;APBA2	15	29409443	3'UTR;3'UTR	APBA2
1321	cg03298437	3.0431637845749	8.74058018367406e-05	2.87220169613547e-05	0.00251909486095934	0.912118588762216	FALSE	1	No	NA	15	96961054	NA	NR2F2
1322	cg05503916	-3.04316233986704	-0.000259595471162267	8.5304509641641e-05	0.00251910663785834	0.912118588762216	FALSE	1	No	SEPT9;SEPT9;SEPT9;SEPT9;SEPT9;SEPT9;SEPT9	17	75494655	Body;Body;Body;Body;Body;Body;Body	Sep-09
1323	cg13633262	3.04279280949828	0.000536096969626219	0.000176185827688548	0.00252212061906879	0.912519634716293	FALSE	1	No	TRPV3	17	3461398	TSS200	TRPV3
1324	cg05587926	3.04248986052337	0.000213797275548274	7.02704973062743e-05	0.00252459401673644	0.912724635945038	FALSE	1	No	NA	11	122387899	NA	TRNA_Lys
1325	cg24097436	3.04177085614362	3.96009352850182e-05	1.30190396180022e-05	0.00253047318111221	0.914159696304137	FALSE	1	No	SLC4A2;CDK5;CDK5	7	150756491	TSS200;TSS1500;TSS1500	SLC4A2
1326	cg06606518	-3.04080172499966	-0.00029551945817688	9.71847180127844e-05	0.00253841748655462	0.915140954776392	FALSE	1	No	GPATCH3;GPN2	1	27217565	Body;TSS1500	GPATCH3
1327	cg12610070	3.040252723133	0.000394125997872396	0.000129635932853058	0.00254292800467239	0.915140954776392	FALSE	1	No	TSPAN15	10	71211762	Body	TSPAN15
1328	cg21808240	3.04015057343312	0.000152357127466845	5.0114993907948e-05	0.0025437680633809	0.915140954776392	FALSE	1	No	NA	19	36822564	NA	LOC100506930
1329	cg24794206	3.03991285237291	9.07753848463773e-05	2.98611799925513e-05	0.00254572402081097	0.915140954776392	FALSE	1	No	NA	6	155316492	NA	AK124484
1330	cg26345619	-3.03987284198352	-0.000184301897279634	6.06281600777013e-05	0.00254605336015535	0.915140954776392	FALSE	1	No	CACNA1C;CACNA1C;CACNA1C;CACNA1C;CACNA1C;CACNA1C;CACNA1C;CACNA1C;CACNA1C;CACNA1C;CACNA1C;CACNA1C;CACNA1C;CACNA1C;CACNA1C;CACNA1C;CACNA1C;CACNA1C;CACNA1C;CACNA1C;CACNA1C;CACNA1C;CACNA1C	12	2602405	Body;Body;Body;Body;Body;Body;Body;Body;Body;Body;Body;Body;Body;Body;Body;Body;Body;Body;Body;Body;Body;Body;Body	CACNA1C
1331	cg02472825	-3.0395273203549	-0.000219437810267111	7.21947155393521e-05	0.00254889909680231	0.915140954776392	FALSE	1	No	BCL6;BCL6;BCL6	3	187451470	Body;Body;Body	BCL6
1332	cg17573586	-3.03913266992623	-0.000655860940538476	0.000215805300975688	0.00255215303512091	0.915140954776392	FALSE	1	No	NA	3	125990056	NA	BC039521
1333	cg10847094	3.03899076937845	0.000159654956782946	5.2535518828048e-05	0.00255332395377277	0.915140954776392	FALSE	1	No	FGFBP2	4	15965384	TSS1500	FGFBP2
1334	cg05498866	3.03897251299303	0.000368993543635883	0.000121420493952565	0.0025534746355377	0.915140954776392	FALSE	1	No	SFTPC	8	22018549	TSS1500	SFTPC
1335	cg08878177	3.03832934215628	0.000465708291648291	0.000153277752081274	0.00255878835597142	0.915140954776392	FALSE	1	No	NKAIN4	20	61876246	Body	NKAIN4
1336	cg24579224	-3.03829762640515	-7.07073962371417e-05	2.32720440626487e-05	0.00255905064633022	0.915140954776392	FALSE	1	No	SKI	1	2205902	Body	SKI
1338	cg09304587	3.0376076182027	0.000566663852893628	0.000186549391533628	0.00256476315424222	0.915140954776392	FALSE	1	No	HRNBP3	17	77230330	5'UTR	RBFOX3
1339	cg15837531	-3.03749116473896	-0.000375281294696637	0.000123549756803618	0.00256572841494705	0.915140954776392	FALSE	1	No	STX8	17	9162271	Body	STX8
1341	cg02595377	3.03669437714068	0.000322329300170584	0.000106144794351707	0.00257234179263849	0.915140954776392	FALSE	1	No	ACCN4;ACCN4	2	220387323	Body;Body	ACCN4
1342	cg03978675	3.03643601574745	0.000424957725757563	0.000139952801097623	0.00257448956420122	0.915140954776392	FALSE	1	No	FBXO42	1	16679500	TSS1500	FBXO42
1344	cg23740610	3.03600438630992	0.000518413989843443	0.000170755349426074	0.00257808139621204	0.915140954776392	FALSE	1	No	TTYH2;TTYH2	17	72257002	3'UTR;3'UTR	Z49982
1345	cg21869704	-3.03599295545962	-7.45137228753819e-05	2.45434439303899e-05	0.00257817658128628	0.915140954776392	FALSE	1	No	EGFL8	6	32134622	Body	PPT2
1347	cg23245905	3.03584121300926	0.000870300688748223	0.000286675299425671	0.00257944045158946	0.915140954776392	FALSE	1	No	CRTAC1	10	99735133	Body	CRTAC1
1348	cg17278528	3.03582828633379	0.000160004074751122	5.27052453761642e-05	0.00257954814479833	0.915140954776392	FALSE	1	No	NA	2	177005719	NA	BC047605
1349	cg06687489	-3.03559846852855	-0.000380882125333198	0.000125471839995302	0.00258146346544849	0.915140954776392	FALSE	1	No	MYO5C	15	52587077	Body	MYO5C
1350	cg04720348	3.03492596805512	0.000520550884591821	0.000171520126049535	0.00258707564496097	0.915140954776392	FALSE	1	No	RGNEF	5	72922873	5'UTR	RGNEF
1351	cg21717508	3.03481711883147	0.000517779898890541	0.000170613212795474	0.00258798507092363	0.915140954776392	FALSE	1	No	SNX15;SNX15	11	64793846	TSS1500;TSS1500	SNX15
1352	cg18292904	-3.03420103215757	-0.00020123849119232	6.63233876264363e-05	0.00259313795788559	0.915140954776392	FALSE	1	No	MST1R	3	49939703	Body	MST1R
1354	cg25611443	3.03364500709291	0.00048003298960003	0.000158236375211231	0.00259779658219722	0.915140954776392	FALSE	1	No	ELK4;ELK4	1	205603068	TSS1500;TSS1500	ELK4
1355	cg22450342	3.0335854347948	0.000398189424156889	0.000131260329638227	0.00259829616083124	0.915140954776392	FALSE	1	No	MR1	1	181007669	Body	MR1
1356	cg09088448	3.03321165243961	0.000540351095292567	0.000178144869929523	0.00260143274698662	0.915140954776392	FALSE	1	No	NA	6	7527046	NA	SNORD112
1357	cg25109393	-3.03312736636221	-3.03985931893747e-05	1.00221947572987e-05	0.00260214051191337	0.915140954776392	FALSE	1	No	ENC1;ENC1	5	73936428	1stExon;5'UTR	HEXB
1358	cg06363041	3.03298785138963	4.32637077019949e-05	1.4264385425142e-05	0.00260331243209551	0.915140954776392	FALSE	1	No	NUDT16	3	131100598	TSS200	NUDT16
1359	cg25132230	3.0328209789954	0.000163868976742362	5.40318660010862e-05	0.00260471479000962	0.915140954776392	FALSE	1	No	PTPRC;PTPRC;PTPRC;PTPRC	1	198608383	5'UTR;5'UTR;5'UTR;5'UTR	PTPRC
1360	cg09650488	3.03269266026525	0.000489016568441737	0.000161248310733527	0.00260579362336784	0.915140954776392	FALSE	1	No	NA	7	1687007	NA	TFAMP1
1361	cg10764492	3.03266223309961	0.000413961675687093	0.000136501081844513	0.00260604949842482	0.915140954776392	FALSE	1	No	RFX4;RFX4	12	107039017	Body;Body	LOC100505978
1363	cg03715143	-3.03260852523574	-0.000202158810968416	6.66616905169787e-05	0.00260650120713772	0.915140954776392	FALSE	1	No	ID4;ID4	6	19837743	1stExon;5'UTR	ID4
1364	cg13423389	-3.03245994759445	-0.000379096971147318	0.00012501301837409	0.00260775119041302	0.915140954776392	FALSE	1	No	KIAA1949;NRM;KIAA1949	6	30656508	TSS1500;Body;TSS1500	NRM
1366	cg18097850	3.03161699295387	0.000224293888572021	7.39849028070922e-05	0.00261485339118278	0.916226954810632	FALSE	1	No	SELV	19	40005602	TSS200	SELV
1367	cg20562574	3.03141141588372	0.000273892174598162	9.03513700459945e-05	0.0026165881447054	0.916226954810632	FALSE	1	No	NA	4	94735948	NA	ATOH1
1368	cg08614871	3.0307157219784	0.000738353726584032	0.000243623551106947	0.00262246657016651	0.917614088553805	FALSE	1	No	KLF6;KLF6;KLF6;KLF6	10	3824555	Body;Body;Body;Body	KLF6
1369	cg26471020	3.03018463942421	9.26597416881329e-05	3.05789094441915e-05	0.00262696223254145	0.917967963493382	FALSE	1	No	MOSPD3;MOSPD3;MOSPD3;MOSPD3	7	100209878	TSS200;TSS1500;TSS1500;5'UTR	MOSPD3
1370	cg12976108	-3.03014318919232	-2.26541695087791e-05	7.47627029296179e-06	0.00262731341004436	0.917967963493382	FALSE	1	No	KIF9;KIF9;KIF9;KIF9;KLHL18;KIF9;KIF9	3	47324180	5'UTR;1stExon;1stExon;1stExon;TSS200;5'UTR;5'UTR	KLHL18
1371	cg09047583	-3.02946791688054	-1.99496920342828e-05	6.58521317328396e-06	0.00263304057244142	0.918045361708774	FALSE	1	No	PXN;PXN;PXN;PXN	12	120703461	1stExon;1stExon;5'UTR;5'UTR	PXN
1372	cg21195256	3.02943559581496	0.000179566886296083	5.927403987203e-05	0.0026333149831216	0.918045361708774	FALSE	1	No	C14orf23;C14orf23	14	29244278	Body;Body	C14orf23
1373	cg05029089	3.02936151240219	0.000125306927702465	4.13641380170242e-05	0.00263394406143652	0.918045361708774	FALSE	1	No	NA	2	242630514	NA	DTYMK
1374	cg26509138	3.0292128825317	0.000363599561021471	0.000120031036154048	0.00263520656608489	0.918045361708774	FALSE	1	No	C2orf68	2	85836054	3'UTR	C2orf68
1376	cg00500167	-3.02805094440916	-3.41593842515983e-05	1.12809806964009e-05	0.00264509556540908	0.919803629423666	FALSE	1	No	SIM1	6	100841663	Body	SIM1
1377	cg24287110	3.02794272397767	0.000696316146631122	0.000229963447167324	0.00264601833771991	0.919803629423666	FALSE	1	No	KLF6;KLF6;KLF6;KLF6	10	3824687	Body;Body;Body;Body	KLF6
1378	cg01928145	-3.02704134739054	-0.000202219639377995	6.68043862540295e-05	0.00265371567075993	0.921809927520069	FALSE	1	No	SMPDL3B;SMPDL3B	1	28282258	Body;Body	SMPDL3B
1379	cg23489104	3.02616837767502	0.00027319022030622	9.0275948397858e-05	0.00266119001031167	0.923735911701152	FALSE	1	No	ANKFY1;ANKFY1	17	4099901	Body;Body	ANKFY1
1380	cg26985469	-3.02580178855066	-8.37783500835442e-05	2.76879835290445e-05	0.00266433449224959	0.924157240148631	FALSE	1	No	TEF;TEF	22	41778258	Body;Body	TEF
1381	cg07829465	3.02502252649863	0.000602778726502207	0.000199264210835449	0.00267103008117572	0.925808811699046	FALSE	1	No	TRIM31	6	30079536	Body	TRIM31
1382	cg12895546	3.02441735532764	0.0004345259964832	0.000143672630272989	0.00267624049370714	0.926943586919535	FALSE	1	No	LRP5	11	68202244	Body	LRP5
1384	cg20097712	-3.02374681938432	-0.00045086357493878	0.000149107581378319	0.00268202457848556	0.927307551106985	FALSE	1	No	NA	11	124172447	NA	OR8D1
1385	cg15533227	3.02326129177407	0.000321692668862489	0.000106405843827583	0.00268621992910053	0.927307551106985	FALSE	1	No	NA	14	105584224	NA	JAG2
1386	cg23678114	3.02297952645043	4.82705436477454e-05	1.59678698533643e-05	0.0026886573700392	0.927307551106985	FALSE	1	No	ACBD4;ACBD4;ACBD4;ACBD4;ACBD4	17	43212777	TSS1500;TSS1500;5'UTR;TSS1500;TSS1500	ACBD4
1387	cg14102386	3.02293819981539	0.000180512473367987	5.97142453587079e-05	0.00268901504113859	0.927307551106985	FALSE	1	No	NA	9	89282124	NA	GAS1
1388	cg24902504	3.02282616811531	6.19819550536602e-05	2.05046375830156e-05	0.00268998486553778	0.927307551106985	FALSE	1	No	MAPKAPK2;MAPKAPK2	1	206858868	Body;Body	MAPKAPK2
1389	cg14808684	3.02230900061904	0.000455309028844697	0.000150649397117051	0.00269446599013379	0.927307551106985	FALSE	1	No	DIS3;DIS3	13	73352456	Body;Body	PIBF1
1390	cg05875154	3.02227590211129	0.000156233519855023	5.16939964832072e-05	0.00269475301339451	0.927307551106985	FALSE	1	No	CNOT1	16	58554859	3'UTR	SETD6
1392	cg09134154	3.02184556988035	4.70577384821298e-05	1.55725159985568e-05	0.00269848731837884	0.927307551106985	FALSE	1	No	UBE2D1;UBE2D1	10	60094858	5'UTR;1stExon	UBE2D1
1393	cg09177131	-3.02166880052503	-2.11091855243036e-05	6.98593622194325e-06	0.00270002264992748	0.927307551106985	FALSE	1	No	SYT6;SYT6	1	114696462	5'UTR;1stExon	SYT6
1394	cg18830697	-3.02153056660784	-0.000350299942241288	0.000115934601526986	0.00270122384016217	0.927307551106985	FALSE	1	No	RIMS1;RIMS1;RIMS1	6	72922368	TSS200;TSS200;Body	RIMS1
1395	cg00598235	3.02015823786028	0.000367267604499784	0.000121605417853862	0.0027131753851968	0.927307551106985	FALSE	1	No	LAP3	4	17580680	Body	LAP3
1396	cg05723130	-3.02007185477109	-0.000333661720008768	0.000110481384567606	0.00271392931228572	0.927307551106985	FALSE	1	No	HTRA1	10	124248994	Body	HTRA1
1397	cg17651451	3.01994057045728	0.000585074012672143	0.000193736929261344	0.00271507549263053	0.927307551106985	FALSE	1	No	ADAMTS2;ADAMTS2	5	178697400	Body;Body	ADAMTS2
1398	cg21093007	3.01974055936697	0.000285245435236158	9.44602457159283e-05	0.00271682254736665	0.927307551106985	FALSE	1	No	CCDC85C	14	100067091	Body	CCDC85C
1399	cg10810799	3.01955514670716	0.000308331476589973	0.00010211155670603	0.0027184430091966	0.927307551106985	FALSE	1	No	HOXC12	12	54348707	TSS200	HOXC12
1400	cg13923530	-3.01891565367066	-0.000246656976918213	8.17038318438296e-05	0.00272403883080794	0.927307551106985	FALSE	1	No	C8orf42	8	494386	Body	C8orf42
1401	cg05636830	3.01859700931911	0.000331090329326257	0.000109683514660653	0.00272683104077645	0.927307551106985	FALSE	1	No	NFIC;NFIC	19	3377871	Body;Body	NFIC
1402	cg17971555	3.01855495616588	0.000304194621015449	0.000100774915624472	0.00272719973935634	0.927307551106985	FALSE	1	No	CLK3;CLK3	15	74922293	3'UTR;3'UTR	CLK3
1403	cg21787567	-3.01842338651568	-0.00035004320518564	0.000115968888509611	0.00272835356407943	0.927307551106985	FALSE	1	No	TXNRD3IT1	3	126291441	5'UTR	TXNRD3NB
1404	cg02964036	3.01769316786007	3.29870779811294e-05	1.09312233372359e-05	0.00273476549912684	0.927307551106985	FALSE	1	No	NA	17	8090106	NA	MIR4521
1405	cg02568531	3.01752989539983	0.000424004630275281	0.00014051381261265	0.00273620105890169	0.927307551106985	FALSE	1	No	PNPLA2	11	820843	Body	PNPLA2
1406	cg11753018	3.01730545419528	0.00046635378303917	0.000154559685825228	0.00273817556836338	0.927307551106985	FALSE	1	No	RASSF4	10	45469396	Body	C10orf10
1408	cg06764092	-3.01561860704869	-0.000796031001709219	0.000263969389182233	0.00275305740275135	0.927307551106985	FALSE	1	No	SLAMF8;SLAMF8	1	159796658	5'UTR;1stExon	SLAMF8
1409	cg22644012	3.01559153815456	0.000246756833169678	8.18270080836891e-05	0.00275329681583688	0.927307551106985	FALSE	1	No	HLCS	21	38353183	5'UTR	HLCS
1410	cg16936953	3.01558523872161	0.000678351047902567	0.000224948391175353	0.00275335253443529	0.927307551106985	FALSE	1	No	TMEM49	17	57915665	Body	VMP1
1413	cg11334163	3.01516516824525	0.000230194907577487	7.6345704043621e-05	0.00275707040075806	0.927307551106985	FALSE	1	No	GRLF1	19	47421401	TSS1500	ARHGAP35
1414	cg20064693	3.01508908373195	0.000343873862385843	0.000114050979203643	0.00275774428507913	0.927307551106985	FALSE	1	No	TRIM17;TRIM17;TRIM17;TRIM17	1	228601611	Body;Body;Body;Body	TRIM17
1415	cg25958582	3.01467754414076	0.000327374298795935	0.000108593471110106	0.00276139193158857	0.927307551106985	FALSE	1	No	NA	3	50163269	NA	RBM5
1416	cg05678033	-3.01444833903215	-0.00117945962553369	0.000391268813686946	0.00276342539028075	0.927307551106985	FALSE	1	No	NA	12	115104591	NA	TBX3
1417	cg15497724	3.0143452366158	0.000744877904392406	0.000247111012814404	0.00276434054072889	0.927307551106985	FALSE	1	No	NA	19	51774377	NA	C19orf75
1418	cg06843030	-3.01403560107681	-6.04231854202201e-05	2.00472699787066e-05	0.00276709057752673	0.927307551106985	FALSE	1	No	ZC3H7B;ZC3H7B	22	41697630	5'UTR;1stExon	ZC3H7B
1419	cg21127729	-3.01386682092408	-0.000281604529278343	9.34362883334041e-05	0.00276859065987895	0.927307551106985	FALSE	1	No	NA	7	127756893	NA	SND1
1420	cg02304156	-3.01378236246986	-0.000402965015080625	0.000133707403725857	0.00276934158880517	0.927307551106985	FALSE	1	No	ATP2A1;ATP2A1	16	28913517	Body;Body	RABEP2
1421	cg05362850	-3.01349716909607	-0.000341708358050569	0.000113392626200166	0.00277187865372238	0.927307551106985	FALSE	1	No	NA	7	150100037	NA	LOC728743
1422	cg03137177	3.01324867913428	0.000339011662866477	0.000112507031103678	0.00277409094507041	0.927307551106985	FALSE	1	No	CBS	21	44488499	Body	CBS
1424	cg19519911	-3.01296861139883	-0.000347583514680813	0.000115362474526225	0.00277658631290422	0.927307551106985	FALSE	1	No	NA	7	155195088	NA	BC150495
1425	cg02524003	-3.01264660406705	-0.000374764765554718	0.00012439718785761	0.00277945790174084	0.927307551106985	FALSE	1	No	LRRCC1;LRRCC1	8	86022883	Body;Body	LRRCC1
1426	cg07216337	3.01227813080106	0.000138150953652295	4.58626154868232e-05	0.0027827472054179	0.927307551106985	FALSE	1	No	JPH1	8	75233610	TSS200	JPH1
1427	cg07140459	3.01129609010754	0.000161078013428658	5.34912571227445e-05	0.00279153117762513	0.927307551106985	FALSE	1	No	XRN1;XRN1	3	142165032	Body;Body	XRN1
1429	cg06326781	3.0112458768742	0.000467596741138689	0.000155283480744546	0.00279198099818729	0.927307551106985	FALSE	1	No	NA	16	30832529	NA	BCL7C
1430	cg05833067	3.01118853807299	0.000236818190269797	7.86460851838087e-05	0.00279249473236924	0.927307551106985	FALSE	1	No	NA	7	43094396	NA	HECW1
1432	cg01708387	-3.01024575124799	-0.000766665935223157	0.000254685496991504	0.00280095419189491	0.927307551106985	FALSE	1	No	PNPLA5	22	44286613	Body	PNPLA5
1433	cg20706482	-3.01022210619012	-2.15191785313761e-05	7.14870124936124e-06	0.00280116665663932	0.927307551106985	FALSE	1	No	CNOT3	19	54641315	TSS200	CNOT3
1434	cg22374415	-3.01018050430752	-0.000400009168185936	0.000132885442455537	0.00280154050989295	0.927307551106985	FALSE	1	No	CALCRL	2	188210673	3'UTR	CALCRL
1435	cg14617010	-3.00954904240141	-0.000203675118730833	6.76762916507634e-05	0.0028072207329383	0.927307551106985	FALSE	1	No	NA	13	100092046	NA	MIR548AN
1436	cg22837499	3.00945865827169	6.86617824066065e-05	2.28153266760735e-05	0.00280803463373042	0.927307551106985	FALSE	1	No	LDHA;LDHA;LDHA;LDHA;LDHA;LDHA;LDHA	11	18417924	5'UTR;5'UTR;Body;5'UTR;5'UTR;1stExon;5'UTR	LDHA
1437	cg27457239	-3.00945217955058	-0.000179658984252475	5.96982352712795e-05	0.00280809298233128	0.927307551106985	FALSE	1	No	NA	2	148782427	NA	ORC4
1438	cg08095183	3.00939332296736	0.000442300622943588	0.000146973351594821	0.00280862310691021	0.927307551106985	FALSE	1	No	ANO1;ANO1	11	69947048	Body;Body	ANO1
1439	cg10141801	3.0092553964341	0.00014716416460372	4.8903846705104e-05	0.00280986577861146	0.927307551106985	FALSE	1	No	GUCY2E	11	76432938	TSS200	GUCY2E
1440	cg26488544	3.00924019555938	0.000378551030809171	0.0001257962163897	0.00281000276422838	0.927307551106985	FALSE	1	No	NA	11	106351597	NA	AK001875
1441	cg06809565	3.00912220633508	5.3123624173871e-05	1.76541929942327e-05	0.00281106625519809	0.927307551106985	FALSE	1	No	HCFC1;HCFC1;TMEM187	X	153236787	1stExon;5'UTR;TSS1500	HCFC1
1442	cg00767581	-3.00896354808213	-0.000544680741171253	0.000181019388393198	0.00281249689669912	0.927307551106985	FALSE	1	No	HOXD4;MIR10B	2	177015125	TSS1500;Body	MIR10B
1444	cg14377791	3.00787903501623	0.000703382113919118	0.000233846542939624	0.00282229398436581	0.927307551106985	FALSE	1	No	LOC400696	19	40169912	TSS200	LGALS17A
1445	cg10496690	3.00732420010403	9.91558922973113e-05	3.29714675570666e-05	0.00282731824916074	0.927307551106985	FALSE	1	No	ZNF720	16	31724482	TSS200	ZNF720
1446	cg18621852	3.00732417613096	0.000453539333782898	0.000150811587717289	0.00282731846642408	0.927307551106985	FALSE	1	No	C3orf24;C3orf24	3	10150065	TSS200;TSS200	C3orf24
1447	cg25821135	3.00726739501731	0.000439235877616715	0.000146058138476305	0.00282783310585187	0.927307551106985	FALSE	1	No	NA	6	168757168	NA	DACT2
1448	cg21457909	3.00702998846355	0.000380316710157274	0.000126475862101926	0.00282998578666685	0.927307551106985	FALSE	1	No	AGTR1;AGTR1;AGTR1;AGTR1	3	148416019	5'UTR;5'UTR;5'UTR;5'UTR	AGTR1
1449	cg09381294	-3.0069932467527	-0.000141401381326457	4.70241765521617e-05	0.00283031907590047	0.927307551106985	FALSE	1	No	NA	7	156139324	NA	LOC285889
1450	cg24294013	3.00698530368916	0.000234342891312924	7.7932835596309e-05	0.00283039113328039	0.927307551106985	FALSE	1	No	PEX14	1	10601833	Body	PEX14
1452	cg05324982	3.00697845126719	6.95199509389305e-05	2.31195374578204e-05	0.00283045329799897	0.927307551106985	FALSE	1	No	HS3ST3B1	17	14204478	TSS200	HS3ST3B1
1453	cg01978544	3.00692547567189	5.38477592225227e-05	1.79079128026911e-05	0.00283093393135109	0.927307551106985	FALSE	1	No	NA	6	30418858	NA	HLA-E
1454	cg20845544	3.00682880553103	0.000141154160641795	4.69445285285759e-05	0.00283181118648855	0.927307551106985	FALSE	1	No	C1orf135	1	26185473	Body	C1orf135
1455	cg10193721	3.00680708567365	0.000798471961453917	0.000265554769129801	0.0028320083225593	0.927307551106985	FALSE	1	No	LTB4R2;LTB4R2;LTB4R2;CIDEB;LTB4R	14	24780691	Body;1stExon;Body;TSS200;TSS200	LTB4R
1456	cg24331853	-3.00677924556269	-0.000182301252461944	6.06300754307049e-05	0.00283226102632795	0.927307551106985	FALSE	1	No	DENND1C	19	6473761	Body	DENND1C
1457	cg04123385	3.00606556239808	0.00014088476939959	4.6866831902096e-05	0.00283874616850501	0.927307551106985	FALSE	1	No	NA	20	37302636	NA	ARHGAP40
1458	cg22697187	-3.00601136338393	-0.00040163362943679	0.000133610150090937	0.00283923922348664	0.927307551106985	FALSE	1	No	RP1-177G6.2;RP1-177G6.2	X	139791021	TSS1500;TSS1500	RP1-177G6.2
1459	cg06958636	3.00588403438983	0.000458197625748717	0.000152433567132515	0.00284039785970016	0.927307551106985	FALSE	1	No	EFCAB2;EFCAB2;EFCAB2	1	245255197	Body;Body;Body	EFCAB2
1460	cg04174125	3.00511354680802	2.17705909996814e-05	7.24451527723661e-06	0.00284741820249127	0.927307551106985	FALSE	1	No	GGA2;GGA2	16	23521756	5'UTR;1stExon	GGA2
1461	cg16222491	-3.0050893611664	-0.000506277903166925	0.000168473493570394	0.00284763882871783	0.927307551106985	FALSE	1	No	NA	11	366375	NA	B4GALNT4
1463	cg02157224	-3.00419538866355	-0.000232164688405653	7.72801560383641e-05	0.00285580482956411	0.927307551106985	FALSE	1	No	C8orf86	8	38368889	3'UTR	C8orf86
1464	cg01284306	3.00419346919429	0.000124687583891171	4.15045119995589e-05	0.00285582238605229	0.927307551106985	FALSE	1	No	C21orf91;C21orf91;C21orf91	21	19190629	Body;Body;Body	C21orf91
1465	cg20387712	-3.00409245011083	-1.5504777482852e-05	5.16121848456427e-06	0.00285674650006761	0.927307551106985	FALSE	1	No	FBXO42	1	16678584	5'UTR	FBXO42
1466	cg24583305	-3.0037361075411	-1.28241645678897e-05	4.26940453780001e-06	0.00286000848158554	0.927307551106985	FALSE	1	No	EPRS	1	220220060	TSS200	EPRS
1467	cg05617452	3.00322765496993	0.000252568035515144	8.40988644657618e-05	0.00286466880051269	0.927307551106985	FALSE	1	No	HAGH;FAHD1;HAGH;FAHD1;FAHD1	16	1877333	TSS200;1stExon;TSS200;1stExon;1stExon	FAHD1
1468	cg18330675	-3.00318852602887	-0.000229313228423149	7.63565878184715e-05	0.00286502773264803	0.927307551106985	FALSE	1	No	NA	4	180980172	NA	Mir_544
1469	cg22107533	3.00317397495904	0.000413632221587864	0.000137731688219463	0.00286516122100658	0.927307551106985	FALSE	1	No	TRIM69;TRIM69	15	45028083	TSS1500;TSS1500	TRIM69
1470	cg00546897	3.00295617485008	0.000351683466869097	0.000117112420692139	0.00286715995355538	0.927307551106985	FALSE	1	No	LOC284837	21	45232232	Body	LOC284837
1471	cg06642397	3.00293847296692	0.000334146220040046	0.00011127308236519	0.00286732245834885	0.927307551106985	FALSE	1	No	NA	2	132438430	NA	BX648270
1472	cg00953777	3.00211958779886	0.000227530811673023	7.57900559983514e-05	0.00287484913122929	0.927307551106985	FALSE	1	No	FBXO44;FBXO2;FBXO2;FBXO44;FBXO44;FBXO44;FBXO44	1	11714506	TSS1500;5'UTR;1stExon;TSS1500;5'UTR;TSS1500;1stExon	FBXO44
1473	cg25027863	-3.00205201719672	-0.000582884322134897	0.000194161966147138	0.00287547100562871	0.927307551106985	FALSE	1	No	ABR;ABR;ABR	17	907729	3'UTR;3'UTR;3'UTR	ABR
1474	cg14023589	-3.00191990630359	-0.000297394270829671	9.9068023169168e-05	0.00287668722178373	0.927307551106985	FALSE	1	No	TRHDE	12	72875216	Body	TRHDE
1475	cg01187600	-3.0018148359307	-0.000290213549998878	9.66793642716134e-05	0.00287765483892088	0.927307551106985	FALSE	1	No	NA	7	16956550	NA	AGR3
1476	cg10503028	3.00173433141709	9.33951834370537e-05	3.11137406330569e-05	0.0028783964253231	0.927307551106985	FALSE	1	No	WDR38	9	127615433	TSS1500	WDR38
1477	cg02998240	3.0016033394852	0.000814990341660921	0.000271518335197715	0.00287960346303684	0.927307551106985	FALSE	1	No	NA	1	16508668	NA	ARHGEF19
1478	cg01866066	-3.00100522519761	-0.000454850945052058	0.000151566195631034	0.00288512074350687	0.927307551106985	FALSE	1	No	NA	X	135576633	NA	BRS3
1479	cg03166324	-3.00082136260024	-0.000366804072715883	0.000122234557940511	0.00288681872285057	0.927307551106985	FALSE	1	No	PVRL4	1	161059535	TSS200	PVRL4
1480	cg00285394	3.0006160191279	0.000662548848856988	0.000220804276399735	0.00288871616193388	0.927307551106985	FALSE	1	No	SQLE	8	126011954	Body	SQLE
1482	cg06173395	3.00028348116032	0.000124082346276025	4.135687412712e-05	0.00289179134374711	0.927307551106985	FALSE	1	No	OSBPL3;OSBPL3;OSBPL3;OSBPL3	7	24924081	Body;Body;Body;Body	OSBPL3
1483	cg24466229	-3.00009311780579	-0.000247941818548529	8.26447076182317e-05	0.00289355310047351	0.927307551106985	FALSE	1	No	NRG1;NRG1;NRG1;NRG1;NRG1;NRG1;NRG1;NRG1;NRG1;NRG1	8	32618341	Body;Body;Body;Body;Body;Body;Body;3'UTR;Body;Body	NRG1
1484	cg24385709	-3.00001404805158	-6.45823393008888e-05	2.15273456278757e-05	0.00289428515691606	0.927307551106985	FALSE	1	No	CCHCR1;CCHCR1;TCF19;TCF19;CCHCR1	6	31126689	TSS1500;TSS1500;5'UTR;5'UTR;TSS1500	TCF19
1486	cg17674604	2.99990880588609	0.000602686691974887	0.000200901671008252	0.00289525979041129	0.927307551106985	FALSE	1	No	PHYHIP;PHYHIP	8	22084959	Body;Body	PHYHIP
1487	cg03640051	2.99949058530833	0.000244388810248144	8.14767719042609e-05	0.00289913584891487	0.927307551106985	FALSE	1	No	ATP8A1;ATP8A1	4	42657689	Body;Body	ATP8A1
1489	cg04208734	2.99877954402314	0.000121263735908444	4.04376961121181e-05	0.00290573668305227	0.927307551106985	FALSE	1	No	NA	7	73270063	NA	WBSCR28
1490	cg26313599	2.99826599168588	0.00104748608346465	0.000349363961159319	0.00291051272644893	0.927307551106985	FALSE	1	No	CCKBR	11	6291951	Body	CCKBR
1491	cg04785187	-2.99822687828894	-0.000309085037903724	0.000103089275912341	0.00291087677628089	0.927307551106985	FALSE	1	No	CCDC85C	14	99997549	Body	CCNK
1492	cg09105802	-2.9982007661786	-0.000123248569721413	4.11075105815883e-05	0.00291111983924336	0.927307551106985	FALSE	1	No	LAMA4;LAMA4;LAMA4;LAMA4;LAMA4	6	112575230	Body;Body;Body;Body;Body	LAMA4
1493	cg08772206	-2.9981734990507	-0.000249806871321673	8.3319684935101e-05	0.00291137367347197	0.927307551106985	FALSE	1	No	SH2D4B;SH2D4B	10	82297793	5'UTR;1stExon	SH2D4B
1494	cg16865618	-2.99809724730224	-0.00019205096188323	6.40576158948953e-05	0.00291208362137967	0.927307551106985	FALSE	1	No	NA	4	27123753	NA	STIM2
1495	cg26548122	2.99712444599007	0.000251827073898832	8.40228954242318e-05	0.00292115490170794	0.927307551106985	FALSE	1	No	MYEOV	11	69061244	TSS1500	MYEOV
1496	cg00982433	2.99699491812078	7.60386137724915e-05	2.53716191885204e-05	0.0029223646888158	0.927307551106985	FALSE	1	No	APLP2;APLP2;APLP2;APLP2;APLP2;APLP2	11	129939958	Body;Body;1stExon;1stExon;1stExon;1stExon	APLP2
1497	cg13148824	-2.99625408589199	-1.4017575052812e-05	4.67836660409222e-06	0.00292929287261879	0.927307551106985	FALSE	1	No	DDIT3	12	57914715	TSS1500	DDIT3
1498	cg19629843	-2.99593229932259	-0.000242200450586958	8.08430987047745e-05	0.00293230687317058	0.927307551106985	FALSE	1	No	MIR1279;CPSF6	12	69667286	TSS1500;3'UTR	MIR1279
1500	cg07449753	-2.99571212813515	-0.000434315771677276	0.0001449791412193	0.00293437073486947	0.927307551106985	FALSE	1	No	SEMA3E	7	83057120	Body	SEMA3E
1501	cg16785938	-2.99554445766303	-0.000269634979041359	9.00120104549256e-05	0.00293594335326485	0.927307551106985	FALSE	1	No	SLC2A9;SLC2A9	4	10022984	1stExon;Body	SLC2A9
1502	cg25569582	2.99505641088564	6.30140470882604e-05	2.10393523338104e-05	0.00294052524931896	0.927307551106985	FALSE	1	No	BRD3	9	136933818	TSS1500	BRD3
1503	cg04781080	2.99503691160189	0.000421814920638666	0.000140837970645597	0.00294070844918122	0.927307551106985	FALSE	1	No	CORO2B	15	68924114	Body	CORO2B
1504	cg20707765	2.99461489213487	0.00050727315535999	0.00016939512212148	0.00294467597462549	0.927307551106985	FALSE	1	No	ACSL5;ACSL5	10	114133700	TSS1500;TSS1500	ACSL5
1505	cg25406923	2.9943156540807	0.000373350213123544	0.000124686324441024	0.00294749216879733	0.927307551106985	FALSE	1	No	C2orf78	2	74010396	TSS1500	C2orf78
1506	cg00296643	2.99427761553129	0.00039596044588661	0.00013223905620266	0.00294785033460085	0.927307551106985	FALSE	1	No	DGKD;DGKD	2	234371504	Body;Body	DGKD
1507	cg08083689	2.99423460450803	7.85144460452217e-05	2.62218751753829e-05	0.00294825536858943	0.927307551106985	FALSE	1	No	ACOX3;ACOX3	4	8442326	5'UTR;5'UTR	ACOX3
1508	cg23931497	2.99412487695084	0.000127690567096123	4.26470412370244e-05	0.00294928890194832	0.927307551106985	FALSE	1	No	NOLC1	10	103921327	Body	NOLC1
1509	cg06897606	-2.99382183501174	-0.000508343093010857	0.000169797376405622	0.00295214500525415	0.927307551106985	FALSE	1	No	NA	16	28270673	NA	AX746995
1510	cg06171420	2.99380944190985	0.000400120610625107	0.000133649324844756	0.00295226186143212	0.927307551106985	FALSE	1	No	NA	21	47058388	NA	PCBP3
1511	cg23248587	2.99379477419682	3.71456911715974e-05	1.24075609630132e-05	0.00295240017069342	0.927307551106985	FALSE	1	No	XRCC4;XRCC4;XRCC4;TMEM167A	5	82372867	TSS1500;TSS1500;TSS1500;Body	TMEM167A
1512	cg10539507	-2.9937173040829	-0.000181286492039597	6.05556482545477e-05	0.00295313077396799	0.927307551106985	FALSE	1	No	NKX6-1	4	85420782	TSS1500	NKX6-1
1513	cg17156432	2.99349844341589	0.000562920115621039	0.00018804757251809	0.00295519569516734	0.927307551106985	FALSE	1	No	NA	15	63261197	NA	TPM1
1514	cg04629247	-2.99289595109688	-0.000283035812218551	9.4569212175525e-05	0.00296088696666127	0.927307551106985	FALSE	1	No	CENPJ	13	25494305	5'UTR	CENPJ
1515	cg06900355	2.99276426467075	0.000547533945730348	0.000182952580727431	0.00296213224167878	0.927307551106985	FALSE	1	No	NA	5	150554476	NA	CCDC69
1516	cg19741868	-2.99274453667425	-0.000507334824340837	0.000169521594016382	0.00296231883816067	0.927307551106985	FALSE	1	No	NA	13	69587760	NA	LOC338862
1517	cg25432792	2.99228359126379	0.00056025252304515	0.000187232428330273	0.0029666817395121	0.927307551106985	FALSE	1	No	NA	2	23546167	NA	Mir_548
1518	cg03175677	2.99220238208532	0.000834232222340854	0.000278802071455963	0.00296745100353449	0.927307551106985	FALSE	1	No	SORCS3	10	106495209	Body	BC042079
1519	cg14711016	2.99217133780523	8.02512260238007e-05	2.68203979531016e-05	0.00296774512262099	0.927307551106985	FALSE	1	No	NARFL	16	790766	Body	NARFL
1520	cg19551082	2.99186751001067	3.68872329025174e-05	1.23291665754229e-05	0.00297062505212477	0.927307551106985	FALSE	1	No	TESK2	1	45956882	TSS200	TESK2
1521	cg03425782	2.99173021997513	0.000452114827703393	0.000151121523152295	0.00297192723975824	0.927307551106985	FALSE	1	No	NA	6	19181082	NA	AK097585
1522	cg00328870	2.99168629718598	0.000330873282511318	0.000110597585991065	0.00297234395516784	0.927307551106985	FALSE	1	No	NA	1	31245455	NA	LAPTM5
1523	cg09866569	-2.99137306442423	-0.000260123260238793	8.69578132304472e-05	0.00297531728912932	0.927307551106985	FALSE	1	No	KCTD5	16	2737340	Body	KCTD5
1525	cg08100565	-2.99125934098043	-1.41544585500965e-05	4.73193960690054e-06	0.00297639747295161	0.927307551106985	FALSE	1	No	SLC25A36;SLC25A36;SLC25A36;SLC25A36	3	140660748	1stExon;5'UTR;1stExon;5'UTR	SLC25A36
1526	cg26286082	2.99113948685401	0.000281861326243829	9.42320903062538e-05	0.00297753627698767	0.927307551106985	FALSE	1	No	CCDC85C	14	100004391	Body	CCNK
1527	cg01458961	-2.99109320876597	-0.000224343871406072	7.50039720422585e-05	0.00297797609895542	0.927307551106985	FALSE	1	No	PPP3CA;PPP3CA;PPP3CA	4	102269425	TSS1500;TSS1500;TSS1500	FLJ20021
1528	cg05116966	-2.99090230944738	-0.000234242070112301	7.83181949381626e-05	0.00297979101487218	0.927307551106985	FALSE	1	No	RNF128;RNF128	X	105969622	TSS1500;Body	RNF128
1529	cg22838003	-2.9902979414741	-0.000414309885634911	0.000138551373055045	0.00298554354105686	0.927307551106985	FALSE	1	No	BDKRB1	14	96730482	Body	BDKRB1
1530	cg04423635	2.9896098461879	0.000419906274672458	0.000140455208631282	0.00299210539142569	0.927307551106985	FALSE	1	No	CACNA1H;CACNA1H	16	1222519	Body;Body	CACNA1H
1531	cg22516671	2.98934711101188	4.3384177135816e-05	1.45129272462209e-05	0.00299461438451342	0.927307551106985	FALSE	1	No	SLC25A42	19	19174604	TSS200	SLC25A42
1532	cg11188483	2.98895721699231	0.000267933745743696	8.96412113965652e-05	0.0029983412356425	0.927307551106985	FALSE	1	No	MOBP;MOBP	3	39542821	5'UTR;Body	MOBP
1533	cg06104408	2.98886133700522	0.000415958276700427	0.000139169479544076	0.00299925836734513	0.927307551106985	FALSE	1	No	CAMK2B;CAMK2B;CAMK2B;CAMK2B;CAMK2B;CAMK2B;CAMK2B;CAMK2B	7	44349955	Body;Body;Body;Body;Body;Body;Body;Body	CAMK2B
1534	cg23481169	2.98883771092243	0.000538465681544477	0.000180158889047975	0.00299948440005838	0.927307551106985	FALSE	1	No	NA	6	168672583	NA	DACT2
1535	cg01855613	2.98858144147925	0.00010267819289004	3.43568327986464e-05	0.00300193715425443	0.927307551106985	FALSE	1	No	OSGIN1;OSGIN1;OSGIN1	16	83985744	5'UTR;TSS1500;Body	OSGIN1
1536	cg26033349	2.98846389113588	0.000279305055026987	9.3461077396798e-05	0.00300306284294696	0.927307551106985	FALSE	1	No	ZSWIM2	2	187713554	Body	ZSWIM2
1537	cg24646529	2.98842468519559	7.53520232943407e-05	2.52146301921639e-05	0.00300343837389986	0.927307551106985	FALSE	1	No	TUBB	6	30689576	Body	TUBB
1538	cg14026113	2.98832110709472	0.0005226823485918	0.000174908361538147	0.00300443069541499	0.927307551106985	FALSE	1	No	FAM19A5;FAM19A5	22	48977177	Body;Body	FAM19A5
1539	cg12124767	2.98798879436955	0.000412271121285269	0.000137976126972811	0.00300761641842372	0.927307551106985	FALSE	1	No	CFTR	7	117299297	Body	CFTR
1540	cg04783338	-2.98749890980227	-1.51614358586559e-05	5.07495946154484e-06	0.00301231835134962	0.927307551106985	FALSE	1	No	USP31	16	23160430	1stExon	USP31
1541	cg05221370	2.98746450017947	0.000202100433831279	6.76494846446336e-05	0.00301264886936328	0.927307551106985	FALSE	1	No	LRRN3;IMMP2L;LRRN3;LRRN3	7	110738836	5'UTR;Body;5'UTR;5'UTR	LRRN3
1542	cg09092713	-2.9873997803408	-0.00030924059696032	0.00010351496943775	0.00301327061898257	0.927307551106985	FALSE	1	No	NA	X	119133965	NA	AK123976
1543	cg21735741	-2.98705834927842	-0.00129336419679186	0.000432989264205133	0.00301655262039627	0.927307551106985	FALSE	1	No	NA	3	80819488	NA	GBE1
1544	cg13153796	-2.98671560403374	-0.000258832946822512	8.66613970452836e-05	0.00301985054786784	0.927307551106985	FALSE	1	No	SNORD113-6	14	101405628	TSS1500	SNORD113-6
1546	cg04663932	2.98584281912886	8.83679369923701e-05	2.95956426193098e-05	0.00302826348786143	0.927307551106985	FALSE	1	No	LIMK1	7	73508618	Body	LIMK1
1547	cg22117760	-2.98540011056313	-0.000193143002707687	6.4695851662997e-05	0.0030325390423812	0.927307551106985	FALSE	1	No	VPS25	17	40925242	TSS1500	VPS25
1548	cg14842237	-2.98528954643058	-0.00054176046970704	0.000181476691383188	0.00303360770222357	0.927307551106985	FALSE	1	No	MACROD1	11	63784102	Body	MACROD1
1549	cg26966083	2.98500167910452	0.000372399543914237	0.000124756895957913	0.00303639170820167	0.927307551106985	FALSE	1	No	TH;TH;TH	11	2185376	3'UTR;3'UTR;3'UTR	TH
1550	cg08102547	-2.98490487751598	-2.15980394626955e-05	7.23575468866174e-06	0.00303732841587553	0.927307551106985	FALSE	1	No	CRAMP1L	16	1664456	TSS200	CRAMP1L
1551	cg06417522	-2.98464229054443	-1.38619617482407e-05	4.64442985082548e-06	0.00303987069103385	0.927307551106985	FALSE	1	No	PRKAR1A;PRKAR1A;PRKAR1A	17	66508098	TSS1500;TSS1500;TSS200	PRKAR1A
1552	cg06802658	-2.98451932150013	-9.57402446162194e-05	3.20789495067155e-05	0.00304106190428877	0.927307551106985	FALSE	1	No	MIPOL1	14	37666920	TSS200	MIPOL1
1554	cg02187522	-2.98439732325581	-0.000321901389164906	0.000107861438775763	0.00304224413582863	0.927307551106985	FALSE	1	No	AVP	20	3065488	TSS200	AVP
1555	cg05167973	2.98395847443327	0.000190136989845806	6.37197171056203e-05	0.00304650030930229	0.927307551106985	FALSE	1	No	PHLDA2	11	2949546	3'UTR	PHLDA2
1556	cg02031397	-2.98369791236979	-9.94906454873358e-05	3.33447448130953e-05	0.00304902994924479	0.927307551106985	FALSE	1	No	HIVEP3;HIVEP3	1	42383598	5'UTR;5'UTR	HIVEP3
1557	cg05543456	-2.98350290767984	-0.000321685447793869	0.000107821395771332	0.00305092439077635	0.927307551106985	FALSE	1	No	MXD4	4	2256532	Body	MXD4
1558	cg23869232	-2.98310764040653	-0.000261179355527979	8.75527761688098e-05	0.00305476766138725	0.927307551106985	FALSE	1	No	RPS6KA2	6	167175937	Body	RPS6KA2
1559	cg14070647	2.98299716997313	0.000130933931851766	4.389341470711e-05	0.00305584258228306	0.927307551106985	FALSE	1	No	RSPO2	8	109095264	5'UTR	RSPO2
1560	cg24709718	2.98299116338461	0.000101836680733103	3.41391157919341e-05	0.00305590103868854	0.927307551106985	FALSE	1	No	DPY19L2;DPY19L2	12	64062221	5'UTR;1stExon	DPY19L2
1561	cg02919116	-2.9826609837345	-0.000520053690291117	0.00017435896775636	0.00305911593878789	0.927307551106985	FALSE	1	No	NA	1	214152742	NA	PROX1
1562	cg23681213	2.98238174188245	0.000100344473162463	3.36457508954325e-05	0.00306183728415249	0.927307551106985	FALSE	1	No	PNMA1;PNMA1	14	74180391	1stExon;5'UTR	PNMA1
1564	cg24708831	-2.98219882745215	-3.26063364195075e-05	1.09336561061439e-05	0.00306362107444322	0.927307551106985	FALSE	1	No	CCDC85C;CCDC85C	14	100070564	5'UTR;1stExon	CCDC85C
1565	cg18273566	2.98218859652634	4.67872287707535e-05	1.56888899733744e-05	0.00306372087502421	0.927307551106985	FALSE	1	No	C1orf213;C1orf213;ZNF436;ZNF436	1	23695031	TSS1500;TSS1500;5'UTR;TSS200	ZNF436
1566	cg03178857	-2.98210266142429	-0.000210261756982142	7.0507886835029e-05	0.00306455927185705	0.927307551106985	FALSE	1	No	TTC15	2	3447471	Body	TRAPPC12
1567	cg17255063	2.98205903738843	0.000267378897453211	8.96625097293079e-05	0.00306498495545284	0.927307551106985	FALSE	1	No	PHOX2B	4	41751830	TSS1500	PHOX2B
1568	cg02756214	2.98191130843561	7.43592186621595e-05	2.49367640317815e-05	0.00306642689769039	0.927307551106985	FALSE	1	No	COPS6	7	99686353	TSS1500	COPS6
1569	cg14579957	2.98172472676537	0.000447328049454115	0.000150023255144476	0.00306824895866213	0.927307551106985	FALSE	1	No	ROR2	9	94648674	Body	ROR2
1570	cg14190943	-2.98132133080763	-3.96623898176701e-05	1.33036279611382e-05	0.0030721917067644	0.927307551106985	FALSE	1	No	C14orf80;C14orf80;C14orf80	14	105957502	TSS200;Body;TSS200	C14orf80
1571	cg01143204	-2.98128740617288	-3.5993123569219e-05	1.20730136566819e-05	0.00307252349387724	0.927307551106985	FALSE	1	No	PES1	22	30987612	Body	PES1
1573	cg24641522	2.98006239111792	8.18363440660567e-05	2.74612854784416e-05	0.00308452630259755	0.927307551106985	FALSE	1	No	TMED7-TICAM2;TICAM2;TMED7-TICAM2	5	114937614	Body;5'UTR;Body	TICAM2
1574	cg01054282	2.97971903549728	0.000413241027671359	0.000138684561446376	0.00308789822833234	0.927307551106985	FALSE	1	No	KIAA0020	9	2842164	5'UTR	KIAA0020
1576	cg04201347	2.97961948596756	0.000285797548257525	9.5917465167442e-05	0.00308887648607274	0.927307551106985	FALSE	1	No	PRRG2	19	50086849	Body	PRRG2
1577	cg09986774	-2.97877318528722	-5.0102370848951e-05	1.68198005462172e-05	0.0030972044205964	0.927307551106985	FALSE	1	No	CHTF8;CHTF8;CIRH1A;CHTF8;CHTF8	16	69166346	5'UTR;Body;TSS200;TSS1500;5'UTR	CHTF8
1578	cg05952666	-2.97855844440284	-4.38188658656178e-05	1.47114339649638e-05	0.00309932082407399	0.927307551106985	FALSE	1	No	RNASEK	17	6915644	TSS200	LOC100506713
1579	cg01026898	2.97787802658798	0.000372299817812074	0.00012502184927925	0.00310603550910642	0.927307551106985	FALSE	1	No	LOC221122	11	44995262	TSS200	LOC221122
1580	cg04200835	-2.9778676142905	-2.59808290790721e-05	8.72464207421195e-06	0.00310613836599098	0.927307551106985	FALSE	1	No	VKORC1;VKORC1	16	31106277	TSS200;TSS200	PRSS53
1581	cg24791846	2.97767280404289	0.000259251560204338	8.70651603669629e-05	0.00310806335555166	0.927307551106985	FALSE	1	No	NA	3	177000330	NA	TBL1XR1
1582	cg08808571	-2.97763845642358	-0.000102291558485894	3.43532500613777e-05	0.0031084028698928	0.927307551106985	FALSE	1	No	QDPR	4	17513338	Body	QDPR
1584	cg25272645	-2.97682537513752	-3.26193633581472e-05	1.09577685109058e-05	0.0031164498210034	0.927307551106985	FALSE	1	No	RBM42	19	36119790	TSS200	RBM42
1585	cg08030134	-2.97655631696807	-0.00011094424317045	3.72726840537182e-05	0.00311911684931005	0.927307551106985	FALSE	1	No	COX4NB;COX4NB	16	85813931	Body;Body	COX4NB
1586	cg04696969	-2.97640271004668	-0.000237448184501	7.97769010555954e-05	0.00312064040872697	0.927307551106985	FALSE	1	No	SGPP2	2	223335429	Body	U6
1587	cg19860752	-2.97620790775394	-0.000174685295207549	5.86939154191615e-05	0.00312257354691397	0.927307551106985	FALSE	1	No	LOC647946	18	37332566	TSS1500	LOC647946
1588	cg08678437	2.97586769590559	0.000339818608013094	0.000114191436830556	0.00312595229980166	0.927307551106985	FALSE	1	No	LMF1	16	930077	Body	LMF1
1589	cg09841842	-2.97585173268412	-0.00136926787610592	0.000460126376951879	0.00312611091785602	0.927307551106985	FALSE	1	No	FRMD6	14	51974848	5'UTR	U6
1590	cg26351679	2.97556480251455	0.000149249465110922	5.01583648874983e-05	0.0031289632475428	0.927307551106985	FALSE	1	No	NA	8	94165880	NA	LOC389676
1591	cg13790426	2.97520681285618	0.000134763217015873	4.52954115436773e-05	0.00313252530996912	0.927307551106985	FALSE	1	No	CLCC1;CLCC1	1	109506963	TSS1500;TSS1500	AKNAD1
1592	cg25645064	-2.97517569362391	-0.000352823364874048	0.00011858908555558	0.00313283512734007	0.927307551106985	FALSE	1	No	NA	3	147096130	NA	ZIC4
1593	cg12573482	2.97516146298365	0.000319957673104024	0.000107542960973672	0.00313297681433323	0.927307551106985	FALSE	1	No	GNAS;GNAS;GNAS;GNASAS	20	57427030	TSS1500;TSS1500;3'UTR;TSS1500	GNAS
1594	cg19257531	2.97508073368454	3.41205216269625e-05	1.14687716674852e-05	0.0031337807045162	0.927307551106985	FALSE	1	No	GADD45B	19	2475640	TSS1500	GADD45B
1595	cg15698107	2.97504757932494	0.000268134104001116	9.0127669172255e-05	0.00313411090533053	0.927307551106985	FALSE	1	No	PPTC7	12	110986864	Body	PPTC7
1596	cg14754427	2.97488548589222	0.00047660510147137	0.000160209562260991	0.00313572573335484	0.927307551106985	FALSE	1	No	DERA	12	16135308	Body	DERA
1597	cg00677685	-2.97483984688526	-7.22924815936349e-05	2.43013020244862e-05	0.00313618054155148	0.927307551106985	FALSE	1	No	UBE2W;UBE2W	8	74791355	TSS1500;TSS1500	UBE2W
1598	cg00696756	-2.97464593276154	-1.74553674437338e-05	5.86804878237357e-06	0.00313811363515608	0.927307551106985	FALSE	1	No	RPS3A	4	152020723	TSS200	RPS3A
1599	cg13155902	2.97445616117557	5.91832110731956e-05	1.98971535858189e-05	0.00314000648870879	0.927307551106985	FALSE	1	No	NUP85	17	73202071	Body	NUP85
1600	cg21740177	2.97438711732871	0.000197861182680944	6.65216647585008e-05	0.0031406954174395	0.927307551106985	FALSE	1	No	NA	3	119381682	NA	POPDC2
1602	cg13777513	2.97437454811428	0.000390967357387842	0.000131445233632634	0.00314082084962931	0.927307551106985	FALSE	1	No	NA	15	65127741	NA	PLEKHO2
1603	cg23355015	-2.9741121001823	-0.000153150202546435	5.14944283831963e-05	0.00314344094892948	0.927307551106985	FALSE	1	No	CDCA5	11	64847796	Body	CDCA5
1604	cg05064398	2.97401339441081	6.9592797645592e-05	2.34002973141886e-05	0.00314442687704365	0.927307551106985	FALSE	1	No	LOC401052	3	10052817	TSS200	LOC401052
1605	cg06345462	-2.97392369599263	-0.000371182342862704	0.000124812329032811	0.00314532308023117	0.927307551106985	FALSE	1	No	SHISA9	16	13263104	Body	SHISA9
1606	cg04252152	-2.97378704874815	-0.000798989435260272	0.000268677421134313	0.00314668881238874	0.927307551106985	FALSE	1	No	KRT27	17	38933754	Body	KRT27
1607	cg25649000	2.97362603428524	0.000261876351844686	8.80663367973345e-05	0.00314829878146887	0.927307551106985	FALSE	1	No	PTPRT;PTPRT	20	41817903	Body;Body	PTPRT
1608	cg03131829	-2.97341584747853	-0.000645286026488577	0.00021701842580673	0.00315040155510695	0.927307551106985	FALSE	1	No	ABR;ABR	17	1028765	Body;5'UTR	ABR
1609	cg17105290	-2.97308003599897	-3.19488247705813e-05	1.07460358899643e-05	0.00315376378498634	0.927307551106985	FALSE	1	No	C20orf4;C20orf4	20	34824650	1stExon;5'UTR	C20orf4
1610	cg25190176	2.9729710186609	5.56079696482993e-05	1.87045111772891e-05	0.00315485600039906	0.927307551106985	FALSE	1	No	CSDE1;CSDE1;CSDE1	1	115300693	TSS200;TSS200;TSS200	CSDE1
1611	cg02077068	-2.97296223836844	-0.000139536041371289	4.69350197491462e-05	0.0031549439828558	0.927307551106985	FALSE	1	No	GPRC5B	16	19872240	Body	GPRC5B
1612	cg08327779	2.97290305243115	0.00060141549215567	0.000202299059723408	0.00315553711101893	0.927307551106985	FALSE	1	No	PDZD4	X	153070157	Body	PDZD4
1613	cg26865494	2.97284986511774	0.000345487303069648	0.000116214177891545	0.00315607021143308	0.927307551106985	FALSE	1	No	DOCK1	10	129172573	Body	DOCK1
1614	cg19793747	2.97258678667318	0.000343959259961483	0.000115710418112445	0.00315870827901416	0.927307551106985	FALSE	1	No	KRT78	12	53232814	3'UTR	KRT78
1615	cg23477967	2.9722422046925	0.000101857165646308	3.42694701950934e-05	0.00316216669191994	0.927307551106985	FALSE	1	No	TFPI;TFPI;TFPI;TFPI	2	188419087	1stExon;5'UTR;1stExon;5'UTR	TFPI
1616	cg21079591	-2.97159356239549	-0.000515648991529648	0.000173526083127589	0.00316868622567282	0.927307551106985	FALSE	1	No	BAT1;BAT1	6	31510735	TSS1500;TSS1500	DDX39B
1617	cg24796645	-2.97158818309345	-0.000497270915787769	0.000167341800124573	0.00316874034469341	0.927307551106985	FALSE	1	No	NA	4	55745557	NA	KIT
1618	cg03908015	-2.97127292694581	-3.49268833265781e-05	1.17548553045511e-05	0.00317191348977021	0.927307551106985	FALSE	1	No	HMX3	10	124895441	TSS200	HMX3
1619	cg07841848	-2.9711774636527	-0.000512894916713713	0.000172623454165263	0.00317287492925131	0.927307551106985	FALSE	1	No	NA	5	172676916	NA	NKX2-5
1621	cg16787065	2.97098755861464	0.000102382677443765	3.44608233538026e-05	0.00317478831310607	0.927307551106985	FALSE	1	No	OVOL1	11	65554404	TSS200	OVOL1
1622	cg07288869	-2.97089126899664	-3.14441018598753e-05	1.0584063505796e-05	0.00317575888043115	0.927307551106985	FALSE	1	No	SLC35C1;SLC35C1;SLC35C1	11	45826537	5'UTR;TSS200;5'UTR	SLC35C1
1623	cg10586510	2.97072153131548	0.000100864584627359	3.39528910953478e-05	0.00317747044120539	0.927307551106985	FALSE	1	No	SMO	7	128829365	Body	SMO
1624	cg11082565	-2.97057972715666	-9.55313181998866e-05	3.21591497196831e-05	0.00317890097983726	0.927307551106985	FALSE	1	No	NXN	17	883117	TSS200	NXN
1625	cg16713465	2.97049397838335	0.000279894816477571	9.42250071922044e-05	0.00317976631051865	0.927307551106985	FALSE	1	No	TNIK;TNIK;TNIK;TNIK;TNIK;TNIK;TNIK;TNIK	3	170900130	Body;Body;Body;Body;Body;Body;Body;Body	MIR569
1626	cg05585795	2.97047068472544	0.000508490331952437	0.000171181737145956	0.00318000141487316	0.927307551106985	FALSE	1	No	ELMOD3;ELMOD3;ELMOD3;ELMOD3	2	85584897	Body;Body;Body;Body	ELMOD3
1627	cg00811334	2.97037487203244	0.000894448816871329	0.000301123210168861	0.00318096862574652	0.927307551106985	FALSE	1	No	CTNNA2;CTNNA2	2	79739254	TSS1500;TSS1500	CTNNA2
1628	cg11024450	2.97006951763551	0.000541064647854035	0.000182172385070899	0.00318405291706577	0.927307551106985	FALSE	1	No	MAD1L1;MAD1L1;MAD1L1	7	2057287	Body;Body;Body	MAD1L1
1629	cg14663177	-2.96955209689108	-8.99416837408776e-05	3.028796290021e-05	0.00318928547536922	0.927307551106985	FALSE	1	No	C2orf58	2	38373737	Body	CYP1B1-AS1
1630	cg10270430	2.9695461203338	0.000684994247713491	0.000230673045629106	0.0031893459608881	0.927307551106985	FALSE	1	No	GRM4	6	34024362	Body	GRM4
1631	cg15023038	-2.96885680890629	-0.000530793546415018	0.000178787183276299	0.00319632915896874	0.927307551106985	FALSE	1	No	TCTE1	6	44254022	Body	TCTE1
1632	cg09582545	-2.9686421085933	-0.000433852436798551	0.000146145079443117	0.00319850707713841	0.927307551106985	FALSE	1	No	APOBEC3F;APOBEC3F	22	39440294	3'UTR;Body	APOBEC3F
1633	cg04518836	-2.96858938733827	-0.00026287868146162	8.85533993292769e-05	0.00319904208877837	0.927307551106985	FALSE	1	No	MYOZ3;MYOZ3	5	150039034	TSS1500;TSS1500	SYNPO
1634	cg24470309	2.96855721031327	0.000338994053508188	0.000114194886435223	0.0031993686592456	0.927307551106985	FALSE	1	No	GNA12	7	2817721	Body	GNA12
1635	cg23809103	-2.96820714399	-0.000224950416671153	7.57866300290499e-05	0.00320292351814886	0.927307551106985	FALSE	1	No	ASB15	7	123248508	TSS1500	ASB15
1636	cg02844502	2.968137577611	0.000490927758846512	0.000165399259976908	0.00320363038232441	0.927307551106985	FALSE	1	No	NA	9	140189025	NA	NRARP
1637	cg17320856	2.96803878630052	0.000418612454752274	0.000141040089059634	0.00320463444646203	0.927307551106985	FALSE	1	No	GALNT9;GALNT9	12	132687617	Body;Body	GALNT9
1638	cg01194073	-2.96801017872732	-0.000243950710266969	8.21933536533808e-05	0.00320492525291406	0.927307551106985	FALSE	1	No	NA	14	101175302	NA	DLK1
1640	cg06113001	2.96662748009227	0.000359925606564192	0.00012132484074239	0.00321900971905196	0.927307551106985	FALSE	1	No	GLYCAM1	12	55002180	Body	GLYCAM1
1641	cg10517193	-2.96599039737217	-0.000609116634673953	0.000205367028569486	0.00322551822399612	0.927307551106985	FALSE	1	No	B4GALNT4	11	381875	3'UTR	B4GALNT4
1642	cg22675486	2.96595224658734	8.31604178379099e-05	2.80383535957449e-05	0.0032259083583915	0.927307551106985	FALSE	1	No	RXRG;RXRG	1	165414544	TSS200;TSS200	RXRG
1643	cg06079347	-2.96586750658132	-0.000332142831966433	0.0001119884253863	0.00322677507411046	0.927307551106985	FALSE	1	No	SMYD3;SMYD3	1	246324811	Body;Body	SMYD3
1644	cg02233190	2.96556880721193	0.000243110058123466	8.19775476233262e-05	0.00322983185314259	0.927307551106985	FALSE	1	No	EIF1AY	Y	22737591	TSS200	EIF1AY
1646	cg17795059	2.96503529431338	0.000241964339226029	8.16058883650022e-05	0.00323529822142906	0.927307551106985	FALSE	1	No	FAM118A;FAM118A	22	45704902	TSS1500;TSS200	FAM118A
1647	cg24617091	-2.96483253030362	-0.000216993260483336	7.31890446645613e-05	0.00323737795888748	0.927307551106985	FALSE	1	No	NOL7	6	13618778	Body	NOL7
1648	cg08586014	-2.96398693379079	-1.75961997060092e-05	5.93666574754584e-06	0.00324606438413608	0.927307551106985	FALSE	1	No	MDN1	6	90529518	TSS200	MDN1
1649	cg10770230	-2.96363271708747	-0.000421395016180058	0.000142188677345345	0.00324970942385846	0.927307551106985	FALSE	1	No	UNC84A;UNC84A	7	872735	5'UTR;Body	SUN1
1650	cg06327849	-2.96357562744191	-3.74347168547025e-05	1.2631605047655e-05	0.00325029725079716	0.927307551106985	FALSE	1	No	H1FX;H1FX;C3orf47	3	129035119	1stExon;5'UTR;Body	H1FX
1651	cg02501746	-2.96354253246991	-0.00026333567781021	8.88584101375248e-05	0.00325063805969642	0.927307551106985	FALSE	1	No	NA	7	30209513	NA	C7orf41
1652	cg20057676	2.96341356093858	0.000132880790816601	4.4840447708053e-05	0.00325196650838758	0.927307551106985	FALSE	1	No	ZIC2	13	100637560	Body	ZIC2
1653	cg09981198	2.96322349453917	0.000241494371566895	8.14971844047326e-05	0.00325392515957511	0.927307551106985	FALSE	1	No	NA	6	10316831	NA	TFAP2A
1654	cg06885757	-2.96319001398141	-0.00066979413777299	0.000226038200254677	0.00325427029150486	0.927307551106985	FALSE	1	No	HIVEP3;HIVEP3	1	42089581	5'UTR;5'UTR	HIVEP3
1655	cg04500146	-2.96305123412127	-0.000119783776544677	4.04258202373609e-05	0.00325570125095107	0.927307551106985	FALSE	1	No	C5orf30	5	102608478	5'UTR	C5orf30
1656	cg05902522	2.96303835733296	0.000451630125448014	0.000152421288887575	0.00325583405272798	0.927307551106985	FALSE	1	No	WWTR1;WWTR1;WWTR1	3	149348590	Body;Body;Body	AK309441
1657	cg00218649	2.96299006746455	0.000134719994438175	4.54675821959321e-05	0.00325633212326174	0.927307551106985	FALSE	1	No	MGAT1;MGAT1	5	180238208	TSS1500;TSS1500	MGAT1
1658	cg05125875	-2.9629585836833	-0.00012208386057629	4.12033638433532e-05	0.0032566568902823	0.927307551106985	FALSE	1	No	NA	15	40425922	NA	BMF
1659	cg21092687	2.96284327211951	0.000329964862480582	0.000111367639856474	0.00325784662541472	0.927307551106985	FALSE	1	No	RECQL4;LRRC14	8	145743911	TSS1500;5'UTR	DQ579335
1660	cg09321097	2.9625469905924	1.22337917199313e-05	4.12948444658595e-06	0.00326090535469106	0.927307551106985	FALSE	1	No	C1orf55;C1orf55	1	226187056	1stExon;5'UTR	C1orf55
1661	cg01714383	-2.96248826006827	-0.000483936199878452	0.000163354638869455	0.0032615119844891	0.927307551106985	FALSE	1	No	JPH3	16	87703576	Body	JPH3
1662	cg10835584	-2.96245169146555	-3.39417215229421e-05	1.14573080198148e-05	0.00326188975512578	0.927307551106985	FALSE	1	No	ONECUT2	18	55108852	Body	ONECUT2
1664	cg07936585	2.96216903717715	0.000518531167758316	0.000175051174072246	0.00326481105603552	0.927307551106985	FALSE	1	No	NA	2	238472405	NA	PRLH
1665	cg14274621	2.96213579063176	0.000300879145134536	0.000101575068261933	0.00326515482447404	0.927307551106985	FALSE	1	No	NA	2	8825107	NA	ID2
1666	cg26354191	2.96193689651902	0.000460927525941039	0.000155616929747132	0.0032672120763719	0.927307551106985	FALSE	1	No	WDR8	1	3547523	3'UTR	WRAP73
1669	cg03440556	2.96144057626453	0.000462741422646067	0.00015625551508778	0.00327235091480109	0.927307551106985	FALSE	1	No	SCD	10	102107757	Body	SCD
1671	cg08485187	2.9613915336226	0.000217010090160332	7.32797698975215e-05	0.00327285909749261	0.927307551106985	FALSE	1	No	DNMT3A;DNMT3A	2	25500046	Body;Body	DNMT3A
1672	cg18364820	2.96134555651645	7.73078007947127e-05	2.61056331722573e-05	0.00327333558049953	0.927307551106985	FALSE	1	No	CXorf38	X	40506749	1stExon	CXorf38
1673	cg16904781	-2.96125367027648	-0.000334347892835901	0.000112907548648031	0.00327428803225571	0.927307551106985	FALSE	1	No	MCF2L;MCF2L	13	113739577	Body;Body	MCF2L
1674	cg20174696	2.9607982038056	0.000202263582442052	6.83138696119434e-05	0.00327901293892258	0.927307551106985	FALSE	1	No	NA	6	167765215	NA	TCP10
1675	cg03279206	-2.96069810718515	-0.000167631378791835	5.6618869173125e-05	0.00328005215446267	0.927307551106985	FALSE	1	No	AVP	20	3064001	Body	AVP
1677	cg18113101	2.96041554246174	0.000473458825926631	0.000159929854149099	0.00328298740263374	0.927307551106985	FALSE	1	No	PRDM15;PRDM15	21	43221756	Body;Body	PRDM15
1679	cg21275368	-2.96017812343684	-0.000334983298136115	0.000113163223349273	0.00328545554038245	0.927307551106985	FALSE	1	No	NA	13	87224101	NA	SLITRK6
1681	cg24211157	2.9598797227209	0.000450648250558332	0.0001522522172435	0.00328856003326707	0.927307551106985	FALSE	1	No	C17orf96;C17orf96	17	36829393	1stExon;3'UTR	C17orf96
1682	cg25960191	2.95978802586931	0.000126006605070437	4.25728477746065e-05	0.00328951456528083	0.927307551106985	FALSE	1	No	UBXN8	8	30601454	TSS1500	UBXN8
1683	cg21211551	-2.95942365167671	-0.000446500029040902	0.000150873981421325	0.00329331007790076	0.927307551106985	FALSE	1	No	NA	8	91108620	NA	CALB1
1684	cg10767337	-2.959256688344	-0.00044428938685783	0.000150135467669232	0.00329505059363855	0.927307551106985	FALSE	1	No	HPCAL1;HPCAL1	2	10566949	3'UTR;3'UTR	HPCAL1
1685	cg18548400	2.95906837605064	0.000321763822290302	0.000108738218046772	0.0032970146722072	0.927307551106985	FALSE	1	No	NA	3	182506874	NA	ATP11B
1686	cg10296162	-2.95899137883236	-1.42125300984777e-05	4.80316711976567e-06	0.0032978180540029	0.927307551106985	FALSE	1	No	C12orf60;WBP11	12	14956242	TSS1500;5'UTR	WBP11
1688	cg00135038	2.95897000143592	0.000507801872989094	0.000171614403911723	0.00329804113552409	0.927307551106985	FALSE	1	No	TNRC18	7	5391419	Body	TNRC18
1689	cg22762088	-2.9585727641616	-0.000272642732291957	9.21534652095057e-05	0.00330218897479018	0.927307551106985	FALSE	1	No	MYH7B	20	33581493	Body	MIR499A
1692	cg09871637	2.95823920487454	0.000493418738748094	0.000166794739903063	0.00330567559186123	0.927307551106985	FALSE	1	No	LMO4	1	87800511	Body	LMO4
1693	cg23497678	-2.95817637732903	-0.000215006659733154	7.26821637076576e-05	0.00330633269024013	0.927307551106985	FALSE	1	No	C7orf52	7	100822744	5'UTR	NAT16
1694	cg02594532	2.95813867042871	0.000506519102278706	0.00017122899184618	0.00330672711512838	0.927307551106985	FALSE	1	No	NA	10	1975000	NA	LOC282980
1695	cg22877281	2.95805979891393	0.000243478654310417	8.23102543091968e-05	0.00330755227275483	0.927307551106985	FALSE	1	No	DGCR8	22	20077456	Body	DGCR8
1696	cg00675324	-2.95803377232631	-6.17308947286912e-05	2.08688945022232e-05	0.00330782460551173	0.927307551106985	FALSE	1	No	RELL1;RELL1	4	37688114	TSS200;TSS200	RELL1
1697	cg10039567	-2.95768688962022	-0.000514671568325658	0.000174011512216475	0.00331145621913921	0.927307551106985	FALSE	1	No	KCND3;KCND3	1	112395111	Body;Body	KCND3
1699	cg05786314	2.95726865281479	0.00032887885110148	0.000111210339577517	0.00331583970863556	0.927307551106985	FALSE	1	No	ACOT7	1	6452096	Body	ACOT7
1701	cg23972431	-2.95720355874336	-0.000106998027351709	3.61821650847658e-05	0.00331652242888103	0.927307551106985	FALSE	1	No	NA	5	26237674	NA	TRNA_Lys
1702	cg21532801	2.95708428028314	0.000409878721617188	0.0001386090766334	0.00331777378002418	0.927307551106985	FALSE	1	No	PPP4R1L	20	56881949	Body	PPP4R1L
1703	cg03222101	-2.95698652504972	-0.000327547891245404	0.000110770843380795	0.00331879965284566	0.927307551106985	FALSE	1	No	NA	16	14494296	NA	PARN
1704	cg02070354	-2.95663384062808	-3.48953563867694e-05	1.18023936232011e-05	0.0033225032414867	0.927307551106985	FALSE	1	No	RQCD1;USP37	2	219433199	TSS1500;TSS200	USP37
1705	cg08112879	2.95648819884221	0.000360796974934803	0.000122035655368452	0.003324033748938	0.927307551106985	FALSE	1	No	ADPRHL1;ADPRHL1	13	114088044	Body;Body	ADPRHL1
1707	cg03085637	-2.95640501390283	-2.56364147149436e-05	8.67148262649587e-06	0.00332490820475983	0.927307551106985	FALSE	1	No	PEX11B;GNRHR2	1	145516630	Body;TSS1500	PEX11B
1708	cg13804457	2.95630525739007	4.58638587408888e-05	1.55139117065938e-05	0.00332595714156384	0.927307551106985	FALSE	1	No	NARG2;NARG2	15	60771615	TSS1500;TSS1500	BC035094
1709	cg16731488	2.95627033952494	0.000150905112556964	5.10457756651624e-05	0.00332632437340186	0.927307551106985	FALSE	1	No	PTBP2	1	97186897	TSS1500	PTBP2
1710	cg11792483	2.95607247218344	5.42882603055417e-05	1.83649963985636e-05	0.00332840604855538	0.927307551106985	FALSE	1	No	ASPHD2	22	26824763	TSS1500	ASPHD2
1711	cg14691388	2.95603744057027	0.0002291721280257	7.75268015487274e-05	0.00332877472486258	0.927307551106985	FALSE	1	No	KCNK9	8	140711270	Body	KCNK9
1713	cg15854067	2.95578722754955	8.69273049782297e-05	2.94091889186135e-05	0.00333140907883041	0.927307551106985	FALSE	1	No	IL17RD;IL17RD	3	57199318	1stExon;5'UTR	IL17RD
1715	cg05643286	-2.95559464780838	-0.000429849447679893	0.000145435859412803	0.00333343794246767	0.927307551106985	FALSE	1	No	NA	4	4173660	NA	OTOP1
1716	cg08029969	-2.9554865842423	-0.000356570320377083	0.000120646908796068	0.00333457690731773	0.927307551106985	FALSE	1	No	NA	16	28270611	NA	AX746995
1717	cg12533363	2.95547847437065	5.39562550119678e-05	1.82563518834146e-05	0.00333466239783542	0.927307551106985	FALSE	1	No	PLK2	5	57756026	TSS200	PLK2
1718	cg26287309	-2.95527609462283	-0.000307820055257361	0.000104159491499777	0.00333679644089248	0.927307551106985	FALSE	1	No	ELFN2	22	37774499	5'UTR	ELFN2
1720	cg01547051	2.95505349122828	5.78359424418422e-05	1.95718766558782e-05	0.00333914517969541	0.927307551106985	FALSE	1	No	FASTK;FASTK	7	150777654	Body;Body	FASTK
1721	cg06539391	2.95490270262199	0.000358866393140952	0.000121447786697856	0.00334073704336185	0.927307551106985	FALSE	1	No	TNXB	6	32053641	Body	TNXB
1722	cg10030843	2.95458400126864	0.000213309597237593	7.21961525365337e-05	0.00334410383295602	0.927307551106985	FALSE	1	No	NA	12	115303226	NA	TBX3
1723	cg15993674	2.9544003309011	6.6571722068392e-05	2.25330742662378e-05	0.0033460455524271	0.927307551106985	FALSE	1	No	PRNP;PRNP;PRNP;PRNP;PRNP	20	4667405	5'UTR;5'UTR;5'UTR;5'UTR;5'UTR	PRNP
1724	cg02961109	2.95401180828146	0.000115175571611593	3.89895434028742e-05	0.00335015631922857	0.927307551106985	FALSE	1	No	MCL1;MCL1	1	150552537	TSS1500;TSS1500	MCL1
1725	cg08201152	2.95395459114647	6.99318560292076e-05	2.3673978008601e-05	0.0033507620956385	0.927307551106985	FALSE	1	No	NA	19	1875879	NA	FAM108A1
1726	cg07752409	2.95372375520568	0.000930701213976775	0.00031509419671914	0.00335320704827399	0.927307551106985	FALSE	1	No	RASGEF1C	5	179588838	5'UTR	RASGEF1C
1727	cg09010387	2.95353183048125	0.000160171387512829	5.42304592284456e-05	0.00335524110579422	0.927307551106985	FALSE	1	No	NA	8	28269964	NA	FBXO16
1728	cg22813798	2.95333536668335	0.000610533363813225	0.000206726730293034	0.00335732443806003	0.927307551106985	FALSE	1	No	SRRT;SRRT;SRRT;SRRT	7	100484748	Body;Body;Body;Body	SRRT
1729	cg02405813	2.95329119709551	0.000413030522578838	0.000139854316765324	0.00335779298200304	0.927307551106985	FALSE	1	No	TPBG;TPBG	6	83072522	TSS1500;TSS1500	TPBG
1730	cg01530605	2.95296665221072	0.000509164728317445	0.000172424814867538	0.00336123753678576	0.927307551106985	FALSE	1	No	SOX2OT	3	181414848	Body	JA611300
1731	cg26353598	2.95294068915842	0.000506807557843217	0.000171628085760048	0.00336151323500353	0.927307551106985	FALSE	1	No	NA	1	14824776	NA	KAZN
1732	cg05026753	-2.95258581830371	-2.41159581749762e-05	8.16774165393473e-06	0.00336528363536331	0.927307551106985	FALSE	1	No	UGCG	9	114659030	TSS200	UGCG
1733	cg22619386	2.95253056218777	7.23592942766242e-05	2.45075513199793e-05	0.0033658710634962	0.927307551106985	FALSE	1	No	ACTL6A;ACTL6A;ACTL6A	3	179280643	TSS200;TSS200;TSS200	ACTL6A
1734	cg06569272	-2.95252004650328	-1.57508663937088e-05	5.334719543179e-06	0.00336598286642765	0.927307551106985	FALSE	1	No	WFS1;WFS1	4	6271485	TSS200;TSS200	WFS1
1735	cg08599448	2.95250349382515	6.16403654963691e-05	2.08773217797315e-05	0.00336615886165573	0.927307551106985	FALSE	1	No	ACP5;ACP5;ACP5;ACP5	19	11689614	TSS1500;5'UTR;TSS200;5'UTR	ACP5
1736	cg04626868	-2.95249416140447	-0.00029442176195447	9.97196762666644e-05	0.00336625809169578	0.927307551106985	FALSE	1	No	SOX5;SOX5	12	23999034	Body;Body	SOX5
1737	cg13945107	2.95196202305417	0.000167094827414639	5.66046670348958e-05	0.00337192065515825	0.927307551106985	FALSE	1	No	NA	11	123947230	NA	OR10G7
1738	cg12885864	2.95138149534567	0.000128130200951362	4.3413635666356e-05	0.00337810807075813	0.927307551106985	FALSE	1	No	NA	X	139846881	NA	AK054921
1739	cg04612073	-2.95129656577035	-9.12864819605924e-05	3.0930975564892e-05	0.00337901414236603	0.927307551106985	FALSE	1	No	FOXK1	7	4769938	Body	FOXK1
1740	cg05385306	-2.9512241984231	-0.000199318427763214	6.75375418342372e-05	0.00337978636913037	0.927307551106985	FALSE	1	No	ACCN5	4	156787741	TSS1500	ACCN5
1741	cg19522930	2.95108814801265	0.000956619481636781	0.000324158220174141	0.00338123859019442	0.927307551106985	FALSE	1	No	NA	11	133837711	NA	IGSF9B
1743	cg21697561	-2.95070084341407	-2.82638593095606e-05	9.57869360855241e-06	0.00338537585833327	0.927307551106985	FALSE	1	No	C17orf106;ACOX1;ACOX1	17	73974931	TSS1500;Body;Body	CDK3
1744	cg01899355	2.95060036073273	0.000455962893880677	0.000154532243657507	0.00338644999121037	0.927307551106985	FALSE	1	No	NA	2	61918195	NA	FAM161A
1745	cg04280969	-2.95045341647756	-0.000146728724684147	4.97309070750628e-05	0.00338802134693575	0.927307551106985	FALSE	1	No	MEGF10	5	126626092	TSS1500	MEGF10
1746	cg05616379	-2.95039959364467	-0.000260779638047857	8.83879046789427e-05	0.00338859707089174	0.927307551106985	FALSE	1	No	KCNK3	2	26943660	Body	KCNK3
1747	cg12725520	-2.94998037651666	-0.00043874838960618	0.000148729257014331	0.00339308435221722	0.927307551106985	FALSE	1	No	SNORD114-16	14	101439569	TSS1500	SNORD114-16
1748	cg07628658	-2.94994139406576	-2.03263181709369e-05	6.89041423393235e-06	0.00339350189461546	0.927307551106985	FALSE	1	No	SNORD43;RPL3;RPL3;RPL3;RPL3	22	39715635	TSS1500;1stExon;5'UTR;1stExon;5'UTR	RPL3
1750	cg24336646	-2.94875659642743	-1.363908484742e-05	4.62536815142504e-06	0.00340621473895315	0.927307551106985	FALSE	1	No	STX7	6	132834059	5'UTR	STX7
1751	cg23516854	2.94865800714353	0.000453451603523866	0.000153782365545722	0.00340727455914148	0.927307551106985	FALSE	1	No	NA	5	109669259	NA	TMEM232
1752	cg05335107	-2.94832424181268	-0.00033005319720288	0.000111946031078304	0.00341086472547022	0.927307551106985	FALSE	1	No	RANBP2	2	109400084	Body	RANBP2
1753	cg10551809	-2.94819755054019	-0.000395116070097724	0.000134019536793024	0.00341222839291478	0.927307551106985	FALSE	1	No	NA	13	55408596	NA	MIR1297
1754	cg16606195	2.94812458874859	0.000506897198274055	0.000171938865883962	0.0034130139582722	0.927307551106985	FALSE	1	No	NA	7	1270426	NA	UNCX
1755	cg00917251	2.94800661851173	0.00021905523244461	7.43062213867068e-05	0.00341428447059112	0.927307551106985	FALSE	1	No	RCAN3	1	24829987	5'UTR	RCAN3
1756	cg08574758	-2.94775029195643	-0.000500835466235602	0.000169904305531659	0.00341704653928107	0.927307551106985	FALSE	1	No	ATP5I	4	666278	3'UTR	ATP5I
1757	cg06672753	-2.94746254584403	-0.000171717736019337	5.82595141917791e-05	0.00342014960584004	0.927307551106985	FALSE	1	No	HPN;HPN	19	35531990	5'UTR;5'UTR	HPN
1758	cg10588893	-2.94744936137373	-0.000584388569522048	0.000198269248381482	0.00342029184944812	0.927307551106985	FALSE	1	No	NA	12	34464089	NA	ALG10
1759	cg09725213	-2.94736315962409	-0.000373259365834975	0.000126641796622911	0.00342122198960495	0.927307551106985	FALSE	1	No	PABPC5;PABPC5	X	90689892	5'UTR;1stExon	PABPC5
1760	cg00426193	2.94701765026672	0.000116952461110494	3.9685022280036e-05	0.00342495245041955	0.927307551106985	FALSE	1	No	RIF1	2	152267492	Body	RIF1
1761	cg10386483	2.94683677025407	0.000200469004364536	6.80285404295574e-05	0.00342690689265595	0.927307551106985	FALSE	1	No	GJD2	15	35047189	TSS1500	AK092087
1762	cg05312353	-2.94674279180478	-0.000467314706774295	0.000158586866853106	0.00342792274976598	0.927307551106985	FALSE	1	No	NA	6	17102678	NA	FLJ23152
1764	cg12927730	-2.94648873421837	-0.000356388576990635	0.000120953653360964	0.00343067035557343	0.927307551106985	FALSE	1	No	KIAA1310;KIAA1310	2	97260774	3'UTR;3'UTR	KANSL3
1765	cg22364906	-2.94634127276313	-0.000529375089061837	0.000179672020330957	0.0034322660588525	0.927307551106985	FALSE	1	No	NA	15	91368510	NA	BLM
1767	cg13985817	2.94631877698056	0.000393501700758292	0.0001335570691918	0.00343250954884791	0.927307551106985	FALSE	1	No	LOC644145	4	56685845	TSS1500	LOC644145
1768	cg26358374	2.94604460210311	0.000451402966077533	0.000153223398503637	0.00343547843400151	0.927307551106985	FALSE	1	No	TRPV4;TRPV4	12	110252616	5'UTR;5'UTR	TRPV4
1769	cg02965180	-2.94577759135271	-0.000293928918119188	9.97797386272515e-05	0.00343837199900635	0.927307551106985	FALSE	1	No	SGCE;PEG10;PEG10;PEG10;SGCE;PEG10;SGCE	7	94285784	TSS1500;5'UTR;1stExon;1stExon;TSS1500;5'UTR;TSS1500	PEG10
1771	cg08620606	2.94564506617011	0.000189479028229798	6.43251389673215e-05	0.00343980898644499	0.927307551106985	FALSE	1	No	SELV	19	40005611	TSS200	SELV
1772	cg25588844	2.94542048316854	0.000325484329376798	0.000110505216907658	0.00344224542211492	0.927307551106985	FALSE	1	No	TAF1B	2	10037561	Body	TAF1B
1773	cg04327538	2.94492069874601	0.000228685243276671	7.76541260938021e-05	0.00344767310077145	0.927307551106985	FALSE	1	No	NKX1-2	10	126136929	Body	NKX1-2
1774	cg20852846	2.94470037940491	0.00023687155887486	8.04399525776979e-05	0.00345006826119099	0.927307551106985	FALSE	1	No	ZFR2;ZFR2;ZFR2	19	3868872	Body;Body;Body	ZFR2
1777	cg06751920	2.94431410769259	0.00035143024305607	0.000119358950914201	0.00345427121316629	0.927307551106985	FALSE	1	No	AADACL4	1	12704007	TSS1500	AADACL4
1778	cg01894091	-2.94427155337891	-0.000501433582359345	0.000170308197891559	0.00345473452498177	0.927307551106985	FALSE	1	No	NA	7	118572128	NA	ANKRD7
1779	cg25567337	2.9442475993488	4.64080826092175e-05	1.57622893602705e-05	0.0034549953504427	0.927307551106985	FALSE	1	No	C20orf166;C20orf166;C20orf200	20	61148178	1stExon;5'UTR;5'UTR	C20orf166
1780	cg02747254	-2.94408545287964	-0.000500457992020234	0.000169987590384216	0.00345676136920426	0.927307551106985	FALSE	1	No	KCTD13	16	29938183	TSS1500	KCTD13
1781	cg06539400	2.94402764589885	6.53120372750771e-05	2.21845869436924e-05	0.00345739117361154	0.927307551106985	FALSE	1	No	NA	16	4365605	NA	GLIS2
1782	cg14633820	-2.94402751052266	-0.000518606555431241	0.000176155471909694	0.00345739264865207	0.927307551106985	FALSE	1	No	GPR107;GPR107;GPR107	9	132874557	Body;Body;Body	AK026244
1783	cg17944891	-2.94389748263222	-0.000423994440995408	0.000144024866183962	0.00345880968044586	0.927307551106985	FALSE	1	No	MYH3	17	10560619	TSS1500	MYH3
1785	cg02801786	-2.94353859346732	-0.000372383220741188	0.000126508693165304	0.00346272357625918	0.927307551106985	FALSE	1	No	NA	12	113914222	NA	LHX5
1786	cg05648672	-2.94330084801664	-0.00020071535859783	6.81939662175829e-05	0.00346531855787709	0.927307551106985	FALSE	1	No	MEGF10	5	126625864	TSS1500	MEGF10
1787	cg02157872	2.94302901884441	0.000581108293966477	0.00019745245128254	0.00346828773989239	0.927307551106985	FALSE	1	No	SYT17	16	19180934	Body	SYT17
1788	cg06646728	-2.94291905017234	-0.000127793505427966	4.34240640837479e-05	0.00346948958496946	0.927307551106985	FALSE	1	No	PRKCZ;PRKCZ;PRKCZ	1	2104886	Body;Body;Body	PRKCZ
1790	cg17217575	-2.94284791496287	-7.45242082528684e-05	2.53238394936928e-05	0.00347026722278247	0.927307551106985	FALSE	1	No	POFUT2;POFUT2;POFUT2	21	46697067	Body;Body;Body	POFUT2
1791	cg04585185	-2.94282680927178	-0.000309454285180471	0.000105155452643524	0.00347049797719333	0.927307551106985	FALSE	1	No	C21orf34;MIR125B2;C21orf34	21	17961737	Body;TSS1500;Body	MIR125B2
1793	cg01985186	-2.94194083251927	-0.000231825728405358	7.88002688031081e-05	0.00348019726900289	0.928884176869291	FALSE	1	No	ZNF843	16	31448002	Body	ZNF843
1794	cg27393285	-2.94157173413715	-0.000869920353060492	0.0002957331765753	0.00348424530497548	0.928884176869291	FALSE	1	No	NA	19	57277288	NA	BC036412
1795	cg27044861	-2.94151109056816	-0.000593099129180227	0.000201630764229303	0.00348491081648782	0.928884176869291	FALSE	1	No	NA	10	132600750	NA	MIR378C
1796	cg00317585	-2.94141155629381	-0.00037676674966339	0.000128090456725518	0.00348600337220037	0.928884176869291	FALSE	1	No	NA	4	188156703	NA	LOC339975
1797	cg05682965	2.94124578252216	0.000363179038103148	0.000123477963066288	0.00348782371248083	0.928884176869291	FALSE	1	No	NOTCH3	19	15292631	Body	NOTCH3
1798	cg12082048	-2.94112841244722	-0.000600533955736004	0.00020418488128382	0.00348911306330245	0.928884176869291	FALSE	1	No	NA	2	5576195	NA	SOX11
1799	cg11468085	2.94091637887872	0.00033839679683101	0.000115065086264041	0.00349144342969336	0.928987896882335	FALSE	1	No	ALDH3B2;ALDH3B2	11	67435577	5'UTR;5'UTR	ALDH3B2
1800	cg19753067	2.94043684344761	0.000532421872072835	0.000181068970503233	0.00349671903716091	0.929726665572217	FALSE	1	No	SLC25A43	X	118536722	Body	SLC25A43
1801	cg18996355	2.94031101075649	0.000419226673817472	0.000142579023880067	0.00349810459125402	0.929726665572217	FALSE	1	No	BTNL2	6	32366347	Body	BTNL2
1802	cg20166714	-2.94010827327418	-2.87434018242662e-05	9.77630724879967e-06	0.00350033800580001	0.929803991807042	FALSE	1	No	CCDC42B	12	113592444	Body	DDX54
1803	cg03460032	-2.93963754810919	-0.000596969889970757	0.000203076018795152	0.00350552867640613	0.929889137037976	FALSE	1	No	RB1	13	48936995	Body	RB1
1804	cg13384949	-2.93939126858921	-0.000518230744782015	0.000176305465121268	0.0035082471944559	0.929889137037976	FALSE	1	No	NA	1	2383501	NA	PLCH2
1805	cg19364777	2.93921577629066	0.00034198104497864	0.000116351119144518	0.00351018551421979	0.929889137037976	FALSE	1	No	TTC9B	19	40722503	Body	TTC9B
1807	cg25899024	2.93911888247533	0.000175724199539685	5.97880543680799e-05	0.00351125612975721	0.929889137037976	FALSE	1	No	C2orf76;DBI;DBI;DBI;DBI	2	120125358	TSS1500;5'UTR;Body;Body;1stExon	DBI
1808	cg07018648	2.93902312757702	0.000492657490849643	0.000167626272221886	0.00351231445414307	0.929889137037976	FALSE	1	No	EBF3	10	131671373	Body	MIR4297
1809	cg14380094	-2.93871084219873	-0.000237776993571075	8.09120074546604e-05	0.00351576799259629	0.930288924829224	FALSE	1	No	NA	11	31849061	NA	PAX6
1810	cg16884363	2.938360971843	8.78100788560226e-05	2.9884033887418e-05	0.00351964086590606	0.930799167559808	FALSE	1	No	C5orf33;C5orf33	5	36241197	5'UTR;Body	NADKD1
1811	cg10177795	2.93748839941477	0.000453065797665776	0.000154235774260773	0.00352931675706261	0.932088780011305	FALSE	1	No	FARP2	2	242331545	Body	FARP2
1813	cg19831962	-2.93694331230429	-0.000283959664593734	9.66854427881149e-05	0.00353537351612539	0.932088780011305	FALSE	1	No	ALS2CL;ALS2CL	3	46719834	TSS1500;Body	ALS2CL
1814	cg21052325	2.93693445922209	0.000106237536695885	3.61729341158075e-05	0.00353547196586656	0.932088780011305	FALSE	1	No	GPR133	12	131589435	Body	GPR133
1816	cg03694195	2.93619561866136	0.000446349426685458	0.000152016243008003	0.00354369699602997	0.932088780011305	FALSE	1	No	NA	6	10494999	NA	GCNT2
1817	cg11314274	2.93616850725852	0.000232134322463392	7.90602861823264e-05	0.00354399914188424	0.932088780011305	FALSE	1	No	NA	3	132004064	NA	CPNE4
1819	cg20330922	2.93598682364697	0.000359489958496795	0.000122442633461907	0.00354602454132319	0.932088780011305	FALSE	1	No	CATSPER4	1	26516487	TSS1500	CNKSR1
1820	cg00647106	-2.93573772261809	-0.00031157071010777	0.000106130294851378	0.00354880322576505	0.932088780011305	FALSE	1	No	NA	8	2242079	NA	AX747124
1821	cg25558218	-2.93555264172205	-0.000367778031672561	0.000125284086698175	0.00355086906333635	0.932088780011305	FALSE	1	No	NA	5	51445694	NA	PELO
1822	cg00291164	-2.93546838055417	-0.00055846794435086	0.000190248325633618	0.00355180993431791	0.932088780011305	FALSE	1	No	ZDHHC9;ZDHHC9	X	128939277	3'UTR;3'UTR	ZDHHC9
1823	cg02370644	-2.93540708173622	-0.000669607189364156	0.000228113910854266	0.00355249454788597	0.932088780011305	FALSE	1	No	SPPL2B;SPPL2B	19	2339509	Body;Body	SPPL2B
1824	cg07104773	-2.9353019742261	-1.64551677173066e-05	5.60595395696724e-06	0.0035536687178196	0.932088780011305	FALSE	1	No	COX8A;COX8A	11	63742125	5'UTR;1stExon	COX8A
1825	cg12644072	2.93529684750931	0.000167341838712731	5.70101926334044e-05	0.00355372599812111	0.932088780011305	FALSE	1	No	GDAP2;GDAP2	1	118438345	Body;Body	GDAP2
1826	cg14948448	-2.9350472102591	-0.000279759968338201	9.53170250074118e-05	0.00355651619134676	0.932108401571388	FALSE	1	No	EDNRA;EDNRA;EDNRA	4	148401661	TSS1500;TSS1500;TSS1500	EDNRA
1827	cg05602862	-2.93461956852743	-0.000306406744268826	0.000104411061506885	0.00356130059064072	0.932108401571388	FALSE	1	No	FAM84A	2	14775046	3'UTR	FAM84A
1828	cg03008269	2.93455585599858	9.49072870238157e-05	3.23412780948824e-05	0.00356201390110655	0.932108401571388	FALSE	1	No	BTBD10	11	13485254	TSS1500	BTBD10
1829	cg06911113	2.93435749727017	0.00011497103811719	3.9180992167501e-05	0.00356423551461075	0.932108401571388	FALSE	1	No	UBXN10;UBXN10	1	20512617	5'UTR;1stExon	UBXN10
1830	cg21690489	2.93424271185837	0.000172502184476065	5.87893372892839e-05	0.00356552168693112	0.932108401571388	FALSE	1	No	CREB3L1	11	46330260	Body	CREB3L1
1831	cg22439241	2.93402064983675	0.000634110027597742	0.000216123232681755	0.00356801109905977	0.932108401571388	FALSE	1	No	RNF160	21	30366036	TSS1500	LTN1
1832	cg24587297	2.9339615793151	0.000536427924881911	0.000182833997780957	0.00356867357270603	0.932108401571388	FALSE	1	No	NA	2	151534222	NA	SNORD95
1833	cg25706810	-2.93389867969103	-0.000273640240860609	9.32684699559652e-05	0.00356937911312669	0.932108401571388	FALSE	1	No	NA	3	156824499	NA	LOC100498859
1834	cg22620071	2.93318344545767	0.00029972559148615	0.00010218440034847	0.00357741081071766	0.93268191892968	FALSE	1	No	NA	5	113142754	NA	YTHDC2
1835	cg22711797	2.93314118147699	4.93398561679799e-05	1.68215074267699e-05	0.00357788592884503	0.93268191892968	FALSE	1	No	WDR19	4	39183878	TSS200	WDR19
1836	cg04726091	2.9330716752045	0.000131444827256594	4.48147341122952e-05	0.00357866742144767	0.93268191892968	FALSE	1	No	NDUFC1	4	140216130	Body	NDUFC1
1837	cg00369351	2.93300926495529	3.33753501863081e-05	1.13792174423345e-05	0.00357936926290309	0.93268191892968	FALSE	1	No	BTN2A1;BTN2A1	6	26458121	TSS200;TSS200	BTN2A1
1838	cg10590842	2.93232329551053	0.000115292725532092	3.93178766163364e-05	0.00358709170013717	0.933384013584262	FALSE	1	No	NR3C2;NR3C2	4	149083955	Body;Body	NR3C2
1839	cg01923894	2.93199168457304	0.000268732088452076	9.16551332208876e-05	0.00359083033082483	0.933384013584262	FALSE	1	No	MRPL55;MRPL55;MRPL55;MRPL55;MRPL55;MRPL55;MRPL55;MRPL55	1	228295858	Body;Body;Body;Body;Body;Body;Body;Body	MRPL55
1840	cg22839123	2.93176329594421	8.85345753547931e-05	3.01984049930877e-05	0.00359340728760208	0.933384013584262	FALSE	1	No	CDH23;CDH23	10	73157611	5'UTR;5'UTR	CDH23
1841	cg03143486	2.93171342465702	0.000269107405010814	9.17918520778669e-05	0.00359397022046757	0.933384013584262	FALSE	1	No	HEATR2	7	811491	Body	HEATR2
1842	cg15659828	2.93139144764925	9.65426172097519e-05	3.2934058427158e-05	0.00359760654450703	0.933384013584262	FALSE	1	No	CHID1;CHID1;CHID1;CHID1;CHID1	11	911673	TSS1500;TSS1500;TSS1500;TSS1500;5'UTR	CHID1
1843	cg06282189	-2.93118627692178	-0.000327980609548438	0.000111893471981204	0.00359992544182242	0.933384013584262	FALSE	1	No	RTTN	18	67735875	Body	RTTN
1844	cg07667522	-2.93074803322201	-7.80381681156955e-05	2.66273890594074e-05	0.00360488316903132	0.933384013584262	FALSE	1	No	INPPL1	11	71935686	TSS200	INPPL1
1845	cg15129663	-2.93056586583132	-0.000164399332042527	5.60981529060059e-05	0.0036069458117066	0.933384013584262	FALSE	1	No	FMO1	1	171249942	Body	FMO1
1846	cg03585447	2.93051640955195	0.000138146822258609	4.7140777580471e-05	0.00360750598069248	0.933384013584262	FALSE	1	No	NA	15	29077683	NA	LOC646278
1847	cg11704012	2.93043732547181	7.54993661319608e-05	2.57638562939766e-05	0.00360840189555956	0.933384013584262	FALSE	1	No	TAPBPL;LOC678655	12	6561007	TSS200;TSS1500	CD27
1848	cg23583920	2.93029206450776	0.000301575237009169	0.000102916443265811	0.00361004803386336	0.933384013584262	FALSE	1	No	CD300LG;CD300LG;CD300LG;CD300LG	17	41923945	TSS1500;TSS1500;TSS1500;TSS1500	CD300LG
1850	cg02921249	2.92938420626527	0.000158065608253827	5.39586469797175e-05	0.00362035168990725	0.933384013584262	FALSE	1	No	STT3A	11	125483986	Body	STT3A
1851	cg24029096	2.92887809547713	0.000142495958009009	4.8652061766946e-05	0.00362610740348369	0.933384013584262	FALSE	1	No	NA	8	95037391	NA	PDP1
1852	cg07810961	2.92848220345837	8.99091935434588e-05	3.0701635624516e-05	0.00363061548537968	0.933384013584262	FALSE	1	No	EIF4EBP3;EIF4EBP3;ANKHD1-EIF4EBP3	5	139927271	1stExon;5'UTR;Body	EIF4EBP3
1854	cg26561681	2.92833802122559	0.00043768607910081	0.000149465695533887	0.00363225858134401	0.933384013584262	FALSE	1	No	EIF4G3	1	21376633	5'UTR	EIF4G3
1855	cg18427696	2.92810040876949	0.000175529925258711	5.99466892368201e-05	0.00363496788702016	0.933384013584262	FALSE	1	No	DLGAP2	8	1449108	TSS1500	DLGAP2
1856	cg04020079	-2.92780566064425	-0.000264572122790122	9.03653293476809e-05	0.00363833123000602	0.933384013584262	FALSE	1	No	CNRIP1;CNRIP1;CNRIP1;CNRIP1	2	68546688	1stExon;1stExon;5'UTR;5'UTR	CNRIP1
1857	cg00388391	2.92777431131837	0.000313695826231423	0.000107144811339699	0.00363868912137469	0.933384013584262	FALSE	1	No	IGSF21	1	18459578	Body	IGSF21
1858	cg25819602	2.9277355943432	0.000138118034629199	4.71757199987809e-05	0.00363913116795738	0.933384013584262	FALSE	1	No	DLX6AS	7	96627634	Body	DLX6-AS1
1859	cg05732956	-2.92768674238188	-0.000240823699820132	8.22573318155634e-05	0.00363968899955663	0.933384013584262	FALSE	1	No	NA	15	98447696	NA	ARRDC4
1860	cg23397434	-2.92748351645347	-0.000232952532198458	7.95743275373488e-05	0.00364201043750598	0.933384013584262	FALSE	1	No	NA	2	38070667	NA	AK057187
1861	cg00587342	2.92741761675668	0.000374037817674493	0.000127770570052418	0.00364276349619952	0.933384013584262	FALSE	1	No	PMM1	22	41983798	Body	PMM1
1863	cg07492770	2.92715038618183	5.8691917867096e-05	2.00508720509074e-05	0.00364581869046574	0.933384013584262	FALSE	1	No	NFATC1;NFATC1;NFATC1;NFATC1;NFATC1	18	77160396	Body;1stExon;5'UTR;1stExon;Body	NFATC1
1865	cg23159250	-2.92709638944997	-0.000672235701823301	0.000229659571255056	0.00364643630854365	0.933384013584262	FALSE	1	No	NA	11	134783504	NA	AK130852
1866	cg03085312	-2.92683925277178	-0.000368864527350986	0.000126028283583276	0.00364937876551872	0.933384013584262	FALSE	1	No	RARA	17	38465281	TSS200	RARA
1869	cg16857015	-2.92576027617261	-1.91458598139156e-05	6.54389218755872e-06	0.0036617493255404	0.933384013584262	FALSE	1	No	QARS	3	49142290	TSS200	QARS
1872	cg21376148	-2.92521047026987	-0.000779611454134723	0.000266514653238883	0.00366806761505316	0.933384013584262	FALSE	1	No	MYH13	17	10276260	5'UTR	MYH13
1873	cg12486287	-2.92517301753065	-0.000234136239329366	8.0041842970033e-05	0.00366849837846467	0.933384013584262	FALSE	1	No	VASN;CORO7	16	4421643	TSS1500;Body	VASN
1874	cg10740895	2.92509524515179	0.000198785765289802	6.795873249573e-05	0.00366939302656405	0.933384013584262	FALSE	1	No	SEMG1	20	43838292	3'UTR	SEMG1
1875	cg03806175	2.92489066596075	0.000278805744229386	9.5321766202774e-05	0.00367174733773207	0.933384013584262	FALSE	1	No	TRRAP	7	98577593	Body	AK001533
1876	cg01804696	2.92456342515711	6.61262114572517e-05	2.26106265599965e-05	0.00367551611507539	0.933384013584262	FALSE	1	No	DHX38;TXNL4B;TXNL4B;DHX38;TXNL4B	16	72127815	1stExon;TSS200;5'UTR;5'UTR;TSS1500	TXNL4B
1877	cg19471040	2.92430855340319	0.000301473322547383	0.000103092172745089	0.00367845387687887	0.933384013584262	FALSE	1	No	GRM4	6	34031142	Body	GRM4
1878	cg20914508	2.92414459269188	0.000111087223694648	3.79896479716772e-05	0.00368034489195374	0.933384013584262	FALSE	1	No	GAP43;GAP43;GAP43;GAP43	3	115342333	1stExon;5'UTR;5'UTR;1stExon	GAP43
1879	cg07268119	-2.92399573859091	-0.000243129538497999	8.31497581508667e-05	0.00368206244604241	0.933384013584262	FALSE	1	No	ADCY1	7	45717573	Body	ADCY1
1880	cg20646359	2.92374852990694	0.000231780863498994	7.92752390050354e-05	0.00368491648235591	0.933384013584262	FALSE	1	No	NA	5	1382527	NA	BC034612
1882	cg11476891	2.92340622155523	4.09914680314572e-05	1.40218173339078e-05	0.00368887178412099	0.933384013584262	FALSE	1	No	C8orf76	8	124252970	Body	C8orf76
1883	cg06966660	2.92318323167767	7.44488666355724e-05	2.54684228579283e-05	0.00369145047053973	0.933384013584262	FALSE	1	No	TACC2;TACC2;TACC2;TACC2	10	123923066	Body;TSS200;TSS200;Body	TACC2
1884	cg02869444	2.92311036542601	0.000322421425399612	0.000110300804654231	0.00369229346289001	0.933384013584262	FALSE	1	No	NA	10	110998760	NA	U6
1885	cg13925360	2.9229831888009	0.000303793606744642	0.000103932724590615	0.00369376519508505	0.933384013584262	FALSE	1	No	NA	11	43598972	NA	MIR129-2
1886	cg24508499	-2.92283285477575	-0.000273044795766902	9.34178618256469e-05	0.00369550560358186	0.933384013584262	FALSE	1	No	YPEL1	22	22058271	Body	PPIL2
1887	cg21207665	-2.92280180535643	-0.000200107822142833	6.84643829684614e-05	0.00369586515422989	0.933384013584262	FALSE	1	No	PAX9	14	37129342	5'UTR	PAX9
1888	cg23864376	-2.92260342356706	-1.52974403874594e-05	5.23418273724893e-06	0.00369816315904352	0.933384013584262	FALSE	1	No	PDSS1	10	26986384	TSS1500	PDSS1
1889	cg02871985	-2.92259913387213	-0.000269698340252159	9.22803052688369e-05	0.00369821286419905	0.933384013584262	FALSE	1	No	NA	2	43398154	NA	ZFP36L2
1890	cg01167323	-2.92258494060281	-0.00041960804205745	0.000143574284609467	0.00369837732748201	0.933384013584262	FALSE	1	No	NA	1	90284686	NA	LRRC8D
1891	cg15028514	2.92217076666091	0.000263960816325804	9.03303870319067e-05	0.0037031794739439	0.933384013584262	FALSE	1	No	MIR124-3	20	61809841	TSS200	MIR124-3
1892	cg27048684	-2.92203383902235	-0.000103796093700678	3.55218657342471e-05	0.00370476833543261	0.933384013584262	FALSE	1	No	KIAA0556	16	27791167	3'UTR	KIAA0556
1893	cg05434952	-2.92201315767326	-1.44579465983577e-05	4.94794027891041e-06	0.00370500836883118	0.933384013584262	FALSE	1	No	CCDC137;C17orf90;CCDC137	17	79633760	1stExon;TSS200;5'UTR	CCDC137
1894	cg09425333	2.92178427279601	0.000538274545808098	0.000184228024916088	0.00370766581769276	0.933384013584262	FALSE	1	No	NA	16	22174091	NA	VWA3A
1895	cg02084828	-2.92178300478293	-0.000480739626494866	0.00016453638949501	0.00370768054469939	0.933384013584262	FALSE	1	No	SEMA6A	5	115782729	Body	SEMA6A
1896	cg15236798	2.92171745318467	0.00013896877306239	4.75640698627152e-05	0.00370844194936085	0.933384013584262	FALSE	1	No	POLR2H	3	184081119	TSS200	POLR2H
1897	cg01497527	-2.92148178869226	-0.000329347364060002	0.000112732985478382	0.00371118045391573	0.933384013584262	FALSE	1	No	ANKDD1A	15	65214165	Body	ANKDD1A
1898	cg20354580	2.92147857245564	0.00011446528068513	3.91805990857965e-05	0.00371121784048763	0.933384013584262	FALSE	1	No	KIAA1257	3	128713146	TSS200	KIAA1257
1901	cg02900760	-2.92119862148416	-0.000254281824692478	8.70470849952975e-05	0.00371447339880645	0.933384013584262	FALSE	1	No	DTL	1	212261297	Body	MIR3122
1902	cg24890222	-2.92116902534259	-0.000246661866034448	8.44394363676098e-05	0.00371481772558279	0.933384013584262	FALSE	1	No	CDC16;CDC16	13	115000162	TSS200;TSS200	CDC16
1903	cg20576597	2.921128938186	0.00018859973902213	6.4563989818008e-05	0.00371528415316116	0.933384013584262	FALSE	1	No	C21orf29	21	46131668	TSS200	TSPEAR
1904	cg24132141	2.92110295043842	0.000158140197141203	5.41371529262495e-05	0.00371558655792965	0.933384013584262	FALSE	1	No	IGFBP2	2	217499384	Body	IGFBP2
1905	cg02829706	2.92104195353971	0.000194534759673399	6.65977287445879e-05	0.00371629643272966	0.933384013584262	FALSE	1	No	TBX2	17	59477081	TSS200	TBX2
1908	cg10206774	-2.92055612697643	-0.000287483555462252	9.8434525125828e-05	0.00372195484778372	0.933384013584262	FALSE	1	No	SEC14L5	16	5040800	Body	SEC14L5
1909	cg15657785	-2.9204501090595	-0.000402392860804849	0.000137784535184008	0.00372319068197857	0.933384013584262	FALSE	1	No	NA	7	155613360	NA	SHH
1912	cg02892239	2.91968671080122	7.17657951111265e-05	2.45799642974134e-05	0.00373210056216424	0.933384013584262	FALSE	1	No	ANKDD1A	15	65203999	TSS200	ANKDD1A
1913	cg13777668	-2.91966135272035	-0.000276132088404008	9.45767522479023e-05	0.00373239685868631	0.933384013584262	FALSE	1	No	ACTN1;ACTN1;ACTN1	14	69351311	Body;Body;Body	ACTN1
1914	cg16563660	2.91958704011777	0.000222576794802483	7.62357113331703e-05	0.00373326528805152	0.933384013584262	FALSE	1	No	CDK17;CDK17	12	96792147	5'UTR;5'UTR	CDK17
1915	cg10731022	-2.91935834313211	-8.59064293772113e-05	2.94264763965373e-05	0.00373593903634903	0.933384013584262	FALSE	1	No	EIF4EBP3;EIF4EBP3;ANKHD1-EIF4EBP3	5	139927252	1stExon;5'UTR;Body	EIF4EBP3
1916	cg24649697	2.91934372562792	2.98800592974707e-05	1.02351973956214e-05	0.00373610999232759	0.933384013584262	FALSE	1	No	RUFY1	5	178977521	TSS200	RUFY1
1918	cg00787015	2.91862036997352	7.56148254363466e-05	2.59077289442178e-05	0.003744578774053	0.933724135239065	FALSE	1	No	CXorf38	X	40506177	Body	CXorf38
1920	cg07774177	2.91848218571674	0.000217019953762712	7.43605545460662e-05	0.00374619857664386	0.933724135239065	FALSE	1	No	PLA2G4D	15	42387287	TSS1500	PLA2G4D
1922	cg01835326	2.9179776613639	0.000502541704264828	0.000172222601604816	0.00375211806808512	0.933724135239065	FALSE	1	No	LOC283867	16	65573166	Body	LOC283867
1923	cg00977696	2.91780029294978	0.000775458856542878	0.000265768311291421	0.00375420112669275	0.933724135239065	FALSE	1	No	NA	8	144854517	NA	SCRIB
1924	cg22549853	-2.91760489373227	-0.000386551860854049	0.00013248944765772	0.00375649716554202	0.933724135239065	FALSE	1	No	COPS2;COPS2	15	49440021	Body;Body	COPS2
1925	cg21797147	-2.91757517300975	-0.00022602560933444	7.74703635489444e-05	0.00375684651123334	0.933724135239065	FALSE	1	No	SORBS2	4	186879260	TSS1500	SORBS2
1926	cg20211778	-2.91746830775917	-0.000524402544324343	0.000179745755225401	0.0037581028803355	0.933724135239065	FALSE	1	No	ANKRD30A	10	37418731	Body	ANKRD30A
1928	cg15813427	2.91703610428469	0.000488029226584818	0.000167303114921333	0.00376318802511293	0.933724135239065	FALSE	1	No	WHSC1;WHSC1;WHSC1;WHSC1	4	1981090	3'UTR;3'UTR;3'UTR;3'UTR	WHSC1
1929	cg14184164	-2.91700603389444	-0.000253101115689001	8.67674296000993e-05	0.00376354205568473	0.933724135239065	FALSE	1	No	NA	9	30688981	NA	ACO1
1930	cg24441220	-2.9168951283747	-0.000340115148809838	0.000116601774778016	0.00376484805298955	0.933724135239065	FALSE	1	No	GLIS1	1	53992420	Body	GLIS1
1931	cg11855949	2.91662533541492	8.03585904304798e-05	2.75519071492423e-05	0.00376802679872917	0.933724135239065	FALSE	1	No	TECPR1	7	97881894	TSS1500	TECPR1
1932	cg19638292	-2.91656974877135	-0.000471425109614895	0.000161636837182958	0.00376868203414017	0.933724135239065	FALSE	1	No	ASB10;ASB10;ASB10	7	150878399	Body;Body;Body	ASB10
1933	cg23138250	2.91602853544001	0.00044848819172133	0.000153801029815251	0.00377506710068465	0.934546052004978	FALSE	1	No	NA	5	33401870	NA	TARS
1934	cg17650091	2.9158665441952	0.000173677045477459	5.95627553062087e-05	0.00377698014207433	0.934546052004978	FALSE	1	No	OR51E2	11	4720347	TSS1500	OR51E2
1935	cg11064833	-2.91566711853006	-0.000238378406554979	8.17577579552902e-05	0.00377933648175803	0.934546052004978	FALSE	1	No	BPGM;BPGM	7	134361658	Body;Body	BPGM
1936	cg09376583	2.91520944624008	0.00029969270628559	0.000102803147359488	0.00378474924155252	0.934546052004978	FALSE	1	No	NA	16	88111425	NA	BANP
1937	cg02811197	2.91497456342629	0.00034707473229042	0.00011906612724691	0.00378752988017768	0.934546052004978	FALSE	1	No	TMEM213;ATP6V0A4;ATP6V0A4	7	138481741	TSS1500;5'UTR;5'UTR	TMEM213
1938	cg22168200	2.91485764596662	0.000278847065623337	9.56640424650535e-05	0.00378891469172619	0.934546052004978	FALSE	1	No	NA	19	39794328	NA	LRFN1
1940	cg08576304	2.91475900180945	0.0002742049725245	9.40746635842884e-05	0.00379008342724712	0.934546052004978	FALSE	1	No	ATP6V1B1	2	71162693	TSS1500	ATP6V1B1
1941	cg27261665	-2.91460836074351	-0.00066985909583896	0.000229828166576754	0.00379186885680896	0.934546052004978	FALSE	1	No	HYDIN;HYDIN	16	71265020	TSS1500;TSS1500	HYDIN
1943	cg24649269	-2.91422837906461	-0.000213687754250201	7.33256719978785e-05	0.00379637589022809	0.934546052004978	FALSE	1	No	RREB1;RREB1;RREB1;RREB1	6	7231857	Body;Body;Body;Body	RREB1
1944	cg04126611	2.91395369168038	0.000449930845691026	0.000154405626615008	0.00379963705248453	0.934546052004978	FALSE	1	No	RPS6KA2;RPS6KA2	6	166921890	Body;Body	MIR1913
1945	cg04145307	-2.91394571972168	-0.000473867445095514	0.000162620546391226	0.0037997317358801	0.934546052004978	FALSE	1	No	UNKL	16	1415456	3'UTR	GNPTG
1946	cg26686753	-2.91389816444141	-0.000411497519432154	0.000141218908901381	0.00380029659731694	0.934546052004978	FALSE	1	No	LEPREL1	3	189841551	TSS1500	LEPREL1
1947	cg22855405	2.91352517091545	0.000169108417399095	5.80425455346108e-05	0.00380472967145418	0.934546052004978	FALSE	1	No	TINAGL1	1	32042037	TSS200	TINAGL1
1949	cg15827214	-2.91305539867354	-0.000232043441626371	7.96563778814614e-05	0.00381031968738381	0.934546052004978	FALSE	1	No	STMN2	8	80522324	TSS1500	STMN2
1950	cg15344419	-2.9130165187835	-4.54767091407479e-05	1.56115520964294e-05	0.00381078267108459	0.934546052004978	FALSE	1	No	NA	10	131769581	NA	EBF3
1951	cg18438546	2.91293358348659	7.67323416873492e-05	2.63419468683889e-05	0.00381177044036346	0.934546052004978	FALSE	1	No	COCH;COCH;COCH	14	31343894	1stExon;5'UTR;5'UTR	COCH
1952	cg07614295	-2.91281359937774	-0.000196211078026284	6.73613574408604e-05	0.00381319987894723	0.934546052004978	FALSE	1	No	NA	16	50428620	NA	BRD7
1953	cg24923684	-2.91261645511341	-1.11721205999416e-05	3.83576786443259e-06	0.0038155496323863	0.934546052004978	FALSE	1	No	TLK1;TLK1	2	172017767	5'UTR;TSS1500	TLK1
1955	cg21392435	-2.91199682734344	-0.00032143995378689	0.000110384719780115	0.00382294355303342	0.934546052004978	FALSE	1	No	NA	8	126508947	NA	AK022787
1957	cg18234547	2.91162078132608	0.000338484499652376	0.000116252948125413	0.00382743722402846	0.934546052004978	FALSE	1	No	NA	4	1247683	NA	C4orf42
1958	cg27076139	2.91140151381805	9.55499703831804e-05	3.28192349731504e-05	0.00383005964883453	0.934546052004978	FALSE	1	No	ADCYAP1R1	7	31091718	TSS1500	ADCYAP1R1
1960	cg14944166	-2.91118197739175	-0.000180325530441461	6.19423766160514e-05	0.0038326869323974	0.934546052004978	FALSE	1	No	CHRM2;CHRM2;CHRM2;CHRM2;CHRM2;CHRM2;CHRM2;CHRM2	7	136686832	5'UTR;5'UTR;5'UTR;5'UTR;5'UTR;5'UTR;5'UTR;5'UTR	CHRM2
1962	cg05851042	2.91096918414894	0.000220154834111779	7.56293935746847e-05	0.00383523508691522	0.934546052004978	FALSE	1	No	ATP9A	20	50386166	TSS1500	ATP9A
1963	cg00871358	-2.91080206816117	-0.000156214189102604	5.36670599527532e-05	0.00383723734951324	0.934546052004978	FALSE	1	No	NA	9	13278977	NA	MPDZ
1964	cg16173322	2.91031161087996	3.28272340514154e-05	1.12796285898367e-05	0.0038431191617823	0.934546052004978	FALSE	1	No	TXNL1;TXNL1	18	54305979	TSS200;TSS200	TXNL1
1965	cg13416249	-2.91030744117398	-0.000520126564589486	0.00017871876944371	0.00384316920225727	0.934546052004978	FALSE	1	No	CAPN10;CAPN10;CAPN10;CAPN10	2	241534607	Body;Body;Body;Body	CAPN10
1966	cg13246856	2.91029179253905	0.000368412275306854	0.000126589463039868	0.00384335700620263	0.934546052004978	FALSE	1	No	ARTN;ARTN;ARTN;ARTN	1	44399776	5'UTR;5'UTR;5'UTR;TSS1500	ARTN
1967	cg16745616	2.91023503593954	0.00021752360105021	7.474434138959e-05	0.00384403822938512	0.934546052004978	FALSE	1	No	ANGPTL4;ANGPTL4	19	8428856	TSS200;TSS200	ANGPTL4
1968	cg03425262	2.91006128708844	0.000616584416853535	0.000211880216952557	0.00384612434133375	0.934546052004978	FALSE	1	No	NA	10	134738509	NA	C10orf93
1969	cg19335954	-2.90992221106183	-3.90490148146372e-05	1.34192641529026e-05	0.00384779489902713	0.934546052004978	FALSE	1	No	C7orf13;RNF32	7	156433367	TSS200;TSS200	RNF32
1970	cg00704310	2.90959117939913	5.51013755200358e-05	1.89378411338926e-05	0.00385177385905525	0.934546052004978	FALSE	1	No	KCTD15;KCTD15;KCTD15	19	34288103	5'UTR;5'UTR;5'UTR	KCTD15
1971	cg03179422	-2.90958460272269	-0.000470718897558086	0.000161782165439563	0.00385185294792062	0.934546052004978	FALSE	1	No	ERICH1	8	618674	Body	ERICH1
1972	cg20689135	2.90949042084841	0.000280293162651307	9.63375444176829e-05	0.00385298570953952	0.934546052004978	FALSE	1	No	F7;F7	13	113764225	Body;Body	F7
1973	cg16366323	2.90941544184662	6.93188793548575e-05	2.38257068268189e-05	0.00385388772812551	0.934546052004978	FALSE	1	No	C17orf105;DUSP3	17	41856855	TSS1500;TSS1500	DUSP3
1974	cg18311466	-2.90940615798954	-0.000156278087491571	5.37147716768297e-05	0.00385399942895487	0.934546052004978	FALSE	1	No	SMYD3	1	246622483	Body	SMYD3
1975	cg06804823	2.90889594512517	0.000608962312404493	0.000209344824941234	0.00386014271455727	0.935312531226657	FALSE	1	No	NA	6	31798635	NA	HSPA1B
1976	cg14119581	2.90881913777699	0.000535330438985651	0.000184037031396447	0.00386106829695589	0.935312531226657	FALSE	1	No	CRTAC1	10	99788340	Body	CRTAC1
1977	cg05009389	2.90865513820031	0.000184389228681666	6.33932934365517e-05	0.00386304528464474	0.935318101366159	FALSE	1	No	PLIN1;PLIN1	15	90208810	3'UTR;3'UTR	PLIN1
1978	cg05655281	2.90847970101807	0.00132577810098039	0.000455831993778853	0.00386516117317825	0.935357279456641	FALSE	1	No	NA	18	76322900	NA	SALL3
1979	cg24497732	-2.90814971859228	-0.000393702512304233	0.000135379038358042	0.00386914384467579	0.935847945493159	FALSE	1	No	GLI3	7	42278077	TSS1500	GLI3
1980	cg20864636	-2.90716217488105	-0.000158675600935545	5.4580925105094e-05	0.00388108522906976	0.937459093201378	FALSE	1	No	GARNL3	9	130025713	TSS1500	GARNL3
1981	cg14630748	2.90706737797005	0.000467949636459471	0.000160969656226624	0.00388223328075153	0.937459093201378	FALSE	1	No	TNXB;TNXB	6	32014484	Body;TSS1500	TNXB
1982	cg10595181	-2.90657371778595	-0.000260908799736114	8.97650722359309e-05	0.00388821683286727	0.937459093201378	FALSE	1	No	NA	3	107105984	NA	CCDC54
1983	cg02702614	2.90655956567099	7.17624525581635e-05	2.46898269024798e-05	0.00388838849168486	0.937459093201378	FALSE	1	No	BDH1;BDH1;BDH1;BDH1;BDH1	3	197282691	1stExon;5'UTR;5'UTR;1stExon;5'UTR	BDH1
1984	cg02913948	2.90652553400146	6.98255556535443e-05	2.40237200178366e-05	0.00388880130890007	0.937459093201378	FALSE	1	No	TMEM208;LRRC29;LRRC29	16	67261147	Body;TSS1500;TSS1500	TMEM208
1986	cg09521809	2.90613188772591	0.000232471720390682	7.99935203810017e-05	0.00389357929618701	0.937459093201378	FALSE	1	No	NA	20	48426818	NA	SLC9A8
1987	cg15852532	-2.90611790198532	-4.13006154112317e-05	1.42116104040435e-05	0.00389374915033839	0.937459093201378	FALSE	1	No	C14orf135	14	60558163	TSS1500	C14orf135
1988	cg02856952	-2.90601131673703	-4.06450678880422e-05	1.39865483847048e-05	0.00389504382991447	0.937459093201378	FALSE	1	No	SH2B3	12	111885521	Body	SH2B3
1989	cg05902130	2.90560194371079	0.000755056890537331	0.000259862467455895	0.00390002009168084	0.937459093201378	FALSE	1	No	TMEM90A	14	74885106	5'UTR	SYNDIG1L
1990	cg19695945	2.90559394304866	0.000195756989310649	6.73724522929223e-05	0.00390011740398416	0.937459093201378	FALSE	1	No	C1orf173	1	75139482	TSS200	C1orf173
1991	cg07066794	-2.90558833176394	-0.000259708577916524	8.9382441097173e-05	0.00390018565553683	0.937459093201378	FALSE	1	No	PTPN21	14	89014677	Body	PTPN21
1992	cg12649175	2.90549960629846	0.00026063733703134	8.97048261394831e-05	0.00390126499186735	0.937459093201378	FALSE	1	No	DPP4	2	162927003	Body	DPP4
1993	cg09684245	-2.90515484675617	-0.000309144460306172	0.000106412386469298	0.00390546154376425	0.937996626770514	FALSE	1	No	C1orf168	1	57263497	Body	C1orf168
1994	cg14318068	2.90479745837997	0.00051553616571535	0.000177477491323222	0.00390981616542584	0.938046889613549	FALSE	1	No	GLIS3;GLIS3	9	4056108	Body;Body	GLIS3
1995	cg25671364	-2.90478777480899	-0.000421444826835064	0.000145086271186465	0.00390993421712483	0.938046889613549	FALSE	1	No	LRPAP1	4	3519353	Body	LRPAP1
1996	cg06185246	-2.90442370450152	-0.000475939026252717	0.000163866940458814	0.00391437493113036	0.938046889613549	FALSE	1	No	LMF1	16	929333	Body	LMF1
1997	cg11777321	2.90371751980799	0.000162152824414587	5.5843181476313e-05	0.00392300167269616	0.938046889613549	FALSE	1	No	TEF;TEF	22	41778547	Body;Body	TEF
1998	cg20329303	-2.90365853425764	-0.00044244243219558	0.000152374126287786	0.00392372302345224	0.938046889613549	FALSE	1	No	NA	1	10696018	NA	CASZ1
1999	cg05746227	2.9036084178565	0.000174564471940493	6.01198394614656e-05	0.00392433600597061	0.938046889613549	FALSE	1	No	NA	5	54516830	NA	IDAS
2000	cg18039847	2.90328837546032	6.57019663210805e-05	2.2630189572768e-05	0.00392825256121539	0.938046889613549	FALSE	1	No	HDAC11;HDAC11	3	13521379	TSS1500;TSS1500	HDAC11
2001	cg18227986	2.90327040373183	0.00038863083598026	0.000133859676136511	0.00392847259797502	0.938046889613549	FALSE	1	No	FBL;DYRK1B;DYRK1B;DYRK1B	19	40325405	Body;TSS1500;TSS1500;TSS1500	FBL
2002	cg26697117	-2.90298365780332	-0.000238877314150055	8.22868270401539e-05	0.00393198489114901	0.938046889613549	FALSE	1	No	P2RX1	17	3820518	TSS1500	P2RX1
2004	cg13609385	-2.90292740518415	-0.000454304417940766	0.000156498718200618	0.00393267425412344	0.938046889613549	FALSE	1	No	ANK1;ANK1;ANK1;ANK1;ANK1	8	41580932	Body;Body;Body;Body;Body	ANK1
2005	cg08554554	2.90283471908418	0.000625900925267881	0.000215617141807284	0.00393381034152365	0.938046889613549	FALSE	1	No	ARFRP1;ARFRP1	20	62330618	3'UTR;3'UTR	RTEL1
2006	cg09394128	-2.90275261652725	-0.000102850337787043	3.54320024384611e-05	0.00393481695258528	0.938046889613549	FALSE	1	No	NFIX	19	13113548	Body	NFIX
2007	cg17958132	-2.9026097938715	-0.000570177734068582	0.000196436233100447	0.00393656857681277	0.938046889613549	FALSE	1	No	ABR;ABR;ABR	17	915739	Body;Body;Body	ABR
2008	cg22219876	2.90243220036034	0.000167869823199882	5.78376380950574e-05	0.00393874763427422	0.938046889613549	FALSE	1	No	NA	7	33761784	NA	AK225487
2009	cg07180212	2.9024052823059	0.000365968406378456	0.00012609142100503	0.00393907801253561	0.938046889613549	FALSE	1	No	SNORD1A	17	74557703	TSS200	SNORD1A
2010	cg00457115	2.90228511476279	0.000530064362928382	0.000182636902291974	0.00394055319502618	0.938046889613549	FALSE	1	No	PPP2R5C;PPP2R5C;PPP2R5C;PPP2R5C;PPP2R5C	14	102358100	Body;Body;Body;Body;Body	AK311282
2012	cg23100626	2.90209362191717	0.000582269219312539	0.000200637641361784	0.00394290501159977	0.938046889613549	FALSE	1	No	ASTL	2	96804247	TSS200	ASTL
2013	cg23419170	-2.90173398272959	-0.000144615481504512	4.98376082594848e-05	0.00394732537515599	0.938632010594098	FALSE	1	No	NA	18	12067067	NA	ANKRD62
2014	cg19593680	2.90147430295513	0.000213988397184111	7.3751608610204e-05	0.00395051993636077	0.938925212481534	FALSE	1	No	SORCS2	4	7374669	Body	SORCS2
2015	cg02778392	-2.90105037591493	-0.00029103439502152	0.000100320352048259	0.00395574012209485	0.939307346630213	FALSE	1	No	NA	16	88387006	NA	ZNF469
2016	cg02368765	2.90102503081584	2.32220171730566e-05	8.00476277397925e-06	0.00395605241775442	0.939307346630213	FALSE	1	No	THRA;THRA;THRA	17	38219085	TSS200;1stExon;5'UTR	THRA
2017	cg05433642	2.90058511547484	0.000282930742944543	9.75426445633628e-05	0.00396147652252218	0.939656660200211	FALSE	1	No	MBNL2;MBNL2	13	97873992	TSS1500;TSS1500	MBNL2
2019	cg16117605	2.90008840831777	0.000205209044407496	7.07595823006407e-05	0.00396760901535065	0.939656660200211	FALSE	1	No	NA	12	70273171	NA	C12orf28
2020	cg10829264	-2.89996374619984	-3.75288560200481e-05	1.29411466157901e-05	0.00396914948903229	0.939656660200211	FALSE	1	No	ROBLD3;ROBLD3;UBQLN4	1	156024440	TSS200;TSS200;TSS1500	LAMTOR2
2021	cg15416661	-2.89994934013878	-0.000701418579366234	0.000241872700897826	0.00396932754264312	0.939656660200211	FALSE	1	No	NA	6	28725789	NA	TRNA_Ala
2022	cg20702683	2.89965587849922	0.000674449690129525	0.000232596459162803	0.00397295620633322	0.939656660200211	FALSE	1	No	NA	13	25645637	NA	PABPC3
2023	cg21951459	2.89965239291933	0.000481928675912151	0.000166202223786884	0.00397299932382624	0.939656660200211	FALSE	1	No	ANGEL2	1	213190571	TSS1500	ANGEL2
2024	cg21878598	2.89963390186211	0.000196852925048127	6.78888893255491e-05	0.00397322806995472	0.939656660200211	FALSE	1	No	NA	20	25583652	NA	NANP
2025	cg16347917	-2.89926487062592	-0.000580568829757988	0.000200246909359699	0.00397779573321883	0.939851739455542	FALSE	1	No	SDCCAG8	1	243491053	Body	MIR4677
2026	cg05717677	-2.89923009357749	-0.000101964609021576	3.5169546993684e-05	0.00397822643096891	0.939851739455542	FALSE	1	No	MYO16	13	109318335	Body	MYO16
2027	cg14705521	2.89809584448702	0.000482030302878303	0.000166326556726983	0.00399229691710916	0.939851739455542	FALSE	1	No	NA	10	134842688	NA	GPR123
2028	cg03953246	2.89800762838675	0.000265701866392778	9.16843226326106e-05	0.00399339314730556	0.939851739455542	FALSE	1	No	NA	15	47967175	NA	SEMA6D
2029	cg09025274	-2.89794035500796	-0.00035935747480912	0.000124004441357156	0.00399422931418925	0.939851739455542	FALSE	1	No	ALCAM	3	105228864	Body	ALCAM
2030	cg09062323	2.89791163593284	6.5688782212428e-05	2.26676277488643e-05	0.00399458632332057	0.939851739455542	FALSE	1	No	RHOBTB1;RHOBTB1;RHOBTB1;RHOBTB1	10	62704173	Body;TSS200;Body;TSS200	RHOBTB1
2031	cg25516822	2.89789678449344	0.000449238829488781	0.000155022370669875	0.0039947709541713	0.939851739455542	FALSE	1	No	ZNF815	7	5886722	Body	ZNF815
2032	cg25845323	-2.89784977679374	-2.55782672707012e-05	8.8266367275262e-06	0.00399535539808634	0.939851739455542	FALSE	1	No	ZNF12;ZNF12;ZNF12;ZNF12	7	6746208	5'UTR;1stExon;1stExon;5'UTR	ZNF12
2033	cg17545182	2.89767499577484	0.00124771059540655	0.000430590248121638	0.00399752912396884	0.939851739455542	FALSE	1	No	LOC148824;OR2C3	1	247694041	Body;3'UTR	LOC148824
2034	cg25830605	-2.8975904058913	-0.000274208440954753	9.4633265073366e-05	0.00399858154313795	0.939851739455542	FALSE	1	No	PHIP	6	79758654	Body	PHIP
2035	cg26309964	2.89755370970742	0.000226068704740151	7.80205398722283e-05	0.00399903817473085	0.939851739455542	FALSE	1	No	NA	19	33729864	NA	SLC7A10
2036	cg01980587	-2.89745172683152	-0.000343599907647085	0.000118586930876265	0.00400030745565581	0.939851739455542	FALSE	1	No	PDE4C;PDE4C;PDE4C	19	18321929	Body;Body;Body	PDE4C
2037	cg00658427	2.89720751738063	7.63039271060492e-05	2.63370596163011e-05	0.00400334838454853	0.939851739455542	FALSE	1	No	DYNC1H1	14	102431823	Body	DYNC1H1
2038	cg07650504	2.89606315205982	0.000171186643456437	5.91101210395501e-05	0.00401762627486341	0.939851739455542	FALSE	1	No	COL2A1;COL2A1	12	48397055	Body;Body	COL2A1
2040	cg02161900	2.89575885608213	0.000221976169131399	7.66556126264345e-05	0.00402143068744058	0.939851739455542	FALSE	1	No	MKX	10	28035631	TSS1500	MKX
2042	cg12442236	-2.89561134731698	-0.000483860321350891	0.000167101265782518	0.00402327607432238	0.939851739455542	FALSE	1	No	ELFN2	22	37823644	TSS200	ELFN2
2043	cg16873451	-2.89557411254417	-0.000334209163898365	0.000115420690650088	0.00402374201654114	0.939851739455542	FALSE	1	No	NA	2	3106222	NA	AK095310
2044	cg20888337	2.8955711161047	5.31550458248575e-05	1.83573615336946e-05	0.00402377951501877	0.939851739455542	FALSE	1	No	WDR37	10	1103340	5'UTR	WDR37
2045	cg13127741	2.89553091009981	0.000472196198583985	0.000163077588616627	0.00402428269765883	0.939851739455542	FALSE	1	No	COMMD7;COMMD7	20	31331821	TSS200;TSS200	COMMD7
2046	cg13591701	2.89529714930363	0.000114235850934766	3.94556568959568e-05	0.00402720937671389	0.939851739455542	FALSE	1	No	FAM20A;FAM20A	17	66597007	5'UTR;1stExon	FAM20A
2048	cg18039933	2.89504473483617	0.000135547350213156	4.68204682926348e-05	0.0040303717781247	0.939851739455542	FALSE	1	No	FBRSL1	12	133132641	Body	AK096230
2050	cg14577716	-2.89476365710453	-0.000502573102287674	0.000173614554353764	0.00403389595443029	0.939851739455542	FALSE	1	No	NA	3	95402225	NA	AX747417
2052	cg25200453	-2.89470512001169	-0.000320465334563452	0.0001107074196774	0.00403463025081327	0.939851739455542	FALSE	1	No	NEBL	10	21450066	Body	NEBL
2053	cg23472153	2.89444910429	0.000349250245779984	0.000120662078757005	0.00403784317520918	0.939851739455542	FALSE	1	No	MPRIP;MPRIP	17	17044218	Body;Body	MPRIP
2054	cg16028578	-2.89429568302075	-1.28004446393022e-05	4.42264579752354e-06	0.00403976968602228	0.939851739455542	FALSE	1	No	TMEM146;LONP1	19	5720624	TSS200;TSS1500	TMEM146
2056	cg00941549	2.89387711256103	0.000232387914839364	8.03033113709879e-05	0.00404502993759956	0.939851739455542	FALSE	1	No	AKAP4;AKAP4	X	49966273	TSS1500;TSS1500	AKAP4
2057	cg09066112	-2.89369553005548	-0.000603241775867724	0.000208467604695148	0.00404731385957867	0.939851739455542	FALSE	1	No	SOX5;SOX5	12	23909887	Body;Body	SOX5
2058	cg24892309	-2.89359195561434	-0.0003466286054032	0.00011979180572805	0.00404861713237405	0.939851739455542	FALSE	1	No	GNL3;GNL3;GNL3;SNORD19B	3	52724568	Body;Body;Body;TSS200	GNL3
2059	cg26110038	-2.89358075152161	-0.000356555492382423	0.000123222927922411	0.00404875813592571	0.939851739455542	FALSE	1	No	JMJD1C	10	65186905	Body	LOC84989
2060	cg12039133	-2.89356088696487	-0.000334958688859284	0.000115760027849502	0.00404900814245664	0.939851739455542	FALSE	1	No	ZBTB9	6	33424069	Body	ZBTB9
2062	cg25358212	2.89320185420787	0.000152344083418011	5.26558778456616e-05	0.00405352919657989	0.939851739455542	FALSE	1	No	CTNND2	5	11001834	Body	CTNND2
2063	cg10551778	2.89314513664768	0.000307027431178101	0.000106122374328533	0.00405424382281572	0.939851739455542	FALSE	1	No	FBXO25;FBXO25;FBXO25	8	359909	5'UTR;5'UTR;5'UTR	FBXO25
2064	cg13717446	-2.89300892996487	-2.19038413736662e-05	7.57130098935855e-06	0.00405596046005243	0.939851739455542	FALSE	1	No	LOC146880;LOC146880	17	62777761	Body;TSS200	LOC146880
2065	cg24175561	-2.8930062480515	-0.000178565091460177	6.17230230942101e-05	0.00405599426733808	0.939851739455542	FALSE	1	No	NA	13	56511952	NA	7SK
2067	cg17935616	-2.89251653285216	-0.000444967917551213	0.00015383418296747	0.00406217175791102	0.940140763619119	FALSE	1	No	USP49	6	41774419	Body	USP49
2068	cg18771300	-2.89232155577922	-0.00196766804380479	0.000680307498961568	0.0040646336737656	0.940140763619119	FALSE	1	No	RHOJ	14	63671737	1stExon	RHOJ
2069	cg19485873	-2.89230643338727	-1.68729277469924e-05	5.83372755812462e-06	0.00406482467640722	0.940140763619119	FALSE	1	No	CYTH2;CYTH2	19	48972334	TSS200;TSS200	CYTH2
2070	cg04576491	-2.89224329709945	-0.000452063509531606	0.000156302033782901	0.00406562220463279	0.940140763619119	FALSE	1	No	GRIN3B	19	1005427	Body	FLJ00277
2071	cg24311485	2.89193574525851	0.000281069023248811	9.71906183287921e-05	0.00406950919400618	0.940585208061294	FALSE	1	No	NA	7	73181157	NA	CLDN3
2072	cg26377677	2.89120776488486	0.000285481352918414	9.87412099489098e-05	0.00407872326554394	0.940911040427145	FALSE	1	No	FURIN	15	91412118	5'UTR	FURIN
2073	cg05208381	-2.89120082310159	-0.000332735260323987	0.000115085488930872	0.00407881121938025	0.940911040427145	FALSE	1	No	NA	2	45870771	NA	PRKCE
2074	cg12542933	2.89118839135657	7.01633529753291e-05	2.42679976113241e-05	0.00407896873649304	0.940911040427145	FALSE	1	No	VAMP8;VAMP8	2	85804724	5'UTR;1stExon	VAMP8
2075	cg05638634	-2.89110811619315	-0.000434127757605069	0.000150159641271632	0.00407998600089752	0.940911040427145	FALSE	1	No	NA	X	139850091	NA	AK054921
2076	cg27053040	-2.89102854235352	-0.000331216481941186	0.000114567005164034	0.00408099460619435	0.940911040427145	FALSE	1	No	NA	15	60233780	NA	FOXB1
2078	cg07022554	-2.89042488359553	-6.28466138989622e-05	2.17430365534303e-05	0.00408865343790104	0.941473799979459	FALSE	1	No	SEPX1	16	1993481	TSS200	SEPX1
2079	cg12612410	2.89039061730588	0.000409630380764973	0.000141721460868423	0.00408908857909895	0.941473799979459	FALSE	1	No	NA	17	33148462	NA	CCT6B
2080	cg05989862	-2.88978266185206	-0.000260590401087477	9.01764705448351e-05	0.00409681591292037	0.94272973853868	FALSE	1	No	NA	11	67896186	NA	CHKA
2081	cg06708683	2.8896315834252	0.000495923289533477	0.000171621632452411	0.00409873823793565	0.94272973853868	FALSE	1	No	NA	17	42782472	NA	DBF4B
2082	cg24347422	2.88925774698537	0.000152946584288849	5.29362894149655e-05	0.00410349847500915	0.94272973853868	FALSE	1	No	GPR39	2	133400321	Body	LYPD1
2083	cg07664061	-2.88915146787193	-0.000339449284151635	0.000117490996206462	0.00410485269703751	0.94272973853868	FALSE	1	No	NAV3	12	78411737	Body	NAV3
2084	cg26207309	-2.88910486298093	-6.6904936140044e-05	2.31576696980851e-05	0.00410544667096811	0.94272973853868	FALSE	1	No	SFI1;SFI1	22	31892053	TSS1500;TSS1500	SFI1
2085	cg19505659	-2.8888884305368	-0.000355425178668869	0.000123031812136416	0.00410820610408561	0.94272973853868	FALSE	1	No	TMEM51;TMEM51;TMEM51;TMEM51	1	15541280	5'UTR;5'UTR;5'UTR;5'UTR	TMEM51
2086	cg13386234	2.88848673213327	5.57271187636365e-05	1.92928422151622e-05	0.00411333208980377	0.94272973853868	FALSE	1	No	DAD1	14	23058032	1stExon	DAD1
2087	cg26437697	2.88829670564546	0.000555222286652997	0.000192231734907207	0.0041157590067564	0.94272973853868	FALSE	1	No	SAMD4A;SAMD4A	14	55143755	Body;Body	AK096898
2088	cg15177359	2.88766498654195	8.1105764720171e-05	2.80869716875631e-05	0.00412383636937103	0.94272973853868	FALSE	1	No	UNC13D;UNC13D	17	73840750	5'UTR;1stExon	UNC13D
2089	cg07644196	2.88760604296134	3.86106748620674e-05	1.33711712358348e-05	0.00412459077724587	0.94272973853868	FALSE	1	No	NA	2	105473969	NA	POU3F3
2090	cg23680282	2.88745811901244	0.000186497508528796	6.45888185531783e-05	0.00412648458213976	0.94272973853868	FALSE	1	No	LRRIQ1;TSPAN19;LRRIQ1	12	85430336	5'UTR;TSS1500;5'UTR	LRRIQ1
2091	cg04415599	2.88714683132073	0.000186671769624181	6.46561399645849e-05	0.00413047244941737	0.94272973853868	FALSE	1	No	NA	19	37464508	NA	ZNF568
2092	cg12613383	2.88712137467492	0.000190717690987392	6.60580787009227e-05	0.00413079872659027	0.94272973853868	FALSE	1	No	PLD5	1	242688681	TSS1500	PLD5
2093	cg26071642	-2.887068472034	-0.000541341419765976	0.000187505570099828	0.00413147685349882	0.94272973853868	FALSE	1	No	DIAPH2;RPA4;DIAPH2	X	96138787	Body;TSS1500;Body	RPA4
2094	cg14226671	-2.88700055795611	-0.000148349464344753	5.13853258309652e-05	0.00413234755163906	0.94272973853868	FALSE	1	No	NA	3	26257800	NA	LOC285326
2095	cg14927218	2.8866140405727	0.000314537489120256	0.000108964165177362	0.00413730611504914	0.94272973853868	FALSE	1	No	NA	7	128771658	NA	LOC407835
2096	cg06149454	2.88655737984527	5.37911300712401e-05	1.86350461788234e-05	0.00413803346104401	0.94272973853868	FALSE	1	No	NA	X	149533026	NA	MAMLD1
2098	cg08663159	-2.88630398149631	-2.59035908719237e-05	8.97465791475464e-06	0.00414128772697731	0.94272973853868	FALSE	1	No	DDIT4L	4	101111872	TSS1500	DDIT4L
2099	cg09422574	2.88617770926176	0.000504186167330447	0.000174689924917829	0.00414291024745011	0.94272973853868	FALSE	1	No	NA	3	127006605	NA	BC015846
2100	cg03223733	2.88609322027085	3.8194636186664e-05	1.32340272027248e-05	0.00414399620241242	0.94272973853868	FALSE	1	No	ZNF211;ZNF211	19	58144510	TSS200;TSS200	ZNF211
2101	cg26140120	2.88606385519954	0.00106879315475839	0.00037032900461743	0.00414437369865724	0.94272973853868	FALSE	1	No	FAM83A;FAM83A	8	124219575	Body;Body	FAM83A
2102	cg05648303	2.88592385467917	0.000222483669897502	7.70927027533218e-05	0.00414617387556211	0.94272973853868	FALSE	1	No	SCOC;SCOC;SCOC;SCOC;SCOC	4	141264393	5'UTR;TSS1500;TSS1500;TSS1500;TSS1500	SCOC
2103	cg20735988	2.88590618066891	0.000249244359266864	8.63660644744495e-05	0.0041464011849721	0.94272973853868	FALSE	1	No	PBLD;PBLD	10	70062188	Body;Body	PBLD
2104	cg06393290	-2.8858524454538	-0.000108494966255306	3.7595465570744e-05	0.00414709235537625	0.94272973853868	FALSE	1	No	FGFRL1;FGFRL1;FGFRL1	4	1004778	TSS1500;TSS1500;TSS1500	FGFRL1
2105	cg18552413	2.88579933798333	0.000224449391775515	7.77771998285805e-05	0.00414777555455317	0.94272973853868	FALSE	1	No	DARC;DARC;DARC	1	159174610	TSS1500;5'UTR;1stExon	DARC
2106	cg10664842	2.88546536817678	0.000253330022209234	8.7795204545915e-05	0.00415207424827151	0.94272973853868	FALSE	1	No	SORCS2	4	7710280	Body	SORCS2
2107	cg20142018	2.8854580690205	0.000653180144893532	0.000226369654061638	0.00415216824470689	0.94272973853868	FALSE	1	No	TLL2	10	98144512	Body	TLL2
2108	cg22530691	-2.88543903366522	-0.000239350581304623	8.2951182995743e-05	0.00415241338566003	0.94272973853868	FALSE	1	No	NA	1	27194335	NA	SFN
2109	cg10462803	2.88534474876942	0.000427983099854798	0.000148329969941141	0.00415362779906423	0.94272973853868	FALSE	1	No	NA	16	85568220	NA	KIAA0182
2110	cg00306112	-2.88515474005269	-0.000721763078281237	0.0002501644255892	0.00415607614293471	0.942838373146236	FALSE	1	No	NA	2	219773416	NA	BC038542
2111	cg26708817	-2.88481718034381	-1.96065871759978e-05	6.79647476782606e-06	0.00416042898819767	0.943378751198758	FALSE	1	No	NEUROG2;NEUROG2	4	113437230	1stExon;5'UTR	NEUROG2
2112	cg20139247	2.88441479829176	0.000201913099865028	7.00014089459696e-05	0.00416562314704178	0.943562049920997	FALSE	1	No	NA	8	65286989	NA	LOC100130155
2113	cg09303645	2.88433685304217	0.000464886660361234	0.000161176271721144	0.00416662998814053	0.943562049920997	FALSE	1	No	TSPAN11	12	31138958	Body	TSPAN11
2114	cg27266822	-2.88429652460727	-0.000262296728300389	9.09395847696708e-05	0.00416715100911481	0.943562049920997	FALSE	1	No	TMEM82	1	16073415	Body	TMEM82
2115	cg12192686	2.88398023241898	0.000320903772838907	0.000111271141608951	0.00417123938748345	0.944041209270308	FALSE	1	No	SLC8A2	19	47938620	Body	SLC8A2
2116	cg25812095	2.88369755809963	0.000321786740352914	0.000111588241786692	0.00417489631513274	0.944086657291226	FALSE	1	No	GTDC1;GTDC1	2	144998514	5'UTR;5'UTR	GTDC1
2117	cg03791150	-2.88337878352097	-0.000254250959325473	8.81781335073157e-05	0.00417902377236529	0.944086657291226	FALSE	1	No	NA	3	42542232	NA	VIPR1
2118	cg20943999	-2.88323246467684	-0.000449086293418368	0.000155757920639501	0.00418091953685003	0.944086657291226	FALSE	1	No	SYTL2;SYTL2;SYTL2	11	85453669	Body;Body;Body	SYTL2
2119	cg12757570	2.88323215566118	0.000250221275613044	8.6784990629956e-05	0.00418092354140747	0.944086657291226	FALSE	1	No	NRGN;NRGN	11	124615853	3'UTR;3'UTR	NRGN
2120	cg19094438	2.88286786579112	0.000770888427906385	0.000267403316348263	0.00418564683267041	0.944086657291226	FALSE	1	No	BCAR1;BCAR1;BCAR1;BCAR1;BCAR1;BCAR1;BCAR1	16	75286009	Body;Body;Body;Body;TSS1500;TSS1500;Body	BCAR1
2122	cg07625546	2.8827138537135	7.57741363439395e-05	2.62856947269766e-05	0.00418764517646726	0.944086657291226	FALSE	1	No	CCNG2	4	78077996	TSS1500	CCNG2
2123	cg10524582	-2.88263875772926	-0.000425197006792326	0.000147502702394547	0.00418861988016307	0.944086657291226	FALSE	1	No	NA	7	88119870	NA	SNORA67
2124	cg24147428	-2.88258619301271	-0.00101157241050576	0.000350925295124836	0.00418930226363077	0.944086657291226	FALSE	1	No	SIPA1;SIPA1	11	65409760	Body;Body	SIPA1
2125	cg01876492	-2.88244287346326	-0.000374067714596164	0.000129774545764621	0.00419116332075095	0.944086657291226	FALSE	1	No	NA	13	112321788	NA	C13orf16
2126	cg08985530	2.88205767514987	0.000306347028310267	0.00010629455161557	0.00419616899607196	0.944769620578441	FALSE	1	No	NA	12	77694045	NA	E2F7
2129	cg07675700	2.88057778620026	0.000661345235700811	0.000229587702463395	0.00421545094277475	0.947395724620411	FALSE	1	No	NA	22	48728901	NA	MIR3201
2130	cg18695839	2.88009347914829	7.54928379837736e-05	2.62119401784482e-05	0.00422177864236116	0.947395724620411	FALSE	1	No	HOXC4;HOXC4	12	54446944	5'UTR;TSS1500	HOXC4
2131	cg18500727	2.88009042372122	0.000430802635562125	0.000149579552091113	0.00422181859040533	0.947395724620411	FALSE	1	No	NA	8	146233174	NA	C8orf77
2133	cg23572703	-2.87993004532621	-0.000321628279086496	0.000111679198461248	0.00422391593399986	0.947395724620411	FALSE	1	No	NA	10	62241191	NA	ANK3
2134	cg11294835	2.87989886045799	0.00014100532044379	4.89619001485926e-05	0.00422432386337254	0.947395724620411	FALSE	1	No	CELSR3	3	48701061	TSS1500	CELSR3
2135	cg01685893	2.87979782204819	0.000413151704625037	0.000143465524371844	0.00422564579368788	0.947395724620411	FALSE	1	No	BCO2;BCO2	11	112048262	5'UTR;Body	BCO2
2136	cg06101079	-2.8794972319731	-0.000279197238138883	9.69604120603966e-05	0.00422958077538068	0.947454011068574	FALSE	1	No	RIMBP2	12	130938144	Body	RIMBP2
2138	cg22031289	-2.87915429754299	-0.000249173922480084	8.65441364822731e-05	0.00423407415712132	0.947454011068574	FALSE	1	No	NA	2	189153001	NA	GULP1
2139	cg12720152	2.87902817426712	0.000474203081203324	0.00016470942710522	0.00423572781138959	0.947454011068574	FALSE	1	No	TTC7B	14	91087476	Body	BC028746
2140	cg18667319	2.87902247870657	0.000575525333284354	0.000199903035679984	0.00423580250211366	0.947454011068574	FALSE	1	No	SCAP	3	47458823	Body	BC067356
2141	cg16762849	2.87882065845875	0.00042013859085289	0.000145941217150297	0.00423844991704223	0.947603373092296	FALSE	1	No	GMDS	6	2141241	Body	GMDS
2142	cg18583879	-2.87864388799393	-1.9203711342778e-05	6.67109656143009e-06	0.00424076997486181	0.947679441581281	FALSE	1	No	RQCD1;USP37	2	219433154	TSS1500;TSS200	USP37
2143	cg01487892	2.87848886373646	0.000591180318181546	0.000205378706038889	0.00424280557243049	0.947691900772423	FALSE	1	No	COL18A1;COL18A1;COL18A1	21	46895183	Body;Body;Body	COL18A1
2144	cg15298286	-2.87825192420618	-0.00018689702444084	6.49342133219927e-05	0.004245918505467	0.947944874539128	FALSE	1	No	C17orf72	17	62075324	TSS1500	C17orf72
2145	cg15477500	2.8780600197041	0.000366311177564087	0.000127277115507045	0.00424844128887939	0.948065916898787	FALSE	1	No	ZDHHC3;ZDHHC3;ZDHHC3	3	44957542	3'UTR;3'UTR;3'UTR	ZDHHC3
2146	cg20890243	-2.87788039433019	-0.000195948409040839	6.80877528568888e-05	0.00425080388743459	0.948106221954628	FALSE	1	No	NA	7	123241798	NA	ASB15
2147	cg07314038	2.87768135979083	2.53494948548204e-05	8.8089999153565e-06	0.00425342317085756	0.948106221954628	FALSE	1	No	SGSM2;SGSM2;SGSM2;TSR1;SGSM2	17	2240847	1stExon;5'UTR;1stExon;TSS200;5'UTR	SGSM2
2148	cg15107861	2.87747736920556	0.000194018458723029	6.74265802398284e-05	0.00425610920090329	0.948106221954628	FALSE	1	No	WFDC10A;WFDC9	20	44258271	TSS200;5'UTR	WFDC10A
2149	cg23677911	-2.87730176664291	-0.000286495122583725	9.95707596280359e-05	0.00425842267120183	0.948106221954628	FALSE	1	No	GALNT2	1	230256394	Body	GALNT2
2150	cg05506987	-2.87729396728842	-8.81869585035965e-05	3.06492695936469e-05	0.00425852545010644	0.948106221954628	FALSE	1	No	NA	3	156892723	NA	CCNL1
2151	cg08675664	2.87664095311055	0.000162667585652029	5.65477542395879e-05	0.00426713880628187	0.948637281065775	FALSE	1	No	ALDH7A1	5	125930870	1stExon	ALDH7A1
2152	cg22675598	-2.87653823144884	-0.000218051381134288	7.58034010291812e-05	0.00426849516397403	0.948637281065775	FALSE	1	No	NA	10	45298460	NA	TMEM72-AS1
2153	cg03468382	2.8761147238547	0.000335674204130694	0.000116710992557629	0.00427409139199735	0.948637281065775	FALSE	1	No	KIF11	10	94353952	Body	KIF11
2154	cg25937114	2.87588320052371	0.00011436805925684	3.97679777940959e-05	0.00427715356480244	0.948637281065775	FALSE	1	No	ELAC2;ELAC2;ELAC2	17	12899453	Body;Body;Body	ARHGAP44
2155	cg24082072	-2.87584511036862	-0.000410383180372883	0.00014270002890395	0.00427765754399335	0.948637281065775	FALSE	1	No	SLC8A2	19	47960106	Body	SLC8A2
2156	cg17084299	-2.87568691211111	-1.08615790776718e-05	3.77703811632888e-06	0.00427975127863393	0.948637281065775	FALSE	1	No	PSMG4;PSMG4;PSMG4;PSMG4;PSMG4;PSMG4	6	3259239	1stExon;5'UTR;1stExon;5'UTR;1stExon;5'UTR	PSMG4
2157	cg19284211	2.8756456764321	0.000213573040745482	7.42695953454419e-05	0.0042802971811378	0.948637281065775	FALSE	1	No	INSM1	20	20347495	TSS1500	INSM1
2158	cg03650946	-2.87537338452445	-0.000544485208347728	0.00018936156649366	0.00428390353601151	0.948637281065775	FALSE	1	No	HOXA3;HOXA3;HOXA3	7	27154562	5'UTR;TSS1500;5'UTR	HOXA3
2159	cg23180625	-2.87515625368303	-0.000163296385007398	5.67956558180856e-05	0.00428678129613531	0.948637281065775	FALSE	1	No	C12orf45	12	105383497	Body	C12orf45
2160	cg12873707	-2.87513705120841	-0.000457209572148749	0.000159021835830951	0.00428703588230805	0.948637281065775	FALSE	1	No	TCF3;TCF3	19	1626757	Body;Body	TCF3
2162	cg27067618	2.87492829349452	0.000273672470977486	9.51927989288504e-05	0.00428980447818136	0.948637281065775	FALSE	1	No	CYP4F3	19	15751949	5'UTR	CYP4F3
2163	cg22005656	2.87471009251257	0.000530923419876531	0.000184687639028147	0.00429270005334824	0.948637281065775	FALSE	1	No	CCNJL	5	159691948	Body	CCNJL
2164	cg03559831	2.87468968128668	5.70926555047892e-05	1.98604586353944e-05	0.00429297100583507	0.948637281065775	FALSE	1	No	NAB2	12	57481609	TSS1500	NAB2
2165	cg21611810	-2.87452003788538	-0.000299293001288484	0.000104119295515038	0.00429522357038414	0.948637281065775	FALSE	1	No	TBX5;TBX5;TBX5;TBX5	12	114841870	5'UTR;5'UTR;TSS200;5'UTR	TBX5
2168	cg25789882	-2.87441765891346	-5.5750912413079e-05	1.93955503439792e-05	0.00429658350293647	0.948637281065775	FALSE	1	No	MORF4L1;MORF4L1	15	79166157	Body;Body	MORF4L1
2169	cg03304660	2.87401448209781	0.000387378004256336	0.000134786378659296	0.0043019428426747	0.949382655833608	FALSE	1	No	PTPRN2;PTPRN2;PTPRN2	7	157586219	Body;Body;Body	LOC100506585
2170	cg10400362	-2.87349288472812	-0.000256265316912195	8.9182513126857e-05	0.00430888535269395	0.949962064361077	FALSE	1	No	AJAP1;AJAP1	1	4832549	Body;Body	AJAP1
2171	cg06434061	-2.87347416882491	-4.27426611662708e-05	1.48749070480596e-05	0.00430913465262857	0.949962064361077	FALSE	1	No	TXNL4A	18	77748058	Body	TXNL4A
2172	cg22235080	2.87337002737309	0.000172137481691947	5.99078712633887e-05	0.00431052207949581	0.949962064361077	FALSE	1	No	TCF7L1	2	85408902	Body	TCF7L1
2173	cg00825462	2.87261296764123	5.44601331693815e-05	1.895839564287e-05	0.00432062025835387	0.951749332290036	FALSE	1	No	SLC35A3	1	100435485	TSS200	SLC35A3
2174	cg09828381	2.87200815799139	0.000359342275739734	0.000125118821386305	0.00432870309538104	0.952726642244382	FALSE	1	No	PPM1H	12	63177404	Body	PPM1H
2175	cg00688681	2.87192984371977	0.000202402920834032	7.04762761794613e-05	0.0043297507143594	0.952726642244382	FALSE	1	No	NA	X	53030043	NA	FAM156A
2176	cg12046793	2.87171924041921	0.000374945207812793	0.000130564716263161	0.00433256912411054	0.952726642244382	FALSE	1	No	AGTRAP;AGTRAP;AGTRAP;AGTRAP;AGTRAP	1	11797908	Body;Body;Body;Body;Body	AGTRAP
2177	cg12758973	2.87168568289323	0.00139074846619035	0.000484296897280612	0.0043330183637287	0.952726642244382	FALSE	1	No	LOC148824;OR2C3	1	247694275	TSS200;3'UTR	LOC148824
2178	cg19384717	-2.87143110018452	-0.000284843111683785	9.91990062604953e-05	0.00433642788218254	0.953038537357354	FALSE	1	No	NA	2	73402212	NA	NOTO
2179	cg27195224	2.8712031759062	0.000382453402525234	0.000133203183158407	0.00433948244784618	0.953257741544104	FALSE	1	No	BPIL2	22	32853147	Body	BPIFC
2181	cg11108676	-2.87056331675462	-2.53759211521126e-05	8.84004926977256e-06	0.00434806810078496	0.953257741544104	FALSE	1	No	NTRK3;NTRK3;NTRK3	15	88801004	TSS1500;TSS1500;TSS1500	NTRK3
2183	cg07324101	-2.87042331455645	-0.000418682962059111	0.000145861051203107	0.00434994871625056	0.953257741544104	FALSE	1	No	NA	13	89370422	NA	SLITRK5
2185	cg20356136	-2.87024185771027	-9.66059673642575e-05	3.36577794323314e-05	0.0043523872838724	0.953257741544104	FALSE	1	No	AFAP1;AFAP1	4	7802238	Body;Body	AFAP1-AS1
2186	cg12720971	-2.87016972132687	-0.000156289306344608	5.44529841504831e-05	0.00435335705813068	0.953257741544104	FALSE	1	No	PRSSL1	19	695642	TSS200	PRSS57
2187	cg24295139	-2.86952490529769	-0.000257573817201486	8.97618336491717e-05	0.00436203446386288	0.953854388115036	FALSE	1	No	NA	19	34850788	NA	KIAA0355
2188	cg23944322	2.86919546969304	0.000344781453195442	0.000120166596119827	0.00436647381327436	0.953854388115036	FALSE	1	No	TECPR2	14	102832963	5'UTR	TECPR2
2189	cg19751937	-2.86881967026261	-0.000260130779984532	9.06751939415976e-05	0.00437154296606299	0.953854388115036	FALSE	1	No	NA	6	6971371	NA	RREB1
2190	cg08921126	2.868690262951	6.35507483367629e-05	2.21532276096579e-05	0.00437328977901552	0.953854388115036	FALSE	1	No	SNAP25;SNAP25	20	10199441	TSS200;TSS200	SNAP25
2191	cg22784187	2.86822791016896	0.000582978017563409	0.000203253728720974	0.00437953607013869	0.953854388115036	FALSE	1	No	PON3	7	95025407	Body	PON1
2192	cg23043162	-2.86798149054605	-0.000592979881466533	0.000206758615221618	0.00438286846542335	0.953854388115036	FALSE	1	No	NA	7	113927529	NA	FOXP2
2193	cg06671710	-2.86777431446424	-0.000595673496607147	0.000207712822310577	0.00438567194627795	0.953854388115036	FALSE	1	No	NA	6	25878999	NA	SLC17A3
2194	cg10848828	2.86775831600826	0.000620946366445223	0.000216526742500931	0.00438588850326765	0.953854388115036	FALSE	1	No	TRIM40	6	30104295	TSS1500	TRIM40
2195	cg13411286	-2.86708190540988	-0.000222442556772466	7.75850024907697e-05	0.00439505338805938	0.953854388115036	FALSE	1	No	MFSD6	2	191365138	3'UTR	MFSD6
2196	cg14182517	-2.86707650701229	-0.000264414033375512	9.22242684242323e-05	0.00439512660259545	0.953854388115036	FALSE	1	No	NTN1	17	9066686	Body	NTN1
2197	cg25837909	2.86705722690684	0.000249313062428428	8.69578256369171e-05	0.00439538809369176	0.953854388115036	FALSE	1	No	APH1B;APH1B	15	63570396	Body;Body	APH1B
2200	cg00508534	-2.86665600540842	-0.000334757872511268	0.00011677643633547	0.00440083297222278	0.953854388115036	FALSE	1	No	RBPJ;RBPJ	4	26320246	TSS1500;TSS1500	RBPJ
2201	cg15171155	-2.86662490663185	-0.000224520085368203	7.83221009657672e-05	0.00440125526237407	0.953854388115036	FALSE	1	No	NA	3	142844036	NA	CHST2
2202	cg19411708	-2.86638946286933	-1.8038970421645e-05	6.29327265374035e-06	0.00440445354911641	0.953854388115036	FALSE	1	No	PDIK1L;PDIK1L;PDIK1L	1	26437796	Body;TSS1500;TSS1500	PDIK1L
2203	cg14249520	-2.86633418912781	-0.00056250842429392	0.000196246629729203	0.0044052046985653	0.953854388115036	FALSE	1	No	CPT1A;CPT1A	11	68530177	Body;Body	CPT1A
2204	cg18878654	2.86625839492346	0.000405253943091751	0.00014138779106919	0.00440623490299861	0.953854388115036	FALSE	1	No	LRRC27;LRRC27	10	134186874	Body;Body	LRRC27
2206	cg24661016	2.86583218475411	0.000409621523269823	0.000142932836559294	0.00441203209061502	0.953854388115036	FALSE	1	No	NA	5	1660205	NA	LOC728613
2207	cg24460563	2.86563447750534	8.76655279937558e-05	3.05920132807979e-05	0.00441472360395374	0.953854388115036	FALSE	1	No	EPAS1	2	46525678	Body	EPAS1
2209	cg23504719	2.86530472107943	0.00087836120351608	0.000306550712409108	0.00441921611127122	0.953854388115036	FALSE	1	No	CRTAC1	10	99735010	Body	CRTAC1
2210	cg25598159	2.86525965931741	0.000166028919379382	5.79455055109858e-05	0.00441983034290068	0.953854388115036	FALSE	1	No	HVCN1;HVCN1;HVCN1	12	111127533	1stExon;TSS1500;5'UTR	HVCN1
2211	cg05161923	2.8651741254058	0.000114438916264921	3.99413478050703e-05	0.00442099645942765	0.953854388115036	FALSE	1	No	ETV6	12	11909593	Body	ETV6
2213	cg14867863	2.86503998736303	0.000166132119773502	5.79859689589914e-05	0.00442282577861243	0.953854388115036	FALSE	1	No	GPC3;GPC3;GPC3;GPC3	X	133119961	TSS1500;TSS1500;TSS1500;TSS1500	GPC3
2214	cg23545906	-2.86494075171684	-0.000305935898114675	0.000106786116931507	0.00442417955669037	0.953854388115036	FALSE	1	No	GOT1L1	8	37797680	TSS200	GOT1L1
2215	cg10086104	-2.86475346639619	-5.15074332975315e-05	1.79797088656033e-05	0.00442673554084837	0.953854388115036	FALSE	1	No	FLJ22536	6	21666569	TSS200	LINC00340
2216	cg19438790	2.86469673899688	0.000116426917991689	4.06419696740596e-05	0.00442750999553599	0.953854388115036	FALSE	1	No	LHFPL2	5	77900022	5'UTR	LHFPL2
2218	cg13420662	-2.864633314972	-0.000230561873917053	8.04856498428689e-05	0.00442837602001409	0.953854388115036	FALSE	1	No	JAK1	1	65432742	TSS1500	JAK1
2219	cg01804679	-2.8645864992628	-0.000275507167421837	9.61769412418648e-05	0.004429015364851	0.953854388115036	FALSE	1	No	MTMR9L	1	32707303	Body	MTMR9LP
2220	cg24129820	-2.86452224094539	-0.000517704368700312	0.000180729743096514	0.00442989305373816	0.953854388115036	FALSE	1	No	LRFN5	14	42167484	5'UTR	LRFN5
2221	cg01407927	2.8643988841954	0.000559218577607362	0.000195230692447517	0.00443157839754685	0.953854388115036	FALSE	1	No	C10orf76	10	103816225	TSS1500	C10orf76
2222	cg11475323	2.8642534932469	0.000362300721992267	0.000126490453043513	0.00443356552965363	0.953854388115036	FALSE	1	No	EGFLAM	5	38262316	Body	EGFLAM
2223	cg26583041	2.86416963461956	6.02467315531066e-05	2.10346240756473e-05	0.00443471203694325	0.953854388115036	FALSE	1	No	LOC729678	5	180258557	Body	AK026101
2224	cg09053536	-2.86395427866634	-0.000400934231006312	0.000139993237319772	0.00443765759975301	0.953854388115036	FALSE	1	No	TBX3;TBX3	12	115117551	Body;Body	TBX3
2225	cg07052476	-2.8638241788434	-1.67607620770979e-05	5.85258068596479e-06	0.00443943792194052	0.953854388115036	FALSE	1	No	POLR2H	3	184081162	TSS200	POLR2H
2226	cg18890825	-2.86375790338318	-0.000253556655640252	8.85398361854212e-05	0.00444034510368326	0.953854388115036	FALSE	1	No	ELL2	5	95294366	Body	ELL2
2227	cg09247392	-2.86360897403858	-0.000335703702267682	0.000117230985553951	0.00444238427141382	0.953854388115036	FALSE	1	No	ASB2	14	94424156	TSS1500	ASB2
2228	cg12058840	-2.86330133914469	-7.40565278100874e-05	2.58640356142917e-05	0.00444659916326353	0.953854388115036	FALSE	1	No	HTATSF1;HTATSF1;HTATSF1	X	135579744	5'UTR;5'UTR;1stExon	HTATSF1
2229	cg19699815	-2.86271494341986	-0.000200341073831486	6.99828930896467e-05	0.00445464342683952	0.953854388115036	FALSE	1	No	CLEC2A	12	10086353	TSS1500	CLEC2A
2230	cg03407594	2.86268167937553	0.000561638617935766	0.000196193178578724	0.00445510014464197	0.953854388115036	FALSE	1	No	MUC6	11	1028379	Body	MUC6
2231	cg03535099	-2.86265307618792	-0.000258027366439165	9.01357445599975e-05	0.00445549290261096	0.953854388115036	FALSE	1	No	TBCD	17	80847270	Body	TBCD
2232	cg07083896	-2.86231149886905	-3.50847766446329e-05	1.22574977106774e-05	0.00446018562720792	0.953854388115036	FALSE	1	No	TNFRSF11B	8	119964440	TSS200	TNFRSF11B
2233	cg18304472	2.86210396998614	8.31423557677411e-05	2.90493834744039e-05	0.00446303893738971	0.953854388115036	FALSE	1	No	KLC3	19	45844176	5'UTR	KLC3
2234	cg22842048	2.86192205710866	0.000658446710307188	0.000230071503405094	0.00446554141978548	0.953854388115036	FALSE	1	No	MRGPRF;MRGPRF	11	68773591	Body;Body	MRGPRF
2235	cg15558448	-2.86191854350026	-0.000278471139699916	9.73022591199726e-05	0.0044655897672664	0.953854388115036	FALSE	1	No	NRXN1;NRXN1;NRXN1	2	50422390	Body;Body;Body	NRXN1
2236	cg01277844	2.86140634162928	8.20439376463315e-05	2.86725923727477e-05	0.00447264279674583	0.953854388115036	FALSE	1	No	PYGO2	1	154934734	TSS1500	SHC1
2237	cg07850274	-2.86125318761954	-0.000229525738426676	8.02186047078319e-05	0.00447475369823538	0.953854388115036	FALSE	1	No	RRH	4	110748770	TSS1500	RRH
2238	cg19679302	-2.86082319739391	-0.000301287183780719	0.000105314856246684	0.00448068504336288	0.953854388115036	FALSE	1	No	NA	7	81238309	NA	AY927633
2239	cg01361021	2.86080765294675	0.000612295885620108	0.000214029029525776	0.00448089959956399	0.953854388115036	FALSE	1	No	NA	2	72079609	NA	DYSF
2240	cg01106419	-2.86061645873055	-0.000217806755213421	7.61397965633174e-05	0.00448353937134711	0.953854388115036	FALSE	1	No	PCNAP1	4	100083121	TSS1500	PCNAP1
2241	cg22917314	-2.86037832052468	-0.000397402839506676	0.000138933663653898	0.0044868292662393	0.953854388115036	FALSE	1	No	NA	8	1136982	NA	BC022082
2242	cg25986322	2.86014904493897	0.000413353753001903	0.000144521752715416	0.00448999879885156	0.953854388115036	FALSE	1	No	SMAD7	18	46447961	Body	SMAD7
2243	cg26767387	-2.8599890629532	-0.000267774574597634	9.3627831681682e-05	0.00449221161523433	0.953854388115036	FALSE	1	No	ITGAD	16	31408867	Body	ITGAD
2245	cg07288031	-2.85979897547384	-0.000523762307714493	0.000183146547084734	0.00449484213053316	0.953854388115036	FALSE	1	No	ADAMTS18	16	77370171	Body	ADAMTS18
2246	cg16959626	2.85966152823408	0.000121629461138784	4.25328172365537e-05	0.00449674505977772	0.953854388115036	FALSE	1	No	TRIM27	6	28871583	3'UTR	TRIM27
2248	cg05091260	2.85915223497517	6.63769314479986e-05	2.32155988883799e-05	0.00450380251408933	0.953854388115036	FALSE	1	No	ABTB1;PODXL2;ABTB1;ABTB1	3	127391221	TSS1500;Body;TSS1500;TSS1500	PODXL2
2250	cg20704159	2.85865916107198	0.000690040407269509	0.000241386037435378	0.00451064481160515	0.953854388115036	FALSE	1	No	RPH3A;RPH3A;RPH3A;RPH3A	12	113229582	5'UTR;5'UTR;1stExon;1stExon	RPH3A
2251	cg04459343	2.85857822619584	5.21951138172395e-05	1.82591168360994e-05	0.0045117688334893	0.953854388115036	FALSE	1	No	NUDCD3;NUDCD3	7	44530377	1stExon;5'UTR	NUDCD3
2252	cg14891195	2.8585142894698	0.000211294923198975	7.39177425060784e-05	0.00451265696559485	0.953854388115036	FALSE	1	No	KLHL14	18	30353000	TSS200	KLHL14
2253	cg05140806	2.85848375759271	0.000244578088360349	8.55621753003492e-05	0.00451308113382683	0.953854388115036	FALSE	1	No	SHH	7	155597344	Body	SHH
2254	cg06774612	2.85831802109278	6.2475183584598e-05	2.18573241758147e-05	0.00451538428355237	0.953854388115036	FALSE	1	No	FGF11	17	7343534	Body	FGF11
2255	cg25550184	2.85820808051373	7.94380194392186e-05	2.77929448107013e-05	0.00451691265772235	0.953854388115036	FALSE	1	No	AGTRAP;AGTRAP;AGTRAP;AGTRAP;AGTRAP	1	11796573	Body;Body;Body;Body;Body	AGTRAP
2256	cg15866977	-2.85818989328168	-0.000104156891131843	3.6441557426492e-05	0.0045171655387214	0.953854388115036	FALSE	1	No	NOTUM	17	79919578	TSS1500	NOTUM
2257	cg02021127	2.85814336040025	0.000552600984978778	0.000193342640762916	0.00451781260519216	0.953854388115036	FALSE	1	No	PIP5KL1	9	130691409	Body	PIP5KL1
2258	cg16018921	2.85802740429558	0.000234089683868492	8.19060319424015e-05	0.00451942540842758	0.953854388115036	FALSE	1	No	PALLD;PALLD;PALLD	4	169616009	Body;Body;Body	PALLD
2259	cg17506563	-2.8579876062035	-0.000239679786558235	8.38631301402391e-05	0.00451997907045345	0.953854388115036	FALSE	1	No	NA	1	57290756	NA	BC048114
2262	cg13629486	-2.85767248518538	-0.000524531166235139	0.000183551883203688	0.00452436514182711	0.953854388115036	FALSE	1	No	BRD3	9	136898139	3'UTR	LINC00094
2263	cg17298516	2.85746919054114	0.000229534170749229	8.03277849885622e-05	0.00452719679122154	0.953854388115036	FALSE	1	No	BCAR3	1	94131533	Body	BCAR3
2264	cg11969002	2.85746188881644	6.10555138113326e-05	2.13670439666377e-05	0.00452729852543639	0.953854388115036	FALSE	1	No	IER3	6	30712282	1stExon	IER3
2265	cg18110359	-2.85733874132094	-0.000135404525148007	4.73883348830422e-05	0.00452901464081236	0.953854388115036	FALSE	1	No	NA	2	45179970	NA	SIX3
2267	cg22897141	-2.85722639889032	-0.000373772077538338	0.000130816402117628	0.00453058069897713	0.953854388115036	FALSE	1	No	MEN1;MEN1;MEN1;MEN1;MEN1;MEN1;MEN1	11	64577338	Body;Body;Body;Body;Body;Body;Body	MEN1
2268	cg18269079	2.85707038962151	0.000168786540630179	5.90767876224915e-05	0.00453275629181991	0.953854388115036	FALSE	1	No	CDYL;CDYL	6	4812280	Body;Body	CDYL
2269	cg09697984	-2.85704340047751	-0.000289928917242297	0.000101478653489772	0.00453313275939675	0.953854388115036	FALSE	1	No	JPH1	8	75225286	Body	JPH1
2270	cg07523089	-2.85671643099413	-0.000213639505550881	7.47849885389344e-05	0.00453769586874845	0.953854388115036	FALSE	1	No	NA	15	21145758	NA	LOC348120
2271	cg22599229	-2.85641510914621	-0.000288478363920876	0.000100993151519599	0.00454190474529163	0.953854388115036	FALSE	1	No	ABCC5	3	183639072	3'UTR	ABCC5
2272	cg01090930	2.85640155955247	0.000441453445408839	0.000154548804222752	0.00454209409001607	0.953854388115036	FALSE	1	No	DHX30;DHX30;MIR1226	3	47891032	Body;Body;TSS200	MIR1226
2274	cg22601877	2.85635352558902	3.15120925301274e-05	1.10322802299583e-05	0.00454276538405205	0.953854388115036	FALSE	1	No	PLEC1;PLEC1;PLEC1;PLEC1;PLEC1;PLEC1;PLEC1;PLEC1	8	144992076	Body;Body;Body;Body;Body;Body;Body;Body	PLEC
2275	cg00449899	2.85607750581048	0.000112752863867852	3.94782227157577e-05	0.004546624621748	0.953854388115036	FALSE	1	No	RB1CC1;RB1CC1	8	53626436	5'UTR;5'UTR	RB1CC1
2276	cg18065361	-2.85600920458592	-2.70672941412585e-05	9.47731334261679e-06	0.00454758005216406	0.953854388115036	FALSE	1	No	ADHFE1	8	67344588	TSS200	ADHFE1
2278	cg03065783	-2.855659877479	-0.000311507347589666	0.000109084191029314	0.00455246946452895	0.953854388115036	FALSE	1	No	NA	11	63445269	NA	RTN3
2279	cg12481266	-2.85542577771928	-0.000329724394028787	0.000115472934580057	0.00455574875477092	0.953854388115036	FALSE	1	No	MFSD4	1	205561806	Body	U6
2280	cg08458637	-2.85526700784578	-0.000426470109389268	0.000149362601892363	0.00455797404002735	0.953854388115036	FALSE	1	No	TSNAX-DISC1;TSNAX-DISC1;TSNAX-DISC1;TSNAX-DISC1;TSNAX-DISC1;TSNAX-DISC1;TSNAX-DISC1;TSNAX-DISC1	1	231747906	Body;Body;Body;Body;Body;Body;Body;Body	LOC100287814
2281	cg05470554	2.85524049781076	0.000311955471469818	0.000109257161247541	0.00455834569543868	0.953854388115036	FALSE	1	No	WNT16;WNT16	7	120969079	TSS200;Body	WNT16
2282	cg04760117	-2.85512771339414	-0.000322031576083238	0.000112790602876539	0.00455992717610337	0.953854388115036	FALSE	1	No	AP3M1;AP3M1	10	75900017	5'UTR;5'UTR	AP3M1
2285	cg03058412	2.85481417886303	0.000304199399030089	0.000106556637304934	0.00456432622892939	0.953854388115036	FALSE	1	No	NA	1	48173399	NA	LOC388630
2289	cg17286712	2.85444978617423	0.000202501089402635	7.09422496704851e-05	0.00456944369858255	0.953854388115036	FALSE	1	No	NA	3	193527826	NA	AK091265
2291	cg20400622	-2.85437217635261	-0.000475889302463608	0.000166722933472436	0.00457053431182729	0.953854388115036	FALSE	1	No	HNF4G	8	76477653	3'UTR	HNF4G
2292	cg10888348	2.85428278419553	0.000488763436037294	0.0001712386168405	0.00457179078995619	0.953854388115036	FALSE	1	No	FOXK1	7	4763137	Body	FOXK1
2293	cg11584246	2.85402565692228	0.000336850859213856	0.000118026570082453	0.00457540667094139	0.953854388115036	FALSE	1	No	MCF2L;MCF2L	13	113676726	Body;Body	MCF2L
2295	cg16883475	-2.85387475837035	-0.000419098304180312	0.000146852381293575	0.00457752990978199	0.953854388115036	FALSE	1	No	LOC283050;LOC283050;LOC283050	10	80817545	Body;Body;Body	LOC283050
2296	cg09039890	-2.85372982375942	-0.000233719219218557	8.18995608037842e-05	0.00457957007594417	0.953854388115036	FALSE	1	No	NA	6	105399558	NA	LIN28B
2297	cg20081244	2.85369119642018	0.000223749891526845	7.84071842838246e-05	0.00458011395168939	0.953854388115036	FALSE	1	No	NPB	17	79859945	TSS200	NPB
2298	cg25290482	-2.85364688483279	-0.000253309951389139	8.87670975464722e-05	0.00458073793441943	0.953854388115036	FALSE	1	No	COL12A1;COL12A1	6	75861687	Body;Body	COL12A1
2301	cg20315445	-2.85329619208345	-0.000412660688078252	0.000144625955490773	0.00458567901477741	0.953932351848737	FALSE	1	No	NA	10	55393450	NA	PCDH15
2302	cg23054121	-2.85315908653341	-0.000446507340859386	0.000156495774444142	0.00458761207921072	0.953932351848737	FALSE	1	No	TSSC4	11	2423159	TSS1500	TSSC4
2303	cg11178337	2.85270615366499	0.000494589588178955	0.000173375581478497	0.00459400329349052	0.954846529090363	FALSE	1	No	NA	17	43065745	NA	C1QL1
2304	cg26543732	2.85253643406128	0.000262358409225411	9.19737276946468e-05	0.00459640024645995	0.954930080717442	FALSE	1	No	XYLT1	16	17225406	Body	XYLT1
2305	cg10371414	-2.85230230425463	-0.000342890035569469	0.000120215180227565	0.00459970873284473	0.954958886595047	FALSE	1	No	NA	16	79451857	NA	MAF
2307	cg04098028	-2.85176260953614	-5.68768107647633e-05	1.99444408782731e-05	0.00460734340708355	0.955958850744985	FALSE	1	No	KATNB1	16	57769624	TSS200	KATNB1
2309	cg17431052	2.8511655270572	0.000175104083473948	6.14149132388956e-05	0.00461580333238567	0.956253833808056	FALSE	1	No	NA	19	37742481	NA	BC041478
2310	cg05850377	2.85099162685727	7.54708867752993e-05	2.64718023246154e-05	0.00461826993981869	0.956253833808056	FALSE	1	No	QKI;QKI;QKI;QKI	6	163837794	Body;Body;Body;Body	QKI
2311	cg00334691	-2.84994307701479	-0.000351152450027096	0.000123213846921783	0.0046331680357036	0.956253833808056	FALSE	1	No	SNORD115-11;SNORD115-15;SNORD115-21;SNORD115-43;SNORD115-36;SNORD115-29	15	25468075	TSS1500;Body;Body;TSS1500;TSS1500;TSS1500	SNORD115-11
2312	cg10701110	2.84977261549509	0.000333891412809013	0.000117164229522574	0.00463559412772586	0.956253833808056	FALSE	1	No	USF1;ARHGAP30;ARHGAP30;USF1	1	161017007	TSS1500;3'UTR;3'UTR;TSS1500	ARHGAP30
2313	cg09055507	2.84973398176123	0.000236312625251914	8.29244507607918e-05	0.00463614414255718	0.956253833808056	FALSE	1	No	PYCARD;PYCARD	16	31212822	3'UTR;3'UTR	PYCARD
2314	cg14542196	-2.84953398582766	-2.97873453040383e-05	1.0453409382793e-05	0.00463899236299951	0.956253833808056	FALSE	1	No	PPP2R5C;PPP2R5C	14	102227915	TSS1500;TSS1500	PPP2R5C
2316	cg26967875	2.84931331523137	0.000110336984095403	3.87240615153072e-05	0.00464213686585923	0.956253833808056	FALSE	1	No	KLC2;KLC2;KLC2;KLC2;KLC2	11	66024839	TSS1500;TSS1500;5'UTR;TSS1500;1stExon	KLC2
2318	cg23794671	2.84913679080744	3.06039228276107e-05	1.07414719175128e-05	0.00464465369171769	0.956253833808056	FALSE	1	No	HLA-DOA	6	32977580	TSS200	HLA-DOA
2319	cg06471487	2.84904027461435	0.000273703602599553	9.60687025165349e-05	0.00464603031178346	0.956253833808056	FALSE	1	No	HMHB1	5	143192588	Body	HMHB1
2320	cg15038331	-2.84902237239695	-0.000437012669888154	0.000153390395990638	0.00464628569368111	0.956253833808056	FALSE	1	No	PML;PML;PML;PML;PML;PML;PML;PML;PML	15	74290466	Body;Body;Body;Body;Body;Body;Body;Body;Body	PML
2321	cg19929006	-2.84883039862583	-0.00023518111292791	8.2553567611941e-05	0.00464902507461192	0.956253833808056	FALSE	1	No	VWDE	7	12376625	Body	VWDE
2322	cg03984537	2.84880957784233	0.000151358815978957	5.31305486881981e-05	0.0046493222662634	0.956253833808056	FALSE	1	No	KCNA10	1	111063237	TSS1500	KCNA10
2324	cg18543428	2.84853303812797	0.000253339611394959	8.89368696111213e-05	0.00465327117709681	0.956253833808056	FALSE	1	No	NA	13	37389462	NA	RFXAP
2325	cg19235339	2.84845596385173	7.43383715247149e-05	2.60977780482143e-05	0.00465437231985343	0.956253833808056	FALSE	1	No	RNLS;RNLS	10	90342899	1stExon;1stExon	RNLS
2326	cg10863922	-2.848450605257	-0.0010622221636228	0.000372912263832978	0.00465444888569365	0.956253833808056	FALSE	1	No	SERPINB9	6	2892150	Body	SERPINB9
2327	cg19918549	2.84842247349696	0.000252760276003473	8.87369336379244e-05	0.00465485086282357	0.956253833808056	FALSE	1	No	EVL;EVL	14	100531800	1stExon;5'UTR	EVL
2328	cg07180509	-2.84834718164361	-4.02498610414616e-05	1.41309533124525e-05	0.00465592686988484	0.956253833808056	FALSE	1	No	TMEM9	1	201123560	5'UTR	TMEM9
2330	cg23299618	-2.84804531317948	-0.000340768447021743	0.00011964993865962	0.00466024318857963	0.956253833808056	FALSE	1	No	NA	11	45102239	NA	PRDM11
2331	cg00125544	-2.84802667043988	-0.000327233420003723	0.000114898299022313	0.0046605098742895	0.956253833808056	FALSE	1	No	AGAP1;AGAP1	2	236865931	Body;Body	AK000798
2332	cg13764897	-2.84800989274724	-0.000231578468715611	8.13123821322917e-05	0.00466074989223497	0.956253833808056	FALSE	1	No	EXD3	9	140304131	5'UTR	EXD3
2333	cg16537495	2.84789762841409	0.000348921837565835	0.0001225190941151	0.00466235621011106	0.956253833808056	FALSE	1	No	NA	6	52275747	NA	PAQR8
2334	cg05705583	-2.84772233724562	-0.000259488317004923	9.11213546387762e-05	0.0046648653449824	0.956253833808056	FALSE	1	No	CAMLG	5	134073432	TSS1500	CAMLG
2335	cg07052880	2.84770643653552	0.000246852080615093	8.66845252895552e-05	0.00466509301002741	0.956253833808056	FALSE	1	No	ATP6V1B1	2	71161697	TSS1500	VAX2
2336	cg03479289	-2.84759426890633	-0.000245878451018138	8.63460267858215e-05	0.00466669930385363	0.956253833808056	FALSE	1	No	C11orf41	11	33563377	TSS1500	C11orf41
2337	cg23392495	2.84742522963302	0.000479956254848039	0.000168557983490894	0.0046691209767447	0.956340666640301	FALSE	1	No	ZNF185	X	152081932	TSS1500	ZNF185
2340	cg18002602	-2.84648014476035	-0.000633815125705102	0.000222666273246907	0.00468268141929285	0.957630524983403	FALSE	1	No	SLC29A2	11	66138449	Body	AX747485
2341	cg07418387	2.84620722187443	0.000404573809159259	0.000142144888836596	0.0046866040803835	0.957630524983403	FALSE	1	No	FMN2	1	240375464	Body	FMN2
2343	cg27419330	-2.84586854871666	-3.33743262300888e-05	1.17272901607275e-05	0.0046914759097603	0.957630524983403	FALSE	1	No	DPY30	2	32264583	5'UTR	DPY30
2345	cg01094310	-2.84580576935819	-0.000144806613913648	5.08842224837804e-05	0.00469237949951689	0.957630524983403	FALSE	1	No	OR6C1	12	55714602	1stExon	OR6C1
2346	cg07603330	2.84559639286871	0.000343082880249734	0.000120566247943498	0.00469539422082746	0.957630524983403	FALSE	1	No	NA	11	91957992	NA	FAT3
[truncated: 400,332 more rows]
